# Supplementary material for: TMPRSS11B promotes an acidified microenvironment and immune suppression in squamous lung cancer
Source: EMBO Rep. 2025 Nov 10;26(24):6346–79. doi: 10.1038/s44319-025-00631-1 (PMC12714794; doi:10.1038/s44319-025-00631-1)
Supplement: Supplementary file 5 — Dataset EV1 [file 44319_2025_631_MOESM5_ESM.xlsx]

## Sheet: Dataset EV1
Dataset EV1: Markers used for gene expression signature analysis
Mouse Hillock	Mouse Basal	Mouse Mucinous	Glycolysis	TCA Cycle
2200002D01Rik	Aqp3	2210407C18Rik	Hk2	Pdha1
2300002M23Rik	Icam1	2210415F13Rik	Eno2	Pdhb
Adh7	Krt17	Gkn1	Pgk1	Dld
Ahnak	Krt5	Duoxa2	Pkm	Pdx1
Alcam	Krt15	Krt20	Aldoa	Cycs
Alox12e	Sfn	Sult1d1	Hk1	Atp6v1b1
Alox15	Perp	Tm4sf4	Pfkfb3	Atp6v1h
Anxa1	Fxyd3	Duox2		Atp5f1a
Anxa2	Sdc1	Mcpt2		Atp5f1c
Anxa3	Gstm2	Ambp		Sdha
Aqp5	F3	Cyp2c65		Sdhb
Calml3	Epas1	Tff3		Ndufab1
Capg	Abi3bp	Sult1c2
Cav1	Adh7	Tff1
Cd44	Id1	Mcpt1
Ces1d	Upk1b	Muc3
Ces1h	Hspa1a	Pnliprp2
Clca3b	Dapl1	Acsm3
Cldn3	Hspb1	Anxa13
Clic3	Zfp296	Ano7
Cwh43	Dcn	2210023G05Rik
Ecm1	Rplp0	Tmem45b
Esd	Fam107b	Spink4
Fam129b	Tacstd2	Avil
Ffar4	Rpl13	Ces2
Foxq1	Sat1	Gm6236
Gabrp	Sult1d1	C130090K23Rik
Gprc5a	Hpgd	1190003M12Rik
Gsta4	S100a14	Igk-C
Kctd14	Rps18	Slc9a2
Krt13	Emp1	LOC100047070
Krt15	Sgk1	Pcdh24
Krt19	Gsta4	Gcnt3
Krt4	Rps4x	Mup20
Krt7	Rps5	Rgs17
Lgals3	Oat	Prl2c3
Lmo7	Rps8	Mup2
Ltf	S100a16	Prap1
Ly6g6c	Phlda3	Vtcn1
Ly6g6e	Dusp1	Smpd3
Mal	Crlf1	Cyp3a13
Mall	Sh3bgrl3	2310042E22Rik
Mfge8	Rps2	Sult1b1
Muc4	Junb	Rep15
Pdlim1	Pcolce	Otop3
Pdlim2	Cotl1	Slc9a4
Pdzk1ip1	Sord	Gsta1
Pllp	Igfbp7	Fut9
Pmm1	Rpl8	AU018778
Pmp22	Rpl4	Lgals2
Porcn		Prss32
Ppap2c		Myo1a
Ptgr1		Gm10881
Ptgs2		Ighvq52.3.8
S100a14		Rbp2
S100a6		Dpcr1
S100g		Pklr
Serpinb2		Bco2
Socs2		Fam23a
St3gal4		Scin
Tacstd2		Oasl1
Tspo		Gm10883
Ttc36		Gata5
Upk1b		Btnl5
Upk3bl		Styk1
		Gm10639
		Cyp2d34
		Ctse
		Bace2
		Akr1b7
		C4bp
		A330021E22Rik
		Onecut2
		BC030870
		Kcnn4
		Igk
		Aspa
		Fcgbp
		Slc28a3
		Syt16
		Gm14446
		Il1a
		Gpr55
		Capn13
		Ephx2
		Ret
		Gm10880
		Ces6
		Sh3gl2
		Hnf4g
		Car9
		Gsta2
		Bglap2
		Arl14
		2510049J12Rik
		Atp10b
		Ripply3
		Galnt6
		Gm1502
		Gm6329
		Hhip
		Cyp2j6
		Xkr9
		2210404O07Rik
		Enpp3
		Tspan6
		Ugt2a3
		Ivl
		Mmp28
		Igk-V4
		Gm459
		Smoc1
		2200002K05Rik
		Suox
		Gm4966
		F5
		Entpd8
		Atp8a2
		Pla2g10
		Clcn2
		Egfr
		9130404H23Rik
		Gpr64
		Naip1
		Scamp5
		Aim2
		Lgals12
		Cldn23
		Ankdd1b
		Irf7
		Slc45a3
		Kif5c
		Wdr72
		Tmem45a
		Il22ra1
		Phex
		Ephx4
		Fusip1
		2210019I11Rik
		Lpar1
		Odf2l
		Coro2a
		Ptprh
		Cnnm4
		Tcf23
		9930023K05Rik
		Gmds
		Car2
		Omp
		Pax9
		Fam84a
		Slc27a6
		Vstm2b
		Galnt4
		Nr1i2
		BC030476
		Mgat4a
		Nt5c1a
		Stxbp5l
		Pgm1
		Tmem195
		Lrrc31
		9130017N09Rik
		Ptprr
		Igk-V33
		Loxl4
		Fa2h
		Pdzk1ip1
		Pate4
		Adcy2
		Slc10a2
		Garnl4
		Bglap1
		Pmaip1
		LOC544903
		Cdh17
		Rnasel
		Abcc8
		Ablim1
		Adamts15
		Me2
		Ccl9
		Mfsd4
		2310046K01Rik
		Lrrc66
		Mmp23
		Gch1
		BC064078
		Cd300ld
		Cnksr2
		Elf3
		F13a1
		Fut4
		Nipal2
		Grit
		Rpp25
		Fmn1
		Fam83f
		Ephb2
		Gdpd3
		Il1rn
		Dusp10
		Ralgps2
		Zfpm1
		Tnik
		2010001M09Rik
		Serpinb1a
		Ifi202b
		Fam101b
		Stc2
		Galnt12
		Ccl28
		Mupcdh
		Nr1h4
		Palld
		Steap2
		Igk-V28
		Abhd3
		Tmem30b
		Lpar5
		Slc12a8
		Eps8
		Adm
		Slc35f2
		Kctd12b
		Noxa1
		A330041D05Rik
		B4galnt3
		Mep1b
		Unc5b
		Gpd2
		Nt5c3
		Zbtb7c
		Spats2l
		Pdx1
		Cpd
		Fhl1
		Ptprt
		Slitrk6
		Nostrin
		Bdh1
		Mup4
		Rnd3
		Steap1
		Ccdc116
		Gpd1l
		Padi1
		Cyp2d10
		Blnk
		Plscr1
		Wnt11
		Ehhadh
		Ppif
		S100b
		Fzd5
		Prg2
		Oaf
		Rhbdl2
		EG545391
		Arhgef3
		Mboat1
		Sh3kbp1
		Fam46a
		Pou2af1
		Lrrc32
		Igf1
		Jakmip1
		Cidea
		Panx1
		Ltbp1
		Shc2
		Sc5d
		Clca5
		Hsh2d
		Odz1
		Slc5a9
		Mall
		P2rx4
		Arhgap27
		Gm14137
		Gm10371
		Heph
		Tirap
		Lgals9
		Acer2
		Fgf7
		Rhoc
		Pzp
		Btc
		Rarres2
		Epb4.1l4b
		Meis2
		P2ry1
		Tbc1d1
		Efhd2
		A4galt
		Kcnu1
		Rsad1
		Tpm2
		Nbl1
		Duox1
		Ptger4
		Gm5934
		Kcnk10
		2010001M06Rik
		Mcc
		Ppp2r5b
		Ksr1
		Cmpk1
		Mansc1
		Fmo5
		Clrn3
		Kcng3
		Cacna2d1
		Ceacam1
		Mup21
		Arhgef16
		Ebp
		Npy1r
		Gm8250
		Slc39a4
		Sema4b
		2310038E17Rik
		Ptpre
		Dlgap1
		Leng9
		2010012O05Rik
		Cyp2j9
		Slc35a1
		Sh3bgrl2
		Galnt10
		Mup5
		Samd8
		Gk5
		Mfsd9
		Apol7a
		Kcnj11
		Adcy8
		Tmem51
		Cfh
		Mical3
		Shf
		Mtmr10
		Tdrd7
		Plekha7
		Mmp15
		Galm
		Ceacam2
		Tnfsf4
		Vopp1
		Tmprss3
		Efcab5
		Uap1
		Cox17
		Pcdh1
		Stk25
		Ippk
		Prl2c1
		Upp1
		Sytl4
		Mup3
		Slc35a3
		4930523C07Rik
		Steap3
		Xk
		Pttg1ip
		Onecut3
		Ankrd50
		Acot11
		Agfg2
		2010003K11Rik
		Tpcn1
		Fam20b
		Pmm2
		Hivep3
		Mfn2
		Cadm2
		Sox21
		Hpcal4
		Enox2
		Utp3
		Lcorl
		Cpvl
		Mtap4
		Rab11fip4
		Slc7a9
		Icosl
		Ipmk
		Slc44a1
		2010002M12Rik
		Gypc
		Clca3
		Anxa10
		Dmbt1
		Agr2
		Pigr
		Fam3b
		Gm3336
		Gm1409
		Lgr4
		Prl2c2
		Igh-6
		Igk-V1
		LOC676201
		Muc13
		BC016579
		Tm4sf5
		Mst1r
		Bche
		Igh
		Ms4a8a
		Rgs13
		Fer1l4
		Vnn1
		Papss2
		Ccl11
		Adamdec1
		Dgat2
		Shh
		Atp2c2
		Hpgd
		Galnt7
		1810007E14Rik
		Myo15b
		1700021K10Rik
		2310006M14Rik
		Cxcl12
		Fstl4
		Ddx60
		Ikzf2
		Thop1
		Chn2
		Ifitm1
		Mmp2
		Mgst3
		Pak1
		Lama2
		Ttc39a
		Slc36a2
		Ethe1
		LOC435333
		Ntrk2
		Tesc
		Ppap2a
		Pmm1
		Cpxm1
		Tnfaip3
		Clca2
		Cyp7b1
		Pear1
		Vps37b
		Serpinb1b
		Pof1b
		Fut8
		Oas1a
		Irf4
		Il1rl1
		Nipsnap3a
		Bdkrb1
		Mlph
		Acp5
		Rdh10
		Fblim1
		Ccdc109a
		Reg3b
		Crip1
		Ythdc2
		Pde8a
		Podn
		Il1rl2
		Scn8a
		Rgs2
		Lax1
		Dkk3
		Bmper
		Crim1
		Itpk1
		Sox17
		0610010O12Rik
		Lbh
		Slc6a9
		Pctk3
		Hsd17b6
		Cant1
		Phyh
		Prkca
		Fam40b
		Bok
		Ppargc1b
		Igsf10
		Cmtm7
		Lims2
		Gdf10
		2200002D01Rik
		Zdhhc13
		Ntn1
		Grk6
		Rtn4ip1
		Lamc3
		Cisd1
		Ctla4
		Nadk
		Scamp2
		Ammecr1
		Zc3h12a
		Sept5
		Rasa2
		Asb13
		Cdc2l1
		Mfhas1
		6530413G14Rik
		Sema3f
		Gsr
		Stim2
		Adora2a
		Tff2
		Ern2
		Igk-V38
		Lgals4
		Oit1
		Gm1524
		Eps8l3
		Lrrc26
		Tnip3
		Igl-C2
		Il18
		Gpa33
		Lrig3
		Saa3
		Tnfrsf11b
		Slfn4
		Rhpn2
		Igdcc4
		Hmcn1
		Lad1
		Nfkbiz
		Pls1
		Lypd6
		Abcc3
		Klf4
		Gm4770
		Batf2
		Wfdc1
		Stxbp6
		1700040N02Rik
		Slc44a4
		Cyp27a1
		Plk3
		Zdhhc2
		Wnt4
		Elovl6
		Oasl2
		Gale
		Khdc1b
		Car13
		Il1f6
		Kcnk6
		Pltp
		Plcb1
		Nbeal2
		Cd300lb
		Lrrc8b
		Lpcat4
		Serping1
		Mllt3
		Cdon
		2810432L12Rik
		Ovol2
		Foxa1
		Gm9907
		Ptprd
		Hmgcl
		Ly96
		Cyp2j12
		Endod1
		Ier3
		P2rx7
		Irf6
		Zbtb8a
		Drr1
		Tlr3
		Mal
		Letm1
		Loxl1
		Sdhd
		Slc22a21
		Rras2
		Wdr51b
		Metrnl
		Igkv6-25
		Plac8
		AA467197
		Vsig1
		Gm189
		Iyd
		Fxyd3
		Mettl7b
		Sgms2
		LOC629446
		Tm6sf2
		Atf3
		Efemp1
		Dpep1
		Zdhhc15
		Cdk6
		9130008F23Rik
		Slc28a2
		C3ar1
		Sema7a
		Perp
		Slc39a11
		Tmtc1
		C130074G19Rik
		Tmtc2
		2310002J15Rik
		Aldh1a1
		Gss
		Gpr39
		Frk
		6330406I15Rik
		Samd12
		L1cam
		Chsy3
		Capn5
		Cox5b
		Tmem63a
		Cfp
		Cdc25a
		Mvp
		Lysmd2
		Gsta4
		Cxadr
		Slc9a3
		Cacna1d
		Slc35d2
		Ssu72
		Sod3
		Atg4d
		Tmem178
		Sipa1l1
		Lrrc20
		9130204K15Rik
		Vwa5a
		Il28ra
		Itgb8
		Igf2
		Igl-V2
		Psca
		Bcas1
		Igj
		LOC641089
		Khdc1a
		Prl2c5
		Aqp3
		Igkv1-135
		Il7r
		Cftr
		Igl-V1
		Sprr2b
		Oas2
		BC023202
		2310014F07Rik
		Msr1
		Dhcr24
		Sh2d7
		Tmem71
		Tspan15
		Rnf128
		Reg1
		Mpzl3
		Slc22a18
		Neurl3
		Tor3a
		Ptgr1
		Myh11
		Ccr1
		Gipc2
		Alas2
		Srgn
		Ddef2
		Cib1
		Rftn1
		Shisa2
		Pla2g4a
		Pqlc3
		Tjp3
		Cox5a
		Olfml1
		Serinc2
		Bag1
		Ltb
		Mctp1
		5730508B09Rik
		Ggh
		Ssfa2
		Casp7
		1110032E23Rik
		Pcdh7
		Spire1
		Krt8
		Zfand2a
		Kbtbd10
		Chpt1
		Cbara1
		Mamld1
		Fxyd1
		Stx12
		BC057079
		Flnb
		Rps6ka1
		Myo1d
		1810014F10Rik
		Tspan3
		Mid2
		Oxr1
		1110032A04Rik
		Gm10879
		Paqr5
		Anxa8
		Muc5ac
		Dock11
		Ikbke
		Cdc42ep5
		Spdef
		Mboat2
		2610035D17Rik
		Efna5
		Arap2
		Edn1
		Adam28
		Itgam
		Fmnl2
		Gpx3
		Aqp4
		Hr
		2010109I03Rik
		AB124611
		Sulf1
		Slfn2
		Csf1
		B3gnt3
		Pgap1
		Crybg3
		Ttc22
		Acnat2
		Cd5l
		Sh3bgrl3
		Eepd1
		Slco4a1
		Tbx2
		Hebp2
		Khdrbs3
		Gm8443
		Mettl9
		Muc5b
		Dpt
		Serpina3g
		Ugt2b35
		Tnf
		Rab27b
		Grtp1
		Spire2
		Qsox1
		Fgl2
		Slc17a9
		Ihh
		Nox4
		Dll1
		Krt5
		Trim6
		Slc16a9
		Lima1
		Klrg1
		Saa1
		C8b
		Sprr2a
		Cd79a
		Mogat2
		Gjb1
		Serpina3h
		Tmem117
		A430107O13Rik
		Ckb
		B930041F14Rik
		Krt19
		Tm4sf1
		Kcnq1
		Lpcat2
		8430416G17Rik
		Nccrp1
		Cgref1
		Lgals3bp
		Lipn
		Sc4mol
		Sulf2
		Scube2
		Capn8
		Lypd6b
		Pamr1
		Sult1a1
		Tmem54
		Serpina3c
		Gm10590
		D130037M23Rik
		9130230L23Rik
		1700025G04Rik
		Slc22a1
		Cd80
		Galnt3
		4632428N05Rik
		Gldc
		Gm4968
		Gm7367
		S100a4
		Degs2
		Serpina3n
		Adam8
		Steap4
		Rgs1
		Galnt5
		Mia3
		Slc16a10
		Tmprss2
		Lgals1
		Plscr2
		Trem2
		Angptl7
		Dsp
		Tpd52l1
		Tnni2
		Rassf6
		Slc37a2
		F2rl1
		9030425E11Rik
		Padi2
		Tmed3
		Colec12
		St14
		Hn1
		Prom1
		Dnase1l1
		Tspan1
		Lmo4
		Hyal1
		C1qb
		Ctsl
		4930528J11Rik
		9530008L14Rik
		Cd97
		Mrpl20
		LOC676175
		Cyp4b1
		Mela
		C77370
		Col3a1
		Plat
		Col1a2
		Btn3a3
		Adap1
		Npl
		Stom
		Cpeb1
		Vaultrc5
		Gal3st1
		Rhof
		Gm5571
		Syt8
		Glp1r
		Trpm5
		Lrmp
		Plaur
		Pglyrp1
		Gsto1
		IghmAC38.205.12
		D17H6S56E-5
		Anks4b
		Tnfsf18
		Mfge8
		Epsti1
		Arfgap3
		Atp8b1
		1100001E04Rik
		Fam83b
		Tmem220
		LOC100046350
		Iqgap2
		Slc7a11
		Ifi27l2b
		Hba-a1
		LOC668231
		Aim1
		Gsn
		Slc7a8
		Cblc
		Tmc7
		Ltbp2
		Nsg1
		Golph3l
		LOC634100
		LOC100046496
		Cxcl5
		Tsku
		Hgfac
		Sytl2
		Fam110c
		B4galt5
		Hgf
		Myl9
		Nfe2l3
		Igl-C3
		Mamdc2
		1810011O10Rik
		Scn3b
		Il1b
		4930422I22Rik
		Hepacam2
		Slc2a1
		D8Ertd82e
		Prr13
		Mgst2
		Gm14203
		Enpp2
		Eef2k
		Mxd1
		Btnl7
		Trim24
		Fcgr3
		Tnfrsf8
		Tnip1
		Arrb2
		Ccl8
		Gm11428
		Sqle
		C4b
		Porcn
		Ppp1r3d
		Thbd
		Usp18
		Hs3st1
		Prkaa2
		Sh3yl1
		Adamtsl2
		Pcsk5
		Ptprn2
		Glul
		Ptafr
		Tcf21
		Cxcl14
		Apol9a
		Sectm1b
		Gm10877
		Clec12a
		Ccl6
		Ldlr
		AI324046
		Aacs
		Ccr2
		Ifi204
		Ugdh
		Gm5563
		Egln3
		Gna14
		Mmp12
		Capg
		Palmd
		Psapl1
		Gsdmd
		Eml1
		Fcgr2b
		Ms4a6d
		F830116E18Rik
		Hsd17b7
		Tbc1d9
		Fam46b
		Kif21b
		Slc15a3
		Mmp19
		Sfrp1
		Olfr1372-ps1
		Il1r2
		Itga8
		Apobec1
		Ifngr1
		Ppyr1
		Serpina3f
		Ly6d
		Mup1
		Tox
		Slc41a2
		Bcar3
		Csf2rb2
		Ntn4
		Abcc1
		Tspan13
		Tmem125
		Pik3c2g
		Tns4
		Dnajc22
		Lrat
		Mgll
		Cmah
		Itga4
		Ssr4
		Ankrd33b
		Htra4
		Pla2g4c
		Olfm4
		Upk1b
		Bmp2
		Sdcbp2
		Gm5153
		1600029D21Rik
		Serpinb8
		Birc1f
		AI661453
		Sdhb
		Neo1
		Nov
		Cd209c
		C4a
		Mgat3
		Hk3
		Lpxn
		Rab3d
		Itgae
		Reg3g
		Gm1077
		Hvcn1
		Pim1
		Lrrc25
		5730559C18Rik
		4933409K07Rik
		Srd5a1
		Pdgfra
		Dsg2
		Ccrl2
		Sncg
		Unc5cl
		Ugt2b34
		Clec4a1
		Mmrn1
		Chi3l4
		Car5b
		1110017F19Rik
		Pde9a
		Glipr2
		Pparg
		Adra2a
		Fmo1
		Rnf217
		Mfap5
		Ckmt1
		Rcn3
		Mmp7
		Freq
		Calcrl
		Fam171a1
		Pstpip2
		Cxcl13
		Ces1
		Ccnd2
		Ccl17
		1100001G20Rik
		Dennd4a
		Acaa1b
		Sh2d6
		Plekha6
		Cyp51
		Cda
		Fhl2
		Creb3l4
		Plekhg3
		Slc43a3
		Foxq1
		Ms4a4d
		Olfr1383
		Cd52
		Ido1
		Gm4956
		1110050K14Rik
		Clec1a
		Ism1
		Add3
		Aspn
		Tmprss4
		Itgb4
		Gm106
		Plscr4
		Itih5
		Slc25a35
		Ecm1
		Dhrs9
		Ms4a6c
		Il1f9
		S100a6
		Scara3
		Blvrb
		Plch1
		Plce1
		Got1
		Vill
		Btla
		Cldn2
		Mctp2
		BC037703
		Pdgfc
		Tlr13
		Cd163
		C1s
		Pstpip1
		Gkn2
		Gda
		Cmbl
		Ncf4
		Fbln1
		Sec16b
		F7
		Pla2g2d
		Pdcd4
		Vil1
		Socs3
		Myo6
		2210020M01Rik
		Cd274
		Gm14461
		Gla
		Pla2g12b
		C2
		Hsd11b1
		Ttyh2
		Lilrb4
		Gp49a
		Dcn
		Hsd17b2
		Ccl3
		BC025446
		Col5a2
