# Supplementary material for: TMPRSS11B promotes an acidified microenvironment and immune suppression in squamous lung cancer
Source: EMBO Rep. 2025 Nov 10;26(24):6346–79. doi: 10.1038/s44319-025-00631-1 (PMC12714794; doi:10.1038/s44319-025-00631-1)
Supplement: Supplementary file 6 — Source data Fig. 1 [file 44319_2025_631_MOESM6_ESM.zip]

Archive with 40 entries (35 files):
- Figure 1/
- Figure 1/1A-B/
- Figure 1/1C/
- Figure 1/1D/
- Figure 1/1E/
- Figure 1/1A-B/.smbdeleteAAA40000006dd1e6
- __MACOSX/Figure 1/1A-B/._.smbdeleteAAA40000006dd1e6
- Figure 1/1A-B/.smbdeleteAAA70000006dd12d
- __MACOSX/Figure 1/1A-B/._.smbdeleteAAA70000006dd12d
- Figure 1/1A-B/.smbdeleteAAAa0000006dd145
- __MACOSX/Figure 1/1A-B/._.smbdeleteAAAa0000006dd145
- Figure 1/1A-B/Read Me.rtf
- __MACOSX/Figure 1/1A-B/._Read Me.rtf
- Figure 1/1A-B/Tmprss11b_KLN205 cells_qPCR_Taqman_Analysis.xlsx
- __MACOSX/Figure 1/1A-B/._Tmprss11b_KLN205 cells_qPCR_Taqman_Analysis.xlsx
- Figure 1/1A-B/Tmprss11b_KLN205 cells_qPCR_Taqman_Prism.prism
- __MACOSX/Figure 1/1A-B/._Tmprss11b_KLN205 cells_qPCR_Taqman_Prism.prism
- Figure 1/1A-B/Tmprss11b_KLN205 cells_qPCR_Taqman_Raw.xls
- __MACOSX/Figure 1/1A-B/._Tmprss11b_KLN205 cells_qPCR_Taqman_Raw.xls
- Figure 1/1C/Analysis.prism
- __MACOSX/Figure 1/1C/._Analysis.prism
- Figure 1/1C/Data 6 (Day 45).pdf
- Figure 1/1C/KLN205 Syngeneic tumor volumes_DBA:2.xlsx
- __MACOSX/Figure 1/1C/._KLN205 Syngeneic tumor volumes_DBA:2.xlsx
- Figure 1/1D/.smbdeleteAAAa0000006dd123
- __MACOSX/Figure 1/1D/._.smbdeleteAAAa0000006dd123
- Figure 1/1D/Read Me.rtf
- __MACOSX/Figure 1/1D/._Read Me.rtf
- Figure 1/1D/Tmprss11b_KLN205 cells_qPCR_Taqman_Analysis.xlsx
- __MACOSX/Figure 1/1D/._Tmprss11b_KLN205 cells_qPCR_Taqman_Analysis.xlsx
- Figure 1/1D/Tmprss11b_KLN205 cells_qPCR_Taqman_Prism.prism
- __MACOSX/Figure 1/1D/._Tmprss11b_KLN205 cells_qPCR_Taqman_Prism.prism
- Figure 1/1D/Tmprss11b_KLN205 cells_qPCR_Taqman_Raw.xls
- __MACOSX/Figure 1/1D/._Tmprss11b_KLN205 cells_qPCR_Taqman_Raw.xls
- Figure 1/1E/Analysis.prism
- __MACOSX/Figure 1/1E/._Analysis.prism
- Figure 1/1E/KLN205 Syngeneic tumor volumes .xlsx
- __MACOSX/Figure 1/1E/._KLN205 Syngeneic tumor volumes .xlsx
- Figure 1/1E/Read Me.rtf
- __MACOSX/Figure 1/1E/._Read Me.rtf
