# Supplementary material for: TMPRSS11B promotes an acidified microenvironment and immune suppression in squamous lung cancer
Source: EMBO Rep. 2025 Nov 10;26(24):6346–79. doi: 10.1038/s44319-025-00631-1 (PMC12714794; doi:10.1038/s44319-025-00631-1)
Supplement: Supplementary file 6 — Source data Fig. 1 [file 44319_2025_631_MOESM6_ESM.zip › Figure 1/1A-B/Tmprss11b_KLN205 cells_qPCR_Taqman_Analysis.xlsx]

## Sheet: Sheet1
01.21.22	Hari	KLN 205 mT11B sgRNA (New Revive)
														T11b	T11b	T11b	T11b	T11b	T11b	T11b	T11b	T11b
				Gapdh	T11b	T11b	T11b	T11b_m1_I	T11b_m1_II	T11b_m1_III	T11b_m1_I	T11b_m1_II	T11b_m1_III	Mm00621706_m1	Mm00621702_m1	Mm006221704_m1	Mm00621706_m1	Mm00621702_m1	Mm006221704_m1	Mm00621706_m1	Mm00621702_m1	Mm006221704_m1
				Mm99999915_g1	Mm00621706_m1	Mm00621702_m1	Mm006221704_m1	dd ctrl (NS).	dd ctrl (NS.	dd ctrl (NS)	avg.dd.NS	avg. dd NS	avg. dd NS	ddCt	ddCt	ddCt	2^ddCt	2^ddCt	2^ddCt
	KLN205 NSsgRNA			13.8195	27.9398	28.0861	27.9574	14.1203	14.2666	14.1379	14.0606	14.2498	14.2174	-0.0597906	-0.0168605	0.0795231	0.959403	0.988381	1.05667	avg NS	avg NS	avg
	KLN205 NSsgRNA			13.7112	27.7722	27.9968	28.0798	14.061	14.2855	14.3686	14.0606	14.2498	14.2174	-0.000453949	-0.0357366	-0.151187	0.999685	0.975534	0.900509	1.00033	1.00018	1.00197
	KLN205 NSsgRNA			13.7959	27.8159	28.0173	28.0066	14.02	14.2214	14.2107	14.0606	14.2498	14.2174	0.0405722	0.028399	0.00672913	1.02852	1.01988	1.00468	stdev	stdev	stdev
	KLN205 NSsgRNA			13.7728	27.8137	27.9984	27.9253	14.0409	14.2256	14.1525	14.0606	14.2498	14.2174	0.0196724	0.0241981	0.0649347	1.01373	1.01691	1.04604	0.0297193	0.0217161	0.0712636
	KLN205 mT11B sgRNA 3			13.7976	28.8113	28.5357	28.6116				14.0606	14.2498	14.2174	-0.95311	-0.488291	-0.596578	0.516518	0.712869	0.661321
	KLN205 mT11B sgRNA 3			13.8913	28.8287	28.4943	28.497				14.0606	14.2498	14.2174	-0.876819	-0.353261	-0.388325	0.544567	0.782812	0.764016	avg T11b 3	avg T11b 3	avg
	KLN205 mT11B sgRNA 3			13.9011	28.7089	28.3976	28.5231				14.0606	14.2498	14.2174	-0.747211	-0.246719	-0.404556	0.595754	0.842811	0.755469	0.556258	0.806586	0.733712
	KLN205 mT11B sgRNA 3			13.9174	28.7935	28.3388	28.5422				14.0606	14.2498	14.2174	-0.815545	-0.171609	-0.407286	0.568194	0.887852	0.754041	stdev	stdev	stdev
	KLN205 mT11B sgRNA 4			13.2453	28.5648	28.7086	28.3835				14.0606	14.2498	14.2174	-1.25895	-1.21348	-0.920815	0.417849	0.431228	0.52821	0.0337559	0.0758605	0.0484611
	KLN205 mT11B sgRNA 4			13.2815	28.5184	28.5473	28.3764				14.0606	14.2498	14.2174	-1.17642	-1.01609	-0.8775	0.442449	0.494453	0.54431
	KLN205 mT11B sgRNA 4			13.3442	28.5371	28.5743	28.4885				14.0606	14.2498	14.2174	-1.13238	-0.98034	-0.926837	0.456164	0.50686	0.52601	avg T11b 4	avg T11b 4	avg T11b 4
	KLN205 mT11B sgRNA 4			13.1994	28.5652	28.639	28.3506				14.0606	14.2498	14.2174	-1.30524	-1.1898	-0.933847	0.404655	0.438363	0.52346	0.430279	0.467726	0.530498
	KLN205 mT11B sgRNA 6			13.1656	28.0153	28.2401	28.3296				14.0606	14.2498	14.2174	-0.789183	-0.824782	-0.946589	0.578672	0.564568	0.518858	stdev	stdev	stdev
	KLN205 mT11B sgRNA 6			13.0815	27.9656	28.3704	28.2189				14.0606	14.2498	14.2174	-0.823542	-1.03915	-0.91999	0.565053	0.486615	0.528513	0.023304	0.0384712	0.00941045
	KLN205 mT11B sgRNA 6			13.1831	28.0778	28.3085	28.3312				14.0606	14.2498	14.2174	-0.834087	-0.875546	-0.93068	0.560938	0.545048	0.524611
	KLN205 mT11B sgRNA 6			13.2259	28.1377	28.3768	28.1519				14.0606	14.2498	14.2174	-0.851153	-0.901113	-0.708569	0.554341	0.535473	0.611927	avg T11b 6	avg T11b 6	avg T11b 6
	#-RT			32.2193	40	40	40				14.0606	14.2498	14.2174	6.27981	6.46904	6.43668	77.6982	88.5878	86.623	0.564751	0.532926	0.545977
	#-RT			32.1149	40	40	40				14.0606	14.2498	14.2174	6.17549	6.36472	6.33236	72.2782	82.4081	80.5805	stdev	stdev	stdev
	#-RT			32.0806	40	40	40				14.0606	14.2498	14.2174	6.1412	6.33042	6.29807	70.5806	80.4725	78.6878	0.0102759	0.0331628	0.0441451
	#-RT			31.8446	40	40	40				14.0606	14.2498	14.2174	5.90513	6.09435	6.062	59.9268	68.3256	66.8102
						40=Undetermined

## Sheet: raw Ct
			A1	34.9058
			A2	35.7679
			A3	35.3806
			A4	34.8843
			A5	32.8154
			A6	31.6136
			A7	32.9121
			A8	31.9712
			B1	34.3099
			B2	37.5204
			B3	36.6579
			B4	34.9608
			B5	32.3184
			B6	32.3622
			B7	32.4785
			B8	32.414
			C1	34.0978
			C2	36.11
			C3	36.6163
			C4	34.239
			C5	32.6363
			C6	32.1508
			C7	32.7018
			C8	33.2016
			D1	14.7076
			D2	15.3636
			D3	15.2069
			D4	15.3628
			D5	15.2671
			D6	15.5611
			D7	15.3023
			D8	15.382
			E1	14.7946
			E2	15.3058
			E3	15.1182
			E4	15.2033
			E5	15.2724
			E6	15.4521
			E7	15.8119
			E8	15.5577
			F1	15.1361
			F2	15.212
			F3	14.9589
			F4	14.9709
			F5	15.1535
			F6	15.2077
			F7	15.5651
			F8	15.394
