# Supplementary material for: TMPRSS11B promotes an acidified microenvironment and immune suppression in squamous lung cancer
Source: EMBO Rep. 2025 Nov 10;26(24):6346–79. doi: 10.1038/s44319-025-00631-1 (PMC12714794; doi:10.1038/s44319-025-00631-1)
Supplement: Supplementary file 6 — Source data Fig. 1 [file 44319_2025_631_MOESM6_ESM.zip › Figure 1/1A-B/Tmprss11b_KLN205 cells_qPCR_Taqman_Raw.xls]

## Sheet: Sample Setup
Block Type	384-Well Block
Calibration Background is expired	No
Calibration Background performed on	12-02-2021
Calibration Pure Dye ABY is expired	No
Calibration Pure Dye ABY performed on	12-02-2021
Calibration Pure Dye CY5 is expired	No
Calibration Pure Dye CY5 performed on	12-02-2021
Calibration Pure Dye FAM is expired	No
Calibration Pure Dye FAM performed on	12-02-2021
Calibration Pure Dye JUN is expired	No
Calibration Pure Dye JUN performed on	12-02-2021
Calibration Pure Dye MUSTANG PURPLE is expired	No
Calibration Pure Dye MUSTANG PURPLE performed on	12-02-2021
Calibration Pure Dye NED is expired	No
Calibration Pure Dye NED performed on	12-02-2021
Calibration Pure Dye ROX is expired	No
Calibration Pure Dye ROX performed on	12-02-2021
Calibration Pure Dye SYBR is expired	No
Calibration Pure Dye SYBR performed on	12-02-2021
Calibration Pure Dye TAMRA is expired	No
Calibration Pure Dye TAMRA performed on	12-02-2021
Calibration Pure Dye VIC is expired	No
Calibration Pure Dye VIC performed on	12-02-2021
Calibration ROI is expired	No
Calibration ROI performed on	12-02-2021
Calibration Uniformity is expired	No
Calibration Uniformity performed on	12-02-2021
Chemistry	TAQMAN
Date Created	2022-01-21 15:22:36 PM CST
Experiment Barcode
Experiment Comment
Experiment File Name	L:\O'Donnell Lab\Hari Shankar\Hari Shankar\01_21_22_KLN_mT11BKO_NewRevive_Taqman.eds
Experiment Name	01_21_22_KLN_mT11BKO_NewRevive_Taqman
Experiment Run End Time	2022-01-21 15:17:37 PM CST
Experiment Type	Standard Curve
Instrument Name	272530090
Instrument Serial Number	272530090
Instrument Type	QuantStudio™ 5 System
Passive Reference	ROX
Post-read Stage/Step
Pre-read Stage/Step
Quantification Cycle Method	Ct
Signal Smoothing On	true
Stage/ Cycle where Ct Analysis is performed	Stage2, Step2
User Name
Well	Well Position	Sample Name	Sample Color	Biogroup Name	Biogroup Color	Target Name	Target Color	Task	Reporter	Quencher	Quantity	Comments
1	A1	KLN NS	RGB(0,0,255)			mT11B_I	RGB(0,0,255)	UNKNOWN	FAM	NFQ-MGB
2	A2	KLN NS	RGB(0,0,255)			mT11B_I	RGB(0,0,255)	UNKNOWN	FAM	NFQ-MGB
3	A3	KLN NS	RGB(0,0,255)			mT11B_I	RGB(0,0,255)	UNKNOWN	FAM	NFQ-MGB
4	A4	KLN NS	RGB(0,0,255)			mT11B_I	RGB(0,0,255)	UNKNOWN	FAM	NFQ-MGB
5	A5	mT11Bsg3	RGB(0,139,69)			mT11B_I	RGB(0,0,255)	UNKNOWN	FAM	NFQ-MGB
6	A6	mT11Bsg3	RGB(0,139,69)			mT11B_I	RGB(0,0,255)	UNKNOWN	FAM	NFQ-MGB
7	A7	mT11Bsg3	RGB(0,139,69)			mT11B_I	RGB(0,0,255)	UNKNOWN	FAM	NFQ-MGB
8	A8	mT11Bsg3	RGB(0,139,69)			mT11B_I	RGB(0,0,255)	UNKNOWN	FAM	NFQ-MGB
9	A9	mT11Bsg4	RGB(255,127,0)			mT11B_I	RGB(0,0,255)	UNKNOWN	FAM	NFQ-MGB
10	A10	mT11Bsg4	RGB(255,127,0)			mT11B_I	RGB(0,0,255)	UNKNOWN	FAM	NFQ-MGB
11	A11	mT11Bsg4	RGB(255,127,0)			mT11B_I	RGB(0,0,255)	UNKNOWN	FAM	NFQ-MGB
12	A12	mT11Bsg4	RGB(255,127,0)			mT11B_I	RGB(0,0,255)	UNKNOWN	FAM	NFQ-MGB
13	A13	mT11Bsg6	RGB(139,137,112)			mT11B_I	RGB(0,0,255)	UNKNOWN	FAM	NFQ-MGB
14	A14	mT11Bsg6	RGB(139,137,112)			mT11B_I	RGB(0,0,255)	UNKNOWN	FAM	NFQ-MGB
15	A15	mT11Bsg6	RGB(139,137,112)			mT11B_I	RGB(0,0,255)	UNKNOWN	FAM	NFQ-MGB
16	A16	mT11Bsg6	RGB(139,137,112)			mT11B_I	RGB(0,0,255)	UNKNOWN	FAM	NFQ-MGB
17	A17	-RT	RGB(238,121,66)			mT11B_I	RGB(0,0,255)	UNKNOWN	FAM	NFQ-MGB
18	A18	-RT	RGB(238,121,66)			mT11B_I	RGB(0,0,255)	UNKNOWN	FAM	NFQ-MGB
19	A19	-RT	RGB(238,121,66)			mT11B_I	RGB(0,0,255)	UNKNOWN	FAM	NFQ-MGB
20	A20	-RT	RGB(238,121,66)			mT11B_I	RGB(0,0,255)	UNKNOWN	FAM	NFQ-MGB
21	A21
22	A22
23	A23
24	A24
25	B1	KLN NS	RGB(0,0,255)			mT11B_II	RGB(0,139,69)	UNKNOWN	FAM	NFQ-MGB
26	B2	KLN NS	RGB(0,0,255)			mT11B_II	RGB(0,139,69)	UNKNOWN	FAM	NFQ-MGB
27	B3	KLN NS	RGB(0,0,255)			mT11B_II	RGB(0,139,69)	UNKNOWN	FAM	NFQ-MGB
28	B4	KLN NS	RGB(0,0,255)			mT11B_II	RGB(0,139,69)	UNKNOWN	FAM	NFQ-MGB
29	B5	mT11Bsg3	RGB(0,139,69)			mT11B_II	RGB(0,139,69)	UNKNOWN	FAM	NFQ-MGB
30	B6	mT11Bsg3	RGB(0,139,69)			mT11B_II	RGB(0,139,69)	UNKNOWN	FAM	NFQ-MGB
31	B7	mT11Bsg3	RGB(0,139,69)			mT11B_II	RGB(0,139,69)	UNKNOWN	FAM	NFQ-MGB
32	B8	mT11Bsg3	RGB(0,139,69)			mT11B_II	RGB(0,139,69)	UNKNOWN	FAM	NFQ-MGB
33	B9	mT11Bsg4	RGB(255,127,0)			mT11B_II	RGB(0,139,69)	UNKNOWN	FAM	NFQ-MGB
34	B10	mT11Bsg4	RGB(255,127,0)			mT11B_II	RGB(0,139,69)	UNKNOWN	FAM	NFQ-MGB
35	B11	mT11Bsg4	RGB(255,127,0)			mT11B_II	RGB(0,139,69)	UNKNOWN	FAM	NFQ-MGB
36	B12	mT11Bsg4	RGB(255,127,0)			mT11B_II	RGB(0,139,69)	UNKNOWN	FAM	NFQ-MGB
37	B13	mT11Bsg6	RGB(139,137,112)			mT11B_II	RGB(0,139,69)	UNKNOWN	FAM	NFQ-MGB
38	B14	mT11Bsg6	RGB(139,137,112)			mT11B_II	RGB(0,139,69)	UNKNOWN	FAM	NFQ-MGB
39	B15	mT11Bsg6	RGB(139,137,112)			mT11B_II	RGB(0,139,69)	UNKNOWN	FAM	NFQ-MGB
40	B16	mT11Bsg6	RGB(139,137,112)			mT11B_II	RGB(0,139,69)	UNKNOWN	FAM	NFQ-MGB
41	B17	-RT	RGB(238,121,66)			mT11B_II	RGB(0,139,69)	UNKNOWN	FAM	NFQ-MGB
42	B18	-RT	RGB(238,121,66)			mT11B_II	RGB(0,139,69)	UNKNOWN	FAM	NFQ-MGB
43	B19	-RT	RGB(238,121,66)			mT11B_II	RGB(0,139,69)	UNKNOWN	FAM	NFQ-MGB
44	B20	-RT	RGB(238,121,66)			mT11B_II	RGB(0,139,69)	UNKNOWN	FAM	NFQ-MGB
45	B21
46	B22
47	B23
48	B24
49	C1	KLN NS	RGB(0,0,255)			mT11B_III	RGB(238,238,0)	UNKNOWN	FAM	NFQ-MGB
50	C2	KLN NS	RGB(0,0,255)			mT11B_III	RGB(238,238,0)	UNKNOWN	FAM	NFQ-MGB
51	C3	KLN NS	RGB(0,0,255)			mT11B_III	RGB(238,238,0)	UNKNOWN	FAM	NFQ-MGB
52	C4	KLN NS	RGB(0,0,255)			mT11B_III	RGB(238,238,0)	UNKNOWN	FAM	NFQ-MGB
53	C5	mT11Bsg3	RGB(0,139,69)			mT11B_III	RGB(238,238,0)	UNKNOWN	FAM	NFQ-MGB
54	C6	mT11Bsg3	RGB(0,139,69)			mT11B_III	RGB(238,238,0)	UNKNOWN	FAM	NFQ-MGB
55	C7	mT11Bsg3	RGB(0,139,69)			mT11B_III	RGB(238,238,0)	UNKNOWN	FAM	NFQ-MGB
56	C8	mT11Bsg3	RGB(0,139,69)			mT11B_III	RGB(238,238,0)	UNKNOWN	FAM	NFQ-MGB
57	C9	mT11Bsg4	RGB(255,127,0)			mT11B_III	RGB(238,238,0)	UNKNOWN	FAM	NFQ-MGB
58	C10	mT11Bsg4	RGB(255,127,0)			mT11B_III	RGB(238,238,0)	UNKNOWN	FAM	NFQ-MGB
59	C11	mT11Bsg4	RGB(255,127,0)			mT11B_III	RGB(238,238,0)	UNKNOWN	FAM	NFQ-MGB
60	C12	mT11Bsg4	RGB(255,127,0)			mT11B_III	RGB(238,238,0)	UNKNOWN	FAM	NFQ-MGB
61	C13	mT11Bsg6	RGB(139,137,112)			mT11B_III	RGB(238,238,0)	UNKNOWN	FAM	NFQ-MGB
62	C14	mT11Bsg6	RGB(139,137,112)			mT11B_III	RGB(238,238,0)	UNKNOWN	FAM	NFQ-MGB
63	C15	mT11Bsg6	RGB(139,137,112)			mT11B_III	RGB(238,238,0)	UNKNOWN	FAM	NFQ-MGB
64	C16	mT11Bsg6	RGB(139,137,112)			mT11B_III	RGB(238,238,0)	UNKNOWN	FAM	NFQ-MGB
65	C17	-RT	RGB(238,121,66)			mT11B_III	RGB(238,238,0)	UNKNOWN	FAM	NFQ-MGB
66	C18	-RT	RGB(238,121,66)			mT11B_III	RGB(238,238,0)	UNKNOWN	FAM	NFQ-MGB
67	C19	-RT	RGB(238,121,66)			mT11B_III	RGB(238,238,0)	UNKNOWN	FAM	NFQ-MGB
68	C20	-RT	RGB(238,121,66)			mT11B_III	RGB(238,238,0)	UNKNOWN	FAM	NFQ-MGB
69	C21
70	C22
71	C23
72	C24
73	D1	KLN NS	RGB(0,0,255)			mGapdh_I	RGB(139,137,112)	UNKNOWN	FAM	NFQ-MGB
74	D2	KLN NS	RGB(0,0,255)			mGapdh_I	RGB(139,137,112)	UNKNOWN	FAM	NFQ-MGB
75	D3	KLN NS	RGB(0,0,255)			mGapdh_I	RGB(139,137,112)	UNKNOWN	FAM	NFQ-MGB
76	D4	KLN NS	RGB(0,0,255)			mGapdh_I	RGB(139,137,112)	UNKNOWN	FAM	NFQ-MGB
77	D5	mT11Bsg3	RGB(0,139,69)			mGapdh_I	RGB(139,137,112)	UNKNOWN	FAM	NFQ-MGB
78	D6	mT11Bsg3	RGB(0,139,69)			mGapdh_I	RGB(139,137,112)	UNKNOWN	FAM	NFQ-MGB
79	D7	mT11Bsg3	RGB(0,139,69)			mGapdh_I	RGB(139,137,112)	UNKNOWN	FAM	NFQ-MGB
80	D8	mT11Bsg3	RGB(0,139,69)			mGapdh_I	RGB(139,137,112)	UNKNOWN	FAM	NFQ-MGB
81	D9	mT11Bsg4	RGB(255,127,0)			mGapdh_I	RGB(139,137,112)	UNKNOWN	FAM	NFQ-MGB
82	D10	mT11Bsg4	RGB(255,127,0)			mGapdh_I	RGB(139,137,112)	UNKNOWN	FAM	NFQ-MGB
83	D11	mT11Bsg4	RGB(255,127,0)			mGapdh_I	RGB(139,137,112)	UNKNOWN	FAM	NFQ-MGB
84	D12	mT11Bsg4	RGB(255,127,0)			mGapdh_I	RGB(139,137,112)	UNKNOWN	FAM	NFQ-MGB
85	D13	mT11Bsg6	RGB(139,137,112)			mGapdh_I	RGB(139,137,112)	UNKNOWN	FAM	NFQ-MGB
86	D14	mT11Bsg6	RGB(139,137,112)			mGapdh_I	RGB(139,137,112)	UNKNOWN	FAM	NFQ-MGB
87	D15	mT11Bsg6	RGB(139,137,112)			mGapdh_I	RGB(139,137,112)	UNKNOWN	FAM	NFQ-MGB
88	D16	mT11Bsg6	RGB(139,137,112)			mGapdh_I	RGB(139,137,112)	UNKNOWN	FAM	NFQ-MGB
89	D17	-RT	RGB(238,121,66)			mGapdh_I	RGB(139,137,112)	UNKNOWN	FAM	NFQ-MGB
90	D18	-RT	RGB(238,121,66)			mGapdh_I	RGB(139,137,112)	UNKNOWN	FAM	NFQ-MGB
91	D19	-RT	RGB(238,121,66)			mGapdh_I	RGB(139,137,112)	UNKNOWN	FAM	NFQ-MGB
92	D20	-RT	RGB(238,121,66)			mGapdh_I	RGB(139,137,112)	UNKNOWN	FAM	NFQ-MGB
93	D21
94	D22
95	D23
96	D24
97	E1
98	E2
99	E3
100	E4
101	E5
102	E6
103	E7
104	E8
105	E9
106	E10
107	E11
108	E12
109	E13
110	E14
111	E15
112	E16
113	E17
114	E18
115	E19
116	E20
117	E21
118	E22
119	E23
120	E24
121	F1
122	F2
123	F3
124	F4
125	F5
126	F6
127	F7
128	F8
129	F9
130	F10
131	F11
132	F12
133	F13
134	F14
135	F15
136	F16
137	F17
138	F18
139	F19
140	F20
141	F21
142	F22
143	F23
144	F24
145	G1
146	G2
147	G3
148	G4
149	G5
150	G6
151	G7
152	G8
153	G9
154	G10
155	G11
156	G12
157	G13
158	G14
159	G15
160	G16
161	G17
162	G18
163	G19
164	G20
165	G21
166	G22
167	G23
168	G24
169	H1
170	H2
171	H3
172	H4
173	H5
174	H6
175	H7
176	H8
177	H9
178	H10
179	H11
180	H12
181	H13
182	H14
183	H15
184	H16
185	H17
186	H18
187	H19
188	H20
189	H21
190	H22
191	H23
192	H24
193	I1
194	I2
195	I3
196	I4
197	I5
198	I6
199	I7
200	I8
201	I9
202	I10
203	I11
204	I12
205	I13
206	I14
207	I15
208	I16
209	I17
210	I18
211	I19
212	I20
213	I21
214	I22
215	I23
216	I24
217	J1
218	J2
219	J3
220	J4
221	J5
222	J6
223	J7
224	J8
225	J9
226	J10
227	J11
228	J12
229	J13
230	J14
231	J15
232	J16
233	J17
234	J18
235	J19
236	J20
237	J21
238	J22
239	J23
240	J24
241	K1
242	K2
243	K3
244	K4
245	K5
246	K6
247	K7
248	K8
249	K9
250	K10
251	K11
252	K12
253	K13
254	K14
255	K15
256	K16
257	K17
258	K18
259	K19
260	K20
261	K21
262	K22
263	K23
264	K24
265	L1
266	L2
267	L3
268	L4
269	L5
270	L6
271	L7
272	L8
273	L9
274	L10
275	L11
276	L12
277	L13
278	L14
279	L15
280	L16
281	L17
282	L18
283	L19
284	L20
285	L21
286	L22
287	L23
288	L24
289	M1
290	M2
291	M3
292	M4
293	M5
294	M6
295	M7
296	M8
297	M9
298	M10
299	M11
300	M12
301	M13
302	M14
303	M15
304	M16
305	M17
306	M18
307	M19
308	M20
309	M21
310	M22
311	M23
312	M24
313	N1
314	N2
315	N3
316	N4
317	N5
318	N6
319	N7
320	N8
321	N9
322	N10
323	N11
324	N12
325	N13
326	N14
327	N15
328	N16
329	N17
330	N18
331	N19
332	N20
333	N21
334	N22
335	N23
336	N24
337	O1
338	O2
339	O3
340	O4
341	O5
342	O6
343	O7
344	O8
345	O9
346	O10
347	O11
348	O12
349	O13
350	O14
351	O15
352	O16
353	O17
354	O18
355	O19
356	O20
357	O21
358	O22
359	O23
360	O24
361	P1
362	P2
363	P3
364	P4
365	P5
366	P6
367	P7
368	P8
369	P9
370	P10
371	P11
372	P12
373	P13
374	P14
375	P15
376	P16
377	P17
378	P18
379	P19
380	P20
381	P21
382	P22
383	P23
384	P24

## Sheet: Raw Data
Block Type	384-Well Block
Calibration Background is expired	No
Calibration Background performed on	12-02-2021
Calibration Pure Dye ABY is expired	No
Calibration Pure Dye ABY performed on	12-02-2021
Calibration Pure Dye CY5 is expired	No
Calibration Pure Dye CY5 performed on	12-02-2021
Calibration Pure Dye FAM is expired	No
Calibration Pure Dye FAM performed on	12-02-2021
Calibration Pure Dye JUN is expired	No
Calibration Pure Dye JUN performed on	12-02-2021
Calibration Pure Dye MUSTANG PURPLE is expired	No
Calibration Pure Dye MUSTANG PURPLE performed on	12-02-2021
Calibration Pure Dye NED is expired	No
Calibration Pure Dye NED performed on	12-02-2021
Calibration Pure Dye ROX is expired	No
Calibration Pure Dye ROX performed on	12-02-2021
Calibration Pure Dye SYBR is expired	No
Calibration Pure Dye SYBR performed on	12-02-2021
Calibration Pure Dye TAMRA is expired	No
Calibration Pure Dye TAMRA performed on	12-02-2021
Calibration Pure Dye VIC is expired	No
Calibration Pure Dye VIC performed on	12-02-2021
Calibration ROI is expired	No
Calibration ROI performed on	12-02-2021
Calibration Uniformity is expired	No
Calibration Uniformity performed on	12-02-2021
Chemistry	TAQMAN
Date Created	2022-01-21 15:22:36 PM CST
Experiment Barcode
Experiment Comment
Experiment File Name	L:\O'Donnell Lab\Hari Shankar\Hari Shankar\01_21_22_KLN_mT11BKO_NewRevive_Taqman.eds
Experiment Name	01_21_22_KLN_mT11BKO_NewRevive_Taqman
Experiment Run End Time	2022-01-21 15:17:37 PM CST
Experiment Type	Standard Curve
Instrument Name	272530090
Instrument Serial Number	272530090
Instrument Type	QuantStudio™ 5 System
Passive Reference	ROX
Post-read Stage/Step
Pre-read Stage/Step
Quantification Cycle Method	Ct
Signal Smoothing On	true
Stage/ Cycle where Ct Analysis is performed	Stage2, Step2
User Name
Well	Well Position	Cycle	x1-m1	x2-m2	x3-m3	x4-m4	x5-m5
1	A1	1	146587	18679.8	16552.1	108045	1862.99
2	A2	1	143716	14457.7	6923.58	96902.1	589.555
3	A3	1	152837	14305.9	8523.63	103375	298.241
4	A4	1	147253	12556.6	8699.96	100369	1038.85
5	A5	1	148058	12424.7	9470.06	104355	963.853
6	A6	1	153984	12134.7	9497.53	104046	102.167
7	A7	1	162016	11927.3	10569.2	108719	276.293
8	A8	1	145347	10440	10005.1	97928.6	-263.03
9	A9	1	150717	10466.7	10013.8	102051	-756.23
10	A10	1	150023	10615.1	10549.8	101541	66.9181
11	A11	1	156057	11070.2	10935.7	105800	-806.688
12	A12	1	158156	11177.9	11248.5	105308	146.412
13	A13	1	153405	10683.8	11293.9	104197	199.294
14	A14	1	160884	11406.1	10857	105743	1256.23
15	A15	1	155820	10778.3	11180.4	104873	-11.2074
16	A16	1	160018	11896.5	10844.1	106268	869.389
17	A17	1	161380	12293.5	11368.8	110442	1463.02
18	A18	1	144925	11422.3	9604.91	96620.5	17.3273
19	A19	1	156436	12155.4	9659.6	102836	682.444
20	A20	1	154940	13063.3	9005.88	101149	214.373
21	A21	1	7286.67	2415.73	228.841	1442.55	6305.79
22	A22	1	6662.43	1810.23	148.131	1940.03	5915.73
23	A23	1	6801.25	1734.79	439.686	995.252	4561.37
24	A24	1	2417.67	1098.3	124.792	1199.4	4124.82
25	B1	1	172916	18304.9	7774.82	97168.1	784.2
26	B2	1	171010	16286.4	7788.69	94670.4	1366.05
27	B3	1	186438	16581.6	8826.29	103206	1358.42
28	B4	1	181582	15403.4	9288.91	100625	718.478
29	B5	1	191092	15319.3	10362.8	110253	1062.86
30	B6	1	191020	14986.3	10658.3	107396	1160.62
31	B7	1	203652	14524.1	11887.8	111066	1140.74
32	B8	1	191983	13528.9	11205.3	104363	269.968
33	B9	1	210972	14964.4	12791.2	118368	1408.45
34	B10	1	199814	13761.5	12276.1	110747	971.358
35	B11	1	202638	14191.8	12221.4	111958	979.286
36	B12	1	197498	14022.6	12396.1	108150	1031.15
37	B13	1	204647	13827.8	12358.7	112616	1091.87
38	B14	1	198250	13190.6	12503.7	106935	1129.4
39	B15	1	203704	14646.6	12591.1	111934	1194.75
40	B16	1	206283	15515.4	12183.3	110880	1819.49
41	B17	1	212373	15029.9	13431.5	117907	1081.58
42	B18	1	214785	15721.7	12597.3	113761	1683.94
43	B19	1	212106	16210.3	11878.6	115062	1555.73
44	B20	1	199629	16097.1	10729.3	108562	1121.6
45	B21	1	8479.76	1823.73	283.262	971.136	3805.99
46	B22	1	9700.08	1950.45	1211.4	2207.91	4380.22
47	B23	1	5794.26	1205.48	274.869	834.911	3517.4
48	B24	1	4087.12	985.31	475.685	1737.86	1946.16
49	C1	1	268104	27690.9	7866.34	97626	1913.18
50	C2	1	282785	26550.5	8933.57	101994	1236.41
51	C3	1	297153	26727.6	9176.69	108053	1197.87
52	C4	1	275895	23182.1	9861.02	100738	1054.21
53	C5	1	326116	26591.7	11956.5	122073	1629.06
54	C6	1	298881	22949.9	11480.7	107753	2091.09
55	C7	1	307291	22457.4	11623.9	110452	1833.56
56	C8	1	307489	21787.4	12152.1	109956	1933.13
57	C9	1	301681	20546.9	12043.3	109601	1826.94
58	C10	1	300730	20323.8	12047.3	108363	1178.8
59	C11	1	301775	20421.1	12493.4	107901	2109.67
60	C12	1	296290	20289.8	12599.5	105325	2236.14
61	C13	1	310172	21413.8	13936.1	110979	2186.86
62	C14	1	304513	20366.2	12699.6	107048	1699.11
63	C15	1	318071	22454.7	13431.9	113472	2287.45
64	C16	1	302456	21175.3	12499.3	107410	2196.14
65	C17	1	315516	22526.8	12487.5	112917	2166.36
66	C18	1	337042	24969.9	13416.7	118259	2077.95
67	C19	1	317198	24588.4	12263	113584	1656.26
68	C20	1	321124	26089.9	11486.8	113576	1502.41
69	C21	1	7655.24	2021.24	715.906	1621.79	5848.87
70	C22	1	10711.3	2320.09	573.362	2446.42	5498.34
71	C23	1	9505.07	1308.6	226.738	1686.4	4335.14
72	C24	1	19163.3	3481.38	1630.47	2977.12	4367.32
73	D1	1	173349	16912.3	8257.81	103850	743.778
74	D2	1	173989	16352.6	8583.15	101873	1612.13
75	D3	1	174931	15259.9	9211.93	102204	351.94
76	D4	1	177019	14614.7	9897.53	103089	739.481
77	D5	1	186788	14819.7	11072.2	114728	1941.97
78	D6	1	176920	13108	10892	104518	732.048
79	D7	1	194770	14596.7	12544.8	113518	1163.39
80	D8	1	197150	14387.6	13363.1	114101	1758.93
81	D9	1	195662	13798.1	13183	113965	1513.06
82	D10	1	187050	12683.3	13044	107806	1804.56
83	D11	1	201432	14009.8	14151.1	115470	2274.09
84	D12	1	195682	12990.3	13447.1	111250	1623.42
85	D13	1	206345	14052.1	14498.2	117065	2340.27
86	D14	1	194456	13079.9	13149.7	109406	1972.39
87	D15	1	198579	14014	13496.1	111396	2208.37
88	D16	1	195598	13734.6	12754.2	110554	2041.57
89	D17	1	203039	14141.2	12224.1	115056	338.661
90	D18	1	206620	14638.8	13186.2	117108	1367.1
91	D19	1	201445	14841.1	12173	114512	223.329
92	D20	1	197990	15400.1	11663.6	114251	1167.43
93	D21	1	11337.7	2916.4	230.924	2082.94	6290.8
94	D22	1	8893.03	1964.56	474.676	2172	7104.76
95	D23	1	6524.83	1723.45	488.625	764.098	4968.99
96	D24	1	11007.4	2047.09	435.063	1333.94	4631.33
97	E1	1	5031.83	1799.89	875.006	1295.96	4427.72
98	E2	1	1944.9	1099.05	414.674	820.751	3003.31
99	E3	1	2785.14	882.056	271.534	1781.24	3299.35
100	E4	1	4631.15	1761.32	670.991	1284.61	2752.29
101	E5	1	4048.9	1511.68	173.051	932.223	3568.48
102	E6	1	4880.23	1702.79	588.905	1370.31	3170.42
103	E7	1	4939.4	932.38	226.808	1283.03	3163.52
104	E8	1	4917.17	1456.49	362.152	1553.48	3329.5
105	E9	1	3465.62	995.559	19.7875	1120.17	2434.15
106	E10	1	1340.16	817.149	319.776	1346.16	2868.42
107	E11	1	3347.33	701.966	471.189	836.522	3038.84
108	E12	1	3549.34	1370.83	484.104	731.992	3197.74
109	E13	1	4007.61	1799.99	350.947	873.988	3331.81
110	E14	1	4280.98	784.616	276.099	825.889	2559.52
111	E15	1	5835.93	1663.04	612.501	1642.12	3727.67
112	E16	1	7935.08	1865.76	942.216	1500.21	3432.16
113	E17	1	5036.78	1648.31	879.016	1865.15	2942.44
114	E18	1	12754	2305.2	689.223	2034.8	3749.4
115	E19	1	6431.18	1727.13	369.515	768.5	4655.97
116	E20	1	9282.31	2969.88	907.075	2278.08	6638.11
117	E21	1	8960.35	2764.26	393.47	2888.28	6853.46
118	E22	1	8978.21	2168.79	716.676	1683.88	4814.25
119	E23	1	7909.11	1859.24	648.33	1260.78	5131.6
120	E24	1	8198.43	2735.9	777.395	1625.99	6771.4
121	F1	1	7327.26	1484.84	278.684	1734.62	4299.27
122	F2	1	1954.29	1195.96	273.96	539.984	2192.76
123	F3	1	2834.83	1703.03	360.035	428.86	2642.58
124	F4	1	4527.12	1084.22	463.848	824.068	2791.92
125	F5	1	2959.1	1219.43	514.618	1400.04	2895.23
126	F6	1	3900.81	1760.83	139.923	983.083	3070.78
127	F7	1	3422.66	1003.3	283.796	857.288	3409.39
128	F8	1	4171.4	1162.06	153.875	672.646	2625.34
129	F9	1	2592.64	846.779	817.996	961.702	2551.11
130	F10	1	5018.48	1033.44	548.087	565.878	1714.92
131	F11	1	4476.87	1649.9	665.072	1053.42	2682.1
132	F12	1	4207.65	1223.65	647.33	1511.91	2712.02
133	F13	1	3285.07	876.182	287.744	953.673	3735.16
134	F14	1	3267.45	1048.04	602.136	635.728	2682.29
135	F15	1	3770.99	908.752	340.921	736.798	3843.78
136	F16	1	3902.19	1151.5	184.011	787.466	3015.74
137	F17	1	5256.74	1330.43	406.64	1892.55	3967.18
138	F18	1	4741.5	1511.15	223.183	1574.44	2938.28
139	F19	1	23052.9	3437.3	1484.46	2313.74	3679.46
140	F20	1	8487.02	2434.21	839.917	1691.9	5337.24
141	F21	1	11501.3	3815.63	1277.77	2167.05	6901.85
142	F22	1	7043.46	2112.79	520.144	1163.35	4858.02
143	F23	1	8574.66	2047.41	456.232	1609.26	5509.34
144	F24	1	8416.04	2714.14	468.888	1129.46	6428.78
145	G1	1	8147.39	2086.52	85.0182	1695.21	5575.99
146	G2	1	1670.36	1095.04	-274.096	1034.26	2380.1
147	G3	1	3109.84	1046.67	489.676	789.197	2932.73
148	G4	1	7381.07	1203.76	614.314	1058.3	2322.71
149	G5	1	3387.3	797.268	-164.165	1128.69	2423.09
150	G6	1	1593.33	966.769	-36.2566	982.747	3868.15
151	G7	1	2966.37	1113.31	134.899	711.177	1823.14
152	G8	1	4150.49	721.794	802.365	1516.11	3270.93
153	G9	1	1393.66	1525.55	351.412	758.957	2942.48
154	G10	1	5336	894.832	349.063	723.235	2618.72
155	G11	1	2437.6	1153.03	-22.5348	1212.39	2471.09
156	G12	1	2574.18	852.143	333.894	801.733	3086.89
157	G13	1	3974.47	1074.61	203.556	928.431	2514.15
158	G14	1	2685.59	1209.14	555.197	1202.1	2351.2
159	G15	1	4110.34	1175.12	649.515	888.987	3079.66
160	G16	1	5097.72	1349.39	491.344	1536.22	3711.68
161	G17	1	7309.99	1055.71	607.577	1451.43	3650.98
162	G18	1	5994.01	1810.18	30.0903	1443.27	4405.64
163	G19	1	6674.82	1573.33	177.979	1122.57	4193.63
164	G20	1	8422.24	2053.75	332.191	1711.71	4858.14
165	G21	1	10802.7	2312.95	926.92	1802.2	6173.73
166	G22	1	10016.7	2939.11	492.668	2234.07	7034.87
167	G23	1	9818.24	2447.65	597.251	2057.49	5448.07
168	G24	1	9703.81	2702.04	438.849	1839.43	7114.05
169	H1	1	9400.34	2708.17	444.161	2222.65	7352.98
170	H2	1	2036.76	1309.73	181.425	447.906	2743.64
171	H3	1	1756.56	787.29	179.142	798.917	2632.67
172	H4	1	4338.55	795.338	60.8501	1362.92	3293.37
173	H5	1	3821.88	747.914	703.594	769.816	3210.74
174	H6	1	2861.25	675.425	562.35	844.097	3100.61
175	H7	1	2432.32	168.745	203.365	1177.98	2788.09
176	H8	1	3386.18	798.553	781.976	1565.86	3024.54
177	H9	1	6444.51	1367.24	375.418	1580.85	4531.42
178	H10	1	6304.8	1449.3	746.499	1416.47	3869.17
179	H11	1	3842.12	1133.37	490.11	1788.24	3205.79
180	H12	1	773.289	741.607	-57.9082	925.058	1570.06
181	H13	1	5376.01	1302.6	267.52	1282.67	3826.88
182	H14	1	4957.46	1196.82	497.907	1488.85	3228.04
183	H15	1	4731.21	1136.29	374.634	1680.31	3424.59
184	H16	1	5379.86	1557.95	557.361	1767.4	4178.28
185	H17	1	4342.61	1066.49	720.608	1576.61	3746.2
186	H18	1	6923.7	1988.79	434.122	2152.15	4480.99
187	H19	1	8401.07	1643.75	607.353	2253.3	4850.68
188	H20	1	9003.16	2387	494.959	1883.04	6018.74
189	H21	1	9869.97	2384.41	439.141	2135.38	6855.53
190	H22	1	9116.76	2746.37	377.337	2247.75	7169.19
191	H23	1	8991.81	2727.57	1163.71	2285.86	5231.33
192	H24	1	11408.6	2633.79	511.267	2396.44	8703.05
193	I1	1	10548	2814.54	266.379	1698.91	6995.39
194	I2	1	3332.53	1165.3	115.183	1012.07	2774.96
195	I3	1	3007.53	1173.56	-177.886	831.415	3030.17
196	I4	1	3191.07	1017.38	501.073	435.797	3168.25
197	I5	1	2382.41	1489.3	376.244	402.181	2774.45
198	I6	1	3577.45	1048.94	365.382	474.659	2973.77
199	I7	1	3162.78	1177.6	113.604	575.233	2762.84
200	I8	1	3663	1011.11	-69.3673	916.742	2761.94
201	I9	1	3584.23	816.825	-5.35246	1649.78	2972.51
202	I10	1	2070.21	961.796	387.082	1049.98	2737.29
203	I11	1	2065.52	1029.64	261.038	1042.06	2866.93
204	I12	1	4391.82	746.392	422.512	808.375	452.797
205	I13	1	3538.84	961.666	707.397	810.753	2736.72
206	I14	1	2944.47	1003.15	464.825	446.909	2180.89
207	I15	1	3297.6	1108.16	29.1766	893.262	3115.98
208	I16	1	3176.96	1287.88	543.374	1386.97	3666.08
209	I17	1	4538.22	1408.05	926.598	2209.55	3539.93
210	I18	1	5787.16	1828.1	576.191	1786.43	3867.49
211	I19	1	8262.84	2266.48	904.268	1343.52	4413.54
212	I20	1	7253.73	2634.32	640.085	2251.65	5707.77
213	I21	1	7964.91	2190.42	141.887	1506	5510.52
214	I22	1	18491.4	3813.73	1177.04	3057.73	7581.37
215	I23	1	7950.75	2715.14	279.067	2085.04	6167.43
216	I24	1	8797.52	3088.64	-183.436	2506.31	8083.71
217	J1	1	10634.1	2720.86	-232.634	1947.75	6917.13
218	J2	1	1344.83	600.395	-293.328	429.535	1839.93
219	J3	1	2379.36	1276.25	363.117	813.292	4123.21
220	J4	1	7455.28	1483	496.487	1500.25	3104.37
221	J5	1	3365.75	1662.67	385.616	634.488	4645.55
222	J6	1	1588.36	558.915	-108.743	-11.2424	568.722
223	J7	1	2239.07	909.216	-151.268	1330.97	2056.56
224	J8	1	5664.36	1396.97	502.387	1762.03	3340.6
225	J9	1	3457.2	1129.86	95.7347	769.778	3534.96
226	J10	1	3890.64	1000.65	313.221	897.155	3125.39
227	J11	1	5142.56	1023.95	429.125	1481.58	2645.76
228	J12	1	3867.08	1170.7	-200.381	765.756	3013.37
229	J13	1	2400.04	411.622	-103.204	926.922	3158.87
230	J14	1	3647.94	616.255	-0.138213	447.381	2467.35
231	J15	1	4753.62	894.544	260.862	1031.07	2571.3
232	J16	1	10134.9	1918.04	361.367	1798.35	5908.71
233	J17	1	4726.17	1356.89	401.204	817.031	3424.13
234	J18	1	6366.2	1206.44	177.876	1205.89	3906.61
235	J19	1	5093.68	1526.52	-25.3954	1774.25	4788.25
236	J20	1	9011.59	1891.7	672.965	1647.41	5439.4
237	J21	1	9342.07	2612.98	-25.4211	1719.64	6761.86
238	J22	1	10731.1	2239.55	241.222	2195.25	6117.15
239	J23	1	8133.38	1913.67	645.007	1792.65	4748.25
240	J24	1	10247	2461.08	146.15	1480.64	8187.88
241	K1	1	10801.4	2658.19	438.806	2149.69	8177.43
242	K2	1	5104.61	1059.55	283.107	629.615	3026.43
243	K3	1	2562.21	975.165	49.5387	584.271	2504.07
244	K4	1	4318.93	1286.51	805.922	1241.52	3319.15
245	K5	1	4605.69	1580.13	592.015	898.384	3476.42
246	K6	1	1227.59	837.873	-188.806	783.305	2326.24
247	K7	1	1801.9	512.917	582.665	1319.78	1936.07
248	K8	1	1311.75	636.454	85.7097	593.88	2487.77
249	K9	1	2409.7	639.111	270.291	1087.13	3131.9
250	K10	1	3462.35	189.173	256.473	737.025	2128.29
251	K11	1	6188.12	878.075	270.729	1049.11	2204.38
252	K12	1	1309.29	514.618	-135.947	936.701	2534.78
253	K13	1	541.269	894.027	91.2642	582.885	2367.35
254	K14	1	835.114	740.819	567.362	357.021	1509.79
255	K15	1	1717.41	1116.19	397.605	590.055	3166.1
256	K16	1	2786.34	1127.66	9.58858	1232.41	2561.04
257	K17	1	4922.28	1646.75	996.519	2265.67	4068.12
258	K18	1	4807.86	1472.9	187.712	1242.27	2766.78
259	K19	1	3901.19	1334.09	621.586	1749.11	4170.79
260	K20	1	10516.9	1880.24	542.055	798.325	4476.67
261	K21	1	7703.85	2565.22	500.096	2250.61	4271.18
262	K22	1	6118.06	2327.43	541.025	1481.92	4267.84
263	K23	1	7808.34	2693.46	394.059	2469.11	5732.84
264	K24	1	5282.62	2623.06	203.299	1159.26	6250.58
265	L1	1	12224.6	3380.99	210.683	1571.34	9573.5
266	L2	1	2775.32	1093.46	318.111	1041.04	3216.8
267	L3	1	2868.78	1250.09	28.5871	989.34	2517.53
268	L4	1	14288.2	2431.53	1072.07	1591.69	3005.04
269	L5	1	2213.19	1051.87	371.239	319.819	2632.35
270	L6	1	1545.55	501.005	-131.756	53.1733	2949.24
271	L7	1	-2272.18	406.231	25.2105	-421.514	1971.54
272	L8	1	3126.56	1538.28	404.461	1018.03	2916.02
273	L9	1	3078.64	812.536	303.466	715.915	2745.87
274	L10	1	2212.85	759.12	148.866	710.307	2877.33
275	L11	1	1411.51	326.675	75.402	665.296	2167.97
276	L12	1	2219.13	952.939	-213.641	295.008	2281.36
277	L13	1	3213.74	1154.41	632.318	762.012	2896.43
278	L14	1	3113.39	1026.14	391.402	859.445	2724
279	L15	1	2546.18	700.888	75.5295	902.798	3016.16
280	L16	1	2752.32	1058.58	95.5594	1043.8	2884.24
281	L17	1	4540.62	1017.11	440.939	722.147	3402.48
282	L18	1	3675.93	1236.83	-29.7859	538.72	2823.89
283	L19	1	6654.77	1551.66	473.684	920.678	3436.73
284	L20	1	6218.8	1458.17	635.249	1511.96	4641.85
285	L21	1	6519.82	2002.57	489.619	927.622	3819.76
286	L22	1	11095.1	2389.67	845.478	2472.96	5951.4
287	L23	1	8902.03	2475.58	352.346	1326.99	5439.28
288	L24	1	6262.71	2080.45	176.208	1395.44	5697.01
289	M1	1	9677.94	2998.09	153.455	1953.71	8670.9
290	M2	1	13061.7	2170.16	882.893	1684.8	2934.8
291	M3	1	3971.47	1730.99	172.081	909.677	2555.93
292	M4	1	4873.57	1325.71	167.374	1548.1	3274.93
293	M5	1	4554.81	1605.94	67.2958	1120.41	2922.17
294	M6	1	2016.17	587.737	-406.718	133.231	2074.32
295	M7	1	5681.66	1482.51	393.493	1355.7	2734.04
296	M8	1	8678.51	1171.94	256.445	768.544	2865.66
297	M9	1	1082.63	1061.98	451.498	1112.48	3295.42
298	M10	1	936.721	949.499	49.0999	-85.2427	2718.42
299	M11	1	2922.37	1088.58	62.4534	634.792	2760.4
300	M12	1	22990.9	3073	1849.33	2504.88	3313.68
301	M13	1	2737.48	905.79	170.861	1106.82	2459.01
302	M14	1	2716.98	845.554	146.311	710.599	2748.32
303	M15	1	5331.52	1397.65	291.163	1040.4	5023.21
304	M16	1	3286.02	1032.14	791.37	1097.99	2652.64
305	M17	1	3111.21	903.023	113.109	669.338	2575.82
306	M18	1	3063.15	1016.31	202.824	1387.15	2820.54
307	M19	1	5461.36	1190.42	242.508	1615	2979.41
308	M20	1	6395.72	1382.67	641.941	1545.03	4414.83
309	M21	1	7691.79	1820.14	452.392	1571.98	4163.16
310	M22	1	9383.96	2763.96	818.196	1255.52	5339.2
311	M23	1	7339.69	1852.3	606.35	1551.59	6203.31
312	M24	1	2470.93	1038.25	656.35	345.355	1977.77
313	N1	1	8350.24	2296.25	412.069	1624.01	6013.89
314	N2	1	6768.1	1319.64	433.4	1039.68	3330.6
315	N3	1	4610.59	1287.66	225.273	1214.7	3588.92
316	N4	1	4506.34	1313.17	809.447	765.247	3601.88
317	N5	1	4542.22	1065.33	375.366	895.961	3209.69
318	N6	1	2510.06	1210.84	125.42	1250.41	3149.23
319	N7	1	3890.32	1060.21	280.8	1128.18	2433.95
320	N8	1	3249.9	940.373	4.37361	1128.03	2818.69
321	N9	1	3826.48	1377.68	62.1169	1205.91	2339.1
322	N10	1	2107.32	1154.71	38.3366	1029.4	3209.89
323	N11	1	3509.27	1007.3	287.039	1082.48	2606.73
324	N12	1	4601.01	1261.08	50.5954	1373.74	3901.81
325	N13	1	5049.32	1269.49	430.293	1254.85	3218.83
326	N14	1	6353.61	1285.12	757.239	1698.59	2634.4
327	N15	1	5015.87	1122.36	348.271	1301.41	3055.06
328	N16	1	5217.31	1164.21	687.949	1786.94	2536.03
329	N17	1	3254.08	1381.04	224.659	1172.51	3178.29
330	N18	1	4469.46	1434.56	141.648	941.454	2808.48
331	N19	1	6999.68	1842.53	396.106	981.875	3034.41
332	N20	1	5913.87	999.191	144.014	1127.62	2632.06
333	N21	1	4702.12	1945.92	19.0633	1288.52	3756.02
334	N22	1	6181.04	2174.35	420.331	1320.96	3787.28
335	N23	1	12771.7	2228.7	361.775	2320.46	5182.07
336	N24	1	4580.43	1234.68	428.789	425.807	2177.18
337	O1	1	5522.71	1400.71	-97.2665	19.7721	5254.8
338	O2	1	5657.07	1403.44	384.697	806.656	2912.58
339	O3	1	5356.53	1379.1	49.6574	607.417	3538.04
340	O4	1	5156.52	1596.7	187.224	244.364	3622.83
341	O5	1	5801.09	1085.89	52.1634	571.406	3519.01
342	O6	1	5185.76	1509.49	293.475	958.94	3863.66
343	O7	1	5520.84	1622.27	383.352	1029.09	5113.62
344	O8	1	5874.89	1406.4	104.607	1094.89	4761.15
345	O9	1	4069.07	1281.69	-34.5809	1568.81	5524.83
346	O10	1	6271.02	2028.14	-27.3033	1470.69	5189.82
347	O11	1	6546.92	1376.57	192.913	935.766	4360.4
348	O12	1	6495.86	2167.83	469.358	1329.81	6056.48
349	O13	1	5759.23	1437.91	382.033	988.923	4378
350	O14	1	5230.31	1431.1	350.729	1133.51	4471.87
351	O15	1	7083.85	2142.33	201.057	1246.87	4840.98
352	O16	1	6631.48	1544.02	276.495	1496.97	5141.81
353	O17	1	8013.45	1736.57	41.0292	1286.73	4124.47
354	O18	1	5987.79	1837.96	518.261	1226.01	5417.5
355	O19	1	14267.8	1669.42	308.018	1145.71	3944.8
356	O20	1	6491.07	1244.89	347.867	1095.62	4632.57
357	O21	1	6093.78	1528.89	435.235	1198.71	4845.98
358	O22	1	7895.45	1703.78	913.778	1035.02	5032
359	O23	1	10087.1	2264.62	537.797	1157.82	4331.57
360	O24	1	3998.28	1399.6	243.987	850.809	2440.15
361	P1	1	12353.5	2784.26	-41.2992	1799.79	8831.78
362	P2	1	11678.1	2536.82	8.0658	2463.13	9378.64
363	P3	1	9170.91	2532.75	190.492	2223	10508.4
364	P4	1	8553.32	2454.02	-109.291	1673.24	8230.3
365	P5	1	11539.7	3156	367.653	2608.33	8711.96
366	P6	1	10406.5	2799.48	101.033	2126.99	9549.17
367	P7	1	9058.59	2351.96	575.211	2795.71	9738.29
368	P8	1	6925.96	2056.2	622.071	2708.45	8745.1
369	P9	1	7355.57	1794.45	127.788	2673.53	8438.26
370	P10	1	5765.43	1701.97	304.007	2940.2	8770.82
371	P11	1	8235.84	2324.06	348.028	2690.07	7821.24
372	P12	1	14513.7	2700.63	958.941	3014.53	7736.79
373	P13	1	5756.18	1969.72	542.852	2434.72	7251.27
374	P14	1	4650.14	1406.51	468.094	2221.5	6538.69
375	P15	1	14913.6	2151.12	1068.76	2157.24	6677.08
376	P16	1	3906.98	1162.35	867.935	2075.55	6750.11
377	P17	1	4410.74	1439.38	669.376	2013.93	6693.31
378	P18	1	4135.8	1226.21	638.707	1278.58	5746.83
379	P19	1	136202	15054.3	9503.57	10491.2	7297.27
380	P20	1	4693.27	1514.12	1057.96	882.153	4124.72
381	P21	1	4129.94	1032.34	738.127	1095.68	4199.77
382	P22	1	48317.7	4123.94	2208.7	2840.22	6591.11
383	P23	1	6651.66	2572.52	742.456	2196.6	6037.6
384	P24	1	3800.64	1092.27	655.986	1223.39	4168.33
1	A1	2	150689	18893.1	17770.7	109965	2304.17
2	A2	2	144945	13841.5	6841.94	97944	25.2947
3	A3	2	155244	13878.6	8696.99	105495	616.755
4	A4	2	151107	12426.3	8647.71	102020	1040.18
5	A5	2	153830	12298.8	9666.4	106661	776.202
6	A6	2	157592	12344.3	9553.01	105265	22.7326
7	A7	2	164714	12482.2	10570.3	111086	107.877
8	A8	2	147964	10390.8	9754.13	98256.6	-95.5887
9	A9	2	152648	10583.3	10075.1	103501	-398.084
10	A10	2	152526	10760.3	10721.3	102348	-514.181
11	A11	2	158604	10800.5	11277.8	106630	-207.421
12	A12	2	161284	10923.7	11474.2	107158	716.413
13	A13	2	156188	10877.9	11610.6	105138	61.8671
14	A14	2	156332	11082.8	10482.6	103514	155.476
15	A15	2	158440	10825.5	10995.3	106421	916.723
16	A16	2	163139	11709.8	10580.3	107439	600.951
17	A17	2	165518	11650.7	11498.3	111383	1991.37
18	A18	2	150284	11172.1	9849.29	98361.5	224.448
19	A19	2	161115	12453.4	9541.69	104507	374.596
20	A20	2	158463	12418.3	9302.1	102551	673.961
21	A21	2	8363.14	1735.98	471.472	1425.76	5362.07
22	A22	2	5865.51	1546.47	385.592	1528.45	5281.76
23	A23	2	6415.35	1213.51	-136.65	1023.05	4595.96
24	A24	2	3460.92	2.99434	130.065	1326.76	3802.18
25	B1	2	175549	18338.8	7730.66	98050.7	926.14
26	B2	2	174443	16595.2	7994.8	95861.9	962.891
27	B3	2	190828	16980.7	9158.46	104085	1351.75
28	B4	2	184430	15822	9126.52	102010	806.229
29	B5	2	195391	16099.2	10401	111664	1277.22
30	B6	2	195260	15340.2	10707.9	108735	2190.4
31	B7	2	206452	15036.6	12267.6	111817	656.374
32	B8	2	196325	13841.8	11188.3	105671	-107.168
33	B9	2	214049	15222.6	13253	119772	1424.65
34	B10	2	204303	13681.9	12172.1	111711	881.218
35	B11	2	207142	14441	12402.3	113572	409.968
36	B12	2	201613	13635.6	12324.1	110235	541.065
37	B13	2	208508	13541.3	12233.4	114265	196.519
38	B14	2	201006	13550.7	12495.2	108736	773.049
39	B15	2	209301	14632.3	12485.9	113353	1461.56
40	B16	2	209863	14676.8	12546.1	112525	1894.87
41	B17	2	216821	15222.7	13180.4	120418	1811.73
42	B18	2	218790	15936.8	12474.8	114925	739.399
43	B19	2	217526	16000.2	11781.5	117500	1229.61
44	B20	2	202940	16528.7	10924.1	109549	1969.31
45	B21	2	8038.62	2369.57	223.457	448.985	4215.37
46	B22	2	8254.18	2312.38	979.119	2292.29	3779.51
47	B23	2	4929.54	1148.11	438.206	1564.07	2961.47
48	B24	2	6256	1107.98	-163.781	1425.38	2323.4
49	C1	2	272727	28268.4	7876.42	98533.7	1995.96
50	C2	2	289568	27516.2	9019.74	103027	1422.2
51	C3	2	303747	27080.1	9506.56	109154	1514.14
52	C4	2	280179	23831.4	10142.6	101107	1870.4
53	C5	2	333799	26968.1	12496.3	123155	1674.35
54	C6	2	306185	24012.9	11468.6	109221	2267.13
55	C7	2	314187	23295.1	12396.5	111694	1733.01
56	C8	2	313524	22292.3	12594.5	111536	1959.99
57	C9	2	307871	20611.3	12568.7	110816	2226.22
58	C10	2	305639	20109.1	12376.1	109721	1261.86
59	C11	2	308966	20575.7	13017.4	109761	2159.06
60	C12	2	301871	20074.5	12838.7	106300	3128.51
61	C13	2	315568	21599.8	13674.4	112284	2657.08
62	C14	2	309852	20922.7	12860.9	108191	2175.83
63	C15	2	324481	22443.1	14075.7	115463	2679.99
64	C16	2	309022	21949	12878.8	108727	2791.76
65	C17	2	323403	22811.7	13333.9	115060	2611.5
66	C18	2	343688	25350.5	13368.3	119903	2774.19
67	C19	2	326422	24833.1	12209.3	115423	2386.4
68	C20	2	328773	26352.9	11780.3	115439	1662.8
69	C21	2	9363.22	2095.39	1057.04	1522.79	5510.3
70	C22	2	9518.47	2016.73	848.715	1750.25	5378.86
71	C23	2	7781.42	1502.1	170.685	1636.19	4438.18
72	C24	2	21366.8	3534.78	2034.44	2414.83	4353.98
73	D1	2	177102	17128.5	8281.74	104548	692.267
74	D2	2	177492	16141.3	8971.57	102602	1694.34
75	D3	2	179518	15758.9	9526.33	103350	1057.74
76	D4	2	180333	15046.8	9707.36	104937	623.051
77	D5	2	190061	14975.6	11510	116035	2389.4
78	D6	2	180681	13793.3	11244.3	105985	1660.38
79	D7	2	199570	14363.8	12560.5	114398	1775.3
80	D8	2	201061	14528.3	13630.3	115370	1934.09
81	D9	2	199756	13858.9	13426.9	115891	2668.37
82	D10	2	193196	13305.3	13065.3	109213	2932.79
83	D11	2	203964	13440.5	14453.5	116457	2695.84
84	D12	2	200361	13482.7	13595	113131	2250.39
85	D13	2	211324	14503.8	14345.1	118853	2915.08
86	D14	2	198484	13480.2	13090.9	110968	2345.85
87	D15	2	203763	14285.1	13541.5	113438	2653.1
88	D16	2	200227	14284.9	12900.2	111993	2672.32
89	D17	2	207166	14264.8	12630.9	117481	1312.77
90	D18	2	212033	15451.2	12913.8	119029	2179.53
91	D19	2	206791	15128.1	12468.5	116049	1829.17
92	D20	2	201632	15349.6	12038.1	115564	1482.28
93	D21	2	8423.58	2353.89	421.497	2034.89	6808.01
94	D22	2	8365.62	1875.46	352.105	2601.45	6950.95
95	D23	2	5867.71	1344.39	189.647	1110.39	4006.64
96	D24	2	11483.6	2074.8	522.264	1569.75	4659.89
97	E1	2	4800.01	1521.92	639.509	1451.3	4545.14
98	E2	2	1248.69	1201.86	98.912	817.608	2319.02
99	E3	2	2495.45	1347.33	-111.085	1489.17	2634.55
100	E4	2	3909.6	1403.16	202.715	1243.69	2508.11
101	E5	2	3559.42	1252.49	262.603	926.281	3434.33
102	E6	2	4156.16	1149.1	276.214	1545.22	2733.47
103	E7	2	4728.52	933.133	148.5	1595.78	3104.94
104	E8	2	4256.86	1049.12	561.362	1545.79	3097.62
105	E9	2	2189.06	1424.45	186.679	1147.47	2376.77
106	E10	2	692.462	759.793	-447.039	1435.51	3029.77
107	E11	2	2104.44	1281.93	438.141	832.247	2782.14
108	E12	2	3416.21	1580.96	200.765	699.778	3423.67
109	E13	2	4897.49	1936.24	424.963	826.091	2779.15
110	E14	2	3918.59	848.258	-5.13775	748.696	3159.78
111	E15	2	3589.08	1656.3	733.966	1589.2	3585.98
112	E16	2	6655.22	1722.06	856.315	1647.08	3357.15
113	E17	2	3921.29	1311.82	538.435	1739.69	2421.5
114	E18	2	12527.8	2289.19	755.915	2149.58	3525.5
115	E19	2	6014.11	1336.59	203.56	1202.7	4599.65
116	E20	2	8624.72	2547.77	313.632	1906.69	6053.59
117	E21	2	8543.6	2273.07	292.39	2205	6563.71
118	E22	2	8291.55	2022.51	418.587	2148	5182.15
119	E23	2	7120.08	2289.12	494.51	1185.6	5411.27
120	E24	2	8583.54	3066.48	578.24	1957.21	6409.32
121	F1	2	6244.24	1348.27	283.632	1396.82	4656.92
122	F2	2	1177.94	1850.36	1.4495	626.784	1828.9
123	F3	2	2763.55	1408.87	321.398	585.107	3032.08
124	F4	2	4286.28	1382.32	369.356	985.693	2410.03
125	F5	2	3401.58	651.207	479.418	913.054	2802.77
126	F6	2	3890.98	1469.54	212.875	923.143	2298
127	F7	2	3254.52	887.528	465.729	1066.09	2274.33
128	F8	2	3683.03	833.49	284.329	728.369	2446.03
129	F9	2	2115.55	794.793	411.641	1259.04	2555.08
130	F10	2	6267.5	1166.71	554.938	1002.88	2187.45
131	F11	2	3245.39	1101.59	753.268	1249.2	2329.96
132	F12	2	5090.92	1181.99	622.555	1372.3	2595.71
133	F13	2	2791.36	1293.15	204.008	583.259	3650.33
134	F14	2	4087.72	1036.57	238.866	793.117	2462.6
135	F15	2	3889.18	985.421	99.3662	970.977	3629.85
136	F16	2	3820.39	1337.58	-17.19	850.418	2762.55
137	F17	2	4790.72	1359.31	455.187	1787.38	3842.06
138	F18	2	5262.67	1609.66	439.752	1726.04	3265.12
139	F19	2	23248.1	3472.75	1730.94	2562.37	3419.41
140	F20	2	9017	3165.81	768.452	1744.13	4705.48
141	F21	2	12693.8	3078.26	1095.58	2612.52	7005.83
142	F22	2	5784.57	2724.58	794.659	1020.49	4511.27
143	F23	2	7497.62	1953.93	248.453	1560.05	4683.87
144	F24	2	8214.35	2166.31	645.284	1491.04	6403.89
145	G1	2	7964.6	2327.49	431.007	2035.7	5532.77
146	G2	2	1672.25	675.579	-85.2762	898.728	1941.75
147	G3	2	3709.7	971.149	497.01	515.401	2684.06
148	G4	2	6672.87	1172.69	521.871	798.682	2374.03
149	G5	2	3325.82	1172.14	87.3981	1374.34	2890.47
150	G6	2	1407.05	805.265	169.791	835.611	3091.04
151	G7	2	4392.77	1208.14	-138.596	578.601	1659.89
152	G8	2	3547.34	1124.16	365.354	1302.02	2315.26
153	G9	2	1865.23	1045.13	266.747	644.388	2474.05
154	G10	2	5490.57	1032.22	556.265	741.879	2497.6
155	G11	2	2848.56	1048.52	255.377	1340.77	2369.21
156	G12	2	2403.19	628.475	482.022	921.75	2513.19
157	G13	2	2428.85	1076.79	458.692	590.33	2806.63
158	G14	2	2433.97	810.054	690.44	907.986	2099.05
159	G15	2	4052.89	1102.06	208.842	1056.02	2883.53
160	G16	2	4528.94	981.701	-61.6949	1441.96	3169.39
161	G17	2	6358.52	1611.15	834.271	934.906	3264
162	G18	2	4548.09	1109.18	403.65	1301.66	3896.3
163	G19	2	5698.3	1424.94	409.773	1101.03	4061.01
164	G20	2	6374.9	1989.54	318.924	1652.04	4276.33
165	G21	2	9494.15	2543.93	827.798	1857.04	6173.01
166	G22	2	8927.39	2648.12	395.625	2282.18	6293.15
167	G23	2	8586.67	2649.94	377.939	1560.64	5293.83
168	G24	2	8393.1	2395.52	427.346	1432.76	6417.72
169	H1	2	9237.55	2653.9	495.734	1591.37	7293.65
170	H2	2	2826.92	1249.81	253.603	734.604	2206.86
171	H3	2	2085.55	349.677	-90.4119	1086.36	1901.22
172	H4	2	5451.47	921.875	50.9702	1309.69	2847.87
173	H5	2	2682.26	749.827	144.638	915.739	3056.04
174	H6	2	2527.41	997.948	512.699	958.916	3102.11
175	H7	2	3957.73	850.232	117.52	687.237	2621.8
176	H8	2	2927.04	813.558	532.715	927.273	2615.19
177	H9	2	6187.6	1295.98	395.596	1598.2	3050.57
178	H10	2	6135.36	1612.47	623.957	1131.19	2914.33
179	H11	2	3684.67	751.966	305.395	1593.08	2293.19
180	H12	2	1227.59	71.9933	-102.454	275.385	1049.27
181	H13	2	4696.14	872.926	279.32	856.516	3240.5
182	H14	2	4659.34	931.663	327.312	1190.04	3275.61
183	H15	2	3678.25	1298.75	348.835	1494.33	3048.42
184	H16	2	5469.45	1423.54	568.861	1384.19	3344.2
185	H17	2	4734.07	1392.21	803.146	1527.83	3651.91
186	H18	2	6943.85	1522.94	40.007	2395.1	3998.36
187	H19	2	8313.62	1743.51	517.735	1852.79	3755.96
188	H20	2	7854.34	2007.49	477.44	1915.83	5120.48
189	H21	2	8427.68	2835.27	572.67	2147.66	6429.68
190	H22	2	8643.31	2359.21	-5.04292	2044.22	6267.78
191	H23	2	8781.28	2513.03	909.284	2077.77	5641.65
192	H24	2	12574.8	2939.51	819.923	2296.19	7465.55
193	I1	2	10900.5	2798.95	586.622	1164.22	6682.91
194	I2	2	3807.73	1213.19	274.232	967.124	2650.19
195	I3	2	3058.8	1002.76	-154.108	819.624	2862.88
196	I4	2	2656.54	598.485	402.413	623.727	2284.81
197	I5	2	2247.93	1260.63	389.984	636.433	2554.21
198	I6	2	3438.78	1293.46	742.163	588.834	2646.91
199	I7	2	3870.34	1052.96	119.69	651.803	3279.43
200	I8	2	3057.81	911.131	23.922	1088.33	2414.99
201	I9	2	2699.61	977.742	470.063	1053.32	2955.17
202	I10	2	2121.83	986.127	246.406	759.566	2677.07
203	I11	2	2178.86	802.623	169.766	845.919	2360.93
204	I12	2	3885.12	1272.37	832.291	502.171	1080.93
205	I13	2	2821.11	463.031	318.267	496.314	2066.95
206	I14	2	3428.49	584.753	594.203	301.953	1672.59
207	I15	2	3555.19	1052.46	296.381	710.818	2610.53
208	I16	2	3346.33	880.966	592.798	1595.62	3200.73
209	I17	2	4224.6	1623.01	864.554	1763.64	2532.93
210	I18	2	5304.84	1886.24	477.98	1196.53	3394.4
211	I19	2	6998.6	1775.17	935.232	967.97	3909.56
212	I20	2	6946.98	1829.7	908.205	1769.77	5882.95
213	I21	2	7940.12	2360.79	274.767	941.375	5750
214	I22	2	18796.7	4038.13	1698.9	2829.33	7266.98
215	I23	2	7916.98	2440.26	524.784	2097.92	5836.42
216	I24	2	8909.41	3100.58	79.719	2196.71	7883.53
217	J1	2	10759.1	2540.51	-341.591	1831.28	7269.95
218	J2	2	1383.98	489.905	-137.233	243.817	1491.24
219	J3	2	3019.69	1082.53	385.259	644.654	3436.33
220	J4	2	6710.68	1230.7	486.891	1330.29	2869.33
221	J5	2	3325.91	1595.93	689.453	523.712	3253.45
222	J6	2	1317.77	1097.32	13.28	239.917	-117.707
223	J7	2	2668.35	923.561	75.2506	677.37	1937.41
224	J8	2	4955.02	1218.27	685.631	1450.97	3356.85
225	J9	2	3252.26	910.622	357.726	1038.68	2768.16
226	J10	2	2995.45	778.551	216.987	1217.17	3334.35
227	J11	2	4343.22	816.305	443.906	1387.95	2603.23
228	J12	2	3774.23	1187.58	26.1187	878.839	2695.42
229	J13	2	2084.23	793.245	-76.3421	1066.15	3070.86
230	J14	2	2342.14	1201.8	377.009	438.344	1943.86
231	J15	2	3072.1	1087.28	297.514	767.876	2849.02
232	J16	2	11710.6	2518.51	1117.59	2012.41	5470.08
233	J17	2	3122.48	1066.83	363.911	978.606	3156.66
234	J18	2	5408.73	1292.52	396.307	1284.73	3789.07
235	J19	2	4790.03	1309.41	289.162	1683.48	3974.52
236	J20	2	8356.22	1974.94	694.424	1498.81	5024.35
237	J21	2	9225.98	3053.25	622.801	1956.6	7036.91
238	J22	2	9456.44	2291.87	480.615	2137.23	6025.8
239	J23	2	8579.76	2207.77	1093.78	1852.9	4598.76
240	J24	2	8437.91	2299.13	357.486	1840.92	6591.69
241	K1	2	11560.9	2681.18	162.252	2172.29	7999.85
242	K2	2	5062.73	1372	459.364	1144.23	3501.27
243	K3	2	1427.04	494.151	-279.64	678.637	2696.38
244	K4	2	4193.9	1517.59	504.189	1249.95	3235.52
245	K5	2	5020.36	1832.08	277.981	912.119	3556.17
246	K6	2	2450.82	1021.2	138.32	997.783	2611.09
247	K7	2	3415.68	1045.28	731.842	1619.98	2009.72
248	K8	2	2497.67	593.914	224.271	800.322	2460.22
249	K9	2	2940.47	510.035	161.728	1087.29	2131
250	K10	2	4420.56	726.34	-130.431	662.014	2377.6
251	K11	2	6696.43	1196.24	495.288	1287.46	1612.13
252	K12	2	1224.71	784.665	-5.6201	661.97	2428.33
253	K13	2	559.23	1100.87	60.3155	444.87	1910.46
254	K14	2	1981.62	564.592	319.407	370.586	1040.65
255	K15	2	2045.27	1011.98	107.611	1069.47	2371.21
256	K16	2	3089.51	907.302	264.693	1387.55	2167.78
257	K17	2	4421.75	1482.75	665.264	1929.2	3392.75
258	K18	2	5490.69	1363.86	-145.515	1278.2	2678.45
259	K19	2	3564.33	1024.78	507.21	1677.18	3855.25
260	K20	2	10122.6	1874.89	581.642	1035.31	4195.63
261	K21	2	7867.85	2222.13	811.406	2042.96	4110.42
262	K22	2	6695.59	1678.71	680.885	1386.42	4292.33
263	K23	2	8384.65	2470.81	313.163	2382.64	5609.18
264	K24	2	8234.35	2434.22	427.58	2027.92	6076.89
265	L1	2	11754.8	3383.71	435.124	1915.3	9399.23
266	L2	2	2770.7	1092.92	192.185	1158.03	2667.17
267	L3	2	3490.35	1022.85	106.565	790.958	2906.97
268	L4	2	14172.3	1809.42	990.219	1455.56	3295.91
269	L5	2	2842.57	1090.89	540.013	594.04	2355.84
270	L6	2	894.822	460.897	-162.502	207.984	2572.16
271	L7	2	-1235.75	37.2725	-134.601	-290.879	1977.87
272	L8	2	2884.72	891.317	414.555	1337.59	2179.96
273	L9	2	2182.74	799.752	508.617	621.806	2367.52
274	L10	2	2540.14	621.871	531.453	617.448	2657.81
275	L11	2	1398.03	470.56	472.408	743.619	2456.75
276	L12	2	2644.71	1222.72	-219.296	602.761	2621.4
277	L13	2	2509.62	910.874	607.254	964.805	1930.86
278	L14	2	1792.64	1040.12	258.418	786.598	2378.06
279	L15	2	2902.25	809.214	531.318	808.72	2818.18
280	L16	2	2158.91	954.246	320.232	723.828	2593.91
281	L17	2	4483.91	853.322	538.772	1125.03	2104.56
282	L18	2	3389.31	642.602	53.4753	202.788	2672.22
283	L19	2	6687.62	1188.08	638.125	1119.64	2684.11
284	L20	2	6582.15	1507.91	396.2	1708.13	4777.23
285	L21	2	6365.77	1752.71	539.988	1274.07	3971.04
286	L22	2	10180.1	2009	992.753	2223.25	5757.51
287	L23	2	10246.4	2065.67	566.895	1334.7	4544
288	L24	2	6633.44	1815.22	430.419	1294.63	5619.53
289	M1	2	8344.99	2575.21	136.078	1708.27	7856.22
290	M2	2	11846.1	1949.91	654.772	1448.1	3197.5
291	M3	2	3127.86	1232.24	240.092	479.632	3266.04
292	M4	2	3129.29	765.511	238.424	1375.08	2920
293	M5	2	4399.63	1677.66	293.164	1144.84	3411.43
294	M6	2	2054.67	695.028	-476.357	-473.631	1945.07
295	M7	2	5954.03	1587.32	197.234	879.51	3119.08
296	M8	2	8283.31	1356.44	299.025	831.847	2833.69
297	M9	2	1697.29	597.72	164.736	1273.29	3181.34
298	M10	2	1685.33	610.628	-15.5403	-32.6953	2805.6
299	M11	2	2142.27	1060.45	183.057	373.769	2888.92
300	M12	2	21926.4	3462.9	2001.49	2352.9	3350.99
301	M13	2	2790.41	897.485	151.134	733.07	2342.97
302	M14	2	2900.92	1449.84	162.123	230.444	2982.07
303	M15	2	3797.42	1725.67	314.241	826.85	3802.14
304	M16	2	2044.04	742.24	610.128	220.778	2299.22
305	M17	2	3392.18	1020.62	106.641	625.848	3059.02
306	M18	2	2214.37	1872.88	251.4	913.436	2702.4
307	M19	2	5537.32	1530.3	447.336	1136.05	2520.23
308	M20	2	5481.16	1543.43	763.955	1300.33	3869.09
309	M21	2	6360.5	1625.92	374.234	1317.14	4100.2
310	M22	2	9212.93	2755	470.714	1154.59	5339.2
311	M23	2	7709.68	2095.17	514.068	895.716	5697.98
312	M24	2	2666.72	1090.38	754.053	670.821	2079.22
313	N1	2	8459.18	2701.68	591.771	1602.64	5342.69
314	N2	2	5327.01	1661.58	463.981	1044.31	3452.5
315	N3	2	6351.81	1670.45	135.409	832.656	3364.41
316	N4	2	4193.21	862.647	781.062	751.51	3327.19
317	N5	2	4373.93	1072.37	400.261	1481.46	3210.64
318	N6	2	2876.55	1138.13	212.1	1194.51	2995
319	N7	2	3682.3	1042.22	431.954	1005.35	2312
320	N8	2	3310.84	878.669	164.825	1224.2	2283.91
321	N9	2	4342.45	957.776	237.549	1394.28	2466.73
322	N10	2	2478.25	1184.13	133.31	707.004	2629.61
323	N11	2	3105.61	892.331	263.875	916.383	2559.29
324	N12	2	4283.17	1093.81	214.143	1093.98	3356.28
325	N13	2	5460.7	999.324	447.087	1042.26	2480.4
326	N14	2	6231.37	1212.5	728.438	1456.54	2523.28
327	N15	2	4868.75	1284.37	447.415	967.869	2393.7
328	N16	2	4899.34	1242.66	480.776	1481.48	2744.35
329	N17	2	3491.57	1003.26	571.293	1161.42	3679.63
330	N18	2	4473.05	1314.57	219.662	778.052	1829.42
331	N19	2	5801.04	1557.4	542.356	1289.65	2903.65
332	N20	2	5296.04	1138.4	254.77	1394.42	2176.5
333	N21	2	5307.22	1574.79	198.833	1149.52	3221.55
334	N22	2	6797.53	1547.29	764.311	1528.91	4134.64
335	N23	2	13070.9	2305.02	634.182	2211.88	4724.59
336	N24	2	4045.86	1522.14	130.58	618.795	2530.85
337	O1	2	6082.57	1678.76	8.50941	668.741	4693.57
338	O2	2	4856.84	771.431	396.556	333.602	2753.02
339	O3	2	5246.72	1362.38	284.492	957.604	4117.75
340	O4	2	5403.62	1432.84	292.382	340.944	3950.35
341	O5	2	5081.1	1375.68	-25.4103	717.548	3369.37
342	O6	2	5646.97	1736.23	-105.394	857.049	3974.48
343	O7	2	4890.31	1593.31	262.311	1020.47	4896.69
344	O8	2	5531.69	1667.33	124.263	1242.32	5153.36
345	O9	2	4680.17	1547.04	-129.408	1500.3	5793.43
346	O10	2	5410.37	2066.1	87.4069	1173.42	5191.47
347	O11	2	6244.17	1554.32	130.519	1139.79	4242.14
348	O12	2	6512.05	1703.04	594.191	1325.51	5833.76
349	O13	2	5234.83	1456.02	311.536	1358.78	4578.98
350	O14	2	5401.83	1170.06	490.837	1454.28	4029.92
351	O15	2	7194.63	2480.58	168.618	1388.93	4192.52
352	O16	2	6881.93	2171.36	-71.7544	2082.01	4538.62
353	O17	2	7478.02	1780.41	134.698	1380.5	4513.62
354	O18	2	5220.52	1634.01	-240.242	1487.14	5456.23
355	O19	2	14541.6	1452.28	167.378	1027.3	4057.22
356	O20	2	6152.59	1617.94	574.943	1023.42	4436.71
357	O21	2	7750.25	2042.7	195.399	1461.38	5153.8
358	O22	2	8492.95	2076.63	994.715	1331.48	5657.5
359	O23	2	9920.96	2721.35	333.602	1505.38	4640.21
360	O24	2	3928.37	1957.99	268.086	1171.85	3445.98
361	P1	2	11916.5	2711.02	-90.942	1881.19	8176.39
362	P2	2	12558.9	3030.4	41.9473	2613.79	9419.77
363	P3	2	9921.96	2498.92	199.322	2270.33	10283.5
364	P4	2	9071.56	2666.15	123.673	1842.83	8511.04
365	P5	2	10583.5	3008.23	413.397	2675.65	8910.51
366	P6	2	10010.2	3079.18	31.0384	2659.27	9340.72
367	P7	2	9597.09	2530.96	634.961	2897.71	9852.78
368	P8	2	6892.27	2169.41	287.022	2440.6	8949.53
369	P9	2	7526.29	2636.8	519.108	2307.53	9208.42
370	P10	2	6590.74	1923.61	240.193	2801.08	7853.69
371	P11	2	8268.65	2286.07	783.177	2596.65	7605.5
372	P12	2	16074.1	2550	798.027	2878.76	7948.33
373	P13	2	5856.19	1735.27	679.327	2063.09	8322.14
374	P14	2	4243.64	1566.36	674.277	2152.27	6165.28
375	P15	2	16802	2897.03	1143.3	2220.32	6465.59
376	P16	2	4240.79	2215.03	831.016	2317.2	7152.48
377	P17	2	5770.53	2069.56	571.745	1956.78	6513.71
378	P18	2	5247.39	1155.18	523.424	1323.59	5098.49
379	P19	2	140098	15542.4	10065.7	10750.7	7574.56
380	P20	2	5248.62	1337.86	1125.08	1063.07	4149.16
381	P21	2	5397.26	1659.37	711.084	1001.21	4913.7
382	P22	2	49924.3	4112.71	2219.85	3255.53	6497.68
383	P23	2	5737.66	2163.5	983.066	1985.77	6047.79
384	P24	2	5694.77	1486.09	1171.77	1274.98	3172.7
1	A1	3	150643	19898.3	18877	111835	1012.92
2	A2	3	147574	14683.1	7396.8	98189	802.994
3	A3	3	158200	14533.1	8922.51	106450	977.719
4	A4	3	152355	13373.6	9220.38	101923	1076.19
5	A5	3	156012	12402.9	9679.4	107062	898.474
6	A6	3	157914	12047.6	9840.99	105438	641.536
7	A7	3	166600	12554.7	10811.4	111258	288.541
8	A8	3	150089	10664	10017	99948.4	-248.683
9	A9	3	155071	10946	10351.5	104288	-137.598
10	A10	3	155057	11175.2	10501.4	103598	-79.9113
11	A11	3	159875	10765.7	11234.3	107380	-346.355
12	A12	3	162482	11190.7	11769.8	108118	928.657
13	A13	3	158598	10680.3	11301.2	106414	275.836
14	A14	3	160069	11147.1	10952	104187	380.665
15	A15	3	160254	11350.6	11316.9	106780	1049.61
16	A16	3	165547	11974.4	10832.8	108661	750.372
17	A17	3	167608	11964	11410.3	112702	1305.9
18	A18	3	152573	11480.8	10134.4	99945.1	162.13
19	A19	3	162780	12743.6	9947.83	105154	1605.62
20	A20	3	158845	13326.2	9677.76	102164	-195.979
21	A21	3	9269.14	1607.11	173.906	1647.48	5826.47
22	A22	3	6145.13	925.86	450.972	1788.46	5503.25
23	A23	3	6271.22	1074.68	517.79	1092.05	5029.51
24	A24	3	4281.86	517.887	395.051	802.652	3687.21
25	B1	3	178603	18206.2	7848.92	99280.1	872.107
26	B2	3	175402	17263.7	7804.54	96542	1640.78
27	B3	3	193004	17131.7	8961.09	104678	1681.72
28	B4	3	187174	15970.4	9086.49	102800	902.762
29	B5	3	198625	16193.2	10296.8	111896	1411.49
30	B6	3	195878	14934.9	10644.6	108899	1422.33
31	B7	3	210050	15357.8	11993.2	112543	713.806
32	B8	3	196981	14151.1	11663.2	106620	489.553
33	B9	3	216124	15010.3	12933.1	119926	1055.34
34	B10	3	206340	14332.3	12074.2	112429	468.509
35	B11	3	208857	14009.2	12643.5	114349	638.718
36	B12	3	204583	13872.3	12458.2	110626	563.386
37	B13	3	212587	14244.6	12522.5	114186	1031.64
38	B14	3	204090	13861.3	12642.5	109463	1091.04
39	B15	3	210511	14986.2	12629.8	114610	890.294
40	B16	3	213684	15352	12378.6	113218	2163.4
41	B17	3	220311	15714.7	13438.5	121148	1885.23
42	B18	3	221635	16626.6	12732	116197	1659.61
43	B19	3	220263	16542.8	11797.7	118177	1896.43
44	B20	3	205278	16298.3	10875	110256	1371.8
45	B21	3	8491.05	1762.1	28.7547	502.521	4052.7
46	B22	3	9409.83	1878.43	967.442	1983.84	3379.77
47	B23	3	4799.02	1509.17	328.502	1284.73	3026.86
48	B24	3	5753.56	825.376	142.809	1067.71	1880.32
49	C1	3	275082	28210.2	7695.7	98774.6	1819.57
50	C2	3	291992	27605.6	9046.42	104004	1491.65
51	C3	3	308257	27187.6	9165.38	109448	2081.74
52	C4	3	283090	24060.9	9976.91	101565	1520.08
53	C5	3	336853	27133.6	12242.2	123217	1689.94
54	C6	3	309605	23924.1	11370.6	109254	1708.63
55	C7	3	318478	23442.4	11900	112011	1979.81
56	C8	3	316529	22453.9	12363.6	111972	2260.43
57	C9	3	310113	20951.4	12336.7	110853	2316.49
58	C10	3	309102	20862.5	12109.8	110995	1621.36
59	C11	3	313598	21039.3	12752.5	109910	2085.46
60	C12	3	305024	20504.3	12903.9	107374	2813.15
61	C13	3	320523	21631	13729.1	112107	3044.91
62	C14	3	314501	21736.6	12638.1	109004	2924.1
63	C15	3	329570	22680.8	13592.8	115564	1785.04
64	C16	3	312130	22011.5	13033.9	108792	2929.14
65	C17	3	328588	23071.8	13043.4	115492	2552.36
66	C18	3	345885	25568.8	13412.6	120539	2745.06
67	C19	3	330070	25729.8	12450	116100	2200.35
68	C20	3	331401	26353.1	11373	115965	1919.07
69	C21	3	7791.14	1748.48	818.965	1310.02	5301.97
70	C22	3	9509.92	2512.58	176.129	1784.55	4371.57
71	C23	3	9808.93	2083.16	-225.593	1422.89	4276.62
72	C24	3	21917.7	3645.03	1288.64	2204.55	4104.56
73	D1	3	178560	17853.4	8477.74	104454	1205.79
74	D2	3	177437	16838.5	8754.09	103343	1969.16
75	D3	3	180764	15292.9	9672.55	104109	724.116
76	D4	3	182426	15467.2	10156.7	105355	900.092
77	D5	3	193557	15359.2	11637.2	116400	2239.14
78	D6	3	183177	14036.8	11105.4	106323	1976.94
79	D7	3	201974	15170.1	12740.3	114911	2093.14
80	D8	3	203589	14744.3	13635	116121	2794.89
81	D9	3	202807	14403.4	13327.7	116351	2615.2
82	D10	3	194669	13065.4	13271.3	110358	2495.72
83	D11	3	206669	14013	14513.9	117052	3083.41
84	D12	3	203688	13406.7	14034.5	113985	3028.95
85	D13	3	214164	14375.5	14727.2	119779	3592.23
86	D14	3	199583	13702.8	13633.7	111214	2594.88
87	D15	3	207852	14544	14010.9	114131	3007.36
88	D16	3	202547	14259.9	13020.6	112667	3115.78
89	D17	3	211044	15062.9	12772.2	117754	1578.02
90	D18	3	214756	15755	13618.9	120307	1441.98
91	D19	3	211770	15544.1	12667.9	117894	1487.47
92	D20	3	203403	15864.6	12126.4	115490	1586.36
93	D21	3	9638.19	2168.87	-28.8318	1787.43	6319.19
94	D22	3	6567.18	1581.06	333.584	2133.38	6696.12
95	D23	3	5718.12	1437.38	428.09	695.724	4452.91
96	D24	3	10975.9	2201.97	500.676	1221.09	4985.22
97	E1	3	5532.05	1778.23	849.238	1576.28	4839.28
98	E2	3	1875.45	908.068	48.5893	698.37	2654.12
99	E3	3	2432.52	937.792	215.071	1783.06	3090.99
100	E4	3	4142.69	1106.13	170.866	1286.69	3248.1
101	E5	3	3991.68	1022.05	162.527	894.939	2914.72
102	E6	3	4183.64	1105.05	611.548	1528.75	2845.45
103	E7	3	4415.27	955.13	37.2186	1495.71	3412.83
104	E8	3	3752.66	1111.65	243.746	1628.4	2814.73
105	E9	3	2904.21	613.148	-139.142	1163.77	1967.76
106	E10	3	888.523	371.061	-137.049	1379.69	2926.62
107	E11	3	2571.1	756.682	211.944	1120.65	2525.45
108	E12	3	3817.76	916.213	113.833	993.544	2887.28
109	E13	3	4783.13	1267.64	9.73776	731.873	3707.78
110	E14	3	3577.27	648.127	291.192	557.848	2926.6
111	E15	3	4187.44	1094.88	618.213	1284.21	3478.86
112	E16	3	5980	1336.26	599.676	1228.74	3026.05
113	E17	3	4715.03	1445.97	815.11	1478.77	2536.19
114	E18	3	12737.8	1920.34	768.065	2258.58	3107.97
115	E19	3	5795.69	1600.27	287.238	1061.08	3643.63
116	E20	3	8740.19	2215.02	616.916	2159.25	6026.94
117	E21	3	8056.22	1976.43	290.983	2146.3	5363.7
118	E22	3	10326.6	1899.8	325.969	1829.49	4511.26
119	E23	3	6510.31	1963.15	469.955	1218.51	5660.21
120	E24	3	8600.26	2381.95	654.026	1951.59	6790.83
121	F1	3	6254.96	1480.32	134.472	1457.9	4723.8
122	F2	3	2074.29	1042.64	-27.6224	264.992	1994.61
123	F3	3	2805.05	1320.89	575.024	468.863	2831.93
124	F4	3	3437.86	1421.44	402.285	845.059	2742.68
125	F5	3	2100.71	1058.94	357.446	499.029	3022.88
126	F6	3	3406.45	1121.43	66.1456	708.491	2390.91
127	F7	3	2680.59	978.717	382.993	733.009	2361.54
128	F8	3	3820.77	1351.55	233.567	842.007	2437.71
129	F9	3	2063.27	1341.53	495.888	982.967	2290.28
130	F10	3	7170.6	867.474	546.66	823.994	1954.08
131	F11	3	3126.87	1413.33	454.778	1156.73	2484.19
132	F12	3	4196.06	1341.32	478.194	1146.72	2475.98
133	F13	3	3616.48	1110.48	184.643	363.968	2941.31
134	F14	3	2667.21	987.489	898.083	305.276	2375.5
135	F15	3	2714.98	1025.03	193.934	764.815	3177.05
136	F16	3	3878.76	1271.78	142.069	764.404	2607.88
137	F17	3	3762.35	1010.16	697.028	1339.19	3576.61
138	F18	3	4301.8	1417.25	621.099	1361	3015.72
139	F19	3	22857.8	3133.24	1509.14	2335.87	3627.84
140	F20	3	7568.71	2426.07	613.367	1401.4	4577.77
141	F21	3	10734.1	3025.7	1163.75	1795.95	6649.63
142	F22	3	6760.1	2240.72	326.618	1500.35	3854.14
143	F23	3	7188.22	2645.42	555.311	1787.29	5176.58
144	F24	3	7397.85	2694.37	930.693	809.779	6126.4
145	G1	3	7949.28	1882.42	308.378	1983.44	4484.25
146	G2	3	1727.07	855.591	-334.537	937.065	1859.58
147	G3	3	3289.61	1446.18	241.928	312.064	2974.45
148	G4	3	6995.12	1644.41	787.915	884.988	1785.03
149	G5	3	3016.95	1002.42	256.548	977.953	2767.47
150	G6	3	1129.27	1204.79	56.1443	1166.86	2839.38
151	G7	3	3786.17	1639.41	-298.614	858.545	1877.96
152	G8	3	4817.87	906.914	572.07	1573.1	2360.81
153	G9	3	1440.28	1159.8	157.679	1002.99	2183.41
154	G10	3	4745.11	1211.55	304.612	782.882	2212.33
155	G11	3	2869	926.076	171.85	1445.84	2081.32
156	G12	3	2796.96	917.134	406.654	874.452	2761.54
157	G13	3	3351.78	1023.8	617.092	1064.88	2580.93
158	G14	3	3382.61	1066.14	525.86	930.258	2129.28
159	G15	3	2655.42	1004.51	629.418	1048.51	2997.94
160	G16	3	4327.34	1137.09	-39.2164	1279.47	3605.44
161	G17	3	6937.97	1629.92	299.947	993.341	2976.72
162	G18	3	6099.62	1827.53	173.502	1581.69	3461.69
163	G19	3	6272.95	1878.09	50.5732	1300.41	4063.98
164	G20	3	6648.17	1613.33	555.165	1764.4	3728.98
165	G21	3	10238.6	2393.89	824.519	2175.82	5503.63
166	G22	3	8217.12	2621.79	311.146	2399.43	5854.66
167	G23	3	9666.42	2932.22	359.99	1469.14	5128.64
168	G24	3	9561.49	2571.65	784.5	2030.54	6813.19
169	H1	3	8476.12	2415.23	304.913	1651.07	6825.79
170	H2	3	1953.24	1221.76	224.946	840.664	2212.34
171	H3	3	156.723	366.93	-129.286	1091.73	2063.94
172	H4	3	3027.23	831.286	288.807	1089.99	3230.32
173	H5	3	1979.59	871.731	271.002	787.4	2830.04
174	H6	3	2298.87	1343.64	345.101	620.16	2602.49
175	H7	3	2696.05	580.214	-124.599	1096.85	2390.32
176	H8	3	2859.76	1207.59	98.973	830.511	3116.79
177	H9	3	5488.24	1236.92	314.79	1746.75	3539.59
178	H10	3	6434.76	1922.48	593.065	1046.66	2765.41
179	H11	3	2892.8	981.998	288.479	1087.24	2874.78
180	H12	3	724.387	654.497	18.5461	395.716	1697.44
181	H13	3	4449.57	1230.36	286.394	773.029	2764.7
182	H14	3	4396	901.243	314.035	1082.52	3120
183	H15	3	2863.8	776.721	86.6894	1188.78	2530.74
184	H16	3	4054.39	1215.4	229.494	1215.72	3583.55
185	H17	3	3477.92	1269.76	573.867	1181.38	2989.68
186	H18	3	6001.13	1862.83	391.23	1899.03	3578.78
187	H19	3	7453.92	1516.78	566.644	1243.32	3650.67
188	H20	3	7605.06	1927.33	303.661	1613.58	4407.02
189	H21	3	8429.12	2309.67	660.463	1898.75	5588.2
190	H22	3	7155.62	1971.06	-62.3669	2298.93	5500.15
191	H23	3	8545.22	2029.11	1067.44	1933.86	5240.56
192	H24	3	11843.5	2952.23	422.224	2737.63	7387.38
193	I1	3	10728.3	3225.44	215.838	1333.8	6329.76
194	I2	3	3181.52	1045.46	135.493	880.384	1791.94
195	I3	3	2807.64	1103.62	-219.639	881.503	2389.81
196	I4	3	1834.12	1140.57	555.997	270.285	1733.61
197	I5	3	1338.46	1692.64	259.348	1197.91	2303.44
198	I6	3	3603.4	1322.67	483.843	813.639	2453.05
199	I7	3	3741.8	1274.14	336.382	886.494	2800.1
200	I8	3	1664.45	1072.12	-149.982	1015.8	1628.98
201	I9	3	3615.24	1082.52	89.4058	1457.39	2072.53
202	I10	3	1926.36	1019.25	188.581	871.158	2823.04
203	I11	3	1502.59	854.629	52.9875	911.678	1768.09
204	I12	3	2946.04	1224.22	574.626	1012.63	573.526
205	I13	3	3139.48	495.486	604.174	764.441	2306.49
206	I14	3	1322.65	929.728	505.886	466.173	1581.77
207	I15	3	2883.12	1256.67	288.134	853.186	2445.29
208	I16	3	2420.86	1593.78	220.031	1529.03	2811.3
209	I17	3	3728.93	1652.22	849.922	1753.37	3048.87
210	I18	3	4657.97	1056.36	314.596	1883.32	3725.06
211	I19	3	7132.45	2017.49	871.24	1332.12	3495.32
212	I20	3	7516.25	2169.05	894.694	2097.43	4407.2
213	I21	3	7454.54	2508.47	51.6302	1418.67	4106.83
214	I22	3	18289.1	4113.96	1525.52	3314.14	6582.5
215	I23	3	8489.6	2985.72	284.738	1834.64	5885.48
216	I24	3	8079.81	2731.37	-358.793	2728.84	7177.86
217	J1	3	10609.8	2783.21	-433.43	1975.03	7135.78
218	J2	3	1129.56	756.028	-297.965	277.57	1723.78
219	J3	3	2640.34	762.357	183.132	465.037	3542.89
220	J4	3	7224.3	1877.88	329.875	1064.84	2627.3
221	J5	3	3885.94	1453.64	474.322	316.66	3910.87
222	J6	3	1809.78	574.393	-199.802	-66.678	619.45
223	J7	3	3008.44	908.161	-142.657	413.4	1861.71
224	J8	3	4009.34	1483	212.861	1253.03	2932.81
225	J9	3	3647.41	974.437	459.786	877.268	3156.62
226	J10	3	3260.66	571.652	270.419	708.276	3178.22
227	J11	3	5764.46	799.953	149.874	967.53	1891.08
228	J12	3	3807.15	1398.44	-246.75	666.97	2934.91
229	J13	3	3019.34	599.033	-198.19	640.291	2590.38
230	J14	3	2749.74	584.276	196.34	91.9939	2156.73
231	J15	3	4228.72	581.316	520.294	890.45	2617.17
232	J16	3	11653.2	1902.83	546.632	1853.54	4756.43
233	J17	3	4126.96	1416.79	189.579	498.051	2471.49
234	J18	3	6028.65	1043.93	184.213	646.563	4269.12
235	J19	3	6008.29	1117.57	384.344	1341.07	4151.91
236	J20	3	8200.48	1449.09	571.397	1415.76	5263.82
237	J21	3	8546.1	2560.05	128.504	1905.15	6051.55
238	J22	3	9444.33	2616.96	286.215	1819.76	5238.67
239	J23	3	7554.94	2161.78	559.094	1640.03	4982.21
240	J24	3	9411	2248.53	393.629	1499.56	6933.06
241	K1	3	10785.4	2998.33	531.789	1760.44	7684.37
242	K2	3	4926.98	1648.31	212.123	1209.6	3349.06
243	K3	3	1949.7	1028.09	-79.1458	509.769	2406.59
244	K4	3	4470.87	1329.09	635.027	753.493	3247.93
245	K5	3	4449.6	1652	524.641	339.636	2921.38
246	K6	3	3140.05	935.629	-62.8481	487.953	1777.49
247	K7	3	3205.27	984.48	707.997	1089.9	2283.45
248	K8	3	2339.94	931.163	7.69471	445.547	2663.52
249	K9	3	2620.32	795.307	210.388	1057.32	2357.22
250	K10	3	3547.31	680.751	70.8392	921.339	1929.64
251	K11	3	6680.59	764.699	275.455	1115.54	2204.01
252	K12	3	1417.65	353.031	86.6767	1050.27	2133.91
253	K13	3	667.792	710.101	152.194	732.403	1750.56
254	K14	3	1942.04	651.136	187.429	312.825	1305.27
255	K15	3	1413.86	925.695	491.021	1062.99	2494.33
256	K16	3	2369.77	908.382	490.649	1265.72	2528.08
257	K17	3	4408.14	1168.99	568.785	2148.29	4122.66
258	K18	3	4966.12	1328.34	421.36	782.963	2765.54
259	K19	3	3230.25	1158.74	640.249	1205.69	4092.88
260	K20	3	9998.35	1907.99	741.74	1235.34	4093.6
261	K21	3	7826.97	1587.14	541.543	2059.66	4625.88
262	K22	3	6853.23	1876.26	516.083	1524.98	4023.84
263	K23	3	8093.02	2019.66	774.787	1960.53	5938.17
264	K24	3	6044.68	2652.54	255.934	1490.68	6083.52
265	L1	3	12011.8	3361.79	115.772	1930.98	8832.17
266	L2	3	2097.84	937.537	138.693	1116.96	1860.03
267	L3	3	3224.74	1250.76	111.648	908.959	2869.05
268	L4	3	14651.1	2487.48	958.976	1122.72	2907.5
269	L5	3	2449.51	922.213	199.758	371.712	2350.2
270	L6	3	922.815	671.724	9.82271	69.7937	2347.55
271	L7	3	-1972.26	63.9574	-229.555	-375.088	1739.11
272	L8	3	3393.05	1286.55	423.758	1107.98	2316.94
273	L9	3	2230.84	908.888	499.625	849.144	2546.4
274	L10	3	2486.81	696.508	380.297	766.282	3226.18
275	L11	3	1653.84	670.941	-97.9295	798.879	1878.04
276	L12	3	2457.06	657.476	-204.911	291.395	2309.65
277	L13	3	2454.8	861.923	211.575	834.963	2409.73
278	L14	3	2673.54	980.622	176.552	830.828	2422.68
279	L15	3	2090.58	761.608	241.758	884.82	2685.77
280	L16	3	2236.62	1112.94	284.975	621.559	2569.31
281	L17	3	3437.64	1172.7	621.455	871.058	2601.68
282	L18	3	3947.83	1150.29	151.343	542.812	2948.7
283	L19	3	5957.24	968.91	563.599	1308.88	3025.44
284	L20	3	6096.98	1753.59	611.537	1528.28	4162.15
285	L21	3	5103.92	2331.87	109.811	1042.89	3717.7
286	L22	3	9355.07	2220.27	717.721	2206.1	6010.68
287	L23	3	8532.04	2231.27	492.447	1486.03	4651.47
288	L24	3	4926.83	2448.98	281.901	1317.24	5026.53
289	M1	3	9658	2042.28	220.685	2074.51	7296.72
290	M2	3	12545.9	1965.73	711.934	1346.72	2681.86
291	M3	3	2343.48	1074.82	165.152	529.539	2733.54
292	M4	3	4040.35	777.634	-8.47234	868.876	2473.62
293	M5	3	2975.59	675.393	1.61411	857.375	2907.88
294	M6	3	2514.81	1110.77	-462.127	76.5388	2098.74
295	M7	3	5742.21	832.664	340.701	1149.88	2936.08
296	M8	3	7921.28	1138.72	252.083	515.342	2831.89
297	M9	3	1288.19	497.896	90.3583	766.89	3747.37
298	M10	3	1526.98	720.009	147.596	143.921	2839.67
299	M11	3	3539.73	560.09	-16.8485	462.049	2536.18
300	M12	3	23498.9	3108.15	1963.12	2289.8	3355.42
301	M13	3	2735.88	974.674	-42.6719	1028.92	1868.57
302	M14	3	2420.48	708.49	243.689	434.43	2451.7
303	M15	3	3827.52	800.001	-133.918	781.243	3504.49
304	M16	3	2518.75	659.822	833.362	393.657	2528.88
305	M17	3	3431.53	772.278	119.412	294.143	2605.93
306	M18	3	3160.18	502.726	320.556	1091.11	2300.54
307	M19	3	5493.55	1655.92	341.155	1327.47	2374.09
308	M20	3	5825.98	1271.49	367.068	1076.67	4450.93
309	M21	3	7032.14	1161.04	286.545	1309.53	3701.33
310	M22	3	8548.41	2592.97	702.036	1339.29	4651.19
311	M23	3	6044.51	1212.04	906.481	1439.09	5518.09
312	M24	3	3111.48	863.749	316.928	394.067	2664.02
313	N1	3	8156.3	2222.41	488.047	1274.87	5883.61
314	N2	3	5210.05	1193.39	491.987	942.074	2690.67
315	N3	3	5319.71	1571.29	-79.8382	1097.48	2706.55
316	N4	3	3837.92	897.423	859.962	1014.35	3017.99
317	N5	3	4261.58	989.19	417.99	1343.73	2685.5
318	N6	3	2708.45	1233.46	466.763	1036.36	2484.36
319	N7	3	2812.25	1491.21	746.602	1077.49	2592.04
320	N8	3	2552.14	1183.37	198.054	918.675	2250.93
321	N9	3	4239.95	1024.63	80.7282	1145.92	1749.21
322	N10	3	1869.23	1078.56	-64.7795	852.073	2713.32
323	N11	3	2439	1327.52	53.2141	831.773	2723.78
324	N12	3	3948.04	1521.99	187.012	1258.73	3494.46
325	N13	3	4706.49	1587.73	418.628	1342.8	2375.04
326	N14	3	6291.17	1479.4	685.678	1847.23	1954.33
327	N15	3	4263.18	1398.17	547.621	573.699	2342.59
328	N16	3	4106.44	1341.66	540.285	1693.24	2260.8
329	N17	3	3940.05	1073.05	552.41	1180.9	3132.57
330	N18	3	4362.42	1344.15	247.296	727.531	1685.36
331	N19	3	6592.4	2065.75	493.925	825.22	2898.4
332	N20	3	5459.24	1845	287.086	957.944	1891.83
333	N21	3	4389.15	1727.89	404.374	1802.75	3224.39
334	N22	3	5903.8	2076.32	889.897	1455.53	4243.48
335	N23	3	12906.7	2359.89	750.834	2059.1	4479.14
336	N24	3	3899.85	1511.89	445.283	1070.59	2174.59
337	O1	3	7131.33	1227.14	-115.824	-39.8584	4700.97
338	O2	3	4797.28	1171.42	248.55	475.677	2382.53
339	O3	3	5076.24	1432.37	316.168	562.548	3108.1
340	O4	3	4023.09	979.522	348.973	477.466	3627.94
341	O5	3	4807.05	1431.53	53.9949	388.223	3413.13
342	O6	3	5676.8	1524.64	264.106	683.043	3860.74
343	O7	3	5797.02	1706.93	350.883	1060.96	4649.46
344	O8	3	6187.39	1946.11	352.592	1176.61	4607.19
345	O9	3	4820.2	1356.28	52.2021	1418.62	5937.56
346	O10	3	5666.56	1904.77	360.275	1266	5618.49
347	O11	3	6650.54	1359.88	345.133	1125.48	3511.33
348	O12	3	6232.68	1856.29	482.484	1579.82	5283.36
349	O13	3	5199.25	1404.02	256.841	1342.29	4286.12
350	O14	3	6299.47	1255.05	333.184	1359.78	4579.47
351	O15	3	6779.5	1971.77	438.577	1408.59	4509.28
352	O16	3	6901.65	2050.71	156.021	1819.82	4105.75
353	O17	3	7308.9	1533.46	187.131	1203.81	3848.74
354	O18	3	5323.17	1621.62	467.545	1308.91	4952.27
355	O19	3	14182.3	1928.43	36.8871	1648.09	4236.94
356	O20	3	6089.45	1397.03	72.47	875.695	4302.38
357	O21	3	7447.81	2232.85	406.542	1193.14	3985.28
358	O22	3	8795.59	2239.17	1305.23	1255.6	5240.56
359	O23	3	8905.78	1995.46	567.918	785.075	3893.09
360	O24	3	4388.17	736.092	239.375	883.722	2295.8
361	P1	3	13174.9	2853.01	-248.365	1986.69	7977.02
362	P2	3	12701.5	2833.14	-158.456	2843.75	9150.26
363	P3	3	9167.68	3005.59	141.1	2091.73	9891.94
364	P4	3	8857.64	2952.54	-90.8569	1612.56	8299.21
365	P5	3	10852.8	3059.75	302.959	2507.94	8475.14
366	P6	3	11031.8	2739.26	-129.689	1843.71	9582.25
367	P7	3	9783.46	2790.9	412.266	2880.08	9504.03
368	P8	3	7865.37	2333.34	567.035	2387.82	8977
369	P9	3	8062.78	2916.66	261.061	2419.4	8590.46
370	P10	3	6615.01	2044.96	354.48	2617.86	7935.74
371	P11	3	8830.38	2410.15	406.066	2587.19	8015.66
372	P12	3	15113.6	2464.73	955.056	3235.46	7210.03
373	P13	3	5407	2169.16	441.703	2217.61	7610.51
374	P14	3	4311.36	1324.14	568.842	1961.54	5943.94
375	P15	3	16518.3	2511.43	1130.22	1905.32	6295.87
376	P16	3	5377.72	2242.62	573.883	2075.14	6807.15
377	P17	3	4878.48	1527.38	702.864	2309.95	6703.43
378	P18	3	4794.83	1286.39	383.227	1444.23	5734.21
379	P19	3	140754	15613.2	9882.59	11012.4	7020.6
380	P20	3	5106.57	1715.42	952.591	1284.78	3765.26
381	P21	3	4280.57	1013.72	764.21	1310.19	4386.62
382	P22	3	49203.6	4842.28	2320.45	3085.44	6381.4
383	P23	3	6233.61	2209.93	315.682	1868.03	5911.5
384	P24	3	4774.23	1524.37	618.576	1247.22	3612.47
1	A1	4	153197	20111.8	19170.7	111944	1721.42
2	A2	4	148872	14569.7	7393.04	98730.7	724.353
3	A3	4	159994	14465.2	8889.19	106909	394.103
4	A4	4	153657	12939.4	9183.97	102761	624.883
5	A5	4	156541	13030.6	9928.93	107431	865.33
6	A6	4	158950	12885.9	9812.09	105909	242.111
7	A7	4	169388	13019.5	11140	111371	95.2819
8	A8	4	151648	10318.5	10197.6	100288	-22.8148
9	A9	4	156992	10624	10338.6	105013	-609.25
10	A10	4	156144	11050.1	10733.5	103997	-83.0685
11	A11	4	162470	10843.8	11321.4	107780	-530.804
12	A12	4	158416	10723.1	11099.8	104513	200.743
13	A13	4	158745	11153.7	11371.9	107022	525.442
14	A14	4	160240	11432.8	10581.1	105128	445.251
15	A15	4	162391	11632.2	11497.3	108391	568.225
16	A16	4	166760	12295.9	11178.6	109549	862.456
17	A17	4	168908	12165.5	11773.4	113534	1063.39
18	A18	4	154204	11406.4	9874.86	99923.5	164.914
19	A19	4	165448	12788.9	9740.77	106091	776.169
20	A20	4	160214	13392.7	9832.58	102610	-424.51
21	A21	4	7640.66	1672.99	51.8447	1772.05	6105.08
22	A22	4	6419.97	2559.87	743.088	1552.7	5586.29
23	A23	4	5167.24	1795.91	345.997	728.456	4419.55
24	A24	4	3849.15	1135.73	182.788	776.384	3370.77
25	B1	4	180160	18577.8	8217.02	99388.3	1430.56
26	B2	4	179029	17358.6	7988.61	97239.8	1200.11
27	B3	4	194562	17047	9455.32	105494	1232.43
28	B4	4	188199	15978	9207.19	103884	1184.61
29	B5	4	199396	15494.1	10596.9	113041	1273.95
30	B6	4	198279	15144.4	10882	109752	1419.82
31	B7	4	210459	15402.1	12597.3	113595	742.059
32	B8	4	199692	14375.4	11670.3	107038	331.555
33	B9	4	217615	15475.6	13629.2	121079	1262.55
34	B10	4	208345	14600.5	12485.7	113404	391.463
35	B11	4	210950	14698.6	13084.6	114608	788.442
36	B12	4	206581	14124.5	12735.8	110940	123.508
37	B13	4	213278	14284.4	12862.9	115114	909.194
38	B14	4	206058	13942.3	12645.4	110510	1295.62
39	B15	4	212690	14358.6	12838.6	114830	535.193
40	B16	4	215002	15228.3	12584.2	114394	2164.2
41	B17	4	221378	15859.2	13623.7	121726	1694.63
42	B18	4	222035	16260.1	12862.2	116774	1324.35
43	B19	4	223829	17266	12426.9	119041	1605.88
44	B20	4	207431	16697	10854.7	110914	2175.97
45	B21	4	7832.57	2005.59	456.456	519.127	3545.65
46	B22	4	8527.9	2226.86	1061.79	2452.29	4005.63
47	B23	4	4953.63	1029.2	602.353	1363.15	3037.29
48	B24	4	5633.64	1069.03	370.188	1120.02	2169.32
49	C1	4	276169	29049	7892.79	100035	1928.67
50	C2	4	294234	28103.6	9264.28	104659	1568.2
51	C3	4	309814	27764.9	9404.04	111192	1799.46
52	C4	4	285156	24309.9	9925.19	102100	1682.76
53	C5	4	339598	28056.4	12404	124694	1858.08
54	C6	4	311670	24741.8	11555.9	110624	1693.12
55	C7	4	320353	24208.7	12015.9	113282	2519.78
56	C8	4	318947	23197.1	12623.1	113315	2508.76
57	C9	4	311670	21462	12297.9	110025	2300.64
58	C10	4	311810	21420.6	12297.7	111164	1951.15
59	C11	4	314479	21135.7	13037.4	110844	1828.13
60	C12	4	307964	21333.8	13033.2	108311	3029.42
61	C13	4	320481	21421.3	13698.4	113015	2719.97
62	C14	4	316325	21430.2	13039	109755	2236.25
63	C15	4	332383	23183.7	13903.1	116794	2375.16
64	C16	4	314007	22322	12867.6	110443	2563.9
65	C17	4	329987	23484.9	13094.7	116203	2873.78
66	C18	4	350603	25927	13470.1	121814	2742.45
67	C19	4	332119	25767.6	12539.6	116693	2358.24
68	C20	4	334974	27138.6	12081.6	116836	1315.9
69	C21	4	7047.94	2148.75	954.267	1407.66	5012.34
70	C22	4	9542.16	1858.03	456.683	2087.06	5115.4
71	C23	4	7824.28	1302.13	102.702	2199.93	4471.67
72	C24	4	19759.1	3363.88	1597.49	2618.63	4048.85
73	D1	4	179834	18419.3	8751.2	104886	133.558
74	D2	4	180915	16901	8870.32	103397	2022.47
75	D3	4	184824	16283.4	9607.65	104432	1263.93
76	D4	4	184658	15096.4	10506.2	105778	1056.85
77	D5	4	194956	15834.5	11636.8	117024	1952.74
78	D6	4	186715	14295.5	11408.5	107167	1672.72
79	D7	4	204358	15084.5	12906.6	115294	1566.76
80	D8	4	207781	14846.1	13870.2	117391	2518.78
81	D9	4	204534	14408.1	13393.1	117570	2610.02
82	D10	4	198079	13427.9	13327.6	110796	2999.25
83	D11	4	207658	14451.2	14582.4	117678	2859.86
84	D12	4	206498	13912.1	14376.3	115406	2527.52
85	D13	4	216831	15335.3	14791.6	120478	3148.8
86	D14	4	202240	14085.5	13536.7	111670	2725.25
87	D15	4	209270	14788.1	13681	114568	2872.81
88	D16	4	205801	14629.2	12972	113325	2851.97
89	D17	4	213595	15068.4	12609	118911	500.264
90	D18	4	217169	16276	13599.1	121559	1994.2
91	D19	4	213082	15973	12447	119346	1067.71
92	D20	4	206487	15694.2	11983.8	116045	2117.1
93	D21	4	10128.7	2262.52	489.029	1464.16	5658.77
94	D22	4	7797.18	1927.5	552.853	2038.95	6421.49
95	D23	4	5722.38	1946.32	119.782	606.352	4337.59
96	D24	4	11319.2	1846.47	587.042	1349.16	4464.34
97	E1	4	6116.41	1686.12	1004.1	1514.43	4663.15
98	E2	4	1391.14	657.814	337.855	908.528	2418.28
99	E3	4	2670.94	1092.33	326.811	1244.28	2643.95
100	E4	4	4047.41	1478.93	198.823	1401.18	2736.13
101	E5	4	3812.41	1219.51	154.798	661.503	2862.29
102	E6	4	4964.78	1217.04	716.833	1539.02	2618.56
103	E7	4	4706.56	1104.44	175.316	1103.9	2732.18
104	E8	4	4675.27	1013.52	335.459	1323.39	3139.24
105	E9	4	2783.7	1409.66	173.484	1174.03	1783.23
106	E10	4	1163.76	905.215	230.735	1294.28	2346.31
107	E11	4	2738.68	915.465	189.175	695.714	2390.52
108	E12	4	4182.28	1370.98	425.578	630.007	2712.41
109	E13	4	5188.27	1407.82	511.299	839.622	3055.11
110	E14	4	4450.95	912.834	80.6281	654.899	2761.43
111	E15	4	4311.32	1672.17	848.35	1287.11	2875.85
112	E16	4	6223.42	1821.74	698.798	1871.62	2950.25
113	E17	4	3961.82	1312.53	821.521	1241.77	2536.53
114	E18	4	13133.6	2071.7	827.761	2036.48	3290.47
115	E19	4	5502.06	1664.75	160.71	783.724	3693.61
116	E20	4	8162.56	2794.03	495.839	1534.54	6271.36
117	E21	4	8784.43	2342.08	207.479	1780.35	6310.86
118	E22	4	8152.28	2222.31	505.38	1343.3	4544.73
119	E23	4	7116.63	2108.57	505.152	1269.07	5388.87
120	E24	4	8716.66	3103.38	481.984	2054.06	6055.95
121	F1	4	7116.7	1067.65	320.098	1517.21	4384.68
122	F2	4	1482.49	1326.28	278.211	657.107	1933.17
123	F3	4	2503.38	1476.48	262.266	404.192	2448.05
124	F4	4	3951.01	1324.87	474.39	1080.22	1933.6
125	F5	4	3102.17	1229.96	460.129	1007.25	2644.9
126	F6	4	3298.97	1179.72	392.601	952.903	2083.64
127	F7	4	2994.54	1212.65	518.568	836.12	3001
128	F8	4	3540.52	1105.15	368.38	775.955	2649.07
129	F9	4	2446.36	1008.2	808.582	1312.69	2906.46
130	F10	4	6405.02	1038.5	990.01	1184.19	1907.35
131	F11	4	4543.04	1415.44	660.492	946.163	2375.56
132	F12	4	4160.86	1186.93	450.922	1173.88	2501.06
133	F13	4	4178.08	1272.19	160.582	890.797	2874.45
134	F14	4	2749.69	1270.14	446.704	806.151	1873.87
135	F15	4	3736.59	569.945	622.145	859.273	3139.98
136	F16	4	4228.72	892.29	464.043	1086.51	2263.33
137	F17	4	4763.92	1529.88	591.987	1448.13	3600.94
138	F18	4	4509.74	1444.07	943.729	1086.24	2734.79
139	F19	4	23359.2	3108.93	1836.63	2840.31	3345.41
140	F20	4	8261.17	2334.78	609.453	1434.78	4900.26
141	F21	4	10363.5	3747.09	1147.3	2041.98	5924.81
142	F22	4	6747.36	2172.7	807.777	1301.22	3992.81
143	F23	4	7744.47	2128.58	762.917	2001.03	4511.48
144	F24	4	7376.29	2305.57	1106.53	1389.42	6201.76
145	G1	4	7334.95	1679.49	574.789	2010.73	5195.05
146	G2	4	2591.7	994.042	-221.2	983.392	2054.79
147	G3	4	1797.39	799.666	327.832	436.31	3158.22
148	G4	4	7014.63	1201.01	512.34	936.278	1639.35
149	G5	4	2179.33	878.923	22.7962	1260.62	2860.07
150	G6	4	362.402	739.648	248.089	971.96	2817.23
151	G7	4	3169.73	1237.82	366.362	876.167	1933.22
152	G8	4	4277.44	706.415	477.784	1516.61	2639.05
153	G9	4	1746.69	985.808	191.296	736.502	2029
154	G10	4	4932.37	794.776	412.515	1104.89	1916.96
155	G11	4	1700.41	910.676	216.837	1413.23	2090.15
156	G12	4	2602.45	314.217	264.434	894.829	2634.07
157	G13	4	3154.6	1197.14	239.505	934.488	2897.76
158	G14	4	2849.52	854.522	197.385	758.186	2286.82
159	G15	4	3469.88	1532.94	326.567	1064.32	2924.15
160	G16	4	3868.68	1005.24	5.69959	1422.17	3012.64
161	G17	4	6533.05	1354.28	541.168	1356.11	3715.02
162	G18	4	5878.4	1497.92	86.2532	1579.05	3847.3
163	G19	4	5004.68	1765.21	167.582	1011.53	4397.85
164	G20	4	5704.01	1654.17	622.105	1212.51	3927.58
165	G21	4	9589.4	2287.97	898.777	1884.38	5695.73
166	G22	4	8768.41	2637.81	26.0455	1794.82	5735.79
167	G23	4	8561.97	2570.78	511.265	1851.56	5710.92
168	G24	4	8782.12	2557.91	662.828	2095.6	7039.07
169	H1	4	7659.16	1881.44	302.578	1829.43	6846.87
170	H2	4	1806.51	1003.13	543.776	265.871	2204
171	H3	4	1406.47	456.453	71.8024	654.451	2142.2
172	H4	4	3176.17	1051.25	-131.934	921.307	2221.37
173	H5	4	2357.03	566.729	591.493	784.321	2897.53
174	H6	4	1766.03	713.822	318.622	922.696	2263.12
175	H7	4	1982.79	732.396	74.5994	915.076	2089.41
176	H8	4	2685.3	981.595	476.121	927.065	2385.9
177	H9	4	5140.62	868.863	246.577	1301.74	3683.24
178	H10	4	7575.38	1424.02	613.941	1272.91	3333.69
179	H11	4	3844.71	938.111	688.757	1154.34	2682.1
180	H12	4	721.58	598.327	128.379	572.011	1517.02
181	H13	4	5318.43	946.066	462.21	936.936	3506.34
182	H14	4	3433.46	899.241	482.73	1039.85	2270.17
183	H15	4	3157	1088.78	123.023	1306.78	2770.86
184	H16	4	5236.07	1399.76	499.068	1550.63	3423.97
185	H17	4	4041.78	1031.11	292.991	1086.29	2980.88
186	H18	4	5455.07	1939.85	488.143	1798.68	3575.87
187	H19	4	7743.35	2051.94	422.552	1591.97	3312.01
188	H20	4	6716.94	1526.38	486.279	1481.29	4490.52
189	H21	4	7801	2088.03	886.906	2561.16	5040.84
190	H22	4	7801.28	1788.98	-96.1996	2010.34	6233.77
191	H23	4	8987.47	2428.65	844.36	1827.6	4435.27
192	H24	4	13077.1	3412.52	782.733	2765.98	7185.83
193	I1	4	10732.4	3114.03	251.209	1086.59	6915.52
194	I2	4	3375.87	1052.04	130.026	489.667	2219.52
195	I3	4	2883.03	1167.56	-472.929	695.323	2828.61
196	I4	4	3018.43	745.753	324.941	665.971	2615.98
197	I5	4	1790.98	1297.66	160.586	686.165	2343.3
198	I6	4	2265.01	1057.25	555.796	607.94	3024.86
199	I7	4	4246.37	1123.42	-84.1344	519.599	3167.32
200	I8	4	2607.09	896.661	-56.8479	816.491	2470.78
201	I9	4	3011.26	769.885	132.409	1230.07	2549.04
202	I10	4	1755.36	976.691	-7.09456	819.179	2776.97
203	I11	4	2266.58	1100.97	186.538	564.426	1887.9
204	I12	4	3207.05	687.836	389.119	340.947	925.408
205	I13	4	2632.17	500.079	502.976	628.027	2080.33
206	I14	4	2888.47	745.96	727.168	227.835	1912.78
207	I15	4	2654.32	1166.33	320.072	629.543	2968.79
208	I16	4	3378.8	814.245	396.886	871.897	3077.5
209	I17	4	4605.82	1316.7	746.343	1491.09	3095.23
210	I18	4	5157.81	1363.4	339.636	1134.73	3440.28
211	I19	4	6691.18	1418.2	653.307	730.184	3742.53
212	I20	4	7013.56	1842.82	716.742	1562.24	4690.79
213	I21	4	7548.25	2398.22	41.3291	1075.19	4555.6
214	I22	4	19062.1	3614.94	1429.83	2894.52	6514.67
215	I23	4	8054.56	1933.3	228.539	1571.56	5577.56
216	I24	4	9711.04	2949.34	-361.789	2611.67	7789.32
217	J1	4	10452.4	2706.57	-302.108	1693.82	6613.46
218	J2	4	121.192	519.55	-210.266	451.985	1692.69
219	J3	4	1903.29	1011.44	559.107	708.045	3134.41
220	J4	4	8510.9	1253.25	727.674	1068	2629.3
221	J5	4	3377.63	937.604	249.867	172.962	3490.77
222	J6	4	1948.91	981.532	267.404	13.6496	356.132
223	J7	4	2686.47	1284.87	-308.303	881.561	1708.15
224	J8	4	4661.55	1374.3	477.781	1464.23	3185.13
225	J9	4	2988.49	669.343	-224.822	437.351	2615.81
226	J10	4	2378.74	740.796	366.48	624.06	2005.9
227	J11	4	4143.3	818.026	170.585	1435.4	1986.66
228	J12	4	3587.5	1142.94	-57.7012	355.283	2380.75
229	J13	4	1803.4	775.962	-58.5161	894.973	3234.13
230	J14	4	3152.76	707.315	18.7262	229.454	2235.97
231	J15	4	3132.12	970.746	332.472	767.274	2253.01
232	J16	4	10115.1	1777.08	242.992	2222.93	4486.92
233	J17	4	4282.08	1666	151.74	703.009	2745.66
234	J18	4	5206.04	1266.53	406.382	904.858	3664.45
235	J19	4	5009.73	1395.99	274.477	1213.09	3798.86
236	J20	4	7395.17	1555.51	827.347	809.698	4406.25
237	J21	4	7475.07	2436.14	624.157	1113.95	6338.62
238	J22	4	9567.09	2291.76	188.228	2137.33	5585.99
239	J23	4	7125.56	2071.12	595.915	1649.59	4311.94
240	J24	4	9730.27	2535.7	314.174	1708.05	6960.34
241	K1	4	11098.7	2198.77	381.077	2033.71	6958.03
242	K2	4	5330.55	1092.79	-54.4453	1309.44	2901.73
243	K3	4	2274.2	924.884	9.49102	682.767	2603.35
244	K4	4	4006.54	879.919	274.884	667.5	2349.27
245	K5	4	4810.86	1300.82	152.544	748.566	3201.74
246	K6	4	2344.49	731.485	-1.18456	634.613	1848.13
247	K7	4	2755.15	785.741	615.004	1495.67	1837.23
248	K8	4	2030.13	310.159	228.712	700.439	2013.17
249	K9	4	2110.1	365.853	342.328	1345.74	1947.22
250	K10	4	3546.03	738.963	338.501	976.477	2189.51
251	K11	4	6807.61	620.818	147.883	1085.63	1868.8
252	K12	4	1293.02	253.193	-89.3234	615.136	1797.07
253	K13	4	986.397	845.98	-191.49	898.215	1707.73
254	K14	4	971.374	591.786	112.75	301.761	1320.06
255	K15	4	2228.62	967.819	70.9343	708.722	2204.26
256	K16	4	2569.16	577.899	80.3069	1351.33	1449.97
257	K17	4	5328.19	1531.25	567	2194.29	2873.31
258	K18	4	4294.04	895.557	-44.2256	911.172	2480.86
259	K19	4	4103.81	913.446	91.2784	1556.37	3355.03
260	K20	4	10472.5	1391.13	425.9	961.37	3871.03
261	K21	4	7273.48	1859.23	180.529	1879.16	3516.96
262	K22	4	6418.5	1554.9	363.443	999.436	4492.12
263	K23	4	7197.94	2079.45	12.3646	1891.23	5141.97
264	K24	4	7750.88	2507.63	213.097	1947.95	6226.46
265	L1	4	12058	3170.95	315.28	1542.9	8227.59
266	L2	4	1446.57	793.021	-123.826	873.973	1964.86
267	L3	4	2682.45	523.539	229.138	1309.34	2790.34
268	L4	4	14270.9	2241.64	1030.88	1231.26	3512.03
269	L5	4	2008.18	583.062	245.008	510.31	2658.18
270	L6	4	-47.7724	728.764	-159.277	-63.0584	2080.57
271	L7	4	-1515.66	-207.207	-256.683	-621.561	1603.85
272	L8	4	2792.49	882.586	587.594	1085.34	1851.27
273	L9	4	3276.33	698.749	354.078	428.861	2040.17
274	L10	4	2497.85	664.369	484.018	605.279	2495.19
275	L11	4	604.656	367.87	14.8537	658.413	1558.09
276	L12	4	1316.49	272.015	-86.9005	170.501	2149.8
277	L13	4	2614.21	966.321	425.16	788.449	1897.67
278	L14	4	1798.29	1043.61	337.567	819.294	2210.45
279	L15	4	1207.54	654.395	415.589	755.663	1867.75
280	L16	4	2441.93	975.919	133.375	771.618	1996.83
281	L17	4	3509.28	717.042	522.326	944.629	2199.49
282	L18	4	3491.69	823.757	-312.552	399.256	2287.1
283	L19	4	7336.78	1335.53	588.852	1287.03	2658.94
284	L20	4	5101.24	1054.06	312.808	1425.29	3581.43
285	L21	4	5528.12	1670.08	304.067	1326.87	3520.54
286	L22	4	9686.88	1974.3	643.602	1803.19	5075.64
287	L23	4	7753.04	1797.32	691.201	1290.58	4495.32
288	L24	4	5490.85	1636.39	110.933	1553.94	4916.04
289	M1	4	8809.2	2342.87	288.092	1115.6	7007.69
290	M2	4	12014.2	1351.17	833.433	1335.99	3022.33
291	M3	4	3513.53	1334.54	230.625	700.965	2731.86
292	M4	4	2980.09	904.974	148.777	895.841	2643.8
293	M5	4	3454.2	1182.87	146.258	1022.2	3327.7
294	M6	4	1562.01	615.046	-504.387	-177.204	1834.96
295	M7	4	5609.7	1108.64	106.582	1054.72	2978.46
296	M8	4	9305.17	1020.75	250.946	583.75	2356
297	M9	4	949.68	169.21	276.506	1052.96	3266.54
298	M10	4	1357.15	638.846	-84.115	-247.982	2387.58
299	M11	4	1633.49	469.757	231.787	3.53761	2025.06
300	M12	4	24112.2	3105.82	1721.32	2054.42	2897.64
301	M13	4	2456.87	1047.07	48.6858	1001.61	2425.68
302	M14	4	2461.83	515.399	-122.183	488.632	2629.32
303	M15	4	4347.82	1568.96	-141.353	987.613	3300.99
304	M16	4	2657.8	616.578	527.62	650.083	2013.77
305	M17	4	3232.91	784.973	-32.6841	1114.28	2755.41
306	M18	4	2696.02	1054.63	228.68	861.088	2707
307	M19	4	4991.76	865.423	89.3829	1160.91	2540.22
308	M20	4	4590.4	1307.1	371.565	1032.69	4095.63
309	M21	4	7493.75	1388.2	465.948	883.324	4771.28
310	M22	4	9270.04	1925.54	710.949	1258.27	5246.07
311	M23	4	6765.21	1807.02	731.941	1007.37	6178.92
312	M24	4	2208.32	947.484	567.927	441.009	2474.83
313	N1	4	8377.46	1739.88	555.823	1445.54	5044.46
314	N2	4	5994.39	1046.84	743.281	1090.63	2957.49
315	N3	4	5826.25	1178.45	208.847	954.01	2687.78
316	N4	4	4358.32	688.09	866.451	667.16	3515.38
317	N5	4	4324.62	982.739	0.844774	1114.89	2919.14
318	N6	4	2352.57	1134.73	341.3	1180.92	2754.83
319	N7	4	2520.06	1085.58	687.36	1343.53	2098.88
320	N8	4	1861.4	820.668	70.3882	901.025	2348.8
321	N9	4	3165.4	508.124	225.907	1079.59	1492.1
322	N10	4	1491.36	866.828	13.5707	810.301	3238.55
323	N11	4	2538.81	847.277	240.306	753.735	2370.49
324	N12	4	3493.5	919.151	191.222	981.442	3117.37
325	N13	4	4180.86	1218.52	361.507	1314.81	2653.16
326	N14	4	6320.31	1119.16	709.044	1480.39	2530.97
327	N15	4	4145.91	1082.99	377.787	1388.87	2381.69
328	N16	4	4606.16	1131.51	735.21	1552.12	2146.97
329	N17	4	3817.95	1017.88	304.642	1109.51	3136.56
330	N18	4	5522.25	1255.09	372.994	587.541	1561.94
331	N19	4	5707.69	1312.71	520.557	1091.38	2554.99
332	N20	4	5734.39	1483.82	158.432	1252.18	2133.81
333	N21	4	4597.9	1796.63	426.629	1007.38	3572.61
334	N22	4	4957.06	1719.8	775.536	1053.93	3676.42
335	N23	4	12346.3	2497.48	647.499	2156.96	4296.49
336	N24	4	5502.03	1383.22	891.019	649.153	2872.82
337	O1	4	6477.05	1616.12	219.546	267.025	4677.92
338	O2	4	5032.26	1249.76	561.385	193.016	2818.71
339	O3	4	5048.54	1352.92	242.436	232.745	2886.68
340	O4	4	4778.95	1044.86	325.289	281.214	3326.2
341	O5	4	4738.2	1548.98	127.517	506.757	3719.7
342	O6	4	5652.54	1700.82	272.662	734.787	3396.08
343	O7	4	4637.09	2076.87	482.111	1149.64	4428.6
344	O8	4	4937.8	1558.66	107.074	1210.86	4979.02
345	O9	4	5134.57	1768.93	163.596	1674.42	5292.07
346	O10	4	4376.62	1957.34	151.226	1148.13	5160.44
347	O11	4	6231.62	1431.7	458.778	1236.85	4474.03
348	O12	4	6418.22	1725.1	738.16	1536.4	5747.56
349	O13	4	5865.68	1255.52	767.696	1403.87	4037.52
350	O14	4	5665.42	1324.38	447.107	1507.59	3979.39
351	O15	4	6849.45	2377.54	300.283	1114.59	4721.96
352	O16	4	6713.83	1908.93	329.153	2022.05	4511.72
353	O17	4	5839.28	1640.63	191.967	1372.09	3845.77
354	O18	4	5206.54	1446.71	-6.86958	1502.04	5382.8
355	O19	4	13419.9	1220.9	228.035	1168.85	3177.88
356	O20	4	6168.26	1278.3	557.635	914.714	4134.08
357	O21	4	7304.5	2108.37	546.016	1313.01	4911.2
358	O22	4	8023.55	2365.95	953.38	1237.53	5001.49
359	O23	4	8900.34	2413.5	544.327	839.668	3828.29
360	O24	4	3616.33	1711.07	390.129	1513.49	3397.95
361	P1	4	14012.8	3175.09	-4.6712	1851.1	8290.37
362	P2	4	13159.1	3137.04	99.0878	2656.76	9787.15
363	P3	4	10065.3	2357.52	98.9182	2105.81	10769.1
364	P4	4	9591.22	2571.54	-69.541	1990.19	8616.56
365	P5	4	10153.5	3349.14	123.331	2876.78	9532.03
366	P6	4	10893.9	2850.06	-149.638	2190.42	9543.02
367	P7	4	8199.25	2926.49	448.688	3512.4	9809.87
368	P8	4	7047.4	2503.17	257.433	2516.21	9052.04
369	P9	4	7615.13	2680.88	225.431	2306.3	8758.21
370	P10	4	6735.52	2145.06	267.074	2380.79	8151.19
371	P11	4	7976.48	2209.57	196.343	2333.59	7700.37
372	P12	4	14858.4	3041.53	503.517	3024.15	8100.68
373	P13	4	5460.95	2083.18	353.694	2346.32	7485.01
374	P14	4	4604.81	1414.9	578.629	2357.96	6151.56
375	P15	4	15889.8	2627.18	1050.01	2387.57	7109.91
376	P16	4	5386.91	1911.05	562.423	2191.41	6798.89
377	P17	4	4791.24	1385.44	837.178	1977.13	6461.09
378	P18	4	4325.12	1209.57	399.255	1254.66	5619.15
379	P19	4	141501	15454	10526.3	11023.6	7271.92
380	P20	4	5186.2	1451.79	920.957	1146.77	3943.21
381	P21	4	4540.86	1123.6	1021.75	1493.72	4949.55
382	P22	4	49500.9	4518.81	2194.46	2818.53	6989.42
383	P23	4	6113.68	1875.29	382.858	1267.95	5872.95
384	P24	4	5559.31	1108.73	1010.56	915.957	3893.33
1	A1	5	155714	20497.4	19994.4	113478	1386.65
2	A2	5	150425	14943.7	7517.71	100086	743.681
3	A3	5	162319	14571	9370.22	107937	196.144
4	A4	5	155922	13656.5	9192.17	103438	682.765
5	A5	5	159186	12975.1	9671.48	108053	1598.4
6	A6	5	162029	12966.7	9956.05	106709	435.459
7	A7	5	171680	12346	10796.8	112736	573.49
8	A8	5	152963	11076.4	10135.2	101763	-574.58
9	A9	5	159918	11182.5	10646.6	105989	-464.971
10	A10	5	159675	11220.6	10795.9	105362	408.24
11	A11	5	164123	11149.9	11186.3	109077	-246.192
12	A12	5	160871	11174.6	11311.5	105699	303.695
13	A13	5	162258	11002.1	11650.8	108254	495.031
14	A14	5	163728	11331.5	11127.6	106264	326.544
15	A15	5	166639	12052.3	11442.4	108425	1453.98
16	A16	5	168733	12690.3	10968.5	110865	606.279
17	A17	5	173533	12725.5	11654.8	114153	1603.81
18	A18	5	156026	11939.4	9932.64	101348	542.849
19	A19	5	167111	13299.4	10191.6	106532	1178.13
20	A20	5	162256	13196.5	9509.68	103630	616.729
21	A21	5	8005.62	1616.47	128.677	1982.28	5923.41
22	A22	5	6645.88	1693.9	204.258	1339.7	5136.33
23	A23	5	6171.63	2228.62	117.072	966.499	4491.12
24	A24	5	3408.25	662.589	-7.14012	436.516	3646.92
25	B1	5	181614	19582	7851.26	100725	839.35
26	B2	5	182169	18133.3	8269.54	98130.2	1946.04
27	B3	5	197618	17299.8	9273.93	106746	1305.36
28	B4	5	191474	16124.3	9425.58	104602	1432.23
29	B5	5	203398	16457.6	10699.3	113717	1578.04
30	B6	5	202574	15901.1	11030	110645	1491.17
31	B7	5	213720	15858.9	12173.7	114360	1113.36
32	B8	5	201708	14606.7	11686.9	108037	291.532
33	B9	5	222053	15607.2	13222.7	121608	1031.65
34	B10	5	211771	14420.5	12539	114136	821.76
35	B11	5	213760	14474.5	12676.3	116026	967.219
36	B12	5	209405	14023.8	12641.6	112794	953.388
37	B13	5	215209	14196.9	12930.5	116685	1135.69
38	B14	5	208871	14081.6	12865.6	111497	1654.99
39	B15	5	215615	14518.2	13125.2	115989	912.196
40	B16	5	217953	15766.3	12866.5	115117	1443.68
41	B17	5	225692	15765.7	13758.7	122629	1833.72
42	B18	5	225740	16748.3	12924.7	118479	1837.4
43	B19	5	227033	17077.3	12013	120612	1933.61
44	B20	5	209316	16964.8	10599.6	111712	2185.3
45	B21	5	7420.16	2163.66	348.278	814.437	3770.5
46	B22	5	8603.34	1927.18	944.73	2096.6	3198.88
47	B23	5	4718.34	1652.48	251.1	1077.69	3100.93
48	B24	5	5151.81	1109.98	245.537	1620.96	2583.33
49	C1	5	280672	29049.7	7972.01	100622	1982.59
50	C2	5	299160	28833.4	9276.38	105683	1407.25
51	C3	5	317142	28364.7	9880.88	111690	1990.47
52	C4	5	289946	24873.3	10029.5	102758	2148.04
53	C5	5	345211	27778.6	12598.6	125020	2069.94
54	C6	5	317377	24709.1	11848.1	111999	1912.72
55	C7	5	326175	23949.8	12243.1	113709	2018.69
56	C8	5	324572	23295.9	12792.1	114550	1708.79
57	C9	5	316009	21690.7	12573.8	110962	2983.45
58	C10	5	317366	21745.4	12564.5	112820	1449.57
59	C11	5	317970	21410.7	13152.9	111671	2530.32
60	C12	5	312430	21021.6	13465.2	109171	2872.21
61	C13	5	325940	21625.1	13985.3	114015	2419.45
62	C14	5	320271	21474.8	12663.5	111032	2843.86
63	C15	5	335965	23256.1	14067.5	117980	2503.41
64	C16	5	318585	22408.6	13120.3	111266	3244.34
65	C17	5	334631	24095.8	13153.2	117179	2614.76
66	C18	5	354622	26193.3	14049.2	123496	2779.89
67	C19	5	338026	25781.5	12491.3	117546	2700.47
68	C20	5	337819	27363.3	12026.8	117669	1342.53
69	C21	5	8752.37	2265.34	751.496	1358.96	4348.77
70	C22	5	8691.29	1586.55	162.843	1525.51	4391.89
71	C23	5	7820.25	1212.52	61.0732	1543.56	3818.53
72	C24	5	19763.2	3335.8	1647.93	2620.58	4025.42
73	D1	5	183038	18377.9	8562.4	105925	1023.86
74	D2	5	183903	16921.3	8906.31	104106	1720.19
75	D3	5	187172	16596.1	9954.09	105854	1287.47
76	D4	5	188030	15526.8	10217.2	106948	1774.65
77	D5	5	197985	15853.6	11851.3	118460	2739.98
78	D6	5	189608	14235.1	11472	108334	1905.09
79	D7	5	207302	15376.9	13186.8	116553	2340.19
80	D8	5	210512	15620.1	14082.8	118874	2915.78
81	D9	5	209199	14733.4	13938.6	118410	3227.5
82	D10	5	200629	13958.8	13717.4	112409	2763.45
83	D11	5	211061	14929.9	14627.3	119138	3183.25
84	D12	5	210275	14513.6	14271.6	116700	3474.55
85	D13	5	220997	15225	14401	121965	4145.74
86	D14	5	204746	14326	13666.8	113136	3141.81
87	D15	5	211921	14651.6	14057.6	115998	3518.26
88	D16	5	207851	14420.9	13254.9	114308	3367.08
89	D17	5	215235	15675.5	12593	120264	1830.36
90	D18	5	218689	16481.7	13872.6	122355	2977.81
91	D19	5	215588	15983.3	12855.5	120157	1807.29
92	D20	5	208008	15750.8	11789	116852	1779.64
93	D21	5	9147.37	2897.53	243.309	2603.39	4439.32
94	D22	5	6784.86	1265.77	614.492	2363.61	6170.36
95	D23	5	5116.28	1448.58	540.039	762.762	4055.84
96	D24	5	10737.5	1870.12	581.133	1636.05	5479
97	E1	5	6253.17	1901.82	569.488	1301.53	4280.2
98	E2	5	2446.39	925.248	203.393	712.252	1990.59
99	E3	5	2540.9	1065.15	383.552	1359.38	2801.92
100	E4	5	4302.45	1395.08	222.959	1293.55	2763.21
101	E5	5	4724.75	980.526	81.8418	888.632	2730.69
102	E6	5	5220.88	1406.92	484.736	1249.64	2550.27
103	E7	5	4608.1	786.004	188.187	1378.71	2936.33
104	E8	5	4078.59	1032.99	421.609	1189.76	2207.06
105	E9	5	3374.57	949.636	101.441	976.237	1856.09
106	E10	5	654.793	1165.47	7.19193	1262.88	2335.65
107	E11	5	3111.1	1039.93	216.529	876.998	2247.95
108	E12	5	3115.24	1303.74	325.338	555.98	2950.2
109	E13	5	3527.95	1126.29	453.213	404.875	3399.48
110	E14	5	2796.74	443.09	64.7378	1098.99	3050.2
111	E15	5	3424.65	903.176	782.726	1471.04	3391.59
112	E16	5	5897.69	1778.31	826.612	1794.69	3146.17
113	E17	5	3593.1	1036.86	590.566	916.768	2013.08
114	E18	5	12673	2121.83	923.858	2108.96	3088.36
115	E19	5	6149.36	1583.02	308.253	654.398	3583.22
116	E20	5	7516.23	2245.82	682.286	1754.8	4627.48
117	E21	5	8106.92	2394.71	398.6	1384.52	5633.44
118	E22	5	8044.09	2077.76	732.514	1330.52	4721.96
119	E23	5	7899.9	1985.1	530.574	1230.26	5340.14
120	E24	5	9470.91	2532.55	571.144	1873.27	6802.58
121	F1	5	7213.69	1106.97	271.95	1761.06	4407.59
122	F2	5	2052.42	572.753	-220.512	-18.5574	1785.53
123	F3	5	2866.02	670.207	139.757	243.795	2612.72
124	F4	5	4259.34	961.125	273.424	697.019	2206.53
125	F5	5	1639.32	227.383	363.132	895.637	2590.64
126	F6	5	3510.7	1180.84	244.113	565.121	2136.18
127	F7	5	1972.24	505.531	200.472	312.523	2398.62
128	F8	5	4784.66	673.86	31.3647	553.345	1922.23
129	F9	5	2697.84	605.992	-2.13179	723.532	1888.68
130	F10	5	6943.48	1074.26	518.088	724.356	1819.89
131	F11	5	3993.97	792.137	315.33	784.856	2397.41
132	F12	5	3624.9	758.485	-56.2748	1008.25	2128.54
133	F13	5	2597.33	730.554	269.993	482.325	2671.39
134	F14	5	2604.38	656.494	379.626	750.611	2732.63
135	F15	5	3781.61	780.949	314.537	1000.43	3142.26
136	F16	5	3727.89	1054.17	271.585	704.418	2753.85
137	F17	5	4944.35	1137.98	438.484	1335.9	3925.78
138	F18	5	3885.24	739.749	243.617	880.333	2571.95
139	F19	5	23107.9	2473.37	1720.72	2651.11	3265.52
140	F20	5	8083.85	1907.41	573.345	1241.38	3710.03
141	F21	5	10556.7	2887.94	1001.57	2080.04	6007.44
142	F22	5	6345.64	2513.37	526.136	873.764	3743.02
143	F23	5	6092.71	1412.79	591.155	1780.5	4289.85
144	F24	5	8413.87	1888.89	939.602	973.171	6278.91
145	G1	5	8532.42	1670.16	456.513	2182.06	4938.71
146	G2	5	1659.66	1045.23	20.5269	1104.45	1571
147	G3	5	2632.26	1326.61	481.396	721.826	2803.81
148	G4	5	7330.52	1704.58	785.576	911.881	2028.58
149	G5	5	3367.51	630.546	137.133	963.049	2370.85
150	G6	5	1752.94	945.899	78.6396	1145.15	2995.42
151	G7	5	3328.32	1379.19	482.769	722.98	1800.36
152	G8	5	3893.73	1069.92	577.9	1073.07	2905.06
153	G9	5	2462.95	681.06	308.831	1167.98	2370.28
154	G10	5	5708.39	994.619	428.184	1116.81	1722.99
155	G11	5	2740.45	940.326	311.555	1083.09	1488.51
156	G12	5	2443.44	635.112	412.577	932.637	2498.73
157	G13	5	2656.61	1021.1	526.393	687.013	2408.09
158	G14	5	2368.72	1107.97	299.429	840.785	2147.97
159	G15	5	3166.67	1158.86	653.934	744.136	2757.83
160	G16	5	3480.16	1251.9	162.696	1280.61	2455.4
161	G17	5	5993.1	1291.29	582.491	1551.46	2709.4
162	G18	5	4540.09	1116.46	147.388	1169.29	3559.96
163	G19	5	5435.27	1362.03	285.539	1350.44	3422.58
164	G20	5	6579.7	1544.86	709.536	1562.2	2680.37
165	G21	5	8435.23	2343.8	931.959	1668.11	4931.49
166	G22	5	8232.62	2349.99	566.744	2166.87	5617.6
167	G23	5	8850.34	2149.57	718.536	1891.48	5220.57
168	G24	5	8564.81	2662.94	929.635	1929.36	6544.69
169	H1	5	7373.21	1942.58	295.864	1653.28	6373.96
170	H2	5	2630.98	1220.29	250.429	289.805	1895.15
171	H3	5	1063.45	360.823	-58.862	745.091	2228.78
172	H4	5	4146.67	614.049	69.5308	752.454	2460.33
173	H5	5	3314.79	627.136	268.225	459.786	2535.68
174	H6	5	2416.81	1023.55	420.513	761.488	2188.59
175	H7	5	3190.12	680.493	-5.04116	770.802	2076.73
176	H8	5	3606.2	791.277	778.241	640.037	1986.44
177	H9	5	4951.42	947.155	102.438	1568.95	3587.48
178	H10	5	7073.97	1764.2	530.478	1049.25	2918.44
179	H11	5	3092.16	981.689	370.328	1100.49	2375.25
180	H12	5	592.316	923.035	-162.587	731.279	1176.03
181	H13	5	4537.76	747.178	213.916	786.831	2457.43
182	H14	5	4542.16	1015.79	543.267	813.241	2389.74
183	H15	5	2686.71	1220.21	18.0037	886.187	2755.18
184	H16	5	3897.65	1127.02	163.494	1187.53	3236.25
185	H17	5	4683.69	961.786	489.886	1288.17	2667.91
186	H18	5	5239.08	1789.24	543.095	1433.57	3234.45
187	H19	5	6200.05	1735.55	771.36	1486.55	3466.16
188	H20	5	8782.32	1427.27	419.672	1325.64	4340.12
189	H21	5	8824.11	2104.49	1202.2	1857.8	4342.88
190	H22	5	7272.83	2304.84	173.416	1674.58	4614.69
191	H23	5	7639.21	2137.84	904.83	2065.53	4491.92
192	H24	5	10874.8	2439.92	746.367	2293.07	6694.26
193	I1	5	9803.28	2998.61	338.112	1262.23	6939.99
194	I2	5	3324.43	1358.83	46.7126	1048.49	1977.6
195	I3	5	2250	618.137	-281.916	861.147	2786.57
196	I4	5	2101.16	929.531	546.207	549.154	2338.63
197	I5	5	2082.92	1073.26	271.501	637.694	2414.19
198	I6	5	2850.91	829.357	747.695	780.077	2462.4
199	I7	5	3079.79	929.313	34.8936	422.117	2897.86
200	I8	5	2018.53	798.758	-34.9914	651.24	2024.11
201	I9	5	2964.19	757.687	346.573	1242.93	2092.87
202	I10	5	2324.06	691.569	364.582	681.224	2462.91
203	I11	5	2610.7	819.537	109.109	1012.36	2012.19
204	I12	5	4291.34	854.882	584.527	776.507	1279.02
205	I13	5	2864.93	629.029	485.069	518.157	2455.6
206	I14	5	1924.59	636.494	233.495	491.221	1828.99
207	I15	5	3285.7	1040	288.325	452.185	2873.98
208	I16	5	3120.22	868.657	494.23	1639.2	2874.8
209	I17	5	3338.47	1198.88	779.736	1712.53	3222.16
210	I18	5	4868.6	1459.75	87.8144	1453.73	3042
211	I19	5	6219.99	1713.94	814.437	879.334	3587.33
212	I20	5	6009.22	1956.68	799.579	2012.22	4218.11
213	I21	5	7077.08	1833.12	110.586	1051.36	4760.5
214	I22	5	18927.8	3646.86	1584.06	2045.31	6582.85
215	I23	5	8438.01	1693.16	186.263	1386.42	5269.21
216	I24	5	8398.83	3049.41	21.2682	3025.87	7395.34
217	J1	5	10832.2	3034.62	-209.248	1957.39	7429.09
218	J2	5	1229.96	309.269	-9.17448	872.048	1709.19
219	J3	5	1582.56	1192.92	264.591	240.965	3778.65
220	J4	5	10234.8	2339.96	539.982	1615.69	2956.08
221	J5	5	3693.19	1287.86	322.422	323.663	3633.95
222	J6	5	1724.02	877.738	69.4539	24.5553	-35.0403
223	J7	5	3351.17	1207.73	46.7408	634.813	1965.19
224	J8	5	4784.91	1115.32	433.931	1911.97	3053.66
225	J9	5	2804.42	903.821	277.774	1075.54	2879.62
226	J10	5	2984.89	606.944	286.662	1163.6	2580.45
227	J11	5	3968.27	975.524	379.218	1263.86	2061.76
228	J12	5	3315.84	1238.93	-257.569	782.129	2769.29
229	J13	5	1905.57	833.763	201.783	567.131	3305.38
230	J14	5	2184.91	668.015	244.383	636.65	2391.15
231	J15	5	3101.75	787.474	413.278	898.622	2768.87
232	J16	5	10276.2	1837.2	247.829	2221.56	4611.92
233	J17	5	3733.13	1275.62	396.741	1180.97	3201.76
234	J18	5	5711.11	917.425	457.513	943.844	3463.99
235	J19	5	4025.03	942.241	410.593	1083.64	3519.3
236	J20	5	8122.65	1670.29	569.978	1229.76	4306.41
237	J21	5	8003.52	2837.36	591.72	1619.3	6119.6
238	J22	5	8357.62	2547.13	72.6349	2366.1	5197.47
239	J23	5	6686.32	1719.15	427.733	1784.9	4867.73
240	J24	5	9693.93	2567.85	292.488	2028.37	7340.6
241	K1	5	10805.6	2456.83	496.848	1840.75	7011.4
242	K2	5	4927.95	1227.49	374.015	583.597	2498.21
243	K3	5	2019.8	1108.74	-153.608	826.822	2221.55
244	K4	5	4353.27	1273.15	292.085	917.51	2791.11
245	K5	5	5106.19	1553.45	280.357	375.37	3164.55
246	K6	5	2008.4	840.092	-46.2824	620.204	2246.11
247	K7	5	2866.33	557.647	673.638	1553.92	2360.73
248	K8	5	1332.74	660.797	147.389	522.25	2412.45
249	K9	5	2041.27	922.799	79.155	878.874	2076.16
250	K10	5	2472.35	571.936	-2.61608	1123.84	1790.62
251	K11	5	6499.76	331.911	463.909	679.947	1961.56
252	K12	5	1250.05	675.369	-6.56593	864.794	2298.66
253	K13	5	-270.261	555.564	95.6466	273.27	1962.75
254	K14	5	1084.61	728.283	442.057	17.5109	1078.56
255	K15	5	2303.18	1041.39	364.553	685.424	2182.11
256	K16	5	3066.2	687.599	252.609	918.749	1972.41
257	K17	5	3956.23	1356.39	747.427	1817.83	4156.75
258	K18	5	3488.12	1433.21	369.492	856.333	2491.96
259	K19	5	3667.11	1161.89	274.138	945.097	3538.54
260	K20	5	10056.8	1898.64	723.021	1202.29	4218.09
261	K21	5	7338.34	1709.95	348.147	1804.84	3839.91
262	K22	5	5615.14	1527.85	405.098	561.696	3380.99
263	K23	5	7861.29	1443.03	248.822	2166.48	5382.94
264	K24	5	7416.66	2737.22	506.045	1747.94	6348.4
265	L1	5	12523.4	3443.66	463.511	1742.39	7318.18
266	L2	5	916.299	1009.76	25.1737	864.874	2246.2
267	L3	5	2825.41	777.372	-234.425	633.86	2086.64
268	L4	5	14311.3	2032.58	888.645	1440.58	2928.26
269	L5	5	2443.77	929.902	256.657	241.572	2126.03
270	L6	5	1253.67	748.529	114.288	-146.871	2239.09
271	L7	5	-1904.41	-240.371	8.23847	-345.388	1071.77
272	L8	5	3117.29	803.234	454.597	1026.56	2004.49
273	L9	5	2163.98	690.066	120.954	434.562	1111.99
274	L10	5	2371.14	63.636	352.364	1026.31	2769.92
275	L11	5	1455.14	528.406	133.673	347.335	1366.23
276	L12	5	1071.08	877.334	-54.2522	226.863	2101.64
277	L13	5	2653.7	1021.21	168.043	558.391	1576.46
278	L14	5	1932.66	879.518	140.411	982.856	1982.07
279	L15	5	1286.74	881.936	324.015	786.924	2155.17
280	L16	5	2843.72	1196.01	573.598	769.303	1443.4
281	L17	5	4016.84	678.871	373.383	500.047	2348.9
282	L18	5	3086.75	739.977	15.2439	315.494	2108.1
283	L19	5	6541.87	1481.05	395.525	1113.15	2197.79
284	L20	5	5352.28	1839.56	443.802	1278.03	3318.12
285	L21	5	6001.53	2137.22	636.564	805.539	2923.27
286	L22	5	9331.86	2243.67	973.705	2074.73	4763.79
287	L23	5	8097.9	1908.84	853.433	952.692	4758.93
288	L24	5	5471.61	1846.26	801.095	1484.08	4628.46
289	M1	5	8208.77	2226.12	274.487	1442.7	6887.06
290	M2	5	12083.9	1764.92	855.542	1221	2629.9
291	M3	5	2839.83	1282.44	199.435	420.443	2193.47
292	M4	5	3314.19	811.154	36.8599	991.779	2379.89
293	M5	5	4103.03	1091.65	18.4506	746.457	2613.76
294	M6	5	2463.67	1133.44	-587.867	-180.701	1845.35
295	M7	5	6047.97	1472.74	245.055	1543.77	3179.26
296	M8	5	10520.3	1033.44	300.28	604.284	2475.55
297	M9	5	1754.78	697.428	121.11	1223.36	2881.25
298	M10	5	1065.59	825.322	41.089	-15.438	1998.65
299	M11	5	1696.35	1228.97	361.086	500.523	2108.09
300	M12	5	23773.2	3404.1	1706.15	2561.53	3027.87
301	M13	5	2817.32	1060.23	91.5685	1174.78	1893.1
302	M14	5	2674.04	694.189	-180.462	270.918	2338.42
303	M15	5	3510.78	1429.55	-390.463	924.341	2851.04
304	M16	5	2377.23	786.143	643.819	353.424	2061.18
305	M17	5	2787.95	1345.88	351.731	666.71	1828.97
306	M18	5	2749.95	1253.15	162.511	1279.96	1800.07
307	M19	5	5845.43	1057.45	142.686	1278.99	1763.66
308	M20	5	5308.18	1404.7	160.183	1227.3	3527.46
309	M21	5	6163.93	1364.65	355.393	1145.1	3744.9
310	M22	5	9674.65	2456.4	542.877	1006.52	4295.39
311	M23	5	7940.82	2003.15	590.432	1207.57	5294.74
312	M24	5	2574.6	1101.97	477.803	-58.3499	2373.56
313	N1	5	8034.08	1688.06	264.507	1737.5	5004.71
314	N2	5	6418.41	1202.37	182.058	1278.83	2735.34
315	N3	5	4841.79	1273.38	45.3297	1279.17	2842.68
316	N4	5	3601.39	930.948	410.72	938.035	2602.05
317	N5	5	3917.85	911.521	113.388	1544.05	2449.12
318	N6	5	3037.26	859.987	182.974	1132.37	2185.25
319	N7	5	2380.88	881.736	398.035	1522.56	1606.18
320	N8	5	1952.12	337.804	163.389	1207.12	2576.15
321	N9	5	2861.25	639.613	95.9772	1325.19	2197.39
322	N10	5	1276.99	612.451	46.7726	837.429	1917.54
323	N11	5	3182.95	990.493	205.268	947.611	2338.69
324	N12	5	3606.75	987.215	121.683	1012.32	2994.66
325	N13	5	4687.63	1021.2	703.659	1228.89	2058.94
326	N14	5	5888.08	1087.1	532.486	1568.26	2393.21
327	N15	5	3170.45	791.287	495.732	1066.42	2142.07
328	N16	5	4032.02	1068.1	580.142	1804.92	2249.33
329	N17	5	3046.92	918.824	812.534	1145.62	2992.93
330	N18	5	5493.93	1182.55	46.0445	1026.48	1714.25
331	N19	5	5725.48	1029.72	280.343	1357.5	2188.99
332	N20	5	5132.65	1369.46	53.2247	1355.33	2233.89
333	N21	5	4846.93	844.688	479.634	1185.26	3261.04
334	N22	5	6467.49	1490.18	1213.04	1514.07	4054.39
335	N23	5	13265.3	2099.37	386.183	1748.96	4438.8
336	N24	5	3839.23	1225.42	511.808	903.667	3329.06
337	O1	5	6657.64	1277.8	81.2256	-181.884	4509.97
338	O2	5	5138.82	1114.99	465.277	490.493	2666.58
339	O3	5	5579.27	1369.22	343.458	331.375	2973.47
340	O4	5	5002.2	1399.52	309.911	186.317	3415.75
341	O5	5	5049.79	1152.79	108.396	415.001	3378.53
342	O6	5	5283.5	1490.29	450.604	729.878	3152.24
343	O7	5	5488.25	2164.41	504.644	1116.37	4240.34
344	O8	5	5189.8	1567.56	339.328	1107.13	4238.28
345	O9	5	4364.88	1936.34	279.743	1522.29	5599.84
346	O10	5	5898.99	1585.78	449.973	1842.01	5326.26
347	O11	5	6488.19	1357.85	337.035	840.196	4342
348	O12	5	5885.79	1695.1	591.737	1307.59	5392.79
349	O13	5	5548.46	1573.03	577.468	1092.56	4257.93
350	O14	5	5118	1286.94	393.158	1218.28	4262.83
351	O15	5	8145.96	1970.79	761.324	896.5	4096.33
352	O16	5	6799.41	1747.01	465.456	1550.25	4465.93
353	O17	5	6759.68	1541.81	55.2365	799.547	3214.22
354	O18	5	4645.34	1400.43	580.697	925.92	5001.71
355	O19	5	14215.4	1189.25	401.278	1523.35	4403.68
356	O20	5	5247.28	1796.72	336.527	930.789	4096.58
357	O21	5	7914.46	1474.03	675.505	732.943	4547.59
358	O22	5	8753.62	2191.84	1117.16	1139.39	4585.55
359	O23	5	9394.33	2389.77	740.278	962.847	4053.66
360	O24	5	4307.05	1275.84	746.953	866.741	3259.44
361	P1	5	13311.9	2820.38	-261.851	2040.14	8575.39
362	P2	5	12979.3	2836.39	-206.574	2645.99	9542.08
363	P3	5	10103	2469.32	341.066	2525	10498.7
364	P4	5	10030.2	2310.31	-216.718	2082.07	8849.87
365	P5	5	12116.9	2856.57	258.281	2365.22	9269.77
366	P6	5	10835.5	2603.94	178.947	2076.62	9482.14
367	P7	5	9841.44	2831.65	459.453	2775.96	9915.76
368	P8	5	7913.8	2019.43	193.331	2419.59	9093.71
369	P9	5	8000.69	2771.4	350.605	2817.82	8874.59
370	P10	5	6400.38	2010.7	48.6865	2548.25	8203.39
371	P11	5	8409.84	2267.87	556.968	2235.3	7551.45
372	P12	5	15762.6	2979.53	754.113	3182.86	8361.96
373	P13	5	5132.92	2338.85	334.788	2554.56	7790.99
374	P14	5	5443.49	1175.28	454.286	1802.01	6513.17
375	P15	5	16149.6	2591.38	1020.02	2347.76	6657.82
376	P16	5	4650.35	1851.56	812.372	2127.62	7278.98
377	P17	5	6103.08	1316.94	573.836	1840.23	7032.83
378	P18	5	3930.86	1101.3	340.429	1148.08	5692.66
379	P19	5	144549	15647.2	10264.5	11123.7	7651.57
380	P20	5	5079.26	1591.2	796.886	861.745	4123.81
381	P21	5	4263.61	1651.3	843.582	691.251	5065.94
382	P22	5	50398.8	4521.61	2353.74	2691.83	6424.55
383	P23	5	6488.58	1952.49	354.281	1869.64	6482.15
384	P24	5	4180.49	1930.3	1036.11	512.877	4014.1
1	A1	6	156682	20923.9	20520.5	114604	2252.48
2	A2	6	151835	14576.6	7369.3	100326	537.434
3	A3	6	165474	14880.3	8934.95	109870	1224.15
4	A4	6	157410	13333.8	9002.5	104699	962.725
5	A5	6	161287	13250.2	9555.38	109637	1252.4
6	A6	6	163640	12657.1	10079.5	107707	939.826
7	A7	6	172072	13463.6	10805.2	113843	689.336
8	A8	6	155235	11309.9	10020.1	102306	-279.372
9	A9	6	160842	11195.8	10551.1	106738	-112.299
10	A10	6	161945	11635	11090	106198	279.69
11	A11	6	165993	11545.3	11549.9	110185	212.56
12	A12	6	162118	11005.1	11373.1	106382	53.1173
13	A13	6	163198	11612.6	11503.5	109074	632.482
14	A14	6	165883	11399.2	11043.5	107448	511.681
15	A15	6	167854	11404.9	11555.9	109371	1116.94
16	A16	6	169848	12147	11263.9	111649	767.795
17	A17	6	174078	12723	11733.4	114780	1652.47
18	A18	6	156546	11675.6	10216.8	102587	499.132
19	A19	6	170757	13069.9	9866.06	107766	837.482
20	A20	6	162096	13729.7	9820.16	104125	478.141
21	A21	6	7592.22	1645.47	156.209	1867.39	5864.15
22	A22	6	6764.66	1726.69	272.425	1904.27	5627.81
23	A23	6	5019.8	1540.56	420.016	1236.35	4240.55
24	A24	6	4489.66	472.596	218.307	1090.55	3170.48
25	B1	6	182149	19225.8	8035.25	101705	1620.12
26	B2	6	183447	18324.1	8298.17	99502.2	2096.9
27	B3	6	200260	18005.6	9461.25	107888	1718.85
28	B4	6	193379	16696.9	9684.36	106289	1969.09
29	B5	6	205817	16428.7	11189	114823	1739.5
30	B6	6	204564	16033.7	11199.8	111908	1698.68
31	B7	6	215034	15672.1	11952.7	115741	761.43
32	B8	6	203480	14563.7	11861.9	109167	245.87
33	B9	6	222832	15484.8	13521.2	122462	1171.95
34	B10	6	213428	14959.6	12249.5	115879	1227.73
[truncated: 15,326 more rows]

## Sheet: Amplification Data
Block Type	384-Well Block
Calibration Background is expired	No
Calibration Background performed on	12-02-2021
Calibration Pure Dye ABY is expired	No
Calibration Pure Dye ABY performed on	12-02-2021
Calibration Pure Dye CY5 is expired	No
Calibration Pure Dye CY5 performed on	12-02-2021
Calibration Pure Dye FAM is expired	No
Calibration Pure Dye FAM performed on	12-02-2021
Calibration Pure Dye JUN is expired	No
Calibration Pure Dye JUN performed on	12-02-2021
Calibration Pure Dye MUSTANG PURPLE is expired	No
Calibration Pure Dye MUSTANG PURPLE performed on	12-02-2021
Calibration Pure Dye NED is expired	No
Calibration Pure Dye NED performed on	12-02-2021
Calibration Pure Dye ROX is expired	No
Calibration Pure Dye ROX performed on	12-02-2021
Calibration Pure Dye SYBR is expired	No
Calibration Pure Dye SYBR performed on	12-02-2021
Calibration Pure Dye TAMRA is expired	No
Calibration Pure Dye TAMRA performed on	12-02-2021
Calibration Pure Dye VIC is expired	No
Calibration Pure Dye VIC performed on	12-02-2021
Calibration ROI is expired	No
Calibration ROI performed on	12-02-2021
Calibration Uniformity is expired	No
Calibration Uniformity performed on	12-02-2021
Chemistry	TAQMAN
Date Created	2022-01-21 15:22:39 PM CST
Experiment Barcode
Experiment Comment
Experiment File Name	L:\O'Donnell Lab\Hari Shankar\Hari Shankar\01_21_22_KLN_mT11BKO_NewRevive_Taqman.eds
Experiment Name	01_21_22_KLN_mT11BKO_NewRevive_Taqman
Experiment Run End Time	2022-01-21 15:17:37 PM CST
Experiment Type	Standard Curve
Instrument Name	272530090
Instrument Serial Number	272530090
Instrument Type	QuantStudio™ 5 System
Passive Reference	ROX
Post-read Stage/Step
Pre-read Stage/Step
Quantification Cycle Method	Ct
Signal Smoothing On	true
Stage/ Cycle where Ct Analysis is performed	Stage2, Step2
User Name
Well	Well Position	Cycle	Target Name	Rn	Delta Rn
1	A1	1	mT11B_I	1.30113	0.00950107
1	A1	2	mT11B_I	1.30389	0.00933067
1	A1	3	mT11B_I	1.29408	-0.00342286
1	A1	4	mT11B_I	1.305	0.00456841
1	A1	5	mT11B_I	1.30983	0.00646189
1	A1	6	mT11B_I	1.30721	0.000907642
1	A1	7	mT11B_I	1.30899	-0.000248733
1	A1	8	mT11B_I	1.31623	0.00404812
1	A1	9	mT11B_I	1.31798	0.00286361
1	A1	10	mT11B_I	1.31354	-0.0045106
1	A1	11	mT11B_I	1.31395	-0.00703896
1	A1	12	mT11B_I	1.32127	-0.00265174
1	A1	13	mT11B_I	1.32765	0.000788116
1	A1	14	mT11B_I	1.32432	-0.00547507
1	A1	15	mT11B_I	1.32529	-0.00744385
1	A1	16	mT11B_I	1.33667	0.000997551
1	A1	17	mT11B_I	1.33958	0.00097879
1	A1	18	mT11B_I	1.34075	-0.000794732
1	A1	19	mT11B_I	1.3422	-0.00227118
1	A1	20	mT11B_I	1.34943	0.00201613
1	A1	21	mT11B_I	1.36058	0.0102275
1	A1	22	mT11B_I	1.36432	0.0110341
1	A1	23	mT11B_I	1.38506	0.0288368
1	A1	24	mT11B_I	1.41352	0.0543643
1	A1	25	mT11B_I	1.46719	0.105098
1	A1	26	mT11B_I	1.57182	0.206789
1	A1	27	mT11B_I	1.77823	0.410264
1	A1	28	mT11B_I	2.14561	0.774711
1	A1	29	mT11B_I	2.77308	1.39924
1	A1	30	mT11B_I	3.62687	2.2501
1	A1	31	mT11B_I	4.59402	3.21431
1	A1	32	mT11B_I	5.57393	4.19129
1	A1	33	mT11B_I	6.45092	5.06534
1	A1	34	mT11B_I	7.20913	5.82062
1	A1	35	mT11B_I	7.90434	6.51289
1	A1	36	mT11B_I	8.48752	7.09314
1	A1	37	mT11B_I	8.92925	7.53193
1	A1	38	mT11B_I	9.33852	7.93826
1	A1	39	mT11B_I	9.66862	8.26542
1	A1	40	mT11B_I	9.89165	8.48552
1	A1	41	mT11B_I	10.0967	8.68767
1	A1	42	mT11B_I	10.2756	8.86355
1	A1	43	mT11B_I	10.4188	9.0039
1	A1	44	mT11B_I	10.4785	9.06065
1	A1	45	mT11B_I	10.5426	9.1218
2	A2	1	mT11B_I	1.42905	-0.00651714
2	A2	2	mT11B_I	1.42924	-0.0100258
2	A2	3	mT11B_I	1.44487	0.00190539
2	A2	4	mT11B_I	1.45105	0.00440099
2	A2	5	mT11B_I	1.45036	1.21352e-05
2	A2	6	mT11B_I	1.45639	0.00234287
2	A2	7	mT11B_I	1.45838	0.000647194
2	A2	8	mT11B_I	1.45925	-0.0021793
2	A2	9	mT11B_I	1.45799	-0.00713869
2	A2	10	mT11B_I	1.4687	-0.000117189
2	A2	11	mT11B_I	1.47476	0.00224502
2	A2	12	mT11B_I	1.47557	-0.000642395
2	A2	13	mT11B_I	1.47826	-0.00163807
2	A2	14	mT11B_I	1.48001	-0.00358493
2	A2	15	mT11B_I	1.48558	-0.00170909
2	A2	16	mT11B_I	1.48896	-0.00202433
2	A2	17	mT11B_I	1.48966	-0.00502189
2	A2	18	mT11B_I	1.50113	0.00275492
2	A2	19	mT11B_I	1.50782	0.00575466
2	A2	20	mT11B_I	1.50975	0.00399271
2	A2	21	mT11B_I	1.51538	0.00592421
2	A2	22	mT11B_I	1.53304	0.0198913
2	A2	23	mT11B_I	1.54861	0.0317683
2	A2	24	mT11B_I	1.58732	0.0667783
2	A2	25	mT11B_I	1.64229	0.11806
2	A2	26	mT11B_I	1.75497	0.22704
2	A2	27	mT11B_I	1.97941	0.447792
2	A2	28	mT11B_I	2.40458	0.86926
2	A2	29	mT11B_I	3.09647	1.55746
2	A2	30	mT11B_I	4.07121	2.5285
2	A2	31	mT11B_I	5.16686	3.62046
2	A2	32	mT11B_I	6.24046	4.69037
2	A2	33	mT11B_I	7.2521	5.69831
2	A2	34	mT11B_I	8.12857	6.57109
2	A2	35	mT11B_I	8.90877	7.3476
2	A2	36	mT11B_I	9.5625	7.99763
2	A2	37	mT11B_I	10.0794	8.51087
2	A2	38	mT11B_I	10.5275	8.95524
2	A2	39	mT11B_I	10.8942	9.31821
2	A2	40	mT11B_I	11.1803	9.60065
2	A2	41	mT11B_I	11.4158	9.83247
2	A2	42	mT11B_I	11.6125	10.0255
2	A2	43	mT11B_I	11.7572	10.1664
2	A2	44	mT11B_I	11.8717	10.2772
2	A2	45	mT11B_I	11.9523	10.3542
3	A3	1	mT11B_I	1.41995	-0.0101064
3	A3	2	mT11B_I	1.41835	-0.0151952
3	A3	3	mT11B_I	1.42874	-0.0082908
3	A3	4	mT11B_I	1.43924	-0.00127947
3	A3	5	mT11B_I	1.44599	0.00198392
3	A3	6	mT11B_I	1.44987	0.00237151
3	A3	7	mT11B_I	1.45382	0.00282776
3	A3	8	mT11B_I	1.45579	0.00131074
3	A3	9	mT11B_I	1.45878	0.00081964
3	A3	10	mT11B_I	1.46476	0.00330305
3	A3	11	mT11B_I	1.46628	0.00133852
3	A3	12	mT11B_I	1.4685	7.20763e-05
3	A3	13	mT11B_I	1.47066	-0.00125671
3	A3	14	mT11B_I	1.47441	-0.000995365
3	A3	15	mT11B_I	1.47727	-0.00162404
3	A3	16	mT11B_I	1.48954	0.00715934
3	A3	17	mT11B_I	1.48362	-0.00224897
3	A3	18	mT11B_I	1.48715	-0.00221424
3	A3	19	mT11B_I	1.48957	-0.00327696
3	A3	20	mT11B_I	1.50313	0.00679651
3	A3	21	mT11B_I	1.51605	0.0162273
3	A3	22	mT11B_I	1.53406	0.0307464
3	A3	23	mT11B_I	1.54801	0.0412094
3	A3	24	mT11B_I	1.57843	0.0681446
3	A3	25	mT11B_I	1.635	0.121224
3	A3	26	mT11B_I	1.74137	0.224102
3	A3	27	mT11B_I	1.9539	0.433141
3	A3	28	mT11B_I	2.36724	0.842995
3	A3	29	mT11B_I	3.04495	1.51722
3	A3	30	mT11B_I	3.97933	2.44811
3	A3	31	mT11B_I	5.05438	3.51968
3	A3	32	mT11B_I	6.14414	4.60595
3	A3	33	mT11B_I	7.14538	5.60369
3	A3	34	mT11B_I	8.03269	6.48751
3	A3	35	mT11B_I	8.79576	7.2471
3	A3	36	mT11B_I	9.43613	7.88398
3	A3	37	mT11B_I	9.96572	8.41008
3	A3	38	mT11B_I	10.3966	8.83744
3	A3	39	mT11B_I	10.7788	9.21621
3	A3	40	mT11B_I	11.0344	9.46831
3	A3	41	mT11B_I	11.2493	9.67966
3	A3	42	mT11B_I	11.4612	9.88815
3	A3	43	mT11B_I	11.6326	10.056
3	A3	44	mT11B_I	11.7119	10.1319
3	A3	45	mT11B_I	11.763	10.1795
4	A4	1	mT11B_I	1.41785	-0.00974059
4	A4	2	mT11B_I	1.42345	-0.00771219
4	A4	3	mT11B_I	1.43492	0.000188828
4	A4	4	mT11B_I	1.43943	0.00113255
4	A4	5	mT11B_I	1.44729	0.00541759
4	A4	6	mT11B_I	1.44517	-0.000265178
4	A4	7	mT11B_I	1.44201	-0.00700104
4	A4	8	mT11B_I	1.4539	0.00131673
4	A4	9	mT11B_I	1.4552	-0.00094425
4	A4	10	mT11B_I	1.46474	0.00502104
4	A4	11	mT11B_I	1.46215	-0.00114166
4	A4	12	mT11B_I	1.46562	-0.00123911
4	A4	13	mT11B_I	1.47344	0.0030141
4	A4	14	mT11B_I	1.47061	-0.00338607
4	A4	15	mT11B_I	1.47772	0.000153198
4	A4	16	mT11B_I	1.4755	-0.00563328
4	A4	17	mT11B_I	1.47486	-0.00984798
4	A4	18	mT11B_I	1.48766	-0.000618381
4	A4	19	mT11B_I	1.50031	0.00846018
4	A4	20	mT11B_I	1.50079	0.00537272
4	A4	21	mT11B_I	1.50895	0.00996377
4	A4	22	mT11B_I	1.52298	0.0204248
4	A4	23	mT11B_I	1.53726	0.0311308
4	A4	24	mT11B_I	1.57663	0.0669393
4	A4	25	mT11B_I	1.64125	0.127984
4	A4	26	mT11B_I	1.75174	0.234901
4	A4	27	mT11B_I	1.95899	0.438581
4	A4	28	mT11B_I	2.36473	0.840756
4	A4	29	mT11B_I	3.04694	1.5194
4	A4	30	mT11B_I	3.98783	2.45671
4	A4	31	mT11B_I	5.07148	3.5368
4	A4	32	mT11B_I	6.17033	4.63207
4	A4	33	mT11B_I	7.18624	5.64442
4	A4	34	mT11B_I	8.05856	6.51317
4	A4	35	mT11B_I	8.80492	7.25596
4	A4	36	mT11B_I	9.45288	7.90035
4	A4	37	mT11B_I	10.0019	8.44575
4	A4	38	mT11B_I	10.4642	8.90453
4	A4	39	mT11B_I	10.8377	9.27443
4	A4	40	mT11B_I	11.0883	9.5215
4	A4	41	mT11B_I	11.2907	9.72027
4	A4	42	mT11B_I	11.4805	9.90656
4	A4	43	mT11B_I	11.6516	10.0741
4	A4	44	mT11B_I	11.7899	10.2088
4	A4	45	mT11B_I	11.8751	10.2904
5	A5	1	mT11B_I	1.37347	-0.0135852
5	A5	2	mT11B_I	1.38224	-0.0102741
5	A5	3	mT11B_I	1.39608	-0.00188535
5	A5	4	mT11B_I	1.40134	-0.00208427
5	A5	5	mT11B_I	1.41203	0.00314917
5	A5	6	mT11B_I	1.41562	0.00128203
5	A5	7	mT11B_I	1.42392	0.00412724
5	A5	8	mT11B_I	1.4269	0.00165738
5	A5	9	mT11B_I	1.4271	-0.00360174
5	A5	10	mT11B_I	1.43477	-0.00138441
5	A5	11	mT11B_I	1.44161	-5.90886e-07
5	A5	12	mT11B_I	1.44757	0.000507278
5	A5	13	mT11B_I	1.46128	0.00876518
5	A5	14	mT11B_I	1.46425	0.00627768
5	A5	15	mT11B_I	1.46276	-0.000666226
5	A5	16	mT11B_I	1.46127	-0.00761561
5	A5	17	mT11B_I	1.46254	-0.0118015
5	A5	18	mT11B_I	1.4674	-0.0123902
5	A5	19	mT11B_I	1.48139	-0.00386232
5	A5	20	mT11B_I	1.49253	0.00182877
5	A5	21	mT11B_I	1.50685	0.0106911
5	A5	22	mT11B_I	1.50823	0.00660973
5	A5	23	mT11B_I	1.50747	0.000396703
5	A5	24	mT11B_I	1.52846	0.0159348
5	A5	25	mT11B_I	1.56985	0.0518736
5	A5	26	mT11B_I	1.62347	0.100029
5	A5	27	mT11B_I	1.7355	0.206613
5	A5	28	mT11B_I	1.96543	0.431085
5	A5	29	mT11B_I	2.38913	0.849333
5	A5	30	mT11B_I	3.07064	1.52539
5	A5	31	mT11B_I	4.02032	2.46961
5	A5	32	mT11B_I	5.09576	3.53959
5	A5	33	mT11B_I	6.16241	4.60079
5	A5	34	mT11B_I	7.12827	5.56119
5	A5	35	mT11B_I	7.98481	6.41228
5	A5	36	mT11B_I	8.71632	7.13833
5	A5	37	mT11B_I	9.34389	7.76045
5	A5	38	mT11B_I	9.86177	8.27287
5	A5	39	mT11B_I	10.3089	8.71456
5	A5	40	mT11B_I	10.6845	9.08474
5	A5	41	mT11B_I	10.979	9.37374
5	A5	42	mT11B_I	11.1806	9.56993
5	A5	43	mT11B_I	11.359	9.74282
5	A5	44	mT11B_I	11.5403	9.91865
5	A5	45	mT11B_I	11.6859	10.0588
6	A6	1	mT11B_I	1.43006	-0.00337801
6	A6	2	mT11B_I	1.43592	-0.00192784
6	A6	3	mT11B_I	1.43936	-0.00290643
6	A6	4	mT11B_I	1.44482	-0.00185023
6	A6	5	mT11B_I	1.45726	0.00618077
6	A6	6	mT11B_I	1.46053	0.00503755
6	A6	7	mT11B_I	1.46141	0.00150145
6	A6	8	mT11B_I	1.46388	-0.000431891
6	A6	9	mT11B_I	1.46565	-0.00307894
6	A6	10	mT11B_I	1.46948	-0.00366271
6	A6	11	mT11B_I	1.47504	-0.00250757
6	A6	12	mT11B_I	1.48087	-0.00109041
6	A6	13	mT11B_I	1.48976	0.00338697
6	A6	14	mT11B_I	1.49064	-0.000140676
6	A6	15	mT11B_I	1.49378	-0.00141014
6	A6	16	mT11B_I	1.5016	0.00200079
6	A6	17	mT11B_I	1.50375	-0.0002618
6	A6	18	mT11B_I	1.50543	-0.00299324
6	A6	19	mT11B_I	1.5092	-0.00363912
6	A6	20	mT11B_I	1.51568	-0.00156274
6	A6	21	mT11B_I	1.52633	0.00467679
6	A6	22	mT11B_I	1.52882	0.00275156
6	A6	23	mT11B_I	1.53797	0.00748655
6	A6	24	mT11B_I	1.55398	0.019091
6	A6	25	mT11B_I	1.58712	0.0478216
6	A6	26	mT11B_I	1.65124	0.10753
6	A6	27	mT11B_I	1.76293	0.214806
6	A6	28	mT11B_I	1.98209	0.429552
6	A6	29	mT11B_I	2.39352	0.836576
6	A6	30	mT11B_I	3.07252	1.51117
6	A6	31	mT11B_I	4.01468	2.44891
6	A6	32	mT11B_I	5.09094	3.52076
6	A6	33	mT11B_I	6.17222	4.59763
6	A6	34	mT11B_I	7.16962	5.59062
6	A6	35	mT11B_I	8.04685	6.46344
6	A6	36	mT11B_I	8.80774	7.21992
6	A6	37	mT11B_I	9.46963	7.8774
6	A6	38	mT11B_I	10.0468	8.45014
6	A6	39	mT11B_I	10.5133	8.91224
6	A6	40	mT11B_I	10.8694	9.26395
6	A6	41	mT11B_I	11.1759	9.56606
6	A6	42	mT11B_I	11.3942	9.77991
6	A6	43	mT11B_I	11.5852	9.96655
6	A6	44	mT11B_I	11.7239	10.1008
6	A6	45	mT11B_I	11.8571	10.2296
7	A7	1	mT11B_I	1.42831	-0.0109021
7	A7	2	mT11B_I	1.42686	-0.0161115
7	A7	3	mT11B_I	1.43926	-0.00748121
7	A7	4	mT11B_I	1.45767	0.00717168
7	A7	5	mT11B_I	1.46111	0.00684747
7	A7	6	mT11B_I	1.45527	-0.00275897
7	A7	7	mT11B_I	1.45948	-0.0023138
7	A7	8	mT11B_I	1.46853	0.0029721
7	A7	9	mT11B_I	1.46955	0.000227944
7	A7	10	mT11B_I	1.47505	0.00196355
7	A7	11	mT11B_I	1.4739	-0.00295629
7	A7	12	mT11B_I	1.47224	-0.00838099
7	A7	13	mT11B_I	1.48631	0.00192481
7	A7	14	mT11B_I	1.49295	0.00480149
7	A7	15	mT11B_I	1.49484	0.00292935
7	A7	16	mT11B_I	1.49255	-0.00313157
7	A7	17	mT11B_I	1.49208	-0.00736334
7	A7	18	mT11B_I	1.50127	-0.00193915
7	A7	19	mT11B_I	1.50771	0.00073964
7	A7	20	mT11B_I	1.51258	0.0018457
7	A7	21	mT11B_I	1.5194	0.00490156
7	A7	22	mT11B_I	1.52624	0.00797362
7	A7	23	mT11B_I	1.54192	0.0198942
7	A7	24	mT11B_I	1.55987	0.0340736
7	A7	25	mT11B_I	1.59155	0.0619881
7	A7	26	mT11B_I	1.65739	0.124067
7	A7	27	mT11B_I	1.77993	0.242838
7	A7	28	mT11B_I	2.01157	0.470718
7	A7	29	mT11B_I	2.4427	0.898081
7	A7	30	mT11B_I	3.14702	1.59863
7	A7	31	mT11B_I	4.11634	2.56419
7	A7	32	mT11B_I	5.22035	3.66444
7	A7	33	mT11B_I	6.29794	4.73826
7	A7	34	mT11B_I	7.27143	5.70799
7	A7	35	mT11B_I	8.13457	6.56737
7	A7	36	mT11B_I	8.89056	7.31959
7	A7	37	mT11B_I	9.53711	7.96238
7	A7	38	mT11B_I	10.1049	8.52641
7	A7	39	mT11B_I	10.5806	8.99836
7	A7	40	mT11B_I	10.9284	9.34242
7	A7	41	mT11B_I	11.219	9.62919
7	A7	42	mT11B_I	11.4767	9.88314
7	A7	43	mT11B_I	11.661	10.0637
7	A7	44	mT11B_I	11.817	10.216
7	A7	45	mT11B_I	11.9447	10.3398
8	A8	1	mT11B_I	1.43364	-0.000980721
8	A8	2	mT11B_I	1.44088	0.00268982
8	A8	3	mT11B_I	1.4433	0.00153929
8	A8	4	mT11B_I	1.44789	0.00256303
8	A8	5	mT11B_I	1.44647	-0.00242222
8	A8	6	mT11B_I	1.45536	0.0029033
8	A8	7	mT11B_I	1.46086	0.00483041
8	A8	8	mT11B_I	1.46371	0.00411237
8	A8	9	mT11B_I	1.45586	-0.00730374
8	A8	10	mT11B_I	1.46446	-0.00226479
8	A8	11	mT11B_I	1.46591	-0.00438175
8	A8	12	mT11B_I	1.46807	-0.00579405
8	A8	13	mT11B_I	1.47645	-0.00098161
8	A8	14	mT11B_I	1.4807	-0.000292138
8	A8	15	mT11B_I	1.48605	0.00148977
8	A8	16	mT11B_I	1.49178	0.00364861
8	A8	17	mT11B_I	1.48995	-0.00174373
8	A8	18	mT11B_I	1.49625	0.00098088
8	A8	19	mT11B_I	1.49891	7.6882e-05
8	A8	20	mT11B_I	1.50036	-0.00204317
8	A8	21	mT11B_I	1.51105	0.00508265
8	A8	22	mT11B_I	1.51762	0.00808383
8	A8	23	mT11B_I	1.53476	0.0216547
8	A8	24	mT11B_I	1.55526	0.0385918
8	A8	25	mT11B_I	1.58457	0.0643331
8	A8	26	mT11B_I	1.64542	0.121613
8	A8	27	mT11B_I	1.75019	0.222819
8	A8	28	mT11B_I	1.97857	0.447629
8	A8	29	mT11B_I	2.38962	0.855114
8	A8	30	mT11B_I	3.06509	1.52701
8	A8	31	mT11B_I	4.00982	2.46818
8	A8	32	mT11B_I	5.11286	3.56766
8	A8	33	mT11B_I	6.20183	4.65305
8	A8	34	mT11B_I	7.18898	5.63664
8	A8	35	mT11B_I	8.09459	6.53869
8	A8	36	mT11B_I	8.86546	7.30598
8	A8	37	mT11B_I	9.51533	7.95229
8	A8	38	mT11B_I	10.0725	8.5059
8	A8	39	mT11B_I	10.5535	8.98332
8	A8	40	mT11B_I	10.9246	9.35087
8	A8	41	mT11B_I	11.1727	9.59538
8	A8	42	mT11B_I	11.3854	9.8045
8	A8	43	mT11B_I	11.578	9.99354
8	A8	44	mT11B_I	11.7573	10.1693
8	A8	45	mT11B_I	11.8742	10.2826
9	A9	1	mT11B_I	1.41603	-0.00694409
9	A9	2	mT11B_I	1.41612	-0.0109598
9	A9	3	mT11B_I	1.42517	-0.0060256
9	A9	4	mT11B_I	1.4348	-0.000509257
9	A9	5	mT11B_I	1.44509	0.00567144
9	A9	6	mT11B_I	1.44626	0.00272821
9	A9	7	mT11B_I	1.44776	0.000110068
9	A9	8	mT11B_I	1.45424	0.00248393
9	A9	9	mT11B_I	1.45756	0.0016916
9	A9	10	mT11B_I	1.46073	0.000749062
9	A9	11	mT11B_I	1.46257	-0.00152433
9	A9	12	mT11B_I	1.46473	-0.00347538
9	A9	13	mT11B_I	1.47832	0.00599466
9	A9	14	mT11B_I	1.47669	0.000257765
9	A9	15	mT11B_I	1.47463	-0.00591425
9	A9	16	mT11B_I	1.47668	-0.00797938
9	A9	17	mT11B_I	1.48798	-0.000791125
9	A9	18	mT11B_I	1.4914	-0.00148964
9	A9	19	mT11B_I	1.49828	0.00128226
9	A9	20	mT11B_I	1.50354	0.00242494
9	A9	21	mT11B_I	1.50741	0.0021824
9	A9	22	mT11B_I	1.51147	0.00213262
9	A9	23	mT11B_I	1.52566	0.0122076
9	A9	24	mT11B_I	1.5534	0.035838
9	A9	25	mT11B_I	1.59416	0.0724868
9	A9	26	mT11B_I	1.66639	0.140605
9	A9	27	mT11B_I	1.78592	0.256018
9	A9	28	mT11B_I	2.04233	0.508314
9	A9	29	mT11B_I	2.51413	0.976007
9	A9	30	mT11B_I	3.27225	1.73001
9	A9	31	mT11B_I	4.25044	2.70409
9	A9	32	mT11B_I	5.32763	3.77717
9	A9	33	mT11B_I	6.38951	4.83494
9	A9	34	mT11B_I	7.40922	5.85053
9	A9	35	mT11B_I	8.28132	6.71852
9	A9	36	mT11B_I	9.01414	7.44722
9	A9	37	mT11B_I	9.6531	8.08207
9	A9	38	mT11B_I	10.2152	8.64005
9	A9	39	mT11B_I	10.6648	9.08556
9	A9	40	mT11B_I	10.9702	9.38684
9	A9	41	mT11B_I	11.269	9.68149
9	A9	42	mT11B_I	11.5277	9.93613
9	A9	43	mT11B_I	11.7202	10.1245
9	A9	44	mT11B_I	11.8466	10.2468
9	A9	45	mT11B_I	11.9584	10.3545
10	A10	1	mT11B_I	1.42202	-0.00965634
10	A10	2	mT11B_I	1.42682	-0.00926215
10	A10	3	mT11B_I	1.43446	-0.00602648
10	A10	4	mT11B_I	1.44091	-0.00398172
10	A10	5	mT11B_I	1.45271	0.00341709
10	A10	6	mT11B_I	1.46064	0.00695292
10	A10	7	mT11B_I	1.46095	0.00285066
10	A10	8	mT11B_I	1.46481	0.00231502
10	A10	9	mT11B_I	1.4646	-0.00229853
10	A10	10	mT11B_I	1.47482	0.0035204
10	A10	11	mT11B_I	1.4748	-0.000902419
10	A10	12	mT11B_I	1.47745	-0.00265483
10	A10	13	mT11B_I	1.48763	0.00312226
10	A10	14	mT11B_I	1.48734	-0.0015714
10	A10	15	mT11B_I	1.49214	-0.00117804
10	A10	16	mT11B_I	1.49583	-0.0018838
10	A10	17	mT11B_I	1.49748	-0.00464269
10	A10	18	mT11B_I	1.50154	-0.00498175
10	A10	19	mT11B_I	1.51241	0.00148365
10	A10	20	mT11B_I	1.51736	0.00202745
10	A10	21	mT11B_I	1.52416	0.00443222
10	A10	22	mT11B_I	1.53304	0.008911
10	A10	23	mT11B_I	1.54706	0.0185266
10	A10	24	mT11B_I	1.56755	0.0346082
10	A10	25	mT11B_I	1.60512	0.067777
10	A10	26	mT11B_I	1.67169	0.129947
10	A10	27	mT11B_I	1.80459	0.258447
10	A10	28	mT11B_I	2.07147	0.520921
10	A10	29	mT11B_I	2.5658	1.01085
10	A10	30	mT11B_I	3.33427	1.77491
10	A10	31	mT11B_I	4.34021	2.77646
10	A10	32	mT11B_I	5.44339	3.87523
10	A10	33	mT11B_I	6.4968	4.92424
10	A10	34	mT11B_I	7.46808	5.89112
10	A10	35	mT11B_I	8.36433	6.78296
10	A10	36	mT11B_I	9.12023	7.53446
10	A10	37	mT11B_I	9.748	8.15783
10	A10	38	mT11B_I	10.2722	8.67761
10	A10	39	mT11B_I	10.6918	9.09284
10	A10	40	mT11B_I	11.0154	9.41199
10	A10	41	mT11B_I	11.3069	9.69917
10	A10	42	mT11B_I	11.613	10.0008
10	A10	43	mT11B_I	11.8227	10.2061
10	A10	44	mT11B_I	11.9755	10.3546
10	A10	45	mT11B_I	12.0913	10.4659
11	A11	1	mT11B_I	1.41788	-0.00148784
11	A11	2	mT11B_I	1.42198	-0.00147722
11	A11	3	mT11B_I	1.42807	0.000526583
11	A11	4	mT11B_I	1.44041	0.00878088
11	A11	5	mT11B_I	1.44221	0.00650126
11	A11	6	mT11B_I	1.44214	0.00234396
11	A11	7	mT11B_I	1.44147	-0.00241474
11	A11	8	mT11B_I	1.44753	-0.000439197
11	A11	9	mT11B_I	1.44503	-0.00703134
11	A11	10	mT11B_I	1.45272	-0.00342763
11	A11	11	mT11B_I	1.45317	-0.00706136
11	A11	12	mT11B_I	1.45724	-0.00708054
11	A11	13	mT11B_I	1.46045	-0.00795612
11	A11	14	mT11B_I	1.4682	-0.00428757
11	A11	15	mT11B_I	1.47607	-0.00051041
11	A11	16	mT11B_I	1.49059	0.00992113
11	A11	17	mT11B_I	1.49225	0.00749833
11	A11	18	mT11B_I	1.49453	0.00568779
11	A11	19	mT11B_I	1.49275	-0.000170859
11	A11	20	mT11B_I	1.49542	-0.00159468
11	A11	21	mT11B_I	1.50181	0.00071453
11	A11	22	mT11B_I	1.50467	-0.000510931
11	A11	23	mT11B_I	1.52121	0.0119431
11	A11	24	mT11B_I	1.55423	0.0408699
11	A11	25	mT11B_I	1.58715	0.0697038
11	A11	26	mT11B_I	1.65755	0.136019
11	A11	27	mT11B_I	1.78236	0.256742
11	A11	28	mT11B_I	2.04663	0.516929
11	A11	29	mT11B_I	2.53234	0.99855
11	A11	30	mT11B_I	3.29587	1.75799
11	A11	31	mT11B_I	4.30086	2.7589
11	A11	32	mT11B_I	5.41704	3.87099
11	A11	33	mT11B_I	6.49542	4.94528
11	A11	34	mT11B_I	7.46939	5.91517
11	A11	35	mT11B_I	8.3804	6.82209
11	A11	36	mT11B_I	9.28821	7.72581
11	A11	37	mT11B_I	9.77094	8.20445
11	A11	38	mT11B_I	10.2527	8.68214
11	A11	39	mT11B_I	10.6875	9.11283
11	A11	40	mT11B_I	11.0257	9.44695
11	A11	41	mT11B_I	11.2953	9.71245
11	A11	42	mT11B_I	11.5574	9.9705
11	A11	43	mT11B_I	11.7279	10.1369
11	A11	44	mT11B_I	11.8871	10.292
11	A11	45	mT11B_I	12.0022	10.403
12	A12	1	mT11B_I	1.43991	-0.00041148
12	A12	2	mT11B_I	1.44161	-0.00272287
12	A12	3	mT11B_I	1.44969	0.00134761
12	A12	4	mT11B_I	1.45229	-5.87488e-05
12	A12	5	mT11B_I	1.45673	0.000368097
12	A12	6	mT11B_I	1.45986	-0.000511472
12	A12	7	mT11B_I	1.46424	-0.000140654
12	A12	8	mT11B_I	1.46744	-0.000942737
12	A12	9	mT11B_I	1.46969	-0.00270684
12	A12	10	mT11B_I	1.47848	0.00207186
12	A12	11	mT11B_I	1.48044	2.85713e-05
12	A12	12	mT11B_I	1.48229	-0.00212821
12	A12	13	mT11B_I	1.49104	0.00260794
12	A12	14	mT11B_I	1.49539	0.00295217
12	A12	15	mT11B_I	1.49711	0.000665217
12	A12	16	mT11B_I	1.50094	0.000477419
12	A12	17	mT11B_I	1.50197	-0.00249916
12	A12	18	mT11B_I	1.50422	-0.00425921
12	A12	19	mT11B_I	1.51054	-0.00194826
12	A12	20	mT11B_I	1.51657	7.25332e-05
12	A12	21	mT11B_I	1.52511	0.00460387
12	A12	22	mT11B_I	1.53698	0.0124697
12	A12	23	mT11B_I	1.55277	0.0242473
12	A12	24	mT11B_I	1.57433	0.0417937
12	A12	25	mT11B_I	1.59996	0.0634235
12	A12	26	mT11B_I	1.67303	0.132484
12	A12	27	mT11B_I	1.80747	0.262907
12	A12	28	mT11B_I	2.06314	0.514568
12	A12	29	mT11B_I	2.52789	0.975307
12	A12	30	mT11B_I	3.28029	1.72371
12	A12	31	mT11B_I	4.27635	2.71576
12	A12	32	mT11B_I	5.3821	3.81749
12	A12	33	mT11B_I	6.43843	4.86982
12	A12	34	mT11B_I	7.41049	5.83787
12	A12	35	mT11B_I	8.29027	6.71363
12	A12	36	mT11B_I	9.04534	7.4647
12	A12	37	mT11B_I	9.66982	8.08517
12	A12	38	mT11B_I	10.1893	8.60066
12	A12	39	mT11B_I	10.628	9.03536
12	A12	40	mT11B_I	10.9861	9.38946
12	A12	41	mT11B_I	11.2476	9.64691
12	A12	42	mT11B_I	11.4863	9.88159
12	A12	43	mT11B_I	11.6734	10.0647
12	A12	44	mT11B_I	11.8358	10.223
12	A12	45	mT11B_I	11.9391	10.3224
13	A13	1	mT11B_I	1.41298	0.000661089
13	A13	2	mT11B_I	1.41775	0.00127304
13	A13	3	mT11B_I	1.42233	0.00169855
13	A13	4	mT11B_I	1.42114	-0.00364531
13	A13	5	mT11B_I	1.42987	0.000932613
13	A13	6	mT11B_I	1.43143	-0.00165454
13	A13	7	mT11B_I	1.43359	-0.0036479
13	A13	8	mT11B_I	1.43882	-0.00257723
13	A13	9	mT11B_I	1.44624	0.000687126
13	A13	10	mT11B_I	1.45297	0.00326651
13	A13	11	mT11B_I	1.45519	0.00133
13	A13	12	mT11B_I	1.46087	0.00286225
13	A13	13	mT11B_I	1.46823	0.00606951
13	A13	14	mT11B_I	1.47018	0.00386598
13	A13	15	mT11B_I	1.47337	0.00290544
13	A13	16	mT11B_I	1.46919	-0.00543332
13	A13	17	mT11B_I	1.47361	-0.00516505
13	A13	18	mT11B_I	1.48332	0.000395401
13	A13	19	mT11B_I	1.48519	-0.00189003
13	A13	20	mT11B_I	1.48996	-0.00128022
13	A13	21	mT11B_I	1.50573	0.0103424
13	A13	22	mT11B_I	1.51194	0.0124006
13	A13	23	mT11B_I	1.52907	0.0253692
13	A13	24	mT11B_I	1.56172	0.0538705
13	A13	25	mT11B_I	1.61357	0.101567
13	A13	26	mT11B_I	1.71103	0.194877
13	A13	27	mT11B_I	1.89646	0.376151
13	A13	28	mT11B_I	2.24944	0.72498
13	A13	29	mT11B_I	2.85445	1.32583
13	A13	30	mT11B_I	3.75096	2.21819
13	A13	31	mT11B_I	4.80297	3.26604
13	A13	32	mT11B_I	5.88112	4.34004
13	A13	33	mT11B_I	6.88341	5.33818
13	A13	34	mT11B_I	7.78798	6.2386
13	A13	35	mT11B_I	8.56765	7.01411
13	A13	36	mT11B_I	9.28472	7.72703
13	A13	37	mT11B_I	9.84981	8.28796
13	A13	38	mT11B_I	10.3079	8.74187
13	A13	39	mT11B_I	10.6772	9.10709
13	A13	40	mT11B_I	10.9352	9.3609
13	A13	41	mT11B_I	11.1821	9.60367
13	A13	42	mT11B_I	11.3945	9.8119
13	A13	43	mT11B_I	11.5508	9.96405
13	A13	44	mT11B_I	11.7069	10.1159
13	A13	45	mT11B_I	11.7839	10.1888
14	A14	1	mT11B_I	1.44687	-0.0069438
14	A14	2	mT11B_I	1.4485	-0.00900446
14	A14	3	mT11B_I	1.46372	0.00252046
14	A14	4	mT11B_I	1.463	-0.00189315
14	A14	5	mT11B_I	1.47225	0.00367356
14	A14	6	mT11B_I	1.47756	0.00528742
14	A14	7	mT11B_I	1.48113	0.00516773
14	A14	8	mT11B_I	1.48593	0.00627911
14	A14	9	mT11B_I	1.48562	0.00227821
14	A14	10	mT11B_I	1.48175	-0.0052892
14	A14	11	mT11B_I	1.47977	-0.0109546
14	A14	12	mT11B_I	1.49012	-0.00430203
14	A14	13	mT11B_I	1.49223	-0.00588334
14	A14	14	mT11B_I	1.4938	-0.00800134
14	A14	15	mT11B_I	1.50476	-0.000736846
14	A14	16	mT11B_I	1.50862	-0.000563637
14	A14	17	mT11B_I	1.5109	-0.00197842
14	A14	18	mT11B_I	1.51092	-0.0056503
14	A14	19	mT11B_I	1.51892	-0.00134196
14	A14	20	mT11B_I	1.53567	0.0117215
14	A14	21	mT11B_I	1.53731	0.00966689
14	A14	22	mT11B_I	1.54669	0.0153604
14	A14	23	mT11B_I	1.5688	0.0337807
14	A14	24	mT11B_I	1.59201	0.0532931
14	A14	25	mT11B_I	1.64428	0.101877
14	A14	26	mT11B_I	1.7399	0.193808
14	A14	27	mT11B_I	1.93907	0.389283
14	A14	28	mT11B_I	2.30598	0.752504
14	A14	29	mT11B_I	2.92408	1.36691
14	A14	30	mT11B_I	3.81009	2.24923
14	A14	31	mT11B_I	4.88075	3.3162
14	A14	32	mT11B_I	5.97113	4.40289
14	A14	33	mT11B_I	6.98639	5.41445
14	A14	34	mT11B_I	7.90308	6.32745
14	A14	35	mT11B_I	8.69741	7.11809
14	A14	36	mT11B_I	9.37902	7.79601
14	A14	37	mT11B_I	9.93769	8.35099
14	A14	38	mT11B_I	10.4225	8.8321
14	A14	39	mT11B_I	10.8074	9.21332
14	A14	40	mT11B_I	11.1278	9.53
14	A14	41	mT11B_I	11.3822	9.78071
14	A14	42	mT11B_I	11.5963	9.99118
14	A14	43	mT11B_I	11.7387	10.1299
14	A14	44	mT11B_I	11.8853	10.2728
14	A14	45	mT11B_I	11.9983	10.3821
15	A15	1	mT11B_I	1.41994	-0.0128501
15	A15	2	mT11B_I	1.42184	-0.0155937
15	A15	3	mT11B_I	1.42992	-0.0121651
15	A15	4	mT11B_I	1.43668	-0.0100527
15	A15	5	mT11B_I	1.46198	0.0105993
15	A15	6	mT11B_I	1.46675	0.0107255
15	A15	7	mT11B_I	1.46638	0.0057013
15	A15	8	mT11B_I	1.46711	0.00178452
15	A15	9	mT11B_I	1.47262	0.00264564
15	A15	10	mT11B_I	1.46896	-0.0056615
15	A15	11	mT11B_I	1.47097	-0.00829464
15	A15	12	mT11B_I	1.48459	0.000675339
15	A15	13	mT11B_I	1.49212	0.00355766
15	A15	14	mT11B_I	1.49835	0.00514608
15	A15	15	mT11B_I	1.498	0.000141507
15	A15	16	mT11B_I	1.50387	0.00136109
15	A15	17	mT11B_I	1.50784	0.000692166
15	A15	18	mT11B_I	1.51183	2.89603e-05
15	A15	19	mT11B_I	1.51287	-0.00357705
15	A15	20	mT11B_I	1.51703	-0.00406466
15	A15	21	mT11B_I	1.5265	0.000756481
15	A15	22	mT11B_I	1.53699	0.00660163
15	A15	23	mT11B_I	1.55367	0.0186347
15	A15	24	mT11B_I	1.58075	0.0410654
15	A15	25	mT11B_I	1.62348	0.079147
15	A15	26	mT11B_I	1.71533	0.166349
15	A15	27	mT11B_I	1.91125	0.357627
15	A15	28	mT11B_I	2.26032	0.702049
15	A15	29	mT11B_I	2.85026	1.28734
15	A15	30	mT11B_I	3.70676	2.13919
15	A15	31	mT11B_I	4.75867	3.18645
15	A15	32	mT11B_I	5.85352	4.27665
15	A15	33	mT11B_I	6.87796	5.29645
15	A15	34	mT11B_I	7.78681	6.20065
15	A15	35	mT11B_I	8.57382	6.98302
15	A15	36	mT11B_I	9.24025	7.64479
15	A15	37	mT11B_I	9.82863	8.22853
15	A15	38	mT11B_I	10.3124	8.70763
15	A15	39	mT11B_I	10.6808	9.07144
15	A15	40	mT11B_I	10.9764	9.36231
15	A15	41	mT11B_I	11.2292	9.61052
15	A15	42	mT11B_I	11.4218	9.7985
15	A15	43	mT11B_I	11.5925	9.96449
15	A15	44	mT11B_I	11.7414	10.1088
15	A15	45	mT11B_I	11.8388	10.2015
16	A16	1	mT11B_I	1.44367	0.00496672
16	A16	2	mT11B_I	1.44841	0.00616633
16	A16	3	mT11B_I	1.45362	0.00783049
16	A16	4	mT11B_I	1.45346	0.00413525
16	A16	5	mT11B_I	1.45326	0.000388746
16	A16	6	mT11B_I	1.45485	-0.00156187
16	A16	7	mT11B_I	1.46415	0.00419702
16	A16	8	mT11B_I	1.46449	0.000993273
16	A16	9	mT11B_I	1.46249	-0.00454316
16	A16	10	mT11B_I	1.46579	-0.00478837
16	A16	11	mT11B_I	1.47294	-0.00117954
16	A16	12	mT11B_I	1.47165	-0.00600274
16	A16	13	mT11B_I	1.47095	-0.0102534
16	A16	14	mT11B_I	1.48167	-0.0030734
16	A16	15	mT11B_I	1.48644	-0.00183946
16	A16	16	mT11B_I	1.49615	0.00433046
16	A16	17	mT11B_I	1.49345	-0.00191455
16	A16	18	mT11B_I	1.49834	-0.000567478
16	A16	19	mT11B_I	1.50621	0.0037665
16	A16	20	mT11B_I	1.50804	0.00205204
16	A16	21	mT11B_I	1.51756	0.00803015
16	A16	22	mT11B_I	1.52014	0.00706933
16	A16	23	mT11B_I	1.53993	0.0233171
16	A16	24	mT11B_I	1.56491	0.0447627
16	A16	25	mT11B_I	1.6156	0.0919069
16	A16	26	mT11B_I	1.70428	0.177041
16	A16	27	mT11B_I	1.87796	0.347185
16	A16	28	mT11B_I	2.20809	0.673772
16	A16	29	mT11B_I	2.77697	1.23911
16	A16	30	mT11B_I	3.62494	2.08354
16	A16	31	mT11B_I	4.65685	3.11191
16	A16	32	mT11B_I	5.72292	4.17444
16	A16	33	mT11B_I	6.73295	5.18092
16	A16	34	mT11B_I	7.62518	6.06962
16	A16	35	mT11B_I	8.41872	6.85962
16	A16	36	mT11B_I	9.06754	7.50489
16	A16	37	mT11B_I	9.64389	8.0777
16	A16	38	mT11B_I	10.1352	8.5655
16	A16	39	mT11B_I	10.54	8.96672
16	A16	40	mT11B_I	10.8444	9.26756
16	A16	41	mT11B_I	11.0599	9.47951
16	A16	42	mT11B_I	11.2597	9.67577
16	A16	43	mT11B_I	11.4244	9.83698
16	A16	44	mT11B_I	11.5752	9.98425
16	A16	45	mT11B_I	11.6528	10.0583
17	A17	1	mT11B_I	1.40214	-0.0129799
17	A17	2	mT11B_I	1.41045	-0.00906483
17	A17	3	mT11B_I	1.41556	-0.00835408
17	A17	4	mT11B_I	1.42148	-0.00683043
17	A17	5	mT11B_I	1.44298	0.0102692
17	A17	6	mT11B_I	1.44756	0.0104491
17	A17	7	mT11B_I	1.45253	0.0110242
17	A17	8	mT11B_I	1.45075	0.00484146
17	A17	9	mT11B_I	1.44964	-0.000664194
17	A17	10	mT11B_I	1.45202	-0.00268393
17	A17	11	mT11B_I	1.45637	-0.00272813
17	A17	12	mT11B_I	1.46135	-0.00214493
17	A17	13	mT11B_I	1.46561	-0.00228366
17	A17	14	mT11B_I	1.4677	-0.00458795
17	A17	15	mT11B_I	1.47173	-0.00496319
17	A17	16	mT11B_I	1.47887	-0.00221455
17	A17	17	mT11B_I	1.47992	-0.00556466
17	A17	18	mT11B_I	1.48528	-0.00460762
17	A17	19	mT11B_I	1.48926	-0.00502197
17	A17	20	mT11B_I	1.49281	-0.00587298
17	A17	21	mT11B_I	1.50192	-0.00115894
17	A17	22	mT11B_I	1.51445	0.00697462
17	A17	23	mT11B_I	1.52182	0.0099463
17	A17	24	mT11B_I	1.52121	0.00493727
17	A17	25	mT11B_I	1.52402	0.0033567
17	A17	26	mT11B_I	1.52295	-0.00211772
17	A17	27	mT11B_I	1.52432	-0.00514608
17	A17	28	mT11B_I	1.53081	-0.00305167
17	A17	29	mT11B_I	1.53743	-0.00082898
17	A17	30	mT11B_I	1.54346	0.000804215
17	A17	31	mT11B_I	1.54591	-0.00114399
17	A17	32	mT11B_I	1.55942	0.00797256
17	A17	33	mT11B_I	1.56573	0.00988447
17	A17	34	mT11B_I	1.56411	0.00385859
17	A17	35	mT11B_I	1.57789	0.0132459
17	A17	36	mT11B_I	1.58166	0.0126136
17	A17	37	mT11B_I	1.59253	0.0190948
17	A17	38	mT11B_I	1.59496	0.0171269
17	A17	39	mT11B_I	1.59389	0.0116592
17	A17	40	mT11B_I	1.59538	0.00874371
17	A17	41	mT11B_I	1.6024	0.0113709
17	A17	42	mT11B_I	1.6103	0.0148678
17	A17	43	mT11B_I	1.61361	0.0137796
17	A17	44	mT11B_I	1.61322	0.00899822
17	A17	45	mT11B_I	1.61582	0.0072014
18	A18	1	mT11B_I	1.44129	-0.00782774
18	A18	2	mT11B_I	1.45045	-0.00259912
18	A18	3	mT11B_I	1.45679	-0.000197903
18	A18	4	mT11B_I	1.46736	0.00644252
18	A18	5	mT11B_I	1.46558	0.000719979
18	A18	6	mT11B_I	1.46002	-0.0087741
18	A18	7	mT11B_I	1.47615	0.00341909
18	A18	8	mT11B_I	1.48332	0.00665858
18	A18	9	mT11B_I	1.48401	0.0034162
18	A18	10	mT11B_I	1.48848	0.0039525
18	A18	11	mT11B_I	1.49152	0.00305747
18	A18	12	mT11B_I	1.49352	0.00111732
18	A18	13	mT11B_I	1.4965	0.000164466
18	A18	14	mT11B_I	1.49532	-0.00494665
18	A18	15	mT11B_I	1.51014	0.00593667
18	A18	16	mT11B_I	1.51233	0.00418535
18	A18	17	mT11B_I	1.50896	-0.00311719
18	A18	18	mT11B_I	1.51419	-0.00181925
18	A18	19	mT11B_I	1.51622	-0.00372471
18	A18	20	mT11B_I	1.52786	0.00398264
18	A18	21	mT11B_I	1.52475	-0.00306896
18	A18	22	mT11B_I	1.52085	-0.0108942
18	A18	23	mT11B_I	1.53285	-0.00283725
18	A18	24	mT11B_I	1.53899	-0.000630939
18	A18	25	mT11B_I	1.53705	-0.00650058
18	A18	26	mT11B_I	1.53639	-0.011103
18	A18	27	mT11B_I	1.54898	-0.00244356
18	A18	28	mT11B_I	1.55262	-0.00274017
18	A18	29	mT11B_I	1.55699	-0.00230531
18	A18	30	mT11B_I	1.55996	-0.00326508
18	A18	31	mT11B_I	1.56594	-0.00121851
18	A18	32	mT11B_I	1.56983	-0.0012643
18	A18	33	mT11B_I	1.57514	0.000107073
18	A18	34	mT11B_I	1.57969	0.000723966
18	A18	35	mT11B_I	1.58473	0.001832
18	A18	36	mT11B_I	1.59149	0.00465212
18	A18	37	mT11B_I	1.60142	0.0106481
18	A18	38	mT11B_I	1.60711	0.0124057
18	A18	39	mT11B_I	1.60222	0.00357526
18	A18	40	mT11B_I	1.59846	-0.00412126
18	A18	41	mT11B_I	1.59649	-0.0100246
18	A18	42	mT11B_I	1.60868	-0.00176572
18	A18	43	mT11B_I	1.61989	0.00551116
18	A18	44	mT11B_I	1.62257	0.00425516
18	A18	45	mT11B_I	1.62989	0.00764331
19	A19	1	mT11B_I	1.45848	-0.0195907
19	A19	2	mT11B_I	1.46592	-0.0167401
19	A19	3	mT11B_I	1.47524	-0.0120031
19	A19	4	mT11B_I	1.48563	-0.00619637
19	A19	5	mT11B_I	1.4962	-0.00021242
19	A19	6	mT11B_I	1.50645	0.0054567
19	A19	7	mT11B_I	1.50396	-0.0016167
19	A19	8	mT11B_I	1.51323	0.0030749
19	A19	9	mT11B_I	1.513	-0.00173781
19	A19	10	mT11B_I	1.51814	-0.00118694
19	A19	11	mT11B_I	1.51765	-0.00625595
19	A19	12	mT11B_I	1.53079	0.00230196
19	A19	13	mT11B_I	1.54093	0.00785712
19	A19	14	mT11B_I	1.54207	0.00440744
19	A19	15	mT11B_I	1.54874	0.00649313
19	A19	16	mT11B_I	1.55254	0.0057116
19	A19	17	mT11B_I	1.55421	0.00279694
19	A19	18	mT11B_I	1.55017	-0.00582404
19	A19	19	mT11B_I	1.55558	-0.00500268
19	A19	20	mT11B_I	1.56443	-0.000731173
19	A19	21	mT11B_I	1.57372	0.00397199
19	A19	22	mT11B_I	1.57544	0.00110978
19	A19	23	mT11B_I	1.58262	0.00370509
19	A19	24	mT11B_I	1.58764	0.0041476
19	A19	25	mT11B_I	1.58833	0.000247194
19	A19	26	mT11B_I	1.59627	0.00360425
19	A19	27	mT11B_I	1.60264	0.00539561
19	A19	28	mT11B_I	1.60342	0.00159176
19	A19	29	mT11B_I	1.60188	-0.00453225
19	A19	30	mT11B_I	1.60228	-0.00871816
19	A19	31	mT11B_I	1.61454	-0.00104359
19	A19	32	mT11B_I	1.62617	0.00600812
19	A19	33	mT11B_I	1.6287	0.00395332
19	A19	34	mT11B_I	1.62351	-0.00581803
19	A19	35	mT11B_I	1.62296	-0.0109553
19	A19	36	mT11B_I	1.63061	-0.00789226
19	A19	37	mT11B_I	1.63241	-0.0106733
19	A19	38	mT11B_I	1.63631	-0.0113593
19	A19	39	mT11B_I	1.65091	-0.00134027
19	A19	40	mT11B_I	1.65426	-0.00257313
19	A19	41	mT11B_I	1.64921	-0.0122036
19	A19	42	mT11B_I	1.65235	-0.0136533
19	A19	43	mT11B_I	1.66123	-0.00935744
19	A19	44	mT11B_I	1.67251	-0.00265943
19	A19	45	mT11B_I	1.68517	0.00541927
20	A20	1	mT11B_I	1.46554	-0.00298058
20	A20	2	mT11B_I	1.47123	-0.00111594
20	A20	3	mT11B_I	1.47927	0.00310237
20	A20	4	mT11B_I	1.48542	0.00542632
20	A20	5	mT11B_I	1.48806	0.00424456
20	A20	6	mT11B_I	1.48673	-0.000919499
20	A20	7	mT11B_I	1.49833	0.00686114
20	A20	8	mT11B_I	1.49492	-0.000379429
20	A20	9	mT11B_I	1.50092	0.00180397
20	A20	10	mT11B_I	1.50152	-0.00142806
20	A20	11	mT11B_I	1.49977	-0.00699588
20	A20	12	mT11B_I	1.51417	0.00357568
20	A20	13	mT11B_I	1.51416	-0.000259435
20	A20	14	mT11B_I	1.5063	-0.0119441
20	A20	15	mT11B_I	1.51689	-0.00517832
20	A20	16	mT11B_I	1.52689	0.000993592
20	A20	17	mT11B_I	1.52753	-0.00219195
20	A20	18	mT11B_I	1.52734	-0.00619932
20	A20	19	mT11B_I	1.53249	-0.00487757
20	A20	20	mT11B_I	1.53034	-0.01085
20	A20	21	mT11B_I	1.53782	-0.00719172
20	A20	22	mT11B_I	1.54549	-0.00335083
20	A20	23	mT11B_I	1.55844	0.00577472
20	A20	24	mT11B_I	1.56478	0.00829406
20	A20	25	mT11B_I	1.56409	0.00377289
20	A20	26	mT11B_I	1.56387	-0.000273462
20	A20	27	mT11B_I	1.56593	-0.00203028
20	A20	28	mT11B_I	1.57569	0.00389796
20	A20	29	mT11B_I	1.58107	0.00545289
20	A20	30	mT11B_I	1.58015	0.000707615
20	A20	31	mT11B_I	1.58684	0.00358088
20	A20	32	mT11B_I	1.59352	0.00643579
20	A20	33	mT11B_I	1.59154	0.000631935
20	A20	34	mT11B_I	1.59897	0.00423584
20	A20	35	mT11B_I	1.60354	0.00497502
20	A20	36	mT11B_I	1.60383	0.00143888
20	A20	37	mT11B_I	1.60855	0.00233912
20	A20	38	mT11B_I	1.61752	0.00748773
20	A20	39	mT11B_I	1.61068	-0.00318237
20	A20	40	mT11B_I	1.60742	-0.0102667
20	A20	41	mT11B_I	1.62259	0.00108192
20	A20	42	mT11B_I	1.62931	0.00397772
20	A20	43	mT11B_I	1.62815	-0.00100836
20	A20	44	mT11B_I	1.62142	-0.0115653
20	A20	45	mT11B_I	1.62458	-0.012226
21	A21	1
21	A21	2
21	A21	3
21	A21	4
21	A21	5
21	A21	6
21	A21	7
21	A21	8
21	A21	9
21	A21	10
21	A21	11
21	A21	12
21	A21	13
21	A21	14
21	A21	15
21	A21	16
21	A21	17
21	A21	18
21	A21	19
21	A21	20
21	A21	21
21	A21	22
21	A21	23
21	A21	24
21	A21	25
21	A21	26
21	A21	27
21	A21	28
21	A21	29
21	A21	30
21	A21	31
21	A21	32
21	A21	33
21	A21	34
21	A21	35
21	A21	36
21	A21	37
21	A21	38
21	A21	39
21	A21	40
21	A21	41
21	A21	42
21	A21	43
21	A21	44
21	A21	45
22	A22	1
22	A22	2
22	A22	3
22	A22	4
22	A22	5
22	A22	6
22	A22	7
22	A22	8
22	A22	9
22	A22	10
22	A22	11
22	A22	12
22	A22	13
22	A22	14
22	A22	15
22	A22	16
22	A22	17
22	A22	18
22	A22	19
22	A22	20
22	A22	21
22	A22	22
22	A22	23
22	A22	24
22	A22	25
22	A22	26
22	A22	27
22	A22	28
22	A22	29
22	A22	30
22	A22	31
22	A22	32
22	A22	33
22	A22	34
22	A22	35
22	A22	36
22	A22	37
22	A22	38
22	A22	39
22	A22	40
22	A22	41
22	A22	42
22	A22	43
22	A22	44
22	A22	45
23	A23	1
23	A23	2
23	A23	3
23	A23	4
23	A23	5
23	A23	6
23	A23	7
23	A23	8
23	A23	9
23	A23	10
23	A23	11
23	A23	12
23	A23	13
23	A23	14
23	A23	15
23	A23	16
23	A23	17
23	A23	18
23	A23	19
23	A23	20
23	A23	21
23	A23	22
23	A23	23
23	A23	24
23	A23	25
23	A23	26
23	A23	27
23	A23	28
23	A23	29
23	A23	30
23	A23	31
23	A23	32
23	A23	33
23	A23	34
23	A23	35
23	A23	36
23	A23	37
23	A23	38
23	A23	39
23	A23	40
23	A23	41
23	A23	42
23	A23	43
23	A23	44
23	A23	45
24	A24	1
24	A24	2
24	A24	3
24	A24	4
24	A24	5
24	A24	6
24	A24	7
24	A24	8
24	A24	9
24	A24	10
24	A24	11
24	A24	12
24	A24	13
24	A24	14
24	A24	15
24	A24	16
24	A24	17
24	A24	18
24	A24	19
24	A24	20
24	A24	21
24	A24	22
24	A24	23
24	A24	24
24	A24	25
24	A24	26
24	A24	27
24	A24	28
24	A24	29
24	A24	30
24	A24	31
24	A24	32
24	A24	33
24	A24	34
24	A24	35
24	A24	36
24	A24	37
24	A24	38
24	A24	39
24	A24	40
24	A24	41
24	A24	42
24	A24	43
24	A24	44
24	A24	45
25	B1	1	mT11B_II	1.73076	-0.0024877
25	B1	2	mT11B_II	1.73493	-0.00149991
25	B1	3	mT11B_II	1.74439	0.00477886
25	B1	4	mT11B_II	1.75335	0.0105653
25	B1	5	mT11B_II	1.74798	0.00200561
25	B1	6	mT11B_II	1.74071	-0.0084458
25	B1	7	mT11B_II	1.74988	-0.0024492
25	B1	8	mT11B_II	1.75823	0.00271258
25	B1	9	mT11B_II	1.76768	0.00898599
25	B1	10	mT11B_II	1.76405	0.00217368
25	B1	11	mT11B_II	1.75599	-0.00907358
25	B1	12	mT11B_II	1.75282	-0.0154256
25	B1	13	mT11B_II	1.76092	-0.0104982
25	B1	14	mT11B_II	1.77737	0.0027704
25	B1	15	mT11B_II	1.78055	0.00276386
25	B1	16	mT11B_II	1.77608	-0.00488375
25	B1	17	mT11B_II	1.78403	-0.000118936
25	B1	18	mT11B_II	1.78654	-0.000790422
25	B1	19	mT11B_II	1.78786	-0.00264995
25	B1	20	mT11B_II	1.80178	0.0080863
25	B1	21	mT11B_II	1.80467	0.00779878
25	B1	22	mT11B_II	1.80175	0.0016941
25	B1	23	mT11B_II	1.81303	0.0097926
25	B1	24	mT11B_II	1.83905	0.0326285
25	B1	25	mT11B_II	1.87267	0.0630732
25	B1	26	mT11B_II	1.94552	0.132741
25	B1	27	mT11B_II	2.07271	0.256745
25	B1	28	mT11B_II	2.31492	0.495773
25	B1	29	mT11B_II	2.71951	0.897178
25	B1	30	mT11B_II	3.30757	1.48206
25	B1	31	mT11B_II	4.02652	2.19783
25	B1	32	mT11B_II	4.78553	2.95365
25	B1	33	mT11B_II	5.55776	3.72271
25	B1	34	mT11B_II	6.33116	4.49292
25	B1	35	mT11B_II	7.05816	5.21675
25	B1	36	mT11B_II	7.71552	5.87092
25	B1	37	mT11B_II	8.32706	6.47928
25	B1	38	mT11B_II	8.86288	7.01191
25	B1	39	mT11B_II	9.33375	7.4796
25	B1	40	mT11B_II	9.75323	7.89591
25	B1	41	mT11B_II	10.0905	8.22997
25	B1	42	mT11B_II	10.3706	8.50687
25	B1	43	mT11B_II	10.6073	8.74042
25	B1	44	mT11B_II	10.8225	8.95241
25	B1	45	mT11B_II	10.9782	9.10501
26	B2	1	mT11B_II	1.75714	-0.0150651
26	B2	2	mT11B_II	1.7615	-0.0152595
26	B2	3	mT11B_II	1.76632	-0.0150046
26	B2	4	mT11B_II	1.78462	-0.001259
26	B2	5	mT11B_II	1.79677	0.00633184
26	B2	6	mT11B_II	1.7933	-0.00170077
26	B2	7	mT11B_II	1.80339	0.00383239
26	B2	8	mT11B_II	1.81326	0.0091356
26	B2	9	mT11B_II	1.81013	0.00145442
26	B2	10	mT11B_II	1.81631	0.00306608
26	B2	11	mT11B_II	1.83034	0.012544
26	B2	12	mT11B_II	1.8273	0.00494042
26	B2	13	mT11B_II	1.82233	-0.00459102
26	B2	14	mT11B_II	1.82072	-0.0107559
26	B2	15	mT11B_II	1.8296	-0.00643624
26	B2	16	mT11B_II	1.83707	-0.00353307
26	B2	17	mT11B_II	1.84494	-0.000218274
26	B2	18	mT11B_II	1.84674	-0.00297683
26	B2	19	mT11B_II	1.85239	-0.00188803
26	B2	20	mT11B_II	1.86291	0.00406976
26	B2	21	mT11B_II	1.86639	0.0029892
26	B2	22	mT11B_II	1.86957	0.00161693
26	B2	23	mT11B_II	1.89278	0.0202622
26	B2	24	mT11B_II	1.91502	0.037938
26	B2	25	mT11B_II	1.95095	0.0693144
26	B2	26	mT11B_II	2.02186	0.135664
26	B2	27	mT11B_II	2.15881	0.268056
26	B2	28	mT11B_II	2.41608	0.520767
26	B2	29	mT11B_II	2.84635	0.946469
26	B2	30	mT11B_II	3.45726	1.55282
26	B2	31	mT11B_II	4.17408	2.26508
26	B2	32	mT11B_II	4.94686	3.03331
26	B2	33	mT11B_II	5.74205	3.82393
26	B2	34	mT11B_II	6.50363	4.58096
26	B2	35	mT11B_II	7.2391	5.31186
26	B2	36	mT11B_II	7.92558	5.99379
26	B2	37	mT11B_II	8.53801	6.60166
26	B2	38	mT11B_II	9.07422	7.1333
26	B2	39	mT11B_II	9.57011	7.62464
26	B2	40	mT11B_II	9.9647	8.01467
26	B2	41	mT11B_II	10.36	8.40536
26	B2	42	mT11B_II	10.6817	8.7225
26	B2	43	mT11B_II	10.8993	8.93561
26	B2	44	mT11B_II	11.0918	9.12357
26	B2	45	mT11B_II	11.2223	9.2495
27	B3	1	mT11B_II	1.76502	-0.0159458
27	B3	2	mT11B_II	1.77476	-0.0107728
27	B3	3	mT11B_II	1.78633	-0.0037682
27	B3	4	mT11B_II	1.78917	-0.00549594
27	B3	5	mT11B_II	1.79499	-0.00424427
27	B3	6	mT11B_II	1.80045	-0.00334571
27	B3	7	mT11B_II	1.80719	-0.0011691
27	B3	8	mT11B_II	1.82062	0.00768753
27	B3	9	mT11B_II	1.82999	0.0124942
27	B3	10	mT11B_II	1.82917	0.00710858
27	B3	11	mT11B_II	1.83207	0.00543986
27	B3	12	mT11B_II	1.8284	-0.00278908
27	B3	13	mT11B_II	1.83131	-0.00444957
27	B3	14	mT11B_II	1.83949	-0.000832917
27	B3	15	mT11B_II	1.84469	-0.000199948
27	B3	16	mT11B_II	1.84705	-0.00240929
27	B3	17	mT11B_II	1.85353	-0.000492315
27	B3	18	mT11B_II	1.86041	0.00182687
27	B3	19	mT11B_II	1.86113	-0.00202625
27	B3	20	mT11B_II	1.86292	-0.00479801
27	B3	21	mT11B_II	1.87212	-0.000164382
27	B3	22	mT11B_II	1.87848	0.0016279
27	B3	23	mT11B_II	1.89311	0.0116894
27	B3	24	mT11B_II	1.91697	0.0309873
27	B3	25	mT11B_II	1.95962	0.0690749
27	B3	26	mT11B_II	2.03667	0.141554
27	B3	27	mT11B_II	2.17333	0.273651
27	B3	28	mT11B_II	2.41556	0.511313
27	B3	29	mT11B_II	2.84288	0.934073
27	B3	30	mT11B_II	3.46227	1.54889
27	B3	31	mT11B_II	4.20497	2.28703
27	B3	32	mT11B_II	4.99404	3.07153
27	B3	33	mT11B_II	5.78741	3.86033
27	B3	34	mT11B_II	6.57699	4.64535
27	B3	35	mT11B_II	7.33668	5.40048
27	B3	36	mT11B_II	8.03476	6.09399
27	B3	37	mT11B_II	8.67138	6.72605
27	B3	38	mT11B_II	9.23868	7.28877
27	B3	39	mT11B_II	9.75137	7.7969
27	B3	40	mT11B_II	10.1791	8.22003
27	B3	41	mT11B_II	10.5732	8.60962
27	B3	42	mT11B_II	10.9087	8.94056
27	B3	43	mT11B_II	11.1362	9.16346
27	B3	44	mT11B_II	11.3548	9.37751
27	B3	45	mT11B_II	11.5215	9.53961
28	B4	1	mT11B_II	1.75148	-0.000142208
28	B4	2	mT11B_II	1.75368	-0.00232427
28	B4	3	mT11B_II	1.7615	0.00111402
28	B4	4	mT11B_II	1.7605	-0.00426965
28	B4	5	mT11B_II	1.76959	0.000441086
28	B4	6	mT11B_II	1.76874	-0.00479882
28	B4	7	mT11B_II	1.78162	0.00370373
28	B4	8	mT11B_II	1.78764	0.00533958
28	B4	9	mT11B_II	1.78841	0.00172616
28	B4	10	mT11B_II	1.78514	-0.00592427
28	B4	11	mT11B_II	1.79962	0.00417806
28	B4	12	mT11B_II	1.80141	0.00157793
28	B4	13	mT11B_II	1.80462	0.000403778
28	B4	14	mT11B_II	1.80726	-0.00133244
28	B4	15	mT11B_II	1.81821	0.00523068
28	B4	16	mT11B_II	1.81365	-0.00371019
28	B4	17	mT11B_II	1.81492	-0.00681756
28	B4	18	mT11B_II	1.82503	-0.0010951
28	B4	19	mT11B_II	1.83221	0.00170078
28	B4	20	mT11B_II	1.83997	0.00507863
28	B4	21	mT11B_II	1.83673	-0.00254641
28	B4	22	mT11B_II	1.84917	0.00551745
28	B4	23	mT11B_II	1.86109	0.013057
28	B4	24	mT11B_II	1.88585	0.033427
28	B4	25	mT11B_II	1.93146	0.0746622
28	B4	26	mT11B_II	2.00286	0.141673
28	B4	27	mT11B_II	2.13449	0.268922
28	B4	28	mT11B_II	2.39076	0.520813
28	B4	29	mT11B_II	2.82235	0.94802
28	B4	30	mT11B_II	3.43035	1.55164
28	B4	31	mT11B_II	4.16353	2.28043
28	B4	32	mT11B_II	4.93594	3.04846
28	B4	33	mT11B_II	5.7072	3.81533
28	B4	34	mT11B_II	6.47869	4.58245
28	B4	35	mT11B_II	7.21414	5.31351
28	B4	36	mT11B_II	7.90746	6.00245
28	B4	37	mT11B_II	8.53989	6.6305
28	B4	38	mT11B_II	9.09071	7.17693
28	B4	39	mT11B_II	9.57695	7.65879
28	B4	40	mT11B_II	10.0119	8.08936
28	B4	41	mT11B_II	10.3533	8.42641
28	B4	42	mT11B_II	10.6678	8.7365
28	B4	43	mT11B_II	10.9111	8.9754
28	B4	44	mT11B_II	11.0939	9.15379
28	B4	45	mT11B_II	11.2342	9.28979
29	B5	1	mT11B_II	1.6872	-0.020342
29	B5	2	mT11B_II	1.69463	-0.0183596
29	B5	3	mT11B_II	1.71255	-0.00589388
29	B5	4	mT11B_II	1.7129	-0.0109879
29	B5	5	mT11B_II	1.72836	-0.000976396
29	B5	6	mT11B_II	1.73693	0.00214634
29	B5	7	mT11B_II	1.74732	0.00708344
29	B5	8	mT11B_II	1.75142	0.00574191
29	B5	9	mT11B_II	1.75279	0.00165857
29	B5	10	mT11B_II	1.76024	0.00366288
29	B5	11	mT11B_II	1.7706	0.0085777
29	B5	12	mT11B_II	1.77464	0.00716905
29	B5	13	mT11B_II	1.77568	0.00275669
29	B5	14	mT11B_II	1.77515	-0.00322244
29	B5	15	mT11B_II	1.78368	-0.000139284
29	B5	16	mT11B_II	1.78607	-0.00319588
29	B5	17	mT11B_II	1.78797	-0.00675053
29	B5	18	mT11B_II	1.79501	-0.00515367
29	B5	19	mT11B_II	1.79429	-0.0113234
29	B5	20	mT11B_II	1.80701	-0.00405482
29	B5	21	mT11B_II	1.81753	0.0010183
29	B5	22	mT11B_II	1.82421	0.00225515
29	B5	23	mT11B_II	1.83703	0.00962817
29	B5	24	mT11B_II	1.84815	0.0152963
29	B5	25	mT11B_II	1.87532	0.0370164
29	B5	26	mT11B_II	1.92775	0.0839976
29	B5	27	mT11B_II	2.03137	0.182169
29	B5	28	mT11B_II	2.22502	0.370377
29	B5	29	mT11B_II	2.56181	0.701711
29	B5	30	mT11B_II	3.09456	1.22902
29	B5	31	mT11B_II	3.77554	1.90454
29	B5	32	mT11B_II	4.53672	2.66028
29	B5	33	mT11B_II	5.31983	3.43794
29	B5	34	mT11B_II	6.10433	4.217
29	B5	35	mT11B_II	6.87541	4.98263
29	B5	36	mT11B_II	7.59961	5.70138
29	B5	37	mT11B_II	8.24573	6.34205
29	B5	38	mT11B_II	8.85756	6.94843
29	B5	39	mT11B_II	9.38199	7.46741
29	B5	40	mT11B_II	9.824	7.90398
29	B5	41	mT11B_II	10.2135	8.28807
29	B5	42	mT11B_II	10.554	8.62305
29	B5	43	mT11B_II	10.8124	8.87602
29	B5	44	mT11B_II	11.0432	9.10134
29	B5	45	mT11B_II	11.1339	9.18667
30	B6	1	mT11B_II	1.73021	-0.0123606
30	B6	2	mT11B_II	1.73626	-0.0113159
30	B6	3	mT11B_II	1.74234	-0.0102435
30	B6	4	mT11B_II	1.7521	-0.00548821
30	B6	5	mT11B_II	1.76936	0.00677277
30	B6	6	mT11B_II	1.77283	0.00523622
30	B6	7	mT11B_II	1.77816	0.00556375
30	B6	8	mT11B_II	1.77973	0.00212284
30	B6	9	mT11B_II	1.7812	-0.00140725
30	B6	10	mT11B_II	1.78674	-0.000872175
30	B6	11	mT11B_II	1.78799	-0.0046247
30	B6	12	mT11B_II	1.79767	4.81241e-05
30	B6	13	mT11B_II	1.80462	0.00198641
30	B6	14	mT11B_II	1.8126	0.00496491
30	B6	15	mT11B_II	1.81242	-0.000214311
30	B6	16	mT11B_II	1.81863	0.000987022
30	B6	17	mT11B_II	1.82642	0.00377587
30	B6	18	mT11B_II	1.82563	-0.0020217
30	B6	19	mT11B_II	1.82783	-0.00482329
30	B6	20	mT11B_II	1.83757	-9.56309e-05
30	B6	21	mT11B_II	1.84499	0.00232247
30	B6	22	mT11B_II	1.84368	-0.0039896
30	B6	23	mT11B_II	1.85629	0.00361804
30	B6	24	mT11B_II	1.87029	0.0126084
30	B6	25	mT11B_II	1.90954	0.0468604
30	B6	26	mT11B_II	1.96046	0.0927691
30	B6	27	mT11B_II	2.05772	0.185024
30	B6	28	mT11B_II	2.2536	0.3759
30	B6	29	mT11B_II	2.60703	0.724324
30	B6	30	mT11B_II	3.14086	1.25316
30	B6	31	mT11B_II	3.82599	1.93328
30	B6	32	mT11B_II	4.60485	2.70714
30	B6	33	mT11B_II	5.40368	3.50096
30	B6	34	mT11B_II	6.16963	4.26191
30	B6	35	mT11B_II	6.9266	5.01387
30	B6	36	mT11B_II	7.64226	5.72453
30	B6	37	mT11B_II	8.30323	6.38049
30	B6	38	mT11B_II	8.87998	6.95223
30	B6	39	mT11B_II	9.40697	7.47423
30	B6	40	mT11B_II	9.87124	7.93349
30	B6	41	mT11B_II	10.2469	8.30416
30	B6	42	mT11B_II	10.5919	8.64411
30	B6	43	mT11B_II	10.8682	8.91547
30	B6	44	mT11B_II	11.0931	9.13528
30	B6	45	mT11B_II	11.2623	9.29948
31	B7	1	mT11B_II	1.78318	-0.00475781
31	B7	2	mT11B_II	1.78877	-0.00278706
31	B7	3	mT11B_II	1.80239	0.00721745
31	B7	4	mT11B_II	1.79888	8.20382e-05
31	B7	5	mT11B_II	1.80628	0.00386239
31	B7	6	mT11B_II	1.80424	-0.00178958
31	B7	7	mT11B_II	1.81129	0.00163767
31	B7	8	mT11B_II	1.81295	-0.000318689
31	B7	9	mT11B_II	1.81242	-0.00446719
31	B7	10	mT11B_II	1.8157	-0.00480504
31	B7	11	mT11B_II	1.81586	-0.00825927
31	B7	12	mT11B_II	1.82885	0.0011114
31	B7	13	mT11B_II	1.83245	0.00110018
31	B7	14	mT11B_II	1.83244	-0.00253548
31	B7	15	mT11B_II	1.83442	-0.00416926
31	B7	16	mT11B_II	1.83999	-0.00221508
31	B7	17	mT11B_II	1.84857	0.0027514
31	B7	18	mT11B_II	1.85571	0.00627378
31	B7	19	mT11B_II	1.85718	0.00412323
31	B7	20	mT11B_II	1.85764	0.000968698
31	B7	21	mT11B_II	1.85972	-0.000568641
31	B7	22	mT11B_II	1.86905	0.00513741
31	B7	23	mT11B_II	1.88809	0.0205618
31	B7	24	mT11B_II	1.90365	0.0325
31	B7	25	mT11B_II	1.93967	0.0649085
31	B7	26	mT11B_II	1.99708	0.118701
31	B7	27	mT11B_II	2.09903	0.217032
31	B7	28	mT11B_II	2.29167	0.40605
31	B7	29	mT11B_II	2.64683	0.757595
31	B7	30	mT11B_II	3.1899	1.29705
31	B7	31	mT11B_II	3.8892	1.99273
31	B7	32	mT11B_II	4.64629	2.74621
31	B7	33	mT11B_II	5.43241	3.52871
31	B7	34	mT11B_II	6.21342	4.30609
31	B7	35	mT11B_II	6.96676	5.05582
31	B7	36	mT11B_II	7.72455	5.80999
31	B7	37	mT11B_II	8.3959	6.47772
31	B7	38	mT11B_II	8.94956	7.02777
31	B7	39	mT11B_II	9.4666	7.54119
31	B7	40	mT11B_II	9.90496	7.97594
31	B7	41	mT11B_II	10.2676	8.33491
31	B7	42	mT11B_II	10.579	8.64273
31	B7	43	mT11B_II	10.8618	8.92189
31	B7	44	mT11B_II	11.0952	9.15171
31	B7	45	mT11B_II	11.2711	9.32397
32	B8	1	mT11B_II	1.78914	-0.00468923
32	B8	2	mT11B_II	1.79482	-0.0021063
32	B8	3	mT11B_II	1.79352	-0.00650677
32	B8	4	mT11B_II	1.80431	0.00118034
32	B8	5	mT11B_II	1.80789	0.00166232
32	B8	6	mT11B_II	1.80887	-0.000457076
32	B8	7	mT11B_II	1.81874	0.00631165
32	B8	8	mT11B_II	1.81709	0.00156058
32	B8	9	mT11B_II	1.82111	0.00246993
32	B8	10	mT11B_II	1.82356	0.00182849
32	B8	11	mT11B_II	1.82157	-0.00326482
32	B8	12	mT11B_II	1.82316	-0.00477542
32	B8	13	mT11B_II	1.82408	-0.00696027
32	B8	14	mT11B_II	1.83866	0.00451877
32	B8	15	mT11B_II	1.837	-0.000240519
32	B8	16	mT11B_II	1.83606	-0.00428074
32	B8	17	mT11B_II	1.84869	0.00524387
32	B8	18	mT11B_II	1.8521	0.00555228
32	B8	19	mT11B_II	1.85207	0.00242389
32	B8	20	mT11B_II	1.8517	-0.00104364
32	B8	21	mT11B_II	1.85063	-0.00522286
32	B8	22	mT11B_II	1.86367	0.00472041
32	B8	23	mT11B_II	1.87928	0.0172308
32	B8	24	mT11B_II	1.89534	0.030185
32	B8	25	mT11B_II	1.93228	0.0640208
32	B8	26	mT11B_II	1.98832	0.11696
32	B8	27	mT11B_II	2.09389	0.219434
32	B8	28	mT11B_II	2.30045	0.422896
32	B8	29	mT11B_II	2.66523	0.784571
32	B8	30	mT11B_II	3.19554	1.31178
32	B8	31	mT11B_II	3.88076	1.9939
32	B8	32	mT11B_II	4.62693	2.73697
32	B8	33	mT11B_II	5.41101	3.51795
32	B8	34	mT11B_II	6.19609	4.29993
32	B8	35	mT11B_II	6.95299	5.05373
32	B8	36	mT11B_II	7.65655	5.75419
32	B8	37	mT11B_II	8.30826	6.40279
32	B8	38	mT11B_II	8.88252	6.97395
32	B8	39	mT11B_II	9.40314	7.49147
32	B8	40	mT11B_II	9.85189	7.93712
32	B8	41	mT11B_II	10.2007	8.28281
32	B8	42	mT11B_II	10.5053	8.58428
32	B8	43	mT11B_II	10.765	8.8409
32	B8	44	mT11B_II	11.006	9.07879
32	B8	45	mT11B_II	11.159	9.22871
33	B9	1	mT11B_II	1.72643	-0.00671197
33	B9	2	mT11B_II	1.72889	-0.0093406
33	B9	3	mT11B_II	1.73909	-0.004223
33	B9	4	mT11B_II	1.74278	-0.00561542
33	B9	5	mT11B_II	1.76059	0.0071156
33	B9	6	mT11B_II	1.76243	0.00387329
33	B9	7	mT11B_II	1.76832	0.00468564
33	B9	8	mT11B_II	1.77342	0.00470311
33	B9	9	mT11B_II	1.77598	0.00218058
33	B9	10	mT11B_II	1.77517	-0.00371723
33	B9	11	mT11B_II	1.78067	-0.00329839
33	B9	12	mT11B_II	1.78593	-0.00311677
33	B9	13	mT11B_II	1.78921	-0.00491784
33	B9	14	mT11B_II	1.7991	-0.000116863
33	B9	15	mT11B_II	1.80443	0.000133062
33	B9	16	mT11B_II	1.81029	0.000915018
33	B9	17	mT11B_II	1.81051	-0.00395116
33	B9	18	mT11B_II	1.82078	0.00123367
33	B9	19	mT11B_II	1.82558	0.00095824
33	B9	20	mT11B_II	1.82648	-0.00322451
33	B9	21	mT11B_II	1.83792	0.00312702
33	B9	22	mT11B_II	1.84313	0.00325595
33	B9	23	mT11B_II	1.85772	0.012768
33	B9	24	mT11B_II	1.86993	0.0198897
33	B9	25	mT11B_II	1.90274	0.0476182
33	B9	26	mT11B_II	1.94821	0.0880059
33	B9	27	mT11B_II	2.02914	0.163857
33	B9	28	mT11B_II	2.20052	0.330152
33	B9	29	mT11B_II	2.51241	0.636963
33	B9	30	mT11B_II	3.01036	1.12982
33	B9	31	mT11B_II	3.67554	1.78993
33	B9	32	mT11B_II	4.4318	2.5411
33	B9	33	mT11B_II	5.22358	3.3278
33	B9	34	mT11B_II	6.00241	4.10155
33	B9	35	mT11B_II	6.76682	4.86088
33	B9	36	mT11B_II	7.50225	5.59123
33	B9	37	mT11B_II	8.19212	6.27601
33	B9	38	mT11B_II	8.80182	6.88063
33	B9	39	mT11B_II	9.31909	7.39282
33	B9	40	mT11B_II	9.75511	7.82376
33	B9	41	mT11B_II	10.1666	8.23014
33	B9	42	mT11B_II	10.5079	8.56637
33	B9	43	mT11B_II	10.7857	8.83905
33	B9	44	mT11B_II	11.0564	9.1047
33	B9	45	mT11B_II	11.2305	9.27372
34	B10	1	mT11B_II	1.75685	-0.0102363
34	B10	2	mT11B_II	1.76582	-0.00508982
34	B10	3	mT11B_II	1.77498	0.000250399
34	B10	4	mT11B_II	1.78014	0.00159437
34	B10	5	mT11B_II	1.79046	0.0080877
34	B10	6	mT11B_II	1.78328	-0.00291008
34	B10	7	mT11B_II	1.778	-0.0120161
34	B10	8	mT11B_II	1.79463	0.000793281
34	B10	9	mT11B_II	1.81123	0.0135706
34	B10	10	mT11B_II	1.80326	0.00178069
34	B10	11	mT11B_II	1.802	-0.003295
34	B10	12	mT11B_II	1.80349	-0.00563305
34	B10	13	mT11B_II	1.80328	-0.00965624
34	B10	14	mT11B_II	1.81544	-0.00131779
34	B10	15	mT11B_II	1.82548	0.00489349
34	B10	16	mT11B_II	1.8244	-1.70658e-07
34	B10	17	mT11B_II	1.82516	-0.00306921
34	B10	18	mT11B_II	1.83548	0.00343795
34	B10	19	mT11B_II	1.83869	0.00282497
34	B10	20	mT11B_II	1.83869	-0.00100272
34	B10	21	mT11B_II	1.84137	-0.00214081
34	B10	22	mT11B_II	1.85114	0.00380774
34	B10	23	mT11B_II	1.86043	0.00928278
34	B10	24	mT11B_II	1.88289	0.0279182
34	B10	25	mT11B_II	1.91117	0.0523769
34	B10	26	mT11B_II	1.96584	0.103223
34	B10	27	mT11B_II	2.05869	0.192256
34	B10	28	mT11B_II	2.24118	0.370925
34	B10	29	mT11B_II	2.56884	0.694764
34	B10	30	mT11B_II	3.0887	1.2108
34	B10	31	mT11B_II	3.76339	1.88166
34	B10	32	mT11B_II	4.52668	2.64114
34	B10	33	mT11B_II	5.3237	3.43434
34	B10	34	mT11B_II	6.11746	4.22427
34	B10	35	mT11B_II	6.8803	4.9833
34	B10	36	mT11B_II	7.61631	5.71548
34	B10	37	mT11B_II	8.27818	6.37353
34	B10	38	mT11B_II	8.88305	6.97458
34	B10	39	mT11B_II	9.43045	7.51816
34	B10	40	mT11B_II	9.90031	7.98419
34	B10	41	mT11B_II	10.2794	8.35946
34	B10	42	mT11B_II	10.6131	8.68934
34	B10	43	mT11B_II	10.9191	8.99156
34	B10	44	mT11B_II	11.151	9.21961
34	B10	45	mT11B_II	11.3302	9.39501
35	B11	1	mT11B_II	1.75647	-0.00419493
35	B11	2	mT11B_II	1.76137	-0.00371052
35	B11	3	mT11B_II	1.76732	-0.00217933
35	B11	4	mT11B_II	1.77731	0.00339961
35	B11	5	mT11B_II	1.77935	0.00102395
35	B11	6	mT11B_II	1.77483	-0.00791632
35	B11	7	mT11B_II	1.78693	-0.000232983
35	B11	8	mT11B_II	1.79724	0.00566007
35	B11	9	mT11B_II	1.79329	-0.00270561
35	B11	10	mT11B_II	1.79454	-0.00587473
35	B11	11	mT11B_II	1.80854	0.00370893
35	B11	12	mT11B_II	1.81607	0.0068281
35	B11	13	mT11B_II	1.81153	-0.00212958
35	B11	14	mT11B_II	1.82166	0.00357799
35	B11	15	mT11B_II	1.82677	0.00427734
35	B11	16	mT11B_II	1.81931	-0.00759811
35	B11	17	mT11B_II	1.82817	-0.003155
35	B11	18	mT11B_II	1.84259	0.00684971
35	B11	19	mT11B_II	1.8443	0.00413871
35	B11	20	mT11B_II	1.8434	-0.00117915
35	B11	21	mT11B_II	1.84381	-0.00517951
35	B11	22	mT11B_II	1.8521	-0.00131408
35	B11	23	mT11B_II	1.85875	0.000928902
35	B11	24	mT11B_II	1.8805	0.0182525
35	B11	25	mT11B_II	1.91327	0.0466144
35	B11	26	mT11B_II	1.96295	0.091872
35	B11	27	mT11B_II	2.05512	0.179632
35	B11	28	mT11B_II	2.24554	0.365631
35	B11	29	mT11B_II	2.57219	0.687867
35	B11	30	mT11B_II	3.08379	1.19505
35	B11	31	mT11B_II	3.76035	1.86719
35	B11	32	mT11B_II	4.52236	2.62479
35	B11	33	mT11B_II	5.31636	3.41437
35	B11	34	mT11B_II	6.1126	4.20619
35	B11	35	mT11B_II	6.87012	4.9593
35	B11	36	mT11B_II	7.59923	5.68399
35	B11	37	mT11B_II	8.26901	6.34936
35	B11	38	mT11B_II	8.86425	6.94018
35	B11	39	mT11B_II	9.39459	7.4661
35	B11	40	mT11B_II	9.87137	7.93846
35	B11	41	mT11B_II	10.3024	8.36504
35	B11	42	mT11B_II	10.6546	8.71282
35	B11	43	mT11B_II	10.9105	8.96432
35	B11	44	mT11B_II	11.1553	9.20474
35	B11	45	mT11B_II	11.3317	9.37671
36	B12	1	mT11B_II	1.76723	-0.0118867
36	B12	2	mT11B_II	1.76958	-0.0139065
36	B12	3	mT11B_II	1.78585	-0.00200801
36	B12	4	mT11B_II	1.79674	0.00451187
36	B12	5	mT11B_II	1.79555	-0.00104952
36	B12	6	mT11B_II	1.7986	-0.00236742
36	B12	7	mT11B_II	1.80928	0.00394205
36	B12	8	mT11B_II	1.80974	3.25487e-05
36	B12	9	mT11B_II	1.81387	-0.000207099
36	B12	10	mT11B_II	1.81317	-0.00527437
36	B12	11	mT11B_II	1.82245	-0.000363099
36	B12	12	mT11B_II	1.8302	0.00302181
36	B12	13	mT11B_II	1.83383	0.00228077
36	B12	14	mT11B_II	1.84237	0.0064459
36	B12	15	mT11B_II	1.83693	-0.00336351
36	B12	16	mT11B_II	1.8345	-0.0101635
36	B12	17	mT11B_II	1.84709	-0.00194535
36	B12	18	mT11B_II	1.85501	0.00160884
36	B12	19	mT11B_II	1.85702	-0.000748562
36	B12	20	mT11B_II	1.86729	0.005155
36	B12	21	mT11B_II	1.867	0.000491617
36	B12	22	mT11B_II	1.88101	0.0101311
36	B12	23	mT11B_II	1.88952	0.0142701
36	B12	24	mT11B_II	1.90593	0.0263162
36	B12	25	mT11B_II	1.93257	0.0485823
36	B12	26	mT11B_II	1.97954	0.0911792
36	B12	27	mT11B_II	2.07339	0.180664
36	B12	28	mT11B_II	2.24927	0.352169
36	B12	29	mT11B_II	2.56173	0.660264
36	B12	30	mT11B_II	3.06809	1.16225
36	B12	31	mT11B_II	3.74655	1.83634
36	B12	32	mT11B_II	4.5208	2.60622
36	B12	33	mT11B_II	5.30712	3.38817
36	B12	34	mT11B_II	6.08387	4.16055
36	B12	35	mT11B_II	6.84548	4.91779
36	B12	36	mT11B_II	7.60803	5.67597
36	B12	37	mT11B_II	8.28271	6.34628
36	B12	38	mT11B_II	8.86723	6.92644
36	B12	39	mT11B_II	9.41449	7.46932
36	B12	40	mT11B_II	9.89909	7.94956
36	B12	41	mT11B_II	10.3078	8.35388
36	B12	42	mT11B_II	10.644	8.6857
36	B12	43	mT11B_II	10.9136	8.95091
36	B12	44	mT11B_II	11.1889	9.2219
36	B12	45	mT11B_II	11.3328	9.36144
37	B13	1	mT11B_II	1.76177	-0.0164564
37	B13	2	mT11B_II	1.76682	-0.0156059
37	B13	3	mT11B_II	1.79128	0.00465187
37	B13	4	mT11B_II	1.78958	-0.00124597
37	B13	5	mT11B_II	1.78553	-0.00948914
37	B13	6	mT11B_II	1.79919	-2.88926e-05
37	B13	7	mT11B_II	1.81242	0.00900411
37	B13	8	mT11B_II	1.81585	0.00822619
37	B13	9	mT11B_II	1.81084	-0.000974232
37	B13	10	mT11B_II	1.81689	0.000874383
37	B13	11	mT11B_II	1.82037	0.000158687
37	B13	12	mT11B_II	1.82114	-0.00327689
37	B13	13	mT11B_II	1.8217	-0.00690606
37	B13	14	mT11B_II	1.83156	-0.0012468
37	B13	15	mT11B_II	1.83546	-0.00155003
37	B13	16	mT11B_II	1.83465	-0.0065606
37	B13	17	mT11B_II	1.84145	-0.00395048
37	B13	18	mT11B_II	1.85035	0.000745692
37	B13	19	mT11B_II	1.85467	0.00086613
37	B13	20	mT11B_II	1.8626	0.00459909
37	B13	21	mT11B_II	1.8683	0.00610295
37	B13	22	mT11B_II	1.8748	0.00840384
37	B13	23	mT11B_II	1.89663	0.026037
37	B13	24	mT11B_II	1.9147	0.0399039
37	B13	25	mT11B_II	1.95317	0.0741787
37	B13	26	mT11B_II	2.02578	0.142592
37	B13	27	mT11B_II	2.12877	0.24138
37	B13	28	mT11B_II	2.34463	0.45304
37	B13	29	mT11B_II	2.72154	0.825754
37	B13	30	mT11B_II	3.27624	1.37625
37	B13	31	mT11B_II	4.00544	2.10126
37	B13	32	mT11B_II	4.80683	2.89845
37	B13	33	mT11B_II	5.61779	3.70521
37	B13	34	mT11B_II	6.4231	4.50632
37	B13	35	mT11B_II	7.20293	5.28196
37	B13	36	mT11B_II	7.96954	6.04436
37	B13	37	mT11B_II	8.64655	6.71718
37	B13	38	mT11B_II	9.2552	7.32163
37	B13	39	mT11B_II	9.79854	7.86077
37	B13	40	mT11B_II	10.2786	8.33659
37	B13	41	mT11B_II	10.6908	8.74468
37	B13	42	mT11B_II	11.0705	9.12011
37	B13	43	mT11B_II	11.3881	9.43353
37	B13	44	mT11B_II	11.6342	9.67543
37	B13	45	mT11B_II	11.7984	9.83547
38	B14	1	mT11B_II	1.78706	0.00206949
38	B14	2	mT11B_II	1.78643	-0.00188393
38	B14	3	mT11B_II	1.79638	0.00473247
38	B14	4	mT11B_II	1.80064	0.00566497
38	B14	5	mT11B_II	1.80635	0.00804885
38	B14	6	mT11B_II	1.80547	0.00383651
38	B14	7	mT11B_II	1.79993	-0.0050344
38	B14	8	mT11B_II	1.80775	-0.000547438
38	B14	9	mT11B_II	1.80453	-0.00709437
38	B14	10	mT11B_II	1.80762	-0.00732964
38	B14	11	mT11B_II	1.80871	-0.00956942
38	B14	12	mT11B_II	1.82111	-0.000507562
38	B14	13	mT11B_II	1.8287	0.00375219
38	B14	14	mT11B_II	1.83265	0.00437296
38	B14	15	mT11B_II	1.82318	-0.00842316
38	B14	16	mT11B_II	1.82367	-0.011263
38	B14	17	mT11B_II	1.83842	0.000157374
38	B14	18	mT11B_II	1.84367	0.00207919
38	B14	19	mT11B_II	1.84895	0.00403272
38	B14	20	mT11B_II	1.85535	0.00709418
38	B14	21	mT11B_II	1.85758	0.00599762
38	B14	22	mT11B_II	1.86727	0.0123571
38	B14	23	mT11B_II	1.8805	0.0222563
38	B14	24	mT11B_II	1.8895	0.027931
38	B14	25	mT11B_II	1.92409	0.059189
38	B14	26	mT11B_II	1.99078	0.122552
38	B14	27	mT11B_II	2.09415	0.222591
38	B14	28	mT11B_II	2.28777	0.412878
38	B14	29	mT11B_II	2.64242	0.7642
38	B14	30	mT11B_II	3.19151	1.30996
38	B14	31	mT11B_II	3.88205	1.99717
38	B14	32	mT11B_II	4.63996	2.75175
38	B14	33	mT11B_II	5.42411	3.53257
38	B14	34	mT11B_II	6.2119	4.31704
38	B14	35	mT11B_II	6.95821	5.06001
38	B14	36	mT11B_II	7.66712	5.76559
38	B14	37	mT11B_II	8.31399	6.40913
38	B14	38	mT11B_II	8.90165	6.99346
38	B14	39	mT11B_II	9.43604	7.52453
38	B14	40	mT11B_II	9.89057	7.97572
38	B14	41	mT11B_II	10.2761	8.35797
38	B14	42	mT11B_II	10.625	8.70352
38	B14	43	mT11B_II	10.8695	8.94468
38	B14	44	mT11B_II	11.1057	9.17751
38	B14	45	mT11B_II	11.2968	9.3653
39	B15	1	mT11B_II	1.76567	-0.00898784
39	B15	2	mT11B_II	1.77423	-0.00453577
39	B15	3	mT11B_II	1.77472	-0.00815798
39	B15	4	mT11B_II	1.78417	-0.00281304
39	B15	5	mT11B_II	1.79096	-0.000135636
39	B15	6	mT11B_II	1.79497	-0.000230925
39	B15	7	mT11B_II	1.8066	0.00728387
39	B15	8	mT11B_II	1.81072	0.00730231
39	B15	9	mT11B_II	1.8138	0.0062717
39	B15	10	mT11B_II	1.81593	0.00429291
39	B15	11	mT11B_II	1.81462	-0.00112436
39	B15	12	mT11B_II	1.81448	-0.00537373
39	B15	13	mT11B_II	1.8188	-0.00516826
39	B15	14	mT11B_II	1.82792	-0.000154833
39	B15	15	mT11B_II	1.83073	-0.00145533
39	B15	16	mT11B_II	1.83528	-0.00101692
39	B15	17	mT11B_II	1.83963	-0.000775199
39	B15	18	mT11B_II	1.84215	-0.00235798
39	B15	19	mT11B_II	1.85055	0.00193173
39	B15	20	mT11B_II	1.85581	0.00307776
39	B15	21	mT11B_II	1.85544	-0.00139608
39	B15	22	mT11B_II	1.86706	0.00611919
39	B15	23	mT11B_II	1.87927	0.0142155
39	B15	24	mT11B_II	1.89891	0.0297432
39	B15	25	mT11B_II	1.93348	0.0602038
39	B15	26	mT11B_II	1.99404	0.116663
39	B15	27	mT11B_II	2.10092	0.219428
39	B15	28	mT11B_II	2.3103	0.424702
39	B15	29	mT11B_II	2.6894	0.799689
39	B15	30	mT11B_II	3.24915	1.35534
39	B15	31	mT11B_II	3.94431	2.04638
39	B15	32	mT11B_II	4.7014	2.79937
39	B15	33	mT11B_II	5.49	3.58386
39	B15	34	mT11B_II	6.25396	4.34371
39	B15	35	mT11B_II	6.99513	5.08077
39	B15	36	mT11B_II	7.69854	5.78008
39	B15	37	mT11B_II	8.3327	6.41012
39	B15	38	mT11B_II	8.92166	6.99497
39	B15	39	mT11B_II	9.44019	7.50939
39	B15	40	mT11B_II	9.89724	7.96234
39	B15	41	mT11B_II	10.2865	8.34745
39	B15	42	mT11B_II	10.6115	8.66842
39	B15	43	mT11B_II	10.8371	8.88983
39	B15	44	mT11B_II	11.0577	9.10632
39	B15	45	mT11B_II	11.1899	9.23442
40	B16	1	mT11B_II	1.79709	-0.00162482
40	B16	2	mT11B_II	1.7998	-0.00454564
40	B16	3	mT11B_II	1.81455	0.00456807
40	B16	4	mT11B_II	1.81517	-0.000446305
40	B16	5	mT11B_II	1.8226	0.00135273
40	B16	6	mT11B_II	1.82469	-0.00218464
40	B16	7	mT11B_II	1.83238	-0.000119656
40	B16	8	mT11B_II	1.83925	0.00111742
40	B16	9	mT11B_II	1.84174	-0.00202334
40	B16	10	mT11B_II	1.84781	-0.00158663
40	B16	11	mT11B_II	1.85424	-0.000788241
40	B16	12	mT11B_II	1.85727	-0.00339399
40	B16	13	mT11B_II	1.86099	-0.00530189
40	B16	14	mT11B_II	1.87493	0.00301288
40	B16	15	mT11B_II	1.8762	-0.00135776
40	B16	16	mT11B_II	1.88296	-0.000221295
40	B16	17	mT11B_II	1.89256	0.00374317
40	B16	18	mT11B_II	1.90117	0.00672417
40	B16	19	mT11B_II	1.9024	0.00232551
40	B16	20	mT11B_II	1.90029	-0.00542019
40	B16	21	mT11B_II	1.90225	-0.00909203
40	B16	22	mT11B_II	1.92447	0.00750064
40	B16	23	mT11B_II	1.93929	0.0166903
40	B16	24	mT11B_II	1.9575	0.0292689
40	B16	25	mT11B_II	1.99396	0.0600972
40	B16	26	mT11B_II	2.0488	0.109306
40	B16	27	mT11B_II	2.15465	0.209525
40	B16	28	mT11B_II	2.36553	0.414773
40	B16	29	mT11B_II	2.72311	0.766719
40	B16	30	mT11B_II	3.26701	1.30499
40	B16	31	mT11B_II	3.95826	1.99061
40	B16	32	mT11B_II	4.73202	2.75874
40	B16	33	mT11B_II	5.52218	3.54327
40	B16	34	mT11B_II	6.30012	4.31558
40	B16	35	mT11B_II	7.06148	5.07131
40	B16	36	mT11B_II	7.78742	5.79162
40	B16	37	mT11B_II	8.44273	6.44129
40	B16	38	mT11B_II	9.03226	7.02519
40	B16	39	mT11B_II	9.55584	7.54314
40	B16	40	mT11B_II	10.0089	7.99056
40	B16	41	mT11B_II	10.3726	8.34861
40	B16	42	mT11B_II	10.671	8.6414
40	B16	43	mT11B_II	10.9079	8.87265
40	B16	44	mT11B_II	11.1142	9.0733
40	B16	45	mT11B_II	11.2678	9.22135
41	B17	1	mT11B_II	1.73148	-0.0127572
41	B17	2	mT11B_II	1.73266	-0.0158249
41	B17	3	mT11B_II	1.74465	-0.00808907
41	B17	4	mT11B_II	1.75119	-0.00579617
41	B17	5	mT11B_II	1.76598	0.00474779
41	B17	6	mT11B_II	1.77132	0.00583703
41	B17	7	mT11B_II	1.77355	0.00382349
41	B17	8	mT11B_II	1.77567	0.00169169
41	B17	9	mT11B_II	1.78387	0.00564135
41	B17	10	mT11B_II	1.78497	0.00248722
41	B17	11	mT11B_II	1.78486	-0.00186879
41	B17	12	mT11B_II	1.7875	-0.00347416
41	B17	13	mT11B_II	1.79022	-0.00500037
41	B17	14	mT11B_II	1.79078	-0.00869346
41	B17	15	mT11B_II	1.79598	-0.00774763
41	B17	16	mT11B_II	1.80444	-0.00352974
41	B17	17	mT11B_II	1.81175	-0.000469858
41	B17	18	mT11B_II	1.81168	-0.00478915
41	B17	19	mT11B_II	1.81383	-0.00688637
41	B17	20	mT11B_II	1.81881	-0.00615715
41	B17	21	mT11B_II	1.82282	-0.00640151
41	B17	22	mT11B_II	1.83034	-0.00312669
41	B17	23	mT11B_II	1.83041	-0.00730233
41	B17	24	mT11B_II	1.83477	-0.0071974
41	B17	25	mT11B_II	1.84358	-0.0026356
41	B17	26	mT11B_II	1.84096	-0.0095062
41	B17	27	mT11B_II	1.85254	-0.00217469
41	B17	28	mT11B_II	1.86337	0.0044064
41	B17	29	mT11B_II	1.86509	0.00187894
41	B17	30	mT11B_II	1.86454	-0.00292016
41	B17	31	mT11B_II	1.87175	4.39991e-05
41	B17	32	mT11B_II	1.87694	0.000983032
41	B17	33	mT11B_II	1.88095	0.00074845
41	B17	34	mT11B_II	1.88209	-0.00236039
41	B17	35	mT11B_II	1.88805	-0.000650189
41	B17	36	mT11B_II	1.88704	-0.00591016
41	B17	37	mT11B_II	1.90315	0.00595143
41	B17	38	mT11B_II	1.91831	0.0168614
41	B17	39	mT11B_II	1.92982	0.0241229
41	B17	40	mT11B_II	1.91983	0.00988671
41	B17	41	mT11B_II	1.91889	0.00469648
41	B17	42	mT11B_II	1.9241	0.00565113
41	B17	43	mT11B_II	1.92754	0.00484708
41	B17	44	mT11B_II	1.93059	0.00364607
41	B17	45	mT11B_II	1.93859	0.00740333
42	B18	1	mT11B_II	1.82361	0.00831811
42	B18	2	mT11B_II	1.82937	0.00995324
42	B18	3	mT11B_II	1.83341	0.00987998
42	B18	4	mT11B_II	1.83047	0.00281259
42	B18	5	mT11B_II	1.8335	0.00172903
42	B18	6	mT11B_II	1.84114	0.00525028
42	B18	7	mT11B_II	1.85069	0.0106772
42	B18	8	mT11B_II	1.85384	0.00970655
42	B18	9	mT11B_II	1.84983	0.00157533
42	B18	10	mT11B_II	1.84928	-0.0030894
42	B18	11	mT11B_II	1.85345	-0.00304571
42	B18	12	mT11B_II	1.86441	0.00379159
42	B18	13	mT11B_II	1.8639	-0.00082975
42	B18	14	mT11B_II	1.86798	-0.000874402
42	B18	15	mT11B_II	1.86779	-0.00518436
42	B18	16	mT11B_II	1.86685	-0.0102431
42	B18	17	mT11B_II	1.87809	-0.0031217
42	B18	18	mT11B_II	1.87956	-0.00577727
42	B18	19	mT11B_II	1.88426	-0.00519095
42	B18	20	mT11B_II	1.88851	-0.00506668
42	B18	21	mT11B_II	1.90373	0.0060364
42	B18	22	mT11B_II	1.90104	-0.000772425
42	B18	23	mT11B_II	1.89836	-0.00757422
42	B18	24	mT11B_II	1.90485	-0.00520166
42	B18	25	mT11B_II	1.91445	0.000269975
42	B18	26	mT11B_II	1.91183	-0.00646434
42	B18	27	mT11B_II	1.91619	-0.00622897
42	B18	28	mT11B_II	1.92395	-0.00258756
42	B18	29	mT11B_II	1.92136	-0.00929231
42	B18	30	mT11B_II	1.92509	-0.00968768
42	B18	31	mT11B_II	1.94401	0.0051165
42	B18	32	mT11B_II	1.94923	0.00621018
42	B18	33	mT11B_II	1.94772	0.000587244
42	B18	34	mT11B_II	1.948	-0.00325923
42	B18	35	mT11B_II	1.95556	0.000179531
42	B18	36	mT11B_II	1.96265	0.00315159
42	B18	37	mT11B_II	1.96141	-0.00220574
42	B18	38	mT11B_II	1.96214	-0.0055972
42	B18	39	mT11B_II	1.97403	0.00217017
42	B18	40	mT11B_II	1.98395	0.00797107
42	B18	41	mT11B_II	1.98125	0.00115175
42	B18	42	mT11B_II	1.9866	0.00238395
42	B18	43	mT11B_II	1.99449	0.00615423
42	B18	44	mT11B_II	2.00695	0.0144895
42	B18	45	mT11B_II	2.00078	0.00420467
43	B19	1	mT11B_II	1.77465	-0.0216417
43	B19	2	mT11B_II	1.77821	-0.0217086
43	B19	3	mT11B_II	1.79076	-0.0127741
43	B19	4	mT11B_II	1.80397	-0.00318695
43	B19	5	mT11B_II	1.80811	-0.00267183
43	B19	6	mT11B_II	1.81001	-0.00438831
43	B19	7	mT11B_II	1.82023	0.00220659
43	B19	8	mT11B_II	1.82388	0.00222925
43	B19	9	mT11B_II	1.83147	0.00619894
43	B19	10	mT11B_II	1.83175	0.00285703
43	B19	11	mT11B_II	1.84079	0.0082769
43	B19	12	mT11B_II	1.83926	0.00312719
43	B19	13	mT11B_II	1.84301	0.00325571
43	B19	14	mT11B_II	1.85258	0.00919937
43	B19	15	mT11B_II	1.85317	0.00616694
43	B19	16	mT11B_II	1.85216	0.00154199
43	B19	17	mT11B_II	1.85213	-0.00211546
43	B19	18	mT11B_II	1.86071	0.0028408
43	B19	19	mT11B_II	1.85746	-0.00403268
43	B19	20	mT11B_II	1.85405	-0.0110624
43	B19	21	mT11B_II	1.86106	-0.0076689
43	B19	22	mT11B_II	1.86394	-0.0084174
43	B19	23	mT11B_II	1.86743	-0.008549
43	B19	24	mT11B_II	1.87451	-0.0050906
43	B19	25	mT11B_II	1.88415	0.000934245
43	B19	26	mT11B_II	1.89555	0.0087104
43	B19	27	mT11B_II	1.89423	0.00376907
43	B19	28	mT11B_II	1.89719	0.00310556
43	B19	29	mT11B_II	1.90334	0.00563662
43	B19	30	mT11B_II	1.9045	0.00316817
43	B19	31	mT11B_II	1.91399	0.00904329
43	B19	32	mT11B_II	1.9155	0.00692519
43	B19	33	mT11B_II	1.91344	0.00124583
43	B19	34	mT11B_II	1.91877	0.00295674
43	B19	35	mT11B_II	1.92638	0.00693679
43	B19	36	mT11B_II	1.92824	0.00517512
43	B19	37	mT11B_II	1.93465	0.0079675
43	B19	38	mT11B_II	1.93565	0.00534979
43	B19	39	mT11B_II	1.93431	0.000381635
43	B19	40	mT11B_II	1.92957	-0.00798327
43	B19	41	mT11B_II	1.93622	-0.00494592
43	B19	42	mT11B_II	1.9476	0.00280555
43	B19	43	mT11B_II	1.9542	0.00578627
43	B19	44	mT11B_II	1.95427	0.00223266
43	B19	45	mT11B_II	1.95699	0.00132787
44	B20	1	mT11B_II	1.77062	-0.00879029
44	B20	2	mT11B_II	1.7758	-0.00781727
44	B20	3	mT11B_II	1.78568	-0.00213835
44	B20	4	mT11B_II	1.79367	0.00163966
44	B20	5	mT11B_II	1.79849	0.00226423
44	B20	6	mT11B_II	1.80212	0.00168144
44	B20	7	mT11B_II	1.80546	0.000820067
44	B20	8	mT11B_II	1.81203	0.00318807
44	B20	9	mT11B_II	1.81742	0.00437018
44	B20	10	mT11B_II	1.81309	-0.00416005
44	B20	11	mT11B_II	1.82069	-0.000763388
44	B20	12	mT11B_II	1.82376	-0.00189537
44	B20	13	mT11B_II	1.82686	-0.00300589
44	B20	14	mT11B_II	1.82931	-0.00475359
44	B20	15	mT11B_II	1.83676	-0.00150594
44	B20	16	mT11B_II	1.84168	-0.000796972
44	B20	17	mT11B_II	1.8488	0.0021244
44	B20	18	mT11B_II	1.84641	-0.00446844
44	B20	19	mT11B_II	1.84707	-0.00801345
[truncated: 15,326 more rows]

## Sheet: Multicomponent Data
Block Type	384-Well Block
Calibration Background is expired	No
Calibration Background performed on	12-02-2021
Calibration Pure Dye ABY is expired	No
Calibration Pure Dye ABY performed on	12-02-2021
Calibration Pure Dye CY5 is expired	No
Calibration Pure Dye CY5 performed on	12-02-2021
Calibration Pure Dye FAM is expired	No
Calibration Pure Dye FAM performed on	12-02-2021
Calibration Pure Dye JUN is expired	No
Calibration Pure Dye JUN performed on	12-02-2021
Calibration Pure Dye MUSTANG PURPLE is expired	No
Calibration Pure Dye MUSTANG PURPLE performed on	12-02-2021
Calibration Pure Dye NED is expired	No
Calibration Pure Dye NED performed on	12-02-2021
Calibration Pure Dye ROX is expired	No
Calibration Pure Dye ROX performed on	12-02-2021
Calibration Pure Dye SYBR is expired	No
Calibration Pure Dye SYBR performed on	12-02-2021
Calibration Pure Dye TAMRA is expired	No
Calibration Pure Dye TAMRA performed on	12-02-2021
Calibration Pure Dye VIC is expired	No
Calibration Pure Dye VIC performed on	12-02-2021
Calibration ROI is expired	No
Calibration ROI performed on	12-02-2021
Calibration Uniformity is expired	No
Calibration Uniformity performed on	12-02-2021
Chemistry	TAQMAN
Date Created	2022-01-21 15:22:43 PM CST
Experiment Barcode
Experiment Comment
Experiment File Name	L:\O'Donnell Lab\Hari Shankar\Hari Shankar\01_21_22_KLN_mT11BKO_NewRevive_Taqman.eds
Experiment Name	01_21_22_KLN_mT11BKO_NewRevive_Taqman
Experiment Run End Time	2022-01-21 15:17:37 PM CST
Experiment Type	Standard Curve
Instrument Name	272530090
Instrument Serial Number	272530090
Instrument Type	QuantStudio™ 5 System
Passive Reference	ROX
Post-read Stage/Step
Pre-read Stage/Step
Quantification Cycle Method	Ct
Signal Smoothing On	true
Stage/ Cycle where Ct Analysis is performed	Stage2, Step2
User Name
Well	Well Position	Cycle	ROX	FAM
1	A1	1	109685	142714
2	A2	1	97165.5	138855
3	A3	1	104209	147971
4	A4	1	100810	142933
5	A5	1	105115	144372
6	A6	1	104152	148944
7	A7	1	109349	156185
8	A8	1	97752.3	140142
9	A9	1	102241	144776
10	A10	1	101509	144348
11	A11	1	105697	149865
12	A12	1	105399	151765
13	A13	1	104297	147369
14	A14	1	103036	149080
15	A15	1	105218	149403
16	A16	1	106521	153781
17	A17	1	110706	155226
18	A18	1	97391.5	140369
19	A19	1	103500	150953
20	A20	1	101586	148879
21	A21	1
22	A22	1
23	A23	1
24	A24	1
25	B1	1	97545.4	168827
26	B2	1	95048.4	167013
27	B3	1	103304	182333
28	B4	1	100928	176773
29	B5	1	110405	186275
30	B6	1	107476	185956
31	B7	1	110896	197748
32	B8	1	104446	186868
33	B9	1	118339	204305
34	B10	1	110570	194254
35	B11	1	112081	196866
36	B12	1	108546	191825
37	B13	1	112683	198522
38	B14	1	107329	191803
39	B15	1	112182	198076
40	B16	1	111257	199939
41	B17	1	118814	205724
42	B18	1	114150	208166
43	B19	1	116064	205973
44	B20	1	108989	192978
45	B21	1
46	B22	1
47	B23	1
48	B24	1
49	C1	1	97766	264800
50	C2	1	102133	280020
51	C3	1	107941	293967
52	C4	1	100316	271726
53	C5	1	121696	322073
54	C6	1	107600	295481
55	C7	1	110110	303439
56	C8	1	109765	302968
57	C9	1	109109	297050
58	C10	1	108076	295567
59	C11	1	107812	297806
60	C12	1	104978	291512
61	C13	1	110692	304991
62	C14	1	106803	299455
63	C15	1	113645	313027
64	C16	1	107368	297696
65	C17	1	113360	311070
66	C18	1	118601	331235
67	C19	1	114169	313131
68	C20	1	114289	316144
69	C21	1
70	C22	1
71	C23	1
72	C24	1
73	D1	1	103930	168911
74	D2	1	101973	169233
75	D3	1	102425	170634
76	D4	1	103531	171952
77	D5	1	114790	180926
78	D6	1	104672	171736
79	D7	1	113322	189364
80	D8	1	114147	191141
81	D9	1	114230	189656
82	D10	1	107948	182242
83	D11	1	115332	194318
84	D12	1	111560	189871
85	D13	1	117356	200128
86	D14	1	109554	188099
87	D15	1	111894	192878
88	D16	1	110767	189460
89	D17	1	115663	196332
90	D18	1	117748	200232
91	D19	1	115109	195413
92	D20	1	114659	190812
93	D21	1
94	D22	1
95	D23	1
96	D24	1
97	E1	1
98	E2	1
99	E3	1
100	E4	1
101	E5	1
102	E6	1
103	E7	1
104	E8	1
105	E9	1
106	E10	1
107	E11	1
108	E12	1
109	E13	1
110	E14	1
111	E15	1
112	E16	1
113	E17	1
114	E18	1
115	E19	1
116	E20	1
117	E21	1
118	E22	1
119	E23	1
120	E24	1
121	F1	1
122	F2	1
123	F3	1
124	F4	1
125	F5	1
126	F6	1
127	F7	1
128	F8	1
129	F9	1
130	F10	1
131	F11	1
132	F12	1
133	F13	1
134	F14	1
135	F15	1
136	F16	1
137	F17	1
138	F18	1
139	F19	1
140	F20	1
141	F21	1
142	F22	1
143	F23	1
144	F24	1
145	G1	1
146	G2	1
147	G3	1
148	G4	1
149	G5	1
150	G6	1
151	G7	1
152	G8	1
153	G9	1
154	G10	1
155	G11	1
156	G12	1
157	G13	1
158	G14	1
159	G15	1
160	G16	1
161	G17	1
162	G18	1
163	G19	1
164	G20	1
165	G21	1
166	G22	1
167	G23	1
168	G24	1
169	H1	1
170	H2	1
171	H3	1
172	H4	1
173	H5	1
174	H6	1
175	H7	1
176	H8	1
177	H9	1
178	H10	1
179	H11	1
180	H12	1
181	H13	1
182	H14	1
183	H15	1
184	H16	1
185	H17	1
186	H18	1
187	H19	1
188	H20	1
189	H21	1
190	H22	1
191	H23	1
192	H24	1
193	I1	1
194	I2	1
195	I3	1
196	I4	1
197	I5	1
198	I6	1
199	I7	1
200	I8	1
201	I9	1
202	I10	1
203	I11	1
204	I12	1
205	I13	1
206	I14	1
207	I15	1
208	I16	1
209	I17	1
210	I18	1
211	I19	1
212	I20	1
213	I21	1
214	I22	1
215	I23	1
216	I24	1
217	J1	1
218	J2	1
219	J3	1
220	J4	1
221	J5	1
222	J6	1
223	J7	1
224	J8	1
225	J9	1
226	J10	1
227	J11	1
228	J12	1
229	J13	1
230	J14	1
231	J15	1
232	J16	1
233	J17	1
234	J18	1
235	J19	1
236	J20	1
237	J21	1
238	J22	1
239	J23	1
240	J24	1
241	K1	1
242	K2	1
243	K3	1
244	K4	1
245	K5	1
246	K6	1
247	K7	1
248	K8	1
249	K9	1
250	K10	1
251	K11	1
252	K12	1
253	K13	1
254	K14	1
255	K15	1
256	K16	1
257	K17	1
258	K18	1
259	K19	1
260	K20	1
261	K21	1
262	K22	1
263	K23	1
264	K24	1
265	L1	1
266	L2	1
267	L3	1
268	L4	1
269	L5	1
270	L6	1
271	L7	1
272	L8	1
273	L9	1
274	L10	1
275	L11	1
276	L12	1
277	L13	1
278	L14	1
279	L15	1
280	L16	1
281	L17	1
282	L18	1
283	L19	1
284	L20	1
285	L21	1
286	L22	1
287	L23	1
288	L24	1
289	M1	1
290	M2	1
291	M3	1
292	M4	1
293	M5	1
294	M6	1
295	M7	1
296	M8	1
297	M9	1
298	M10	1
299	M11	1
300	M12	1
301	M13	1
302	M14	1
303	M15	1
304	M16	1
305	M17	1
306	M18	1
307	M19	1
308	M20	1
309	M21	1
310	M22	1
311	M23	1
312	M24	1
313	N1	1
314	N2	1
315	N3	1
316	N4	1
317	N5	1
318	N6	1
319	N7	1
320	N8	1
321	N9	1
322	N10	1
323	N11	1
324	N12	1
325	N13	1
326	N14	1
327	N15	1
328	N16	1
329	N17	1
330	N18	1
331	N19	1
332	N20	1
333	N21	1
334	N22	1
335	N23	1
336	N24	1
337	O1	1
338	O2	1
339	O3	1
340	O4	1
341	O5	1
342	O6	1
343	O7	1
344	O8	1
345	O9	1
346	O10	1
347	O11	1
348	O12	1
349	O13	1
350	O14	1
351	O15	1
352	O16	1
353	O17	1
354	O18	1
355	O19	1
356	O20	1
357	O21	1
358	O22	1
359	O23	1
360	O24	1
361	P1	1
362	P2	1
363	P3	1
364	P4	1
365	P5	1
366	P6	1
367	P7	1
368	P8	1
369	P9	1
370	P10	1
371	P11	1
372	P12	1
373	P13	1
374	P14	1
375	P15	1
376	P16	1
377	P17	1
378	P18	1
379	P19	1
380	P20	1
381	P21	1
382	P22	1
383	P23	1
384	P24	1
1	A1	2	110484	144060
2	A2	2	97531.1	139395
3	A3	2	104989	148911
4	A4	2	101358	144279
5	A5	2	105917	146402
6	A6	2	104573	150159
7	A7	2	110155	157176
8	A8	2	97957.9	141146
9	A9	2	102780	145549
10	A10	2	101859	145334
11	A11	2	106033	150777
12	A12	2	105859	152607
13	A13	2	104699	148437
14	A14	2	103079	149311
15	A15	2	105756	150368
16	A16	2	106978	154949
17	A17	2	111106	156710
18	A18	2	98083.4	142265
19	A19	2	104099	152601
20	A20	2	101985	150043
21	A21	2
22	A22	2
23	A23	2
24	A24	2
25	B1	2	97919	169882
26	B2	2	95495.7	168216
27	B3	2	103643	183941
28	B4	2	101436	177887
29	B5	2	110891	187920
30	B6	2	107935	187404
31	B7	2	111202	198914
32	B8	2	104942	188351
33	B9	2	118832	205447
34	B10	2	110927	195876
35	B11	2	112673	198458
36	B12	2	109259	193343
37	B13	2	113221	200041
38	B14	2	107975	192890
39	B15	2	112728	200005
40	B16	2	111860	201327
41	B17	2	119693	207387
42	B18	2	114613	209670
43	B19	2	116919	207905
44	B20	2	109373	194225
45	B21	2
46	B22	2
47	B23	2
48	B24	2
49	C1	2	98085	266503
50	C2	2	102542	282464
51	C3	2	108334	296461
52	C4	2	100476	273365
53	C5	2	122074	324846
54	C6	2	108087	298158
55	C7	2	110566	306030
56	C8	2	110332	305171
57	C9	2	109508	299258
58	C10	2	108616	297405
59	C11	2	108454	300489
60	C12	2	105377	293568
61	C13	2	111088	307103
62	C14	2	107238	301538
63	C15	2	114334	315465
64	C16	2	107827	300096
65	C17	2	114132	314012
66	C18	2	119189	333585
67	C19	2	114826	316437
68	C20	2	114954	318847
69	C21	2
70	C22	2
71	C23	2
72	C24	2
73	D1	2	104160	170263
74	D2	2	102274	170389
75	D3	2	102868	172244
76	D4	2	104172	173173
77	D5	2	115267	182225
78	D6	2	105197	173147
79	D7	2	113646	191114
80	D8	2	114626	192594
81	D9	2	114910	191189
82	D10	2	108489	184390
83	D11	2	115709	195308
84	D12	2	112249	191623
85	D13	2	118004	201952
86	D14	2	110091	189501
87	D15	2	112622	194841
88	D16	2	111297	191145
89	D17	2	116509	197913
90	D18	2	118466	202199
91	D19	2	115754	197493
92	D20	2	115109	192120
93	D21	2
94	D22	2
95	D23	2
96	D24	2
97	E1	2
98	E2	2
99	E3	2
100	E4	2
101	E5	2
102	E6	2
103	E7	2
104	E8	2
105	E9	2
106	E10	2
107	E11	2
108	E12	2
109	E13	2
110	E14	2
111	E15	2
112	E16	2
113	E17	2
114	E18	2
115	E19	2
116	E20	2
117	E21	2
118	E22	2
119	E23	2
120	E24	2
121	F1	2
122	F2	2
123	F3	2
124	F4	2
125	F5	2
126	F6	2
127	F7	2
128	F8	2
129	F9	2
130	F10	2
131	F11	2
132	F12	2
133	F13	2
134	F14	2
135	F15	2
136	F16	2
137	F17	2
138	F18	2
139	F19	2
140	F20	2
141	F21	2
142	F22	2
143	F23	2
144	F24	2
145	G1	2
146	G2	2
147	G3	2
148	G4	2
149	G5	2
150	G6	2
151	G7	2
152	G8	2
153	G9	2
154	G10	2
155	G11	2
156	G12	2
157	G13	2
158	G14	2
159	G15	2
160	G16	2
161	G17	2
162	G18	2
163	G19	2
164	G20	2
165	G21	2
166	G22	2
167	G23	2
168	G24	2
169	H1	2
170	H2	2
171	H3	2
172	H4	2
173	H5	2
174	H6	2
175	H7	2
176	H8	2
177	H9	2
178	H10	2
179	H11	2
180	H12	2
181	H13	2
182	H14	2
183	H15	2
184	H16	2
185	H17	2
186	H18	2
187	H19	2
188	H20	2
189	H21	2
190	H22	2
191	H23	2
192	H24	2
193	I1	2
194	I2	2
195	I3	2
196	I4	2
197	I5	2
198	I6	2
199	I7	2
200	I8	2
201	I9	2
202	I10	2
203	I11	2
204	I12	2
205	I13	2
206	I14	2
207	I15	2
208	I16	2
209	I17	2
210	I18	2
211	I19	2
212	I20	2
213	I21	2
214	I22	2
215	I23	2
216	I24	2
217	J1	2
218	J2	2
219	J3	2
220	J4	2
221	J5	2
222	J6	2
223	J7	2
224	J8	2
225	J9	2
226	J10	2
227	J11	2
228	J12	2
229	J13	2
230	J14	2
231	J15	2
232	J16	2
233	J17	2
234	J18	2
235	J19	2
236	J20	2
237	J21	2
238	J22	2
239	J23	2
240	J24	2
241	K1	2
242	K2	2
243	K3	2
244	K4	2
245	K5	2
246	K6	2
247	K7	2
248	K8	2
249	K9	2
250	K10	2
251	K11	2
252	K12	2
253	K13	2
254	K14	2
255	K15	2
256	K16	2
257	K17	2
258	K18	2
259	K19	2
260	K20	2
261	K21	2
262	K22	2
263	K23	2
264	K24	2
265	L1	2
266	L2	2
267	L3	2
268	L4	2
269	L5	2
270	L6	2
271	L7	2
272	L8	2
273	L9	2
274	L10	2
275	L11	2
276	L12	2
277	L13	2
278	L14	2
279	L15	2
280	L16	2
281	L17	2
282	L18	2
283	L19	2
284	L20	2
285	L21	2
286	L22	2
287	L23	2
288	L24	2
289	M1	2
290	M2	2
291	M3	2
292	M4	2
293	M5	2
294	M6	2
295	M7	2
296	M8	2
297	M9	2
298	M10	2
299	M11	2
300	M12	2
301	M13	2
302	M14	2
303	M15	2
304	M16	2
305	M17	2
306	M18	2
307	M19	2
308	M20	2
309	M21	2
310	M22	2
311	M23	2
312	M24	2
313	N1	2
314	N2	2
315	N3	2
316	N4	2
317	N5	2
318	N6	2
319	N7	2
320	N8	2
321	N9	2
322	N10	2
323	N11	2
324	N12	2
325	N13	2
326	N14	2
327	N15	2
328	N16	2
329	N17	2
330	N18	2
331	N19	2
332	N20	2
333	N21	2
334	N22	2
335	N23	2
336	N24	2
337	O1	2
338	O2	2
339	O3	2
340	O4	2
341	O5	2
342	O6	2
343	O7	2
344	O8	2
345	O9	2
346	O10	2
347	O11	2
348	O12	2
349	O13	2
350	O14	2
351	O15	2
352	O16	2
353	O17	2
354	O18	2
355	O19	2
356	O20	2
357	O21	2
358	O22	2
359	O23	2
360	O24	2
361	P1	2
362	P2	2
363	P3	2
364	P4	2
365	P5	2
366	P6	2
367	P7	2
368	P8	2
369	P9	2
370	P10	2
371	P11	2
372	P12	2
373	P13	2
374	P14	2
375	P15	2
376	P16	2
377	P17	2
378	P18	2
379	P19	2
380	P20	2
381	P21	2
382	P22	2
383	P23	2
384	P24	2
1	A1	3	112128	145103
2	A2	3	97981.3	141570
3	A3	3	106058	151529
4	A4	3	101733	145978
5	A5	3	106623	148854
6	A6	3	104983	151108
7	A7	3	110692	159314
8	A8	3	99196.9	143171
9	A9	3	103672	147750
10	A10	3	102868	147559
11	A11	3	106728	152415
12	A12	3	104394	151339
13	A13	3	105773	150443
14	A14	3	103700	151788
15	A15	3	106531	152331
16	A16	3	108139	157192
17	A17	3	112263	158916
18	A18	3	99428.4	144846
19	A19	3	104980	154871
20	A20	3	102170	151137
21	A21	3
22	A22	3
23	A23	3
24	A24	3
25	B1	3	98905.9	172530
26	B2	3	96253	170013
27	B3	3	104311	186334
28	B4	3	102356	180301
29	B5	3	111455	190872
30	B6	3	108395	188861
31	B7	3	111966	201806
32	B8	3	105884	189906
33	B9	3	119339	207541
34	B10	3	111706	198276
35	B11	3	113514	200616
36	B12	3	109913	196288
37	B13	3	113611	203509
38	B14	3	108925	195670
39	B15	3	113829	202014
40	B16	3	112771	204628
41	B17	3	120694	210569
42	B18	3	115759	212233
43	B19	3	117917	211162
44	B20	3	110107	196616
45	B21	3
46	B22	3
47	B23	3
48	B24	3
49	C1	3	98590.8	268987
50	C2	3	103469	285522
51	C3	3	108976	300772
52	C4	3	100913	276338
53	C5	3	122519	328587
54	C6	3	108555	301960
55	C7	3	111154	310315
56	C8	3	111084	308532
57	C9	3	109390	302044
58	C10	3	109685	300926
59	C11	3	108988	304888
60	C12	3	106399	297020
61	C13	3	111344	311270
62	C14	3	108070	305791
63	C15	3	114889	320344
64	C16	3	108364	303530
65	C17	3	114868	318955
66	C18	3	120084	336867
67	C19	3	115686	320699
68	C20	3	115736	322390
69	C21	3
70	C22	3
71	C23	3
72	C24	3
73	D1	3	104299	172105
74	D2	3	102889	171500
75	D3	3	103619	174436
76	D4	3	104851	175455
77	D5	3	115833	185308
78	D6	3	105794	175992
79	D7	3	114204	193893
80	D8	3	115541	195560
81	D9	3	115717	194146
82	D10	3	109553	186866
83	D11	3	116372	197665
84	D12	3	113390	194997
85	D13	3	119043	205036
86	D14	3	110623	191312
87	D15	3	113508	198602
88	D16	3	112090	193936
89	D17	3	117286	201572
90	D18	3	119871	205218
91	D19	3	117472	201794
92	D20	3	115377	194407
93	D21	3
94	D22	3
95	D23	3
96	D24	3
97	E1	3
98	E2	3
99	E3	3
100	E4	3
101	E5	3
102	E6	3
103	E7	3
104	E8	3
105	E9	3
106	E10	3
107	E11	3
108	E12	3
109	E13	3
110	E14	3
111	E15	3
112	E16	3
113	E17	3
114	E18	3
115	E19	3
116	E20	3
117	E21	3
118	E22	3
119	E23	3
120	E24	3
121	F1	3
122	F2	3
123	F3	3
124	F4	3
125	F5	3
126	F6	3
127	F7	3
128	F8	3
129	F9	3
130	F10	3
131	F11	3
132	F12	3
133	F13	3
134	F14	3
135	F15	3
136	F16	3
137	F17	3
138	F18	3
139	F19	3
140	F20	3
141	F21	3
142	F22	3
143	F23	3
144	F24	3
145	G1	3
146	G2	3
147	G3	3
148	G4	3
149	G5	3
150	G6	3
151	G7	3
152	G8	3
153	G9	3
154	G10	3
155	G11	3
156	G12	3
157	G13	3
158	G14	3
159	G15	3
160	G16	3
161	G17	3
162	G18	3
163	G19	3
164	G20	3
165	G21	3
166	G22	3
167	G23	3
168	G24	3
169	H1	3
170	H2	3
171	H3	3
172	H4	3
173	H5	3
174	H6	3
175	H7	3
176	H8	3
177	H9	3
178	H10	3
179	H11	3
180	H12	3
181	H13	3
182	H14	3
183	H15	3
184	H16	3
185	H17	3
186	H18	3
187	H19	3
188	H20	3
189	H21	3
190	H22	3
191	H23	3
192	H24	3
193	I1	3
194	I2	3
195	I3	3
196	I4	3
197	I5	3
198	I6	3
199	I7	3
200	I8	3
201	I9	3
202	I10	3
203	I11	3
204	I12	3
205	I13	3
206	I14	3
207	I15	3
208	I16	3
209	I17	3
210	I18	3
211	I19	3
212	I20	3
213	I21	3
214	I22	3
215	I23	3
216	I24	3
217	J1	3
218	J2	3
219	J3	3
220	J4	3
221	J5	3
222	J6	3
223	J7	3
224	J8	3
225	J9	3
226	J10	3
227	J11	3
228	J12	3
229	J13	3
230	J14	3
231	J15	3
232	J16	3
233	J17	3
234	J18	3
235	J19	3
236	J20	3
237	J21	3
238	J22	3
239	J23	3
240	J24	3
241	K1	3
242	K2	3
243	K3	3
244	K4	3
245	K5	3
246	K6	3
247	K7	3
248	K8	3
249	K9	3
250	K10	3
251	K11	3
252	K12	3
253	K13	3
254	K14	3
255	K15	3
256	K16	3
257	K17	3
258	K18	3
259	K19	3
260	K20	3
261	K21	3
262	K22	3
263	K23	3
264	K24	3
265	L1	3
266	L2	3
267	L3	3
268	L4	3
269	L5	3
270	L6	3
271	L7	3
272	L8	3
273	L9	3
274	L10	3
275	L11	3
276	L12	3
277	L13	3
278	L14	3
279	L15	3
280	L16	3
281	L17	3
282	L18	3
283	L19	3
284	L20	3
285	L21	3
286	L22	3
287	L23	3
288	L24	3
289	M1	3
290	M2	3
291	M3	3
292	M4	3
293	M5	3
294	M6	3
295	M7	3
296	M8	3
297	M9	3
298	M10	3
299	M11	3
300	M12	3
301	M13	3
302	M14	3
303	M15	3
304	M16	3
305	M17	3
306	M18	3
307	M19	3
308	M20	3
309	M21	3
310	M22	3
311	M23	3
312	M24	3
313	N1	3
314	N2	3
315	N3	3
316	N4	3
317	N5	3
318	N6	3
319	N7	3
320	N8	3
321	N9	3
322	N10	3
323	N11	3
324	N12	3
325	N13	3
326	N14	3
327	N15	3
328	N16	3
329	N17	3
330	N18	3
331	N19	3
332	N20	3
333	N21	3
334	N22	3
335	N23	3
336	N24	3
337	O1	3
338	O2	3
339	O3	3
340	O4	3
341	O5	3
342	O6	3
343	O7	3
344	O8	3
345	O9	3
346	O10	3
347	O11	3
348	O12	3
349	O13	3
350	O14	3
351	O15	3
352	O16	3
353	O17	3
354	O18	3
355	O19	3
356	O20	3
357	O21	3
358	O22	3
359	O23	3
360	O24	3
361	P1	3
362	P2	3
363	P3	3
364	P4	3
365	P5	3
366	P6	3
367	P7	3
368	P8	3
369	P9	3
370	P10	3
371	P11	3
372	P12	3
373	P13	3
374	P14	3
375	P15	3
376	P16	3
377	P17	3
378	P18	3
379	P19	3
380	P20	3
381	P21	3
382	P22	3
383	P23	3
384	P24	3
1	A1	4	112796	147199
2	A2	4	98611.2	143090
3	A3	4	106690	153553
4	A4	4	102385	147376
5	A5	4	107047	150009
6	A6	4	105457	152367
7	A7	4	111032	161848
8	A8	4	99950.7	144717
9	A9	4	104439	149849
10	A10	4	103569	149233
11	A11	4	107322	154587
12	A12	4	104150	151257
13	A13	4	106588	151476
14	A14	4	104605	153037
15	A15	4	107672	154690
16	A16	4	109165	158668
17	A17	4	113149	160839
18	A18	4	99892.1	146578
19	A19	4	105775	157142
20	A20	4	102615	152427
21	A21	4
22	A22	4
23	A23	4
24	A24	4
25	B1	4	99415.2	174310
26	B2	4	96980.5	173074
27	B3	4	105173	188172
28	B4	4	103330	181913
29	B5	4	112376	192488
30	B6	4	109143	191230
31	B7	4	112933	203153
32	B8	4	106482	192126
33	B9	4	120246	209563
34	B10	4	112611	200463
35	B11	4	114071	202740
36	B12	4	110501	198542
37	B13	4	114497	204902
38	B14	4	109899	197888
39	B15	4	114383	204079
40	B16	4	113791	206550
41	B17	4	121360	212524
42	B18	4	116639	213504
43	B19	4	118892	214477
44	B20	4	110785	198712
45	B21	4
46	B22	4
47	B23	4
48	B24	4
49	C1	4	99573.1	270826
50	C2	4	104242	288210
51	C3	4	110274	303710
52	C4	4	101440	278966
53	C5	4	123564	331814
54	C6	4	109701	304796
55	C7	4	112113	313197
56	C8	4	112255	311518
57	C9	4	109186	304223
58	C10	4	110283	304209
59	C11	4	109777	306766
60	C12	4	107345	300201
61	C13	4	112081	312895
62	C14	4	108915	308352
63	C15	4	115923	323593
64	C16	4	109586	305966
65	C17	4	115564	321481
66	C18	4	121314	340956
67	C19	4	116336	323596
68	C20	4	116573	325644
69	C21	4
70	C22	4
71	C23	4
72	C24	4
73	D1	4	104753	173732
74	D2	4	103162	174285
75	D3	4	104191	177740
76	D4	4	105412	177791
77	D5	4	116541	187292
78	D6	4	106609	179191
79	D7	4	114758	196330
80	D8	4	116754	199146
81	D9	4	116739	196503
82	D10	4	110301	189764
83	D11	4	117124	199303
84	D12	4	114702	197967
85	D13	4	119895	207940
86	D14	4	111204	193654
87	D15	4	114127	200621
88	D16	4	112791	196782
89	D17	4	118294	204114
90	D18	4	121053	207461
91	D19	4	118856	203814
92	D20	4	115851	196959
93	D21	4
94	D22	4
95	D23	4
96	D24	4
97	E1	4
98	E2	4
99	E3	4
100	E4	4
101	E5	4
102	E6	4
103	E7	4
104	E8	4
105	E9	4
106	E10	4
107	E11	4
108	E12	4
109	E13	4
110	E14	4
111	E15	4
112	E16	4
113	E17	4
114	E18	4
115	E19	4
116	E20	4
117	E21	4
118	E22	4
119	E23	4
120	E24	4
121	F1	4
122	F2	4
123	F3	4
124	F4	4
125	F5	4
126	F6	4
127	F7	4
128	F8	4
129	F9	4
130	F10	4
131	F11	4
132	F12	4
133	F13	4
134	F14	4
135	F15	4
136	F16	4
137	F17	4
138	F18	4
139	F19	4
140	F20	4
141	F21	4
142	F22	4
143	F23	4
144	F24	4
145	G1	4
146	G2	4
147	G3	4
148	G4	4
149	G5	4
150	G6	4
151	G7	4
152	G8	4
153	G9	4
154	G10	4
155	G11	4
156	G12	4
157	G13	4
158	G14	4
159	G15	4
160	G16	4
161	G17	4
162	G18	4
163	G19	4
164	G20	4
165	G21	4
166	G22	4
167	G23	4
168	G24	4
169	H1	4
170	H2	4
171	H3	4
172	H4	4
173	H5	4
174	H6	4
175	H7	4
176	H8	4
177	H9	4
178	H10	4
179	H11	4
180	H12	4
181	H13	4
182	H14	4
183	H15	4
184	H16	4
185	H17	4
186	H18	4
187	H19	4
188	H20	4
189	H21	4
190	H22	4
191	H23	4
192	H24	4
193	I1	4
194	I2	4
195	I3	4
196	I4	4
197	I5	4
198	I6	4
199	I7	4
200	I8	4
201	I9	4
202	I10	4
203	I11	4
204	I12	4
205	I13	4
206	I14	4
207	I15	4
208	I16	4
209	I17	4
210	I18	4
211	I19	4
212	I20	4
213	I21	4
214	I22	4
215	I23	4
216	I24	4
217	J1	4
218	J2	4
219	J3	4
220	J4	4
221	J5	4
222	J6	4
223	J7	4
224	J8	4
225	J9	4
226	J10	4
227	J11	4
228	J12	4
229	J13	4
230	J14	4
231	J15	4
232	J16	4
233	J17	4
234	J18	4
235	J19	4
236	J20	4
237	J21	4
238	J22	4
239	J23	4
240	J24	4
241	K1	4
242	K2	4
243	K3	4
244	K4	4
245	K5	4
246	K6	4
247	K7	4
248	K8	4
249	K9	4
250	K10	4
251	K11	4
252	K12	4
253	K13	4
254	K14	4
255	K15	4
256	K16	4
257	K17	4
258	K18	4
259	K19	4
260	K20	4
261	K21	4
262	K22	4
263	K23	4
264	K24	4
265	L1	4
266	L2	4
267	L3	4
268	L4	4
269	L5	4
270	L6	4
271	L7	4
272	L8	4
273	L9	4
274	L10	4
275	L11	4
276	L12	4
277	L13	4
278	L14	4
279	L15	4
280	L16	4
281	L17	4
282	L18	4
283	L19	4
284	L20	4
285	L21	4
286	L22	4
287	L23	4
288	L24	4
289	M1	4
290	M2	4
291	M3	4
292	M4	4
293	M5	4
294	M6	4
295	M7	4
296	M8	4
297	M9	4
298	M10	4
299	M11	4
300	M12	4
301	M13	4
302	M14	4
303	M15	4
304	M16	4
305	M17	4
306	M18	4
307	M19	4
308	M20	4
309	M21	4
310	M22	4
311	M23	4
312	M24	4
313	N1	4
314	N2	4
315	N3	4
316	N4	4
317	N5	4
318	N6	4
319	N7	4
320	N8	4
321	N9	4
322	N10	4
323	N11	4
324	N12	4
325	N13	4
326	N14	4
327	N15	4
328	N16	4
329	N17	4
330	N18	4
331	N19	4
332	N20	4
333	N21	4
334	N22	4
335	N23	4
336	N24	4
337	O1	4
338	O2	4
339	O3	4
340	O4	4
341	O5	4
342	O6	4
343	O7	4
344	O8	4
345	O9	4
346	O10	4
347	O11	4
348	O12	4
349	O13	4
350	O14	4
351	O15	4
352	O16	4
353	O17	4
354	O18	4
355	O19	4
356	O20	4
357	O21	4
358	O22	4
359	O23	4
360	O24	4
361	P1	4
362	P2	4
363	P3	4
364	P4	4
365	P5	4
366	P6	4
367	P7	4
368	P8	4
369	P9	4
370	P10	4
371	P11	4
372	P12	4
373	P13	4
374	P14	4
375	P15	4
376	P16	4
377	P17	4
378	P18	4
379	P19	4
380	P20	4
381	P21	4
382	P22	4
383	P23	4
384	P24	4
1	A1	5	114066	149407
2	A2	5	99643.4	144519
3	A3	5	107781	155850
4	A4	5	103172	149320
5	A5	5	107762	152163
6	A6	5	106233	154809
7	A7	5	112112	163808
8	A8	5	101062	146183
9	A9	5	105340	152226
10	A10	5	104680	152070
11	A11	5	108421	156366
12	A12	5	105057	153040
13	A13	5	107648	153922
14	A14	5	105727	155658
15	A15	5	108109	158054
16	A16	5	110300	160295
17	A17	5	113794	164203
18	A18	5	101039	148081
19	A19	5	106443	159260
20	A20	5	103434	153917
21	A21	5
22	A22	5
23	A23	5
24	A24	5
25	B1	5	100471	175621
26	B2	5	97929.4	175957
27	B3	5	106320	190842
28	B4	5	104276	184526
29	B5	5	113206	195661
30	B6	5	110090	194789
31	B7	5	113807	205567
32	B8	5	107393	194155
33	B9	5	120899	212854
34	B10	5	113537	203283
35	B11	5	115157	204905
36	B12	5	111941	200995
37	B13	5	115701	206587
38	B14	5	110890	200307
39	B15	5	115389	206658
40	B16	5	114699	209050
41	B17	5	122098	215623
42	B18	5	117934	216233
43	B19	5	120164	217269
44	B20	5	111456	200452
45	B21	5
46	B22	5
47	B23	5
48	B24	5
49	C1	5	100305	274662
50	C2	5	105204	292534
51	C3	5	111103	309414
52	C4	5	102176	282893
53	C5	5	124320	336516
54	C6	5	110965	309389
55	C7	5	112880	317890
56	C8	5	113477	316108
57	C9	5	109696	307677
58	C10	5	111628	308753
59	C11	5	110621	309675
60	C12	5	108267	304091
61	C13	5	113078	316770
62	C14	5	109978	311480
63	C15	5	116960	326837
64	C16	5	110533	309598
65	C17	5	116412	325233
66	C18	5	122812	344796
67	C19	5	117158	328083
68	C20	5	117376	328463
69	C21	5
70	C22	5
71	C23	5
72	C24	5
73	D1	5	105726	176366
74	D2	5	103886	177044
75	D3	5	105435	180370
76	D4	5	106351	180763
77	D5	5	117848	189831
78	D6	5	107685	181693
79	D7	5	115828	198719
80	D8	5	118113	201984
81	D9	5	117662	199972
82	D10	5	111626	192461
83	D11	5	118305	202148
84	D12	5	115930	201203
85	D13	5	121084	211313
86	D14	5	112347	195897
87	D15	5	115321	202914
88	D16	5	113633	198859
89	D17	5	119493	205805
90	D18	5	121824	209020
91	D19	5	119793	205805
92	D20	5	116439	198536
93	D21	5
94	D22	5
95	D23	5
96	D24	5
97	E1	5
98	E2	5
99	E3	5
100	E4	5
101	E5	5
102	E6	5
103	E7	5
104	E8	5
105	E9	5
106	E10	5
107	E11	5
108	E12	5
109	E13	5
110	E14	5
111	E15	5
112	E16	5
113	E17	5
114	E18	5
115	E19	5
116	E20	5
117	E21	5
118	E22	5
119	E23	5
120	E24	5
121	F1	5
122	F2	5
123	F3	5
124	F4	5
125	F5	5
126	F6	5
127	F7	5
128	F8	5
129	F9	5
130	F10	5
131	F11	5
132	F12	5
133	F13	5
134	F14	5
135	F15	5
136	F16	5
137	F17	5
138	F18	5
139	F19	5
140	F20	5
141	F21	5
142	F22	5
143	F23	5
144	F24	5
145	G1	5
146	G2	5
147	G3	5
148	G4	5
149	G5	5
150	G6	5
151	G7	5
152	G8	5
153	G9	5
154	G10	5
155	G11	5
156	G12	5
157	G13	5
158	G14	5
159	G15	5
160	G16	5
161	G17	5
162	G18	5
163	G19	5
164	G20	5
165	G21	5
166	G22	5
167	G23	5
168	G24	5
169	H1	5
170	H2	5
171	H3	5
172	H4	5
173	H5	5
174	H6	5
175	H7	5
176	H8	5
177	H9	5
178	H10	5
179	H11	5
180	H12	5
181	H13	5
182	H14	5
183	H15	5
184	H16	5
185	H17	5
186	H18	5
187	H19	5
188	H20	5
189	H21	5
190	H22	5
191	H23	5
192	H24	5
193	I1	5
194	I2	5
195	I3	5
196	I4	5
197	I5	5
198	I6	5
199	I7	5
200	I8	5
201	I9	5
202	I10	5
203	I11	5
204	I12	5
205	I13	5
206	I14	5
207	I15	5
208	I16	5
209	I17	5
210	I18	5
211	I19	5
212	I20	5
213	I21	5
214	I22	5
215	I23	5
216	I24	5
217	J1	5
218	J2	5
219	J3	5
220	J4	5
221	J5	5
222	J6	5
223	J7	5
224	J8	5
225	J9	5
226	J10	5
227	J11	5
228	J12	5
229	J13	5
230	J14	5
231	J15	5
232	J16	5
233	J17	5
234	J18	5
235	J19	5
236	J20	5
237	J21	5
238	J22	5
239	J23	5
240	J24	5
241	K1	5
242	K2	5
243	K3	5
244	K4	5
245	K5	5
246	K6	5
247	K7	5
248	K8	5
249	K9	5
250	K10	5
251	K11	5
252	K12	5
253	K13	5
254	K14	5
255	K15	5
256	K16	5
257	K17	5
258	K18	5
259	K19	5
260	K20	5
261	K21	5
262	K22	5
263	K23	5
264	K24	5
265	L1	5
266	L2	5
267	L3	5
268	L4	5
269	L5	5
270	L6	5
271	L7	5
272	L8	5
273	L9	5
274	L10	5
275	L11	5
276	L12	5
277	L13	5
278	L14	5
279	L15	5
280	L16	5
281	L17	5
282	L18	5
283	L19	5
284	L20	5
285	L21	5
286	L22	5
287	L23	5
288	L24	5
289	M1	5
290	M2	5
291	M3	5
292	M4	5
293	M5	5
294	M6	5
295	M7	5
296	M8	5
297	M9	5
298	M10	5
299	M11	5
300	M12	5
301	M13	5
302	M14	5
303	M15	5
304	M16	5
305	M17	5
306	M18	5
307	M19	5
308	M20	5
309	M21	5
310	M22	5
311	M23	5
312	M24	5
313	N1	5
314	N2	5
315	N3	5
316	N4	5
317	N5	5
318	N6	5
319	N7	5
320	N8	5
321	N9	5
322	N10	5
323	N11	5
324	N12	5
325	N13	5
326	N14	5
327	N15	5
328	N16	5
329	N17	5
330	N18	5
331	N19	5
332	N20	5
333	N21	5
334	N22	5
335	N23	5
336	N24	5
337	O1	5
338	O2	5
339	O3	5
340	O4	5
341	O5	5
342	O6	5
343	O7	5
344	O8	5
345	O9	5
346	O10	5
347	O11	5
348	O12	5
349	O13	5
350	O14	5
351	O15	5
352	O16	5
353	O17	5
354	O18	5
355	O19	5
356	O20	5
357	O21	5
358	O22	5
359	O23	5
360	O24	5
361	P1	5
362	P2	5
363	P3	5
364	P4	5
365	P5	5
366	P6	5
367	P7	5
368	P8	5
369	P9	5
370	P10	5
371	P11	5
372	P12	5
373	P13	5
374	P14	5
375	P15	5
376	P16	5
377	P17	5
378	P18	5
379	P19	5
380	P20	5
381	P21	5
382	P22	5
383	P23	5
384	P24	5
1	A1	6	115230	150630
2	A2	6	100083	145759
3	A3	6	109280	158442
4	A4	6	104209	150600
5	A5	6	108990	154288
6	A6	6	107108	156435
7	A7	6	113143	164654
8	A8	6	101734	148059
9	A9	6	106088	153430
10	A10	6	105587	154225
11	A11	6	109482	157888
12	A12	6	105754	154385
13	A13	6	108390	155153
14	A14	6	106766	157753
15	A15	6	108817	159608
16	A16	6	111182	161753
17	A17	6	114321	165487
18	A18	6	102127	149107
19	A19	6	107432	161841
20	A20	6	103905	154479
21	A21	6
22	A22	6
23	A23	6
24	A24	6
25	B1	6	101452	176598
26	B2	6	98995.2	177528
27	B3	6	107334	193250
28	B4	6	105506	186612
29	B5	6	114139	198251
30	B6	6	111071	196911
31	B7	6	114804	207133
32	B8	6	108342	195977
33	B9	6	121625	214355
34	B10	6	114892	204884
[truncated: 15,326 more rows]

## Sheet: Results
Block Type	384-Well Block
Calibration Background is expired	No
Calibration Background performed on	12-02-2021
Calibration Pure Dye ABY is expired	No
Calibration Pure Dye ABY performed on	12-02-2021
Calibration Pure Dye CY5 is expired	No
Calibration Pure Dye CY5 performed on	12-02-2021
Calibration Pure Dye FAM is expired	No
Calibration Pure Dye FAM performed on	12-02-2021
Calibration Pure Dye JUN is expired	No
Calibration Pure Dye JUN performed on	12-02-2021
Calibration Pure Dye MUSTANG PURPLE is expired	No
Calibration Pure Dye MUSTANG PURPLE performed on	12-02-2021
Calibration Pure Dye NED is expired	No
Calibration Pure Dye NED performed on	12-02-2021
Calibration Pure Dye ROX is expired	No
Calibration Pure Dye ROX performed on	12-02-2021
Calibration Pure Dye SYBR is expired	No
Calibration Pure Dye SYBR performed on	12-02-2021
Calibration Pure Dye TAMRA is expired	No
Calibration Pure Dye TAMRA performed on	12-02-2021
Calibration Pure Dye VIC is expired	No
Calibration Pure Dye VIC performed on	12-02-2021
Calibration ROI is expired	No
Calibration ROI performed on	12-02-2021
Calibration Uniformity is expired	No
Calibration Uniformity performed on	12-02-2021
Chemistry	TAQMAN
Date Created	2022-01-21 15:22:49 PM CST
Experiment Barcode
Experiment Comment
Experiment File Name	L:\O'Donnell Lab\Hari Shankar\Hari Shankar\01_21_22_KLN_mT11BKO_NewRevive_Taqman.eds
Experiment Name	01_21_22_KLN_mT11BKO_NewRevive_Taqman
Experiment Run End Time	2022-01-21 15:17:37 PM CST
Experiment Type	Standard Curve
Instrument Name	272530090
Instrument Serial Number	272530090
Instrument Type	QuantStudio™ 5 System
Passive Reference	ROX
Post-read Stage/Step
Pre-read Stage/Step
Quantification Cycle Method	Ct
Signal Smoothing On	true
Stage/ Cycle where Ct Analysis is performed	Stage2, Step2
User Name
Well	Well Position	Omit	Sample Name	Target Name	Task	Reporter	Quencher	CT	Ct Mean	Ct SD	Quantity	Quantity Mean	Quantity SD	Y-Intercept	R(superscript 2)	Slope	Efficiency	Automatic Ct Threshold	Ct Threshold	Automatic Baseline	Baseline Start	Baseline End	Amp Status	Comments	Cq Conf	CQCONF	EXPFAIL	NOISE
1	A1	FALSE	KLN NS	mT11B_I	UNKNOWN	FAM	NFQ-MGB	27.9398	27.8354	0.0724502								TRUE	0.759324	TRUE	3	21	Amp		0.983772	N	N	N
2	A2	FALSE	KLN NS	mT11B_I	UNKNOWN	FAM	NFQ-MGB	27.7722	27.8354	0.0724502								TRUE	0.759324	TRUE	3	20	Amp		0.978528	N	N	N
3	A3	FALSE	KLN NS	mT11B_I	UNKNOWN	FAM	NFQ-MGB	27.8159	27.8354	0.0724502								TRUE	0.759324	TRUE	3	19	Amp		0.977128	N	N	N
4	A4	FALSE	KLN NS	mT11B_I	UNKNOWN	FAM	NFQ-MGB	27.8137	27.8354	0.0724502								TRUE	0.759324	TRUE	3	20	Amp		0.977864	N	N	N
5	A5	FALSE	mT11Bsg3	mT11B_I	UNKNOWN	FAM	NFQ-MGB	28.8113	28.7856	0.053128								TRUE	0.759324	TRUE	3	23	Amp		0.969802	N	N	N
6	A6	FALSE	mT11Bsg3	mT11B_I	UNKNOWN	FAM	NFQ-MGB	28.8287	28.7856	0.053128								TRUE	0.759324	TRUE	3	22	Amp		0.97753	N	N	N
7	A7	FALSE	mT11Bsg3	mT11B_I	UNKNOWN	FAM	NFQ-MGB	28.7089	28.7856	0.053128								TRUE	0.759324	TRUE	3	21	Amp		0.977078	N	N	N
8	A8	FALSE	mT11Bsg3	mT11B_I	UNKNOWN	FAM	NFQ-MGB	28.7935	28.7856	0.053128								TRUE	0.759324	TRUE	3	21	Amp		0.980679	N	N	N
9	A9	FALSE	mT11Bsg4	mT11B_I	UNKNOWN	FAM	NFQ-MGB	28.5648	28.5464	0.0227907								TRUE	0.759324	TRUE	3	22	Amp		0.976256	N	N	N
10	A10	FALSE	mT11Bsg4	mT11B_I	UNKNOWN	FAM	NFQ-MGB	28.5184	28.5464	0.0227907								TRUE	0.759324	TRUE	3	21	Amp		0.974614	N	N	N
11	A11	FALSE	mT11Bsg4	mT11B_I	UNKNOWN	FAM	NFQ-MGB	28.5371	28.5464	0.0227907								TRUE	0.759324	TRUE	3	21	Amp		0.978487	N	N	Y
12	A12	FALSE	mT11Bsg4	mT11B_I	UNKNOWN	FAM	NFQ-MGB	28.5652	28.5464	0.0227907								TRUE	0.759324	TRUE	3	21	Amp		0.979	N	N	N
13	A13	FALSE	mT11Bsg6	mT11B_I	UNKNOWN	FAM	NFQ-MGB	28.0153	28.0491	0.0747783								TRUE	0.759324	TRUE	3	19	Amp		0.976821	N	N	N
14	A14	FALSE	mT11Bsg6	mT11B_I	UNKNOWN	FAM	NFQ-MGB	27.9656	28.0491	0.0747783								TRUE	0.759324	TRUE	3	21	Amp		0.979797	N	N	N
15	A15	FALSE	mT11Bsg6	mT11B_I	UNKNOWN	FAM	NFQ-MGB	28.0778	28.0491	0.0747783								TRUE	0.759324	TRUE	3	21	Amp		0.972304	N	N	N
16	A16	FALSE	mT11Bsg6	mT11B_I	UNKNOWN	FAM	NFQ-MGB	28.1377	28.0491	0.0747783								TRUE	0.759324	TRUE	3	21	Amp		0.982394	N	N	N
17	A17	FALSE	-RT	mT11B_I	UNKNOWN	FAM	NFQ-MGB	Undetermined										TRUE	0.759324	TRUE	3	26	No Amp		0	Y	N	N
18	A18	FALSE	-RT	mT11B_I	UNKNOWN	FAM	NFQ-MGB	Undetermined										TRUE	0.759324	TRUE	3	44	No Amp		0	Y	Y	N
19	A19	FALSE	-RT	mT11B_I	UNKNOWN	FAM	NFQ-MGB	Undetermined										TRUE	0.759324	TRUE	3	35	No Amp		0	Y	N	N
20	A20	FALSE	-RT	mT11B_I	UNKNOWN	FAM	NFQ-MGB	Undetermined										TRUE	0.759324	TRUE	3	44	No Amp		0	Y	Y	N
25	B1	FALSE	KLN NS	mT11B_II	UNKNOWN	FAM	NFQ-MGB	28.0861	28.0247	0.0420349								TRUE	0.538378	TRUE	3	22	Amp		0.979824	N	N	N
26	B2	FALSE	KLN NS	mT11B_II	UNKNOWN	FAM	NFQ-MGB	27.9968	28.0247	0.0420349								TRUE	0.538378	TRUE	3	21	Amp		0.971462	N	N	N
27	B3	FALSE	KLN NS	mT11B_II	UNKNOWN	FAM	NFQ-MGB	28.0173	28.0247	0.0420349								TRUE	0.538378	TRUE	3	22	Amp		0.969896	N	N	N
28	B4	FALSE	KLN NS	mT11B_II	UNKNOWN	FAM	NFQ-MGB	27.9984	28.0247	0.0420349								TRUE	0.538378	TRUE	3	21	Amp		0.978636	N	N	N
29	B5	FALSE	mT11Bsg3	mT11B_II	UNKNOWN	FAM	NFQ-MGB	28.5357	28.4416	0.0896953								TRUE	0.538378	TRUE	3	23	Amp		0.965694	N	N	N
30	B6	FALSE	mT11Bsg3	mT11B_II	UNKNOWN	FAM	NFQ-MGB	28.4943	28.4416	0.0896953								TRUE	0.538378	TRUE	3	22	Amp		0.969663	N	N	N
31	B7	FALSE	mT11Bsg3	mT11B_II	UNKNOWN	FAM	NFQ-MGB	28.3976	28.4416	0.0896953								TRUE	0.538378	TRUE	3	21	Amp		0.977204	N	N	N
32	B8	FALSE	mT11Bsg3	mT11B_II	UNKNOWN	FAM	NFQ-MGB	28.3388	28.4416	0.0896953								TRUE	0.538378	TRUE	3	21	Amp		0.980088	N	N	N
33	B9	FALSE	mT11Bsg4	mT11B_II	UNKNOWN	FAM	NFQ-MGB	28.7086	28.6173	0.0719663								TRUE	0.538378	TRUE	3	22	Amp		0.971084	N	N	N
34	B10	FALSE	mT11Bsg4	mT11B_II	UNKNOWN	FAM	NFQ-MGB	28.5473	28.6173	0.0719663								TRUE	0.538378	TRUE	3	22	Amp		0.975777	N	N	N
35	B11	FALSE	mT11Bsg4	mT11B_II	UNKNOWN	FAM	NFQ-MGB	28.5743	28.6173	0.0719663								TRUE	0.538378	TRUE	3	22	Amp		0.975444	N	N	N
36	B12	FALSE	mT11Bsg4	mT11B_II	UNKNOWN	FAM	NFQ-MGB	28.639	28.6173	0.0719663								TRUE	0.538378	TRUE	3	21	Amp		0.973095	N	N	N
37	B13	FALSE	mT11Bsg6	mT11B_II	UNKNOWN	FAM	NFQ-MGB	28.2401	28.324	0.063827								TRUE	0.538378	TRUE	3	21	Amp		0.971697	N	N	N
38	B14	FALSE	mT11Bsg6	mT11B_II	UNKNOWN	FAM	NFQ-MGB	28.3704	28.324	0.063827								TRUE	0.538378	TRUE	3	21	Amp		0.983976	N	N	N
39	B15	FALSE	mT11Bsg6	mT11B_II	UNKNOWN	FAM	NFQ-MGB	28.3085	28.324	0.063827								TRUE	0.538378	TRUE	3	21	Amp		0.974019	N	N	N
40	B16	FALSE	mT11Bsg6	mT11B_II	UNKNOWN	FAM	NFQ-MGB	28.3768	28.324	0.063827								TRUE	0.538378	TRUE	3	20	Amp		0.969639	N	N	N
41	B17	FALSE	-RT	mT11B_II	UNKNOWN	FAM	NFQ-MGB	Undetermined										TRUE	0.538378	TRUE	3	13	No Amp		0	Y	N	N
42	B18	FALSE	-RT	mT11B_II	UNKNOWN	FAM	NFQ-MGB	Undetermined										TRUE	0.538378	TRUE	3	44	No Amp		0	Y	Y	N
43	B19	FALSE	-RT	mT11B_II	UNKNOWN	FAM	NFQ-MGB	Undetermined										TRUE	0.538378	TRUE	3	21	No Amp		0	Y	N	N
44	B20	FALSE	-RT	mT11B_II	UNKNOWN	FAM	NFQ-MGB	Undetermined										TRUE	0.538378	TRUE	3	28	No Amp		0	Y	N	N
49	C1	FALSE	KLN NS	mT11B_III	UNKNOWN	FAM	NFQ-MGB	27.9574	27.9923	0.0672586								TRUE	0.355377	TRUE	3	22	Amp		0.893451	N	N	N
50	C2	FALSE	KLN NS	mT11B_III	UNKNOWN	FAM	NFQ-MGB	28.0798	27.9923	0.0672586								TRUE	0.355377	TRUE	3	22	Amp		0.904776	N	N	N
51	C3	FALSE	KLN NS	mT11B_III	UNKNOWN	FAM	NFQ-MGB	28.0066	27.9923	0.0672586								TRUE	0.355377	TRUE	3	21	Amp		0.898522	N	N	N
52	C4	FALSE	KLN NS	mT11B_III	UNKNOWN	FAM	NFQ-MGB	27.9253	27.9923	0.0672586								TRUE	0.355377	TRUE	3	22	Amp		0.893313	N	N	N
53	C5	FALSE	mT11Bsg3	mT11B_III	UNKNOWN	FAM	NFQ-MGB	28.6116	28.5435	0.0490652								TRUE	0.355377	TRUE	3	23	Amp		0.907969	N	N	N
54	C6	FALSE	mT11Bsg3	mT11B_III	UNKNOWN	FAM	NFQ-MGB	28.497	28.5435	0.0490652								TRUE	0.355377	TRUE	3	22	Amp		0.913447	N	N	N
55	C7	FALSE	mT11Bsg3	mT11B_III	UNKNOWN	FAM	NFQ-MGB	28.5231	28.5435	0.0490652								TRUE	0.355377	TRUE	3	22	Amp		0.910851	N	N	N
56	C8	FALSE	mT11Bsg3	mT11B_III	UNKNOWN	FAM	NFQ-MGB	28.5422	28.5435	0.0490652								TRUE	0.355377	TRUE	3	22	Amp		0.909746	N	N	N
57	C9	FALSE	mT11Bsg4	mT11B_III	UNKNOWN	FAM	NFQ-MGB	28.3835	28.3998	0.0607992								TRUE	0.355377	TRUE	3	23	Amp		0.920937	N	N	N
58	C10	FALSE	mT11Bsg4	mT11B_III	UNKNOWN	FAM	NFQ-MGB	28.3764	28.3998	0.0607992								TRUE	0.355377	TRUE	3	22	Amp		0.967897	N	N	N
59	C11	FALSE	mT11Bsg4	mT11B_III	UNKNOWN	FAM	NFQ-MGB	28.4885	28.3998	0.0607992								TRUE	0.355377	TRUE	3	23	Amp		0.96132	N	N	N
60	C12	FALSE	mT11Bsg4	mT11B_III	UNKNOWN	FAM	NFQ-MGB	28.3506	28.3998	0.0607992								TRUE	0.355377	TRUE	3	23	Amp		0.966629	N	N	N
61	C13	FALSE	mT11Bsg6	mT11B_III	UNKNOWN	FAM	NFQ-MGB	28.3296	28.2579	0.0880649								TRUE	0.355377	TRUE	3	23	Amp		0.908962	N	N	N
62	C14	FALSE	mT11Bsg6	mT11B_III	UNKNOWN	FAM	NFQ-MGB	28.2189	28.2579	0.0880649								TRUE	0.355377	TRUE	3	20	Amp		0.917147	N	N	N
63	C15	FALSE	mT11Bsg6	mT11B_III	UNKNOWN	FAM	NFQ-MGB	28.3312	28.2579	0.0880649								TRUE	0.355377	TRUE	3	23	Amp		0.912184	N	N	N
64	C16	FALSE	mT11Bsg6	mT11B_III	UNKNOWN	FAM	NFQ-MGB	28.1519	28.2579	0.0880649								TRUE	0.355377	TRUE	3	23	Amp		0.902651	N	N	N
65	C17	FALSE	-RT	mT11B_III	UNKNOWN	FAM	NFQ-MGB	Undetermined										TRUE	0.355377	TRUE	3	44	No Amp		0	Y	Y	N
66	C18	FALSE	-RT	mT11B_III	UNKNOWN	FAM	NFQ-MGB	Undetermined										TRUE	0.355377	TRUE	3	35	No Amp		0	Y	N	N
67	C19	FALSE	-RT	mT11B_III	UNKNOWN	FAM	NFQ-MGB	Undetermined										TRUE	0.355377	TRUE	3	39	No Amp		0	Y	N	N
68	C20	FALSE	-RT	mT11B_III	UNKNOWN	FAM	NFQ-MGB	Undetermined										TRUE	0.355377	TRUE	3	44	No Amp		0	Y	Y	N
73	D1	FALSE	KLN NS	mGapdh_I	UNKNOWN	FAM	NFQ-MGB	13.8195	13.7749	0.0465055								TRUE	0.349316	TRUE	3	8	Amp		0.709456	Y	N	N
74	D2	FALSE	KLN NS	mGapdh_I	UNKNOWN	FAM	NFQ-MGB	13.7112	13.7749	0.0465055								TRUE	0.349316	TRUE	3	8	Amp		0.698797	Y	N	N
75	D3	FALSE	KLN NS	mGapdh_I	UNKNOWN	FAM	NFQ-MGB	13.7959	13.7749	0.0465055								TRUE	0.349316	TRUE	3	9	Amp		0.705608	Y	N	N
76	D4	FALSE	KLN NS	mGapdh_I	UNKNOWN	FAM	NFQ-MGB	13.7728	13.7749	0.0465055								TRUE	0.349316	TRUE	3	8	Amp		0.698945	Y	N	N
77	D5	FALSE	mT11Bsg3	mGapdh_I	UNKNOWN	FAM	NFQ-MGB	13.7976	13.8769	0.0539053								TRUE	0.349316	TRUE	3	7	Amp		0.69505	Y	N	N
78	D6	FALSE	mT11Bsg3	mGapdh_I	UNKNOWN	FAM	NFQ-MGB	13.8913	13.8769	0.0539053								TRUE	0.349316	TRUE	3	8	Amp		0.701597	Y	N	N
79	D7	FALSE	mT11Bsg3	mGapdh_I	UNKNOWN	FAM	NFQ-MGB	13.9011	13.8769	0.0539053								TRUE	0.349316	TRUE	3	8	Amp		0.695652	Y	N	N
80	D8	FALSE	mT11Bsg3	mGapdh_I	UNKNOWN	FAM	NFQ-MGB	13.9174	13.8769	0.0539053								TRUE	0.349316	TRUE	3	9	Amp		0.708528	Y	N	N
81	D9	FALSE	mT11Bsg4	mGapdh_I	UNKNOWN	FAM	NFQ-MGB	13.2453	13.2676	0.0611347								TRUE	0.349316	TRUE	3	7	Amp		0.69274	Y	N	N
82	D10	FALSE	mT11Bsg4	mGapdh_I	UNKNOWN	FAM	NFQ-MGB	13.2815	13.2676	0.0611347								TRUE	0.349316	TRUE	3	7	Amp		0.693338	Y	N	N
83	D11	FALSE	mT11Bsg4	mGapdh_I	UNKNOWN	FAM	NFQ-MGB	13.3442	13.2676	0.0611347								TRUE	0.349316	TRUE	3	8	Amp		0.695145	Y	N	N
84	D12	FALSE	mT11Bsg4	mGapdh_I	UNKNOWN	FAM	NFQ-MGB	13.1994	13.2676	0.0611347								TRUE	0.349316	TRUE	3	7	Amp		0.691961	Y	N	N
85	D13	FALSE	mT11Bsg6	mGapdh_I	UNKNOWN	FAM	NFQ-MGB	13.1656	13.164	0.0605793								TRUE	0.349316	TRUE	3	8	Amp		0.693666	Y	N	N
86	D14	FALSE	mT11Bsg6	mGapdh_I	UNKNOWN	FAM	NFQ-MGB	13.0815	13.164	0.0605793								TRUE	0.349316	TRUE	3	7	Amp		0.693392	Y	N	N
87	D15	FALSE	mT11Bsg6	mGapdh_I	UNKNOWN	FAM	NFQ-MGB	13.1831	13.164	0.0605793								TRUE	0.349316	TRUE	3	8	Amp		0.693357	Y	N	N
88	D16	FALSE	mT11Bsg6	mGapdh_I	UNKNOWN	FAM	NFQ-MGB	13.2259	13.164	0.0605793								TRUE	0.349316	TRUE	3	8	Amp		0.689974	Y	N	N
89	D17	FALSE	-RT	mGapdh_I	UNKNOWN	FAM	NFQ-MGB	32.2193	32.0648	0.158241								TRUE	0.349316	TRUE	3	27	Amp		0.95199	N	N	N
90	D18	FALSE	-RT	mGapdh_I	UNKNOWN	FAM	NFQ-MGB	32.1149	32.0648	0.158241								TRUE	0.349316	TRUE	3	26	Amp		0.951844	N	N	N
91	D19	FALSE	-RT	mGapdh_I	UNKNOWN	FAM	NFQ-MGB	32.0806	32.0648	0.158241								TRUE	0.349316	TRUE	3	26	Amp		0.955296	N	N	N
92	D20	FALSE	-RT	mGapdh_I	UNKNOWN	FAM	NFQ-MGB	31.8446	32.0648	0.158241								TRUE	0.349316	TRUE	3	26	Amp		0.946997	N	N	N
