# Supplementary material for: TMPRSS11B promotes an acidified microenvironment and immune suppression in squamous lung cancer
Source: EMBO Rep. 2025 Nov 10;26(24):6346–79. doi: 10.1038/s44319-025-00631-1 (PMC12714794; doi:10.1038/s44319-025-00631-1)
Supplement: Supplementary file 6 — Source data Fig. 1 [file 44319_2025_631_MOESM6_ESM.zip › Figure 1/1C/KLN205 Syngeneic tumor volumes_DBA:2.xlsx]

## Sheet: Expt 1
3x10^5 KLN205 cells injected on 02_11_22				T11b knockout study
																							(Terminal)		(Post Resection)
			2022-02-25		2022-02-28		2022-03-03		2022-03-06		2022-03-09		2022-03-12		2022-03-15		2022-03-18		2022-03-21		2022-03-24		2022-03-27		2022-03-29
Experimental Group	Tag #	Body wt.(g)	Tumor volume(mm3)	Avg.tumor volume (mm3)	Tumor volume(mm3)	Avg.tumor volume (mm3)	Tumor volume(mm3)	Avg.tumor volume (mm3)	Tumor volume(mm3)	Avg.tumor volume (mm3)	Tumor volume(mm3)	Avg.tumor volume (mm3)	Tumor volume(mm3)	Avg.tumor volume (mm3)	Tumor volume(mm3)	Avg.tumor volume (mm3)	Tumor volume(mm3)	Avg.tumor volume (mm3)	Tumor volume(mm3)	Avg.tumor volume (mm3)	Tumor volume(mm3)	Avg.tumor volume (mm3)	Tumor volume(mm3)	Avg.tumor volume (mm3)	Tumor volume(mm3)	Avg.tumor volume (mm3)
Control (NS)	6051		6.11755	7.89653	33.5844	19.2397	48.2187	35.9012	83.5278	53.0088	70.4893	61.7626	60.6376	86.2408	79.2719	88.6965	149.037	141.431	210.236	181.162	245.754	296.47	269.427	604.458	39.23	151.072
	6052		16.0126		62.9006		99.7195		239.763		264.299		286.42		262.659		489.859		638.666		870.306		1193.28		139.43
	6053		0		0		0		0		0		0		0		0		0		0
	6054		1.74419		0		29.808		0		0		0		0		0		0		0
	6055		0		0		10.6255		13.9748		16.605		37.9378		29.7932		59.4716		50.167		69.4575		68.9413		37.78
	6056		24.1283		42.9682		53.0862		104.665		125.245		230.028		95.7917		384.364		264.31		706.436		636.762		439.87
	6057		12.9139		24.2468		20.1105		36.9917		65.1371		49.7336		77.6689		61.3254		69.2533		106.726		407.04		177.18
	6058		0		0		0		0		0		0		0		0		0		0
	6059		12.9283		37.2786		53.4569		71.6699		86.7507		155.371		225.781		194.35		314.944		613.115		675.214		150.71
	6060		5.1762		7.8408		57.6636		20.1328		45.5535		118.903		141.675		163.507		391.297		501.85		939.301		114
	6061		12.433		26.2796		65.4431		90.8847		87.1819		116.81		174.288		225.615		308.653		634.901		629.672		211.12
	6062		0		0		9.41024		6.76896		0		0		0		0		0		0
	6063		11.2009		15.0176		19.1732		20.736		41.6516		65.2892		66.1248		111.068		107.579		105.559		620.488		50.33
mT11bsg6	6064		14.6954	2.74263	15.5546	5.48223	23.8901	9.25564	18.0224	8.57822	47.4754	9.07792	67.8597	14.7754	77.4115	11.3092	113.607	27.2792	139.193	35.24	160.486	45.618	210.557	58.1591	14.5	7.69818
(mT11b sg2)	6065		0		0		0		0		0		0		0		0		0		0		0		0
	6066		0		0		0		0		0		0		0		0		0		0		0		0
	6067		0		0		0		0		0		0		0		0		0		0		0		0
	6068		0		0		0		0		0		0		0		0		0		0		0		0
	6069		0		0		0		0		0		0		0		0		0		0		0		0
	6071		4.2219		10.3933		14.76		0		6.655		0		0		0		0		0		0		0
	6072		10.1826		12.4403		7.30061		9.08315		0		12.4463		6.28235		25.9875		Dead
	6073		0		0		0		0		0		0		0		0		48.4293		0		0		0
	6074		0		0		0		0		0		0		0		0		0		0		0		0
	6075		3.81162		17.2652		38.1119		49.3299		39.204		48.5695		26.7565		120.369		123.909		223.807		171.359		36.53
	6076		0		10.1333		27.0051		26.5032		15.6006		48.4289		25.2601		67.3866		76.1085		117.504		257.834		33.65
mT11b sg4	6077		18.8109	6.0113	26.0685	10.4241	25.5126	14.5618	14.1986	17.4854	21.3096	20.8622	37.0988	37.2609	43.4	26.3206	27.7088	59.0805	50.5634	57.0376	30.4503	82.1456	79.3031	113.021	10.571	28.5035
(mT11b sg1)	6078		0		10.1889		13.6923		7.80915		11.8501		17.6136		14.036		27.4244		18.6672		16.11		44.044		3.571
	6079		0		0		16.3842		7.57658		0		10.431		0		40.8325		19.522		17.7578		7.71134		4.85
	6080		0		0		0		0		0		0		0		0		0		0		0		0
	6081		0		5.92065		9.04321		11.449		18.6188		31.5292		36.8868		106.289		153.889		193.472		244.723		30.58
	6082		18.8779		36.1687		51.6095		56.3635		84.1654		77.8799		81.8206		145.722		134.607		143.221		270.227		101.18
	6083		0		0		0		0		0		0		0		0		0		0		0		0
	6084		0		0		0		0		0		0		0		0		0		0		0		0
	6086		34.4469		33.556		29.6789		77.5003		61.75		144.146		89.7974		194.58		206.027		347.077		462.717		122.27
	1mk (889)		0		0		0		0		0		0		0		0		0		0		0		0
	1mk (231)		0		0		0		0		0		0		0		0		0		0		0		0
	2mk (231)		0		13.1865		28.8205		34.9281		52.6522		128.432		49.9061		166.409		101.175		237.658		247.532		69.02
