# Supplementary material for: TMPRSS11B promotes an acidified microenvironment and immune suppression in squamous lung cancer
Source: EMBO Rep. 2025 Nov 10;26(24):6346–79. doi: 10.1038/s44319-025-00631-1 (PMC12714794; doi:10.1038/s44319-025-00631-1)
Supplement: Supplementary file 6 — Source data Fig. 1 [file 44319_2025_631_MOESM6_ESM.zip › Figure 1/1D/Tmprss11b_KLN205 cells_qPCR_Taqman_Analysis.xlsx]

## Sheet: Sheet1
Taqman qpCR
														T11b	T11b	T11b	T11b	T11b	T11b
				Gapdh	T11b	T11b	T11b	T11b_m1_I	T11b_m1_II	T11b_m1_III	T11b_m1_I	T11b_m1_II	T11b_m1_III	Mm00621706_m1	Mm00621702_m1	Mm006221704_m1	Mm00621706_m1	Mm00621702_m1	Mm006221704_m1
				Mm99999915_g1	Mm00621706_m1	Mm00621702_m1	Mm006221704_m1	dd ctrl (NS).	dd ctrl (NS.	dd ctrl (NS)	avg.dd.NS	avg. dd NS	avg. dd NS	ddCt	ddCt	ddCt	2^ddCt	2^ddCt	2^ddCt
	KLN205 sh Control+Dox			12.5946	26.8948	27.3816	27.4117	14.2355	14.7223	14.7524	14.4189	14.7672	14.7997	0.183378	0.0449152	0.0472975	1.13554	1.03162	1.03333
	KLN205 sh Control+Dox			12.6522	27.0997	27.4502	27.4981	14.4404	14.7909	14.8388	14.4189	14.7672	14.7997	-0.0215282	-0.0237436	-0.0391283	0.985189	0.983677	0.973243
	KLN205 sh Control+Dox			12.6269	27.1512	27.4235	27.4684	14.4919	14.7642	14.8091	14.4189	14.7672	14.7997	-0.0729885	0.00296307	-0.00944614	0.950667	1.00206	0.993474
	KLN205 sh Control+Dox			12.7636	27.167	27.4506	27.4577	14.5077	14.7913	14.7984	14.4189	14.7672	14.7997	-0.0888615	-0.0241346	0.00127697	0.940264	0.98341	1.00089
	KLN205 mT11B sh1+Dox			12.694	28.5049	28.7929	28.8195				14.4189	14.7672	14.7997	-1.50255	-1.44231	-1.43637	0.352929	0.367977	0.369495
	KLN205 mT11B sh1+Dox			12.5683	28.5313	28.8085	28.9581				14.4189	14.7672	14.7997	-1.52893	-1.45788	-1.57492	0.346534	0.364028	0.335662
	KLN205 mT11B sh1+Dox			12.5687	28.522	28.7162	28.8809				14.4189	14.7672	14.7997	-1.51967	-1.36558	-1.49777	0.348767	0.388078	0.354099
	KLN205 mT11B sh1+Dox			12.5029	28.4994	28.8009	28.9485				14.4189	14.7672	14.7997	-1.49707	-1.45022	-1.56541	0.354272	0.365965	0.337882
	KLN205 mT11B sh2+Dox			12.8315	28.5427	28.9393	29.0894				14.4189	14.7672	14.7997	-1.37432	-1.42264	-1.54018	0.385734	0.37303	0.343842
	KLN205 mT11B sh2+Dox			12.7984	28.4385	28.9409	29.0183				14.4189	14.7672	14.7997	-1.27012	-1.42417	-1.46914	0.414625	0.372634	0.361198
	KLN205 mT11B sh2+Dox			12.7092	28.6334	28.9747	28.9724				14.4189	14.7672	14.7997	-1.46505	-1.45799	-1.42319	0.362223	0.364	0.372886
	KLN205 mT11B sh2+Dox			12.6589	28.5857	28.9585	28.9717				14.4189	14.7672	14.7997	-1.41731	-1.44184	-1.42248	0.374409	0.368098	0.37307
	KLN205 mT11B sh3+Dox			12.406	27.6865	27.9302	27.9356				14.4189	14.7672	14.7997	-0.822005	-0.717424	-0.690278	0.565655	0.608183	0.619734
	KLN205 mT11B sh3+Dox			12.3465	27.7209	27.9378	27.8209				14.4189	14.7672	14.7997	-0.856356	-0.724954	-0.575586	0.552346	0.605016	0.671014
	KLN205 mT11B sh3+Dox			12.5653	27.777	27.884	27.9545				14.4189	14.7672	14.7997	-0.912541	-0.671228	-0.709249	0.531249	0.627972	0.611639
	KLN205 mT11B sh3+Dox			12.4647	27.7037	27.9441	27.9496				14.4189	14.7672	14.7997	-0.839241	-0.731298	-0.704337	0.558937	0.602362	0.613724
	KLN205 sh Control(No Dox)			12.3386	26.7889	26.9668	26.9884				14.4189	14.7672	14.7997	0.075628	0.245967	0.2569	1.05382	1.18589	1.19491
	KLN205 sh Control(No Dox)			12.5699	26.7381	26.9305	27.0083				14.4189	14.7672	14.7997	0.126407	0.282296	0.237021	1.09157	1.21613	1.17856
	KLN205 sh Control(No Dox)			12.5874	26.7098	26.9729	26.9515				14.4189	14.7672	14.7997	0.15468	0.23988	0.293841	1.11317	1.18089	1.2259
	KLN205 sh Control(No Dox)			12.4908	26.7743	26.9678	26.9505				14.4189	14.7672	14.7997	0.0901678	0.244956	0.294768	1.06449	1.18506	1.22669
	KLN205 mT11B sh1(No Dox)			12.7128	26.7688	27.089	27.0631				14.4189	14.7672	14.7997	0.0956533	0.123788	0.182189	1.06855	1.08959	1.1346
	KLN205 mT11B sh1(No Dox)			12.6011	26.8132	27.0665	26.9731				14.4189	14.7672	14.7997	0.0513456	0.146277	0.272246	1.03623	1.10671	1.20769
	KLN205 mT11B sh1(No Dox)			12.5748	26.7388	27.0453	27.01				14.4189	14.7672	14.7997	0.125723	0.167544	0.235327	1.09105	1.12314	1.17717
	KLN205 mT11B sh1(No Dox)			12.3658	26.7994	27.0231	27.105				14.4189	14.7672	14.7997	0.06513	0.18974	0.140326	1.04618	1.14056	1.10215
	KLN205 mT11B sh2(No Dox)			12.551	26.4493	26.8636	26.942				14.4189	14.7672	14.7997	0.415195	0.349238	0.303256	1.33348	1.27389	1.23393
	KLN205 mT11B sh2(No Dox)			12.6469	26.5201	26.8331	26.9646				14.4189	14.7672	14.7997	0.344398	0.379662	0.280698	1.26962	1.30104	1.21478
	KLN205 mT11B sh2(No Dox)			12.6242	26.5012	26.7093	26.8356				14.4189	14.7672	14.7997	0.363258	0.503472	0.409711	1.28633	1.41762	1.32842
	KLN205 mT11B sh2(No Dox)			12.6777	26.4517	26.7995	26.8494				14.4189	14.7672	14.7997	0.412836	0.413274	0.395896	1.3313	1.3317	1.31576
	KLN205 mT11B sh3(No Dox)			12.6419	26.755	27.2947	27.2554				14.4189	14.7672	14.7997	0.109529	-0.0818779	-0.0101502	1.07888	0.944827	0.992989
	KLN205 mT11B sh3(No Dox)			12.5338	26.7658	27.362	27.1688				14.4189	14.7672	14.7997	0.0986726	-0.149223	0.0764911	1.07079	0.901736	1.05445
	KLN205 mT11B sh3(No Dox)			12.6392	26.8321	27.3584	27.3857				14.4189	14.7672	14.7997	0.0324018	-0.145559	-0.140395	1.02271	0.904029	0.90727
	KLN205 mT11B sh3(No Dox)			12.6139	26.7647	27.3234	27.2605				14.4189	14.7672	14.7997	0.0998266	-0.110582	-0.0151627	1.07164	0.926215	0.989545
	#-RT			32.0245	40	40	40				14.4189	14.7672	14.7997	-13.1355	-12.7872	-12.7547	0.000111127	0.000141472	0.000144695
	#-RT			32.2992	40	40	40				14.4189	14.7672	14.7997	-13.1355	-12.7872	-12.7547	0.000111127	0.000141472	0.000144695
	#-RT			31.9777	40	40	40				14.4189	14.7672	14.7997	-13.1355	-12.7872	-12.7547	0.000111127	0.000141472	0.000144695
	#-RT			31.6296	40	40	40
						40=Undetermined
