# Supplementary material for: TMPRSS11B promotes an acidified microenvironment and immune suppression in squamous lung cancer
Source: EMBO Rep. 2025 Nov 10;26(24):6346–79. doi: 10.1038/s44319-025-00631-1 (PMC12714794; doi:10.1038/s44319-025-00631-1)
Supplement: Supplementary file 6 — Source data Fig. 1 [file 44319_2025_631_MOESM6_ESM.zip › Figure 1/1D/Tmprss11b_KLN205 cells_qPCR_Taqman_Raw.xls]

## Sheet: Sample Setup
Block Type	384-Well Block
Calibration Background is expired	No
Calibration Background performed on	12-02-2021
Calibration Pure Dye ABY is expired	No
Calibration Pure Dye ABY performed on	12-02-2021
Calibration Pure Dye CY5 is expired	No
Calibration Pure Dye CY5 performed on	12-02-2021
Calibration Pure Dye FAM is expired	No
Calibration Pure Dye FAM performed on	12-02-2021
Calibration Pure Dye JUN is expired	No
Calibration Pure Dye JUN performed on	12-02-2021
Calibration Pure Dye MUSTANG PURPLE is expired	No
Calibration Pure Dye MUSTANG PURPLE performed on	12-02-2021
Calibration Pure Dye NED is expired	No
Calibration Pure Dye NED performed on	12-02-2021
Calibration Pure Dye ROX is expired	No
Calibration Pure Dye ROX performed on	12-02-2021
Calibration Pure Dye SYBR is expired	No
Calibration Pure Dye SYBR performed on	12-02-2021
Calibration Pure Dye TAMRA is expired	No
Calibration Pure Dye TAMRA performed on	12-02-2021
Calibration Pure Dye VIC is expired	No
Calibration Pure Dye VIC performed on	12-02-2021
Calibration ROI is expired	No
Calibration ROI performed on	12-02-2021
Calibration Uniformity is expired	No
Calibration Uniformity performed on	12-02-2021
Chemistry	TAQMAN
Date Created	2022-09-30 10:44:00 AM CDT
Experiment Barcode
Experiment Comment
Experiment File Name	L:\O'Donnell Lab\Hari Shankar\09_29_22_KLN205_shT11B_qPCR_Taqman.eds
Experiment Name	09_29_22_KLN205_shT11B_qPCR_Taqman
Experiment Run End Time	2022-09-29 18:12:38 PM CDT
Experiment Type	Standard Curve
Instrument Name	272530090
Instrument Serial Number	272530090
Instrument Type	QuantStudio™ 5 System
Passive Reference	ROX
Post-read Stage/Step
Pre-read Stage/Step
Quantification Cycle Method	Ct
Signal Smoothing On	true
Stage/ Cycle where Ct Analysis is performed	Stage2, Step2
User Name
Well	Well Position	Sample Name	Sample Color	Biogroup Name	Biogroup Color	Target Name	Target Color	Task	Reporter	Quencher	Quantity	Comments
1	A1	shControl+Dox	RGB(0,0,255)			mT11b_I	RGB(0,0,255)	UNKNOWN	FAM	NFQ-MGB
2	A2	shControl+Dox	RGB(0,0,255)			mT11b_I	RGB(0,0,255)	UNKNOWN	FAM	NFQ-MGB
3	A3	shControl+Dox	RGB(0,0,255)			mT11b_I	RGB(0,0,255)	UNKNOWN	FAM	NFQ-MGB
4	A4	shControl+Dox	RGB(0,0,255)			mT11b_I	RGB(0,0,255)	UNKNOWN	FAM	NFQ-MGB
5	A5	mT11B sh2+Dox	RGB(0,139,69)			mT11b_I	RGB(0,0,255)	UNKNOWN	FAM	NFQ-MGB
6	A6	mT11B sh2+Dox	RGB(0,139,69)			mT11b_I	RGB(0,0,255)	UNKNOWN	FAM	NFQ-MGB
7	A7	mT11B sh2+Dox	RGB(0,139,69)			mT11b_I	RGB(0,0,255)	UNKNOWN	FAM	NFQ-MGB
8	A8	mT11B sh2+Dox	RGB(0,139,69)			mT11b_I	RGB(0,0,255)	UNKNOWN	FAM	NFQ-MGB
9	A9	mT11B sh3+Dox	RGB(255,127,0)			mT11b_I	RGB(0,0,255)	UNKNOWN	FAM	NFQ-MGB
10	A10	mT11B sh3+Dox	RGB(255,127,0)			mT11b_I	RGB(0,0,255)	UNKNOWN	FAM	NFQ-MGB
11	A11	mT11B sh3+Dox	RGB(255,127,0)			mT11b_I	RGB(0,0,255)	UNKNOWN	FAM	NFQ-MGB
12	A12	mT11B sh3+Dox	RGB(255,127,0)			mT11b_I	RGB(0,0,255)	UNKNOWN	FAM	NFQ-MGB
13	A13	mT11B sh5+Dox	RGB(139,137,112)			mT11b_I	RGB(0,0,255)	UNKNOWN	FAM	NFQ-MGB
14	A14	mT11B sh5+Dox	RGB(139,137,112)			mT11b_I	RGB(0,0,255)	UNKNOWN	FAM	NFQ-MGB
15	A15	mT11B sh5+Dox	RGB(139,137,112)			mT11b_I	RGB(0,0,255)	UNKNOWN	FAM	NFQ-MGB
16	A16	mT11B sh5+Dox	RGB(139,137,112)			mT11b_I	RGB(0,0,255)	UNKNOWN	FAM	NFQ-MGB
17	A17
18	A18
19	A19
20	A20
21	A21
22	A22
23	A23
24	A24
25	B1	shControl(no dox)	RGB(238,121,66)			mT11b_I	RGB(0,0,255)	UNKNOWN	FAM	NFQ-MGB
26	B2	shControl(no dox)	RGB(238,121,66)			mT11b_I	RGB(0,0,255)	UNKNOWN	FAM	NFQ-MGB
27	B3	shControl(no dox)	RGB(238,121,66)			mT11b_I	RGB(0,0,255)	UNKNOWN	FAM	NFQ-MGB
28	B4	shControl(no dox)	RGB(238,121,66)			mT11b_I	RGB(0,0,255)	UNKNOWN	FAM	NFQ-MGB
29	B5	mT11B sh2(no dox)	RGB(142,56,142)			mT11b_I	RGB(0,0,255)	UNKNOWN	FAM	NFQ-MGB
30	B6	mT11B sh2(no dox)	RGB(142,56,142)			mT11b_I	RGB(0,0,255)	UNKNOWN	FAM	NFQ-MGB
31	B7	mT11B sh2(no dox)	RGB(142,56,142)			mT11b_I	RGB(0,0,255)	UNKNOWN	FAM	NFQ-MGB
32	B8	mT11B sh2(no dox)	RGB(142,56,142)			mT11b_I	RGB(0,0,255)	UNKNOWN	FAM	NFQ-MGB
33	B9	mT11B sh3(no dox)	RGB(198,113,113)			mT11b_I	RGB(0,0,255)	UNKNOWN	FAM	NFQ-MGB
34	B10	mT11B sh3(no dox)	RGB(198,113,113)			mT11b_I	RGB(0,0,255)	UNKNOWN	FAM	NFQ-MGB
35	B11	mT11B sh3(no dox)	RGB(198,113,113)			mT11b_I	RGB(0,0,255)	UNKNOWN	FAM	NFQ-MGB
36	B12	mT11B sh3(no dox)	RGB(198,113,113)			mT11b_I	RGB(0,0,255)	UNKNOWN	FAM	NFQ-MGB
37	B13	mT11B sh5(no dox)	RGB(0,245,255)			mT11b_I	RGB(0,0,255)	UNKNOWN	FAM	NFQ-MGB
38	B14	mT11B sh5(no dox)	RGB(0,245,255)			mT11b_I	RGB(0,0,255)	UNKNOWN	FAM	NFQ-MGB
39	B15	mT11B sh5(no dox)	RGB(0,245,255)			mT11b_I	RGB(0,0,255)	UNKNOWN	FAM	NFQ-MGB
40	B16	mT11B sh5(no dox)	RGB(0,245,255)			mT11b_I	RGB(0,0,255)	UNKNOWN	FAM	NFQ-MGB
41	B17	-RT	RGB(238,220,130)			mT11b_I	RGB(0,0,255)	UNKNOWN	FAM	NFQ-MGB
42	B18	-RT	RGB(238,220,130)			mT11b_I	RGB(0,0,255)	UNKNOWN	FAM	NFQ-MGB
43	B19	-RT	RGB(238,220,130)			mT11b_I	RGB(0,0,255)	UNKNOWN	FAM	NFQ-MGB
44	B20	-RT	RGB(238,220,130)			mT11b_I	RGB(0,0,255)	UNKNOWN	FAM	NFQ-MGB
45	B21
46	B22
47	B23
48	B24
49	C1	shControl+Dox	RGB(0,0,255)			mT11b_II	RGB(0,139,69)	UNKNOWN	FAM	NFQ-MGB
50	C2	shControl+Dox	RGB(0,0,255)			mT11b_II	RGB(0,139,69)	UNKNOWN	FAM	NFQ-MGB
51	C3	shControl+Dox	RGB(0,0,255)			mT11b_II	RGB(0,139,69)	UNKNOWN	FAM	NFQ-MGB
52	C4	shControl+Dox	RGB(0,0,255)			mT11b_II	RGB(0,139,69)	UNKNOWN	FAM	NFQ-MGB
53	C5	mT11B sh2+Dox	RGB(0,139,69)			mT11b_II	RGB(0,139,69)	UNKNOWN	FAM	NFQ-MGB
54	C6	mT11B sh2+Dox	RGB(0,139,69)			mT11b_II	RGB(0,139,69)	UNKNOWN	FAM	NFQ-MGB
55	C7	mT11B sh2+Dox	RGB(0,139,69)			mT11b_II	RGB(0,139,69)	UNKNOWN	FAM	NFQ-MGB
56	C8	mT11B sh2+Dox	RGB(0,139,69)			mT11b_II	RGB(0,139,69)	UNKNOWN	FAM	NFQ-MGB
57	C9	mT11B sh3+Dox	RGB(255,127,0)			mT11b_II	RGB(0,139,69)	UNKNOWN	FAM	NFQ-MGB
58	C10	mT11B sh3+Dox	RGB(255,127,0)			mT11b_II	RGB(0,139,69)	UNKNOWN	FAM	NFQ-MGB
59	C11	mT11B sh3+Dox	RGB(255,127,0)			mT11b_II	RGB(0,139,69)	UNKNOWN	FAM	NFQ-MGB
60	C12	mT11B sh3+Dox	RGB(255,127,0)			mT11b_II	RGB(0,139,69)	UNKNOWN	FAM	NFQ-MGB
61	C13	mT11B sh5+Dox	RGB(139,137,112)			mT11b_II	RGB(0,139,69)	UNKNOWN	FAM	NFQ-MGB
62	C14	mT11B sh5+Dox	RGB(139,137,112)			mT11b_II	RGB(0,139,69)	UNKNOWN	FAM	NFQ-MGB
63	C15	mT11B sh5+Dox	RGB(139,137,112)			mT11b_II	RGB(0,139,69)	UNKNOWN	FAM	NFQ-MGB
64	C16	mT11B sh5+Dox	RGB(139,137,112)			mT11b_II	RGB(0,139,69)	UNKNOWN	FAM	NFQ-MGB
65	C17
66	C18
67	C19
68	C20
69	C21
70	C22
71	C23
72	C24
73	D1	shControl(no dox)	RGB(238,121,66)			mT11b_II	RGB(0,139,69)	UNKNOWN	FAM	NFQ-MGB
74	D2	shControl(no dox)	RGB(238,121,66)			mT11b_II	RGB(0,139,69)	UNKNOWN	FAM	NFQ-MGB
75	D3	shControl(no dox)	RGB(238,121,66)			mT11b_II	RGB(0,139,69)	UNKNOWN	FAM	NFQ-MGB
76	D4	shControl(no dox)	RGB(238,121,66)			mT11b_II	RGB(0,139,69)	UNKNOWN	FAM	NFQ-MGB
77	D5	mT11B sh2(no dox)	RGB(142,56,142)			mT11b_II	RGB(0,139,69)	UNKNOWN	FAM	NFQ-MGB
78	D6	mT11B sh2(no dox)	RGB(142,56,142)			mT11b_II	RGB(0,139,69)	UNKNOWN	FAM	NFQ-MGB
79	D7	mT11B sh2(no dox)	RGB(142,56,142)			mT11b_II	RGB(0,139,69)	UNKNOWN	FAM	NFQ-MGB
80	D8	mT11B sh2(no dox)	RGB(142,56,142)			mT11b_II	RGB(0,139,69)	UNKNOWN	FAM	NFQ-MGB
81	D9	mT11B sh3(no dox)	RGB(198,113,113)			mT11b_II	RGB(0,139,69)	UNKNOWN	FAM	NFQ-MGB
82	D10	mT11B sh3(no dox)	RGB(198,113,113)			mT11b_II	RGB(0,139,69)	UNKNOWN	FAM	NFQ-MGB
83	D11	mT11B sh3(no dox)	RGB(198,113,113)			mT11b_II	RGB(0,139,69)	UNKNOWN	FAM	NFQ-MGB
84	D12	mT11B sh3(no dox)	RGB(198,113,113)			mT11b_II	RGB(0,139,69)	UNKNOWN	FAM	NFQ-MGB
85	D13	mT11B sh5(no dox)	RGB(0,245,255)			mT11b_II	RGB(0,139,69)	UNKNOWN	FAM	NFQ-MGB
86	D14	mT11B sh5(no dox)	RGB(0,245,255)			mT11b_II	RGB(0,139,69)	UNKNOWN	FAM	NFQ-MGB
87	D15	mT11B sh5(no dox)	RGB(0,245,255)			mT11b_II	RGB(0,139,69)	UNKNOWN	FAM	NFQ-MGB
88	D16	mT11B sh5(no dox)	RGB(0,245,255)			mT11b_II	RGB(0,139,69)	UNKNOWN	FAM	NFQ-MGB
89	D17	-RT	RGB(238,220,130)			mT11b_II	RGB(0,139,69)	UNKNOWN	FAM	NFQ-MGB
90	D18	-RT	RGB(238,220,130)			mT11b_II	RGB(0,139,69)	UNKNOWN	FAM	NFQ-MGB
91	D19	-RT	RGB(238,220,130)			mT11b_II	RGB(0,139,69)	UNKNOWN	FAM	NFQ-MGB
92	D20	-RT	RGB(238,220,130)			mT11b_II	RGB(0,139,69)	UNKNOWN	FAM	NFQ-MGB
93	D21
94	D22
95	D23
96	D24
97	E1	shControl+Dox	RGB(0,0,255)			mT11b_III	RGB(238,238,0)	UNKNOWN	FAM	NFQ-MGB
98	E2	shControl+Dox	RGB(0,0,255)			mT11b_III	RGB(238,238,0)	UNKNOWN	FAM	NFQ-MGB
99	E3	shControl+Dox	RGB(0,0,255)			mT11b_III	RGB(238,238,0)	UNKNOWN	FAM	NFQ-MGB
100	E4	shControl+Dox	RGB(0,0,255)			mT11b_III	RGB(238,238,0)	UNKNOWN	FAM	NFQ-MGB
101	E5	mT11B sh2+Dox	RGB(0,139,69)			mT11b_III	RGB(238,238,0)	UNKNOWN	FAM	NFQ-MGB
102	E6	mT11B sh2+Dox	RGB(0,139,69)			mT11b_III	RGB(238,238,0)	UNKNOWN	FAM	NFQ-MGB
103	E7	mT11B sh2+Dox	RGB(0,139,69)			mT11b_III	RGB(238,238,0)	UNKNOWN	FAM	NFQ-MGB
104	E8	mT11B sh2+Dox	RGB(0,139,69)			mT11b_III	RGB(238,238,0)	UNKNOWN	FAM	NFQ-MGB
105	E9	mT11B sh3+Dox	RGB(255,127,0)			mT11b_III	RGB(238,238,0)	UNKNOWN	FAM	NFQ-MGB
106	E10	mT11B sh3+Dox	RGB(255,127,0)			mT11b_III	RGB(238,238,0)	UNKNOWN	FAM	NFQ-MGB
107	E11	mT11B sh3+Dox	RGB(255,127,0)			mT11b_III	RGB(238,238,0)	UNKNOWN	FAM	NFQ-MGB
108	E12	mT11B sh3+Dox	RGB(255,127,0)			mT11b_III	RGB(238,238,0)	UNKNOWN	FAM	NFQ-MGB
109	E13	mT11B sh5+Dox	RGB(139,137,112)			mT11b_III	RGB(238,238,0)	UNKNOWN	FAM	NFQ-MGB
110	E14	mT11B sh5+Dox	RGB(139,137,112)			mT11b_III	RGB(238,238,0)	UNKNOWN	FAM	NFQ-MGB
111	E15	mT11B sh5+Dox	RGB(139,137,112)			mT11b_III	RGB(238,238,0)	UNKNOWN	FAM	NFQ-MGB
112	E16	mT11B sh5+Dox	RGB(139,137,112)			mT11b_III	RGB(238,238,0)	UNKNOWN	FAM	NFQ-MGB
113	E17
114	E18
115	E19
116	E20
117	E21
118	E22
119	E23
120	E24
121	F1	shControl(no dox)	RGB(238,121,66)			mT11b_III	RGB(238,238,0)	UNKNOWN	FAM	NFQ-MGB
122	F2	shControl(no dox)	RGB(238,121,66)			mT11b_III	RGB(238,238,0)	UNKNOWN	FAM	NFQ-MGB
123	F3	shControl(no dox)	RGB(238,121,66)			mT11b_III	RGB(238,238,0)	UNKNOWN	FAM	NFQ-MGB
124	F4	shControl(no dox)	RGB(238,121,66)			mT11b_III	RGB(238,238,0)	UNKNOWN	FAM	NFQ-MGB
125	F5	mT11B sh2(no dox)	RGB(142,56,142)			mT11b_III	RGB(238,238,0)	UNKNOWN	FAM	NFQ-MGB
126	F6	mT11B sh2(no dox)	RGB(142,56,142)			mT11b_III	RGB(238,238,0)	UNKNOWN	FAM	NFQ-MGB
127	F7	mT11B sh2(no dox)	RGB(142,56,142)			mT11b_III	RGB(238,238,0)	UNKNOWN	FAM	NFQ-MGB
128	F8	mT11B sh2(no dox)	RGB(142,56,142)			mT11b_III	RGB(238,238,0)	UNKNOWN	FAM	NFQ-MGB
129	F9	mT11B sh3(no dox)	RGB(198,113,113)			mT11b_III	RGB(238,238,0)	UNKNOWN	FAM	NFQ-MGB
130	F10	mT11B sh3(no dox)	RGB(198,113,113)			mT11b_III	RGB(238,238,0)	UNKNOWN	FAM	NFQ-MGB
131	F11	mT11B sh3(no dox)	RGB(198,113,113)			mT11b_III	RGB(238,238,0)	UNKNOWN	FAM	NFQ-MGB
132	F12	mT11B sh3(no dox)	RGB(198,113,113)			mT11b_III	RGB(238,238,0)	UNKNOWN	FAM	NFQ-MGB
133	F13	mT11B sh5(no dox)	RGB(0,245,255)			mT11b_III	RGB(238,238,0)	UNKNOWN	FAM	NFQ-MGB
134	F14	mT11B sh5(no dox)	RGB(0,245,255)			mT11b_III	RGB(238,238,0)	UNKNOWN	FAM	NFQ-MGB
135	F15	mT11B sh5(no dox)	RGB(0,245,255)			mT11b_III	RGB(238,238,0)	UNKNOWN	FAM	NFQ-MGB
136	F16	mT11B sh5(no dox)	RGB(0,245,255)			mT11b_III	RGB(238,238,0)	UNKNOWN	FAM	NFQ-MGB
137	F17	-RT	RGB(238,220,130)			mT11b_III	RGB(238,238,0)	UNKNOWN	FAM	NFQ-MGB
138	F18	-RT	RGB(238,220,130)			mT11b_III	RGB(238,238,0)	UNKNOWN	FAM	NFQ-MGB
139	F19	-RT	RGB(238,220,130)			mT11b_III	RGB(238,238,0)	UNKNOWN	FAM	NFQ-MGB
140	F20	-RT	RGB(238,220,130)			mT11b_III	RGB(238,238,0)	UNKNOWN	FAM	NFQ-MGB
141	F21
142	F22
143	F23
144	F24
145	G1	shControl+Dox	RGB(0,0,255)			mGapdh	RGB(139,137,112)	UNKNOWN	FAM	NFQ-MGB
146	G2	shControl+Dox	RGB(0,0,255)			mGapdh	RGB(139,137,112)	UNKNOWN	FAM	NFQ-MGB
147	G3	shControl+Dox	RGB(0,0,255)			mGapdh	RGB(139,137,112)	UNKNOWN	FAM	NFQ-MGB
148	G4	shControl+Dox	RGB(0,0,255)			mGapdh	RGB(139,137,112)	UNKNOWN	FAM	NFQ-MGB
149	G5	mT11B sh2+Dox	RGB(0,139,69)			mGapdh	RGB(139,137,112)	UNKNOWN	FAM	NFQ-MGB
150	G6	mT11B sh2+Dox	RGB(0,139,69)			mGapdh	RGB(139,137,112)	UNKNOWN	FAM	NFQ-MGB
151	G7	mT11B sh2+Dox	RGB(0,139,69)			mGapdh	RGB(139,137,112)	UNKNOWN	FAM	NFQ-MGB
152	G8	mT11B sh2+Dox	RGB(0,139,69)			mGapdh	RGB(139,137,112)	UNKNOWN	FAM	NFQ-MGB
153	G9	mT11B sh3+Dox	RGB(255,127,0)			mGapdh	RGB(139,137,112)	UNKNOWN	FAM	NFQ-MGB
154	G10	mT11B sh3+Dox	RGB(255,127,0)			mGapdh	RGB(139,137,112)	UNKNOWN	FAM	NFQ-MGB
155	G11	mT11B sh3+Dox	RGB(255,127,0)			mGapdh	RGB(139,137,112)	UNKNOWN	FAM	NFQ-MGB
156	G12	mT11B sh3+Dox	RGB(255,127,0)			mGapdh	RGB(139,137,112)	UNKNOWN	FAM	NFQ-MGB
157	G13	mT11B sh5+Dox	RGB(139,137,112)			mGapdh	RGB(139,137,112)	UNKNOWN	FAM	NFQ-MGB
158	G14	mT11B sh5+Dox	RGB(139,137,112)			mGapdh	RGB(139,137,112)	UNKNOWN	FAM	NFQ-MGB
159	G15	mT11B sh5+Dox	RGB(139,137,112)			mGapdh	RGB(139,137,112)	UNKNOWN	FAM	NFQ-MGB
160	G16	mT11B sh5+Dox	RGB(139,137,112)			mGapdh	RGB(139,137,112)	UNKNOWN	FAM	NFQ-MGB
161	G17
162	G18
163	G19
164	G20
165	G21
166	G22
167	G23
168	G24
169	H1	shControl(no dox)	RGB(238,121,66)			mGapdh	RGB(139,137,112)	UNKNOWN	FAM	NFQ-MGB
170	H2	shControl(no dox)	RGB(238,121,66)			mGapdh	RGB(139,137,112)	UNKNOWN	FAM	NFQ-MGB
171	H3	shControl(no dox)	RGB(238,121,66)			mGapdh	RGB(139,137,112)	UNKNOWN	FAM	NFQ-MGB
172	H4	shControl(no dox)	RGB(238,121,66)			mGapdh	RGB(139,137,112)	UNKNOWN	FAM	NFQ-MGB
173	H5	mT11B sh2(no dox)	RGB(142,56,142)			mGapdh	RGB(139,137,112)	UNKNOWN	FAM	NFQ-MGB
174	H6	mT11B sh2(no dox)	RGB(142,56,142)			mGapdh	RGB(139,137,112)	UNKNOWN	FAM	NFQ-MGB
175	H7	mT11B sh2(no dox)	RGB(142,56,142)			mGapdh	RGB(139,137,112)	UNKNOWN	FAM	NFQ-MGB
176	H8	mT11B sh2(no dox)	RGB(142,56,142)			mGapdh	RGB(139,137,112)	UNKNOWN	FAM	NFQ-MGB
177	H9	mT11B sh3(no dox)	RGB(198,113,113)			mGapdh	RGB(139,137,112)	UNKNOWN	FAM	NFQ-MGB
178	H10	mT11B sh3(no dox)	RGB(198,113,113)			mGapdh	RGB(139,137,112)	UNKNOWN	FAM	NFQ-MGB
179	H11	mT11B sh3(no dox)	RGB(198,113,113)			mGapdh	RGB(139,137,112)	UNKNOWN	FAM	NFQ-MGB
180	H12	mT11B sh3(no dox)	RGB(198,113,113)			mGapdh	RGB(139,137,112)	UNKNOWN	FAM	NFQ-MGB
181	H13	mT11B sh5(no dox)	RGB(0,245,255)			mGapdh	RGB(139,137,112)	UNKNOWN	FAM	NFQ-MGB
182	H14	mT11B sh5(no dox)	RGB(0,245,255)			mGapdh	RGB(139,137,112)	UNKNOWN	FAM	NFQ-MGB
183	H15	mT11B sh5(no dox)	RGB(0,245,255)			mGapdh	RGB(139,137,112)	UNKNOWN	FAM	NFQ-MGB
184	H16	mT11B sh5(no dox)	RGB(0,245,255)			mGapdh	RGB(139,137,112)	UNKNOWN	FAM	NFQ-MGB
185	H17	-RT	RGB(238,220,130)			mGapdh	RGB(139,137,112)	UNKNOWN	FAM	NFQ-MGB
186	H18	-RT	RGB(238,220,130)			mGapdh	RGB(139,137,112)	UNKNOWN	FAM	NFQ-MGB
187	H19	-RT	RGB(238,220,130)			mGapdh	RGB(139,137,112)	UNKNOWN	FAM	NFQ-MGB
188	H20	-RT	RGB(238,220,130)			mGapdh	RGB(139,137,112)	UNKNOWN	FAM	NFQ-MGB
189	H21
190	H22
191	H23
192	H24
193	I1
194	I2
195	I3
196	I4
197	I5
198	I6
199	I7
200	I8
201	I9
202	I10
203	I11
204	I12
205	I13
206	I14
207	I15
208	I16
209	I17
210	I18
211	I19
212	I20
213	I21
214	I22
215	I23
216	I24
217	J1
218	J2
219	J3
220	J4
221	J5
222	J6
223	J7
224	J8
225	J9
226	J10
227	J11
228	J12
229	J13
230	J14
231	J15
232	J16
233	J17
234	J18
235	J19
236	J20
237	J21
238	J22
239	J23
240	J24
241	K1
242	K2
243	K3
244	K4
245	K5
246	K6
247	K7
248	K8
249	K9
250	K10
251	K11
252	K12
253	K13
254	K14
255	K15
256	K16
257	K17
258	K18
259	K19
260	K20
261	K21
262	K22
263	K23
264	K24
265	L1
266	L2
267	L3
268	L4
269	L5
270	L6
271	L7
272	L8
273	L9
274	L10
275	L11
276	L12
277	L13
278	L14
279	L15
280	L16
281	L17
282	L18
283	L19
284	L20
285	L21
286	L22
287	L23
288	L24
289	M1
290	M2
291	M3
292	M4
293	M5
294	M6
295	M7
296	M8
297	M9
298	M10
299	M11
300	M12
301	M13
302	M14
303	M15
304	M16
305	M17
306	M18
307	M19
308	M20
309	M21
310	M22
311	M23
312	M24
313	N1
314	N2
315	N3
316	N4
317	N5
318	N6
319	N7
320	N8
321	N9
322	N10
323	N11
324	N12
325	N13
326	N14
327	N15
328	N16
329	N17
330	N18
331	N19
332	N20
333	N21
334	N22
335	N23
336	N24
337	O1
338	O2
339	O3
340	O4
341	O5
342	O6
343	O7
344	O8
345	O9
346	O10
347	O11
348	O12
349	O13
350	O14
351	O15
352	O16
353	O17
354	O18
355	O19
356	O20
357	O21
358	O22
359	O23
360	O24
361	P1
362	P2
363	P3
364	P4
365	P5
366	P6
367	P7
368	P8
369	P9
370	P10
371	P11
372	P12
373	P13
374	P14
375	P15
376	P16
377	P17
378	P18
379	P19
380	P20
381	P21
382	P22
383	P23
384	P24

## Sheet: Amplification Data
Block Type	384-Well Block
Calibration Background is expired	No
Calibration Background performed on	12-02-2021
Calibration Pure Dye ABY is expired	No
Calibration Pure Dye ABY performed on	12-02-2021
Calibration Pure Dye CY5 is expired	No
Calibration Pure Dye CY5 performed on	12-02-2021
Calibration Pure Dye FAM is expired	No
Calibration Pure Dye FAM performed on	12-02-2021
Calibration Pure Dye JUN is expired	No
Calibration Pure Dye JUN performed on	12-02-2021
Calibration Pure Dye MUSTANG PURPLE is expired	No
Calibration Pure Dye MUSTANG PURPLE performed on	12-02-2021
Calibration Pure Dye NED is expired	No
Calibration Pure Dye NED performed on	12-02-2021
Calibration Pure Dye ROX is expired	No
Calibration Pure Dye ROX performed on	12-02-2021
Calibration Pure Dye SYBR is expired	No
Calibration Pure Dye SYBR performed on	12-02-2021
Calibration Pure Dye TAMRA is expired	No
Calibration Pure Dye TAMRA performed on	12-02-2021
Calibration Pure Dye VIC is expired	No
Calibration Pure Dye VIC performed on	12-02-2021
Calibration ROI is expired	No
Calibration ROI performed on	12-02-2021
Calibration Uniformity is expired	No
Calibration Uniformity performed on	12-02-2021
Chemistry	TAQMAN
Date Created	2022-09-30 10:44:01 AM CDT
Experiment Barcode
Experiment Comment
Experiment File Name	L:\O'Donnell Lab\Hari Shankar\09_29_22_KLN205_shT11B_qPCR_Taqman.eds
Experiment Name	09_29_22_KLN205_shT11B_qPCR_Taqman
Experiment Run End Time	2022-09-29 18:12:38 PM CDT
Experiment Type	Standard Curve
Instrument Name	272530090
Instrument Serial Number	272530090
Instrument Type	QuantStudio™ 5 System
Passive Reference	ROX
Post-read Stage/Step
Pre-read Stage/Step
Quantification Cycle Method	Ct
Signal Smoothing On	true
Stage/ Cycle where Ct Analysis is performed	Stage2, Step2
User Name
Well	Well Position	Cycle	Target Name	Rn	Delta Rn
1	A1	1	mT11b_I	1.2409	0.0151123
1	A1	2	mT11b_I	1.24155	0.00721205
1	A1	3	mT11b_I	1.24552	0.00264155
1	A1	4	mT11b_I	1.25386	0.00242589
1	A1	5	mT11b_I	1.25765	-0.00233058
1	A1	6	mT11b_I	1.26568	-0.00284701
1	A1	7	mT11b_I	1.27601	-0.0010627
1	A1	8	mT11b_I	1.27943	-0.00619241
1	A1	9	mT11b_I	1.29666	0.00249615
1	A1	10	mT11b_I	1.30866	0.00594569
1	A1	11	mT11b_I	1.32228	0.0110201
1	A1	12	mT11b_I	1.32242	0.00260601
1	A1	13	mT11b_I	1.3173	-0.0110624
1	A1	14	mT11b_I	1.32725	-0.00965588
1	A1	15	mT11b_I	1.33675	-0.00870198
1	A1	16	mT11b_I	1.35801	0.00401143
1	A1	17	mT11b_I	1.37519	0.012636
1	A1	18	mT11b_I	1.36996	-0.00113665
1	A1	19	mT11b_I	1.37913	-0.000521067
1	A1	20	mT11b_I	1.38792	-0.000272053
1	A1	21	mT11b_I	1.39342	-0.00331918
1	A1	22	mT11b_I	1.41737	0.0120766
1	A1	23	mT11b_I	1.44485	0.0310077
1	A1	24	mT11b_I	1.48002	0.0576313
1	A1	25	mT11b_I	1.53416	0.103224
1	A1	26	mT11b_I	1.66727	0.227793
1	A1	27	mT11b_I	1.93534	0.487315
1	A1	28	mT11b_I	2.39773	0.941152
1	A1	29	mT11b_I	3.10204	1.63692
1	A1	30	mT11b_I	3.99334	2.51966
1	A1	31	mT11b_I	4.92741	3.44519
1	A1	32	mT11b_I	5.78721	4.29644
1	A1	33	mT11b_I	6.52099	5.02167
1	A1	34	mT11b_I	7.1318	5.62394
1	A1	35	mT11b_I	7.6167	6.10029
1	A1	36	mT11b_I	7.99434	6.46938
1	A1	37	mT11b_I	8.26905	6.73554
1	A1	38	mT11b_I	8.44158	6.89953
1	A1	39	mT11b_I	8.59071	7.04011
1	A1	40	mT11b_I	8.74482	7.18567
1	A1	41	mT11b_I	8.84585	7.27815
1	A1	42	mT11b_I	8.93613	7.35988
1	A1	43	mT11b_I	8.99233	7.40754
1	A1	44	mT11b_I	9.01791	7.42456
1	A1	45	mT11b_I	8.99708	7.39519
2	A2	1	mT11b_I	1.03144	0.00728215
2	A2	2	mT11b_I	1.03387	0.00313699
2	A2	3	mT11b_I	1.03943	0.00212774
2	A2	4	mT11b_I	1.04247	-0.00140433
2	A2	5	mT11b_I	1.04504	-0.00541062
2	A2	6	mT11b_I	1.0566	-0.000427572
2	A2	7	mT11b_I	1.06401	0.00041474
2	A2	8	mT11b_I	1.07274	0.00256859
2	A2	9	mT11b_I	1.07903	0.00229129
2	A2	10	mT11b_I	1.07906	-0.00425677
2	A2	11	mT11b_I	1.09271	0.00282269
2	A2	12	mT11b_I	1.10078	0.00431755
2	A2	13	mT11b_I	1.10504	0.00200308
2	A2	14	mT11b_I	1.10982	0.000216116
2	A2	15	mT11b_I	1.11635	0.000170915
2	A2	16	mT11b_I	1.11929	-0.00346225
2	A2	17	mT11b_I	1.12807	-0.00125892
2	A2	18	mT11b_I	1.13506	-0.000839325
2	A2	19	mT11b_I	1.14025	-0.00222122
2	A2	20	mT11b_I	1.15139	0.00234829
2	A2	21	mT11b_I	1.16269	0.00707563
2	A2	22	mT11b_I	1.17789	0.0157061
2	A2	23	mT11b_I	1.20064	0.0318802
2	A2	24	mT11b_I	1.2306	0.0552677
2	A2	25	mT11b_I	1.28132	0.0994184
2	A2	26	mT11b_I	1.39355	0.205075
2	A2	27	mT11b_I	1.60881	0.413759
2	A2	28	mT11b_I	1.98307	0.781442
2	A2	29	mT11b_I	2.55873	1.35053
2	A2	30	mT11b_I	3.29538	2.08061
2	A2	31	mT11b_I	4.0729	2.85156
2	A2	32	mT11b_I	4.78735	3.55944
2	A2	33	mT11b_I	5.39514	4.16065
2	A2	34	mT11b_I	5.89091	4.64984
2	A2	35	mT11b_I	6.29502	5.04738
2	A2	36	mT11b_I	6.60711	5.35291
2	A2	37	mT11b_I	6.84761	5.58683
2	A2	38	mT11b_I	7.02075	5.7534
2	A2	39	mT11b_I	7.134	5.86007
2	A2	40	mT11b_I	7.245	5.96451
2	A2	41	mT11b_I	7.3401	6.05303
2	A2	42	mT11b_I	7.4211	6.12745
2	A2	43	mT11b_I	7.481	6.18078
2	A2	44	mT11b_I	7.50582	6.19904
2	A2	45	mT11b_I	7.51121	6.19785
3	A3	1	mT11b_I	1.01332	0.0099203
3	A3	2	mT11b_I	1.01261	0.00198985
3	A3	3	mT11b_I	1.01828	0.00044258
3	A3	4	mT11b_I	1.03691	0.0118521
3	A3	5	mT11b_I	1.0419	0.00961814
3	A3	6	mT11b_I	1.04045	0.00095145
3	A3	7	mT11b_I	1.04785	0.00112306
3	A3	8	mT11b_I	1.05072	-0.00322646
3	A3	9	mT11b_I	1.05702	-0.00414311
3	A3	10	mT11b_I	1.06075	-0.0076298
3	A3	11	mT11b_I	1.07328	-0.0023279
3	A3	12	mT11b_I	1.07728	-0.00554886
3	A3	13	mT11b_I	1.08406	-0.00598415
3	A3	14	mT11b_I	1.08929	-0.00797571
3	A3	15	mT11b_I	1.09973	-0.00475222
3	A3	16	mT11b_I	1.1102	-0.00150251
3	A3	17	mT11b_I	1.1201	0.0011781
3	A3	18	mT11b_I	1.12374	-0.00240204
3	A3	19	mT11b_I	1.13394	0.000568123
3	A3	20	mT11b_I	1.14561	0.00501875
3	A3	21	mT11b_I	1.15409	0.00628005
3	A3	22	mT11b_I	1.16349	0.00846046
3	A3	23	mT11b_I	1.1763	0.0140477
3	A3	24	mT11b_I	1.20869	0.0392221
3	A3	25	mT11b_I	1.26756	0.0908736
3	A3	26	mT11b_I	1.37462	0.190713
3	A3	27	mT11b_I	1.58571	0.394581
3	A3	28	mT11b_I	1.96299	0.764642
3	A3	29	mT11b_I	2.55222	1.34665
3	A3	30	mT11b_I	3.29495	2.08215
3	A3	31	mT11b_I	4.05596	2.83595
3	A3	32	mT11b_I	4.76376	3.53653
3	A3	33	mT11b_I	5.37269	4.13824
3	A3	34	mT11b_I	5.87742	4.63575
3	A3	35	mT11b_I	6.27048	5.02158
3	A3	36	mT11b_I	6.54926	5.29315
3	A3	37	mT11b_I	6.78489	5.52156
3	A3	38	mT11b_I	6.9628	5.69225
3	A3	39	mT11b_I	7.09187	5.81409
3	A3	40	mT11b_I	7.19469	5.9097
3	A3	41	mT11b_I	7.28459	5.99238
3	A3	42	mT11b_I	7.3674	6.06796
3	A3	43	mT11b_I	7.4298	6.12314
3	A3	44	mT11b_I	7.46512	6.15124
3	A3	45	mT11b_I	7.47888	6.15778
4	A4	1	mT11b_I	1.01119	0.00195759
4	A4	2	mT11b_I	1.01388	-0.00230582
4	A4	3	mT11b_I	1.02441	0.00126901
4	A4	4	mT11b_I	1.03218	0.00207569
4	A4	5	mT11b_I	1.03824	0.00117517
4	A4	6	mT11b_I	1.04299	-0.00102473
4	A4	7	mT11b_I	1.04992	-0.00105502
4	A4	8	mT11b_I	1.05389	-0.00404838
4	A4	9	mT11b_I	1.05977	-0.0051233
4	A4	10	mT11b_I	1.07095	-0.000903544
4	A4	11	mT11b_I	1.0854	0.00659316
4	A4	12	mT11b_I	1.09516	0.00939385
4	A4	13	mT11b_I	1.0964	0.00367477
4	A4	14	mT11b_I	1.09506	-0.00462531
4	A4	15	mT11b_I	1.10182	-0.00481808
4	A4	16	mT11b_I	1.10677	-0.00683273
4	A4	17	mT11b_I	1.1178	-0.00275877
4	A4	18	mT11b_I	1.12691	-0.000601329
4	A4	19	mT11b_I	1.13578	0.00131173
4	A4	20	mT11b_I	1.14448	0.00304752
4	A4	21	mT11b_I	1.15164	0.00325029
4	A4	22	mT11b_I	1.16898	0.0136323
4	A4	23	mT11b_I	1.1858	0.0234957
4	A4	24	mT11b_I	1.216	0.0467368
4	A4	25	mT11b_I	1.2679	0.0916784
4	A4	26	mT11b_I	1.3821	0.198926
4	A4	27	mT11b_I	1.5815	0.39136
4	A4	28	mT11b_I	1.9516	0.754505
4	A4	29	mT11b_I	2.52853	1.32448
4	A4	30	mT11b_I	3.27426	2.06325
4	A4	31	mT11b_I	4.04726	2.82929
4	A4	32	mT11b_I	4.75672	3.53179
4	A4	33	mT11b_I	5.36079	4.1289
4	A4	34	mT11b_I	5.86022	4.62138
4	A4	35	mT11b_I	6.26203	5.01623
4	A4	36	mT11b_I	6.55071	5.29795
4	A4	37	mT11b_I	6.78699	5.52727
4	A4	38	mT11b_I	6.98928	5.72261
4	A4	39	mT11b_I	7.12635	5.85271
4	A4	40	mT11b_I	7.2172	5.93661
4	A4	41	mT11b_I	7.29578	6.00823
4	A4	42	mT11b_I	7.38885	6.09435
4	A4	43	mT11b_I	7.42779	6.12632
4	A4	44	mT11b_I	7.45782	6.14939
4	A4	45	mT11b_I	7.49299	6.17761
5	A5	1	mT11b_I	0.993693	0.0128319
5	A5	2	mT11b_I	0.995763	0.00760847
5	A5	3	mT11b_I	1.00098	0.00552721
5	A5	4	mT11b_I	1.00754	0.00479899
5	A5	5	mT11b_I	1.00936	-0.000669714
5	A5	6	mT11b_I	1.01124	-0.00608978
5	A5	7	mT11b_I	1.02397	-0.000647494
5	A5	8	mT11b_I	1.03014	-0.00177757
5	A5	9	mT11b_I	1.043	0.00378869
5	A5	10	mT11b_I	1.0505	0.00399387
5	A5	11	mT11b_I	1.05252	-0.00127372
5	A5	12	mT11b_I	1.06138	0.000291517
5	A5	13	mT11b_I	1.06248	-0.00590162
5	A5	14	mT11b_I	1.0696	-0.00607099
5	A5	15	mT11b_I	1.08274	-0.000229714
5	A5	16	mT11b_I	1.08812	-0.00214336
5	A5	17	mT11b_I	1.09981	0.00225394
5	A5	18	mT11b_I	1.10364	-0.00120609
5	A5	19	mT11b_I	1.10844	-0.00370564
5	A5	20	mT11b_I	1.11737	-0.00206983
5	A5	21	mT11b_I	1.12582	-0.000907039
5	A5	22	mT11b_I	1.13787	0.00384491
5	A5	23	mT11b_I	1.14951	0.00819345
5	A5	24	mT11b_I	1.16218	0.0135658
5	A5	25	mT11b_I	1.18984	0.0339408
5	A5	26	mT11b_I	1.23295	0.0697506
5	A5	27	mT11b_I	1.32598	0.155489
5	A5	28	mT11b_I	1.49831	0.320531
5	A5	29	mT11b_I	1.79541	0.610332
5	A5	30	mT11b_I	2.29778	1.1054
5	A5	31	mT11b_I	2.98192	1.78226
5	A5	32	mT11b_I	3.78001	2.57305
5	A5	33	mT11b_I	4.53629	3.32203
5	A5	34	mT11b_I	5.19691	3.97537
5	A5	35	mT11b_I	5.75296	4.52412
5	A5	36	mT11b_I	6.18425	4.94812
5	A5	37	mT11b_I	6.52271	5.27928
5	A5	38	mT11b_I	6.78678	5.53606
5	A5	39	mT11b_I	6.98223	5.72422
5	A5	40	mT11b_I	7.13016	5.86485
5	A5	41	mT11b_I	7.2667	5.9941
5	A5	42	mT11b_I	7.36142	6.08153
5	A5	43	mT11b_I	7.43221	6.14503
5	A5	44	mT11b_I	7.48865	6.19417
5	A5	45	mT11b_I	7.50638	6.20461
6	A6	1	mT11b_I	0.999797	0.012914
6	A6	2	mT11b_I	0.999176	0.00519829
6	A6	3	mT11b_I	1.00194	0.000869502
6	A6	4	mT11b_I	1.01236	0.00419038
6	A6	5	mT11b_I	1.01547	0.000206223
6	A6	6	mT11b_I	1.02382	0.00146513
6	A6	7	mT11b_I	1.02918	-0.000269064
6	A6	8	mT11b_I	1.03733	0.000784091
6	A6	9	mT11b_I	1.04397	0.000334971
6	A6	10	mT11b_I	1.05101	0.000284605
6	A6	11	mT11b_I	1.06112	0.0033009
6	A6	12	mT11b_I	1.06462	-0.000300354
6	A6	13	mT11b_I	1.06464	-0.00736702
6	A6	14	mT11b_I	1.06623	-0.0128728
6	A6	15	mT11b_I	1.08628	7.80772e-05
6	A6	16	mT11b_I	1.09503	0.00173491
6	A6	17	mT11b_I	1.1003	-8.47617e-05
6	A6	18	mT11b_I	1.10596	-0.0015195
6	A6	19	mT11b_I	1.11083	-0.00373972
6	A6	20	mT11b_I	1.12491	0.00323754
6	A6	21	mT11b_I	1.13143	0.00266242
6	A6	22	mT11b_I	1.14286	0.00700444
6	A6	23	mT11b_I	1.15414	0.0111936
6	A6	24	mT11b_I	1.17255	0.0225068
6	A6	25	mT11b_I	1.19422	0.0370831
6	A6	26	mT11b_I	1.23679	0.0725622
6	A6	27	mT11b_I	1.31806	0.146729
6	A6	28	mT11b_I	1.48458	0.306158
6	A6	29	mT11b_I	1.79449	0.608974
6	A6	30	mT11b_I	2.29367	1.10106
6	A6	31	mT11b_I	2.98292	1.78322
6	A6	32	mT11b_I	3.76224	2.55544
6	A6	33	mT11b_I	4.51391	3.30002
6	A6	34	mT11b_I	5.16061	3.93962
6	A6	35	mT11b_I	5.68027	4.45219
6	A6	36	mT11b_I	6.11791	4.88274
6	A6	37	mT11b_I	6.45763	5.21536
6	A6	38	mT11b_I	6.73337	5.48401
6	A6	39	mT11b_I	6.93126	5.6748
6	A6	40	mT11b_I	7.07391	5.81036
6	A6	41	mT11b_I	7.20581	5.93517
6	A6	42	mT11b_I	7.31256	6.03482
6	A6	43	mT11b_I	7.38233	6.0975
6	A6	44	mT11b_I	7.43434	6.14242
6	A6	45	mT11b_I	7.45563	6.15661
7	A7	1	mT11b_I	0.987828	0.00769142
7	A7	2	mT11b_I	0.988748	0.00169597
7	A7	3	mT11b_I	0.990005	-0.00396153
7	A7	4	mT11b_I	1.00208	0.00120136
7	A7	5	mT11b_I	1.00678	-0.00101355
7	A7	6	mT11b_I	1.01295	-0.00176374
7	A7	7	mT11b_I	1.02612	0.00448855
7	A7	8	mT11b_I	1.03251	0.00396594
7	A7	9	mT11b_I	1.03517	-0.000290792
7	A7	10	mT11b_I	1.03914	-0.00323038
7	A7	11	mT11b_I	1.05129	0.00200267
7	A7	12	mT11b_I	1.06014	0.00393875
7	A7	13	mT11b_I	1.06027	-0.00284438
7	A7	14	mT11b_I	1.06492	-0.00511592
7	A7	15	mT11b_I	1.0785	0.00155086
7	A7	16	mT11b_I	1.08542	0.00155872
7	A7	17	mT11b_I	1.09095	0.000168265
7	A7	18	mT11b_I	1.09707	-0.00062269
7	A7	19	mT11b_I	1.10599	0.0013836
7	A7	20	mT11b_I	1.11413	0.00260406
7	A7	21	mT11b_I	1.11442	-0.0040198
7	A7	22	mT11b_I	1.1254	4.3204e-05
7	A7	23	mT11b_I	1.14236	0.010095
7	A7	24	mT11b_I	1.15566	0.0164798
7	A7	25	mT11b_I	1.18233	0.0362334
7	A7	26	mT11b_I	1.23161	0.0785946
7	A7	27	mT11b_I	1.32112	0.161186
7	A7	28	mT11b_I	1.47581	0.308968
7	A7	29	mT11b_I	1.78256	0.608803
7	A7	30	mT11b_I	2.28077	1.10009
7	A7	31	mT11b_I	2.97197	1.78438
7	A7	32	mT11b_I	3.7629	2.56839
7	A7	33	mT11b_I	4.51458	3.31316
7	A7	34	mT11b_I	5.16713	3.9588
7	A7	35	mT11b_I	5.71814	4.50289
7	A7	36	mT11b_I	6.1439	4.92173
7	A7	37	mT11b_I	6.47748	5.2484
7	A7	38	mT11b_I	6.77125	5.53525
7	A7	39	mT11b_I	6.9819	5.73899
7	A7	40	mT11b_I	7.12021	5.87038
7	A7	41	mT11b_I	7.23081	5.97406
7	A7	42	mT11b_I	7.34016	6.0765
7	A7	43	mT11b_I	7.41777	6.1472
7	A7	44	mT11b_I	7.45294	6.17546
7	A7	45	mT11b_I	7.47015	6.18575
8	A8	1	mT11b_I	0.989243	0.0178901
8	A8	2	mT11b_I	0.991838	0.0130077
8	A8	3	mT11b_I	0.992399	0.00609036
8	A8	4	mT11b_I	0.991918	-0.00186782
8	A8	5	mT11b_I	0.999625	-0.00163871
8	A8	6	mT11b_I	1.00729	-0.00144935
8	A8	7	mT11b_I	1.01831	0.0020874
8	A8	8	mT11b_I	1.0201	-0.00359525
8	A8	9	mT11b_I	1.03235	0.00117412
8	A8	10	mT11b_I	1.04584	0.00718578
8	A8	11	mT11b_I	1.05187	0.00573958
8	A8	12	mT11b_I	1.0563	0.00269658
8	A8	13	mT11b_I	1.05518	-0.00590647
8	A8	14	mT11b_I	1.05792	-0.0106432
8	A8	15	mT11b_I	1.07524	-0.000802894
8	A8	16	mT11b_I	1.08283	-0.00068864
8	A8	17	mT11b_I	1.08705	-0.00395111
8	A8	18	mT11b_I	1.0957	-0.00277577
8	A8	19	mT11b_I	1.10327	-0.00268465
8	A8	20	mT11b_I	1.11039	-0.00304103
8	A8	21	mT11b_I	1.12061	-0.000300834
8	A8	22	mT11b_I	1.13249	0.00410305
8	A8	23	mT11b_I	1.14613	0.0102688
8	A8	24	mT11b_I	1.15769	0.014351
8	A8	25	mT11b_I	1.18326	0.0324466
8	A8	26	mT11b_I	1.23703	0.0787333
8	A8	27	mT11b_I	1.32006	0.15429
8	A8	28	mT11b_I	1.48887	0.315619
8	A8	29	mT11b_I	1.79594	0.615214
8	A8	30	mT11b_I	2.30794	1.11974
8	A8	31	mT11b_I	2.99922	1.80353
8	A8	32	mT11b_I	3.78112	2.57796
8	A8	33	mT11b_I	4.52786	3.31722
8	A8	34	mT11b_I	5.17952	3.96141
8	A8	35	mT11b_I	5.73483	4.50923
8	A8	36	mT11b_I	6.17111	4.93804
8	A8	37	mT11b_I	6.51738	5.27683
8	A8	38	mT11b_I	6.78578	5.53775
8	A8	39	mT11b_I	6.97927	5.72377
8	A8	40	mT11b_I	7.13033	5.86735
8	A8	41	mT11b_I	7.24359	5.97313
8	A8	42	mT11b_I	7.32581	6.04787
8	A8	43	mT11b_I	7.39427	6.10885
8	A8	44	mT11b_I	7.44662	6.15372
8	A8	45	mT11b_I	7.48127	6.1809
9	A9	1	mT11b_I	0.977181	0.00478699
9	A9	2	mT11b_I	0.976194	-0.00262032
9	A9	3	mT11b_I	0.981985	-0.00324946
9	A9	4	mT11b_I	0.998343	0.00668872
9	A9	5	mT11b_I	1.00475	0.00667203
9	A9	6	mT11b_I	1.01072	0.00622242
9	A9	7	mT11b_I	1.01425	0.00333642
9	A9	8	mT11b_I	1.01193	-0.00540013
9	A9	9	mT11b_I	1.01864	-0.00511064
9	A9	10	mT11b_I	1.02994	-0.000231942
9	A9	11	mT11b_I	1.03503	-0.00156918
9	A9	12	mT11b_I	1.03871	-0.00430307
9	A9	13	mT11b_I	1.04894	-0.000490938
9	A9	14	mT11b_I	1.05539	-0.000462153
9	A9	15	mT11b_I	1.05961	-0.00266938
9	A9	16	mT11b_I	1.063	-0.00569056
9	A9	17	mT11b_I	1.06984	-0.00527864
9	A9	18	mT11b_I	1.07835	-0.00318777
9	A9	19	mT11b_I	1.08605	-0.00190908
9	A9	20	mT11b_I	1.09159	-0.00278569
9	A9	21	mT11b_I	1.10412	0.00332909
9	A9	22	mT11b_I	1.11479	0.00757669
9	A9	23	mT11b_I	1.12215	0.00851325
9	A9	24	mT11b_I	1.13891	0.0188564
9	A9	25	mT11b_I	1.16692	0.0404479
9	A9	26	mT11b_I	1.20914	0.076246
9	A9	27	mT11b_I	1.29826	0.158949
9	A9	28	mT11b_I	1.45581	0.310077
9	A9	29	mT11b_I	1.75259	0.600437
9	A9	30	mT11b_I	2.23961	1.08103
9	A9	31	mT11b_I	2.92739	1.7624
9	A9	32	mT11b_I	3.71747	2.54605
9	A9	33	mT11b_I	4.47384	3.296
9	A9	34	mT11b_I	5.13939	3.95513
9	A9	35	mT11b_I	5.69645	4.50577
9	A9	36	mT11b_I	6.1381	4.941
9	A9	37	mT11b_I	6.47794	5.27442
9	A9	38	mT11b_I	6.74976	5.53982
9	A9	39	mT11b_I	6.95956	5.74321
9	A9	40	mT11b_I	7.12544	5.90267
9	A9	41	mT11b_I	7.27692	6.04772
9	A9	42	mT11b_I	7.36911	6.13349
9	A9	43	mT11b_I	7.42079	6.17875
9	A9	44	mT11b_I	7.46664	6.21818
9	A9	45	mT11b_I	7.50142	6.24654
10	A10	1	mT11b_I	0.968152	0.012481
10	A10	2	mT11b_I	0.967912	0.00704198
10	A10	3	mT11b_I	0.968901	0.00283064
10	A10	4	mT11b_I	0.974667	0.0033972
10	A10	5	mT11b_I	0.985233	0.00876289
10	A10	6	mT11b_I	0.984907	0.0032369
10	A10	7	mT11b_I	0.982067	-0.00480273
10	A10	8	mT11b_I	0.988151	-0.00391847
10	A10	9	mT11b_I	1.00438	0.00711365
10	A10	10	mT11b_I	1.00339	0.000925694
10	A10	11	mT11b_I	1.00648	-0.00118578
10	A10	12	mT11b_I	1.01199	-0.000879214
10	A10	13	mT11b_I	1.01399	-0.00407514
10	A10	14	mT11b_I	1.01979	-0.00348223
10	A10	15	mT11b_I	1.02476	-0.00370829
10	A10	16	mT11b_I	1.0229	-0.0107668
10	A10	17	mT11b_I	1.02411	-0.0147549
10	A10	18	mT11b_I	1.03713	-0.00693445
10	A10	19	mT11b_I	1.04655	-0.00272068
10	A10	20	mT11b_I	1.05703	0.00256121
10	A10	21	mT11b_I	1.06332	0.00365551
10	A10	22	mT11b_I	1.07506	0.0101927
10	A10	23	mT11b_I	1.08462	0.0145523
10	A10	24	mT11b_I	1.09119	0.0159281
10	A10	25	mT11b_I	1.12562	0.0451504
10	A10	26	mT11b_I	1.19358	0.107911
10	A10	27	mT11b_I	1.28433	0.193466
10	A10	28	mT11b_I	1.43814	0.342076
10	A10	29	mT11b_I	1.72177	0.620499
10	A10	30	mT11b_I	2.18885	1.08239
10	A10	31	mT11b_I	2.83371	1.72205
10	A10	32	mT11b_I	3.59359	2.47672
10	A10	33	mT11b_I	4.32036	3.19829
10	A10	34	mT11b_I	4.94741	3.82015
10	A10	35	mT11b_I	5.46142	4.32895
10	A10	36	mT11b_I	5.93537	4.79771
10	A10	37	mT11b_I	6.41374	5.27087
10	A10	38	mT11b_I	6.53253	5.38446
10	A10	39	mT11b_I	6.66089	5.50763
10	A10	40	mT11b_I	6.801	5.64254
10	A10	41	mT11b_I	6.92726	5.7636
10	A10	42	mT11b_I	7.04051	5.87165
10	A10	43	mT11b_I	7.10844	5.93438
10	A10	44	mT11b_I	7.132	5.95273
10	A10	45	mT11b_I	7.13667	5.9522
11	A11	1	mT11b_I	0.988626	0.00903357
11	A11	2	mT11b_I	0.990022	0.00335231
11	A11	3	mT11b_I	0.998822	0.00507645
11	A11	4	mT11b_I	1.0051	0.004278
11	A11	5	mT11b_I	1.01107	0.00317503
11	A11	6	mT11b_I	1.01302	-0.00195149
11	A11	7	mT11b_I	1.0204	-0.00165638
11	A11	8	mT11b_I	1.0299	0.000768056
11	A11	9	mT11b_I	1.03864	0.00243217
11	A11	10	mT11b_I	1.0424	-0.000875811
11	A11	11	mT11b_I	1.04255	-0.00780525
11	A11	12	mT11b_I	1.05531	-0.00212247
11	A11	13	mT11b_I	1.0616	-0.00291121
11	A11	14	mT11b_I	1.07075	-0.000837488
11	A11	15	mT11b_I	1.0717	-0.00696036
11	A11	16	mT11b_I	1.08319	-0.00255169
11	A11	17	mT11b_I	1.09198	-0.000840603
11	A11	18	mT11b_I	1.0994	-0.000494823
11	A11	19	mT11b_I	1.10701	3.88322e-05
11	A11	20	mT11b_I	1.11904	0.00499253
11	A11	21	mT11b_I	1.12184	0.000719427
11	A11	22	mT11b_I	1.13188	0.00368078
11	A11	23	mT11b_I	1.13912	0.00384632
11	A11	24	mT11b_I	1.15095	0.0086026
11	A11	25	mT11b_I	1.16969	0.0202665
11	A11	26	mT11b_I	1.20796	0.0514557
11	A11	27	mT11b_I	1.29518	0.131604
11	A11	28	mT11b_I	1.4604	0.289744
11	A11	29	mT11b_I	1.74559	0.567852
11	A11	30	mT11b_I	2.2165	1.03169
11	A11	31	mT11b_I	2.87113	1.67925
11	A11	32	mT11b_I	3.64598	2.44702
11	A11	33	mT11b_I	4.40814	3.2021
11	A11	34	mT11b_I	5.09207	3.87896
11	A11	35	mT11b_I	5.66838	4.44819
11	A11	36	mT11b_I	6.12016	4.89289
11	A11	37	mT11b_I	6.47858	5.24424
11	A11	38	mT11b_I	6.76444	5.52302
11	A11	39	mT11b_I	6.9838	5.73531
11	A11	40	mT11b_I	7.14467	5.8891
11	A11	41	mT11b_I	7.25745	5.9948
11	A11	42	mT11b_I	7.33562	6.0659
11	A11	43	mT11b_I	7.40717	6.13037
11	A11	44	mT11b_I	7.45945	6.17557
11	A11	45	mT11b_I	7.50274	6.21178
12	A12	1	mT11b_I	0.969571	0.00882112
12	A12	2	mT11b_I	0.971087	0.00390845
12	A12	3	mT11b_I	0.980328	0.00672144
12	A12	4	mT11b_I	0.984622	0.00458783
12	A12	5	mT11b_I	0.987259	0.000796025
12	A12	6	mT11b_I	0.993094	0.000203081
12	A12	7	mT11b_I	1.00084	0.00152041
12	A12	8	mT11b_I	1.00584	9.74074e-05
12	A12	9	mT11b_I	1.0059	-0.00627838
12	A12	10	mT11b_I	1.01034	-0.00826714
12	A12	11	mT11b_I	1.02111	-0.00392041
12	A12	12	mT11b_I	1.02563	-0.00582585
12	A12	13	mT11b_I	1.03779	-9.41473e-05
12	A12	14	mT11b_I	1.04317	-0.00114402
12	A12	15	mT11b_I	1.04796	-0.00278875
12	A12	16	mT11b_I	1.05979	0.00261763
12	A12	17	mT11b_I	1.06959	0.00598518
12	A12	18	mT11b_I	1.07339	0.00336055
12	A12	19	mT11b_I	1.0764	-5.62212e-05
12	A12	20	mT11b_I	1.08198	-0.000901889
12	A12	21	mT11b_I	1.0927	0.00338726
12	A12	22	mT11b_I	1.10597	0.0102332
12	A12	23	mT11b_I	1.12246	0.0202954
12	A12	24	mT11b_I	1.13369	0.025089
12	A12	25	mT11b_I	1.15547	0.0404425
12	A12	26	mT11b_I	1.19409	0.0726388
12	A12	27	mT11b_I	1.28046	0.152581
12	A12	28	mT11b_I	1.43844	0.304131
12	A12	29	mT11b_I	1.72593	0.585189
12	A12	30	mT11b_I	2.19628	1.04912
12	A12	31	mT11b_I	2.87123	1.71763
12	A12	32	mT11b_I	3.65335	2.49332
12	A12	33	mT11b_I	4.41491	3.24846
12	A12	34	mT11b_I	5.08734	3.91446
12	A12	35	mT11b_I	5.64658	4.46727
12	A12	36	mT11b_I	6.1101	4.92437
12	A12	37	mT11b_I	6.47126	5.2791
12	A12	38	mT11b_I	6.73421	5.53561
12	A12	39	mT11b_I	6.94749	5.74247
12	A12	40	mT11b_I	7.11809	5.90664
12	A12	41	mT11b_I	7.25499	6.03711
12	A12	42	mT11b_I	7.36249	6.13819
12	A12	43	mT11b_I	7.43484	6.20411
12	A12	44	mT11b_I	7.47547	6.23831
12	A12	45	mT11b_I	7.50187	6.25829
13	A13	1	mT11b_I	1.0072	0.00784555
13	A13	2	mT11b_I	1.00863	0.00187262
13	A13	3	mT11b_I	1.01471	0.000543611
13	A13	4	mT11b_I	1.02207	0.00049455
13	A13	5	mT11b_I	1.02492	-0.00406873
13	A13	6	mT11b_I	1.03551	-0.00088662
13	A13	7	mT11b_I	1.04137	-0.00244153
13	A13	8	mT11b_I	1.04658	-0.00463958
13	A13	9	mT11b_I	1.06152	0.0028976
13	A13	10	mT11b_I	1.06913	0.00309709
13	A13	11	mT11b_I	1.07688	0.00343427
13	A13	12	mT11b_I	1.08976	0.0089052
13	A13	13	mT11b_I	1.09294	0.00467153
13	A13	14	mT11b_I	1.08915	-0.00652383
13	A13	15	mT11b_I	1.1015	-0.00158589
13	A13	16	mT11b_I	1.10835	-0.00214267
13	A13	17	mT11b_I	1.11718	-0.000725094
13	A13	18	mT11b_I	1.12529	-2.40891e-05
13	A13	19	mT11b_I	1.13312	0.000394986
13	A13	20	mT11b_I	1.14221	0.00207971
13	A13	21	mT11b_I	1.14406	-0.00348052
13	A13	22	mT11b_I	1.15933	0.00437769
13	A13	23	mT11b_I	1.17598	0.0136156
13	A13	24	mT11b_I	1.19686	0.0270947
13	A13	25	mT11b_I	1.2444	0.0672189
13	A13	26	mT11b_I	1.32031	0.13572
13	A13	27	mT11b_I	1.47084	0.278838
13	A13	28	mT11b_I	1.74841	0.549002
13	A13	29	mT11b_I	2.20747	1.00066
13	A13	30	mT11b_I	2.85219	1.63797
13	A13	31	mT11b_I	3.60861	2.38697
13	A13	32	mT11b_I	4.34785	3.1188
13	A13	33	mT11b_I	5.00459	3.76814
13	A13	34	mT11b_I	5.55789	4.31402
13	A13	35	mT11b_I	5.99386	4.74259
13	A13	36	mT11b_I	6.34481	5.08613
13	A13	37	mT11b_I	6.62142	5.35532
13	A13	38	mT11b_I	6.83819	5.56469
13	A13	39	mT11b_I	6.99812	5.7172
13	A13	40	mT11b_I	7.12168	5.83335
13	A13	41	mT11b_I	7.21229	5.91656
13	A13	42	mT11b_I	7.29454	5.99139
13	A13	43	mT11b_I	7.35682	6.04627
13	A13	44	mT11b_I	7.4071	6.08914
13	A13	45	mT11b_I	7.44597	6.1206
14	A14	1	mT11b_I	1.02711	0.0122229
14	A14	2	mT11b_I	1.02955	0.00692701
14	A14	3	mT11b_I	1.03155	0.00120246
14	A14	4	mT11b_I	1.03589	-0.00218355
14	A14	5	mT11b_I	1.04876	0.00295593
14	A14	6	mT11b_I	1.05162	-0.00192187
14	A14	7	mT11b_I	1.05712	-0.00414571
14	A14	8	mT11b_I	1.07057	0.00157789
14	A14	9	mT11b_I	1.08342	0.00669185
14	A14	10	mT11b_I	1.08325	-0.00120993
14	A14	11	mT11b_I	1.09104	-0.00114435
14	A14	12	mT11b_I	1.10303	0.00311595
14	A14	13	mT11b_I	1.10957	0.00192864
14	A14	14	mT11b_I	1.11591	0.000531749
14	A14	15	mT11b_I	1.11873	-0.00437061
14	A14	16	mT11b_I	1.12973	-0.00110367
14	A14	17	mT11b_I	1.1384	-0.000163101
14	A14	18	mT11b_I	1.13924	-0.00705375
14	A14	19	mT11b_I	1.15067	-0.0033536
14	A14	20	mT11b_I	1.1602	-0.00155366
14	A14	21	mT11b_I	1.17329	0.00380803
14	A14	22	mT11b_I	1.1836	0.0063913
14	A14	23	mT11b_I	1.19433	0.00938394
14	A14	24	mT11b_I	1.21772	0.0250453
14	A14	25	mT11b_I	1.25686	0.056457
14	A14	26	mT11b_I	1.33672	0.12859
14	A14	27	mT11b_I	1.48403	0.268172
14	A14	28	mT11b_I	1.7629	0.539309
14	A14	29	mT11b_I	2.22381	0.992492
14	A14	30	mT11b_I	2.87625	1.6372
14	A14	31	mT11b_I	3.65689	2.41011
14	A14	32	mT11b_I	4.44329	3.18878
14	A14	33	mT11b_I	5.09891	3.83667
14	A14	34	mT11b_I	5.65744	4.38747
14	A14	35	mT11b_I	6.10244	4.82474
14	A14	36	mT11b_I	6.47434	5.18891
14	A14	37	mT11b_I	6.75567	5.46251
14	A14	38	mT11b_I	6.97209	5.6712
14	A14	39	mT11b_I	7.12455	5.81593
14	A14	40	mT11b_I	7.24599	5.92964
14	A14	41	mT11b_I	7.35081	6.02673
14	A14	42	mT11b_I	7.44939	6.11758
14	A14	43	mT11b_I	7.50617	6.16663
14	A14	44	mT11b_I	7.55394	6.20667
14	A14	45	mT11b_I	7.59679	6.24179
15	A15	1	mT11b_I	1.01046	0.00272254
15	A15	2	mT11b_I	1.01867	0.00312647
15	A15	3	mT11b_I	1.02623	0.00288178
15	A15	4	mT11b_I	1.02646	-0.00469487
15	A15	5	mT11b_I	1.03298	-0.00598956
15	A15	6	mT11b_I	1.04655	-0.00023039
15	A15	7	mT11b_I	1.05614	0.00155887
15	A15	8	mT11b_I	1.06055	-0.00184344
15	A15	9	mT11b_I	1.07185	0.0016467
15	A15	10	mT11b_I	1.07968	0.0016688
15	A15	11	mT11b_I	1.0908	0.00498752
15	A15	12	mT11b_I	1.10097	0.00734398
15	A15	13	mT11b_I	1.10517	0.00373747
15	A15	14	mT11b_I	1.10858	-0.000663336
15	A15	15	mT11b_I	1.11555	-0.00149406
15	A15	16	mT11b_I	1.11792	-0.00693186
15	A15	17	mT11b_I	1.13231	-0.000358972
15	A15	18	mT11b_I	1.13931	-0.00116061
15	A15	19	mT11b_I	1.14724	-0.00104218
15	A15	20	mT11b_I	1.15674	0.000651112
15	A15	21	mT11b_I	1.16383	-6.69573e-05
15	A15	22	mT11b_I	1.17024	-0.00146345
15	A15	23	mT11b_I	1.19203	0.0125191
15	A15	24	mT11b_I	1.21765	0.030331
15	A15	25	mT11b_I	1.25429	0.0591617
15	A15	26	mT11b_I	1.33047	0.12753
15	A15	27	mT11b_I	1.46871	0.257964
15	A15	28	mT11b_I	1.73804	0.519483
15	A15	29	mT11b_I	2.18821	0.961846
15	A15	30	mT11b_I	2.82859	1.59443
15	A15	31	mT11b_I	3.5778	2.33583
15	A15	32	mT11b_I	4.3204	3.07062
15	A15	33	mT11b_I	4.98469	3.7271
15	A15	34	mT11b_I	5.55386	4.28846
15	A15	35	mT11b_I	6.01717	4.74396
15	A15	36	mT11b_I	6.35999	5.07897
15	A15	37	mT11b_I	6.63788	5.34906
15	A15	38	mT11b_I	6.86822	5.57159
15	A15	39	mT11b_I	7.03508	5.73064
15	A15	40	mT11b_I	7.15694	5.84469
15	A15	41	mT11b_I	7.24173	5.92168
15	A15	42	mT11b_I	7.31208	5.98421
15	A15	43	mT11b_I	7.38253	6.04686
15	A15	44	mT11b_I	7.4279	6.08442
15	A15	45	mT11b_I	7.47192	6.12063
16	A16	1	mT11b_I	0.99603	0.00403463
16	A16	2	mT11b_I	0.997284	-0.00100917
16	A16	3	mT11b_I	1.00765	0.00306076
16	A16	4	mT11b_I	1.016	0.00510837
16	A16	5	mT11b_I	1.01622	-0.000966591
16	A16	6	mT11b_I	1.0208	-0.00268969
16	A16	7	mT11b_I	1.02804	-0.00174192
16	A16	8	mT11b_I	1.0318	-0.00428423
16	A16	9	mT11b_I	1.04081	-0.00156595
16	A16	10	mT11b_I	1.05101	0.00233309
16	A16	11	mT11b_I	1.05698	0.00200271
16	A16	12	mT11b_I	1.06154	0.000268879
16	A16	13	mT11b_I	1.06872	0.00115264
16	A16	14	mT11b_I	1.07137	-0.00250177
16	A16	15	mT11b_I	1.07697	-0.0031924
16	A16	16	mT11b_I	1.0867	0.000233142
16	A16	17	mT11b_I	1.09607	0.00330595
16	A16	18	mT11b_I	1.09538	-0.00367941
16	A16	19	mT11b_I	1.10067	-0.00469108
16	A16	20	mT11b_I	1.11356	0.00190091
16	A16	21	mT11b_I	1.12011	0.00215918
16	A16	22	mT11b_I	1.12804	0.00378741
16	A16	23	mT11b_I	1.13543	0.0048743
16	A16	24	mT11b_I	1.1682	0.0313503
16	A16	25	mT11b_I	1.21091	0.0677591
16	A16	26	mT11b_I	1.28786	0.138412
16	A16	27	mT11b_I	1.43461	0.278865
16	A16	28	mT11b_I	1.7061	0.544056
16	A16	29	mT11b_I	2.14542	0.977082
16	A16	30	mT11b_I	2.77652	1.60189
16	A16	31	mT11b_I	3.52976	2.34882
16	A16	32	mT11b_I	4.27295	3.08572
16	A16	33	mT11b_I	4.93103	3.7375
16	A16	34	mT11b_I	5.48944	4.28961
16	A16	35	mT11b_I	5.93057	4.72444
16	A16	36	mT11b_I	6.2761	5.06367
16	A16	37	mT11b_I	6.55273	5.33401
16	A16	38	mT11b_I	6.76528	5.54026
16	A16	39	mT11b_I	6.92706	5.69574
16	A16	40	mT11b_I	7.04531	5.80769
16	A16	41	mT11b_I	7.13366	5.88974
16	A16	42	mT11b_I	7.20421	5.954
16	A16	43	mT11b_I	7.26876	6.01225
16	A16	44	mT11b_I	7.313	6.05019
16	A16	45	mT11b_I	7.32586	6.05675
17	A17	1
17	A17	2
17	A17	3
17	A17	4
17	A17	5
17	A17	6
17	A17	7
17	A17	8
17	A17	9
17	A17	10
17	A17	11
17	A17	12
17	A17	13
17	A17	14
17	A17	15
17	A17	16
17	A17	17
17	A17	18
17	A17	19
17	A17	20
17	A17	21
17	A17	22
17	A17	23
17	A17	24
17	A17	25
17	A17	26
17	A17	27
17	A17	28
17	A17	29
17	A17	30
17	A17	31
17	A17	32
17	A17	33
17	A17	34
17	A17	35
17	A17	36
17	A17	37
17	A17	38
17	A17	39
17	A17	40
17	A17	41
17	A17	42
17	A17	43
17	A17	44
17	A17	45
18	A18	1
18	A18	2
18	A18	3
18	A18	4
18	A18	5
18	A18	6
18	A18	7
18	A18	8
18	A18	9
18	A18	10
18	A18	11
18	A18	12
18	A18	13
18	A18	14
18	A18	15
18	A18	16
18	A18	17
18	A18	18
18	A18	19
18	A18	20
18	A18	21
18	A18	22
18	A18	23
18	A18	24
18	A18	25
18	A18	26
18	A18	27
18	A18	28
18	A18	29
18	A18	30
18	A18	31
18	A18	32
18	A18	33
18	A18	34
18	A18	35
18	A18	36
18	A18	37
18	A18	38
18	A18	39
18	A18	40
18	A18	41
18	A18	42
18	A18	43
18	A18	44
18	A18	45
19	A19	1
19	A19	2
19	A19	3
19	A19	4
19	A19	5
19	A19	6
19	A19	7
19	A19	8
19	A19	9
19	A19	10
19	A19	11
19	A19	12
19	A19	13
19	A19	14
19	A19	15
19	A19	16
19	A19	17
19	A19	18
19	A19	19
19	A19	20
19	A19	21
19	A19	22
19	A19	23
19	A19	24
19	A19	25
19	A19	26
19	A19	27
19	A19	28
19	A19	29
19	A19	30
19	A19	31
19	A19	32
19	A19	33
19	A19	34
19	A19	35
19	A19	36
19	A19	37
19	A19	38
19	A19	39
19	A19	40
19	A19	41
19	A19	42
19	A19	43
19	A19	44
19	A19	45
20	A20	1
20	A20	2
20	A20	3
20	A20	4
20	A20	5
20	A20	6
20	A20	7
20	A20	8
20	A20	9
20	A20	10
20	A20	11
20	A20	12
20	A20	13
20	A20	14
20	A20	15
20	A20	16
20	A20	17
20	A20	18
20	A20	19
20	A20	20
20	A20	21
20	A20	22
20	A20	23
20	A20	24
20	A20	25
20	A20	26
20	A20	27
20	A20	28
20	A20	29
20	A20	30
20	A20	31
20	A20	32
20	A20	33
20	A20	34
20	A20	35
20	A20	36
20	A20	37
20	A20	38
20	A20	39
20	A20	40
20	A20	41
20	A20	42
20	A20	43
20	A20	44
20	A20	45
21	A21	1
21	A21	2
21	A21	3
21	A21	4
21	A21	5
21	A21	6
21	A21	7
21	A21	8
21	A21	9
21	A21	10
21	A21	11
21	A21	12
21	A21	13
21	A21	14
21	A21	15
21	A21	16
21	A21	17
21	A21	18
21	A21	19
21	A21	20
21	A21	21
21	A21	22
21	A21	23
21	A21	24
21	A21	25
21	A21	26
21	A21	27
21	A21	28
21	A21	29
21	A21	30
21	A21	31
21	A21	32
21	A21	33
21	A21	34
21	A21	35
21	A21	36
21	A21	37
21	A21	38
21	A21	39
21	A21	40
21	A21	41
21	A21	42
21	A21	43
21	A21	44
21	A21	45
22	A22	1
22	A22	2
22	A22	3
22	A22	4
22	A22	5
22	A22	6
22	A22	7
22	A22	8
22	A22	9
22	A22	10
22	A22	11
22	A22	12
22	A22	13
22	A22	14
22	A22	15
22	A22	16
22	A22	17
22	A22	18
22	A22	19
22	A22	20
22	A22	21
22	A22	22
22	A22	23
22	A22	24
22	A22	25
22	A22	26
22	A22	27
22	A22	28
22	A22	29
22	A22	30
22	A22	31
22	A22	32
22	A22	33
22	A22	34
22	A22	35
22	A22	36
22	A22	37
22	A22	38
22	A22	39
22	A22	40
22	A22	41
22	A22	42
22	A22	43
22	A22	44
22	A22	45
23	A23	1
23	A23	2
23	A23	3
23	A23	4
23	A23	5
23	A23	6
23	A23	7
23	A23	8
23	A23	9
23	A23	10
23	A23	11
23	A23	12
23	A23	13
23	A23	14
23	A23	15
23	A23	16
23	A23	17
23	A23	18
23	A23	19
23	A23	20
23	A23	21
23	A23	22
23	A23	23
23	A23	24
23	A23	25
23	A23	26
23	A23	27
23	A23	28
23	A23	29
23	A23	30
23	A23	31
23	A23	32
23	A23	33
23	A23	34
23	A23	35
23	A23	36
23	A23	37
23	A23	38
23	A23	39
23	A23	40
23	A23	41
23	A23	42
23	A23	43
23	A23	44
23	A23	45
24	A24	1
24	A24	2
24	A24	3
24	A24	4
24	A24	5
24	A24	6
24	A24	7
24	A24	8
24	A24	9
24	A24	10
24	A24	11
24	A24	12
24	A24	13
24	A24	14
24	A24	15
24	A24	16
24	A24	17
24	A24	18
24	A24	19
24	A24	20
24	A24	21
24	A24	22
24	A24	23
24	A24	24
24	A24	25
24	A24	26
24	A24	27
24	A24	28
24	A24	29
24	A24	30
24	A24	31
24	A24	32
24	A24	33
24	A24	34
24	A24	35
24	A24	36
24	A24	37
24	A24	38
24	A24	39
24	A24	40
24	A24	41
24	A24	42
24	A24	43
24	A24	44
24	A24	45
25	B1	1	mT11b_I	1.08028	0.00646885
25	B1	2	mT11b_I	1.08373	0.0031085
25	B1	3	mT11b_I	1.08906	0.00161938
25	B1	4	mT11b_I	1.09233	-0.00191835
25	B1	5	mT11b_I	1.10019	-0.000875703
25	B1	6	mT11b_I	1.11035	0.00246959
25	B1	7	mT11b_I	1.11876	0.00407467
25	B1	8	mT11b_I	1.11893	-0.00256954
25	B1	9	mT11b_I	1.1257	-0.00261921
25	B1	10	mT11b_I	1.13062	-0.00450732
25	B1	11	mT11b_I	1.13705	-0.0048971
25	B1	12	mT11b_I	1.15442	0.00566286
25	B1	13	mT11b_I	1.16166	0.00609337
25	B1	14	mT11b_I	1.16656	0.004177
25	B1	15	mT11b_I	1.17315	0.00395591
25	B1	16	mT11b_I	1.17362	-0.00238706
25	B1	17	mT11b_I	1.1738	-0.00902542
25	B1	18	mT11b_I	1.18154	-0.00809495
25	B1	19	mT11b_I	1.1987	0.00225568
25	B1	20	mT11b_I	1.20516	0.00189451
25	B1	21	mT11b_I	1.21477	0.00469168
25	B1	22	mT11b_I	1.22507	0.00817955
25	B1	23	mT11b_I	1.25434	0.030635
25	B1	24	mT11b_I	1.28966	0.0591411
25	B1	25	mT11b_I	1.36425	0.126924
25	B1	26	mT11b_I	1.50601	0.261869
25	B1	27	mT11b_I	1.76428	0.513322
25	B1	28	mT11b_I	2.20858	0.95081
25	B1	29	mT11b_I	2.8442	1.57962
25	B1	30	mT11b_I	3.57388	2.30248
25	B1	31	mT11b_I	4.29624	3.01804
25	B1	32	mT11b_I	4.93428	3.64926
25	B1	33	mT11b_I	5.4452	4.15337
25	B1	34	mT11b_I	5.85557	4.55692
25	B1	35	mT11b_I	6.19433	4.88887
25	B1	36	mT11b_I	6.45542	5.14314
25	B1	37	mT11b_I	6.65265	5.33357
25	B1	38	mT11b_I	6.79384	5.46794
25	B1	39	mT11b_I	6.91037	5.57766
25	B1	40	mT11b_I	6.9915	5.65197
25	B1	41	mT11b_I	7.06086	5.71452
25	B1	42	mT11b_I	7.14884	5.79568
25	B1	43	mT11b_I	7.19475	5.83478
25	B1	44	mT11b_I	7.21131	5.84453
25	B1	45	mT11b_I	7.23033	5.85674
26	B2	1	mT11b_I	1.06037	-0.00305428
26	B2	2	mT11b_I	1.06247	-0.00772016
26	B2	3	mT11b_I	1.07575	-0.00120587
26	B2	4	mT11b_I	1.0868	0.00308373
26	B2	5	mT11b_I	1.08665	-0.00382829
26	B2	6	mT11b_I	1.08962	-0.00762418
26	B2	7	mT11b_I	1.1067	0.00268466
26	B2	8	mT11b_I	1.11377	0.00299588
26	B2	9	mT11b_I	1.11647	-0.00106882
26	B2	10	mT11b_I	1.1246	0.000290139
26	B2	11	mT11b_I	1.13514	0.00407131
26	B2	12	mT11b_I	1.13819	0.000355772
26	B2	13	mT11b_I	1.14486	0.00025704
26	B2	14	mT11b_I	1.15314	0.001773
26	B2	15	mT11b_I	1.16198	0.00384531
26	B2	16	mT11b_I	1.16594	0.00104327
26	B2	17	mT11b_I	1.17625	0.00458769
26	B2	18	mT11b_I	1.17392	-0.00449966
26	B2	19	mT11b_I	1.17843	-0.00676097
26	B2	20	mT11b_I	1.1987	0.00674566
26	B2	21	mT11b_I	1.21068	0.0119659
26	B2	22	mT11b_I	1.22399	0.0185092
26	B2	23	mT11b_I	1.25155	0.0393057
26	B2	24	mT11b_I	1.29535	0.0763348
26	B2	25	mT11b_I	1.3722	0.146424
26	B2	26	mT11b_I	1.50126	0.268718
26	B2	27	mT11b_I	1.77065	0.531345
26	B2	28	mT11b_I	2.21545	0.969377
26	B2	29	mT11b_I	2.85049	1.59765
26	B2	30	mT11b_I	3.59652	2.33692
26	B2	31	mT11b_I	4.34267	3.07631
26	B2	32	mT11b_I	5.01089	3.73776
26	B2	33	mT11b_I	5.56593	4.28604
26	B2	34	mT11b_I	6.01632	4.72966
26	B2	35	mT11b_I	6.37185	5.07843
26	B2	36	mT11b_I	6.65197	5.35178
26	B2	37	mT11b_I	6.86243	5.55547
26	B2	38	mT11b_I	7.01186	5.69814
26	B2	39	mT11b_I	7.11197	5.79149
26	B2	40	mT11b_I	7.19189	5.86464
26	B2	41	mT11b_I	7.26355	5.92953
26	B2	42	mT11b_I	7.32002	5.97924
26	B2	43	mT11b_I	7.38963	6.04209
26	B2	44	mT11b_I	7.44704	6.09273
26	B2	45	mT11b_I	7.4788	6.11773
27	B3	1	mT11b_I	1.03211	0.00613219
27	B3	2	mT11b_I	1.03826	0.00481155
27	B3	3	mT11b_I	1.04613	0.00521336
27	B3	4	mT11b_I	1.0482	-0.000178876
27	B3	5	mT11b_I	1.05358	-0.00227247
27	B3	6	mT11b_I	1.06135	-0.00196567
27	B3	7	mT11b_I	1.07786	0.00707643
27	B3	8	mT11b_I	1.08184	0.00358582
27	B3	9	mT11b_I	1.08291	-0.00280968
27	B3	10	mT11b_I	1.08746	-0.00572224
27	B3	11	mT11b_I	1.09671	-0.00394511
27	B3	12	mT11b_I	1.103	-0.00512306
27	B3	13	mT11b_I	1.11141	-0.00418302
27	B3	14	mT11b_I	1.12438	0.00131868
27	B3	15	mT11b_I	1.13543	0.00490732
27	B3	16	mT11b_I	1.1438	0.00580838
27	B3	17	mT11b_I	1.14416	-0.00129713
27	B3	18	mT11b_I	1.1458	-0.00712711
27	B3	19	mT11b_I	1.16053	0.000136988
27	B3	20	mT11b_I	1.17148	0.00362227
27	B3	21	mT11b_I	1.17829	0.00295513
27	B3	22	mT11b_I	1.19263	0.00983692
27	B3	23	mT11b_I	1.2235	0.0332347
27	B3	24	mT11b_I	1.26695	0.0692188
27	B3	25	mT11b_I	1.33595	0.130755
27	B3	26	mT11b_I	1.4871	0.274435
27	B3	27	mT11b_I	1.76384	0.543709
27	B3	28	mT11b_I	2.21569	0.988086
27	B3	29	mT11b_I	2.86126	1.62619
27	B3	30	mT11b_I	3.637	2.39446
27	B3	31	mT11b_I	4.39944	3.14944
27	B3	32	mT11b_I	5.08341	3.82594
27	B3	33	mT11b_I	5.66097	4.39603
27	B3	34	mT11b_I	6.11803	4.84562
27	B3	35	mT11b_I	6.467	5.18712
27	B3	36	mT11b_I	6.74561	5.45827
27	B3	37	mT11b_I	6.96127	5.66646
27	B3	38	mT11b_I	7.12994	5.82766
27	B3	39	mT11b_I	7.25891	5.94916
27	B3	40	mT11b_I	7.35683	6.03962
27	B3	41	mT11b_I	7.42555	6.10087
27	B3	42	mT11b_I	7.49072	6.15857
27	B3	43	mT11b_I	7.55208	6.21247
27	B3	44	mT11b_I	7.61447	6.26738
27	B3	45	mT11b_I	7.65628	6.30172
28	B4	1	mT11b_I	1.03429	0.000874285
28	B4	2	mT11b_I	1.0394	-0.00115673
28	B4	3	mT11b_I	1.04386	-0.00383147
28	B4	4	mT11b_I	1.04734	-0.00747848
28	B4	5	mT11b_I	1.06156	-0.00039535
28	B4	6	mT11b_I	1.07864	0.00955012
28	B4	7	mT11b_I	1.08206	0.00583992
28	B4	8	mT11b_I	1.08491	0.00155145
28	B4	9	mT11b_I	1.09011	-0.000377285
28	B4	10	mT11b_I	1.09875	0.00112995
28	B4	11	mT11b_I	1.10492	0.000165149
28	B4	12	mT11b_I	1.10914	-0.00275695
28	B4	13	mT11b_I	1.12236	0.00332911
28	B4	14	mT11b_I	1.12799	0.00182966
28	B4	15	mT11b_I	1.1312	-0.00209368
28	B4	16	mT11b_I	1.13593	-0.00450068
28	B4	17	mT11b_I	1.14122	-0.00634406
28	B4	18	mT11b_I	1.15086	-0.00383654
28	B4	19	mT11b_I	1.16177	-6.4679e-05
28	B4	20	mT11b_I	1.17411	0.00514603
28	B4	21	mT11b_I	1.17924	0.00313779
28	B4	22	mT11b_I	1.19445	0.0112132
28	B4	23	mT11b_I	1.21615	0.0257864
28	B4	24	mT11b_I	1.26431	0.0668059
28	B4	25	mT11b_I	1.33114	0.126507
28	B4	26	mT11b_I	1.47404	0.262268
28	B4	27	mT11b_I	1.73766	0.518753
28	B4	28	mT11b_I	2.19369	0.967652
28	B4	29	mT11b_I	2.84219	1.60902
28	B4	30	mT11b_I	3.60909	2.36878
28	B4	31	mT11b_I	4.36387	3.11643
28	B4	32	mT11b_I	5.03729	3.78272
28	B4	33	mT11b_I	5.60434	4.34263
28	B4	34	mT11b_I	6.04767	4.77883
28	B4	35	mT11b_I	6.39688	5.12091
28	B4	36	mT11b_I	6.69066	5.40755
28	B4	37	mT11b_I	6.9104	5.62016
28	B4	38	mT11b_I	7.07759	5.78022
28	B4	39	mT11b_I	7.20447	5.89996
28	B4	40	mT11b_I	7.29741	5.98577
28	B4	41	mT11b_I	7.34481	6.02603
28	B4	42	mT11b_I	7.40249	6.07657
28	B4	43	mT11b_I	7.43701	6.10397
28	B4	44	mT11b_I	7.49283	6.15265
28	B4	45	mT11b_I	7.53851	6.19119
29	B5	1	mT11b_I	1.04545	-0.00441169
29	B5	2	mT11b_I	1.05309	-0.00423439
29	B5	3	mT11b_I	1.06433	-0.000461617
29	B5	4	mT11b_I	1.07131	-0.000946882
29	B5	5	mT11b_I	1.08211	0.00238195
29	B5	6	mT11b_I	1.0887	0.00150032
29	B5	7	mT11b_I	1.09034	-0.00432159
29	B5	8	mT11b_I	1.09876	-0.00337169
29	B5	9	mT11b_I	1.11536	0.00575894
29	B5	10	mT11b_I	1.12504	0.00797591
29	B5	11	mT11b_I	1.12313	-0.00140642
29	B5	12	mT11b_I	1.12457	-0.00743503
29	B5	13	mT11b_I	1.13819	-0.00128261
29	B5	14	mT11b_I	1.14845	0.00151265
29	B5	15	mT11b_I	1.15374	-0.000665148
29	B5	16	mT11b_I	1.16336	0.00148912
29	B5	17	mT11b_I	1.16563	-0.00370956
29	B5	18	mT11b_I	1.17746	0.00064984
29	B5	19	mT11b_I	1.18477	0.000495024
29	B5	20	mT11b_I	1.19212	0.000377639
29	B5	21	mT11b_I	1.20067	0.00145914
29	B5	22	mT11b_I	1.21558	0.00890296
29	B5	23	mT11b_I	1.23849	0.024343
29	B5	24	mT11b_I	1.281	0.0593866
29	B5	25	mT11b_I	1.35817	0.129092
29	B5	26	mT11b_I	1.5038	0.267251
29	B5	27	mT11b_I	1.76348	0.519462
29	B5	28	mT11b_I	2.21753	0.966047
29	B5	29	mT11b_I	2.87028	1.61133
29	B5	30	mT11b_I	3.64743	2.38101
29	B5	31	mT11b_I	4.42693	3.15305
29	B5	32	mT11b_I	5.12631	3.84496
29	B5	33	mT11b_I	5.70404	4.41522
29	B5	34	mT11b_I	6.16933	4.87304
29	B5	35	mT11b_I	6.55425	5.25049
29	B5	36	mT11b_I	6.8291	5.51787
29	B5	37	mT11b_I	7.01841	5.69972
29	B5	38	mT11b_I	7.18353	5.85737
29	B5	39	mT11b_I	7.3406	6.00697
29	B5	40	mT11b_I	7.43287	6.09177
29	B5	41	mT11b_I	7.4852	6.13664
29	B5	42	mT11b_I	7.54451	6.18848
29	B5	43	mT11b_I	7.6013	6.23781
29	B5	44	mT11b_I	7.63562	6.26465
29	B5	45	mT11b_I	7.67027	6.29183
30	B6	1	mT11b_I	1.0328	-0.00010947
30	B6	2	mT11b_I	1.03584	-0.00447214
30	B6	3	mT11b_I	1.05609	0.00837388
30	B6	4	mT11b_I	1.06051	0.00538068
30	B6	5	mT11b_I	1.06021	-0.00232378
30	B6	6	mT11b_I	1.06334	-0.00660075
30	B6	7	mT11b_I	1.07455	-0.00279579
30	B6	8	mT11b_I	1.07814	-0.00661285
30	B6	9	mT11b_I	1.0938	0.00164004
30	B6	10	mT11b_I	1.09904	-0.00052298
30	B6	11	mT11b_I	1.10773	0.000760934
30	B6	12	mT11b_I	1.11236	-0.00201328
30	B6	13	mT11b_I	1.11767	-0.004113
30	B6	14	mT11b_I	1.13121	0.00202238
30	B6	15	mT11b_I	1.14387	0.00727667
30	B6	16	mT11b_I	1.14658	0.00258439
30	B6	17	mT11b_I	1.14619	-0.00521104
30	B6	18	mT11b_I	1.15597	-0.00284446
30	B6	19	mT11b_I	1.16715	0.000929493
30	B6	20	mT11b_I	1.17899	0.0053647
30	B6	21	mT11b_I	1.17973	-0.00129525
30	B6	22	mT11b_I	1.19222	0.00378452
30	B6	23	mT11b_I	1.21845	0.0226046
30	B6	24	mT11b_I	1.25828	0.0550335
30	B6	25	mT11b_I	1.33386	0.123206
30	B6	26	mT11b_I	1.47079	0.252725
30	B6	27	mT11b_I	1.73123	0.505759
30	B6	28	mT11b_I	2.18333	0.950458
30	B6	29	mT11b_I	2.82951	1.58923
30	B6	30	mT11b_I	3.60811	2.36043
30	B6	31	mT11b_I	4.3846	3.12951
30	B6	32	mT11b_I	5.08215	3.81965
30	B6	33	mT11b_I	5.65789	4.38798
30	B6	34	mT11b_I	6.11346	4.83615
30	B6	35	mT11b_I	6.47336	5.18865
30	B6	36	mT11b_I	6.76647	5.47434
30	B6	37	mT11b_I	6.9867	5.68717
30	B6	38	mT11b_I	7.1627	5.85577
30	B6	39	mT11b_I	7.28389	5.96955
30	B6	40	mT11b_I	7.3744	6.05266
30	B6	41	mT11b_I	7.45686	6.12771
30	B6	42	mT11b_I	7.51596	6.1794
30	B6	43	mT11b_I	7.56033	6.21637
30	B6	44	mT11b_I	7.60528	6.25391
30	B6	45	mT11b_I	7.61561	6.25683
31	B7	1	mT11b_I	1.0256	0.00637144
31	B7	2	mT11b_I	1.03126	0.00456061
31	B7	3	mT11b_I	1.04079	0.00661264
31	B7	4	mT11b_I	1.0447	0.00305123
31	B7	5	mT11b_I	1.04863	-0.000495996
31	B7	6	mT11b_I	1.05349	-0.00311077
31	B7	7	mT11b_I	1.06451	0.000440561
31	B7	8	mT11b_I	1.07061	-0.000935746
31	B7	9	mT11b_I	1.07316	-0.00586222
31	B7	10	mT11b_I	1.08481	-0.00168433
31	B7	11	mT11b_I	1.09807	0.0041005
31	B7	12	mT11b_I	1.09773	-0.00371036
31	B7	13	mT11b_I	1.10199	-0.00692321
31	B7	14	mT11b_I	1.11366	-0.00273113
31	B7	15	mT11b_I	1.13046	0.00660435
31	B7	16	mT11b_I	1.1396	0.00826741
31	B7	17	mT11b_I	1.13828	-0.000531229
31	B7	18	mT11b_I	1.13746	-0.00882203
31	B7	19	mT11b_I	1.14824	-0.00551055
31	B7	20	mT11b_I	1.16534	0.00411091
31	B7	21	mT11b_I	1.17583	0.00712997
31	B7	22	mT11b_I	1.18322	0.0070422
31	B7	23	mT11b_I	1.21012	0.0264714
31	B7	24	mT11b_I	1.25688	0.0657559
31	B7	25	mT11b_I	1.33385	0.135256
31	B7	26	mT11b_I	1.47609	0.270022
31	B7	27	mT11b_I	1.74372	0.53018
31	B7	28	mT11b_I	2.20272	0.981701
31	B7	29	mT11b_I	2.85647	1.62798
31	B7	30	mT11b_I	3.62486	2.38889
31	B7	31	mT11b_I	4.39846	3.15502
31	B7	32	mT11b_I	5.08771	3.83679
31	B7	33	mT11b_I	5.66505	4.40667
31	B7	34	mT11b_I	6.136	4.87014
31	B7	35	mT11b_I	6.49833	5.225
31	B7	36	mT11b_I	6.78614	5.50533
31	B7	37	mT11b_I	6.99318	5.7049
31	B7	38	mT11b_I	7.16257	5.86681
31	B7	39	mT11b_I	7.30218	5.99895
31	B7	40	mT11b_I	7.408	6.09729
31	B7	41	mT11b_I	7.49149	6.17331
31	B7	42	mT11b_I	7.54711	6.22146
31	B7	43	mT11b_I	7.58189	6.24877
31	B7	44	mT11b_I	7.62004	6.27945
31	B7	45	mT11b_I	7.6447	6.29663
32	B8	1	mT11b_I	1.0429	0.00201684
32	B8	2	mT11b_I	1.04622	-0.00252492
32	B8	3	mT11b_I	1.0531	-0.00351841
32	B8	4	mT11b_I	1.06361	-0.000877446
32	B8	5	mT11b_I	1.07002	-0.00233669
32	B8	6	mT11b_I	1.08077	0.000552467
32	B8	7	mT11b_I	1.09564	0.00755351
32	B8	8	mT11b_I	1.09943	0.00347667
32	B8	9	mT11b_I	1.10405	0.000225949
32	B8	10	mT11b_I	1.11412	0.00242762
32	B8	11	mT11b_I	1.11902	-0.000544622
32	B8	12	mT11b_I	1.12752	9.31464e-05
32	B8	13	mT11b_I	1.13533	3.62823e-05
32	B8	14	mT11b_I	1.1401	-0.0030659
32	B8	15	mT11b_I	1.14588	-0.00515648
32	B8	16	mT11b_I	1.1542	-0.00469919
32	B8	17	mT11b_I	1.16759	0.00081531
32	B8	18	mT11b_I	1.17344	-0.00119468
32	B8	19	mT11b_I	1.18586	0.00335399
32	B8	20	mT11b_I	1.19119	0.000815425
32	B8	21	mT11b_I	1.20028	0.00204304
32	B8	22	mT11b_I	1.21174	0.00563374
32	B8	23	mT11b_I	1.24009	0.0261102
32	B8	24	mT11b_I	1.28477	0.062926
32	B8	25	mT11b_I	1.35444	0.124722
32	B8	26	mT11b_I	1.49545	0.257865
32	B8	27	mT11b_I	1.75564	0.510186
32	B8	28	mT11b_I	2.209	0.955681
32	B8	29	mT11b_I	2.85717	1.59598
32	B8	30	mT11b_I	3.63587	2.36681
32	B8	31	mT11b_I	4.40259	3.12567
32	B8	32	mT11b_I	5.09767	3.81288
32	B8	33	mT11b_I	5.66247	4.36981
32	B8	34	mT11b_I	6.12758	4.82705
32	B8	35	mT11b_I	6.50495	5.19655
32	B8	36	mT11b_I	6.7845	5.46824
32	B8	37	mT11b_I	6.99556	5.67143
32	B8	38	mT11b_I	7.16288	5.83088
32	B8	39	mT11b_I	7.30654	5.96668
32	B8	40	mT11b_I	7.40791	6.06018
32	B8	41	mT11b_I	7.49132	6.13572
32	B8	42	mT11b_I	7.54451	6.18104
32	B8	43	mT11b_I	7.58712	6.21579
32	B8	44	mT11b_I	7.62217	6.24296
32	B8	45	mT11b_I	7.61509	6.22802
33	B9	1	mT11b_I	1.02399	0.0150278
33	B9	2	mT11b_I	1.02424	0.00787743
33	B9	3	mT11b_I	1.03187	0.00809693
33	B9	4	mT11b_I	1.0365	0.00533322
33	B9	5	mT11b_I	1.03759	-0.000980193
33	B9	6	mT11b_I	1.04444	-0.00153067
33	B9	7	mT11b_I	1.05118	-0.00219522
33	B9	8	mT11b_I	1.05875	-0.00202102
33	B9	9	mT11b_I	1.06809	-8.74149e-05
33	B9	10	mT11b_I	1.07413	-0.00144768
33	B9	11	mT11b_I	1.07448	-0.00849649
33	B9	12	mT11b_I	1.08626	-0.00411217
33	B9	13	mT11b_I	1.09516	-0.00261857
33	B9	14	mT11b_I	1.10625	0.00107541
33	B9	15	mT11b_I	1.11086	-0.00171978
33	B9	16	mT11b_I	1.12077	0.000784725
33	B9	17	mT11b_I	1.12403	-0.00335466
33	B9	18	mT11b_I	1.13966	0.00487522
33	B9	19	mT11b_I	1.15058	0.00839837
33	B9	20	mT11b_I	1.16259	0.0130041
33	B9	21	mT11b_I	1.17852	0.0215301
33	B9	22	mT11b_I	1.19133	0.0269445
33	B9	23	mT11b_I	1.2158	0.0440105
33	B9	24	mT11b_I	1.26523	0.0860434
33	B9	25	mT11b_I	1.35678	0.170191
33	B9	26	mT11b_I	1.5262	0.332214
33	B9	27	mT11b_I	1.83164	0.630249
33	B9	28	mT11b_I	2.32833	1.11954
33	B9	29	mT11b_I	3.00839	1.7922
33	B9	30	mT11b_I	3.80539	2.58179
33	B9	31	mT11b_I	4.57212	3.34112
33	B9	32	mT11b_I	5.23227	3.99387
33	B9	33	mT11b_I	5.775	4.52921
33	B9	34	mT11b_I	6.2273	4.9741
33	B9	35	mT11b_I	6.58157	5.32097
33	B9	36	mT11b_I	6.85317	5.58517
33	B9	37	mT11b_I	7.05243	5.77703
33	B9	38	mT11b_I	7.20976	5.92696
33	B9	39	mT11b_I	7.32763	6.03743
33	B9	40	mT11b_I	7.43561	6.138
33	B9	41	mT11b_I	7.52076	6.21575
33	B9	42	mT11b_I	7.56853	6.25612
33	B9	43	mT11b_I	7.5947	6.27489
33	B9	44	mT11b_I	7.63432	6.30711
33	B9	45	mT11b_I	7.66354	6.32893
34	B10	1	mT11b_I	1.08174	0.0173751
34	B10	2	mT11b_I	1.08118	0.0089061
34	B10	3	mT11b_I	1.08923	0.009055
34	B10	4	mT11b_I	1.09588	0.0077977
34	B10	5	mT11b_I	1.09936	0.00336312
34	B10	6	mT11b_I	1.10322	-0.00068343
34	B10	7	mT11b_I	1.11275	0.000938777
34	B10	8	mT11b_I	1.11232	-0.0073918
34	B10	9	mT11b_I	1.11839	-0.00922929
34	B10	10	mT11b_I	1.12826	-0.00726793
34	B10	11	mT11b_I	1.13876	-0.00467321
34	B10	12	mT11b_I	1.15276	0.00141267
34	B10	13	mT11b_I	1.15763	-0.0016193
34	B10	14	mT11b_I	1.16166	-0.00549681
34	B10	15	mT11b_I	1.17489	-0.000172917
34	B10	16	mT11b_I	1.18332	0.000349107
34	B10	17	mT11b_I	1.18939	-0.0014935
34	B10	18	mT11b_I	1.20139	0.00259669
34	B10	19	mT11b_I	1.21165	0.00495072
34	B10	20	mT11b_I	1.22217	0.00756439
34	B10	21	mT11b_I	1.23412	0.0116119
34	B10	22	mT11b_I	1.25682	0.0264054
34	B10	23	mT11b_I	1.28715	0.0488275
34	B10	24	mT11b_I	1.32188	0.0756459
34	B10	25	mT11b_I	1.41529	0.161149
34	B10	26	mT11b_I	1.58221	0.320157
34	B10	27	mT11b_I	1.87566	0.605706
34	B10	28	mT11b_I	2.3645	1.08663
34	B10	29	mT11b_I	3.05003	1.76426
34	B10	30	mT11b_I	3.83369	2.54002
34	B10	31	mT11b_I	4.59616	3.29457
34	B10	32	mT11b_I	5.26542	3.95593
34	B10	33	mT11b_I	5.81165	4.49424
34	B10	34	mT11b_I	6.25561	4.9303
34	B10	35	mT11b_I	6.60107	5.26786
34	B10	36	mT11b_I	6.87707	5.53595
34	B10	37	mT11b_I	7.10781	5.75878
34	B10	38	mT11b_I	7.2758	5.91886
34	B10	39	mT11b_I	7.39783	6.03298
34	B10	40	mT11b_I	7.47194	6.09918
34	B10	41	mT11b_I	7.52312	6.14246
34	B10	42	mT11b_I	7.60332	6.21475
34	B10	43	mT11b_I	7.65429	6.25781
34	B10	44	mT11b_I	7.69139	6.28701
34	B10	45	mT11b_I	7.73799	6.3257
35	B11	1	mT11b_I	1.06957	0.00818434
35	B11	2	mT11b_I	1.07258	0.00370974
35	B11	3	mT11b_I	1.08199	0.00564432
35	B11	4	mT11b_I	1.09076	0.00693051
35	B11	5	mT11b_I	1.09447	0.00316271
35	B11	6	mT11b_I	1.09823	-0.0005505
35	B11	7	mT11b_I	1.10243	-0.0038268
35	B11	8	mT11b_I	1.10971	-0.00403192
35	B11	9	mT11b_I	1.12087	-0.000345685
35	B11	10	mT11b_I	1.12472	-0.00396865
35	B11	11	mT11b_I	1.13277	-0.00339843
35	B11	12	mT11b_I	1.13938	-0.0042679
35	B11	13	mT11b_I	1.14479	-0.00634114
35	B11	14	mT11b_I	1.16273	0.00412107
35	B11	15	mT11b_I	1.16598	-0.000104617
35	B11	16	mT11b_I	1.16961	-0.00395372
35	B11	17	mT11b_I	1.17808	-0.00296305
35	B11	18	mT11b_I	1.18786	-0.000654635
35	B11	19	mT11b_I	1.20197	0.00597237
35	B11	20	mT11b_I	1.21205	0.00857607
35	B11	21	mT11b_I	1.21847	0.00751575
35	B11	22	mT11b_I	1.2429	0.0244678
35	B11	23	mT11b_I	1.27214	0.0462286
35	B11	24	mT11b_I	1.3174	0.0840121
35	B11	25	mT11b_I	1.40115	0.160286
35	B11	26	mT11b_I	1.56704	0.318695
35	B11	27	mT11b_I	1.86724	0.61142
35	B11	28	mT11b_I	2.37142	1.10812
35	B11	29	mT11b_I	3.05279	1.78201
35	B11	30	mT11b_I	3.82451	2.54626
35	B11	31	mT11b_I	4.55242	3.26669
35	B11	32	mT11b_I	5.22458	3.93137
35	B11	33	mT11b_I	5.77386	4.47317
35	B11	34	mT11b_I	6.21152	4.90335
35	B11	35	mT11b_I	6.57555	5.2599
35	B11	36	mT11b_I	6.84732	5.52419
35	B11	37	mT11b_I	7.02996	5.69936
35	B11	38	mT11b_I	7.18506	5.84699
35	B11	39	mT11b_I	7.31775	5.9722
35	B11	40	mT11b_I	7.41525	6.06222
35	B11	41	mT11b_I	7.47383	6.11331
35	B11	42	mT11b_I	7.54054	6.17254
35	B11	43	mT11b_I	7.5964	6.22093
35	B11	44	mT11b_I	7.64762	6.26467
35	B11	45	mT11b_I	7.67783	6.28741
36	B12	1	mT11b_I	1.05268	0.00995206
36	B12	2	mT11b_I	1.05598	0.0057618
36	B12	3	mT11b_I	1.06702	0.00930597
36	B12	4	mT11b_I	1.07177	0.00656482
36	B12	5	mT11b_I	1.07938	0.00668958
36	B12	6	mT11b_I	1.08169	0.00150774
36	B12	7	mT11b_I	1.08544	-0.00223703
36	B12	8	mT11b_I	1.0892	-0.00596797
36	B12	9	mT11b_I	1.09646	-0.00619488
36	B12	10	mT11b_I	1.10032	-0.0098295
36	B12	11	mT11b_I	1.11462	-0.00301877
36	B12	12	mT11b_I	1.11942	-0.00570746
36	B12	13	mT11b_I	1.12743	-0.00519586
36	B12	14	mT11b_I	1.14251	0.00239903
36	B12	15	mT11b_I	1.15015	0.00253977
36	B12	16	mT11b_I	1.14776	-0.00733677
36	B12	17	mT11b_I	1.15636	-0.0062271
36	B12	18	mT11b_I	1.17244	0.00236426
36	B12	19	mT11b_I	1.18542	0.00785165
36	B12	20	mT11b_I	1.19755	0.0124925
36	B12	21	mT11b_I	1.20353	0.0109777
36	B12	22	mT11b_I	1.22842	0.0283737
36	B12	23	mT11b_I	1.26182	0.0542807
36	B12	24	mT11b_I	1.31248	0.0974571
36	B12	25	mT11b_I	1.40295	0.180429
36	B12	26	mT11b_I	1.5633	0.333287
36	B12	27	mT11b_I	1.86566	0.628162
36	B12	28	mT11b_I	2.36128	1.11629
36	B12	29	mT11b_I	3.05318	1.8007
36	B12	30	mT11b_I	3.84202	2.58204
36	B12	31	mT11b_I	4.60768	3.34022
36	B12	32	mT11b_I	5.26364	3.98868
36	B12	33	mT11b_I	5.79596	4.51351
36	B12	34	mT11b_I	6.23846	4.94852
36	B12	35	mT11b_I	6.60495	5.30752
36	B12	36	mT11b_I	6.88659	5.58167
36	B12	37	mT11b_I	7.08817	5.77576
36	B12	38	mT11b_I	7.23622	5.91632
36	B12	39	mT11b_I	7.3601	6.03271
36	B12	40	mT11b_I	7.43857	6.10368
36	B12	41	mT11b_I	7.51162	6.16924
36	B12	42	mT11b_I	7.58668	6.23681
36	B12	43	mT11b_I	7.6239	6.26654
36	B12	44	mT11b_I	7.66037	6.29552
36	B12	45	mT11b_I	7.6933	6.32095
37	B13	1	mT11b_I	1.01342	0.00860221
37	B13	2	mT11b_I	1.01627	0.00432446
37	B13	3	mT11b_I	1.02507	0.00599012
37	B13	4	mT11b_I	1.03384	0.00762635
37	B13	5	mT11b_I	1.03869	0.0053438
37	B13	6	mT11b_I	1.04528	0.00480469
37	B13	7	mT11b_I	1.05104	0.00342516
37	B13	8	mT11b_I	1.05011	-0.0046332
37	B13	9	mT11b_I	1.05248	-0.00939577
37	B13	10	mT11b_I	1.05971	-0.00930415
37	B13	11	mT11b_I	1.06998	-0.00615861
37	B13	12	mT11b_I	1.07807	-0.00520832
37	B13	13	mT11b_I	1.08253	-0.00787806
37	B13	14	mT11b_I	1.09869	0.00114628
37	B13	15	mT11b_I	1.10428	-0.000394071
37	B13	16	mT11b_I	1.11136	-0.00044621
37	B13	17	mT11b_I	1.1159	-0.00303739
37	B13	18	mT11b_I	1.12733	0.00125756
37	B13	19	mT11b_I	1.13447	0.00125954
37	B13	20	mT11b_I	1.14659	0.00624781
37	B13	21	mT11b_I	1.15683	0.00935448
37	B13	22	mT11b_I	1.17328	0.0186723
37	B13	23	mT11b_I	1.19855	0.0368147
37	B13	24	mT11b_I	1.24726	0.0783869
37	B13	25	mT11b_I	1.32091	0.144906
37	B13	26	mT11b_I	1.46106	0.277922
37	B13	27	mT11b_I	1.71414	0.523867
37	B13	28	mT11b_I	2.1476	0.950197
37	B13	29	mT11b_I	2.78466	1.58012
37	B13	30	mT11b_I	3.55414	2.34247
37	B13	31	mT11b_I	4.3341	3.1153
37	B13	32	mT11b_I	5.03861	3.81267
37	B13	33	mT11b_I	5.61587	4.3828
37	B13	34	mT11b_I	6.05633	4.81612
37	B13	35	mT11b_I	6.42766	5.18032
37	B13	36	mT11b_I	6.72579	5.47132
37	B13	37	mT11b_I	6.94856	5.68696
37	B13	38	mT11b_I	7.11669	5.84795
37	B13	39	mT11b_I	7.23679	5.96092
37	B13	40	mT11b_I	7.34371	6.06071
37	B13	41	mT11b_I	7.41953	6.1294
37	B13	42	mT11b_I	7.50221	6.20494
37	B13	43	mT11b_I	7.54438	6.23998
37	B13	44	mT11b_I	7.59467	6.28314
37	B13	45	mT11b_I	7.61167	6.293
38	B14	1	mT11b_I	1.03051	0.00804641
38	B14	2	mT11b_I	1.03536	0.00552971
38	B14	3	mT11b_I	1.04526	0.00806307
38	B14	4	mT11b_I	1.04699	0.00242238
38	B14	5	mT11b_I	1.04905	-0.00288311
38	B14	6	mT11b_I	1.06193	0.00262036
38	B14	7	mT11b_I	1.07123	0.00455445
38	B14	8	mT11b_I	1.07343	-0.000610838
38	B14	9	mT11b_I	1.07829	-0.00312134
38	B14	10	mT11b_I	1.08968	0.000898921
38	B14	11	mT11b_I	1.09146	-0.00468861
38	B14	12	mT11b_I	1.09184	-0.0116679
38	B14	13	mT11b_I	1.10397	-0.00690784
38	B14	14	mT11b_I	1.11623	-0.00202188
38	B14	15	mT11b_I	1.12643	0.000809269
38	B14	16	mT11b_I	1.13358	0.000599388
38	B14	17	mT11b_I	1.13879	-0.00155766
38	B14	18	mT11b_I	1.14546	-0.00225654
38	B14	19	mT11b_I	1.15806	0.0029681
38	B14	20	mT11b_I	1.17524	0.0127798
38	B14	21	mT11b_I	1.18402	0.0142012
38	B14	22	mT11b_I	1.2077	0.0305056
38	B14	23	mT11b_I	1.23602	0.0514625
38	B14	24	mT11b_I	1.26946	0.0775359
38	B14	25	mT11b_I	1.34013	0.140831
38	B14	26	mT11b_I	1.48132	0.274655
38	B14	27	mT11b_I	1.73505	0.521022
38	B14	28	mT11b_I	2.165	0.943603
38	B14	29	mT11b_I	2.79366	1.56489
38	B14	30	mT11b_I	3.55772	2.32159
38	B14	31	mT11b_I	4.31964	3.07614
38	B14	32	mT11b_I	5.00546	3.75459
38	B14	33	mT11b_I	5.56388	4.30564
38	B14	34	mT11b_I	6.02918	4.76357
38	B14	35	mT11b_I	6.42306	5.15009
38	B14	36	mT11b_I	6.73745	5.4571
38	B14	37	mT11b_I	6.96957	5.68186
38	B14	38	mT11b_I	7.12785	5.83278
38	B14	39	mT11b_I	7.25825	5.9558
38	B14	40	mT11b_I	7.373	6.06319
38	B14	41	mT11b_I	7.4483	6.13112
38	B14	42	mT11b_I	7.50453	6.17998
38	B14	43	mT11b_I	7.5474	6.21548
38	B14	44	mT11b_I	7.599	6.25971
38	B14	45	mT11b_I	7.62367	6.27702
39	B15	1	mT11b_I	1.03423	0.0187598
39	B15	2	mT11b_I	1.03404	0.0106534
39	B15	3	mT11b_I	1.03648	0.00517804
39	B15	4	mT11b_I	1.04356	0.0043443
39	B15	5	mT11b_I	1.0531	0.00597723
39	B15	6	mT11b_I	1.05554	0.000504697
39	B15	7	mT11b_I	1.0614	-0.00155631
39	B15	8	mT11b_I	1.07208	0.00121245
39	B15	9	mT11b_I	1.08225	0.00346623
39	B15	10	mT11b_I	1.08574	-0.000954882
39	B15	11	mT11b_I	1.08932	-0.00528492
39	B15	12	mT11b_I	1.09113	-0.0113869
39	B15	13	mT11b_I	1.10425	-0.00618017
39	B15	14	mT11b_I	1.11156	-0.00678908
39	B15	15	mT11b_I	1.12147	-0.00479113
39	B15	16	mT11b_I	1.12827	-0.0059055
39	B15	17	mT11b_I	1.14379	0.00170531
39	B15	18	mT11b_I	1.14912	-0.000873901
39	B15	19	mT11b_I	1.15927	0.00135997
39	B15	20	mT11b_I	1.17415	0.00832215
39	B15	21	mT11b_I	1.18539	0.0116524
39	B15	22	mT11b_I	1.19998	0.0183286
39	B15	23	mT11b_I	1.22517	0.0356037
39	B15	24	mT11b_I	1.26878	0.0712984
39	B15	25	mT11b_I	1.34244	0.137052
39	B15	26	mT11b_I	1.472	0.258699
39	B15	27	mT11b_I	1.72247	0.501254
39	B15	28	mT11b_I	2.14549	0.916364
39	B15	29	mT11b_I	2.77182	1.53478
39	B15	30	mT11b_I	3.53921	2.29425
39	B15	31	mT11b_I	4.29133	3.03846
39	B15	32	mT11b_I	4.96735	3.70657
39	B15	33	mT11b_I	5.55058	4.28188
39	B15	34	mT11b_I	6.01898	4.74237
39	B15	35	mT11b_I	6.38647	5.10194
39	B15	36	mT11b_I	6.66472	5.37228
39	B15	37	mT11b_I	6.88706	5.58671
39	B15	38	mT11b_I	7.06087	5.75261
39	B15	39	mT11b_I	7.19199	5.87581
39	B15	40	mT11b_I	7.29096	5.96687
39	B15	41	mT11b_I	7.38055	6.04854
39	B15	42	mT11b_I	7.44513	6.10522
39	B15	43	mT11b_I	7.49035	6.14252
39	B15	44	mT11b_I	7.54123	6.18549
39	B15	45	mT11b_I	7.58424	6.22059
40	B16	1	mT11b_I	1.0246	0.00321624
40	B16	2	mT11b_I	1.02941	0.00102545
40	B16	3	mT11b_I	1.03916	0.00375908
40	B16	4	mT11b_I	1.04563	0.00322076
40	B16	5	mT11b_I	1.05344	0.00402618
40	B16	6	mT11b_I	1.05854	0.00211994
40	B16	7	mT11b_I	1.06631	0.00288423
40	B16	8	mT11b_I	1.06806	-0.0023799
40	B16	9	mT11b_I	1.07181	-0.00563631
40	B16	10	mT11b_I	1.08558	0.00112862
40	B16	11	mT11b_I	1.08976	-0.00169947
40	B16	12	mT11b_I	1.09008	-0.00838719
40	B16	13	mT11b_I	1.10154	-0.00393612
40	B16	14	mT11b_I	1.11	-0.0024859
40	B16	15	mT11b_I	1.11596	-0.0035262
40	B16	16	mT11b_I	1.11964	-0.00685914
40	B16	17	mT11b_I	1.13039	-0.00311367
40	B16	18	mT11b_I	1.14377	0.00326156
40	B16	19	mT11b_I	1.15654	0.00901512
40	B16	20	mT11b_I	1.16314	0.00860841
40	B16	21	mT11b_I	1.17335	0.0118184
40	B16	22	mT11b_I	1.19516	0.0266202
40	B16	23	mT11b_I	1.21606	0.0405101
40	B16	24	mT11b_I	1.25549	0.0729298
40	B16	25	mT11b_I	1.32542	0.135853
40	B16	26	mT11b_I	1.47092	0.274346
40	B16	27	mT11b_I	1.72658	0.522998
40	B16	28	mT11b_I	2.15454	0.943948
40	B16	29	mT11b_I	2.78525	1.56765
40	B16	30	mT11b_I	3.53756	2.31296
40	B16	31	mT11b_I	4.3047	3.07308
40	B16	32	mT11b_I	4.99433	3.75571
40	B16	33	mT11b_I	5.56274	4.31711
40	B16	34	mT11b_I	6.02743	4.7748
40	B16	35	mT11b_I	6.40556	5.14591
40	B16	36	mT11b_I	6.69726	5.4306
40	B16	37	mT11b_I	6.91729	5.64363
40	B16	38	mT11b_I	7.09159	5.81093
40	B16	39	mT11b_I	7.22727	5.9396
40	B16	40	mT11b_I	7.3122	6.01752
40	B16	41	mT11b_I	7.37115	6.06946
40	B16	42	mT11b_I	7.45088	6.14219
40	B16	43	mT11b_I	7.51177	6.19607
40	B16	44	mT11b_I	7.55039	6.22768
40	B16	45	mT11b_I	7.57673	6.24701
41	B17	1	mT11b_I	1.01597	-0.00264931
41	B17	2	mT11b_I	1.02003	-0.00520872
41	B17	3	mT11b_I	1.03301	0.00114384
41	B17	4	mT11b_I	1.04048	0.00199334
41	B17	5	mT11b_I	1.04486	-0.000239678
41	B17	6	mT11b_I	1.04995	-0.00177103
41	B17	7	mT11b_I	1.05476	-0.00358133
41	B17	8	mT11b_I	1.06427	-0.000693824
41	B17	9	mT11b_I	1.07356	0.00198172
41	B17	10	mT11b_I	1.07783	-0.00036752
41	B17	11	mT11b_I	1.08636	0.00153448
41	B17	12	mT11b_I	1.08845	-0.00299343
41	B17	13	mT11b_I	1.09846	0.00040464
41	B17	14	mT11b_I	1.11361	0.00892979
41	B17	15	mT11b_I	1.1234	0.0121017
41	B17	16	mT11b_I	1.12684	0.00892493
41	B17	17	mT11b_I	1.13154	0.00700353
41	B17	18	mT11b_I	1.14168	0.0105244
41	B17	19	mT11b_I	1.15127	0.0134873
41	B17	20	mT11b_I	1.15939	0.0149957
41	B17	21	mT11b_I	1.16282	0.0118008
41	B17	22	mT11b_I	1.16418	0.00654011
41	B17	23	mT11b_I	1.17116	0.00690109
41	B17	24	mT11b_I	1.17461	0.00372882
41	B17	25	mT11b_I	1.17518	-0.00231614
41	B17	26	mT11b_I	1.17963	-0.0044824
41	B17	27	mT11b_I	1.18355	-0.00718999
41	B17	28	mT11b_I	1.19233	-0.00502442
41	B17	29	mT11b_I	1.19594	-0.00803206
41	B17	30	mT11b_I	1.20559	-0.00500949
41	B17	31	mT11b_I	1.20776	-0.00944955
41	B17	32	mT11b_I	1.21113	-0.0126997
41	B17	33	mT11b_I	1.2208	-0.0096567
41	B17	34	mT11b_I	1.22872	-0.00835087
41	B17	35	mT11b_I	1.23369	-0.0100069
41	B17	36	mT11b_I	1.24013	-0.0101805
41	B17	37	mT11b_I	1.2414	-0.0155371
41	B17	38	mT11b_I	1.24572	-0.017829
41	B17	39	mT11b_I	1.25319	-0.0169858
41	B17	40	mT11b_I	1.25358	-0.0232148
41	B17	41	mT11b_I	1.25623	-0.0271817
41	B17	42	mT11b_I	1.26527	-0.0247654
41	B17	43	mT11b_I	1.27362	-0.0230351
41	B17	44	mT11b_I	1.27402	-0.0292546
41	B17	45	mT11b_I	1.27763	-0.032258
42	B18	1	mT11b_I	1.0438	-0.010782
42	B18	2	mT11b_I	1.04647	-0.0149093
42	B18	3	mT11b_I	1.06584	-0.00233758
42	B18	4	mT11b_I	1.07586	0.000878223
42	B18	5	mT11b_I	1.08099	-0.000780203
42	B18	6	mT11b_I	1.09065	0.0020738
42	B18	7	mT11b_I	1.09752	0.00214808
42	B18	8	mT11b_I	1.1044	0.00223762
42	B18	9	mT11b_I	1.10474	-0.00421994
42	B18	10	mT11b_I	1.11218	-0.00358335
42	B18	11	mT11b_I	1.12613	0.00357328
42	B18	12	mT11b_I	1.13424	0.00488936
42	B18	13	mT11b_I	1.14537	0.0092218
42	B18	14	mT11b_I	1.15597	0.0130193
42	B18	15	mT11b_I	1.16389	0.0141489
42	B18	16	mT11b_I	1.17313	0.0165922
42	B18	17	mT11b_I	1.1745	0.0111654
42	B18	18	mT11b_I	1.18152	0.0113881
42	B18	19	mT11b_I	1.19039	0.0134569
42	B18	20	mT11b_I	1.19838	0.0146531
42	B18	21	mT11b_I	1.20078	0.0102478
42	B18	22	mT11b_I	1.2113	0.0139797
42	B18	23	mT11b_I	1.22035	0.0162237
42	B18	24	mT11b_I	1.22448	0.0135612
42	B18	25	mT11b_I	1.2258	0.00808684
42	B18	26	mT11b_I	1.22438	-0.000134298
42	B18	27	mT11b_I	1.23254	0.00123018
42	B18	28	mT11b_I	1.24553	0.00742181
42	B18	29	mT11b_I	1.24921	0.00430521
42	B18	30	mT11b_I	1.2489	-0.0027975
42	B18	31	mT11b_I	1.25076	-0.0077374
42	B18	32	mT11b_I	1.25951	-0.0057882
42	B18	33	mT11b_I	1.26857	-0.0035213
42	B18	34	mT11b_I	1.26928	-0.00961419
42	B18	35	mT11b_I	1.27035	-0.0153347
42	B18	36	mT11b_I	1.2735	-0.018987
42	B18	37	mT11b_I	1.28054	-0.0187407
42	B18	38	mT11b_I	1.28268	-0.0234001
42	B18	39	mT11b_I	1.28259	-0.0302878
42	B18	40	mT11b_I	1.28615	-0.0335169
42	B18	41	mT11b_I	1.29565	-0.0308142
42	B18	42	mT11b_I	1.3003	-0.0329637
42	B18	43	mT11b_I	1.30645	-0.0336175
42	B18	44	mT11b_I	1.30941	-0.03745
42	B18	45	mT11b_I	1.30759	-0.0460704
43	B19	1	mT11b_I	1.0337	-0.000694966
43	B19	2	mT11b_I	1.03764	-0.00466473
43	B19	3	mT11b_I	1.04658	-0.00362759
43	B19	4	mT11b_I	1.06233	0.00421855
43	B19	5	mT11b_I	1.06752	0.00150275
43	B19	6	mT11b_I	1.07277	-0.00115082
43	B19	7	mT11b_I	1.08088	-0.000942898
43	B19	8	mT11b_I	1.08411	-0.00561564
43	B19	9	mT11b_I	1.09259	-0.0050458
43	B19	10	mT11b_I	1.10292	-0.00261652
43	B19	11	mT11b_I	1.11573	0.00228395
43	B19	12	mT11b_I	1.12584	0.00449293
43	B19	13	mT11b_I	1.12928	2.28405e-05
43	B19	14	mT11b_I	1.13587	-0.00128891
43	B19	15	mT11b_I	1.14568	0.000617146
43	B19	16	mT11b_I	1.15837	0.00540259
43	B19	17	mT11b_I	1.16509	0.00421851
43	B19	18	mT11b_I	1.167	-0.00177674
43	B19	19	mT11b_I	1.17065	-0.0060282
43	B19	20	mT11b_I	1.18029	-0.00429535
43	B19	21	mT11b_I	1.1828	-0.00969169
43	B19	22	mT11b_I	1.18962	-0.0107738
43	B19	23	mT11b_I	1.19447	-0.0138317
43	B19	24	mT11b_I	1.1995	-0.0167039
43	B19	25	mT11b_I	1.20204	-0.0220709
43	B19	26	mT11b_I	1.20045	-0.0315642
43	B19	27	mT11b_I	1.20418	-0.0357387
43	B19	28	mT11b_I	1.21818	-0.0296376
43	B19	29	mT11b_I	1.22455	-0.0311793
43	B19	30	mT11b_I	1.22783	-0.0357943
43	B19	31	mT11b_I	1.23169	-0.0398457
43	B19	32	mT11b_I	1.2337	-0.0457357
43	B19	33	mT11b_I	1.23729	-0.0500533
43	B19	34	mT11b_I	1.24854	-0.0467057
43	B19	35	mT11b_I	1.25068	-0.0524725
43	B19	36	mT11b_I	1.25089	-0.0601676
43	B19	37	mT11b_I	1.25014	-0.0688206
43	B19	38	mT11b_I	1.257	-0.0698606
43	B19	39	mT11b_I	1.26043	-0.0743408
43	B19	40	mT11b_I	1.26578	-0.0768956
43	B19	41	mT11b_I	1.26709	-0.0834909
43	B19	42	mT11b_I	1.27042	-0.088065
43	B19	43	mT11b_I	1.26972	-0.0966654
43	B19	44	mT11b_I	1.27284	-0.101455
43	B19	45	mT11b_I	1.26779	-0.114405
44	B20	1	mT11b_I	1.03812	-0.00423014
44	B20	2	mT11b_I	1.03973	-0.00913408
44	B20	3	mT11b_I	1.04464	-0.0107381
44	B20	4	mT11b_I	1.05072	-0.0111727
44	B20	5	mT11b_I	1.05835	-0.0100593
44	B20	6	mT11b_I	1.07185	-0.00307443
44	B20	7	mT11b_I	1.0777	-0.00373929
44	B20	8	mT11b_I	1.08703	-0.000914768
44	B20	9	mT11b_I	1.09703	0.00256373
44	B20	10	mT11b_I	1.10167	0.000694979
44	B20	11	mT11b_I	1.10971	0.00221964
44	B20	12	mT11b_I	1.11374	-0.000257439
44	B20	13	mT11b_I	1.12292	0.00240448
44	B20	14	mT11b_I	1.13523	0.00820553
44	B20	15	mT11b_I	1.14323	0.00968441
44	B20	16	mT11b_I	1.146	0.00594062
44	B20	17	mT11b_I	1.15085	0.00427845
44	B20	18	mT11b_I	1.15637	0.00328506
44	B20	19	mT11b_I	1.167	0.00740574
[truncated: 15,326 more rows]

## Sheet: Multicomponent Data
Block Type	384-Well Block
Calibration Background is expired	No
Calibration Background performed on	12-02-2021
Calibration Pure Dye ABY is expired	No
Calibration Pure Dye ABY performed on	12-02-2021
Calibration Pure Dye CY5 is expired	No
Calibration Pure Dye CY5 performed on	12-02-2021
Calibration Pure Dye FAM is expired	No
Calibration Pure Dye FAM performed on	12-02-2021
Calibration Pure Dye JUN is expired	No
Calibration Pure Dye JUN performed on	12-02-2021
Calibration Pure Dye MUSTANG PURPLE is expired	No
Calibration Pure Dye MUSTANG PURPLE performed on	12-02-2021
Calibration Pure Dye NED is expired	No
Calibration Pure Dye NED performed on	12-02-2021
Calibration Pure Dye ROX is expired	No
Calibration Pure Dye ROX performed on	12-02-2021
Calibration Pure Dye SYBR is expired	No
Calibration Pure Dye SYBR performed on	12-02-2021
Calibration Pure Dye TAMRA is expired	No
Calibration Pure Dye TAMRA performed on	12-02-2021
Calibration Pure Dye VIC is expired	No
Calibration Pure Dye VIC performed on	12-02-2021
Calibration ROI is expired	No
Calibration ROI performed on	12-02-2021
Calibration Uniformity is expired	No
Calibration Uniformity performed on	12-02-2021
Chemistry	TAQMAN
Date Created	2022-09-30 10:44:09 AM CDT
Experiment Barcode
Experiment Comment
Experiment File Name	L:\O'Donnell Lab\Hari Shankar\09_29_22_KLN205_shT11B_qPCR_Taqman.eds
Experiment Name	09_29_22_KLN205_shT11B_qPCR_Taqman
Experiment Run End Time	2022-09-29 18:12:38 PM CDT
Experiment Type	Standard Curve
Instrument Name	272530090
Instrument Serial Number	272530090
Instrument Type	QuantStudio™ 5 System
Passive Reference	ROX
Post-read Stage/Step
Pre-read Stage/Step
Quantification Cycle Method	Ct
Signal Smoothing On	true
Stage/ Cycle where Ct Analysis is performed	Stage2, Step2
User Name
Well	Well Position	Cycle	ROX	FAM
1	A1	1	89669.1	111270
2	A2	1	105119	108424
3	A3	1	112815	114318
4	A4	1	107754	108960
5	A5	1	111227	110525
6	A6	1	112189	112166
7	A7	1	116517	115099
8	A8	1	106609	105462
9	A9	1	116851	114185
10	A10	1	102539	99273.1
11	A11	1	122013	120625
12	A12	1	109367	106039
13	A13	1	118437	119289
14	A14	1	112919	115981
15	A15	1	116466	117684
16	A16	1	113428	112977
17	A17	1
18	A18	1
19	A19	1
20	A20	1
21	A21	1
22	A22	1
23	A23	1
24	A24	1
25	B1	1	109973	118802
26	B2	1	106637	113075
27	B3	1	113728	117380
28	B4	1	112874	116745
29	B5	1	119847	125293
30	B6	1	117545	121401
31	B7	1	121122	124222
32	B8	1	117508	122549
33	B9	1	123969	126943
34	B10	1	120894	130776
35	B11	1	123311	131891
36	B12	1	117677	123876
37	B13	1	119761	121368
38	B14	1	117337	120917
39	B15	1	121373	125528
40	B16	1	120453	123416
41	B17	1	127781	129823
42	B18	1	122026	127372
43	B19	1	124750	128955
44	B20	1	119101	123642
45	B21	1
46	B22	1
47	B23	1
48	B24	1
49	C1	1	111579	131617
50	C2	1	116174	133488
51	C3	1	122318	141955
52	C4	1	112390	126164
53	C5	1	136316	156996
54	C6	1	122157	144510
55	C7	1	117334	140477
56	C8	1	122875	145334
57	C9	1	119988	137152
58	C10	1	123196	149353
59	C11	1	122183	158634
60	C12	1	118554	142197
61	C13	1	118988	133373
62	C14	1	119633	134974
63	C15	1	124703	140254
64	C16	1	116772	131417
65	C17	1
66	C18	1
67	C19	1
68	C20	1
69	C21	1
70	C22	1
71	C23	1
72	C24	1
73	D1	1	113153	130497
74	D2	1	109282	125547
75	D3	1	113000	129226
76	D4	1	113711	126641
77	D5	1	125899	136527
78	D6	1	114948	127921
79	D7	1	123080	144223
80	D8	1	126027	142413
81	D9	1	120842	178899
82	D10	1	120280	142283
83	D11	1	116140	126900
84	D12	1	119446	135877
85	D13	1	124618	147336
86	D14	1	118015	136622
87	D15	1	120063	140513
88	D16	1	117165	132944
89	D17	1	122377	135620
90	D18	1	126224	141547
91	D19	1	128044	142956
92	D20	1	120435	134990
93	D21	1
94	D22	1
95	D23	1
96	D24	1
97	E1	1	113536	205353
98	E2	1	107465	186483
99	E3	1	116826	203277
100	E4	1	113956	200325
101	E5	1	117594	199100
102	E6	1	117304	205335
103	E7	1	119917	209559
104	E8	1	117780	206076
105	E9	1	117342	204038
106	E10	1	119679	211966
107	E11	1	122012	218129
108	E12	1	110788	193551
109	E13	1	124082	219508
110	E14	1	113305	197347
111	E15	1	118662	209877
112	E16	1	117900	207020
113	E17	1
114	E18	1
115	E19	1
116	E20	1
117	E21	1
118	E22	1
119	E23	1
120	E24	1
121	F1	1	111398	198541
122	F2	1	108663	191235
123	F3	1	114753	203901
124	F4	1	110023	191802
125	F5	1	116354	204121
126	F6	1	114635	206646
127	F7	1	123019	218042
128	F8	1	113405	197459
129	F9	1	118859	209646
130	F10	1	118118	208282
131	F11	1	115004	201676
132	F12	1	119746	214846
133	F13	1	112268	195354
134	F14	1	111385	202179
135	F15	1	120750	216074
136	F16	1	110929	195620
137	F17	1	119113	208451
138	F18	1	120356	211272
139	F19	1	125432	221590
140	F20	1	115951	203170
141	F21	1
142	F22	1
143	F23	1
144	F24	1
145	G1	1	109611	136209
146	G2	1	109345	136368
147	G3	1	108583	135129
148	G4	1	115809	180482
149	G5	1	118710	146152
150	G6	1	120258	152355
151	G7	1	119485	155445
152	G8	1	118301	156735
153	G9	1	117209	199178
154	G10	1	111706	135633
155	G11	1	114589	139475
156	G12	1	109127	132854
157	G13	1	109355	134308
158	G14	1	113766	146401
159	G15	1	113197	139957
160	G16	1	115300	142292
161	G17	1
162	G18	1
163	G19	1
164	G20	1
165	G21	1
166	G22	1
167	G23	1
168	G24	1
169	H1	1	104861	127644
170	H2	1	105847	130503
171	H3	1	110615	140899
172	H4	1	117624	148019
173	H5	1	119678	148754
174	H6	1	115537	144587
175	H7	1	116018	164026
176	H8	1	108752	131880
177	H9	1	155644	188495
178	H10	1	110791	136978
179	H11	1	113204	139503
180	H12	1	107650	132564
181	H13	1	112791	141778
182	H14	1	112614	147945
183	H15	1	109612	137002
184	H16	1	112204	144425
185	H17	1	113864	147471
186	H18	1	116864	148920
187	H19	1	115266	145262
188	H20	1	117008	148090
189	H21	1
190	H22	1
191	H23	1
192	H24	1
193	I1	1
194	I2	1
195	I3	1
196	I4	1
197	I5	1
198	I6	1
199	I7	1
200	I8	1
201	I9	1
202	I10	1
203	I11	1
204	I12	1
205	I13	1
206	I14	1
207	I15	1
208	I16	1
209	I17	1
210	I18	1
211	I19	1
212	I20	1
213	I21	1
214	I22	1
215	I23	1
216	I24	1
217	J1	1
218	J2	1
219	J3	1
220	J4	1
221	J5	1
222	J6	1
223	J7	1
224	J8	1
225	J9	1
226	J10	1
227	J11	1
228	J12	1
229	J13	1
230	J14	1
231	J15	1
232	J16	1
233	J17	1
234	J18	1
235	J19	1
236	J20	1
237	J21	1
238	J22	1
239	J23	1
240	J24	1
241	K1	1
242	K2	1
243	K3	1
244	K4	1
245	K5	1
246	K6	1
247	K7	1
248	K8	1
249	K9	1
250	K10	1
251	K11	1
252	K12	1
253	K13	1
254	K14	1
255	K15	1
256	K16	1
257	K17	1
258	K18	1
259	K19	1
260	K20	1
261	K21	1
262	K22	1
263	K23	1
264	K24	1
265	L1	1
266	L2	1
267	L3	1
268	L4	1
269	L5	1
270	L6	1
271	L7	1
272	L8	1
273	L9	1
274	L10	1
275	L11	1
276	L12	1
277	L13	1
278	L14	1
279	L15	1
280	L16	1
281	L17	1
282	L18	1
283	L19	1
284	L20	1
285	L21	1
286	L22	1
287	L23	1
288	L24	1
289	M1	1
290	M2	1
291	M3	1
292	M4	1
293	M5	1
294	M6	1
295	M7	1
296	M8	1
297	M9	1
298	M10	1
299	M11	1
300	M12	1
301	M13	1
302	M14	1
303	M15	1
304	M16	1
305	M17	1
306	M18	1
307	M19	1
308	M20	1
309	M21	1
310	M22	1
311	M23	1
312	M24	1
313	N1	1
314	N2	1
315	N3	1
316	N4	1
317	N5	1
318	N6	1
319	N7	1
320	N8	1
321	N9	1
322	N10	1
323	N11	1
324	N12	1
325	N13	1
326	N14	1
327	N15	1
328	N16	1
329	N17	1
330	N18	1
331	N19	1
332	N20	1
333	N21	1
334	N22	1
335	N23	1
336	N24	1
337	O1	1
338	O2	1
339	O3	1
340	O4	1
341	O5	1
342	O6	1
343	O7	1
344	O8	1
345	O9	1
346	O10	1
347	O11	1
348	O12	1
349	O13	1
350	O14	1
351	O15	1
352	O16	1
353	O17	1
354	O18	1
355	O19	1
356	O20	1
357	O21	1
358	O22	1
359	O23	1
360	O24	1
361	P1	1
362	P2	1
363	P3	1
364	P4	1
365	P5	1
366	P6	1
367	P7	1
368	P8	1
369	P9	1
370	P10	1
371	P11	1
372	P12	1
373	P13	1
374	P14	1
375	P15	1
376	P16	1
377	P17	1
378	P18	1
379	P19	1
380	P20	1
381	P21	1
382	P22	1
383	P23	1
384	P24	1
1	A1	2	89790.2	111479
2	A2	2	105250	108815
3	A3	2	113152	114579
4	A4	2	107542	109035
5	A5	2	111191	110720
6	A6	2	112463	112370
7	A7	2	116736	115423
8	A8	2	106509	105639
9	A9	2	116982	114197
10	A10	2	102657	99363.4
11	A11	2	122297	121076
12	A12	2	109276	106116
13	A13	2	118848	119874
14	A14	2	112065	115376
15	A15	2	116472	118647
16	A16	2	113374	113066
17	A17	2
18	A18	2
19	A19	2
20	A20	2
21	A21	2
22	A22	2
23	A23	2
24	A24	2
25	B1	2	110033	119246
26	B2	2	106585	113243
27	B3	2	113755	118107
28	B4	2	112835	117280
29	B5	2	119918	126285
30	B6	2	117764	121985
31	B7	2	121167	124955
32	B8	2	117714	123155
33	B9	2	124148	127158
34	B10	2	121017	130841
35	B11	2	123381	132335
36	B12	2	117755	124347
37	B13	2	119791	121740
38	B14	2	117321	121470
39	B15	2	121476	125611
40	B16	2	120243	123780
41	B17	2	127786	130346
42	B18	2	121960	127628
43	B19	2	124884	129585
44	B20	2	118990	123718
45	B21	2
46	B22	2
47	B23	2
48	B24	2
49	C1	2	111498	132206
50	C2	2	116103	134059
51	C3	2	122390	142441
52	C4	2	112430	126775
53	C5	2	136334	158181
54	C6	2	122076	145443
55	C7	2	117659	140877
56	C8	2	122752	146591
57	C9	2	120084	138657
58	C10	2	123501	151078
59	C11	2	122678	160059
60	C12	2	118734	143497
61	C13	2	119032	134082
62	C14	2	119765	135369
63	C15	2	124693	141049
64	C16	2	116862	131794
65	C17	2
66	C18	2
67	C19	2
68	C20	2
69	C21	2
70	C22	2
71	C23	2
72	C24	2
73	D1	2	113243	130678
74	D2	2	109232	125628
75	D3	2	113021	129547
76	D4	2	113845	127345
77	D5	2	125970	137609
78	D6	2	115039	128860
79	D7	2	123213	144900
80	D8	2	126217	143187
81	D9	2	120852	180150
82	D10	2	120710	143457
83	D11	2	116222	127193
84	D12	2	119724	136673
85	D13	2	124766	148815
86	D14	2	118049	137406
87	D15	2	120325	142064
88	D16	2	117194	133732
89	D17	2	122429	136627
90	D18	2	126235	142494
91	D19	2	128025	143916
92	D20	2	120117	135469
93	D21	2
94	D22	2
95	D23	2
96	D24	2
97	E1	2	113368	205479
98	E2	2	107423	186867
99	E3	2	116681	203670
100	E4	2	113835	201038
101	E5	2	117739	199861
102	E6	2	117750	206453
103	E7	2	120320	211105
104	E8	2	117987	207098
105	E9	2	117610	205845
106	E10	2	120128	213751
107	E11	2	122369	219357
108	E12	2	111032	194645
109	E13	2	124387	220696
110	E14	2	113525	198388
111	E15	2	118995	211783
112	E16	2	117956	208602
113	E17	2
114	E18	2
115	E19	2
116	E20	2
117	E21	2
118	E22	2
119	E23	2
120	E24	2
121	F1	2	111404	198791
122	F2	2	108913	192403
123	F3	2	114787	204289
124	F4	2	110010	192380
125	F5	2	116772	204644
126	F6	2	114954	207821
127	F7	2	123321	219256
128	F8	2	113532	198828
129	F9	2	118945	210580
130	F10	2	118454	209945
131	F11	2	115018	202211
132	F12	2	119995	215367
133	F13	2	112241	195654
134	F14	2	109894	200335
135	F15	2	120811	216806
136	F16	2	110916	196144
137	F17	2	119185	208717
138	F18	2	120307	211762
139	F19	2	125497	221975
140	F20	2	115816	203344
141	F21	2
142	F22	2
143	F23	2
144	F24	2
145	G1	2	109359	136239
146	G2	2	109197	136245
147	G3	2	108489	135249
148	G4	2	115834	180627
149	G5	2	118965	147068
150	G6	2	120355	152620
151	G7	2	119828	156165
152	G8	2	118493	156894
153	G9	2	117282	199554
154	G10	2	111894	136153
155	G11	2	114861	139593
156	G12	2	109222	133050
157	G13	2	109271	134389
158	G14	2	113826	146586
159	G15	2	113266	140759
160	G16	2	115279	142690
161	G17	2
162	G18	2
163	G19	2
164	G20	2
165	G21	2
166	G22	2
167	G23	2
168	G24	2
169	H1	2	104971	127933
170	H2	2	105791	130640
171	H3	2	110170	141706
172	H4	2	117488	148224
173	H5	2	119722	149224
174	H6	2	115586	144766
175	H7	2	116116	164791
176	H8	2	108795	131999
177	H9	2	155736	189132
178	H10	2	110628	136970
179	H11	2	113168	139745
180	H12	2	107764	133156
181	H13	2	112801	141869
182	H14	2	112534	148424
183	H15	2	109585	137332
184	H16	2	112104	145100
185	H17	2	113956	147607
186	H18	2	116546	149030
187	H19	2	115227	145560
188	H20	2	116858	148016
189	H21	2
190	H22	2
191	H23	2
192	H24	2
193	I1	2
194	I2	2
195	I3	2
196	I4	2
197	I5	2
198	I6	2
199	I7	2
200	I8	2
201	I9	2
202	I10	2
203	I11	2
204	I12	2
205	I13	2
206	I14	2
207	I15	2
208	I16	2
209	I17	2
210	I18	2
211	I19	2
212	I20	2
213	I21	2
214	I22	2
215	I23	2
216	I24	2
217	J1	2
218	J2	2
219	J3	2
220	J4	2
221	J5	2
222	J6	2
223	J7	2
224	J8	2
225	J9	2
226	J10	2
227	J11	2
228	J12	2
229	J13	2
230	J14	2
231	J15	2
232	J16	2
233	J17	2
234	J18	2
235	J19	2
236	J20	2
237	J21	2
238	J22	2
239	J23	2
240	J24	2
241	K1	2
242	K2	2
243	K3	2
244	K4	2
245	K5	2
246	K6	2
247	K7	2
248	K8	2
249	K9	2
250	K10	2
251	K11	2
252	K12	2
253	K13	2
254	K14	2
255	K15	2
256	K16	2
257	K17	2
258	K18	2
259	K19	2
260	K20	2
261	K21	2
262	K22	2
263	K23	2
264	K24	2
265	L1	2
266	L2	2
267	L3	2
268	L4	2
269	L5	2
270	L6	2
271	L7	2
272	L8	2
273	L9	2
274	L10	2
275	L11	2
276	L12	2
277	L13	2
278	L14	2
279	L15	2
280	L16	2
281	L17	2
282	L18	2
283	L19	2
284	L20	2
285	L21	2
286	L22	2
287	L23	2
288	L24	2
289	M1	2
290	M2	2
291	M3	2
292	M4	2
293	M5	2
294	M6	2
295	M7	2
296	M8	2
297	M9	2
298	M10	2
299	M11	2
300	M12	2
301	M13	2
302	M14	2
303	M15	2
304	M16	2
305	M17	2
306	M18	2
307	M19	2
308	M20	2
309	M21	2
310	M22	2
311	M23	2
312	M24	2
313	N1	2
314	N2	2
315	N3	2
316	N4	2
317	N5	2
318	N6	2
319	N7	2
320	N8	2
321	N9	2
322	N10	2
323	N11	2
324	N12	2
325	N13	2
326	N14	2
327	N15	2
328	N16	2
329	N17	2
330	N18	2
331	N19	2
332	N20	2
333	N21	2
334	N22	2
335	N23	2
336	N24	2
337	O1	2
338	O2	2
339	O3	2
340	O4	2
341	O5	2
342	O6	2
343	O7	2
344	O8	2
345	O9	2
346	O10	2
347	O11	2
348	O12	2
349	O13	2
350	O14	2
351	O15	2
352	O16	2
353	O17	2
354	O18	2
355	O19	2
356	O20	2
357	O21	2
358	O22	2
359	O23	2
360	O24	2
361	P1	2
362	P2	2
363	P3	2
364	P4	2
365	P5	2
366	P6	2
367	P7	2
368	P8	2
369	P9	2
370	P10	2
371	P11	2
372	P12	2
373	P13	2
374	P14	2
375	P15	2
376	P16	2
377	P17	2
378	P18	2
379	P19	2
380	P20	2
381	P21	2
382	P22	2
383	P23	2
384	P24	2
1	A1	3	90186	112329
2	A2	3	105427	109584
3	A3	3	113083	115150
4	A4	3	107347	109967
5	A5	3	111223	111331
6	A6	3	112470	112689
7	A7	3	116895	115726
8	A8	3	106486	105677
9	A9	3	116693	114591
10	A10	3	102605	99414.2
11	A11	3	122550	122405
12	A12	3	109148	107001
13	A13	3	118903	120652
14	A14	3	111248	114757
15	A15	3	116571	119629
16	A16	3	113340	114207
17	A17	3
18	A18	3
19	A19	3
20	A20	3
21	A21	3
22	A22	3
23	A23	3
24	A24	3
25	B1	3	110061	119862
26	B2	3	106410	114470
27	B3	3	113747	118994
28	B4	3	112911	117863
29	B5	3	119830	127539
30	B6	3	117521	124114
31	B7	3	121043	125980
32	B8	3	117748	124000
33	B9	3	123602	127541
34	B10	3	120854	131638
35	B11	3	123175	133274
36	B12	3	117420	125289
37	B13	3	119557	122554
38	B14	3	117088	122388
39	B15	3	121279	125704
40	B16	3	119888	124582
41	B17	3	127750	131967
42	B18	3	121695	129708
43	B19	3	124517	130317
44	B20	3	118543	123835
45	B21	3
46	B22	3
47	B23	3
48	B24	3
49	C1	3	111253	133108
50	C2	3	115935	136288
51	C3	3	122140	143850
52	C4	3	112355	128507
53	C5	3	136313	160551
54	C6	3	122004	146196
55	C7	3	121226	145207
56	C8	3	122639	147362
57	C9	3	120243	139890
58	C10	3	124007	152670
59	C11	3	122819	162524
60	C12	3	118374	144919
61	C13	3	118922	135549
62	C14	3	119688	137589
63	C15	3	124588	142611
64	C16	3	116809	133319
65	C17	3
66	C18	3
67	C19	3
68	C20	3
69	C21	3
70	C22	3
71	C23	3
72	C24	3
73	D1	3	113219	132191
74	D2	3	109060	126711
75	D3	3	113075	130922
76	D4	3	113909	128607
77	D5	3	125982	139256
78	D6	3	115062	129993
79	D7	3	122793	145620
80	D8	3	126111	145195
81	D9	3	120962	182012
82	D10	3	120862	145283
83	D11	3	116240	128213
84	D12	3	119617	137728
85	D13	3	125031	150292
86	D14	3	118059	139622
87	D15	3	120324	144085
88	D16	3	116983	135661
89	D17	3	122978	137952
90	D18	3	126041	143674
91	D19	3	127961	144786
92	D20	3	119511	136265
93	D21	3
94	D22	3
95	D23	3
96	D24	3
97	E1	3	113175	206860
98	E2	3	107485	188668
99	E3	3	116520	205809
100	E4	3	113672	202500
101	E5	3	117707	201234
102	E6	3	117920	208683
103	E7	3	120274	213251
104	E8	3	118059	208669
105	E9	3	118360	208362
106	E10	3	120610	216495
107	E11	3	123056	222014
108	E12	3	111492	196219
109	E13	3	124477	221835
110	E14	3	113218	199805
111	E15	3	119079	213287
112	E16	3	117605	209945
113	E17	3
114	E18	3
115	E19	3
116	E20	3
117	E21	3
118	E22	3
119	E23	3
120	E24	3
121	F1	3	111503	201568
122	F2	3	109180	193755
123	F3	3	114603	206101
124	F4	3	109967	193338
125	F5	3	116930	206818
126	F6	3	115522	210458
127	F7	3	123497	223009
128	F8	3	114038	201703
129	F9	3	118933	212194
130	F10	3	118881	212484
131	F11	3	115177	204295
132	F12	3	120246	217147
133	F13	3	112159	198207
134	F14	3	109515	200252
135	F15	3	121054	218991
136	F16	3	110679	196786
137	F17	3	118807	209111
138	F18	3	120154	212534
139	F19	3	125447	222956
140	F20	3	115645	204107
141	F21	3
142	F22	3
143	F23	3
144	F24	3
145	G1	3	108749	136558
146	G2	3	109127	136448
147	G3	3	108362	136741
148	G4	3	116148	182346
149	G5	3	119057	148159
150	G6	3	120544	154063
151	G7	3	120072	158471
152	G8	3	118624	158659
153	G9	3	117363	200637
154	G10	3	112398	137255
155	G11	3	114943	140904
156	G12	3	109460	134376
157	G13	3	109231	135284
158	G14	3	113464	147745
159	G15	3	113304	142697
160	G16	3	115177	143770
161	G17	3
162	G18	3
163	G19	3
164	G20	3
165	G21	3
166	G22	3
167	G23	3
168	G24	3
169	H1	3	104956	129053
170	H2	3	105566	132279
171	H3	3	110040	142793
172	H4	3	117393	148938
173	H5	3	119838	150344
174	H6	3	115814	146140
175	H7	3	116210	166355
176	H8	3	108829	132996
177	H9	3	155748	190728
178	H10	3	110570	137052
179	H11	3	113090	140367
180	H12	3	107638	133739
181	H13	3	113104	142828
182	H14	3	112403	149550
183	H15	3	109566	138344
184	H16	3	111985	146122
185	H17	3	113931	148576
186	H18	3	116377	150192
187	H19	3	115225	146606
188	H20	3	116685	147989
189	H21	3
190	H22	3
191	H23	3
192	H24	3
193	I1	3
194	I2	3
195	I3	3
196	I4	3
197	I5	3
198	I6	3
199	I7	3
200	I8	3
201	I9	3
202	I10	3
203	I11	3
204	I12	3
205	I13	3
206	I14	3
207	I15	3
208	I16	3
209	I17	3
210	I18	3
211	I19	3
212	I20	3
213	I21	3
214	I22	3
215	I23	3
216	I24	3
217	J1	3
218	J2	3
219	J3	3
220	J4	3
221	J5	3
222	J6	3
223	J7	3
224	J8	3
225	J9	3
226	J10	3
227	J11	3
228	J12	3
229	J13	3
230	J14	3
231	J15	3
232	J16	3
233	J17	3
234	J18	3
235	J19	3
236	J20	3
237	J21	3
238	J22	3
239	J23	3
240	J24	3
241	K1	3
242	K2	3
243	K3	3
244	K4	3
245	K5	3
246	K6	3
247	K7	3
248	K8	3
249	K9	3
250	K10	3
251	K11	3
252	K12	3
253	K13	3
254	K14	3
255	K15	3
256	K16	3
257	K17	3
258	K18	3
259	K19	3
260	K20	3
261	K21	3
262	K22	3
263	K23	3
264	K24	3
265	L1	3
266	L2	3
267	L3	3
268	L4	3
269	L5	3
270	L6	3
271	L7	3
272	L8	3
273	L9	3
274	L10	3
275	L11	3
276	L12	3
277	L13	3
278	L14	3
279	L15	3
280	L16	3
281	L17	3
282	L18	3
283	L19	3
284	L20	3
285	L21	3
286	L22	3
287	L23	3
288	L24	3
289	M1	3
290	M2	3
291	M3	3
292	M4	3
293	M5	3
294	M6	3
295	M7	3
296	M8	3
297	M9	3
298	M10	3
299	M11	3
300	M12	3
301	M13	3
302	M14	3
303	M15	3
304	M16	3
305	M17	3
306	M18	3
307	M19	3
308	M20	3
309	M21	3
310	M22	3
311	M23	3
312	M24	3
313	N1	3
314	N2	3
315	N3	3
316	N4	3
317	N5	3
318	N6	3
319	N7	3
320	N8	3
321	N9	3
322	N10	3
323	N11	3
324	N12	3
325	N13	3
326	N14	3
327	N15	3
328	N16	3
329	N17	3
330	N18	3
331	N19	3
332	N20	3
333	N21	3
334	N22	3
335	N23	3
336	N24	3
337	O1	3
338	O2	3
339	O3	3
340	O4	3
341	O5	3
342	O6	3
343	O7	3
344	O8	3
345	O9	3
346	O10	3
347	O11	3
348	O12	3
349	O13	3
350	O14	3
351	O15	3
352	O16	3
353	O17	3
354	O18	3
355	O19	3
356	O20	3
357	O21	3
358	O22	3
359	O23	3
360	O24	3
361	P1	3
362	P2	3
363	P3	3
364	P4	3
365	P5	3
366	P6	3
367	P7	3
368	P8	3
369	P9	3
370	P10	3
371	P11	3
372	P12	3
373	P13	3
374	P14	3
375	P15	3
376	P16	3
377	P17	3
378	P18	3
379	P19	3
380	P20	3
381	P21	3
382	P22	3
383	P23	3
384	P24	3
1	A1	4	90252.4	113163
2	A2	4	105621	110107
3	A3	4	112437	116587
4	A4	4	107313	110766
5	A5	4	111512	112353
6	A6	4	112380	113768
7	A7	4	116353	116595
8	A8	4	106749	105886
9	A9	4	116407	116214
10	A10	4	102438	99842.8
11	A11	4	122599	123225
12	A12	4	109117	107439
13	A13	4	118896	121521
14	A14	4	111077	115065
15	A15	4	116654	119741
16	A16	4	113369	115182
17	A17	4
18	A18	4
19	A19	4
20	A20	4
21	A21	4
22	A22	4
23	A23	4
24	A24	4
25	B1	4	110226	120404
26	B2	4	106390	115625
27	B3	4	113762	119245
28	B4	4	112767	118106
29	B5	4	119722	128260
30	B6	4	117331	124431
31	B7	4	120933	126339
32	B8	4	117718	125206
33	B9	4	123432	127938
34	B10	4	120736	132312
35	B11	4	122977	134137
36	B12	4	117140	125546
37	B13	4	119354	123393
38	B14	4	116927	122421
39	B15	4	121012	126283
40	B16	4	119669	125129
41	B17	4	127787	132959
42	B18	4	121558	130779
43	B19	4	124463	132221
44	B20	4	118397	124403
45	B21	4
46	B22	4
47	B23	4
48	B24	4
49	C1	4	111048	133522
50	C2	4	115735	136888
51	C3	4	122082	145034
52	C4	4	112274	129724
53	C5	4	136561	161700
54	C6	4	122236	148201
55	C7	4	122514	146806
56	C8	4	122797	148084
57	C9	4	120109	141970
58	C10	4	124175	154434
59	C11	4	122786	164427
60	C12	4	118233	145477
61	C13	4	118798	136910
62	C14	4	119638	139263
63	C15	4	124635	145208
64	C16	4	116778	135186
65	C17	4
66	C18	4
67	C19	4
68	C20	4
69	C21	4
70	C22	4
71	C23	4
72	C24	4
73	D1	4	113237	133265
74	D2	4	109041	127896
75	D3	4	113077	132767
76	D4	4	113809	129614
77	D5	4	126001	140211
78	D6	4	115287	130931
79	D7	4	122661	146513
80	D8	4	126148	147005
81	D9	4	120986	183397
82	D10	4	120968	146662
83	D11	4	116366	128462
84	D12	4	119599	139422
85	D13	4	125307	152569
86	D14	4	118198	141575
87	D15	4	120313	145484
88	D16	4	116794	137211
89	D17	4	123038	139716
90	D18	4	126019	145109
91	D19	4	127968	146396
92	D20	4	119413	137075
93	D21	4
94	D22	4
95	D23	4
96	D24	4
97	E1	4	113155	207445
98	E2	4	107824	190098
99	E3	4	116428	207967
100	E4	4	113704	203717
101	E5	4	117746	203077
102	E6	4	118047	210370
103	E7	4	120222	214610
104	E8	4	118182	210434
105	E9	4	118438	210214
106	E10	4	120688	218622
107	E11	4	123171	224635
108	E12	4	111512	197305
109	E13	4	124578	224260
110	E14	4	113104	201819
111	E15	4	119038	215240
112	E16	4	117457	211555
113	E17	4
114	E18	4
115	E19	4
116	E20	4
117	E21	4
118	E22	4
119	E23	4
120	E24	4
121	F1	4	111482	202988
122	F2	4	109149	195185
123	F3	4	114570	207449
124	F4	4	109982	194384
125	F5	4	117169	208484
126	F6	4	115536	211659
127	F7	4	123558	225220
128	F8	4	114143	203695
129	F9	4	118933	214111
130	F10	4	118942	214331
131	F11	4	115181	205626
132	F12	4	120276	218637
133	F13	4	112196	199044
134	F14	4	110645	203539
135	F15	4	121107	220706
136	F16	4	110476	197590
137	F17	4	118650	209677
138	F18	4	119764	213102
139	F19	4	125109	223549
140	F20	4	115541	204554
141	F21	4
142	F22	4
143	F23	4
144	F24	4
145	G1	4	108538	136987
146	G2	4	109178	137896
147	G3	4	108378	137981
148	G4	4	116368	183850
149	G5	4	118888	149395
150	G6	4	120896	155970
151	G7	4	120024	159608
152	G8	4	118553	159426
153	G9	4	117720	201462
154	G10	4	112566	138661
155	G11	4	114961	142153
156	G12	4	109561	134768
157	G13	4	109423	135692
158	G14	4	113401	148968
159	G15	4	113465	143177
160	G16	4	115094	144681
161	G17	4
162	G18	4
163	G19	4
164	G20	4
165	G21	4
166	G22	4
167	G23	4
168	G24	4
169	H1	4	104834	129534
170	H2	4	105519	133393
171	H3	4	110406	143703
172	H4	4	117443	150011
173	H5	4	120301	151964
174	H6	4	116155	147407
175	H7	4	116572	166943
176	H8	4	109013	133349
177	H9	4	155610	191588
178	H10	4	110665	137554
179	H11	4	113026	141488
180	H12	4	107398	133683
181	H13	4	113145	143248
182	H14	4	112205	149957
183	H15	4	109673	138714
184	H16	4	111968	146360
185	H17	4	113787	148881
186	H18	4	116441	150896
187	H19	4	115298	147652
188	H20	4	116546	148431
189	H21	4
190	H22	4
191	H23	4
192	H24	4
193	I1	4
194	I2	4
195	I3	4
196	I4	4
197	I5	4
198	I6	4
199	I7	4
200	I8	4
201	I9	4
202	I10	4
203	I11	4
204	I12	4
205	I13	4
206	I14	4
207	I15	4
208	I16	4
209	I17	4
210	I18	4
211	I19	4
212	I20	4
213	I21	4
214	I22	4
215	I23	4
216	I24	4
217	J1	4
218	J2	4
219	J3	4
220	J4	4
221	J5	4
222	J6	4
223	J7	4
224	J8	4
225	J9	4
226	J10	4
227	J11	4
228	J12	4
229	J13	4
230	J14	4
231	J15	4
232	J16	4
233	J17	4
234	J18	4
235	J19	4
236	J20	4
237	J21	4
238	J22	4
239	J23	4
240	J24	4
241	K1	4
242	K2	4
243	K3	4
244	K4	4
245	K5	4
246	K6	4
247	K7	4
248	K8	4
249	K9	4
250	K10	4
251	K11	4
252	K12	4
253	K13	4
254	K14	4
255	K15	4
256	K16	4
257	K17	4
258	K18	4
259	K19	4
260	K20	4
261	K21	4
262	K22	4
263	K23	4
264	K24	4
265	L1	4
266	L2	4
267	L3	4
268	L4	4
269	L5	4
270	L6	4
271	L7	4
272	L8	4
273	L9	4
274	L10	4
275	L11	4
276	L12	4
277	L13	4
278	L14	4
279	L15	4
280	L16	4
281	L17	4
282	L18	4
283	L19	4
284	L20	4
285	L21	4
286	L22	4
287	L23	4
288	L24	4
289	M1	4
290	M2	4
291	M3	4
292	M4	4
293	M5	4
294	M6	4
295	M7	4
296	M8	4
297	M9	4
298	M10	4
299	M11	4
300	M12	4
301	M13	4
302	M14	4
303	M15	4
304	M16	4
305	M17	4
306	M18	4
307	M19	4
308	M20	4
309	M21	4
310	M22	4
311	M23	4
312	M24	4
313	N1	4
314	N2	4
315	N3	4
316	N4	4
317	N5	4
318	N6	4
319	N7	4
320	N8	4
321	N9	4
322	N10	4
323	N11	4
324	N12	4
325	N13	4
326	N14	4
327	N15	4
328	N16	4
329	N17	4
330	N18	4
331	N19	4
332	N20	4
333	N21	4
334	N22	4
335	N23	4
336	N24	4
337	O1	4
338	O2	4
339	O3	4
340	O4	4
341	O5	4
342	O6	4
343	O7	4
344	O8	4
345	O9	4
346	O10	4
347	O11	4
348	O12	4
349	O13	4
350	O14	4
351	O15	4
352	O16	4
353	O17	4
354	O18	4
355	O19	4
356	O20	4
357	O21	4
358	O22	4
359	O23	4
360	O24	4
361	P1	4
362	P2	4
363	P3	4
364	P4	4
365	P5	4
366	P6	4
367	P7	4
368	P8	4
369	P9	4
370	P10	4
371	P11	4
372	P12	4
373	P13	4
374	P14	4
375	P15	4
376	P16	4
377	P17	4
378	P18	4
379	P19	4
380	P20	4
381	P21	4
382	P22	4
383	P23	4
384	P24	4
1	A1	5	90375.1	113660
2	A2	5	105620	110378
3	A3	5	112402	117112
4	A4	5	107061	111155
5	A5	5	111543	112588
6	A6	5	112427	114166
7	A7	5	116067	116854
8	A8	5	106799	106759
9	A9	5	116307	116859
10	A10	5	102463	100950
11	A11	5	122583	123940
12	A12	5	109058	107669
13	A13	5	119300	122273
14	A14	5	111202	116624
15	A15	5	116689	120538
16	A16	5	113495	115336
17	A17	5
18	A18	5
19	A19	5
20	A20	5
21	A21	5
22	A22	5
23	A23	5
24	A24	5
25	B1	5	110129	121163
26	B2	5	106659	115902
27	B3	5	114125	120239
28	B4	5	112622	119555
29	B5	5	119821	129659
30	B6	5	117315	124378
31	B7	5	120894	126773
32	B8	5	118104	126374
33	B9	5	123692	128342
34	B10	5	120862	132870
35	B11	5	122807	134408
36	B12	5	117047	126339
37	B13	5	119142	123751
38	B14	5	116812	122542
39	B15	5	120862	127280
40	B16	5	119370	125749
41	B17	5	127979	133721
42	B18	5	121520	131362
43	B19	5	124735	133157
44	B20	5	118470	125382
45	B21	5
46	B22	5
47	B23	5
48	B24	5
49	C1	5	110804	134783
50	C2	5	115549	137788
51	C3	5	122433	147327
52	C4	5	112276	130838
53	C5	5	136665	162366
54	C6	5	122307	150102
55	C7	5	122566	147916
56	C8	5	122950	149687
57	C9	5	120044	143585
58	C10	5	124385	156947
59	C11	5	122728	165672
60	C12	5	118533	147602
61	C13	5	118705	138537
62	C14	5	119937	140535
63	C15	5	124791	147215
64	C16	5	116824	136153
65	C17	5
66	C18	5
67	C19	5
68	C20	5
69	C21	5
70	C22	5
71	C23	5
72	C24	5
73	D1	5	113429	134433
74	D2	5	109298	128660
75	D3	5	113163	134119
76	D4	5	113744	130914
77	D5	5	125950	142711
78	D6	5	115648	132108
79	D7	5	122922	147775
80	D8	5	126709	149226
81	D9	5	121095	183873
82	D10	5	121095	148390
83	D11	5	116686	129437
84	D12	5	119939	141202
85	D13	5	125206	154564
86	D14	5	118542	143278
87	D15	5	120600	147952
88	D16	5	116710	138986
89	D17	5	122975	141250
90	D18	5	126166	147429
91	D19	5	128066	147882
92	D20	5	119642	138187
93	D21	5
94	D22	5
95	D23	5
96	D24	5
97	E1	5	113445	208160
98	E2	5	107644	191192
99	E3	5	116320	209832
100	E4	5	113924	204473
101	E5	5	118143	204409
102	E6	5	118081	211539
103	E7	5	120571	216321
104	E8	5	118026	211678
105	E9	5	118480	212490
106	E10	5	120599	221032
107	E11	5	123174	226786
108	E12	5	111457	198843
109	E13	5	124563	225975
110	E14	5	113158	202719
111	E15	5	119206	217329
112	E16	5	117574	213052
113	E17	5
114	E18	5
115	E19	5
116	E20	5
117	E21	5
118	E22	5
119	E23	5
120	E24	5
121	F1	5	111405	204426
122	F2	5	109143	196691
123	F3	5	114760	208903
124	F4	5	110080	195603
125	F5	5	117622	210437
126	F6	5	115527	213444
127	F7	5	123624	227338
128	F8	5	114381	205437
129	F9	5	119172	215858
130	F10	5	119218	215529
131	F11	5	115235	206492
132	F12	5	120656	219464
133	F13	5	112316	199580
134	F14	5	109129	204241
135	F15	5	121186	221922
136	F16	5	110219	198230
137	F17	5	118577	209843
138	F18	5	119606	213146
139	F19	5	125057	224021
140	F20	5	115419	205045
141	F21	5
142	F22	5
143	F23	5
144	F24	5
145	G1	5	108498	138620
146	G2	5	109068	139724
147	G3	5	108525	138919
148	G4	5	116394	185788
149	G5	5	118819	150645
150	G6	5	121227	157337
151	G7	5	120052	160637
152	G8	5	118496	159912
153	G9	5	117964	203693
154	G10	5	112604	139776
155	G11	5	115210	143688
156	G12	5	109523	135585
157	G13	5	109603	136319
158	G14	5	113984	149959
159	G15	5	113504	144178
160	G16	5	115119	146013
161	G17	5
162	G18	5
163	G19	5
164	G20	5
165	G21	5
166	G22	5
167	G23	5
168	G24	5
169	H1	5	104850	130360
170	H2	5	105630	133894
171	H3	5	110513	145263
172	H4	5	117607	150814
173	H5	5	120459	152927
174	H6	5	116084	149099
175	H7	5	116781	168841
176	H8	5	109229	134118
177	H9	5	155625	192282
178	H10	5	110662	138313
179	H11	5	112926	141832
180	H12	5	107243	133914
181	H13	5	113212	144314
182	H14	5	112254	151129
183	H15	5	109637	139543
184	H16	5	111749	147220
185	H17	5	113820	149800
186	H18	5	116446	152803
187	H19	5	115366	149221
188	H20	5	116602	150109
189	H21	5
190	H22	5
191	H23	5
192	H24	5
193	I1	5
194	I2	5
195	I3	5
196	I4	5
197	I5	5
198	I6	5
199	I7	5
200	I8	5
201	I9	5
202	I10	5
203	I11	5
204	I12	5
205	I13	5
206	I14	5
207	I15	5
208	I16	5
209	I17	5
210	I18	5
211	I19	5
212	I20	5
213	I21	5
214	I22	5
215	I23	5
216	I24	5
217	J1	5
218	J2	5
219	J3	5
220	J4	5
221	J5	5
222	J6	5
223	J7	5
224	J8	5
225	J9	5
226	J10	5
227	J11	5
228	J12	5
229	J13	5
230	J14	5
231	J15	5
232	J16	5
233	J17	5
234	J18	5
235	J19	5
236	J20	5
237	J21	5
238	J22	5
239	J23	5
240	J24	5
241	K1	5
242	K2	5
243	K3	5
244	K4	5
245	K5	5
246	K6	5
247	K7	5
248	K8	5
249	K9	5
250	K10	5
251	K11	5
252	K12	5
253	K13	5
254	K14	5
255	K15	5
256	K16	5
257	K17	5
258	K18	5
259	K19	5
260	K20	5
261	K21	5
262	K22	5
263	K23	5
264	K24	5
265	L1	5
266	L2	5
267	L3	5
268	L4	5
269	L5	5
270	L6	5
271	L7	5
272	L8	5
273	L9	5
274	L10	5
275	L11	5
276	L12	5
277	L13	5
278	L14	5
279	L15	5
280	L16	5
281	L17	5
282	L18	5
283	L19	5
284	L20	5
285	L21	5
286	L22	5
287	L23	5
288	L24	5
289	M1	5
290	M2	5
291	M3	5
292	M4	5
293	M5	5
294	M6	5
295	M7	5
296	M8	5
297	M9	5
298	M10	5
299	M11	5
300	M12	5
301	M13	5
302	M14	5
303	M15	5
304	M16	5
305	M17	5
306	M18	5
307	M19	5
308	M20	5
309	M21	5
310	M22	5
311	M23	5
312	M24	5
313	N1	5
314	N2	5
315	N3	5
316	N4	5
317	N5	5
318	N6	5
319	N7	5
320	N8	5
321	N9	5
322	N10	5
323	N11	5
324	N12	5
325	N13	5
326	N14	5
327	N15	5
328	N16	5
329	N17	5
330	N18	5
331	N19	5
332	N20	5
333	N21	5
334	N22	5
335	N23	5
336	N24	5
337	O1	5
338	O2	5
339	O3	5
340	O4	5
341	O5	5
342	O6	5
343	O7	5
344	O8	5
345	O9	5
346	O10	5
347	O11	5
348	O12	5
349	O13	5
350	O14	5
351	O15	5
352	O16	5
353	O17	5
354	O18	5
355	O19	5
356	O20	5
357	O21	5
358	O22	5
359	O23	5
360	O24	5
361	P1	5
362	P2	5
363	P3	5
364	P4	5
365	P5	5
366	P6	5
367	P7	5
368	P8	5
369	P9	5
370	P10	5
371	P11	5
372	P12	5
373	P13	5
374	P14	5
375	P15	5
376	P16	5
377	P17	5
378	P18	5
379	P19	5
380	P20	5
381	P21	5
382	P22	5
383	P23	5
384	P24	5
1	A1	6	90513.1	114560
2	A2	6	105593	111569
3	A3	6	112913	117481
4	A4	6	106897	111493
5	A5	6	111552	112806
6	A6	6	112477	115156
7	A7	6	115895	117395
8	A8	6	106663	107441
9	A9	6	116573	117823
10	A10	6	102807	101256
11	A11	6	122699	124297
12	A12	6	108859	108107
13	A13	6	119401	123641
14	A14	6	111256	116998
15	A15	6	116834	122272
16	A16	6	113514	115875
17	A17	6
18	A18	6
19	A19	6
20	A20	6
21	A21	6
22	A22	6
23	A23	6
24	A24	6
25	B1	6	109962	122096
26	B2	6	106702	116265
27	B3	6	114110	121110
28	B4	6	112538	121388
29	B5	6	119892	130526
30	B6	6	117307	124737
31	B7	6	120817	127279
32	B8	6	117995	127526
33	B9	6	123746	129245
34	B10	6	120805	133274
[truncated: 15,326 more rows]

## Sheet: Results
Block Type	384-Well Block
Calibration Background is expired	No
Calibration Background performed on	12-02-2021
Calibration Pure Dye ABY is expired	No
Calibration Pure Dye ABY performed on	12-02-2021
Calibration Pure Dye CY5 is expired	No
Calibration Pure Dye CY5 performed on	12-02-2021
Calibration Pure Dye FAM is expired	No
Calibration Pure Dye FAM performed on	12-02-2021
Calibration Pure Dye JUN is expired	No
Calibration Pure Dye JUN performed on	12-02-2021
Calibration Pure Dye MUSTANG PURPLE is expired	No
Calibration Pure Dye MUSTANG PURPLE performed on	12-02-2021
Calibration Pure Dye NED is expired	No
Calibration Pure Dye NED performed on	12-02-2021
Calibration Pure Dye ROX is expired	No
Calibration Pure Dye ROX performed on	12-02-2021
Calibration Pure Dye SYBR is expired	No
Calibration Pure Dye SYBR performed on	12-02-2021
Calibration Pure Dye TAMRA is expired	No
Calibration Pure Dye TAMRA performed on	12-02-2021
Calibration Pure Dye VIC is expired	No
Calibration Pure Dye VIC performed on	12-02-2021
Calibration ROI is expired	No
Calibration ROI performed on	12-02-2021
Calibration Uniformity is expired	No
Calibration Uniformity performed on	12-02-2021
Chemistry	TAQMAN
Date Created	2022-09-30 10:44:23 AM CDT
Experiment Barcode
Experiment Comment
Experiment File Name	L:\O'Donnell Lab\Hari Shankar\09_29_22_KLN205_shT11B_qPCR_Taqman.eds
Experiment Name	09_29_22_KLN205_shT11B_qPCR_Taqman
Experiment Run End Time	2022-09-29 18:12:38 PM CDT
Experiment Type	Standard Curve
Instrument Name	272530090
Instrument Serial Number	272530090
Instrument Type	QuantStudio™ 5 System
Passive Reference	ROX
Post-read Stage/Step
Pre-read Stage/Step
Quantification Cycle Method	Ct
Signal Smoothing On	true
Stage/ Cycle where Ct Analysis is performed	Stage2, Step2
User Name
Well	Well Position	Omit	Sample Name	Target Name	Task	Reporter	Quencher	CT	Ct Mean	Ct SD	Quantity	Quantity Mean	Quantity SD	Y-Intercept	R(superscript 2)	Slope	Efficiency	Automatic Ct Threshold	Ct Threshold	Automatic Baseline	Baseline Start	Baseline End	Amp Status	Comments	Cq Conf	CQCONF	EXPFAIL	NOISE
1	A1	FALSE	shControl+Dox	mT11b_I	UNKNOWN	FAM	NFQ-MGB	26.8948	27.0782	0.125585								TRUE	0.452988	TRUE	3	20	Amp		0.970885	N	N	N
2	A2	FALSE	shControl+Dox	mT11b_I	UNKNOWN	FAM	NFQ-MGB	27.0997	27.0782	0.125585								TRUE	0.452988	TRUE	3	20	Amp		0.95906	N	N	N
3	A3	FALSE	shControl+Dox	mT11b_I	UNKNOWN	FAM	NFQ-MGB	27.1512	27.0782	0.125585								TRUE	0.452988	TRUE	3	22	Amp		0.956534	N	N	N
4	A4	FALSE	shControl+Dox	mT11b_I	UNKNOWN	FAM	NFQ-MGB	27.167	27.0782	0.125585								TRUE	0.452988	TRUE	3	21	Amp		0.950918	N	N	N
5	A5	FALSE	mT11B sh2+Dox	mT11b_I	UNKNOWN	FAM	NFQ-MGB	28.5049	28.5144	0.0148062								TRUE	0.452988	TRUE	3	23	Amp		0.963942	N	N	N
6	A6	FALSE	mT11B sh2+Dox	mT11b_I	UNKNOWN	FAM	NFQ-MGB	28.5313	28.5144	0.0148062								TRUE	0.452988	TRUE	3	22	Amp		0.961009	N	N	N
7	A7	FALSE	mT11B sh2+Dox	mT11b_I	UNKNOWN	FAM	NFQ-MGB	28.522	28.5144	0.0148062								TRUE	0.452988	TRUE	3	21	Amp		0.961331	N	N	N
8	A8	FALSE	mT11B sh2+Dox	mT11b_I	UNKNOWN	FAM	NFQ-MGB	28.4994	28.5144	0.0148062								TRUE	0.452988	TRUE	3	23	Amp		0.970119	N	N	N
9	A9	FALSE	mT11B sh3+Dox	mT11b_I	UNKNOWN	FAM	NFQ-MGB	28.5427	28.5501	0.0831063								TRUE	0.452988	TRUE	3	23	Amp		0.956307	N	N	N
10	A10	FALSE	mT11B sh3+Dox	mT11b_I	UNKNOWN	FAM	NFQ-MGB	28.4385	28.5501	0.0831063								TRUE	0.452988	TRUE	3	23	Amp		0.972254	N	N	Y
11	A11	FALSE	mT11B sh3+Dox	mT11b_I	UNKNOWN	FAM	NFQ-MGB	28.6334	28.5501	0.0831063								TRUE	0.452988	TRUE	3	23	Amp		0.9603	N	N	N
12	A12	FALSE	mT11B sh3+Dox	mT11b_I	UNKNOWN	FAM	NFQ-MGB	28.5857	28.5501	0.0831063								TRUE	0.452988	TRUE	3	21	Amp		0.962796	N	N	N
13	A13	FALSE	mT11B sh5+Dox	mT11b_I	UNKNOWN	FAM	NFQ-MGB	27.6865	27.722	0.0392602								TRUE	0.452988	TRUE	3	21	Amp		0.957627	N	N	N
14	A14	FALSE	mT11B sh5+Dox	mT11b_I	UNKNOWN	FAM	NFQ-MGB	27.7209	27.722	0.0392602								TRUE	0.452988	TRUE	3	22	Amp		0.962608	N	N	N
15	A15	FALSE	mT11B sh5+Dox	mT11b_I	UNKNOWN	FAM	NFQ-MGB	27.777	27.722	0.0392602								TRUE	0.452988	TRUE	3	21	Amp		0.946796	N	N	N
16	A16	FALSE	mT11B sh5+Dox	mT11b_I	UNKNOWN	FAM	NFQ-MGB	27.7037	27.722	0.0392602								TRUE	0.452988	TRUE	3	22	Amp		0.958892	N	N	N
25	B1	FALSE	shControl(no dox)	mT11b_I	UNKNOWN	FAM	NFQ-MGB	26.7889	26.7528	0.0357231								TRUE	0.452988	TRUE	3	21	Amp		0.955817	N	N	N
26	B2	FALSE	shControl(no dox)	mT11b_I	UNKNOWN	FAM	NFQ-MGB	26.7381	26.7528	0.0357231								TRUE	0.452988	TRUE	3	19	Amp		0.949457	N	N	N
27	B3	FALSE	shControl(no dox)	mT11b_I	UNKNOWN	FAM	NFQ-MGB	26.7098	26.7528	0.0357231								TRUE	0.452988	TRUE	3	21	Amp		0.954603	N	N	N
28	B4	FALSE	shControl(no dox)	mT11b_I	UNKNOWN	FAM	NFQ-MGB	26.7743	26.7528	0.0357231								TRUE	0.452988	TRUE	3	21	Amp		0.950372	N	N	N
29	B5	FALSE	mT11B sh2(no dox)	mT11b_I	UNKNOWN	FAM	NFQ-MGB	26.7688	26.78	0.0331567								TRUE	0.452988	TRUE	3	21	Amp		0.94598	N	N	N
30	B6	FALSE	mT11B sh2(no dox)	mT11b_I	UNKNOWN	FAM	NFQ-MGB	26.8132	26.78	0.0331567								TRUE	0.452988	TRUE	3	21	Amp		0.95005	N	N	N
31	B7	FALSE	mT11B sh2(no dox)	mT11b_I	UNKNOWN	FAM	NFQ-MGB	26.7388	26.78	0.0331567								TRUE	0.452988	TRUE	3	21	Amp		0.953505	N	N	N
32	B8	FALSE	mT11B sh2(no dox)	mT11b_I	UNKNOWN	FAM	NFQ-MGB	26.7994	26.78	0.0331567								TRUE	0.452988	TRUE	3	21	Amp		0.950462	N	N	N
33	B9	FALSE	mT11B sh3(no dox)	mT11b_I	UNKNOWN	FAM	NFQ-MGB	26.4493	26.4806	0.035605								TRUE	0.452988	TRUE	3	19	Amp		0.966071	N	N	N
34	B10	FALSE	mT11B sh3(no dox)	mT11b_I	UNKNOWN	FAM	NFQ-MGB	26.5201	26.4806	0.035605								TRUE	0.452988	TRUE	3	20	Amp		0.962977	N	N	N
35	B11	FALSE	mT11B sh3(no dox)	mT11b_I	UNKNOWN	FAM	NFQ-MGB	26.5012	26.4806	0.035605								TRUE	0.452988	TRUE	3	20	Amp		0.953121	N	N	N
36	B12	FALSE	mT11B sh3(no dox)	mT11b_I	UNKNOWN	FAM	NFQ-MGB	26.4517	26.4806	0.035605								TRUE	0.452988	TRUE	3	20	Amp		0.956315	N	N	N
37	B13	FALSE	mT11B sh5(no dox)	mT11b_I	UNKNOWN	FAM	NFQ-MGB	26.755	26.7794	0.0354729								TRUE	0.452988	TRUE	3	21	Amp		0.95669	N	N	N
38	B14	FALSE	mT11B sh5(no dox)	mT11b_I	UNKNOWN	FAM	NFQ-MGB	26.7658	26.7794	0.0354729								TRUE	0.452988	TRUE	3	20	Amp		0.953173	N	N	N
39	B15	FALSE	mT11B sh5(no dox)	mT11b_I	UNKNOWN	FAM	NFQ-MGB	26.8321	26.7794	0.0354729								TRUE	0.452988	TRUE	3	21	Amp		0.963308	N	N	N
40	B16	FALSE	mT11B sh5(no dox)	mT11b_I	UNKNOWN	FAM	NFQ-MGB	26.7647	26.7794	0.0354729								TRUE	0.452988	TRUE	3	20	Amp		0.951821	N	N	N
41	B17	FALSE	-RT	mT11b_I	UNKNOWN	FAM	NFQ-MGB	Undetermined										TRUE	0.452988	TRUE	3	11	No Amp		0	Y	N	N
42	B18	FALSE	-RT	mT11b_I	UNKNOWN	FAM	NFQ-MGB	Undetermined										TRUE	0.452988	TRUE	3	9	No Amp		0	Y	N	N
43	B19	FALSE	-RT	mT11b_I	UNKNOWN	FAM	NFQ-MGB	Undetermined										TRUE	0.452988	TRUE	3	7	No Amp		0	Y	N	N
44	B20	FALSE	-RT	mT11b_I	UNKNOWN	FAM	NFQ-MGB	Undetermined										TRUE	0.452988	TRUE	3	32	No Amp		0	Y	N	N
49	C1	FALSE	shControl+Dox	mT11b_II	UNKNOWN	FAM	NFQ-MGB	27.3816	27.4265	0.0325187								TRUE	0.337049	TRUE	3	23	Amp		0.944365	N	N	N
50	C2	FALSE	shControl+Dox	mT11b_II	UNKNOWN	FAM	NFQ-MGB	27.4502	27.4265	0.0325187								TRUE	0.337049	TRUE	3	22	Amp		0.937878	N	N	N
51	C3	FALSE	shControl+Dox	mT11b_II	UNKNOWN	FAM	NFQ-MGB	27.4235	27.4265	0.0325187								TRUE	0.337049	TRUE	3	21	Amp		0.936757	N	N	N
52	C4	FALSE	shControl+Dox	mT11b_II	UNKNOWN	FAM	NFQ-MGB	27.4506	27.4265	0.0325187								TRUE	0.337049	TRUE	3	22	Amp		0.935374	N	N	N
53	C5	FALSE	mT11B sh2+Dox	mT11b_II	UNKNOWN	FAM	NFQ-MGB	28.7929	28.7796	0.0427531								TRUE	0.337049	TRUE	3	24	Amp		0.937277	N	N	N
54	C6	FALSE	mT11B sh2+Dox	mT11b_II	UNKNOWN	FAM	NFQ-MGB	28.8085	28.7796	0.0427531								TRUE	0.337049	TRUE	3	24	Amp		0.939272	N	N	N
55	C7	FALSE	mT11B sh2+Dox	mT11b_II	UNKNOWN	FAM	NFQ-MGB	28.7162	28.7796	0.0427531								TRUE	0.337049	TRUE	3	22	Amp		0.969756	N	N	N
56	C8	FALSE	mT11B sh2+Dox	mT11b_II	UNKNOWN	FAM	NFQ-MGB	28.8009	28.7796	0.0427531								TRUE	0.337049	TRUE	3	24	Amp		0.941547	N	N	N
57	C9	FALSE	mT11B sh3+Dox	mT11b_II	UNKNOWN	FAM	NFQ-MGB	28.9393	28.9533	0.0166788								TRUE	0.337049	TRUE	3	23	Amp		0.93828	N	N	N
58	C10	FALSE	mT11B sh3+Dox	mT11b_II	UNKNOWN	FAM	NFQ-MGB	28.9409	28.9533	0.0166788								TRUE	0.337049	TRUE	3	24	Amp		0.941529	N	N	N
59	C11	FALSE	mT11B sh3+Dox	mT11b_II	UNKNOWN	FAM	NFQ-MGB	28.9747	28.9533	0.0166788								TRUE	0.337049	TRUE	3	24	Amp		0.933755	N	N	N
60	C12	FALSE	mT11B sh3+Dox	mT11b_II	UNKNOWN	FAM	NFQ-MGB	28.9585	28.9533	0.0166788								TRUE	0.337049	TRUE	3	24	Amp		0.938902	N	N	N
61	C13	FALSE	mT11B sh5+Dox	mT11b_II	UNKNOWN	FAM	NFQ-MGB	27.9302	27.924	0.0272617								TRUE	0.337049	TRUE	3	23	Amp		0.934928	N	N	N
62	C14	FALSE	mT11B sh5+Dox	mT11b_II	UNKNOWN	FAM	NFQ-MGB	27.9378	27.924	0.0272617								TRUE	0.337049	TRUE	3	23	Amp		0.933788	N	N	N
63	C15	FALSE	mT11B sh5+Dox	mT11b_II	UNKNOWN	FAM	NFQ-MGB	27.884	27.924	0.0272617								TRUE	0.337049	TRUE	3	23	Amp		0.931947	N	N	N
64	C16	FALSE	mT11B sh5+Dox	mT11b_II	UNKNOWN	FAM	NFQ-MGB	27.9441	27.924	0.0272617								TRUE	0.337049	TRUE	3	23	Amp		0.937471	N	N	N
73	D1	FALSE	shControl(no dox)	mT11b_II	UNKNOWN	FAM	NFQ-MGB	26.9668	26.9595	0.0195299								TRUE	0.337049	TRUE	3	22	Amp		0.945934	N	N	N
74	D2	FALSE	shControl(no dox)	mT11b_II	UNKNOWN	FAM	NFQ-MGB	26.9305	26.9595	0.0195299								TRUE	0.337049	TRUE	3	22	Amp		0.948172	N	N	N
75	D3	FALSE	shControl(no dox)	mT11b_II	UNKNOWN	FAM	NFQ-MGB	26.9729	26.9595	0.0195299								TRUE	0.337049	TRUE	3	21	Amp		0.933834	N	N	N
76	D4	FALSE	shControl(no dox)	mT11b_II	UNKNOWN	FAM	NFQ-MGB	26.9678	26.9595	0.0195299								TRUE	0.337049	TRUE	3	21	Amp		0.938799	N	N	N
77	D5	FALSE	mT11B sh2(no dox)	mT11b_II	UNKNOWN	FAM	NFQ-MGB	27.089	27.056	0.0282903								TRUE	0.337049	TRUE	3	22	Amp		0.929813	N	N	N
78	D6	FALSE	mT11B sh2(no dox)	mT11b_II	UNKNOWN	FAM	NFQ-MGB	27.0665	27.056	0.0282903								TRUE	0.337049	TRUE	3	22	Amp		0.937579	N	N	N
79	D7	FALSE	mT11B sh2(no dox)	mT11b_II	UNKNOWN	FAM	NFQ-MGB	27.0453	27.056	0.0282903								TRUE	0.337049	TRUE	3	22	Amp		0.938821	N	N	N
80	D8	FALSE	mT11B sh2(no dox)	mT11b_II	UNKNOWN	FAM	NFQ-MGB	27.0231	27.056	0.0282903								TRUE	0.337049	TRUE	3	22	Amp		0.930979	N	N	N
81	D9	FALSE	mT11B sh3(no dox)	mT11b_II	UNKNOWN	FAM	NFQ-MGB	26.8636	26.8014	0.0667137								TRUE	0.337049	TRUE	3	21	Amp		0.92287	N	N	N
82	D10	FALSE	mT11B sh3(no dox)	mT11b_II	UNKNOWN	FAM	NFQ-MGB	26.8331	26.8014	0.0667137								TRUE	0.337049	TRUE	3	21	Amp		0.935869	N	N	N
83	D11	FALSE	mT11B sh3(no dox)	mT11b_II	UNKNOWN	FAM	NFQ-MGB	26.7093	26.8014	0.0667137								TRUE	0.337049	TRUE	3	21	Amp		0.960198	N	N	N
84	D12	FALSE	mT11B sh3(no dox)	mT11b_II	UNKNOWN	FAM	NFQ-MGB	26.7995	26.8014	0.0667137								TRUE	0.337049	TRUE	3	20	Amp		0.936528	N	N	N
85	D13	FALSE	mT11B sh5(no dox)	mT11b_II	UNKNOWN	FAM	NFQ-MGB	27.2947	27.3346	0.0318124								TRUE	0.337049	TRUE	3	22	Amp		0.930526	N	N	N
86	D14	FALSE	mT11B sh5(no dox)	mT11b_II	UNKNOWN	FAM	NFQ-MGB	27.362	27.3346	0.0318124								TRUE	0.337049	TRUE	3	23	Amp		0.930633	N	N	N
87	D15	FALSE	mT11B sh5(no dox)	mT11b_II	UNKNOWN	FAM	NFQ-MGB	27.3584	27.3346	0.0318124								TRUE	0.337049	TRUE	3	22	Amp		0.924556	N	N	N
88	D16	FALSE	mT11B sh5(no dox)	mT11b_II	UNKNOWN	FAM	NFQ-MGB	27.3234	27.3346	0.0318124								TRUE	0.337049	TRUE	3	22	Amp		0.926122	N	N	N
89	D17	FALSE	-RT	mT11b_II	UNKNOWN	FAM	NFQ-MGB	Undetermined										TRUE	0.337049	TRUE	3	44	No Amp		0	Y	Y	N
90	D18	FALSE	-RT	mT11b_II	UNKNOWN	FAM	NFQ-MGB	Undetermined										TRUE	0.337049	TRUE	3	11	No Amp		0	Y	N	N
91	D19	FALSE	-RT	mT11b_II	UNKNOWN	FAM	NFQ-MGB	Undetermined										TRUE	0.337049	TRUE	3	44	No Amp		0	Y	Y	N
92	D20	FALSE	-RT	mT11b_II	UNKNOWN	FAM	NFQ-MGB	Undetermined										TRUE	0.337049	TRUE	3	24	No Amp		0	Y	N	N
97	E1	FALSE	shControl+Dox	mT11b_III	UNKNOWN	FAM	NFQ-MGB	27.4117	27.459	0.0358652								TRUE	0.249536	TRUE	3	22	Amp		0.942922	N	N	N
98	E2	FALSE	shControl+Dox	mT11b_III	UNKNOWN	FAM	NFQ-MGB	27.4981	27.459	0.0358652								TRUE	0.249536	TRUE	3	21	Amp		0.925113	N	N	N
99	E3	FALSE	shControl+Dox	mT11b_III	UNKNOWN	FAM	NFQ-MGB	27.4684	27.459	0.0358652								TRUE	0.249536	TRUE	3	22	Amp		0.918062	N	N	N
100	E4	FALSE	shControl+Dox	mT11b_III	UNKNOWN	FAM	NFQ-MGB	27.4577	27.459	0.0358652								TRUE	0.249536	TRUE	3	23	Amp		0.923878	N	N	N
101	E5	FALSE	mT11B sh2+Dox	mT11b_III	UNKNOWN	FAM	NFQ-MGB	28.8195	28.9018	0.0646982								TRUE	0.249536	TRUE	3	25	Amp		0.930003	N	N	N
102	E6	FALSE	mT11B sh2+Dox	mT11b_III	UNKNOWN	FAM	NFQ-MGB	28.9581	28.9018	0.0646982								TRUE	0.249536	TRUE	3	24	Amp		0.929728	N	N	N
103	E7	FALSE	mT11B sh2+Dox	mT11b_III	UNKNOWN	FAM	NFQ-MGB	28.8809	28.9018	0.0646982								TRUE	0.249536	TRUE	3	24	Amp		0.920604	N	N	N
104	E8	FALSE	mT11B sh2+Dox	mT11b_III	UNKNOWN	FAM	NFQ-MGB	28.9485	28.9018	0.0646982								TRUE	0.249536	TRUE	3	25	Amp		0.921218	N	N	N
105	E9	FALSE	mT11B sh3+Dox	mT11b_III	UNKNOWN	FAM	NFQ-MGB	29.0894	29.0129	0.0554333								TRUE	0.249536	TRUE	3	24	Amp		0.917423	N	N	N
106	E10	FALSE	mT11B sh3+Dox	mT11b_III	UNKNOWN	FAM	NFQ-MGB	29.0183	29.0129	0.0554333								TRUE	0.249536	TRUE	3	24	Amp		0.922313	N	N	N
107	E11	FALSE	mT11B sh3+Dox	mT11b_III	UNKNOWN	FAM	NFQ-MGB	28.9724	29.0129	0.0554333								TRUE	0.249536	TRUE	3	24	Amp		0.925013	N	N	N
108	E12	FALSE	mT11B sh3+Dox	mT11b_III	UNKNOWN	FAM	NFQ-MGB	28.9717	29.0129	0.0554333								TRUE	0.249536	TRUE	3	24	Amp		0.935549	N	N	N
109	E13	FALSE	mT11B sh5+Dox	mT11b_III	UNKNOWN	FAM	NFQ-MGB	27.9356	27.9152	0.0633633								TRUE	0.249536	TRUE	3	22	Amp		0.926521	N	N	N
110	E14	FALSE	mT11B sh5+Dox	mT11b_III	UNKNOWN	FAM	NFQ-MGB	27.8209	27.9152	0.0633633								TRUE	0.249536	TRUE	3	24	Amp		0.925365	N	N	N
111	E15	FALSE	mT11B sh5+Dox	mT11b_III	UNKNOWN	FAM	NFQ-MGB	27.9545	27.9152	0.0633633								TRUE	0.249536	TRUE	3	23	Amp		0.918619	N	N	N
112	E16	FALSE	mT11B sh5+Dox	mT11b_III	UNKNOWN	FAM	NFQ-MGB	27.9496	27.9152	0.0633633								TRUE	0.249536	TRUE	3	22	Amp		0.914253	N	N	N
121	F1	FALSE	shControl(no dox)	mT11b_III	UNKNOWN	FAM	NFQ-MGB	26.9884	26.9747	0.028516								TRUE	0.249536	TRUE	3	22	Amp		0.923254	N	N	N
122	F2	FALSE	shControl(no dox)	mT11b_III	UNKNOWN	FAM	NFQ-MGB	27.0083	26.9747	0.028516								TRUE	0.249536	TRUE	3	22	Amp		0.930078	N	N	N
123	F3	FALSE	shControl(no dox)	mT11b_III	UNKNOWN	FAM	NFQ-MGB	26.9515	26.9747	0.028516								TRUE	0.249536	TRUE	3	23	Amp		0.927662	N	N	N
124	F4	FALSE	shControl(no dox)	mT11b_III	UNKNOWN	FAM	NFQ-MGB	26.9505	26.9747	0.028516								TRUE	0.249536	TRUE	3	21	Amp		0.934422	N	N	N
125	F5	FALSE	mT11B sh2(no dox)	mT11b_III	UNKNOWN	FAM	NFQ-MGB	27.0631	27.0378	0.0580787								TRUE	0.249536	TRUE	3	22	Amp		0.93217	N	N	N
126	F6	FALSE	mT11B sh2(no dox)	mT11b_III	UNKNOWN	FAM	NFQ-MGB	26.9731	27.0378	0.0580787								TRUE	0.249536	TRUE	3	21	Amp		0.927449	N	N	N
127	F7	FALSE	mT11B sh2(no dox)	mT11b_III	UNKNOWN	FAM	NFQ-MGB	27.01	27.0378	0.0580787								TRUE	0.249536	TRUE	3	22	Amp		0.913622	N	N	N
128	F8	FALSE	mT11B sh2(no dox)	mT11b_III	UNKNOWN	FAM	NFQ-MGB	27.105	27.0378	0.0580787								TRUE	0.249536	TRUE	3	22	Amp		0.914602	N	N	N
129	F9	FALSE	mT11B sh3(no dox)	mT11b_III	UNKNOWN	FAM	NFQ-MGB	26.942	26.8979	0.0648906								TRUE	0.249536	TRUE	3	22	Amp		0.925411	N	N	N
130	F10	FALSE	mT11B sh3(no dox)	mT11b_III	UNKNOWN	FAM	NFQ-MGB	26.9646	26.8979	0.0648906								TRUE	0.249536	TRUE	3	23	Amp		0.926017	N	N	N
131	F11	FALSE	mT11B sh3(no dox)	mT11b_III	UNKNOWN	FAM	NFQ-MGB	26.8356	26.8979	0.0648906								TRUE	0.249536	TRUE	3	22	Amp		0.936059	N	N	N
132	F12	FALSE	mT11B sh3(no dox)	mT11b_III	UNKNOWN	FAM	NFQ-MGB	26.8494	26.8979	0.0648906								TRUE	0.249536	TRUE	3	22	Amp		0.947746	N	N	N
133	F13	FALSE	mT11B sh5(no dox)	mT11b_III	UNKNOWN	FAM	NFQ-MGB	27.2554	27.2676	0.0892651								TRUE	0.249536	TRUE	3	22	Amp		0.926932	N	N	N
134	F14	FALSE	mT11B sh5(no dox)	mT11b_III	UNKNOWN	FAM	NFQ-MGB	27.1688	27.2676	0.0892651								TRUE	0.249536	TRUE	3	22	Amp		0.93219	N	N	N
135	F15	FALSE	mT11B sh5(no dox)	mT11b_III	UNKNOWN	FAM	NFQ-MGB	27.3857	27.2676	0.0892651								TRUE	0.249536	TRUE	3	23	Amp		0.927834	N	N	N
136	F16	FALSE	mT11B sh5(no dox)	mT11b_III	UNKNOWN	FAM	NFQ-MGB	27.2605	27.2676	0.0892651								TRUE	0.249536	TRUE	3	22	Amp		0.934138	N	N	N
137	F17	FALSE	-RT	mT11b_III	UNKNOWN	FAM	NFQ-MGB	Undetermined										TRUE	0.249536	TRUE	3	12	No Amp		0	Y	N	N
138	F18	FALSE	-RT	mT11b_III	UNKNOWN	FAM	NFQ-MGB	Undetermined										TRUE	0.249536	TRUE	3	14	No Amp		0	Y	N	N
139	F19	FALSE	-RT	mT11b_III	UNKNOWN	FAM	NFQ-MGB	Undetermined										TRUE	0.249536	TRUE	3	13	No Amp		0	Y	N	N
140	F20	FALSE	-RT	mT11b_III	UNKNOWN	FAM	NFQ-MGB	Undetermined										TRUE	0.249536	TRUE	3	21	No Amp		0	Y	N	N
145	G1	FALSE	shControl+Dox	mGapdh	UNKNOWN	FAM	NFQ-MGB	12.5946	12.6593	0.0734087								TRUE	0.241533	TRUE	3	7	Amp		0.746464	Y	N	N
146	G2	FALSE	shControl+Dox	mGapdh	UNKNOWN	FAM	NFQ-MGB	12.6522	12.6593	0.0734087								TRUE	0.241533	TRUE	3	7	Amp		0.756388	Y	N	N
147	G3	FALSE	shControl+Dox	mGapdh	UNKNOWN	FAM	NFQ-MGB	12.6269	12.6593	0.0734087								TRUE	0.241533	TRUE	3	7	Amp		0.753324	Y	N	N
148	G4	FALSE	shControl+Dox	mGapdh	UNKNOWN	FAM	NFQ-MGB	12.7636	12.6593	0.0734087								TRUE	0.241533	TRUE	3	8	Amp		0.759079	Y	N	N
149	G5	FALSE	mT11B sh2+Dox	mGapdh	UNKNOWN	FAM	NFQ-MGB	12.694	12.5835	0.0798829								TRUE	0.241533	TRUE	3	8	Amp		0.758973	Y	N	N
150	G6	FALSE	mT11B sh2+Dox	mGapdh	UNKNOWN	FAM	NFQ-MGB	12.5683	12.5835	0.0798829								TRUE	0.241533	TRUE	3	7	Amp		0.749141	Y	N	N
151	G7	FALSE	mT11B sh2+Dox	mGapdh	UNKNOWN	FAM	NFQ-MGB	12.5687	12.5835	0.0798829								TRUE	0.241533	TRUE	3	7	Amp		0.734058	Y	N	N
152	G8	FALSE	mT11B sh2+Dox	mGapdh	UNKNOWN	FAM	NFQ-MGB	12.5029	12.5835	0.0798829								TRUE	0.241533	TRUE	3	7	Amp		0.748593	Y	N	N
153	G9	FALSE	mT11B sh3+Dox	mGapdh	UNKNOWN	FAM	NFQ-MGB	12.8315	12.7495	0.0794812								TRUE	0.241533	TRUE	3	8	Amp		0.758546	Y	N	N
154	G10	FALSE	mT11B sh3+Dox	mGapdh	UNKNOWN	FAM	NFQ-MGB	12.7984	12.7495	0.0794812								TRUE	0.241533	TRUE	3	8	Amp		0.761353	Y	N	N
155	G11	FALSE	mT11B sh3+Dox	mGapdh	UNKNOWN	FAM	NFQ-MGB	12.7092	12.7495	0.0794812								TRUE	0.241533	TRUE	3	8	Amp		0.75295	Y	N	N
156	G12	FALSE	mT11B sh3+Dox	mGapdh	UNKNOWN	FAM	NFQ-MGB	12.6589	12.7495	0.0794812								TRUE	0.241533	TRUE	3	8	Amp		0.749586	Y	N	N
157	G13	FALSE	mT11B sh5+Dox	mGapdh	UNKNOWN	FAM	NFQ-MGB	12.406	12.4456	0.0932607								TRUE	0.241533	TRUE	3	7	Amp		0.744805	Y	N	N
158	G14	FALSE	mT11B sh5+Dox	mGapdh	UNKNOWN	FAM	NFQ-MGB	12.3465	12.4456	0.0932607								TRUE	0.241533	TRUE	3	6	Amp		0.727956	Y	N	N
159	G15	FALSE	mT11B sh5+Dox	mGapdh	UNKNOWN	FAM	NFQ-MGB	12.5653	12.4456	0.0932607								TRUE	0.241533	TRUE	3	8	Amp		0.746654	Y	N	N
160	G16	FALSE	mT11B sh5+Dox	mGapdh	UNKNOWN	FAM	NFQ-MGB	12.4647	12.4456	0.0932607								TRUE	0.241533	TRUE	3	7	Amp		0.756693	Y	N	N
169	H1	FALSE	shControl(no dox)	mGapdh	UNKNOWN	FAM	NFQ-MGB	12.3386	12.4967	0.11349								TRUE	0.241533	TRUE	3	6	Amp		0.734736	Y	N	N
170	H2	FALSE	shControl(no dox)	mGapdh	UNKNOWN	FAM	NFQ-MGB	12.5699	12.4967	0.11349								TRUE	0.241533	TRUE	3	8	Amp		0.744654	Y	N	N
171	H3	FALSE	shControl(no dox)	mGapdh	UNKNOWN	FAM	NFQ-MGB	12.5874	12.4967	0.11349								TRUE	0.241533	TRUE	3	8	Amp		0.735721	Y	N	N
172	H4	FALSE	shControl(no dox)	mGapdh	UNKNOWN	FAM	NFQ-MGB	12.4908	12.4967	0.11349								TRUE	0.241533	TRUE	3	7	Amp		0.742158	Y	N	N
173	H5	FALSE	mT11B sh2(no dox)	mGapdh	UNKNOWN	FAM	NFQ-MGB	12.7128	12.5636	0.144819								TRUE	0.241533	TRUE	3	8	Amp		0.789404	Y	N	N
174	H6	FALSE	mT11B sh2(no dox)	mGapdh	UNKNOWN	FAM	NFQ-MGB	12.6011	12.5636	0.144819								TRUE	0.241533	TRUE	3	7	Amp		0.763635	Y	N	N
175	H7	FALSE	mT11B sh2(no dox)	mGapdh	UNKNOWN	FAM	NFQ-MGB	12.5748	12.5636	0.144819								TRUE	0.241533	TRUE	3	7	Amp		0.765006	Y	N	N
176	H8	FALSE	mT11B sh2(no dox)	mGapdh	UNKNOWN	FAM	NFQ-MGB	12.3658	12.5636	0.144819								TRUE	0.241533	TRUE	3	7	Amp		0.758989	Y	N	N
177	H9	FALSE	mT11B sh3(no dox)	mGapdh	UNKNOWN	FAM	NFQ-MGB	12.551	12.625	0.053971								TRUE	0.241533	TRUE	3	7	Amp		0.746471	Y	N	N
178	H10	FALSE	mT11B sh3(no dox)	mGapdh	UNKNOWN	FAM	NFQ-MGB	12.6469	12.625	0.053971								TRUE	0.241533	TRUE	3	8	Amp		0.768611	Y	N	N
179	H11	FALSE	mT11B sh3(no dox)	mGapdh	UNKNOWN	FAM	NFQ-MGB	12.6242	12.625	0.053971								TRUE	0.241533	TRUE	3	8	Amp		0.750418	Y	N	N
180	H12	FALSE	mT11B sh3(no dox)	mGapdh	UNKNOWN	FAM	NFQ-MGB	12.6777	12.625	0.053971								TRUE	0.241533	TRUE	3	8	Amp		0.756626	Y	N	N
181	H13	FALSE	mT11B sh5(no dox)	mGapdh	UNKNOWN	FAM	NFQ-MGB	12.6419	12.6072	0.0505294								TRUE	0.241533	TRUE	3	7	Amp		0.750564	Y	N	N
182	H14	FALSE	mT11B sh5(no dox)	mGapdh	UNKNOWN	FAM	NFQ-MGB	12.5338	12.6072	0.0505294								TRUE	0.241533	TRUE	3	7	Amp		0.731174	Y	N	N
183	H15	FALSE	mT11B sh5(no dox)	mGapdh	UNKNOWN	FAM	NFQ-MGB	12.6392	12.6072	0.0505294								TRUE	0.241533	TRUE	3	7	Amp		0.747415	Y	N	N
184	H16	FALSE	mT11B sh5(no dox)	mGapdh	UNKNOWN	FAM	NFQ-MGB	12.6139	12.6072	0.0505294								TRUE	0.241533	TRUE	3	7	Amp		0.73896	Y	N	N
185	H17	FALSE	-RT	mGapdh	UNKNOWN	FAM	NFQ-MGB	32.0245	31.9828	0.274844								TRUE	0.241533	TRUE	3	27	Amp		0.931989	N	N	N
186	H18	FALSE	-RT	mGapdh	UNKNOWN	FAM	NFQ-MGB	32.2992	31.9828	0.274844								TRUE	0.241533	TRUE	3	27	Amp		0.898955	N	N	N
187	H19	FALSE	-RT	mGapdh	UNKNOWN	FAM	NFQ-MGB	31.9777	31.9828	0.274844								TRUE	0.241533	TRUE	3	26	Amp		0.918881	N	N	N
188	H20	FALSE	-RT	mGapdh	UNKNOWN	FAM	NFQ-MGB	31.6296	31.9828	0.274844								TRUE	0.241533	TRUE	3	26	Amp		0.94265	N	N	N
