# Supplementary material for: TMPRSS11B promotes an acidified microenvironment and immune suppression in squamous lung cancer
Source: EMBO Rep. 2025 Nov 10;26(24):6346–79. doi: 10.1038/s44319-025-00631-1 (PMC12714794; doi:10.1038/s44319-025-00631-1)
Supplement: Supplementary file 6 — Source data Fig. 1 [file 44319_2025_631_MOESM6_ESM.zip › Figure 1/1E/KLN205 Syngeneic tumor volumes .xlsx]

## Sheet: Expt 1
5x10^5 KLN205 cells injected on 10_14_22
Doxycycline treatment started on 11/04/22																							(Terminal)		(Post Resection)
			2022-10-24		2022-10-27		2022-10-30		2022-11-02		2022-11-05		2022-11-08		2022-11-11		2022-11-14		2022-11-17		2022-11-20		2022-03-27		2022-03-29
Experimental Group	Tag #	Body wt.(g)	Tumor volume(mm3)	Avg.tumor volume (mm3)	Tumor volume(mm3)	Avg.tumor volume (mm3)	Tumor volume(mm3)	Avg.tumor volume (mm3)	Tumor volume(mm3)	Avg.tumor volume (mm3)	Tumor volume(mm3)	Avg.tumor volume (mm3)	Tumor volume(mm3)	Avg.tumor volume (mm3)	Tumor volume(mm3)	Avg.tumor volume (mm3)	Tumor volume(mm3)	Avg.tumor volume (mm3)	Tumor volume(mm3)	Avg.tumor volume (mm3)	Tumor volume(mm3)	Avg.tumor volume (mm3)	Tumor volume(mm3)	Avg.tumor volume (mm3)	Tumor volume(mm3)	Avg.tumor volume (mm3)
sh control	7920		52.241	38.5103	86.1722	70.1328	90.6048	87.7867	91.6544	107.469	94.4784	129.291	90.1044	190.594	173.335	253.171	142.317	275.289	116.614	241.812	165.272	280.818
	7952		88.5658		97.9819		185.118		118.815		180.745		623.462		743.061		1167.66		964.933		1025.86
	414( 1 mark)		26.3472		16.5256		42.5894		131.074		153.143		110.124		123.038		161.633		136.806		160.085
	414( 2 mark)		83.8753		122.532		136.155		194.869		206.21		250.399		410.819		323.311		342.865		508.86
	7924		68.0234		154.885		184.297		158.649		229.793		261.389		490.422		355.906		209.05		487.703
	7925		9.74223		29.3388		19.4158		0		28.7336		0		0		36.2245		0		42.6511
	7918		65.3172		104.911		124.499		198.519		217.009		352.942		369.554		435.891		318.419		420.54
	7950		23.2758		112.896		126.317		133.391		150.824		184.484		190.141		202.659		203.732		206.241
	7934		4.4537		11.2188		19.3024		28.7301		30.5563		70.2412		50.0706		44.2881		0		0
	7937		17.8459		65.0876		59.5214		135.008		171.758		220.594		225.58		231.45		249.309		109.774
	7938		22.4362		40.0447		46.4926		98.9221		79.3124		123.39		262.028		202.13		360.016		242.831
	7939		0		0		19.1276		0		8.92926		0		0		0		0		0
mT11B sh2	7901		38.9267	10.4221	158.144	37.6474	164.328	46.7036	125.982	57.0843	223.119	78.9	156.055	63.2059	260.311	74.3406	299.465	85.9506	201.958	85.8291	219.764	103.664
	7902		22.9492		47.9163		41.2476		57.51		118.043		73.6962		154.066		166.247		183.549		305.502
	7949		14.8287		35.6145		41.4569		60.835		96.5015		47.2754		65.1011		70.9676		70.9455		104.943
	7948		0		0		0		0		0		0		0		0		0		0
	7903		0		0		36.3972		62.9118		71.7654		29.6791		52.2022		37.3861		27.7654		46.1892
	7904		0		0		24.1325		21.3504		0		0		0		12.8749		11.1112		0
	7908		48.3606		89.0192		117.363		126.203		155.629		170.502		148.086		126.318		105.851		203.779
	7910		0		53.8059		69.2669		168.367		128.744		115.889		137.764		127.165		219.867		182.095
	7942		0		15.9752		0		61.852		81.2309		0		0		0		0		0
	7931		0		27.3636		26.5073		0		0		0		0		0		0		0
	7933		0		23.9292		39.7432		0		71.7671		165.375		74.5566		190.984		208.902		181.695
	7953		0		0		0		0		0		0		0		0		0		0
mT11B sh3	7907		8.28144	11.2189	28.4158	31.9092	24.624	45.295	0	75.6279	47.3062	55.8954	21.4927	68.3771	0	64.0792	0	67.3326	0	52.0286	13.251	56.3555
	7909		0		58.2113		58.5385		78.2306		80.2779		120.924		66.4413		93.8225		76.8994		86.7879
	7945		79.9488		89.6668		106.867		83.6888		106.379		172.096		229.117		149.798		152.001		147.485
	7947		0		13.1424		26.7839		15.2799		11.8195		30.4693		29.0737		27.9751		24.2357		0
	7911		10.1526		51.3229		53.8547		75.0534		79.5898		47.7451		169.701		123.139		88.9894		163.301
	7912		0		0		0		95.6343		0		0		0		0		0		0
	7913		0		22.9688		27.6715		193.972		102.163		186.931		86.6336		202.808		114.771		122.803
	7941		0		0		17.1325		69.6791		56.8099		13.2542		0		21.484		0		0
	7922		36.2441		53.5902		55.7773		81.7904		80.6613		66.604		64.4892		89.3139		67.6875		50.0545
	7927		0		0		26.2357		75.3249		40.0295		74.0453		64.3191		70.034		68.4703		92.5829
	7943		0		18.0868		58.6321		99.3946		65.7088		40.0801		59.1763		29.6159		31.2892		0
	7944		0		47.5057		87.4225		39.4876		0		0		0		0		0		0

## Sheet: Expt 1- tumor zero
5x10^5 KLN205 cells injected on 10_14_22					Tmprss11b knockdown study
Doxycycline treatment started on 11/04/22			Day 11		Day 14		Day 17		Day 20	Dox (11/04)	Day 23		Day 26		Day 29		Day 32		Day 35		Day 38		Day 41		Day 44		Day 47		Day 50		Day 50
			2022-10-24		2022-10-27		2022-10-30		2022-11-02		2022-11-05		2022-11-08		2022-11-11		2022-11-14		2022-11-17		2022-11-20		2022-11-23		2022-11-26		2022-11-29		12/2/2022 (Terminal)		12/2/2022 (Post-resection)
Experimental Group	Tag #	Body wt.(g)	Tumor volume(mm3)	Avg.tumor volume (mm3)	Tumor volume(mm3)	Avg.tumor volume (mm3)	Tumor volume(mm3)	Avg.tumor volume (mm3)	Tumor volume(mm3)	Avg.tumor volume (mm3)	Tumor volume(mm3)	Avg.tumor volume (mm3)	Tumor volume(mm3)	Avg.tumor volume (mm3)	Tumor volume(mm3)	Avg.tumor volume (mm3)	Tumor volume(mm3)	Avg.tumor volume (mm3)	Tumor volume(mm3)	Avg.tumor volume (mm3)	Tumor volume(mm3)	Avg.tumor volume (mm3)	Tumor volume(mm3)	Avg.tumor volume (mm3)	Tumor volume(mm3)	Avg.tumor volume (mm3)	Tumor volume(mm3)	Avg.tumor volume (mm3)	Tumor volume(mm3)	Avg.tumor volume (mm3)	Tumor volume(mm3)	Avg.tumor volume (mm3)	Tumor weight (g)	Avg.tumor weight (g)
sh control	7920		52.241	45.2382	86.1722	81.2255	90.6048	101.49	91.6544	128.963	94.4784	151.383	90.1044	228.713	173.335	303.805	142.317	326.725	116.614	290.174	165.272	332.717	222.776	358.603	175.861	371.308	134.322	492.286	160.186	590.169	38.0697	152.4	0	0.113333
	7952		88.5658		97.9819		185.118		118.815		180.745		623.462		743.061		1167.66		964.933		1025.86		1340.11		1220.03		1492.21		1862.98		398.185		0.31
	414( 1 mark)		26.3472		16.5256		42.5894		131.074		153.143		110.124		123.038		161.633		136.806		160.085		100.74		110.466		238.797		171.929		59.8184		0
	414( 2 mark)		83.8753		122.532		136.155		194.869		206.21		250.399		410.819		323.311		342.865		508.86		474.067		501.125		699.979		1167.81		279.873		0.21
	7924		68.0234		154.885		184.297		158.649		229.793		261.389		490.422		355.906		209.05		487.703		480.57		587.471		754.17		901.877		239.12		0.2
	7925
	7918		65.3172		104.911		124.499		198.519		217.009		352.942		369.554		435.891		318.419		420.54		406.831		427.668		841.233		796.601		199.428		0.17
	7950		23.2758		112.896		126.317		133.391		150.824		184.484		190.141		202.659		203.732		206.241		192.148		136.096		237.969		200.29		20.9721		0
	7934		4.4537		11.2188		19.3024		28.7301		30.5563		70.2412		50.0706		44.2881		0		0		0		0		0		0		0		0
	7937		17.8459		65.0876		59.5214		135.008		171.758		220.594		225.58		231.45		249.309		109.774		157.034		331.856		320.511		440.974		136.133		0.13
	7938		22.4362		40.0447		46.4926		98.9221		79.3124		123.39		262.028		202.13		360.016		242.831		211.759		222.503		203.67		199.05
	7939
mT11B sh2	7901		38.9267	15.6332	158.144	53.0506	164.328	63.7254	125.982	82.9576	223.119	118.35	156.055	94.8088	260.311	111.511	299.465	127.317	201.958	127.355	219.764	155.496	177.174	150.89	323.957	243.215	259.141	213.144	504.952	369.807	268.006	145.225	0.27	0.15875
	7902		22.9492		47.9163		41.2476		57.51		118.043		73.6962		154.066		166.247		183.549		305.502		265.643		454.447		362.26		1022.15		281.633		0.36
	7949		14.8287		35.6145		41.4569		60.835		96.5015		47.2754		65.1011		70.9676		70.9455		104.943		97.708		84.6629		116.194		165.654		45.7438		0.06
	7948
	7903		0		0		36.3972		62.9118		71.7654		29.6791		52.2022		37.3861		27.7654		46.1892		23.1185		0		0		0		0		0
	7904
	7908		48.3606		89.0192		117.363		126.203		155.629		170.502		148.086		126.318		105.851		203.779		225.604		301.017		211.874		335.177		168.869		0.18
	7910		0		53.8059		69.2669		168.367		128.744		115.889		137.764		127.165		219.867		182.095		245.185		374.687		331.883		424.633		172.003		0.18
	7942		0		15.9752		0		61.852		81.2309		0		0		0		0		0		0		0		0		0		0		0
	7931
	7933		0		23.9292		39.7432		0		71.7671		165.375		74.5566		190.984		208.902		181.695		172.689		406.944		423.801		505.883		225.542		0.22
	7953
mT11B sh3	7907		8.28144	13.4627	28.4158	33.5405	24.624	45.6118	0	77.2413	47.3062	67.0745	21.4927	83.572	0	76.8951	0	80.7991	0	62.4343	13.251	67.6266	26.4054	86.0245	38.2867	88.2282	0	128.353	0	108.189	0	24.5654	0	0.037
	7909		0		58.2113		58.5385		78.2306		80.2779		120.924		66.4413		93.8225		76.8994		86.7879		110.843		110.418		194.918		75.2649		31.7582		0.06
	7945		79.9488		89.6668		106.867		83.6888		106.379		172.096		229.117		149.798		152.001		147.485		250.422		253.906		302.026		242.024		78.7536		0
	7947		0		13.1424		26.7839		15.2799		11.8195		30.4693		29.0737		27.9751		24.2357		0		0		20.9017		0		8.2475		0		0
	7911		10.1526		51.3229		53.8547		75.0534		79.5898		47.7451		169.701		123.139		88.9894		163.301		222.873		219.368		349.421		382.279		78.2494		0.17
	7912
	7913		0		22.9688		27.6715		193.972		102.163		186.931		86.6336		202.808		114.771		122.803		162.821		122.618		247.477		292.098		35.34		0.1
	7941		0		0		17.1325		69.6791		56.8099		13.2542		0		21.484		0		0		0		7.07805		0		10.8355		0		0
	7922		36.2441		53.5902		55.7773		81.7904		80.6613		66.604		64.4892		89.3139		67.6875		50.0545		21.0844		35.28		60.4781		23.805		0		0
	7927		0		0		26.2357		75.3249		40.0295		74.0453		64.3191		70.034		68.4703		92.5829		59.2767		74.4258		129.214		47.341		21.5532		0.04
	7943		0		18.0868		58.6321		99.3946		65.7088		40.0801		59.1763		29.6159		31.2892		0		6.51842		0		0		0		0		0
	7944
