# Supplementary material for: TMPRSS11B promotes an acidified microenvironment and immune suppression in squamous lung cancer
Source: EMBO Rep. 2025 Nov 10;26(24):6346–79. doi: 10.1038/s44319-025-00631-1 (PMC12714794; doi:10.1038/s44319-025-00631-1)
Supplement: Supplementary file 8 — Source data Fig. 3 [file 44319_2025_631_MOESM8_ESM.zip]

Archive with 312 entries (307 files):
- Figure 3/
- Figure 3/3A-C/
- Figure 3/3D-E/
- Figure 3/3A-C/Read Me.rtf
- __MACOSX/Figure 3/3A-C/._Read Me.rtf
- Figure 3/3D-E/GSEA_Broad Institute_Mh_T11b high vs low LUSC/
- __MACOSX/Figure 3/3D-E/._GSEA_Broad Institute_Mh_T11b high vs low LUSC
- Figure 3/3D-E/Read Me.rtf
- __MACOSX/Figure 3/3D-E/._Read Me.rtf
- Figure 3/3D-E/T11b high vs low squamous_Analysis.xlsx
- __MACOSX/Figure 3/3D-E/._T11b high vs low squamous_Analysis.xlsx
- Figure 3/3D-E/T11b high vs low squamous_GSEA_Ranked.rnk
- Figure 3/3D-E/T11b high vs low squamous_GSEA_Ranked.xlsx
- __MACOSX/Figure 3/3D-E/._T11b high vs low squamous_GSEA_Ranked.xlsx
- Figure 3/3D-E/GSEA_Broad Institute_Mh_T11b high vs low LUSC/edb/
- __MACOSX/Figure 3/3D-E/GSEA_Broad Institute_Mh_T11b high vs low LUSC/._edb
- Figure 3/3D-E/GSEA_Broad Institute_Mh_T11b high vs low LUSC/enplot_HALLMARK_ALLOGRAFT_REJECTION_743.png
- __MACOSX/Figure 3/3D-E/GSEA_Broad Institute_Mh_T11b high vs low LUSC/._enplot_HALLMARK_ALLOGRAFT_REJECTION_743.png
- Figure 3/3D-E/GSEA_Broad Institute_Mh_T11b high vs low LUSC/enplot_HALLMARK_ANDROGEN_RESPONSE_779.png
- __MACOSX/Figure 3/3D-E/GSEA_Broad Institute_Mh_T11b high vs low LUSC/._enplot_HALLMARK_ANDROGEN_RESPONSE_779.png
- Figure 3/3D-E/GSEA_Broad Institute_Mh_T11b high vs low LUSC/enplot_HALLMARK_APICAL_JUNCTION_733.png
- __MACOSX/Figure 3/3D-E/GSEA_Broad Institute_Mh_T11b high vs low LUSC/._enplot_HALLMARK_APICAL_JUNCTION_733.png
- Figure 3/3D-E/GSEA_Broad Institute_Mh_T11b high vs low LUSC/enplot_HALLMARK_APOPTOSIS_751.png
- __MACOSX/Figure 3/3D-E/GSEA_Broad Institute_Mh_T11b high vs low LUSC/._enplot_HALLMARK_APOPTOSIS_751.png
- Figure 3/3D-E/GSEA_Broad Institute_Mh_T11b high vs low LUSC/enplot_HALLMARK_BILE_ACID_METABOLISM_767.png
- __MACOSX/Figure 3/3D-E/GSEA_Broad Institute_Mh_T11b high vs low LUSC/._enplot_HALLMARK_BILE_ACID_METABOLISM_767.png
- Figure 3/3D-E/GSEA_Broad Institute_Mh_T11b high vs low LUSC/enplot_HALLMARK_CHOLESTEROL_HOMEOSTASIS_755.png
- __MACOSX/Figure 3/3D-E/GSEA_Broad Institute_Mh_T11b high vs low LUSC/._enplot_HALLMARK_CHOLESTEROL_HOMEOSTASIS_755.png
- Figure 3/3D-E/GSEA_Broad Institute_Mh_T11b high vs low LUSC/enplot_HALLMARK_COAGULATION_735.png
- __MACOSX/Figure 3/3D-E/GSEA_Broad Institute_Mh_T11b high vs low LUSC/._enplot_HALLMARK_COAGULATION_735.png
- Figure 3/3D-E/GSEA_Broad Institute_Mh_T11b high vs low LUSC/enplot_HALLMARK_COMPLEMENT_729.png
- __MACOSX/Figure 3/3D-E/GSEA_Broad Institute_Mh_T11b high vs low LUSC/._enplot_HALLMARK_COMPLEMENT_729.png
- Figure 3/3D-E/GSEA_Broad Institute_Mh_T11b high vs low LUSC/enplot_HALLMARK_E2F_TARGETS_785.png
- __MACOSX/Figure 3/3D-E/GSEA_Broad Institute_Mh_T11b high vs low LUSC/._enplot_HALLMARK_E2F_TARGETS_785.png
- Figure 3/3D-E/GSEA_Broad Institute_Mh_T11b high vs low LUSC/enplot_HALLMARK_EPITHELIAL_MESENCHYMAL_TRANSITION_727.png
- __MACOSX/Figure 3/3D-E/GSEA_Broad Institute_Mh_T11b high vs low LUSC/._enplot_HALLMARK_EPITHELIAL_MESENCHYMAL_TRANSITION_727.png
- Figure 3/3D-E/GSEA_Broad Institute_Mh_T11b high vs low LUSC/enplot_HALLMARK_ESTROGEN_RESPONSE_EARLY_775.png
- __MACOSX/Figure 3/3D-E/GSEA_Broad Institute_Mh_T11b high vs low LUSC/._enplot_HALLMARK_ESTROGEN_RESPONSE_EARLY_775.png
- Figure 3/3D-E/GSEA_Broad Institute_Mh_T11b high vs low LUSC/enplot_HALLMARK_ESTROGEN_RESPONSE_LATE_777.png
- __MACOSX/Figure 3/3D-E/GSEA_Broad Institute_Mh_T11b high vs low LUSC/._enplot_HALLMARK_ESTROGEN_RESPONSE_LATE_777.png
- Figure 3/3D-E/GSEA_Broad Institute_Mh_T11b high vs low LUSC/enplot_HALLMARK_G2M_CHECKPOINT_791.png
- __MACOSX/Figure 3/3D-E/GSEA_Broad Institute_Mh_T11b high vs low LUSC/._enplot_HALLMARK_G2M_CHECKPOINT_791.png
- Figure 3/3D-E/GSEA_Broad Institute_Mh_T11b high vs low LUSC/enplot_HALLMARK_HYPOXIA_745.png
- __MACOSX/Figure 3/3D-E/GSEA_Broad Institute_Mh_T11b high vs low LUSC/._enplot_HALLMARK_HYPOXIA_745.png
- Figure 3/3D-E/GSEA_Broad Institute_Mh_T11b high vs low LUSC/enplot_HALLMARK_IL2_STAT5_SIGNALING_747.png
- __MACOSX/Figure 3/3D-E/GSEA_Broad Institute_Mh_T11b high vs low LUSC/._enplot_HALLMARK_IL2_STAT5_SIGNALING_747.png
- Figure 3/3D-E/GSEA_Broad Institute_Mh_T11b high vs low LUSC/enplot_HALLMARK_IL6_JAK_STAT3_SIGNALING_737.png
- __MACOSX/Figure 3/3D-E/GSEA_Broad Institute_Mh_T11b high vs low LUSC/._enplot_HALLMARK_IL6_JAK_STAT3_SIGNALING_737.png
- Figure 3/3D-E/GSEA_Broad Institute_Mh_T11b high vs low LUSC/enplot_HALLMARK_INFLAMMATORY_RESPONSE_739.png
- __MACOSX/Figure 3/3D-E/GSEA_Broad Institute_Mh_T11b high vs low LUSC/._enplot_HALLMARK_INFLAMMATORY_RESPONSE_739.png
- Figure 3/3D-E/GSEA_Broad Institute_Mh_T11b high vs low LUSC/enplot_HALLMARK_INTERFERON_GAMMA_RESPONSE_757.png
- __MACOSX/Figure 3/3D-E/GSEA_Broad Institute_Mh_T11b high vs low LUSC/._enplot_HALLMARK_INTERFERON_GAMMA_RESPONSE_757.png
- Figure 3/3D-E/GSEA_Broad Institute_Mh_T11b high vs low LUSC/enplot_HALLMARK_KRAS_SIGNALING_DN_773.png
- __MACOSX/Figure 3/3D-E/GSEA_Broad Institute_Mh_T11b high vs low LUSC/._enplot_HALLMARK_KRAS_SIGNALING_DN_773.png
- Figure 3/3D-E/GSEA_Broad Institute_Mh_T11b high vs low LUSC/enplot_HALLMARK_KRAS_SIGNALING_UP_731.png
- __MACOSX/Figure 3/3D-E/GSEA_Broad Institute_Mh_T11b high vs low LUSC/._enplot_HALLMARK_KRAS_SIGNALING_UP_731.png
- Figure 3/3D-E/GSEA_Broad Institute_Mh_T11b high vs low LUSC/enplot_HALLMARK_MITOTIC_SPINDLE_789.png
- __MACOSX/Figure 3/3D-E/GSEA_Broad Institute_Mh_T11b high vs low LUSC/._enplot_HALLMARK_MITOTIC_SPINDLE_789.png
- Figure 3/3D-E/GSEA_Broad Institute_Mh_T11b high vs low LUSC/enplot_HALLMARK_MTORC1_SIGNALING_753.png
- __MACOSX/Figure 3/3D-E/GSEA_Broad Institute_Mh_T11b high vs low LUSC/._enplot_HALLMARK_MTORC1_SIGNALING_753.png
- Figure 3/3D-E/GSEA_Broad Institute_Mh_T11b high vs low LUSC/enplot_HALLMARK_MYOGENESIS_765.png
- __MACOSX/Figure 3/3D-E/GSEA_Broad Institute_Mh_T11b high vs low LUSC/._enplot_HALLMARK_MYOGENESIS_765.png
- Figure 3/3D-E/GSEA_Broad Institute_Mh_T11b high vs low LUSC/enplot_HALLMARK_OXIDATIVE_PHOSPHORYLATION_787.png
- __MACOSX/Figure 3/3D-E/GSEA_Broad Institute_Mh_T11b high vs low LUSC/._enplot_HALLMARK_OXIDATIVE_PHOSPHORYLATION_787.png
- Figure 3/3D-E/GSEA_Broad Institute_Mh_T11b high vs low LUSC/enplot_HALLMARK_P53_PATHWAY_749.png
- __MACOSX/Figure 3/3D-E/GSEA_Broad Institute_Mh_T11b high vs low LUSC/._enplot_HALLMARK_P53_PATHWAY_749.png
- Figure 3/3D-E/GSEA_Broad Institute_Mh_T11b high vs low LUSC/enplot_HALLMARK_PEROXISOME_783.png
- __MACOSX/Figure 3/3D-E/GSEA_Broad Institute_Mh_T11b high vs low LUSC/._enplot_HALLMARK_PEROXISOME_783.png
- Figure 3/3D-E/GSEA_Broad Institute_Mh_T11b high vs low LUSC/enplot_HALLMARK_PI3K_AKT_MTOR_SIGNALING_763.png
- __MACOSX/Figure 3/3D-E/GSEA_Broad Institute_Mh_T11b high vs low LUSC/._enplot_HALLMARK_PI3K_AKT_MTOR_SIGNALING_763.png
- Figure 3/3D-E/GSEA_Broad Institute_Mh_T11b high vs low LUSC/enplot_HALLMARK_PROTEIN_SECRETION_781.png
- __MACOSX/Figure 3/3D-E/GSEA_Broad Institute_Mh_T11b high vs low LUSC/._enplot_HALLMARK_PROTEIN_SECRETION_781.png
- Figure 3/3D-E/GSEA_Broad Institute_Mh_T11b high vs low LUSC/enplot_HALLMARK_SPERMATOGENESIS_769.png
- __MACOSX/Figure 3/3D-E/GSEA_Broad Institute_Mh_T11b high vs low LUSC/._enplot_HALLMARK_SPERMATOGENESIS_769.png
- Figure 3/3D-E/GSEA_Broad Institute_Mh_T11b high vs low LUSC/enplot_HALLMARK_TGF_BETA_SIGNALING_761.png
- __MACOSX/Figure 3/3D-E/GSEA_Broad Institute_Mh_T11b high vs low LUSC/._enplot_HALLMARK_TGF_BETA_SIGNALING_761.png
- Figure 3/3D-E/GSEA_Broad Institute_Mh_T11b high vs low LUSC/enplot_HALLMARK_TNFA_SIGNALING_VIA_NFKB_741.png
- __MACOSX/Figure 3/3D-E/GSEA_Broad Institute_Mh_T11b high vs low LUSC/._enplot_HALLMARK_TNFA_SIGNALING_VIA_NFKB_741.png
- Figure 3/3D-E/GSEA_Broad Institute_Mh_T11b high vs low LUSC/enplot_HALLMARK_UNFOLDED_PROTEIN_RESPONSE_771.png
- __MACOSX/Figure 3/3D-E/GSEA_Broad Institute_Mh_T11b high vs low LUSC/._enplot_HALLMARK_UNFOLDED_PROTEIN_RESPONSE_771.png
- Figure 3/3D-E/GSEA_Broad Institute_Mh_T11b high vs low LUSC/enplot_HALLMARK_UV_RESPONSE_UP_759.png
- __MACOSX/Figure 3/3D-E/GSEA_Broad Institute_Mh_T11b high vs low LUSC/._enplot_HALLMARK_UV_RESPONSE_UP_759.png
- Figure 3/3D-E/GSEA_Broad Institute_Mh_T11b high vs low LUSC/gene_set_sizes.tsv
- __MACOSX/Figure 3/3D-E/GSEA_Broad Institute_Mh_T11b high vs low LUSC/._gene_set_sizes.tsv
- Figure 3/3D-E/GSEA_Broad Institute_Mh_T11b high vs low LUSC/global_es_histogram.png
- __MACOSX/Figure 3/3D-E/GSEA_Broad Institute_Mh_T11b high vs low LUSC/._global_es_histogram.png
- Figure 3/3D-E/GSEA_Broad Institute_Mh_T11b high vs low LUSC/gsea_report_for_na_neg_1723673606674.html
- __MACOSX/Figure 3/3D-E/GSEA_Broad Institute_Mh_T11b high vs low LUSC/._gsea_report_for_na_neg_1723673606674.html
- Figure 3/3D-E/GSEA_Broad Institute_Mh_T11b high vs low LUSC/gsea_report_for_na_neg_1723673606674.tsv
- __MACOSX/Figure 3/3D-E/GSEA_Broad Institute_Mh_T11b high vs low LUSC/._gsea_report_for_na_neg_1723673606674.tsv
- Figure 3/3D-E/GSEA_Broad Institute_Mh_T11b high vs low LUSC/gsea_report_for_na_pos_1723673606674.html
- __MACOSX/Figure 3/3D-E/GSEA_Broad Institute_Mh_T11b high vs low LUSC/._gsea_report_for_na_pos_1723673606674.html
- Figure 3/3D-E/GSEA_Broad Institute_Mh_T11b high vs low LUSC/gsea_report_for_na_pos_1723673606674.tsv
- __MACOSX/Figure 3/3D-E/GSEA_Broad Institute_Mh_T11b high vs low LUSC/._gsea_report_for_na_pos_1723673606674.tsv
- Figure 3/3D-E/GSEA_Broad Institute_Mh_T11b high vs low LUSC/gset_rnd_es_dist_728.png
- __MACOSX/Figure 3/3D-E/GSEA_Broad Institute_Mh_T11b high vs low LUSC/._gset_rnd_es_dist_728.png
- Figure 3/3D-E/GSEA_Broad Institute_Mh_T11b high vs low LUSC/gset_rnd_es_dist_730.png
- __MACOSX/Figure 3/3D-E/GSEA_Broad Institute_Mh_T11b high vs low LUSC/._gset_rnd_es_dist_730.png
- Figure 3/3D-E/GSEA_Broad Institute_Mh_T11b high vs low LUSC/gset_rnd_es_dist_732.png
- __MACOSX/Figure 3/3D-E/GSEA_Broad Institute_Mh_T11b high vs low LUSC/._gset_rnd_es_dist_732.png
- Figure 3/3D-E/GSEA_Broad Institute_Mh_T11b high vs low LUSC/gset_rnd_es_dist_734.png
- __MACOSX/Figure 3/3D-E/GSEA_Broad Institute_Mh_T11b high vs low LUSC/._gset_rnd_es_dist_734.png
- Figure 3/3D-E/GSEA_Broad Institute_Mh_T11b high vs low LUSC/gset_rnd_es_dist_736.png
- __MACOSX/Figure 3/3D-E/GSEA_Broad Institute_Mh_T11b high vs low LUSC/._gset_rnd_es_dist_736.png
- Figure 3/3D-E/GSEA_Broad Institute_Mh_T11b high vs low LUSC/gset_rnd_es_dist_738.png
- __MACOSX/Figure 3/3D-E/GSEA_Broad Institute_Mh_T11b high vs low LUSC/._gset_rnd_es_dist_738.png
- Figure 3/3D-E/GSEA_Broad Institute_Mh_T11b high vs low LUSC/gset_rnd_es_dist_740.png
- __MACOSX/Figure 3/3D-E/GSEA_Broad Institute_Mh_T11b high vs low LUSC/._gset_rnd_es_dist_740.png
- Figure 3/3D-E/GSEA_Broad Institute_Mh_T11b high vs low LUSC/gset_rnd_es_dist_742.png
- __MACOSX/Figure 3/3D-E/GSEA_Broad Institute_Mh_T11b high vs low LUSC/._gset_rnd_es_dist_742.png
- Figure 3/3D-E/GSEA_Broad Institute_Mh_T11b high vs low LUSC/gset_rnd_es_dist_744.png
- __MACOSX/Figure 3/3D-E/GSEA_Broad Institute_Mh_T11b high vs low LUSC/._gset_rnd_es_dist_744.png
- Figure 3/3D-E/GSEA_Broad Institute_Mh_T11b high vs low LUSC/gset_rnd_es_dist_746.png
- __MACOSX/Figure 3/3D-E/GSEA_Broad Institute_Mh_T11b high vs low LUSC/._gset_rnd_es_dist_746.png
- Figure 3/3D-E/GSEA_Broad Institute_Mh_T11b high vs low LUSC/gset_rnd_es_dist_748.png
- __MACOSX/Figure 3/3D-E/GSEA_Broad Institute_Mh_T11b high vs low LUSC/._gset_rnd_es_dist_748.png
- Figure 3/3D-E/GSEA_Broad Institute_Mh_T11b high vs low LUSC/gset_rnd_es_dist_750.png
- __MACOSX/Figure 3/3D-E/GSEA_Broad Institute_Mh_T11b high vs low LUSC/._gset_rnd_es_dist_750.png
- Figure 3/3D-E/GSEA_Broad Institute_Mh_T11b high vs low LUSC/gset_rnd_es_dist_752.png
- __MACOSX/Figure 3/3D-E/GSEA_Broad Institute_Mh_T11b high vs low LUSC/._gset_rnd_es_dist_752.png
- Figure 3/3D-E/GSEA_Broad Institute_Mh_T11b high vs low LUSC/gset_rnd_es_dist_754.png
- __MACOSX/Figure 3/3D-E/GSEA_Broad Institute_Mh_T11b high vs low LUSC/._gset_rnd_es_dist_754.png
- Figure 3/3D-E/GSEA_Broad Institute_Mh_T11b high vs low LUSC/gset_rnd_es_dist_756.png
- __MACOSX/Figure 3/3D-E/GSEA_Broad Institute_Mh_T11b high vs low LUSC/._gset_rnd_es_dist_756.png
- Figure 3/3D-E/GSEA_Broad Institute_Mh_T11b high vs low LUSC/gset_rnd_es_dist_758.png
- __MACOSX/Figure 3/3D-E/GSEA_Broad Institute_Mh_T11b high vs low LUSC/._gset_rnd_es_dist_758.png
- Figure 3/3D-E/GSEA_Broad Institute_Mh_T11b high vs low LUSC/gset_rnd_es_dist_760.png
- __MACOSX/Figure 3/3D-E/GSEA_Broad Institute_Mh_T11b high vs low LUSC/._gset_rnd_es_dist_760.png
- Figure 3/3D-E/GSEA_Broad Institute_Mh_T11b high vs low LUSC/gset_rnd_es_dist_762.png
- __MACOSX/Figure 3/3D-E/GSEA_Broad Institute_Mh_T11b high vs low LUSC/._gset_rnd_es_dist_762.png
- Figure 3/3D-E/GSEA_Broad Institute_Mh_T11b high vs low LUSC/gset_rnd_es_dist_764.png
- __MACOSX/Figure 3/3D-E/GSEA_Broad Institute_Mh_T11b high vs low LUSC/._gset_rnd_es_dist_764.png
- Figure 3/3D-E/GSEA_Broad Institute_Mh_T11b high vs low LUSC/gset_rnd_es_dist_766.png
- __MACOSX/Figure 3/3D-E/GSEA_Broad Institute_Mh_T11b high vs low LUSC/._gset_rnd_es_dist_766.png
- Figure 3/3D-E/GSEA_Broad Institute_Mh_T11b high vs low LUSC/gset_rnd_es_dist_768.png
- __MACOSX/Figure 3/3D-E/GSEA_Broad Institute_Mh_T11b high vs low LUSC/._gset_rnd_es_dist_768.png
- Figure 3/3D-E/GSEA_Broad Institute_Mh_T11b high vs low LUSC/gset_rnd_es_dist_770.png
- __MACOSX/Figure 3/3D-E/GSEA_Broad Institute_Mh_T11b high vs low LUSC/._gset_rnd_es_dist_770.png
- Figure 3/3D-E/GSEA_Broad Institute_Mh_T11b high vs low LUSC/gset_rnd_es_dist_772.png
- __MACOSX/Figure 3/3D-E/GSEA_Broad Institute_Mh_T11b high vs low LUSC/._gset_rnd_es_dist_772.png
- Figure 3/3D-E/GSEA_Broad Institute_Mh_T11b high vs low LUSC/gset_rnd_es_dist_774.png
- __MACOSX/Figure 3/3D-E/GSEA_Broad Institute_Mh_T11b high vs low LUSC/._gset_rnd_es_dist_774.png
- Figure 3/3D-E/GSEA_Broad Institute_Mh_T11b high vs low LUSC/gset_rnd_es_dist_776.png
- __MACOSX/Figure 3/3D-E/GSEA_Broad Institute_Mh_T11b high vs low LUSC/._gset_rnd_es_dist_776.png
- Figure 3/3D-E/GSEA_Broad Institute_Mh_T11b high vs low LUSC/gset_rnd_es_dist_778.png
- __MACOSX/Figure 3/3D-E/GSEA_Broad Institute_Mh_T11b high vs low LUSC/._gset_rnd_es_dist_778.png
- Figure 3/3D-E/GSEA_Broad Institute_Mh_T11b high vs low LUSC/gset_rnd_es_dist_780.png
- __MACOSX/Figure 3/3D-E/GSEA_Broad Institute_Mh_T11b high vs low LUSC/._gset_rnd_es_dist_780.png
- Figure 3/3D-E/GSEA_Broad Institute_Mh_T11b high vs low LUSC/gset_rnd_es_dist_782.png
- __MACOSX/Figure 3/3D-E/GSEA_Broad Institute_Mh_T11b high vs low LUSC/._gset_rnd_es_dist_782.png
- Figure 3/3D-E/GSEA_Broad Institute_Mh_T11b high vs low LUSC/gset_rnd_es_dist_784.png
- __MACOSX/Figure 3/3D-E/GSEA_Broad Institute_Mh_T11b high vs low LUSC/._gset_rnd_es_dist_784.png
- Figure 3/3D-E/GSEA_Broad Institute_Mh_T11b high vs low LUSC/gset_rnd_es_dist_786.png
- __MACOSX/Figure 3/3D-E/GSEA_Broad Institute_Mh_T11b high vs low LUSC/._gset_rnd_es_dist_786.png
- Figure 3/3D-E/GSEA_Broad Institute_Mh_T11b high vs low LUSC/gset_rnd_es_dist_788.png
- __MACOSX/Figure 3/3D-E/GSEA_Broad Institute_Mh_T11b high vs low LUSC/._gset_rnd_es_dist_788.png
- Figure 3/3D-E/GSEA_Broad Institute_Mh_T11b high vs low LUSC/gset_rnd_es_dist_790.png
- __MACOSX/Figure 3/3D-E/GSEA_Broad Institute_Mh_T11b high vs low LUSC/._gset_rnd_es_dist_790.png
- Figure 3/3D-E/GSEA_Broad Institute_Mh_T11b high vs low LUSC/gset_rnd_es_dist_792.png
- __MACOSX/Figure 3/3D-E/GSEA_Broad Institute_Mh_T11b high vs low LUSC/._gset_rnd_es_dist_792.png
- Figure 3/3D-E/GSEA_Broad Institute_Mh_T11b high vs low LUSC/HALLMARK_ALLOGRAFT_REJECTION.html
- __MACOSX/Figure 3/3D-E/GSEA_Broad Institute_Mh_T11b high vs low LUSC/._HALLMARK_ALLOGRAFT_REJECTION.html
- Figure 3/3D-E/GSEA_Broad Institute_Mh_T11b high vs low LUSC/HALLMARK_ALLOGRAFT_REJECTION.tsv
- __MACOSX/Figure 3/3D-E/GSEA_Broad Institute_Mh_T11b high vs low LUSC/._HALLMARK_ALLOGRAFT_REJECTION.tsv
- Figure 3/3D-E/GSEA_Broad Institute_Mh_T11b high vs low LUSC/HALLMARK_ANDROGEN_RESPONSE.html
- __MACOSX/Figure 3/3D-E/GSEA_Broad Institute_Mh_T11b high vs low LUSC/._HALLMARK_ANDROGEN_RESPONSE.html
- Figure 3/3D-E/GSEA_Broad Institute_Mh_T11b high vs low LUSC/HALLMARK_ANDROGEN_RESPONSE.tsv
- __MACOSX/Figure 3/3D-E/GSEA_Broad Institute_Mh_T11b high vs low LUSC/._HALLMARK_ANDROGEN_RESPONSE.tsv
- Figure 3/3D-E/GSEA_Broad Institute_Mh_T11b high vs low LUSC/HALLMARK_APICAL_JUNCTION.html
- __MACOSX/Figure 3/3D-E/GSEA_Broad Institute_Mh_T11b high vs low LUSC/._HALLMARK_APICAL_JUNCTION.html
- Figure 3/3D-E/GSEA_Broad Institute_Mh_T11b high vs low LUSC/HALLMARK_APICAL_JUNCTION.tsv
- __MACOSX/Figure 3/3D-E/GSEA_Broad Institute_Mh_T11b high vs low LUSC/._HALLMARK_APICAL_JUNCTION.tsv
- Figure 3/3D-E/GSEA_Broad Institute_Mh_T11b high vs low LUSC/HALLMARK_APOPTOSIS.html
- __MACOSX/Figure 3/3D-E/GSEA_Broad Institute_Mh_T11b high vs low LUSC/._HALLMARK_APOPTOSIS.html
- Figure 3/3D-E/GSEA_Broad Institute_Mh_T11b high vs low LUSC/HALLMARK_APOPTOSIS.tsv
- __MACOSX/Figure 3/3D-E/GSEA_Broad Institute_Mh_T11b high vs low LUSC/._HALLMARK_APOPTOSIS.tsv
- Figure 3/3D-E/GSEA_Broad Institute_Mh_T11b high vs low LUSC/HALLMARK_BILE_ACID_METABOLISM.html
- __MACOSX/Figure 3/3D-E/GSEA_Broad Institute_Mh_T11b high vs low LUSC/._HALLMARK_BILE_ACID_METABOLISM.html
- Figure 3/3D-E/GSEA_Broad Institute_Mh_T11b high vs low LUSC/HALLMARK_BILE_ACID_METABOLISM.tsv
- __MACOSX/Figure 3/3D-E/GSEA_Broad Institute_Mh_T11b high vs low LUSC/._HALLMARK_BILE_ACID_METABOLISM.tsv
- Figure 3/3D-E/GSEA_Broad Institute_Mh_T11b high vs low LUSC/HALLMARK_CHOLESTEROL_HOMEOSTASIS.html
- __MACOSX/Figure 3/3D-E/GSEA_Broad Institute_Mh_T11b high vs low LUSC/._HALLMARK_CHOLESTEROL_HOMEOSTASIS.html
- Figure 3/3D-E/GSEA_Broad Institute_Mh_T11b high vs low LUSC/HALLMARK_CHOLESTEROL_HOMEOSTASIS.tsv
- __MACOSX/Figure 3/3D-E/GSEA_Broad Institute_Mh_T11b high vs low LUSC/._HALLMARK_CHOLESTEROL_HOMEOSTASIS.tsv
- Figure 3/3D-E/GSEA_Broad Institute_Mh_T11b high vs low LUSC/HALLMARK_COAGULATION.html
- __MACOSX/Figure 3/3D-E/GSEA_Broad Institute_Mh_T11b high vs low LUSC/._HALLMARK_COAGULATION.html
- Figure 3/3D-E/GSEA_Broad Institute_Mh_T11b high vs low LUSC/HALLMARK_COAGULATION.tsv
- __MACOSX/Figure 3/3D-E/GSEA_Broad Institute_Mh_T11b high vs low LUSC/._HALLMARK_COAGULATION.tsv
- Figure 3/3D-E/GSEA_Broad Institute_Mh_T11b high vs low LUSC/HALLMARK_COMPLEMENT.html
- __MACOSX/Figure 3/3D-E/GSEA_Broad Institute_Mh_T11b high vs low LUSC/._HALLMARK_COMPLEMENT.html
- Figure 3/3D-E/GSEA_Broad Institute_Mh_T11b high vs low LUSC/HALLMARK_COMPLEMENT.tsv
- __MACOSX/Figure 3/3D-E/GSEA_Broad Institute_Mh_T11b high vs low LUSC/._HALLMARK_COMPLEMENT.tsv
- Figure 3/3D-E/GSEA_Broad Institute_Mh_T11b high vs low LUSC/HALLMARK_E2F_TARGETS.html
- __MACOSX/Figure 3/3D-E/GSEA_Broad Institute_Mh_T11b high vs low LUSC/._HALLMARK_E2F_TARGETS.html
- Figure 3/3D-E/GSEA_Broad Institute_Mh_T11b high vs low LUSC/HALLMARK_E2F_TARGETS.tsv
- __MACOSX/Figure 3/3D-E/GSEA_Broad Institute_Mh_T11b high vs low LUSC/._HALLMARK_E2F_TARGETS.tsv
- Figure 3/3D-E/GSEA_Broad Institute_Mh_T11b high vs low LUSC/HALLMARK_EPITHELIAL_MESENCHYMAL_TRANSITION.html
- __MACOSX/Figure 3/3D-E/GSEA_Broad Institute_Mh_T11b high vs low LUSC/._HALLMARK_EPITHELIAL_MESENCHYMAL_TRANSITION.html
- Figure 3/3D-E/GSEA_Broad Institute_Mh_T11b high vs low LUSC/HALLMARK_EPITHELIAL_MESENCHYMAL_TRANSITION.tsv
- __MACOSX/Figure 3/3D-E/GSEA_Broad Institute_Mh_T11b high vs low LUSC/._HALLMARK_EPITHELIAL_MESENCHYMAL_TRANSITION.tsv
- Figure 3/3D-E/GSEA_Broad Institute_Mh_T11b high vs low LUSC/HALLMARK_ESTROGEN_RESPONSE_EARLY.html
- __MACOSX/Figure 3/3D-E/GSEA_Broad Institute_Mh_T11b high vs low LUSC/._HALLMARK_ESTROGEN_RESPONSE_EARLY.html
- Figure 3/3D-E/GSEA_Broad Institute_Mh_T11b high vs low LUSC/HALLMARK_ESTROGEN_RESPONSE_EARLY.tsv
- __MACOSX/Figure 3/3D-E/GSEA_Broad Institute_Mh_T11b high vs low LUSC/._HALLMARK_ESTROGEN_RESPONSE_EARLY.tsv
- Figure 3/3D-E/GSEA_Broad Institute_Mh_T11b high vs low LUSC/HALLMARK_ESTROGEN_RESPONSE_LATE.html
- __MACOSX/Figure 3/3D-E/GSEA_Broad Institute_Mh_T11b high vs low LUSC/._HALLMARK_ESTROGEN_RESPONSE_LATE.html
- Figure 3/3D-E/GSEA_Broad Institute_Mh_T11b high vs low LUSC/HALLMARK_ESTROGEN_RESPONSE_LATE.tsv
- __MACOSX/Figure 3/3D-E/GSEA_Broad Institute_Mh_T11b high vs low LUSC/._HALLMARK_ESTROGEN_RESPONSE_LATE.tsv
- Figure 3/3D-E/GSEA_Broad Institute_Mh_T11b high vs low LUSC/HALLMARK_G2M_CHECKPOINT.html
- __MACOSX/Figure 3/3D-E/GSEA_Broad Institute_Mh_T11b high vs low LUSC/._HALLMARK_G2M_CHECKPOINT.html
- Figure 3/3D-E/GSEA_Broad Institute_Mh_T11b high vs low LUSC/HALLMARK_G2M_CHECKPOINT.tsv
- __MACOSX/Figure 3/3D-E/GSEA_Broad Institute_Mh_T11b high vs low LUSC/._HALLMARK_G2M_CHECKPOINT.tsv
- Figure 3/3D-E/GSEA_Broad Institute_Mh_T11b high vs low LUSC/HALLMARK_HYPOXIA.html
- __MACOSX/Figure 3/3D-E/GSEA_Broad Institute_Mh_T11b high vs low LUSC/._HALLMARK_HYPOXIA.html
- Figure 3/3D-E/GSEA_Broad Institute_Mh_T11b high vs low LUSC/HALLMARK_HYPOXIA.tsv
- __MACOSX/Figure 3/3D-E/GSEA_Broad Institute_Mh_T11b high vs low LUSC/._HALLMARK_HYPOXIA.tsv
- Figure 3/3D-E/GSEA_Broad Institute_Mh_T11b high vs low LUSC/HALLMARK_IL2_STAT5_SIGNALING.html
- __MACOSX/Figure 3/3D-E/GSEA_Broad Institute_Mh_T11b high vs low LUSC/._HALLMARK_IL2_STAT5_SIGNALING.html
- Figure 3/3D-E/GSEA_Broad Institute_Mh_T11b high vs low LUSC/HALLMARK_IL2_STAT5_SIGNALING.tsv
- __MACOSX/Figure 3/3D-E/GSEA_Broad Institute_Mh_T11b high vs low LUSC/._HALLMARK_IL2_STAT5_SIGNALING.tsv
- Figure 3/3D-E/GSEA_Broad Institute_Mh_T11b high vs low LUSC/HALLMARK_IL6_JAK_STAT3_SIGNALING.html
- __MACOSX/Figure 3/3D-E/GSEA_Broad Institute_Mh_T11b high vs low LUSC/._HALLMARK_IL6_JAK_STAT3_SIGNALING.html
- Figure 3/3D-E/GSEA_Broad Institute_Mh_T11b high vs low LUSC/HALLMARK_IL6_JAK_STAT3_SIGNALING.tsv
- __MACOSX/Figure 3/3D-E/GSEA_Broad Institute_Mh_T11b high vs low LUSC/._HALLMARK_IL6_JAK_STAT3_SIGNALING.tsv
- Figure 3/3D-E/GSEA_Broad Institute_Mh_T11b high vs low LUSC/HALLMARK_INFLAMMATORY_RESPONSE.html
- __MACOSX/Figure 3/3D-E/GSEA_Broad Institute_Mh_T11b high vs low LUSC/._HALLMARK_INFLAMMATORY_RESPONSE.html
- Figure 3/3D-E/GSEA_Broad Institute_Mh_T11b high vs low LUSC/HALLMARK_INFLAMMATORY_RESPONSE.tsv
- __MACOSX/Figure 3/3D-E/GSEA_Broad Institute_Mh_T11b high vs low LUSC/._HALLMARK_INFLAMMATORY_RESPONSE.tsv
- Figure 3/3D-E/GSEA_Broad Institute_Mh_T11b high vs low LUSC/HALLMARK_INTERFERON_GAMMA_RESPONSE.html
- __MACOSX/Figure 3/3D-E/GSEA_Broad Institute_Mh_T11b high vs low LUSC/._HALLMARK_INTERFERON_GAMMA_RESPONSE.html
- Figure 3/3D-E/GSEA_Broad Institute_Mh_T11b high vs low LUSC/HALLMARK_INTERFERON_GAMMA_RESPONSE.tsv
- __MACOSX/Figure 3/3D-E/GSEA_Broad Institute_Mh_T11b high vs low LUSC/._HALLMARK_INTERFERON_GAMMA_RESPONSE.tsv
- Figure 3/3D-E/GSEA_Broad Institute_Mh_T11b high vs low LUSC/HALLMARK_KRAS_SIGNALING_DN.html
- __MACOSX/Figure 3/3D-E/GSEA_Broad Institute_Mh_T11b high vs low LUSC/._HALLMARK_KRAS_SIGNALING_DN.html
- Figure 3/3D-E/GSEA_Broad Institute_Mh_T11b high vs low LUSC/HALLMARK_KRAS_SIGNALING_DN.tsv
- __MACOSX/Figure 3/3D-E/GSEA_Broad Institute_Mh_T11b high vs low LUSC/._HALLMARK_KRAS_SIGNALING_DN.tsv
- Figure 3/3D-E/GSEA_Broad Institute_Mh_T11b high vs low LUSC/HALLMARK_KRAS_SIGNALING_UP.html
- __MACOSX/Figure 3/3D-E/GSEA_Broad Institute_Mh_T11b high vs low LUSC/._HALLMARK_KRAS_SIGNALING_UP.html
- Figure 3/3D-E/GSEA_Broad Institute_Mh_T11b high vs low LUSC/HALLMARK_KRAS_SIGNALING_UP.tsv
- __MACOSX/Figure 3/3D-E/GSEA_Broad Institute_Mh_T11b high vs low LUSC/._HALLMARK_KRAS_SIGNALING_UP.tsv
- Figure 3/3D-E/GSEA_Broad Institute_Mh_T11b high vs low LUSC/HALLMARK_MITOTIC_SPINDLE.html
- __MACOSX/Figure 3/3D-E/GSEA_Broad Institute_Mh_T11b high vs low LUSC/._HALLMARK_MITOTIC_SPINDLE.html
- Figure 3/3D-E/GSEA_Broad Institute_Mh_T11b high vs low LUSC/HALLMARK_MITOTIC_SPINDLE.tsv
- __MACOSX/Figure 3/3D-E/GSEA_Broad Institute_Mh_T11b high vs low LUSC/._HALLMARK_MITOTIC_SPINDLE.tsv
- Figure 3/3D-E/GSEA_Broad Institute_Mh_T11b high vs low LUSC/HALLMARK_MTORC1_SIGNALING.html
- __MACOSX/Figure 3/3D-E/GSEA_Broad Institute_Mh_T11b high vs low LUSC/._HALLMARK_MTORC1_SIGNALING.html
- Figure 3/3D-E/GSEA_Broad Institute_Mh_T11b high vs low LUSC/HALLMARK_MTORC1_SIGNALING.tsv
- __MACOSX/Figure 3/3D-E/GSEA_Broad Institute_Mh_T11b high vs low LUSC/._HALLMARK_MTORC1_SIGNALING.tsv
- Figure 3/3D-E/GSEA_Broad Institute_Mh_T11b high vs low LUSC/HALLMARK_MYOGENESIS.html
- __MACOSX/Figure 3/3D-E/GSEA_Broad Institute_Mh_T11b high vs low LUSC/._HALLMARK_MYOGENESIS.html
- Figure 3/3D-E/GSEA_Broad Institute_Mh_T11b high vs low LUSC/HALLMARK_MYOGENESIS.tsv
- __MACOSX/Figure 3/3D-E/GSEA_Broad Institute_Mh_T11b high vs low LUSC/._HALLMARK_MYOGENESIS.tsv
- Figure 3/3D-E/GSEA_Broad Institute_Mh_T11b high vs low LUSC/HALLMARK_OXIDATIVE_PHOSPHORYLATION.html
- __MACOSX/Figure 3/3D-E/GSEA_Broad Institute_Mh_T11b high vs low LUSC/._HALLMARK_OXIDATIVE_PHOSPHORYLATION.html
- Figure 3/3D-E/GSEA_Broad Institute_Mh_T11b high vs low LUSC/HALLMARK_OXIDATIVE_PHOSPHORYLATION.tsv
- __MACOSX/Figure 3/3D-E/GSEA_Broad Institute_Mh_T11b high vs low LUSC/._HALLMARK_OXIDATIVE_PHOSPHORYLATION.tsv
- Figure 3/3D-E/GSEA_Broad Institute_Mh_T11b high vs low LUSC/HALLMARK_P53_PATHWAY.html
- __MACOSX/Figure 3/3D-E/GSEA_Broad Institute_Mh_T11b high vs low LUSC/._HALLMARK_P53_PATHWAY.html
- Figure 3/3D-E/GSEA_Broad Institute_Mh_T11b high vs low LUSC/HALLMARK_P53_PATHWAY.tsv
- __MACOSX/Figure 3/3D-E/GSEA_Broad Institute_Mh_T11b high vs low LUSC/._HALLMARK_P53_PATHWAY.tsv
- Figure 3/3D-E/GSEA_Broad Institute_Mh_T11b high vs low LUSC/HALLMARK_PEROXISOME.html
- __MACOSX/Figure 3/3D-E/GSEA_Broad Institute_Mh_T11b high vs low LUSC/._HALLMARK_PEROXISOME.html
- Figure 3/3D-E/GSEA_Broad Institute_Mh_T11b high vs low LUSC/HALLMARK_PEROXISOME.tsv
- __MACOSX/Figure 3/3D-E/GSEA_Broad Institute_Mh_T11b high vs low LUSC/._HALLMARK_PEROXISOME.tsv
- Figure 3/3D-E/GSEA_Broad Institute_Mh_T11b high vs low LUSC/HALLMARK_PI3K_AKT_MTOR_SIGNALING.html
- __MACOSX/Figure 3/3D-E/GSEA_Broad Institute_Mh_T11b high vs low LUSC/._HALLMARK_PI3K_AKT_MTOR_SIGNALING.html
- Figure 3/3D-E/GSEA_Broad Institute_Mh_T11b high vs low LUSC/HALLMARK_PI3K_AKT_MTOR_SIGNALING.tsv
- __MACOSX/Figure 3/3D-E/GSEA_Broad Institute_Mh_T11b high vs low LUSC/._HALLMARK_PI3K_AKT_MTOR_SIGNALING.tsv
- Figure 3/3D-E/GSEA_Broad Institute_Mh_T11b high vs low LUSC/HALLMARK_PROTEIN_SECRETION.html
- __MACOSX/Figure 3/3D-E/GSEA_Broad Institute_Mh_T11b high vs low LUSC/._HALLMARK_PROTEIN_SECRETION.html
- Figure 3/3D-E/GSEA_Broad Institute_Mh_T11b high vs low LUSC/HALLMARK_PROTEIN_SECRETION.tsv
- __MACOSX/Figure 3/3D-E/GSEA_Broad Institute_Mh_T11b high vs low LUSC/._HALLMARK_PROTEIN_SECRETION.tsv
- Figure 3/3D-E/GSEA_Broad Institute_Mh_T11b high vs low LUSC/HALLMARK_SPERMATOGENESIS.html
- __MACOSX/Figure 3/3D-E/GSEA_Broad Institute_Mh_T11b high vs low LUSC/._HALLMARK_SPERMATOGENESIS.html
- Figure 3/3D-E/GSEA_Broad Institute_Mh_T11b high vs low LUSC/HALLMARK_SPERMATOGENESIS.tsv
- __MACOSX/Figure 3/3D-E/GSEA_Broad Institute_Mh_T11b high vs low LUSC/._HALLMARK_SPERMATOGENESIS.tsv
- Figure 3/3D-E/GSEA_Broad Institute_Mh_T11b high vs low LUSC/HALLMARK_TGF_BETA_SIGNALING.html
- __MACOSX/Figure 3/3D-E/GSEA_Broad Institute_Mh_T11b high vs low LUSC/._HALLMARK_TGF_BETA_SIGNALING.html
- Figure 3/3D-E/GSEA_Broad Institute_Mh_T11b high vs low LUSC/HALLMARK_TGF_BETA_SIGNALING.tsv
- __MACOSX/Figure 3/3D-E/GSEA_Broad Institute_Mh_T11b high vs low LUSC/._HALLMARK_TGF_BETA_SIGNALING.tsv
- Figure 3/3D-E/GSEA_Broad Institute_Mh_T11b high vs low LUSC/HALLMARK_TNFA_SIGNALING_VIA_NFKB.html
- __MACOSX/Figure 3/3D-E/GSEA_Broad Institute_Mh_T11b high vs low LUSC/._HALLMARK_TNFA_SIGNALING_VIA_NFKB.html
- Figure 3/3D-E/GSEA_Broad Institute_Mh_T11b high vs low LUSC/HALLMARK_TNFA_SIGNALING_VIA_NFKB.tsv
- __MACOSX/Figure 3/3D-E/GSEA_Broad Institute_Mh_T11b high vs low LUSC/._HALLMARK_TNFA_SIGNALING_VIA_NFKB.tsv
- Figure 3/3D-E/GSEA_Broad Institute_Mh_T11b high vs low LUSC/HALLMARK_UNFOLDED_PROTEIN_RESPONSE.html
- __MACOSX/Figure 3/3D-E/GSEA_Broad Institute_Mh_T11b high vs low LUSC/._HALLMARK_UNFOLDED_PROTEIN_RESPONSE.html
- Figure 3/3D-E/GSEA_Broad Institute_Mh_T11b high vs low LUSC/HALLMARK_UNFOLDED_PROTEIN_RESPONSE.tsv
- __MACOSX/Figure 3/3D-E/GSEA_Broad Institute_Mh_T11b high vs low LUSC/._HALLMARK_UNFOLDED_PROTEIN_RESPONSE.tsv
- Figure 3/3D-E/GSEA_Broad Institute_Mh_T11b high vs low LUSC/HALLMARK_UV_RESPONSE_UP.html
- __MACOSX/Figure 3/3D-E/GSEA_Broad Institute_Mh_T11b high vs low LUSC/._HALLMARK_UV_RESPONSE_UP.html
- Figure 3/3D-E/GSEA_Broad Institute_Mh_T11b high vs low LUSC/HALLMARK_UV_RESPONSE_UP.tsv
- __MACOSX/Figure 3/3D-E/GSEA_Broad Institute_Mh_T11b high vs low LUSC/._HALLMARK_UV_RESPONSE_UP.tsv
- Figure 3/3D-E/GSEA_Broad Institute_Mh_T11b high vs low LUSC/index.html
- __MACOSX/Figure 3/3D-E/GSEA_Broad Institute_Mh_T11b high vs low LUSC/._index.html
- Figure 3/3D-E/GSEA_Broad Institute_Mh_T11b high vs low LUSC/my_analysis.GseaPreranked.1723673606674.rpt
- __MACOSX/Figure 3/3D-E/GSEA_Broad Institute_Mh_T11b high vs low LUSC/._my_analysis.GseaPreranked.1723673606674.rpt
- Figure 3/3D-E/GSEA_Broad Institute_Mh_T11b high vs low LUSC/neg_snapshot.html
- __MACOSX/Figure 3/3D-E/GSEA_Broad Institute_Mh_T11b high vs low LUSC/._neg_snapshot.html
- Figure 3/3D-E/GSEA_Broad Institute_Mh_T11b high vs low LUSC/pos_snapshot.html
- __MACOSX/Figure 3/3D-E/GSEA_Broad Institute_Mh_T11b high vs low LUSC/._pos_snapshot.html
[truncated: 12 more entries]
