# Supplementary material for: TMPRSS11B promotes an acidified microenvironment and immune suppression in squamous lung cancer
Source: EMBO Rep. 2025 Nov 10;26(24):6346–79. doi: 10.1038/s44319-025-00631-1 (PMC12714794; doi:10.1038/s44319-025-00631-1)
Supplement: Supplementary file 8 — Source data Fig. 3 [file 44319_2025_631_MOESM8_ESM.zip › Figure 3/3D-E/T11b high vs low squamous_Analysis.xlsx]

## Sheet: Differential Gene expression
p_val	avg_log2FC	pct.1	pct.2	p_val_adj	gene
7.31671e-32	6.35622	0.741	0.038	1.40554e-27	Crct1
9.8256e-31	5.76731	0.747	0.076	1.8875e-26	Klk14	secreted serine protease, high expression in NSCLC
1.08386e-15	5.39127	0.442	0.01	2.08209e-11	Pbp2
2.29134e-44	5.24893	0.936	0.295	4.40167e-40	2300002M23Rik
9.4301e-34	5.17963	0.823	0.162	1.81152e-29	Tgm3	Enriched in lung squamous tumors
1.63755e-21	5.11071	0.584	0.038	3.14574e-17	Ppbp
1.11472e-26	5.07719	0.666	0.029	2.14137e-22	Cxcl3	overexpressed in many cancers and cancer stem cells, enriched in LP model LSCC
4.41127e-38	5.03057	0.846	0.095	8.47406e-34	Sprr2d	enriched in human LSCC (from microarray data), high in high TMPRSS11B human LSCC as well (from Luc), high in tumor core of OSCC patient tumors from spatial trans
6.61683e-07	4.66302	0.201	0	0.0127109	Odaph
9.05219e-49	4.32862	0.991	0.8	1.73893e-44	Arg1	inhibitory function on immune cell activation
4.88682e-33	4.22658	0.805	0.162	9.38758e-29	Gm9573
7.40457e-26	4.21872	0.744	0.152	1.42242e-21	Chil4
6.22721e-09	4.17062	0.276	0.01	0.000119625	Pglyrp4
1.36865e-36	4.05376	0.951	0.533	2.62917e-32	Spp1	expressed on tumor assocaited macrophages in LUAD, a new marker for monocyte derived TAMs
9.63929e-28	4.03194	0.767	0.19	1.85171e-23	Krt16	upregulated in various squamous tumors but some claim high expression in LUAD too, high expression in T11B high LSCC (Luc data)
4.51197e-38	3.98807	1	0.99	8.6675e-34	Ctsl	lysosomal cytsein protease, high expression in multiple cancers, also sars cov2 cleavage, activates pro-upa to upa, is secreted in lung cancers, involved in membrane shedding, most active in acidic conditions, Cathepsin Z (or X) is an interactor of TMPRSS11B from Mass spec, CATX and CATL levels are high in breast cancer MDSCs
7.24687e-32	3.97448	0.814	0.181	1.39212e-27	Cxcl5	inhibitory function on CD8 T cells through mature neutrophil recruitment, upregulated in NSCLC and other tumors
1.52493e-26	3.78942	0.701	0.086	2.92939e-22	Il1f9	tumor promoter in NSCLCs but has anti-tumor effects in other cancers
1.06861e-06	3.73644	0.227	0.019	0.020528	Bex1	can activate beta catenin signaling or inhibit phospho Akt signaling, context dependent pro- or ant-, can promote cancer invasion
3.22479e-20	3.69979	0.657	0.152	6.19482e-16	Npy	upregulated in various cancers
5.08151e-20	3.65305	0.613	0.086	9.76158e-16	Gsdmc	overexpressed in lung adenocarcinoma and kidney cancers, one of the downregulated hits from KLN205 RNA seq with T11b depletion
4.55097e-30	3.64407	0.802	0.162	8.74242e-26	Cd300lf
1.19903e-12	3.61591	0.422	0.048	2.30334e-08	Wfdc5
6.57539e-34	3.57563	0.948	0.476	1.26313e-29	Ctsk	cystein protease, upregulated in cancers, can activate TGFb and lead to activation of mTOR signaling pathways in NSCLC, high expression in TAMs in NSCLCs
9.45288e-26	3.56927	0.753	0.162	1.8159e-21	Trem2	upregulated in various cancers, high expression in TAMs and immunosuppressive role and tumor progression in NSCLC
4.58645e-36	3.51201	0.959	0.448	8.81058e-32	Mmp12	highly expressed in NSCLC and ESCC, pro- or anti- depending on context, can cleave uPAR
9.73429e-07	3.50715	0.294	0.067	0.0186996	Clca1
2.5069e-22	3.46678	0.82	0.486	4.81576e-18	Gpnmb	high expression in multiple cancers, can promote anti-inflammatory conditions and M2 polarisations, cleaved into soluble form by ADAM10 metalloprotease, high expression in EGFR mutant lung cancers
1.7367e-08	3.37544	0.294	0.029	0.00033362	S100a7a	enriched in lung squamous tumors, can induce transdifferentiation of LUAD to LSCC, acts antagonistic to YAP from the Hippo pathway
1.75673e-37	3.372	0.907	0.295	3.37467e-33	Plat	tissue-type plasminogen activator, higher levels lead to poor prognosis in NSCLCs
1.48372e-07	3.33237	0.253	0.019	0.00285022	Sprr2h	upregulated in human LSCC, human ortholog sprr2a, high in high TMPRSS11B human LSCC as well (from Luc), high in tumor core of OSCC patient tumors from spatial trans
2.56529e-44	3.32472	0.997	0.971	4.92792e-40	Ecm1
6.53848e-35	3.31727	0.922	0.505	1.25604e-30	Cnfn
2.05345e-36	3.23131	0.919	0.486	3.94468e-32	Tmprss11g	only in mice and rats, pseudogene in humans, not much known
0.00149011	3.21113	0.381	0.276	1	Prap1	downstream target of p53 pathway, promotes cell arrest
1.8491e-06	3.10816	0.235	0.029	0.0355211	Stra6l	prognostic marker in gastric cancer and colon cancer, also leads to immunosuppressive tumor microenvironement in PTCs
6.51388e-30	3.08205	0.875	0.486	1.25132e-25	Ifit1bl1
1.14786e-09	3.0159	0.352	0.048	2.20504e-05	Clec4n
1.835e-19	3.01287	0.642	0.143	3.52504e-15	S100a8	higher expression in lung and other cancers promote invaion and metastasis, ligand for TLR4
2.92297e-14	3.00497	0.494	0.076	5.61502e-10	Clec4d
9.37902e-10	3.0007	0.387	0.076	1.80171e-05	Lhfpl2
6.07397e-25	2.83417	0.82	0.41	1.16681e-20	Clca3b
4.07173e-12	2.82196	0.465	0.095	7.82179e-08	Cd300c2
2.00625e-21	2.81154	0.762	0.257	3.85401e-17	Lpl
2.40861e-07	2.81154	0.276	0.038	0.00462695	Il1a	promotes angiogenesis and lymphangiogenesis in lung tumors, these tumors were heavily infiltrated by M2 macrophages
1.88484e-18	2.80706	0.666	0.19	3.62079e-14	Cd84	regulator of PDl1/PD1 axis and immunosuppression in CLL (promotes)
7.1106e-14	2.79509	0.561	0.171	1.36595e-09	C3ar1	complement pathway receptors exprssed on immune cells, GPCR1 family, C3a-C3ar1 signaling promotes breast cancer mets to lungs and pro-metastatic cytokine secretion, functional skewing of macrophages and immune suppresion in sarcomas
3.6573e-34	2.78447	0.974	0.848	7.02568e-30	Krt6b	upregulated in various squamous tumors but some claim high expression in LUAD too, high expression in T11B high LSCC (Luc data)
6.3157e-07	2.77341	0.265	0.038	0.0121325	Frmpd1
4.43207e-10	2.75559	0.387	0.067	8.51401e-06	Acpp
2.17774e-09	2.73092	0.369	0.067	4.18345e-05	Tmprss11e	highly expressed in NSCLC, targets Par2 cleavage leading to Par2-EGFR-STAT3-TMPRSS11E positive regulation loop
2.48569e-16	2.72428	0.596	0.133	4.77502e-12	Gngt2
3.87522e-09	2.70583	0.363	0.067	7.44431e-05	Evi2a
1.42213e-34	2.70089	0.93	0.552	2.73191e-30	Prss27
1.44221e-07	2.6917	0.297	0.048	0.00277048	Gjb6
8.08578e-24	2.68382	0.791	0.267	1.55328e-19	Hmox1	promotes generation of Tregs to protect cells under stress conditions, promotes IL-10 secretion from macrophage, high expression in M2 (and also M4, Mox) macrophages, can promote M2 polarisation
9.60554e-33	2.65887	0.983	0.924	1.84522e-28	Krt14
2.14661e-23	2.65363	0.767	0.219	4.12364e-19	Cybb
1.37372e-05	2.64553	0.209	0.029	0.263892	Nfam1
2.20013e-23	2.64432	0.759	0.248	4.22644e-19	Cldn1
3.34003e-06	2.63376	0.256	0.048	0.064162	Teddm3
2.23166e-16	2.63097	0.587	0.124	4.28702e-12	Itgam
3.84102e-19	2.60991	0.686	0.181	7.3786e-15	Fcgr2b
7.61981e-34	2.5817	0.977	0.524	1.46377e-29	Ctss	promotes tumor growth, angiogenesis and metastasis, can cleave the matrix to promote invasion, mostly expressed in B cells, macrophages and dendritic cells, functions normally in antigen presentation, M2 macrophage derived CTSS is involved in axon regeneration
8.52075e-06	2.58076	0.218	0.029	0.163684	Zdhhc14
2.37021e-10	2.56326	0.424	0.095	4.55317e-06	Acsbg1
2.26547e-35	2.5552	0.951	0.486	4.35197e-31	S100a10
6.60061e-11	2.53591	0.436	0.086	1.26798e-06	Slc15a3
3.05383e-10	2.53245	0.506	0.19	5.8664e-06	Mamdc2
1.24308e-29	2.52717	0.881	0.457	2.38795e-25	Mxd1
3.36234e-20	2.52532	0.73	0.267	6.45906e-16	Sprr2f
2.91171e-27	2.48123	0.866	0.314	5.5934e-23	Itgb2
3.33575e-14	2.47523	0.596	0.19	6.40797e-10	Ncf1
1.68735e-15	2.46033	0.637	0.2	3.2414e-11	Lyz1
2.86101e-08	2.45791	0.366	0.086	0.000549601	Cd37	prognostic marker in B cell derived malignancies
3.26153e-12	2.44369	0.52	0.152	6.26539e-08	Fam20c
6.72293e-26	2.41509	0.849	0.305	1.29148e-21	Fcer1g
2.57905e-23	2.39263	0.826	0.352	4.95436e-19	Vnn1
1.68029e-08	2.39079	0.381	0.095	0.000322784	Msr1	high expression is associated with aggressive subtype, used as a marker for M2 marcophages, cd204
1.63087e-08	2.38391	0.363	0.076	0.000313291	Rnase2b
1.75475e-11	2.37544	0.5	0.143	3.37087e-07	Slc11a1
1.00819e-22	2.3692	0.904	0.705	1.93673e-18	Sprr1a	High in T11B high LSCC (Luc's data)
1.01457e-18	2.36632	0.695	0.2	1.94899e-14	S100a9
1.22549e-22	2.36624	0.834	0.333	2.35416e-18	Tyrobp
5.12686e-18	2.35837	0.674	0.21	9.8487e-14	Tnc
6.62759e-19	2.33422	0.869	0.552	1.27316e-14	Cd36	promotes cancer progression and metastasis, involved in multiple cellular processes,upregulated in Tregs, promotes function and survival of Tregs in tumors, also promotes lactate metabolism of Tregs
1.5235e-11	2.3298	0.509	0.152	2.92665e-07	Clec2g
2.61301e-21	2.32736	0.898	0.676	5.01959e-17	Krtdap	High in T11B high LSCC (Luc's data)
1.98434e-32	2.29644	0.997	0.924	3.81192e-28	Apoe	Exosome mediated transfer of apoe from TAMs/M2 to gastric cancer cells promote Akt signaling and migratory effects, high expression and poor prognosis in CRC, TAMs have high expression in PDAC and promotes immunsuppression through Cxcl1, high serum levels in NSCLC patients, can promote metstasis in LUAD
1.31001e-08	2.29548	0.395	0.105	0.000251654	Serpine1	PAI1, inhibitor of thrombin, upa, tpa and plasmin, extracellular, PAI2 was enriched in CM Mass spec
4.52759e-05	2.28798	0.221	0.048	0.86975	Rnase1
4.62218e-13	2.27937	0.564	0.181	8.87921e-09	Soat1
1.511e-13	2.27367	0.567	0.171	2.90263e-09	Ly6a	same family of proteins as lypd3 and upar, aka sca-1 do not have a human ortholog, the human orthologs of other members in the family are upregulated in various cancers, can activate Akt and TGFB signaling
1.11759e-19	2.2707	0.747	0.219	2.14688e-15	Ccl9
1.18924e-10	2.25037	0.48	0.133	2.28452e-06	Pla2g7
2.31301e-06	2.237	0.299	0.076	0.044433	Plek	highly upregulated in various tumors, can promote EGFR signaling, PI3K Akt axis and acts downstream of JAK-STAT5 signaling, potential M2 biomarker, expressed on various immune cells, can induce pro-inflammatory cytokines
5.57213e-09	2.22658	0.398	0.095	0.000107041	Cd274	Known immune checkpoint molecule
4.86324e-26	2.21457	0.93	0.552	9.34229e-22	Cd68	higher levels show poor prognosis in LSCC, could mark M2 macrophages
3.89892e-20	2.17788	0.811	0.352	7.48982e-16	Lgals1
4.12814e-22	2.17312	0.892	0.629	7.93017e-18	Sprr3
5.8597e-06	2.17062	0.276	0.067	0.112565	Gbp4
2.23728e-16	2.16667	0.791	0.514	4.29782e-12	Fam25c
3.01968e-21	2.1424	0.811	0.333	5.80081e-17	Fcgr3
5.18826e-29	2.138	0.93	0.533	9.96665e-25	Duoxa2
2.9416e-08	2.12928	0.381	0.095	0.000565081	Slc26a4
1.51321e-17	2.12736	0.718	0.267	2.90687e-13	Glrx
1.35935e-24	2.12245	0.852	0.438	2.61131e-20	Htra1
2.4055e-05	2.11806	0.259	0.067	0.462096	Ifit1
0.000148003	2.10998	0.218	0.057	1	Tm4sf19
1.76741e-10	2.07806	0.459	0.105	3.39519e-06	Hvcn1
2.88777e-07	2.07458	0.381	0.124	0.00554741	Hk3
2.55591e-15	2.07034	0.744	0.381	4.9099e-11	Atp6v0d2
1.11528e-25	2.05446	0.956	0.648	2.14246e-21	Vim
5.53716e-10	2.05175	0.5	0.162	1.06369e-05	Csf3r
3.46997e-25	2.04545	0.922	0.429	6.66581e-21	Mpeg1
8.0787e-15	2.01978	0.698	0.324	1.55192e-10	Emp3
2.52277e-11	2.01691	0.567	0.21	4.84625e-07	Mafb
4.89698e-24	1.998	0.901	0.41	9.4071e-20	Wfdc17
8.67965e-06	1.99764	0.317	0.105	0.166736	Igsf6
1.00998e-21	1.98971	0.866	0.495	1.94017e-17	C1qa	like c1qb, expressed in M2 macrophage population, correlates with SPP1, TREM2+ TAM populations as well
1.00406e-07	1.97914	0.352	0.076	0.00192881	Trim15
2.86292e-05	1.96355	0.244	0.057	0.549968	Mmp19
8.88622e-08	1.95892	0.43	0.152	0.00170704	Cd300a
0.000153164	1.95636	0.206	0.048	1	Cxcr1
2.25667e-30	1.95545	0.965	0.695	4.33507e-26	Igfbp3
2.93282e-07	1.94509	0.346	0.086	0.00563395	C5ar1
0.000153857	1.94006	0.218	0.057	1	Slc7a11
1.20865e-22	1.93354	0.939	0.762	2.32181e-18	Nccrp1
5.5686e-06	1.93184	0.302	0.086	0.106973	Slc6a20a
1.2661e-06	1.91247	0.369	0.124	0.0243217	Il1b
3.4197e-13	1.90465	0.625	0.248	6.56925e-09	Adamtsl4
1.86936e-22	1.9034	0.898	0.733	3.59105e-18	Tmprss11b
1.04125e-15	1.90269	0.75	0.419	2.00025e-11	Fgd3
4.88458e-25	1.90146	0.98	0.886	9.38328e-21	Emp1
5.52013e-21	1.90001	0.872	0.581	1.06042e-16	Rnf39
5.21709e-08	1.89531	0.41	0.124	0.0010022	Adgrf4
6.63191e-07	1.89531	0.384	0.133	0.0127399	Plau	urokinase type plasminogen activator
8.7305e-08	1.894	0.407	0.124	0.00167713	Pirb	5 human orthologs LILRA3, LILRB1-3, LILRB5, immunosuppressive molecules, binds MHC Class I and prevents T cell activation
4.24691e-31	1.8844	0.991	0.857	8.15831e-27	Ctsz	upregulated in various cancers, have been associated with TAMs, downstream of Fak, src signaling in NSCLC
3.27044e-10	1.8824	0.605	0.324	6.28252e-06	C1qb	can direct macrophage polarisation, associated with M2 markers, TAMs with high C1q expression are associated with T cell exhaustion and poor prognosis, highly expressed in tumor microenvironment, remodelling of microenvironment in Osteosarcoma, correlates with SPP1, TREM2+ TAM populations as well
3.81626e-10	1.88121	0.549	0.229	7.33103e-06	Defb1
7.78448e-17	1.87731	0.86	0.524	1.4954e-12	Lgmn	a new marker for M2 macrophages
1.25053e-28	1.86824	0.956	0.838	2.40226e-24	Slc6a14
1.90271e-05	1.86367	0.308	0.105	0.365511	Arl11
2.36992e-11	1.85922	0.648	0.333	4.55262e-07	Ly6g6c
5.37741e-07	1.85682	0.372	0.114	0.01033	Saa3
1.85834e-18	1.84526	0.849	0.676	3.56987e-14	Dsc2
1.26654e-47	1.83516	1	1	2.43302e-43	Fth1
6.95412e-05	1.8323	0.256	0.076	1	Thbs3
1.27908e-19	1.83152	0.802	0.39	2.45712e-15	Pik3cb
6.46757e-36	1.82978	1	1	1.24242e-31	Ctsd
4.29926e-14	1.82479	0.657	0.248	8.25887e-10	Tgfbi
4.50121e-22	1.81498	0.922	0.6	8.64683e-18	Scd1
5.46466e-21	1.7979	0.892	0.533	1.04976e-16	Plpp1
5.45892e-14	1.79433	0.73	0.324	1.04866e-09	Sirpa
2.6305e-14	1.78315	0.753	0.381	5.05319e-10	Gpc1
8.93806e-23	1.77486	0.875	0.467	1.717e-18	Rab31
2.91525e-14	1.76745	0.727	0.381	5.60019e-10	Fxyd5
5.43231e-08	1.76519	0.456	0.171	0.00104355	Spi1
7.63372e-12	1.75675	0.645	0.276	1.46644e-07	Plekho2
6.38414e-07	1.75072	0.965	1	0.0122639	Mfge8
6.44957e-05	1.74741	0.259	0.076	1	Aplp1
0.00204022	1.74741	0.32	0.171	1	Retnla
2.17549e-22	1.7419	0.922	0.752	4.17912e-18	Chit1
1.23344e-06	1.7417	0.424	0.181	0.0236943	Apoc1
1.73966e-05	1.74011	0.352	0.143	0.334189	Stac2
2.12985e-29	1.73337	0.994	0.8	4.09144e-25	Ccl6
6.35511e-05	1.72709	0.302	0.114	1	Xylt1
2.26468e-08	1.72655	0.448	0.152	0.000435046	Cd33
1.80786e-07	1.72539	0.462	0.19	0.0034729	Gpsm3
1.02456e-05	1.71903	0.331	0.114	0.196818	Sirpb1c
2.73182e-07	1.71729	0.433	0.162	0.00524784	Cfp
5.0563e-15	1.71634	0.866	0.638	9.71314e-11	Abca1
4.54303e-09	1.71329	0.564	0.257	8.72716e-05	Itgax
3.88353e-08	1.70534	0.86	0.629	0.000746026	Reg3g
8.96258e-17	1.70302	0.826	0.514	1.72171e-12	Hexb
0.000587682	1.69737	0.212	0.067	1	Orm1
9.26595e-31	1.69521	1	1	1.77999e-26	Ctsb
3.01622e-09	1.69494	0.512	0.19	5.79415e-05	S100g
8.78356e-12	1.69237	0.622	0.257	1.68732e-07	Rnasel
0.000619106	1.68791	0.224	0.076	1	Mctp1
0.00207079	1.68653	0.215	0.086	1	Gsdmc2
1.49211e-11	1.67008	0.695	0.4	2.86634e-07	Crlf2
7.54194e-06	1.66649	0.34	0.114	0.144881	Dpep2
2.40067e-06	1.65954	0.401	0.162	0.0461169	Pik3ap1
9.36912e-08	1.65721	0.456	0.171	0.00179981	Csf2ra
5.09793e-18	1.65303	0.846	0.505	9.79312e-14	Gja1
4.94946e-13	1.64361	0.811	0.619	9.50792e-09	Gjb2
5.31141e-05	1.63037	0.317	0.124	1	Il1r2
2.61422e-07	1.62678	0.366	0.105	0.00502192	Slc37a2
1.34791e-05	1.62678	0.366	0.152	0.258934	Tgm5
0.00129195	1.62585	0.212	0.076	1	Ptafr
5.43691e-24	1.62472	0.916	0.648	1.04443e-19	Cdkn1a
8.82698e-05	1.62297	0.267	0.086	1	Gdpd2
0.000268479	1.62018	0.291	0.124	1	Nipal4
3.01278e-06	1.61524	0.456	0.229	0.0578755	Ndufa4l2
6.53283e-10	1.60991	0.596	0.267	1.25496e-05	Sdc3
8.21141e-05	1.60991	0.279	0.095	1	Gjb4
1.98533e-05	1.60086	0.352	0.143	0.381381	Ada
5.48361e-15	1.59735	0.916	0.762	1.0534e-10	Gusb
0.000524786	1.59541	0.238	0.086	1	Fyb
1.66737e-16	1.59498	0.892	0.79	3.20301e-12	Krt17
0.000920654	1.59379	0.206	0.067	1	Csta1
4.43395e-13	1.58897	0.826	0.619	8.51762e-09	Aldh1a3
2.23545e-06	1.58566	0.395	0.152	0.0429429	Prex1
9.6834e-11	1.58344	0.625	0.276	1.86018e-06	Emb
2.86312e-16	1.58134	0.98	0.943	5.50005e-12	Krt4
0.000134887	1.57338	0.273	0.095	1	Sla
0.00053219	1.57002	0.25	0.095	1	Pygl
2.96234e-07	1.56809	0.448	0.181	0.00569066	Zfp385a
7.30989e-06	1.56277	0.456	0.238	0.140423	Zranb3
4.63113e-21	1.56213	0.91	0.724	8.89639e-17	Cdkn2b
2.48976e-07	1.55883	0.436	0.162	0.00478283	Myo1f
0.00038459	1.55268	0.326	0.162	1	Tbxas1
6.27734e-05	1.54925	0.337	0.143	1	Arhgdib
1.25774e-06	1.53952	0.416	0.162	0.0241611	Bst1
1.68103e-09	1.53591	0.602	0.276	3.22926e-05	Dusp4
1.12948e-09	1.53361	0.762	0.581	2.16972e-05	Plin2
1.01161e-25	1.5251	0.968	0.914	1.9433e-21	Spns2
3.05489e-19	1.52192	0.91	0.571	5.86844e-15	Msn
4.30628e-07	1.52064	0.523	0.267	0.00827235	Cyth4
3.34868e-11	1.52	0.686	0.39	6.43281e-07	Marcksl1
0.000243144	1.51828	0.276	0.105	1	Dmxl2
2.6187e-22	1.51741	0.951	0.867	5.03053e-18	Trp53inp2
2.76498e-10	1.51405	0.637	0.333	5.31152e-06	Mreg
1.9694e-15	1.51061	0.895	0.619	3.78321e-11	Ager
2.08325e-22	1.50594	0.997	0.971	4.00192e-18	Psca
3.52608e-15	1.50458	0.834	0.571	6.7736e-11	Enpp3
2.33972e-07	1.5043	0.535	0.276	0.0044946	Gla
0.000784231	1.50097	0.244	0.095	1	Ptcd3
0.000153975	1.49185	0.302	0.124	1	Spink5
1.09877e-15	1.48992	0.852	0.505	2.11073e-11	Lcp1
2.41817e-12	1.48438	0.718	0.4	4.6453e-08	Col5a2
3.45888e-09	1.48	0.59	0.295	6.64452e-05	Slc5a9
1.28434e-08	1.48	0.709	0.448	0.000246722	C1qc
2.97855e-18	1.47992	0.983	0.981	5.7218e-14	Krt13
4.45435e-17	1.47315	0.924	0.79	8.5568e-13	Klk13
2.03795e-11	1.47267	0.703	0.419	3.9149e-07	5031439G07Rik
5.39486e-14	1.46992	0.773	0.381	1.03635e-09	Cxcl15
2.6369e-20	1.4681	0.924	0.724	5.06548e-16	Dusp1
9.52478e-18	1.46639	1	1	1.82971e-13	Psap
8.2932e-16	1.46635	0.892	0.733	1.59312e-11	Dsg3
0.000958943	1.45791	0.241	0.095	1	Fam83d
0.00130409	1.45791	0.247	0.105	1	Csf2rb
0.00463771	1.45791	0.203	0.086	1	Mcoln3
1.01984e-09	1.45173	0.66	0.381	1.95912e-05	Prdm1
3.17834e-05	1.4506	0.395	0.2	0.610558	Clca2
5.36329e-18	1.44966	0.942	0.724	1.03029e-13	Acp5
0.000416663	1.44897	0.32	0.152	1	Ifit3
0.000553322	1.44897	0.305	0.143	1	Mmp9
3.7144e-06	1.44816	0.459	0.21	0.0713535	Mertk
2.46163e-27	1.44748	0.988	0.962	4.7288e-23	Epha2
1.42003e-06	1.44681	0.459	0.2	0.0272788	Cldn5
1.01112e-06	1.44123	0.494	0.248	0.0194236	Rassf8
1.88894e-06	1.44047	0.517	0.286	0.0362866	Mfsd12
4.49549e-14	1.43698	0.84	0.629	8.63584e-10	Jdp2
6.2919e-11	1.43698	0.683	0.362	1.20867e-06	Cxcl14
1.64154e-14	1.43373	0.878	0.752	3.1534e-10	Pkp1
9.31665e-09	1.42958	0.555	0.248	0.000178973	Ptprc
0.000921257	1.42846	0.233	0.086	1	Layn
0.00117059	1.42846	0.238	0.095	1	Arhgap9
7.23994e-05	1.42548	0.32	0.124	1	Sh2b2
1.95153e-17	1.42515	0.881	0.6	3.74888e-13	Pim1
3.40342e-22	1.42385	0.997	0.895	6.53796e-18	Chil1
4.05164e-07	1.42314	0.474	0.21	0.0077832	Apbb1ip
4.37117e-14	1.42023	0.852	0.667	8.39702e-10	Lratd1
1.12839e-06	1.41891	0.448	0.19	0.0216764	Cd93
2.1942e-05	1.41351	0.459	0.248	0.421505	Ckb
0.00286951	1.3984	0.224	0.095	1	Npl
3.50651e-17	1.39774	0.948	0.886	6.73601e-13	Krt6a
1.32864e-13	1.39195	0.84	0.6	2.55231e-09	Srgn
0.00201091	1.38952	0.241	0.105	1	Dock2
2.26018e-07	1.38878	0.555	0.286	0.0043418	Lpcat1
5.08803e-14	1.3877	0.872	0.667	9.77411e-10	Scel
3.86759e-06	1.3842	0.453	0.21	0.0742965	Pxdc1
0.000698606	1.3799	0.32	0.162	1	Tnfrsf11b
9.5021e-08	1.37968	0.576	0.324	0.00182535	Ndrg1
2.42078e-13	1.37544	0.805	0.495	4.65032e-09	Slco2a1
0.000319029	1.37544	0.305	0.133	1	Syk
0.00459837	1.37544	0.203	0.086	1	Pdlim4
4.40655e-14	1.37337	0.869	0.638	8.46498e-10	Creg1
3.67475e-14	1.37298	0.93	0.829	7.0592e-10	Klk10
7.53664e-12	1.36705	0.782	0.486	1.44779e-07	Map2k3
1.21141e-07	1.36327	0.578	0.314	0.00232712	Hsd17b7
0.00119315	1.35211	0.218	0.076	1	Slc36a2
1.96839e-23	1.35169	0.971	0.914	3.78127e-19	Grn
1.89055e-16	1.35106	0.933	0.667	3.63174e-12	Hp
1.96686e-09	1.34969	0.738	0.476	3.77834e-05	Sftpa1
1.18002e-07	1.34687	0.564	0.295	0.00226681	Ccng2
0.000420983	1.34687	0.34	0.171	1	Cxcr4
7.59219e-31	1.34405	1	1	1.45846e-26	Anxa1
0.00385089	1.34243	0.241	0.114	1	Tnfrsf26
3.05177e-15	1.33708	0.942	0.838	5.86246e-11	Tgm1
1.18262e-29	1.33665	0.994	0.905	2.27181e-25	Pgam1
0.00159655	1.3236	0.212	0.076	1	Ust
1.1245e-18	1.3182	0.922	0.657	2.16016e-14	Gba
0.00101979	1.31773	0.305	0.152	1	Lipa
8.64639e-14	1.31136	0.875	0.667	1.66097e-09	Krt80
1.96922e-08	1.30684	0.625	0.314	0.000378286	Lamp3
2.0009e-05	1.30652	0.456	0.248	0.384373	Pthlh
9.05976e-11	1.30561	0.709	0.41	1.74038e-06	Zswim4
1.96949e-20	1.30404	0.965	0.714	3.78339e-16	Col4a1
1.03533e-05	1.30179	0.526	0.324	0.198887	Hilpda
1.75474e-06	1.29379	0.491	0.238	0.0337086	Sh3bp2
0.00172884	1.28798	0.267	0.124	1	Pik3cd
4.66063e-06	1.2757	0.57	0.371	0.0895308	Alox12b
5.12182e-06	1.27439	0.544	0.333	0.0983901	Car12
1.92041e-14	1.27262	0.884	0.705	3.6891e-10	Hist1h2bc
0.000472768	1.26526	0.302	0.133	1	Phospho1
0.00156227	1.26526	0.27	0.124	1	Slamf7
4.45617e-05	1.26199	0.512	0.324	0.85603	Wfs1
5.1595e-21	1.26026	0.968	0.952	9.9114e-17	S100a14
0.00293628	1.24575	0.247	0.114	1	Hck
1.88318e-11	1.23676	0.797	0.543	3.61758e-07	Ehd1
6.53247e-22	1.23523	0.974	0.905	1.25489e-17	Epn3
2.35467e-18	1.22706	0.942	0.714	4.52332e-14	Slc6a8
0.00196062	1.22209	0.256	0.114	1	Cyp26b1
0.009183	1.22087	0.203	0.095	1	1700017B05Rik
0.000159496	1.21959	0.419	0.229	1	Myo5a
3.16949e-06	1.21513	0.503	0.257	0.0608858	Notch4
0.00137115	1.21175	0.285	0.133	1	Itga5
0.00252204	1.20998	0.302	0.162	1	Pstpip1
0.00960835	1.20855	0.235	0.124	1	Fcgr4
1.2883e-16	1.20752	0.956	0.943	2.47482e-12	Evpl
0.000144575	1.20736	0.372	0.181	1	Gm14137
3.76584e-07	1.20496	0.541	0.276	0.00723417	Sorbs1
2.97414e-07	1.19683	0.605	0.371	0.00571332	Gna15
1.44077e-06	1.19676	0.599	0.362	0.0276773	Fblim1
1.21223e-06	1.19487	0.517	0.257	0.023287	Selplg
5.1973e-16	1.19128	0.988	0.952	9.98402e-12	Mal
0.00183056	1.1898	0.299	0.152	1	F7
0.00427773	1.18745	0.241	0.114	1	Crlf1
3.88539e-08	1.18553	0.651	0.4	0.000746384	Slc25a48
4.7328e-12	1.18139	0.826	0.6	9.0917e-08	Sh3kbp1
2.17912e-06	1.17875	0.581	0.362	0.0418609	Fnip2
0.00586496	1.17875	0.224	0.105	1	Flrt2
0.000493293	1.17334	0.285	0.114	1	Tspan11
1.20921e-05	1.17147	0.439	0.2	0.232289	Cd53
0.00165498	1.17062	0.291	0.143	1	Rassf4
0.000625069	1.16972	0.395	0.238	1	Piga
4.64542e-06	1.16362	0.596	0.39	0.0892386	Hist1h1b
0.0194887	1.16245	0.201	0.105	1	Plxdc1
5.79339e-10	1.16068	0.756	0.495	1.11291e-05	Cxcl16
1.90458e-28	1.15992	0.994	0.971	3.65871e-24	Capg
0.00145805	1.15588	0.314	0.162	1	Scnn1g
0.000863871	1.15305	0.343	0.181	1	Fmnl1
8.21883e-05	1.15233	0.471	0.276	1	Cd302
1.00055e-07	1.1518	0.698	0.495	0.00192206	Abcg1
7.03369e-06	1.14999	0.506	0.267	0.135117	Col5a1
6.50282e-06	1.14858	0.677	0.552	0.124919	Fam57a
4.95804e-09	1.14042	0.689	0.371	9.52439e-05	Cd52
0.00212917	1.14042	0.305	0.162	1	Il17ra
0.000622752	1.13946	0.36	0.19	1	Lox
0.000154424	1.13809	0.491	0.333	1	Cyp4f39
0.000508821	1.13598	0.381	0.21	1	Mall
0.00299901	1.13126	0.291	0.152	1	Rnf125
0.00801646	1.12928	0.209	0.095	1	Ikbke
1.33722e-07	1.12752	0.625	0.362	0.0025688	Grhl3
0.0455754	1.12648	0.468	0.429	1	Muc13
0.000667742	1.12592	0.328	0.162	1	Bcl2a1b
0.000212713	1.12448	0.512	0.352	1	Dnmt3a
0.00632814	1.12448	0.235	0.114	1	Fbln2
0.000318518	1.12349	0.413	0.238	1	Ankk1
0.00455113	1.12087	0.331	0.2	1	Cdsn
0.00877277	1.12087	0.238	0.124	1	Havcr2
1.34399e-05	1.11806	0.427	0.181	0.25818	Bnip3
4.63301e-05	1.1165	0.451	0.248	0.890002	Cpeb2
3.81251e-14	1.11564	0.901	0.724	7.32384e-10	Xdh
4.13335e-05	1.11514	0.453	0.238	0.794017	Entpd1
8.47793e-05	1.11483	0.497	0.314	1	Melk
3.01687e-05	1.11429	0.547	0.352	0.57954	Slc7a2
8.48741e-05	1.11071	0.509	0.324	1	Ppp1r18
2.99935e-08	1.11052	0.733	0.581	0.000576175	Irf1
0.00140464	1.10741	0.416	0.267	1	Atf3
5.98143e-11	1.10584	0.887	0.743	1.14903e-06	Slc34a2
5.42892e-09	1.10443	0.765	0.543	0.000104289	Adam8
2.35251e-06	1.09991	0.552	0.295	0.0451918	Igf1
2.19322e-25	1.09563	1	1	4.21318e-21	Lgals3
6.20083e-06	1.09534	0.538	0.314	0.119118	Tmem40
0.00396079	1.09534	0.314	0.181	1	Serpinb11
0.00957685	1.09534	0.267	0.152	1	Barx2
0.012554	1.09534	0.233	0.124	1	Fndc1
1.3057e-07	1.0923	0.666	0.381	0.00250825	Dram1
1.95597e-11	1.09211	0.759	0.429	3.75742e-07	Col3a1
5.84602e-15	1.08869	0.98	0.99	1.12302e-10	Dsp
4.66943e-28	1.08751	1	1	8.96998e-24	Fabp5
0.000641898	1.08739	0.381	0.21	1	Renbp
8.34765e-18	1.08597	0.98	0.867	1.60358e-13	Tnfaip2
0.0158306	1.08054	0.227	0.124	1	Rhov
9.48449e-10	1.08042	0.89	0.771	1.82197e-05	Lypd3
0.00078123	1.07875	0.358	0.19	1	Coro1a
0.000201452	1.07756	0.465	0.286	1	Zbp1
0.00248297	1.07225	0.384	0.248	1	Ptgs1
1.67564e-10	1.07072	0.759	0.495	3.2189e-06	Metrnl
0.00603338	1.06934	0.267	0.143	1	Dach1
0.0168944	1.06759	0.227	0.124	1	Matn4
0.000106393	1.06057	0.43	0.229	1	Ets1
0.0032473	1.0585	0.291	0.152	1	Hspg2
4.31078e-07	1.05462	0.727	0.562	0.00828101	Atp13a2
4.27844e-06	1.0508	0.555	0.314	0.0821888	Alox5ap
0.00052779	1.04697	0.392	0.219	1	Abcc5
0.0306116	1.04697	0.203	0.114	1	Gpr65
3.69212e-12	1.04408	0.895	0.781	7.09255e-08	Pkp3
0.00583619	1.04005	0.299	0.171	1	Nrep
7.45921e-06	1.03717	0.549	0.305	0.143291	Trex2
0.00121966	1.03644	0.366	0.21	1	Vsir
8.02967e-19	1.036	0.936	0.695	1.5425e-14	Col4a2
0.000588952	1.03521	0.398	0.229	1	Stx11
0.00179637	1.03521	0.317	0.162	1	Fbln5
0.00676558	1.03521	0.235	0.114	1	Crlf3
0.000305004	1.03149	0.433	0.248	1	Ankrd35
0.00494651	1.03048	0.218	0.095	1	Mitf
0.0197578	1.03048	0.212	0.114	1	Smtn
0.012707	1.02945	0.253	0.143	1	Mfap2
2.67311e-06	1.02495	0.497	0.219	0.0513504	Csf1r
0.00360779	1.02495	0.308	0.171	1	Col6a1
0.00775363	1.02495	0.244	0.124	1	St3gal6
0.00097408	1.02269	0.439	0.286	1	Cdh3
0.000112334	1.01978	0.503	0.295	1	Plekho1
0.000402588	1.01978	0.416	0.238	1	Zc3h12a
0.00116126	1.01978	0.401	0.248	1	Zeb2
0.000181008	1.01733	0.497	0.324	1	Cln8
0.0001706	1.01668	0.474	0.286	1	Cryab
0.000724701	1.0159	0.439	0.276	1	Apbb2
0.0020603	1.0146	0.331	0.181	1	Apobec1
5.27143e-09	1.01279	0.945	0.933	0.000101264	Ctsa
6.21193e-07	1.01249	0.666	0.41	0.0119331	Plaur
3.33933e-23	1.01125	1	1	6.41485e-19	Krt23
4.41497e-11	1.00846	0.872	0.743	8.48116e-07	Nectin1
1.14797e-05	1.00787	0.672	0.476	0.220524	Hist1h1a
1.44229e-08	1.00514	0.733	0.476	0.000277063	Elk3
0.0154144	1.00419	0.291	0.181	1	Lpxn
0.0162864	1.00419	0.218	0.114	1	Nckap1l
2.26578e-08	1.00101	0.765	0.533	0.000435257	Smox
0.00106122	0.998474	0.442	0.286	1	Natd1
0.00135597	0.997639	0.343	0.19	1	Ces2f
0.00108961	0.996932	0.372	0.21	1	Il1rap
0.0025841	0.996326	0.384	0.238	1	Efemp2
2.21676e-13	0.993843	0.962	0.924	4.2584e-09	Ppl
3.93631e-06	0.992378	0.625	0.41	0.0756165	Galnt18
1.78953e-05	0.9903	0.616	0.429	0.343768	Dhrs7
1.53166e-05	0.98842	0.619	0.448	0.294231	Malt1
0.000210609	0.98842	0.488	0.305	1	Mab21l4
2.55305e-16	0.987709	0.98	0.905	4.90441e-12	Nupr1
1.81481e-14	0.985379	0.994	0.867	3.48625e-10	Lcn2
4.85487e-13	0.983975	0.93	0.8	9.3262e-09	Slc9a3r1
0.00767639	0.981878	0.256	0.133	1	Itprip
0.000858202	0.980472	0.395	0.219	1	Itpkb
1.39455e-06	0.978087	0.709	0.543	0.0267893	Vsig10l
1.05567e-05	0.977868	0.715	0.571	0.202794	Pld3
8.49594e-05	0.976691	0.512	0.314	1	Cpm
0.000230983	0.976037	0.515	0.343	1	Nmb
0.000244284	0.974823	0.494	0.314	1	Rab8b
0.00339806	0.972479	0.308	0.162	1	Trim35
3.136e-25	0.971874	1	1	6.02426e-21	Il1rn
0.025594	0.970791	0.25	0.152	1	Cdk20
0.00100808	0.968702	0.427	0.257	1	Emilin1
1.87838e-05	0.966919	0.584	0.419	0.360837	Rnf150
1.5295e-06	0.964442	0.706	0.562	0.0293817	Plekhg6
2.06828e-05	0.963141	0.645	0.457	0.397317	Pqlc3
0.00201089	0.961381	0.404	0.257	1	Tubb6
9.20557e-07	0.959598	0.666	0.448	0.0176839	Tacc1
2.86481e-10	0.955372	0.953	0.962	5.50331e-06	Timp2
1.29754e-05	0.954937	0.602	0.381	0.249257	Tnfrsf1b
0.00113145	0.953863	0.398	0.238	1	Fli1
1.03653e-06	0.951828	0.733	0.562	0.0199118	Ifitm2
0.0196382	0.950946	0.317	0.219	1	Adssl1
5.62117e-08	0.949395	0.791	0.581	0.00107983	Il10rb
2.22534e-05	0.947096	0.642	0.476	0.427488	Cysrt1
0.00974309	0.946944	0.282	0.162	1	Nebl
0.000104756	0.946405	0.631	0.476	1	Rasip1
1.78963e-07	0.945875	0.773	0.562	0.00343789	Flna
4.05471e-07	0.944537	0.767	0.61	0.0077891	Msrb1
0.0040946	0.944328	0.34	0.2	1	Gadd45a
1.73535e-09	0.943333	0.831	0.648	3.33361e-05	Ehd4
0.00888044	0.938235	0.276	0.152	1	Apobr
0.000750019	0.931837	0.459	0.295	1	Tmem140
0.0228557	0.931837	0.201	0.105	1	Cd109
2.48183e-08	0.927213	0.817	0.61	0.000476759	Mindy2
0.00336169	0.926581	0.317	0.171	1	Col6a2
9.50029e-06	0.925411	0.625	0.41	0.1825	Zfand2a
6.04893e-06	0.923779	0.692	0.476	0.1162	Rab24
0.0353276	0.923569	0.212	0.124	1	Arhgef4
4.54072e-11	0.921481	0.869	0.61	8.72273e-07	Col1a1
1.49189e-11	0.921111	0.933	0.848	2.86593e-07	Mif
2.80552e-05	0.919418	0.613	0.419	0.538941	Sh3bp5l
2.23037e-08	0.918267	0.799	0.6	0.000428454	Nfkb1
0.00595266	0.918031	0.294	0.162	1	Inpp5d
0.000513257	0.916012	0.503	0.333	1	Mapk6
6.2718e-08	0.914578	0.884	0.8	0.00120481	Prss22
4.58145e-06	0.910279	0.718	0.505	0.0880097	Plpp3
0.00335436	0.910033	0.41	0.276	1	Duoxa1
0.000370282	0.908318	0.523	0.362	1	Upp1
1.03974e-09	0.908133	0.872	0.695	1.99735e-05	Ier5
0.0200593	0.906891	0.215	0.114	1	Scnn1b
0.0204082	0.906891	0.215	0.114	1	Tnf
0.000585935	0.902691	0.445	0.276	1	Rab32
0.0196234	0.900958	0.238	0.133	1	Sult2b1
8.38039e-05	0.900424	0.581	0.4	1	Lpin3
0.00305107	0.899415	0.267	0.124	1	Dok3
8.88808e-09	0.89834	0.843	0.743	0.00017074	Hspb1
0.0034976	0.898034	0.297	0.152	1	Gbp7
4.54506e-08	0.897072	0.89	0.733	0.000873106	Rnf149
0.012475	0.89679	0.297	0.181	1	Hcls1
2.22398e-17	0.896714	0.991	0.905	4.27226e-13	Cebpb
1.95114e-08	0.895783	0.808	0.638	0.000374813	Egln1
1.02147e-14	0.892085	0.983	0.905	1.96225e-10	Prelid1
3.74144e-05	0.891802	0.445	0.21	0.71873	Fstl1
0.00518803	0.890645	0.369	0.238	1	Sh3bp5
0.00353824	0.888885	0.39	0.248	1	Cdkn2a
4.41173e-06	0.888275	0.689	0.495	0.0847493	Pdlim2
0.0353403	0.887894	0.233	0.143	1	H2-M2
0.00263262	0.887018	0.259	0.114	1	Stk11
0.0269091	0.88624	0.238	0.143	1	Trbc2
0.0175966	0.885543	0.262	0.152	1	Rasa4
2.61333e-05	0.88472	0.64	0.467	0.50202	Qk
6.3512e-17	0.88196	0.988	0.943	1.22007e-12	Trim25
0.00536472	0.880936	0.363	0.229	1	Ftl1-ps1
6.70544e-05	0.876945	0.616	0.448	1	Rcn1
2.52758e-10	0.874697	0.994	0.971	4.85548e-06	Cyba
2.83513e-10	0.87417	0.913	0.81	5.44629e-06	Dhrs1
5.87962e-11	0.872943	0.959	0.867	1.12948e-06	Vat1
0.000223549	0.872943	0.645	0.552	1	Gadd45b
0.000334123	0.872943	0.523	0.343	1	Stab1
0.00254503	0.872943	0.358	0.2	1	Afap1l1
0.00394478	0.872943	0.366	0.229	1	St6galnac4
0.00613944	0.872943	0.349	0.21	1	Rgs1
0.0324029	0.872943	0.227	0.133	1	Serpinb2
2.467e-08	0.871996	0.892	0.886	0.00047391	Zfp750
0.000172655	0.868643	0.581	0.438	1	Dhrs9
0.000102565	0.868565	0.584	0.39	1	Il3ra
1.27969e-05	0.866517	0.672	0.533	0.245828	Rassf5
2.00902e-07	0.865936	0.881	0.8	0.00385933	Egln3
0.224093	0.864906	0.451	0.448	1	Alox15
3.19381e-10	0.862385	0.904	0.8	6.13531e-06	Dnajb1
0.00903428	0.861448	0.297	0.171	1	Tmem37
3.78305e-12	0.86056	0.997	0.99	7.26725e-08	Npc2
0.0885455	0.860232	0.241	0.171	1	Tmem104
4.15984e-05	0.859768	0.599	0.39	0.799105	Abr
0.00532699	0.859523	0.279	0.143	1	Runx3
0.0135652	0.859523	0.267	0.152	1	S1pr2
0.000196445	0.853044	0.628	0.476	1	Tcirg1
0.000459444	0.852765	0.535	0.362	1	Lama3
7.07237e-19	0.850465	1	1	1.3586e-14	Gsto1
0.0001128	0.849945	0.759	0.686	1	Pdpn
8.80116e-15	0.849628	0.994	0.981	1.6907e-10	AI661453
0.00690706	0.848696	0.398	0.267	1	Clcn7
0.00745731	0.847408	0.27	0.143	1	Cmtm3
3.22633e-07	0.846948	0.805	0.657	0.00619778	Irf7
0.00130441	0.845415	0.811	0.8	1	Eln
3.86387e-13	0.844991	0.994	0.886	7.4225e-09	Mal2
0.00958797	0.843797	0.352	0.229	1	Lrp8
0.000312404	0.84257	0.625	0.514	1	Ppp1r15a
0.0058608	0.841579	0.363	0.229	1	Ltb4r2
0.0172076	0.841234	0.308	0.2	1	Cib2
0.0366728	0.840522	0.224	0.133	1	St3gal1
0.00257565	0.839155	0.436	0.286	1	Rnf152
3.20406e-07	0.83788	0.805	0.667	0.006155	Plcd3
1.78093e-13	0.835854	0.811	0.381	3.42117e-09	Slpi
1.85033e-05	0.835469	0.66	0.438	0.355448	Ptk2b
0.0162813	0.835469	0.343	0.229	1	Rasa3
1.0848e-20	0.835259	1	1	2.0839e-16	Elf3
1.12649e-18	0.833565	0.997	0.981	2.16399e-14	Cd44
0.00168622	0.832301	0.41	0.248	1	Srxn1
9.38249e-08	0.831744	0.863	0.733	0.00180238	Urah
0.00977699	0.830508	0.317	0.19	1	Rab20
3.19776e-06	0.830448	0.788	0.695	0.061429	Dmkn
0.00239149	0.83013	0.541	0.41	1	Ifnar2
0.00232029	0.829875	0.41	0.248	1	Mdfic
0.00288483	0.829551	0.462	0.324	1	Fbn1
0.000850244	0.828549	0.561	0.419	1	Duox2
7.47878e-07	0.827791	0.808	0.724	0.0143667	Parp12
7.084e-06	0.825059	0.747	0.648	0.136084	Lpcat4
0.0201643	0.824034	0.346	0.248	1	Elovl4
0.0442196	0.824034	0.201	0.114	1	Mlc1
0.0518149	0.824034	0.215	0.133	1	Lrp12
1.06242e-06	0.818638	0.86	0.781	0.0204091	Hist1h1d
0.000445531	0.81636	0.558	0.39	1	Snx8
0.0106497	0.815228	0.235	0.114	1	Nnat
1.6607e-05	0.811543	0.701	0.552	0.319021	Txndc17
0.0195491	0.811543	0.317	0.21	1	Fam189a2
0.0625014	0.811543	0.221	0.143	1	Col18a1
2.87144e-13	0.810633	0.962	0.895	5.51604e-09	1810037I17Rik
5.35461e-06	0.80671	0.808	0.667	0.102862	Hist1h2bb
0.00184673	0.806448	0.451	0.295	1	Vash1
0.0115394	0.803996	0.34	0.219	1	Pbdc1
5.80351e-23	0.800086	1	1	1.11485e-18	Txn1
0.0393985	0.798943	0.265	0.171	1	Colec12
0.0242027	0.797842	0.299	0.19	1	Mmd
0.00313654	0.795188	0.538	0.419	1	Fst
3.56958e-18	0.79455	0.994	0.99	6.85716e-14	Atp6v0e
0.0108303	0.793216	0.378	0.257	1	Sipa1
1.02426e-05	0.791445	0.744	0.581	0.19676	Tmem65
0.540212	0.789868	0.549	0.59	1	Dmbt1
2.7267e-07	0.78973	0.805	0.657	0.005238	Gcnt2
0.0032602	0.788246	0.462	0.324	1	Rassf10
0.00466147	0.782745	0.404	0.257	1	Rin3
9.33002e-06	0.776916	0.747	0.552	0.17923	Map2k1
2.35297e-10	0.776687	0.959	0.81	4.52006e-06	Sidt2
7.12736e-20	0.773626	1	0.99	1.36917e-15	Fam129b
0.0200446	0.773408	0.328	0.219	1	Slc29a3
3.90729e-05	0.771064	0.785	0.705	0.75059	Trf
0.00982186	0.771064	0.459	0.343	1	Il11ra1
0.000601081	0.768786	0.608	0.448	1	Anxa6
1.24284e-07	0.768171	0.887	0.743	0.00238749	Ubtd1
0.164145	0.767149	0.323	0.276	1	Spock2
4.27486e-07	0.765187	0.378	0.105	0.00821201	Ly6k
0.000617064	0.757867	0.555	0.39	1	Birc3
0.00012655	0.75675	0.677	0.514	1	Mdfi
1.21153e-06	0.756492	0.852	0.733	0.0232736	Ndst1
0.000118264	0.755689	0.695	0.543	1	Oaz2
0.0580782	0.755107	0.227	0.143	1	Emilin2
0.0178809	0.752262	0.358	0.248	1	D16Ertd472e
4.89414e-09	0.751548	0.922	0.79	9.40164e-05	Ppp2ca
0.00991531	0.751381	0.419	0.295	1	Amotl1
0.00682233	0.750953	0.424	0.286	1	Ctps
1.42191e-06	0.747412	0.744	0.514	0.0273149	Blnk
0.000647719	0.74551	0.625	0.495	1	Grhl1
0.0156459	0.743863	0.422	0.314	1	Skint3
0.0140767	0.74366	0.404	0.286	1	Fmnl2
0.00016907	0.74084	0.672	0.524	1	Plscr3
0.00027153	0.740241	0.532	0.352	1	Serpinh1
0.0754792	0.739677	0.218	0.143	1	Rora
0.0111379	0.738642	0.346	0.219	1	Trpv2
0.103389	0.738642	0.201	0.133	1	Carmil1
0.00247529	0.737591	0.578	0.429	1	Gpa33
0.00019305	0.734045	0.651	0.495	1	Rab11fip5
0.00365684	0.733967	0.5	0.343	1	Vwf
0.0283301	0.731587	0.314	0.21	1	Gmip
0.000576423	0.730203	0.625	0.495	1	Rap2b
0.110605	0.729818	0.27	0.2	1	C4bp
0.00906525	0.728553	0.416	0.286	1	Atg9b
4.31128e-07	0.727155	0.875	0.695	0.00828196	Cd63
3.57896e-29	0.726231	1	1	6.87519e-25	Actb
0.000130346	0.724713	0.73	0.629	1	Dusp3
0.000440972	0.724498	0.648	0.505	1	Epb41l2
0.0160556	0.722609	0.384	0.267	1	Map3k20
9.43892e-07	0.72128	0.834	0.676	0.0181322	Stk39
1.0814e-05	0.72094	0.802	0.619	0.207738	Crip1
0.0155475	0.72094	0.328	0.21	1	Cat
0.0724731	0.72094	0.209	0.133	1	Rhbdl3
3.4448e-17	0.720061	0.997	0.99	6.61746e-13	Atp6v1e1
0.00294533	0.720019	0.549	0.419	1	Tmprss13
7.57813e-05	0.719138	0.724	0.571	1	Crybg1
0.00105783	0.717489	0.596	0.467	1	Gask1b
0.00159138	0.717374	0.625	0.505	1	Kifc3
0.00153579	0.716385	0.701	0.6	1	Hist4h4
4.18716e-07	0.716358	1	1	0.00804353	Sftpc
0.00667149	0.714246	0.512	0.39	1	Tbc1d9
0.0264855	0.713002	0.337	0.229	1	Ahnak2
2.16293e-07	0.71238	0.863	0.705	0.004155	Palld
0.00927863	0.711662	0.517	0.419	1	Efnb2
0.00218074	0.71148	0.66	0.581	1	Tubb2a
1.56194e-13	0.709922	0.997	0.971	3.00049e-09	Esd
0.0254206	0.709445	0.34	0.229	1	Galns
3.84127e-05	0.709223	0.721	0.571	0.737908	Rab35
1.11565e-07	0.708824	0.945	0.914	0.00214316	Cotl1
0.00603952	0.708313	0.485	0.333	1	Fabp4
0.0359811	0.706482	0.334	0.238	1	Ddah2
0.00245546	0.704189	0.625	0.552	1	Plcd1
7.37871e-06	0.703739	0.826	0.695	0.141745	Map7d1
0.000123534	0.701783	0.608	0.371	1	Pltp
4.01587e-06	0.701378	0.863	0.771	0.0771449	Klf4
2.8165e-05	0.701283	0.733	0.524	0.541049	Oasl1
0.0457458	0.699794	0.34	0.257	1	Elmo2
1.16872e-11	0.698227	0.985	0.99	2.2451e-07	Gde1
0.0631774	0.697372	0.224	0.143	1	Mark1
3.09431e-05	0.697189	0.709	0.533	0.594417	Oasl2
9.21215e-05	0.696066	0.767	0.667	1	Tfrc
0.0015436	0.694689	0.631	0.543	1	Mvk
6.6661e-05	0.693774	0.82	0.733	1	Mindy3
0.108127	0.691703	0.276	0.21	1	Cwh43
0.0850555	0.691336	0.337	0.267	1	Sphk1
1.74229e-11	0.690366	0.974	0.914	3.34693e-07	Ckap4
0.0033037	0.690079	0.677	0.619	1	Hist1h3d
0.00158253	0.688519	0.544	0.4	1	Leo1
0.000979578	0.687512	0.648	0.505	1	Ifrd1
0.0380024	0.687388	0.506	0.457	1	Gng11
0.00107593	0.686931	0.573	0.448	1	Arc
0.0109104	0.686931	0.538	0.448	1	Plod3
0.0182879	0.68653	0.285	0.171	1	Ifi47
0.00143666	0.685416	0.57	0.39	1	Ace
0.013929	0.684498	0.488	0.4	1	Smpdl3b
0.00294171	0.683566	0.468	0.324	1	Lpin2
0.000116666	0.68284	0.703	0.552	1	Hif1a
0.000681287	0.68284	0.573	0.4	1	Tinagl1
4.06246e-05	0.680298	0.75	0.619	0.780399	Cflar
0.0286598	0.680298	0.52	0.448	1	Gpr137b
0.039221	0.680298	0.331	0.238	1	Mlkl
0.0465984	0.680298	0.212	0.124	1	Slc16a3
0.0717943	0.680298	0.424	0.371	1	Apaf1
4.10895e-08	0.672645	0.927	0.838	0.000789329	Ostf1
0.0029234	0.672645	0.552	0.429	1	Ttc22
0.0190075	0.672645	0.326	0.21	1	Pnpla7
0.029997	0.672645	0.375	0.276	1	Ccna2
3.08793e-07	0.672297	0.962	0.962	0.00593192	Cited2
0.0759594	0.671309	0.279	0.2	1	Duox1
0.00460592	0.67045	0.535	0.41	1	Mcm3
0.0129452	0.668405	0.355	0.229	1	Cdkn2d
0.0188155	0.668123	0.366	0.248	1	Gramd1b
1.4151e-05	0.668033	0.884	0.838	0.271841	Tcp11l2
4.49495e-07	0.665252	0.898	0.8	0.0086348	Ece1
0.000992366	0.664701	0.596	0.457	1	Dtx3l
0.00785254	0.664357	0.517	0.381	1	Cdh5
0.0270994	0.663848	0.279	0.171	1	Spc25
1.45303e-07	0.66318	0.922	0.838	0.00279126	Wwtr1
0.100297	0.66302	0.352	0.286	1	Tmem106a
4.51919e-08	0.662817	0.936	0.8	0.000868136	P2rx4
0.00019534	0.661439	0.715	0.552	1	Ehbp1l1
2.84474e-06	0.661404	0.922	0.933	0.0546475	Krt5
1.17212e-05	0.660616	0.826	0.657	0.225164	Ssr1
2.8653e-15	0.660582	1	1	5.50425e-11	Igfbp7
0.0569045	0.65995	0.366	0.286	1	Etv5
2.05295e-14	0.657422	0.997	0.962	3.94371e-10	Myl12a
0.063631	0.657215	0.34	0.257	1	Lat2
0.0130351	0.655713	0.372	0.248	1	Slc1a1
0.0237491	0.654763	0.422	0.324	1	Atp6v1g1
9.73334e-05	0.654627	0.773	0.619	1	Pgk1
3.492e-06	0.654362	0.843	0.705	0.0670812	Map4
1.02307e-24	0.65363	1	1	1.96533e-20	H2-D1
0.0418557	0.65363	0.416	0.333	1	P4ha1
0.00495345	0.653162	0.474	0.324	1	Snx25
0.00607597	0.652255	0.488	0.343	1	Hs2st1
0.0923921	0.652034	0.302	0.229	1	Plxnd1
0.0129346	0.650551	0.587	0.505	1	Cdk1
0.0276714	0.650551	0.39	0.286	1	Hipk2
8.7137e-07	0.645839	0.939	0.914	0.016739	Capn2
2.57777e-11	0.645652	0.98	0.952	4.95189e-07	Ski
0.00603747	0.645533	0.552	0.429	1	Nlrx1
2.05699e-14	0.644901	0.942	0.762	3.95147e-10	Col1a2
0.000661636	0.644751	0.645	0.476	1	Serping1
0.000661436	0.644581	0.616	0.467	1	Rsu1
4.54355e-06	0.644527	0.828	0.676	0.0872815	Atp11a
0.00885233	0.642823	0.526	0.41	1	Arl5a
1.68948e-05	0.641618	0.849	0.771	0.324548	Sh3pxd2a
0.16558	0.641618	0.218	0.162	1	Slc35f2
0.000549569	0.63931	0.651	0.495	1	Tradd
0.00016408	0.638836	0.692	0.533	1	Dhx38
0.0205742	0.638478	0.337	0.219	1	Adam19
0.00129868	0.638014	0.59	0.429	1	Aprt
0.00254896	0.636948	0.642	0.552	1	2310022B05Rik
0.00366334	0.636948	0.631	0.543	1	Yod1
1.12737e-09	0.636825	0.997	1	2.16568e-05	Jup
1.15433e-07	0.63566	0.945	0.857	0.00221746	Csrp1
0.107534	0.633756	0.27	0.2	1	Cd200
7.86113e-08	0.632315	0.959	0.848	0.00151012	Atp1b3
0.00360643	0.631523	0.541	0.41	1	Asb8
1.52788e-05	0.630055	0.797	0.705	0.293505	Arhgef10l
1.42838e-06	0.630037	0.933	0.867	0.0274391	Bspry
0.00581994	0.628405	0.573	0.448	1	Blmh
0.000117647	0.628287	0.683	0.486	1	Slfn2
7.54697e-09	0.626558	0.959	0.886	0.000144977	Ubl3
0.00196894	0.626303	0.64	0.495	1	Adk
0.0141823	0.626149	0.506	0.41	1	Uaca
0.0137443	0.624506	0.512	0.4	1	Timp3
0.0989946	0.623584	0.256	0.181	1	Gatm
0.130112	0.623584	0.244	0.181	1	Tubb2b
0.0178355	0.621881	0.506	0.39	1	Itih4
0.0947844	0.621404	0.294	0.219	1	Sp2
0.0929585	0.620964	0.311	0.238	1	Acta2
1.3058e-15	0.620236	1	1	2.50844e-11	Anxa2
0.0163305	0.619824	0.343	0.219	1	Fam102b
0.00145024	0.618496	0.619	0.505	1	Senp3
0.00708363	0.617104	0.445	0.295	1	Sbno2
0.0150424	0.615785	0.459	0.343	1	Pdgfrb
0.000621938	0.613222	0.698	0.581	1	Golga7
0.00220768	0.613008	0.66	0.562	1	Psat1
0.00119511	0.612735	0.712	0.619	1	Msmo1
4.93435e-07	0.61138	0.922	0.81	0.0094789	Stk24
0.0529895	0.609909	0.349	0.257	1	Srd5a1
0.0917627	0.609909	0.218	0.143	1	Was
0.211515	0.609909	0.221	0.171	1	Ms4a7
0.00261192	0.60651	0.669	0.571	1	Elf5
3.53199e-07	0.605638	0.904	0.857	0.00678496	Dedd2
0.00800748	0.605596	0.596	0.505	1	Gpr87
6.59099e-08	0.605226	0.965	0.952	0.00126613	S100a16
0.001071	0.604605	0.718	0.61	1	Maff
0.00569332	0.60424	0.515	0.371	1	Def6
0.00122338	0.601982	0.637	0.476	1	B4galt5
0.0224972	0.601397	0.384	0.267	1	Tgfb1i1
6.60492e-05	0.6012	0.904	0.924	1	Lgals7
8.88296e-05	0.600976	0.858	0.781	1	Eif2ak3
0.000367218	0.600934	0.762	0.686	1	Nectin4
0.00109463	0.60072	0.573	0.39	1	Kctd12
0.00720169	0.600571	0.544	0.438	1	Clic3
0.00292413	0.599925	0.57	0.429	1	Tfip11
0.120691	0.599925	0.311	0.248	1	Arrb2
0.00952663	0.597836	0.651	0.629	1	Shmt2
5.80734e-05	0.596733	0.802	0.667	1	Ccdc71l
0.0217248	0.596733	0.456	0.362	1	Mex3d
0.000531516	0.596612	0.759	0.61	1	Cd99l2
0.0149239	0.59653	0.57	0.486	1	Ctnnbip1
8.61452e-05	0.594642	0.828	0.714	1	Sparc
0.00161588	0.594479	0.674	0.552	1	Gsto2
0.0384281	0.594084	0.483	0.39	1	Dapl1
0.123741	0.593789	0.218	0.152	1	Castor2
2.2308e-10	0.59325	0.983	0.962	4.28537e-06	Ywhag
0.000264227	0.593206	0.823	0.743	1	Hsdl2
5.52816e-09	0.593097	0.968	0.971	0.000106196	Arpc4
0.0716226	0.592835	0.224	0.143	1	Celf2
0.133162	0.592835	0.206	0.143	1	Tgfb2
0.155402	0.592835	0.212	0.152	1	Fmnl3
0.0209345	0.591762	0.5	0.4	1	Zc3hav1
0.0497275	0.591762	0.468	0.41	1	Ovol1
0.00379169	0.591373	0.48	0.305	1	Plekhg1
0.151836	0.591172	0.331	0.276	1	Vps18
0.0017207	0.591019	0.753	0.714	1	Slc48a1
7.76274e-16	0.5905	1	0.99	1.49122e-11	Pkm
0.00301698	0.59028	0.64	0.486	1	Ube2v1
0.0248682	0.5901	0.451	0.343	1	Fam111a
0.0482517	0.5901	0.395	0.295	1	Rgl1
0.00979864	0.58915	0.66	0.59	1	Cldn4
0.12774	0.588376	0.294	0.229	1	Cks2
0.000993991	0.587883	0.605	0.457	1	Ptp4a3
0.00477028	0.58645	0.57	0.448	1	Crybg2
0.00389552	0.585247	0.695	0.571	1	Gm2a
0.0569765	0.584963	0.39	0.305	1	Snx7
1.06734e-10	0.584349	0.985	0.99	2.05037e-06	Sat1
0.0904055	0.583437	0.267	0.19	1	Specc1
2.75278e-05	0.583026	0.837	0.705	0.528809	Glmp
4.58451e-05	0.581288	0.773	0.638	0.880684	Stom
0.0353527	0.580763	0.36	0.257	1	Fam131c
0.00192603	0.578658	0.477	0.295	1	Rgcc
0.000667073	0.577815	0.741	0.629	1	Arhgef18
0.162468	0.577487	0.212	0.152	1	Atp6v1c2
0.00285396	0.577025	0.602	0.486	1	Cyp51
0.011819	0.576226	0.515	0.4	1	Maf
0.00500808	0.575847	0.544	0.39	1	Dennd5a
3.74547e-10	0.575798	1	0.99	7.19505e-06	AA467197
0.0399966	0.575143	0.419	0.324	1	Heg1
0.00343738	0.57442	0.701	0.629	1	Rgs12
0.829881	0.574285	0.259	0.267	1	Hbb-bs
0.000801951	0.573383	0.715	0.581	1	Gak
0.0661202	0.573383	0.401	0.314	1	Slc36a1
0.13349	0.573383	0.206	0.143	1	Sfn
0.00501728	0.57305	0.692	0.6	1	Col17a1
8.44984e-05	0.57197	0.834	0.667	1	Ndfip2
0.162378	0.571774	0.267	0.21	1	Enpep
0.163487	0.570915	0.314	0.257	1	Strc
0.00445571	0.570674	0.654	0.543	1	Rexo2
0.0366912	0.57038	0.392	0.286	1	Lcp2
0.224673	0.569551	0.305	0.267	1	Fkbp11
0.000426607	0.569267	0.753	0.676	1	Dtnbp1
0.158253	0.569267	0.366	0.314	1	Afap1l2
0.0261468	0.568937	0.477	0.381	1	Acat2
0.000374783	0.568089	0.776	0.733	1	Stap2
0.0109455	0.568089	0.253	0.133	1	Kcnj8
0.0356526	0.568089	0.445	0.343	1	Snap29
0.106349	0.568089	0.253	0.181	1	Kalrn
6.63809e-16	0.567114	1	1	1.27518e-11	Cd74
0.114005	0.565966	0.233	0.162	1	Mad2l1
0.0148697	0.565685	0.506	0.39	1	Znfx1
0.0400598	0.565515	0.369	0.267	1	Rilpl2
0.00888593	0.565209	0.564	0.467	1	Prnp
0.0338072	0.564821	0.422	0.324	1	Rusc2
3.71067e-10	0.564613	0.994	0.933	7.12821e-06	H2-K1
9.77518e-12	0.564138	0.997	0.99	1.87781e-07	Litaf
0.000665224	0.563615	0.692	0.514	1	Snf8
0.0445159	0.563615	0.407	0.314	1	Tmem159
0.189314	0.563615	0.215	0.162	1	Gja4
7.35977e-13	0.563343	1	1	1.41381e-08	B2m
0.115238	0.562988	0.468	0.429	1	Dusp5
0.0263647	0.562775	0.547	0.476	1	Psmd2
0.0633843	0.562603	0.328	0.238	1	Fam117a
0.125784	0.560999	0.288	0.219	1	Nmnat3
0.000833556	0.560353	0.654	0.467	1	Tmprss4
0.000428378	0.559654	0.776	0.648	1	Relch
0.0675583	0.559577	0.369	0.286	1	Eng
0.00156149	0.559283	0.692	0.552	1	Rragc
0.000133129	0.558942	0.799	0.705	1	Csrnp1
0.000503051	0.558628	0.791	0.743	1	Plekhn1
0.00782842	0.558628	0.584	0.457	1	Rbfox2
0.0881345	0.557441	0.305	0.229	1	Mcam
0.0467364	0.557167	0.39	0.295	1	Rgs5
0.0101667	0.556916	0.547	0.419	1	Ppp1r12c
0.104626	0.555203	0.422	0.352	1	Ptprb
0.209986	0.553875	0.241	0.19	1	Matn2
0.120459	0.553325	0.279	0.21	1	Ntn1
2.382e-07	0.551943	0.959	0.914	0.00457583	Bcl2l1
0.0010436	0.551714	0.692	0.524	1	Psma5
0.025542	0.551015	0.474	0.371	1	Nsdhl
0.0416202	0.551015	0.401	0.305	1	Mknk1
0.212441	0.551015	0.233	0.181	1	Foxf1
0.000486505	0.550076	0.826	0.714	1	Macf1
0.00224816	0.549788	0.73	0.648	1	Atp6v0b
0.00103575	0.548941	0.669	0.552	1	Hmgcr
1.25566e-07	0.548833	0.983	0.933	0.00241213	Tspan1
0.132697	0.546133	0.39	0.333	1	Ank3
0.121774	0.545779	0.262	0.19	1	Wipf1
0.194582	0.544321	0.215	0.162	1	Maoa
5.33719e-06	0.544168	0.933	0.886	0.102528	Degs1
0.00154011	0.543995	0.741	0.648	1	Fam110a
0.0617073	0.541737	0.291	0.2	1	Cenpa
0.0460014	0.540747	0.471	0.39	1	Eif2ak1
0.0885393	0.540368	0.34	0.257	1	Mgll
1.66661e-10	0.537734	0.997	0.981	3.20156e-06	Cfl1
0.00241384	0.537153	0.788	0.714	1	Jak1
0.0149007	0.537076	0.578	0.476	1	Zdhhc21
0.00340869	0.535035	0.669	0.581	1	Sh3gl1
0.026067	0.53396	0.419	0.305	1	Mocos
0.100501	0.533737	0.384	0.314	1	Ammecr1
1.08444e-06	0.533183	0.948	0.933	0.0208321	Actr1a
0.0251656	0.530837	0.532	0.438	1	Tmem154
0.00536151	0.530231	0.599	0.448	1	Ldlrap1
0.0223019	0.529385	0.573	0.467	1	Fat2
0.179728	0.528989	0.25	0.19	1	Smurf1
0.185888	0.528989	0.238	0.181	1	Ndnf
0.000262457	0.528772	0.808	0.657	1	Gtpbp2
0.0618471	0.527052	0.419	0.333	1	Acsl4
0.00548988	0.526675	0.765	0.743	1	Fam162a
0.0118784	0.526553	0.52	0.39	1	Dpysl2
0.000100721	0.526141	0.855	0.771	1	Arhgap27
0.0619793	0.525672	0.567	0.524	1	P3h4
0.124415	0.52502	0.314	0.248	1	Ddit3.1
0.168461	0.52502	0.233	0.171	1	Plxnc1
1.64971e-08	0.524865	0.948	0.8	0.000316909	H2-Ab1
0.00714883	0.524421	0.61	0.495	1	Eva1b
0.0127592	0.524279	0.538	0.41	1	Mtln
0.0271794	0.524279	0.529	0.419	1	Ackr3
0.0312632	0.522886	0.41	0.305	1	Tspan7
0.0046896	0.520221	0.654	0.552	1	Casp8
0.00553237	0.517791	0.718	0.629	1	Rit1
0.0550579	0.517715	0.416	0.324	1	Sh3pxd2b
1.41535e-05	0.517636	0.901	0.81	0.271889	Kif1b
2.0784e-05	0.517562	0.968	0.924	0.399261	Rbp1
5.3913e-06	0.517463	0.942	0.914	0.103567	Cast
0.0604447	0.517463	0.32	0.229	1	Cdc42ep2
0.000959201	0.516306	0.849	0.752	1	Rtf2
0.0237362	0.516087	0.672	0.638	1	Gns
7.286e-07	0.516063	0.945	0.914	0.0139964	Cpeb4
0.00101992	0.515911	0.802	0.705	1	Usp25
0.12004	0.515787	0.39	0.324	1	Dpp7
0.324262	0.515787	0.201	0.162	1	Mvb12b
0.152167	0.514049	0.311	0.248	1	Tank
0.0493212	0.513694	0.349	0.248	1	Herc4
0.00465812	0.513615	0.756	0.714	1	Pmaip1
0.033581	0.512947	0.404	0.295	1	Ubac2
4.76353e-09	0.512325	1	1	9.15074e-05	Tacstd2
0.0108985	0.512149	0.523	0.4	1	Blvra
0.00178757	0.511677	0.82	0.781	1	Mpzl2
0.0324782	0.510373	0.413	0.305	1	Bmp1
0.0560941	0.510373	0.451	0.362	1	Wipi1
0.150159	0.510373	0.395	0.343	1	Raf1
0.000230254	0.508951	0.84	0.724	1	Rela
0.000495414	0.508857	0.811	0.733	1	Tmem50b
0.0117798	0.508626	0.552	0.419	1	Insig1
1.63458e-05	0.507596	0.939	0.905	0.314004	Rtn4
0.000413597	0.507294	0.814	0.648	1	Xpnpep1
0.202801	0.505886	0.262	0.21	1	Dusp14
0.00626958	0.505734	0.657	0.543	1	Got1
9.88589e-06	0.504727	0.922	0.924	0.189908	Mcl1
0.292663	0.504299	0.346	0.314	1	Fzd7
0.054117	0.503709	0.328	0.238	1	Dab2
0.0215849	0.502662	0.59	0.505	1	Tax1bp3
0.00235993	0.501687	0.77	0.667	1	Nfkbia
0.000646705	0.501576	0.834	0.762	1	Dgkz
0.00696117	0.500974	0.794	0.724	1	Notch1
0.06011	0.500974	0.506	0.429	1	Ccdc12
0.223523	0.500974	0.241	0.19	1	Atad2
0.188508	0.500284	0.387	0.352	1	Cybc1
0.16534	0.500031	0.331	0.276	1	Tmem41a
0.00997985	-0.5001	0.387	0.533	1	Calm3
0.000496046	-0.500515	0.712	0.886	1	Echs1
0.0396825	-0.500515	0.23	0.333	1	AU022252
0.00443074	-0.500515	0.311	0.476	1	Rnf123
0.0225714	-0.500515	0.326	0.448	1	Ids
0.00507112	-0.500964	0.378	0.543	1	Cln6
0.0150729	-0.500964	0.378	0.514	1	Atpsckmt
0.0464078	-0.501122	0.308	0.41	1	Cpne2
0.000479427	-0.501452	0.584	0.762	1	Dnajb2
0.00188113	-0.501452	0.637	0.743	1	Bptf
0.00243464	-0.501452	0.663	0.771	1	Limd2
0.0414318	-0.501452	0.206	0.305	1	Ypel2
0.0783572	-0.501452	0.195	0.276	1	Slc25a19
0.00440457	-0.501599	0.576	0.695	1	Sympk
0.00583835	-0.501599	0.552	0.676	1	Coa3
0.0637446	-0.501802	0.302	0.39	1	Golga5
0.0107186	-0.501984	0.352	0.486	1	Ndor1
0.02993	-0.502096	0.43	0.524	1	Wdr45
1.14438e-15	-0.502227	1	1	2.19835e-11	Ucp2
0.0356949	-0.502566	0.285	0.39	1	Snx21
0.0716427	-0.502566	0.279	0.362	1	Terf2ip
0.0567147	-0.502566	0.186	0.276	1	Thsd1
0.0866316	-0.502566	0.186	0.267	1	Plekha8
6.04868e-07	-0.502725	0.965	0.981	0.0116195	Hdlbp
5.17622e-05	-0.503072	0.762	0.886	0.994351	Sfxn3
0.0451002	-0.503205	0.337	0.429	1	Htatsf1
0.00331048	-0.503433	0.451	0.61	1	Ogt
0.00605123	-0.503433	0.244	0.39	1	Tor1a
0.104298	-0.503433	0.27	0.343	1	Acyp2
0.00730624	-0.50362	0.39	0.543	1	Pacs2
8.63088e-05	-0.503911	0.738	0.867	1	Eef1d
0.00381768	-0.503911	0.308	0.476	1	Cstf3
0.0455422	-0.503911	0.157	0.248	1	Hibch
5.86599e-08	-0.504078	0.907	0.971	0.00112686	Eif4g2
0.0385839	-0.504214	0.398	0.495	1	Tmem11
0.005762	-0.504292	0.503	0.657	1	Txndc11
3.83764e-08	-0.504336	0.948	0.952	0.000737211	Ndufc2
0.0379146	-0.504424	0.241	0.343	1	Sprtn
6.76729e-07	-0.505476	0.962	0.99	0.013	Cd164
0.00129117	-0.505568	0.57	0.733	1	Usp22
0.0110382	-0.505568	0.227	0.362	1	Mblac1
0.0221238	-0.505568	0.291	0.41	1	Rfxap
0.065598	-0.505568	0.157	0.238	1	Letmd1
0.112511	-0.505568	0.16	0.229	1	Nlk
0.159024	-0.505568	0.16	0.219	1	Vcpip1
0.219422	-0.505568	0.16	0.21	1	Mtx2
3.67147e-12	-0.505769	0.985	1	7.0529e-08	Gnb2
1.02722e-06	-0.506159	0.872	0.905	0.0197329	Mtch1
0.00488769	-0.50621	0.381	0.552	1	Ccdc174
0.00289172	-0.5067	0.41	0.571	1	Ado
0.0843931	-0.506905	0.189	0.267	1	Fcsk
0.00688269	-0.507199	0.299	0.448	1	Nub1
0.00720703	-0.507199	0.314	0.467	1	Irak3
0.0217077	-0.507199	0.352	0.476	1	Kmt5b
0.00283098	-0.507448	0.581	0.695	1	Rpn1
0.0693751	-0.507661	0.134	0.21	1	Cplane1
0.000779017	-0.508147	0.517	0.695	1	Foxo1
1.94259e-12	-0.508704	0.974	1	3.73171e-08	Vps28
0.0251529	-0.508927	0.256	0.371	1	Gpbp1
0.00226452	-0.509079	0.459	0.629	1	Gpalpp1
0.00625304	-0.509202	0.305	0.457	1	Fbrsl1
0.0130212	-0.50939	0.349	0.486	1	Slc35a2
0.000750485	-0.509463	0.57	0.752	1	Tmem205
0.00142297	-0.50983	0.512	0.657	1	Phip
0.00421375	-0.510385	0.474	0.619	1	Tshz1
0.0066812	-0.510385	0.276	0.429	1	Gtf2e2
0.0108315	-0.510385	0.273	0.41	1	Zmym4
0.0198052	-0.510385	0.285	0.41	1	Fbxw2
0.0702079	-0.510385	0.183	0.267	1	Prr15
0.0702994	-0.510385	0.174	0.257	1	Ahdc1
0.0702994	-0.510385	0.174	0.257	1	Nacc1
0.0995635	-0.510385	0.183	0.257	1	Psmd6
0.114857	-0.510385	0.241	0.314	1	Yeats2
0.119682	-0.510385	0.177	0.248	1	Foxred1
4.29192e-08	-0.51073	0.907	0.971	0.000824478	Ssr4
0.000215562	-0.510893	0.846	0.924	1	Plekha7
5.11644e-05	-0.511	0.727	0.819	0.982867	Abcc1
0.012246	-0.5112	0.404	0.533	1	Haghl
0.0114496	-0.511721	0.262	0.4	1	Synj1
0.0156585	-0.511721	0.477	0.581	1	Epc1
0.0376957	-0.512082	0.212	0.314	1	Nfxl1
0.00237065	-0.512347	0.343	0.524	1	Brpf3
0.00240681	-0.512455	0.43	0.59	1	Ppm1g
0.00818475	-0.51271	0.433	0.562	1	Pfkfb2
0.0142214	-0.51271	0.299	0.429	1	Fbh1
0.0224092	-0.51271	0.294	0.41	1	Bcor
0.0495392	-0.51271	0.151	0.238	1	Atad2b
0.0879895	-0.51271	0.172	0.248	1	Clec16a
2.36318e-06	-0.512972	0.805	0.886	0.0453968	Mat2a
0.00250982	-0.513239	0.233	0.4	1	Rnf34
0.0306779	-0.513239	0.259	0.371	1	Csnk1g1
0.0359415	-0.513239	0.247	0.352	1	1700021F05Rik
0.0087192	-0.513606	0.416	0.543	1	Faf2
0.0195446	-0.51408	0.276	0.4	1	Pgap1
0.0288434	-0.51408	0.189	0.295	1	Xxylt1
0.0652968	-0.51408	0.189	0.276	1	Aar2
0.132119	-0.51408	0.201	0.267	1	Gpaa1
1.00982e-05	-0.514827	0.672	0.867	0.193986	Baiap2l1
1.08594e-06	-0.514898	0.875	0.952	0.0208609	Txndc5
0.000264312	-0.515087	0.584	0.743	1	Uqcc3
0.0105098	-0.515219	0.349	0.486	1	Atpaf1
0.0259197	-0.515622	0.276	0.39	1	Tdp2
0.077804	-0.515622	0.137	0.21	1	Slc39a10
0.0965865	-0.515622	0.148	0.219	1	Tmem53
0.0083155	-0.516099	0.291	0.438	1	Prickle3
0.00307194	-0.516232	0.41	0.581	1	Cdip1
0.00144678	-0.516468	0.436	0.61	1	Cog7
0.00918003	-0.516763	0.352	0.495	1	Ttc3
0.00141166	-0.517003	0.593	0.762	1	Abcc4
0.0598159	-0.517003	0.224	0.314	1	Polk
0.167019	-0.517003	0.224	0.286	1	Dcaf15
0.000717952	-0.517108	0.613	0.771	1	Pnkd
0.0212162	-0.517372	0.247	0.371	1	Rdh12
0.0677665	-0.517372	0.262	0.352	1	Agpat5
0.0083377	-0.517641	0.308	0.448	1	Ctdp1
0.0634075	-0.517641	0.282	0.371	1	Tbl1xr1
0.00920172	-0.518009	0.355	0.495	1	Kmt2e
0.0792186	-0.518009	0.366	0.438	1	Mllt10
0.000117768	-0.51845	0.724	0.829	1	Trabd
0.000320812	-0.518711	0.573	0.771	1	Sort1
0.000745091	-0.519374	0.587	0.743	1	Iars2
0.00635601	-0.519374	0.279	0.429	1	Tmem203
0.0138535	-0.519374	0.308	0.438	1	Cgrrf1
0.0250199	-0.519374	0.27	0.39	1	Gopc
0.059886	-0.519374	0.317	0.4	1	Mark4
0.0666797	-0.519374	0.201	0.286	1	Smad6
0.0682747	-0.519374	0.276	0.362	1	Polr2c
0.0179037	-0.519374	0.241	0.362	1	Extl3
0.0022296	-0.520032	0.564	0.705	1	Il6st
0.000786879	-0.520971	0.52	0.705	1	Tbc1d15
1.06718e-06	-0.521076	0.814	0.924	0.0205005	2024-09-09
0.000188318	-0.521155	0.576	0.752	1	Elof1
0.0206116	-0.521336	0.27	0.39	1	Crtc2
0.0258355	-0.521336	0.256	0.371	1	0610010F05Rik
0.0988417	-0.521336	0.27	0.343	1	2310033P09Rik
0.0029625	-0.521688	0.387	0.552	1	Sipa1l1
0.0407761	-0.521688	0.224	0.324	1	Fam50a
0.000473654	-0.522076	0.642	0.81	1	Ndufab1
0.0100388	-0.522195	0.334	0.476	1	Mapre3
0.000362493	-0.522324	0.637	0.81	1	Dag1
0.00582385	-0.522541	0.314	0.467	1	Snx14
2.83959e-05	-0.522774	0.805	0.933	0.545485	Erbin
0.0132919	-0.522985	0.276	0.41	1	Mon2
0.156303	-0.522985	0.151	0.21	1	Pknox1
0.0189387	-0.523358	0.375	0.495	1	Zc3h3
0.0186696	-0.523574	0.238	0.362	1	D2hgdh
0.0309682	-0.523574	0.241	0.352	1	Chd1
0.0627877	-0.523574	0.253	0.343	1	Opa1
0.0940878	-0.523574	0.244	0.324	1	C1qtnf1
0.000273205	-0.523816	0.669	0.781	1	Mpv17l2
0.00867357	-0.523947	0.39	0.533	1	Tulp3
0.000258474	-0.524392	0.497	0.686	1	Clasrp
0.0251908	-0.524392	0.294	0.41	1	Hmg20a
0.000197544	-0.524868	0.593	0.781	1	Eml2
0.0017649	-0.524868	0.628	0.733	1	Tsta3
3.43799e-10	-0.52505	0.962	1	6.60438e-06	Sri
7.10849e-08	-0.525141	0.913	0.962	0.00136554	Tmem59
0.0171183	-0.525606	0.128	0.229	1	Gldc
0.0183542	-0.525606	0.317	0.438	1	Ctnnbl1
0.0384593	-0.525606	0.163	0.257	1	3300002I08Rik
0.0841123	-0.525606	0.163	0.238	1	Atrip
0.0203543	-0.525923	0.355	0.476	1	Wapl
0.0305051	-0.525923	0.366	0.467	1	Trp53bp2
0.000467944	-0.526153	0.526	0.714	1	Txnl1
0.00445488	-0.526464	0.279	0.438	1	Eif1ad
0.0332834	-0.526464	0.288	0.4	1	Wdr5
0.000109355	-0.526574	0.733	0.857	1	Canx
8.32839e-07	-0.526833	0.869	0.943	0.0159988	Zmat2
0.00024995	-0.52686	0.599	0.771	1	Ppp1r13l
0.00560977	-0.527595	0.288	0.448	1	Timm10b
0.00839131	-0.527595	0.355	0.495	1	Tmem245
0.0202415	-0.527595	0.25	0.371	1	Mob3c
0.021676	-0.527595	0.262	0.381	1	Vdac3
0.0243479	-0.527595	0.349	0.457	1	Plpp5
0.0391875	-0.527595	0.241	0.343	1	Amn1
0.0287033	-0.528573	0.317	0.438	1	Mtmr9
0.000533414	-0.528674	0.509	0.714	1	Tmem135
0.000203535	-0.528797	0.622	0.81	1	Dennd6a
0.00447933	-0.528797	0.235	0.39	1	Ift57
0.00731055	-0.529428	0.323	0.476	1	Glyr1
0.000186717	-0.529475	0.718	0.829	1	Kdsr
5.65889e-05	-0.529704	0.738	0.876	1	Nt5c
6.61825e-08	-0.529755	0.904	0.99	0.00127137	Esrp1
0.00503353	-0.529816	0.291	0.448	1	Klhdc10
0.012018	-0.529816	0.41	0.533	1	Rnf20
0.0123719	-0.529816	0.299	0.438	1	Kbtbd2
0.0337966	-0.529816	0.302	0.41	1	Polr3d
0.137997	-0.529816	0.157	0.219	1	Ddx20
0.172327	-0.529816	0.163	0.219	1	Zfp276
0.00250153	-0.530079	0.465	0.61	1	Urod
0.00263509	-0.530181	0.36	0.533	1	Txnl4a
0.0309411	-0.530181	0.346	0.448	1	Mad2l2
0.0036683	-0.530269	0.488	0.648	1	Mecr
0.0264752	-0.530412	0.233	0.343	1	Clk4
1.0924e-05	-0.530599	0.756	0.924	0.209851	Dnm2
0.0372582	-0.530689	0.326	0.429	1	LTO1
0.045868	-0.530689	0.32	0.419	1	Ankrd54
0.000716817	-0.530907	0.634	0.762	1	Kmt2c
0.00588479	-0.531447	0.404	0.552	1	Lmbrd2
0.138103	-0.531447	0.262	0.324	1	Shprh
0.000231895	-0.531447	0.509	0.695	1	Tuba1a
0.103565	-0.531447	0.174	0.248	1	Kri1
1.57787e-06	-0.531594	0.799	0.914	0.0303109	Tspan15
0.0274679	-0.532696	0.189	0.295	1	Cbl
0.10475	-0.532696	0.186	0.257	1	Plekha3
5.9461e-07	-0.533286	0.727	0.933	0.0114225	Uck2
0.00809619	-0.533682	0.305	0.448	1	Dock11
0.0167507	-0.533682	0.311	0.429	1	Pdzd8
0.035168	-0.533682	0.424	0.514	1	Med31
0.0474529	-0.533682	0.209	0.305	1	Fhdc1
0.000126195	-0.534481	0.672	0.8	1	Dgat2
0.00668606	-0.535141	0.352	0.495	1	Rapgef2
0.0803987	-0.535141	0.137	0.21	1	Utp23
0.0926246	-0.535141	0.14	0.21	1	Map1s
0.104577	-0.535141	0.134	0.2	1	Pdss1
0.0337115	-0.535696	0.288	0.39	1	Phactr2
0.00706138	-0.535862	0.413	0.543	1	Trappc5
0.009663	-0.536169	0.311	0.448	1	Kctd3
0.0183735	-0.536169	0.297	0.419	1	Fam114a2
0.0483116	-0.536169	0.16	0.248	1	Rufy2
0.0577173	-0.536169	0.163	0.248	1	Dvl2
0.0746275	-0.536169	0.16	0.238	1	Mcrs1
0.10787	-0.536169	0.151	0.219	1	Mettl17
2.72732e-08	-0.536481	0.892	0.99	0.000523917	Hsd17b11
0.000321469	-0.536652	0.608	0.762	1	Cyb561
1.55382e-06	-0.536679	0.843	0.933	0.0298488	Actn1
0.00251067	-0.536933	0.314	0.486	1	Dhx34
0.00261262	-0.536933	0.631	0.752	1	Hipk1
0.0312865	-0.536933	0.183	0.286	1	Mier3
0.0701415	-0.536933	0.186	0.267	1	Wdr53
0.00203134	-0.537341	0.485	0.667	1	Gabpb2
0.0128528	-0.537522	0.198	0.324	1	Fbxo46
0.0416368	-0.537522	0.198	0.295	1	Zfp532
0.0231202	-0.53799	0.221	0.333	1	2310039H08Rik
0.0752091	-0.53799	0.23	0.314	1	Ino80c
0.00458323	-0.53819	0.433	0.571	1	Rdh14
0.0266533	-0.538371	0.241	0.352	1	Mpg
0.00147859	-0.538536	0.433	0.61	1	Chd2
0.00786373	-0.538688	0.259	0.4	1	Repin1
0.00428246	-0.538827	0.48	0.6	1	Alg2
0.0227644	-0.539183	0.302	0.419	1	Ppp2r3a
0.00239287	-0.539838	0.366	0.533	1	Slc35a1
0.000472646	-0.541349	0.73	0.81	1	Nudt19
0.00136453	-0.542094	0.5	0.648	1	Gal3st1
0.0105443	-0.542094	0.299	0.438	1	Cnot7
0.0133377	-0.542094	0.247	0.381	1	Svil
0.0225104	-0.542094	0.299	0.419	1	Utp15
0.0261355	-0.542094	0.23	0.343	1	Ap4m1
0.0305186	-0.542094	0.209	0.314	1	Hfe
0.0485319	-0.542094	0.177	0.267	1	Guca1a
0.0527099	-0.542094	0.282	0.371	1	Creb1
0.0561289	-0.542094	0.201	0.286	1	Pklr
0.0660964	-0.542094	0.192	0.276	1	Tent4a
0.0934755	-0.542094	0.148	0.219	1	Ercc8
0.120146	-0.542094	0.145	0.21	1	St3gal3
0.136034	-0.542094	0.148	0.21	1	Ybey
0.192839	-0.542094	0.148	0.2	1	Prr3
2.35818e-06	-0.542582	0.837	0.962	0.0453007	Cox7a2l
1.5695e-09	-0.542903	0.959	1	3.01502e-05	Bag1
1.3667e-09	-0.543524	0.968	1	2.62544e-05	Eif3c
0.00347423	-0.543819	0.442	0.6	1	Prrg2
0.00242239	-0.543896	0.669	0.79	1	Hbegf
6.05154e-06	-0.544108	0.762	0.857	0.11625	Tmed7
0.00058371	-0.544178	0.36	0.581	1	Cog4
0.00149547	-0.544178	0.378	0.571	1	Cebpzos
0.00159873	-0.544562	0.352	0.543	1	Dhrs4
0.00243225	-0.544562	0.34	0.514	1	Cops2
0.0236314	-0.544562	0.328	0.438	1	Cmtm7
0.00723137	-0.544909	0.302	0.448	1	Ate1
7.23674e-07	-0.544977	0.831	0.924	0.0139018	Tm9sf3
1.49793e-08	-0.545122	0.86	0.962	0.000287752	Trappc6a
0.011189	-0.545122	0.282	0.419	1	Prmt2
0.0333093	-0.545369	0.285	0.39	1	Dtd1
6.02227e-06	-0.545661	0.759	0.876	0.115688	Emc10
0.0233464	-0.545661	0.253	0.371	1	Peak1
0.00968051	-0.546009	0.395	0.533	1	Hikeshi
0.0651556	-0.546009	0.238	0.324	1	Slc35a5
2.91072e-09	-0.546044	0.939	0.971	5.59148e-05	Apobec3
0.00622556	-0.546433	0.375	0.505	1	Ccz1
0.00955858	-0.546433	0.186	0.314	1	Orc5
0.0390555	-0.546433	0.206	0.305	1	Kif3b
0.00241504	-0.546771	0.465	0.61	1	Lgr4
0.00200598	-0.54696	0.352	0.524	1	Nsa2
0.0404013	-0.54696	0.189	0.286	1	Vgll4
0.000918561	-0.547112	0.535	0.695	1	Farsb
0.0114816	-0.547274	0.328	0.457	1	Sesn1
0.0173006	-0.547274	0.34	0.457	1	Fbxo4
0.0020309	-0.547447	0.549	0.638	1	Cacfd1
0.00122885	-0.547632	0.413	0.59	1	R3hdm2
0.0085879	-0.547632	0.328	0.467	1	Smarcc1
0.105597	-0.547632	0.177	0.248	1	Smpd4
3.14582e-05	-0.54786	0.721	0.838	0.604312	Klf3
0.00454276	-0.5479	0.413	0.562	1	Bola1
0.00667702	-0.548044	0.299	0.448	1	Insig2
0.0416677	-0.548044	0.314	0.41	1	Upf2
0.00317043	-0.548194	0.404	0.571	1	Madd
0.00967239	-0.548521	0.36	0.495	1	Fah
0.119382	-0.548521	0.145	0.21	1	Ung
0.119851	-0.548521	0.154	0.219	1	Kat8
0.000187275	-0.548733	0.529	0.743	1	Arglu1
0.00237709	-0.548733	0.541	0.667	1	Alkbh6
0.00747769	-0.549081	0.256	0.4	1	Rexo1
0.0120874	-0.549081	0.259	0.39	1	Dcaf5
0.0147806	-0.549081	0.253	0.381	1	Fyttd1
0.000251631	-0.549399	0.392	0.61	1	Pnpo
0.00816055	-0.549399	0.424	0.562	1	Tbc1d17
7.52839e-14	-0.549645	0.988	1	1.4462e-09	Sec11c
1.99148e-06	-0.549979	0.735	0.914	0.0382563	Rassf7
0.104722	-0.550132	0.154	0.219	1	Ighg2b
0.00111092	-0.550268	0.311	0.505	1	Xrcc1
0.0168461	-0.550556	0.212	0.333	1	Zkscan8
2.75384e-07	-0.550603	0.881	0.962	0.00529012	Srebf1
0.00585417	-0.550738	0.48	0.6	1	Fnta
0.000984885	-0.551128	0.424	0.6	1	Ilvbl
0.000603041	-0.551555	0.416	0.619	1	Ndufv2
0.00360595	-0.551555	0.267	0.429	1	Odr4
0.00714427	-0.551555	0.471	0.619	1	Fopnl
0.0273827	-0.551555	0.189	0.295	1	Dmwd
0.0628292	-0.551555	0.192	0.276	1	Maml2
0.00389541	-0.552363	0.241	0.4	1	Tmem139
0.00195214	-0.552541	0.401	0.571	1	Tsn
0.00635768	-0.552821	0.317	0.476	1	G6pc3
0.00738809	-0.552821	0.308	0.457	1	Kif13a
0.0930613	-0.552821	0.172	0.248	1	Srrd
0.116709	-0.552821	0.18	0.248	1	Terf1
2.04773e-05	-0.552932	0.689	0.848	0.393368	Slc50a1
0.000257193	-0.55303	0.477	0.667	1	Dnlz
0.00207748	-0.553116	0.369	0.552	1	Ro60
0.00454235	-0.55359	0.297	0.457	1	Exoc2
0.00685231	-0.55359	0.294	0.438	1	Snx19
0.000931664	-0.554017	0.483	0.648	1	Hdac3
0.00780503	-0.554478	0.343	0.486	1	Eefsec
0.0106014	-0.554478	0.337	0.476	1	Kmt2d
0.0115784	-0.554478	0.474	0.581	1	Iah1
0.0138763	-0.554478	0.218	0.343	1	Sap30bp
0.0411648	-0.554478	0.227	0.324	1	Eef1e1
0.071617	-0.554478	0.151	0.229	1	Zcchc4
0.150144	-0.554478	0.16	0.219	1	Ctc1
0.00160794	-0.554873	0.541	0.686	1	Cav2
8.78489e-05	-0.55515	0.61	0.81	1	Yipf3
0.0276322	-0.555515	0.276	0.39	1	Pmf1
6.2151e-05	-0.555779	0.631	0.829	1	Gpr108
0.0349055	-0.5559	0.203	0.305	1	Aph1a
0.0429633	-0.5559	0.201	0.295	1	Rxylt1
0.0502067	-0.5559	0.203	0.295	1	Cdh11
0.0628285	-0.556741	0.125	0.2	1	Tcaf2
0.00174884	-0.557691	0.32	0.495	1	Atp9b
0.000314342	-0.557896	0.477	0.695	1	Adprhl2
0.00329642	-0.558068	0.494	0.61	1	Mtmr10
0.0041473	-0.558214	0.416	0.562	1	Gsk3a
0.00266494	-0.558396	0.433	0.59	1	Ngef
0.000480073	-0.558668	0.497	0.686	1	Zfp740
0.0128765	-0.558773	0.311	0.429	1	Mib2
0.00506806	-0.558862	0.529	0.648	1	Per2
7.51922e-06	-0.559345	0.738	0.914	0.144444	Tmem131
0.000160077	-0.560016	0.567	0.743	1	Myadm
0.0201977	-0.560016	0.235	0.352	1	Pla2g4e
0.0535896	-0.560016	0.206	0.295	1	Rnf168
0.0626397	-0.560016	0.25	0.333	1	Hectd4
0.104704	-0.560016	0.16	0.229	1	Bloc1s5
0.00753599	-0.561077	0.352	0.495	1	Gtf3c2
0.000978135	-0.561153	0.544	0.695	1	Naprt
2.76841e-05	-0.561194	0.776	0.857	0.531812	Mgat2
0.000199459	-0.561552	0.576	0.752	1	Abhd11
7.25325e-11	-0.5621	0.968	0.99	1.39335e-06	Eif3k
0.0022846	-0.562793	0.39	0.562	1	Prkag1
0.00629162	-0.563156	0.43	0.562	1	Sephs2
0.00250328	-0.563156	0.238	0.4	1	Tor4a
0.00677778	-0.563156	0.358	0.495	1	Zbtb45
0.0207319	-0.563156	0.256	0.371	1	2810004N23Rik
0.0311174	-0.563156	0.378	0.486	1	Axin1
0.0333261	-0.563156	0.122	0.21	1	C6
0.0534335	-0.563156	0.131	0.21	1	Kptn
0.000822646	-0.563423	0.497	0.657	1	Wipi2
0.00566547	-0.563627	0.285	0.438	1	Kbtbd11
0.00946677	-0.563627	0.308	0.448	1	Ubap2
0.0228288	-0.563627	0.305	0.429	1	Btbd2
0.0104063	-0.563739	0.48	0.581	1	Gtf3c6
0.0027422	-0.563921	0.366	0.533	1	Plch1
0.00595416	-0.564266	0.265	0.41	1	Foxo4
0.00073673	-0.564462	0.328	0.533	1	Prpf38a
0.000614146	-0.564589	0.608	0.733	1	Nfib
6.23402e-05	-0.564637	0.628	0.8	1	Thap12
0.00236551	-0.565178	0.305	0.476	1	Sec24b
0.0115565	-0.565178	0.297	0.438	1	Atad3a
0.0320937	-0.565178	0.36	0.457	1	Thoc6
0.0424068	-0.565178	0.166	0.257	1	Lysmd1
0.0553339	-0.565178	0.163	0.248	1	Zdhhc24
0.0813691	-0.565178	0.163	0.238	1	Ndufs3
0.157098	-0.565178	0.233	0.295	1	Svep1
7.50453e-09	-0.56563	0.916	0.952	0.000144162	Tram1
0.000147103	-0.565701	0.663	0.79	1	Klf9
0.000852835	-0.565862	0.584	0.762	1	Sun1
0.00835092	-0.566168	0.256	0.39	1	Gcc1
0.0177709	-0.566168	0.265	0.39	1	Rbbp6
0.0018948	-0.566342	0.404	0.571	1	Unc13b
0.0537915	-0.566589	0.186	0.276	1	Mitd1
3.22819e-09	-0.566933	0.866	0.962	6.20136e-05	Amfr
0.000171384	-0.566969	0.631	0.752	1	Tial1
0.0639987	-0.566969	0.276	0.362	1	Cipc
2.73919e-13	-0.567326	0.977	1	5.26199e-09	Ezr
1.23073e-07	-0.567521	0.858	0.933	0.00236423	Erbb3
0.0719876	-0.567629	0.215	0.295	1	Map3k14
0.00261784	-0.567629	0.317	0.486	1	Mphosph8
0.0864023	-0.568428	0.247	0.324	1	Ppip5k2
0.00850514	-0.568655	0.366	0.495	1	Dhx30
0.000473455	-0.568762	0.436	0.648	1	Leng1
0.0105588	-0.569061	0.279	0.41	1	Nmt1
0.0168483	-0.569061	0.259	0.381	1	Armc10
0.1156	-0.569061	0.137	0.2	1	Mapk7
0.167706	-0.569061	0.145	0.2	1	Dph7
0.000353831	-0.569279	0.541	0.714	1	Inppl1
0.00257796	-0.569575	0.285	0.457	1	Uty
0.0319513	-0.569575	0.285	0.39	1	Zfp827
0.00863815	-0.57	0.323	0.457	1	Mnt
0.011048	-0.57	0.302	0.438	1	Slc35d1
0.01283	-0.57	0.297	0.429	1	Arhgap18
0.0463818	-0.57	0.16	0.248	1	Aplnr
0.0485455	-0.57	0.169	0.257	1	C9orf72
0.000923837	-0.570245	0.427	0.61	1	Luc7l
6.13337e-05	-0.570465	0.651	0.819	1	Rap1gap
0.0416897	-0.570663	0.198	0.295	1	Fxyd6
0.105107	-0.570663	0.198	0.267	1	Rfesd
0.00450059	-0.570927	0.358	0.514	1	Pick1
0.0114956	-0.571157	0.215	0.343	1	Slx1b
0.0130453	-0.571157	0.209	0.333	1	Oxnad1
0.0203515	-0.571157	0.218	0.333	1	Gpatch8
0.00590922	-0.572089	0.276	0.429	1	Wee1
0.00240317	-0.572294	0.314	0.486	1	Iws1
0.0133488	-0.572294	0.311	0.438	1	Ptpn9
0.0001089	-0.572955	0.605	0.762	1	Maged1
0.00228816	-0.572955	0.413	0.571	1	Mogs
0.000222422	-0.573043	0.645	0.79	1	Ildr1
7.0607e-05	-0.573605	0.602	0.762	1	Efcab14
0.00249128	-0.574516	0.288	0.457	1	Orc2
0.00917641	-0.574516	0.384	0.514	1	Urgcp
0.0158241	-0.574516	0.294	0.419	1	Rbpms
0.0198528	-0.574516	0.201	0.314	1	Cep68
0.0262275	-0.574516	0.119	0.21	1	Avil
0.0296369	-0.574516	0.192	0.295	1	Lrig2
0.0500406	-0.574516	0.145	0.229	1	Stard13
0.0930611	-0.574516	0.233	0.305	1	N6amt1
5.08017e-05	-0.575357	0.622	0.81	0.975901	Usp15
0.00186595	-0.576042	0.424	0.59	1	Prxl2c
4.55178e-05	-0.576136	0.631	0.81	0.874398	Nosip
0.000447398	-0.576242	0.36	0.552	1	Dele1
0.00354339	-0.57737	0.241	0.4	1	Uspl1
0.00674844	-0.57737	0.247	0.39	1	Atf7
0.00249166	-0.577534	0.424	0.571	1	Sf3a3
7.89509e-12	-0.577823	0.887	0.99	1.51665e-07	Krt8
0.000166095	-0.578065	0.654	0.8	1	Mea1
0.00255971	-0.578163	0.5	0.619	1	Psma1
0.0124864	-0.578163	0.201	0.324	1	Rhno1
0.0158042	-0.578163	0.189	0.305	1	Ptrh2
0.0248041	-0.578163	0.186	0.295	1	Cd300lg
0.00085514	-0.578753	0.436	0.629	1	Slc41a1
0.00116721	-0.578753	0.326	0.514	1	Ogfod2
0.00191752	-0.578753	0.314	0.495	1	Hmbs
0.0407498	-0.578753	0.174	0.267	1	Plxna3
1.7362e-06	-0.578822	0.805	0.933	0.0333524	Slc39a4
0.00219429	-0.579125	0.291	0.467	1	Zfp574
0.00433751	-0.579569	0.39	0.533	1	Plekhg3
0.0246338	-0.579569	0.262	0.381	1	Sulf1
0.0446951	-0.579569	0.142	0.229	1	Alg12
0.0549866	-0.579569	0.14	0.219	1	Pinx1
0.0600809	-0.579569	0.148	0.229	1	Slc35d2
0.00265655	-0.579916	0.346	0.514	1	Stx17
0.0136938	-0.580108	0.253	0.381	1	Cand1
0.0184271	-0.580108	0.247	0.362	1	Tmem161a
1.73407e-06	-0.580928	0.721	0.857	0.0333114	Ehmt2
0.00240173	-0.581316	0.512	0.648	1	Odf2
0.00075789	-0.581623	0.5	0.667	1	Pitpnm3
0.00111339	-0.581623	0.387	0.562	1	Churc1
0.0251261	-0.581623	0.215	0.324	1	Nr2c2ap
0.0324181	-0.581623	0.212	0.314	1	Ankrd49
0.0194135	-0.581959	0.294	0.41	1	Hivep3
5.48111e-05	-0.582736	0.683	0.829	1	2610507B11Rik
2.79575e-06	-0.583122	0.747	0.867	0.0537064	Egln2
0.00167971	-0.583286	0.349	0.533	1	Ift27
1.81339e-06	-0.583328	0.709	0.857	0.0348353	Celf1
0.00604773	-0.583435	0.311	0.457	1	Rrp1b
0.0124964	-0.583695	0.401	0.514	1	Paqr8
0.0148708	-0.583695	0.241	0.362	1	Atxn7
4.27522e-05	-0.583794	0.581	0.8	0.82127	Guk1
0.00110543	-0.584067	0.552	0.667	1	1810030O07Rik
0.00683939	-0.584264	0.297	0.438	1	Gm49336
0.0579453	-0.584264	0.148	0.229	1	Nit1
1.96632e-05	-0.584405	0.648	0.819	0.37773	Hsd17b10
0.000531914	-0.584431	0.59	0.714	1	Smad3
9.43097e-05	-0.584469	0.526	0.724	1	Xpo6
0.00254342	-0.58464	0.34	0.505	1	Bag5
0.00273982	-0.58464	0.349	0.514	1	Zxdc
0.00022535	-0.585014	0.596	0.743	1	Slc35c1
0.039767	-0.585487	0.302	0.4	1	Cog2
0.00103641	-0.585642	0.366	0.552	1	Uevld
0.00478227	-0.585755	0.413	0.571	1	Pik3r1
0.00131925	-0.586488	0.305	0.486	1	Rnf40
0.031886	-0.586488	0.407	0.505	1	Mmadhc
0.0537798	-0.586488	0.189	0.276	1	Tmem35b
0.00106657	-0.586488	0.433	0.6	1	Ubtf
0.00336225	-0.586488	0.227	0.381	1	Fam241b
0.0113982	-0.586488	0.241	0.371	1	Actr5
0.0139997	-0.586488	0.238	0.362	1	Ttll5
0.0854813	-0.586488	0.131	0.2	1	Ppil1
0.00019253	-0.587007	0.512	0.724	1	Mettl9
1.25485e-09	-0.587128	0.953	0.962	2.41056e-05	Prdx6
0.00612497	-0.587213	0.407	0.552	1	Decr1
0.000254826	-0.587323	0.613	0.733	1	Fto
0.00427991	-0.587691	0.265	0.419	1	Sltm
0.00592994	-0.587691	0.273	0.419	1	Bsdc1
0.00625098	-0.587691	0.265	0.41	1	Bod1l
0.00152229	-0.58784	0.407	0.581	1	2310009A05Rik
0.00721522	-0.58784	0.384	0.524	1	Enc1
0.0115942	-0.588031	0.206	0.333	1	Slc16a13
0.0126594	-0.588031	0.195	0.314	1	Hnf4a
0.000118658	-0.588345	0.616	0.79	1	Esrp2
0.0889052	-0.588637	0.166	0.238	1	Hccs
0.148545	-0.588637	0.16	0.219	1	Dph5
0.0175952	-0.589162	0.253	0.371	1	Mtmr4
0.000960905	-0.5894	0.523	0.686	1	Wdfy1
0.00111345	-0.590029	0.404	0.59	1	Tbl1x
0.00245239	-0.590029	0.349	0.514	1	Pptc7
1.98275e-06	-0.590486	0.744	0.876	0.0380886	Tst
0.00599205	-0.590713	0.308	0.457	1	Fam118b
0.012642	-0.590713	0.299	0.429	1	Foxj3
5.45421e-05	-0.591004	0.634	0.819	1	Adgrg1
0.00348359	-0.591004	0.209	0.362	1	Sos1
0.00115641	-0.591725	0.529	0.676	1	Wdr36
1.5978e-10	-0.592019	0.962	1	3.06938e-06	Nsmce4a
0.000403451	-0.592019	0.448	0.657	1	Hdac1
1.61641e-06	-0.59228	0.706	0.857	0.0310513	Cib1
0.00165802	-0.59272	0.32	0.495	1	Cep164
0.0177873	-0.59272	0.308	0.419	1	Naa40
5.11516e-05	-0.592967	0.648	0.8	0.982623	Arrdc3
7.22017e-15	-0.593046	0.985	0.99	1.38699e-10	Cldn3
0.0109967	-0.593078	0.326	0.457	1	Socs7
0.000509251	-0.593699	0.497	0.705	1	Maco1
3.79715e-09	-0.593954	0.962	1	7.29432e-05	Csnk1a1
0.000546584	-0.594022	0.424	0.619	1	Ipo13
0.0256229	-0.594183	0.244	0.352	1	Ppargc1b
0.0150418	-0.594662	0.311	0.438	1	Tmem41b
0.00259559	-0.594836	0.331	0.495	1	Pno1
0.000494546	-0.595296	0.41	0.61	1	Xpa
0.00323628	-0.595374	0.436	0.59	1	AU040320
2.67037e-05	-0.596542	0.305	0.571	0.512978	Crtc3
0.00061534	-0.596542	0.436	0.629	1	Nfat5
0.00262836	-0.596542	0.221	0.381	1	Nprl3
0.00277281	-0.596542	0.308	0.467	1	Gtf2a1
0.00599342	-0.596542	0.27	0.419	1	Nelfa
0.0104194	-0.596542	0.27	0.4	1	Tmem267
0.0146364	-0.596542	0.163	0.276	1	Cd59a
0.0234861	-0.596542	0.198	0.305	1	Trpt1
0.0306215	-0.596542	0.195	0.295	1	Zfp821
0.0401078	-0.596542	0.157	0.248	1	Fkbpl
0.0461472	-0.596542	0.16	0.248	1	Tpmt
0.0507544	-0.596542	0.154	0.238	1	N4bp2
0.0660798	-0.596542	0.142	0.219	1	Nmrk1
0.0979678	-0.596542	0.134	0.2	1	Fam234b
0.310234	-0.596542	0.18	0.219	1	Rhot1
0.00320441	-0.596542	0.378	0.533	1	Trak1
0.000179812	-0.59762	0.442	0.638	1	Shkbp1
0.00092118	-0.59762	0.459	0.61	1	Fndc10
5.79632e-22	-0.598008	0.994	1	1.11347e-17	Fxyd3
1.42622e-06	-0.598106	0.692	0.848	0.0273976	2200002D01Rik
0.00161652	-0.598199	0.343	0.524	1	Bbx
0.00191939	-0.598199	0.346	0.514	1	Ccdc141
0.00306736	-0.598561	0.297	0.457	1	Zmym3
0.0508565	-0.598561	0.302	0.39	1	Gtf3c5
0.000169898	-0.598809	0.442	0.657	1	Fam98c
0.0157501	-0.599545	0.195	0.314	1	Klf11
0.0563585	-0.599545	0.209	0.295	1	Stk4
0.0810229	-0.599545	0.218	0.295	1	Mapkap1
0.00915992	-0.59981	0.343	0.476	1	Edc4
4.02493e-07	-0.599909	0.651	0.895	0.0077319	Pak1
1.59651e-06	-0.600014	0.677	0.857	0.0306689	Itga3
0.022288	-0.600126	0.172	0.276	1	Wdr59
0.044532	-0.600126	0.177	0.267	1	Crebl2
0.0753401	-0.600126	0.189	0.267	1	Ap4s1
9.50018e-06	-0.600374	0.616	0.81	0.182498	Gaa
5.14871e-05	-0.600374	0.401	0.648	0.989067	Btbd3
0.000489312	-0.600374	0.398	0.59	1	Kif2a
0.0572649	-0.600988	0.125	0.2	1	Odc1
0.0659371	-0.600988	0.142	0.219	1	Nsun3
0.0889601	-0.600988	0.14	0.21	1	Col16a1
0.0986546	-0.600988	0.142	0.21	1	Ugt2b34
0.000980129	-0.601595	0.587	0.695	1	Tbcb
0.00157279	-0.601595	0.23	0.4	1	Uvssa
0.00490396	-0.601595	0.416	0.552	1	1700037H04Rik
2.52955e-12	-0.601932	0.988	1	4.85927e-08	Cystm1
1.50128e-13	-0.602064	0.983	1	2.88395e-09	Acadl
0.0214671	-0.602395	0.195	0.305	1	Stat5a
0.0260692	-0.602395	0.209	0.314	1	Tctn3
0.0378073	-0.602395	0.209	0.305	1	Commd9
0.00257471	-0.603085	0.474	0.619	1	Pkn2
0.052322	-0.603495	0.18	0.267	1	Cmip
0.000816715	-0.603687	0.474	0.648	1	Ccdc107
0.000941404	-0.603687	0.506	0.648	1	Rnf44
0.000601106	-0.603766	0.366	0.562	1	Arpc5l
0.00746114	-0.604573	0.416	0.562	1	Nedd9
1.79971e-07	-0.605104	0.773	0.914	0.00345724	Numa1
0.00253401	-0.605104	0.337	0.505	1	Gpt
0.0189819	-0.605104	0.195	0.305	1	Sestd1
0.0353046	-0.605104	0.14	0.229	1	Fgd2
0.0568542	-0.605104	0.14	0.219	1	Sgsh
1.82929e-09	-0.605243	0.895	0.943	3.51406e-05	Etfb
0.000959012	-0.60563	0.451	0.61	1	Exph5
0.000302214	-0.60571	0.392	0.6	1	Vezf1
0.000973588	-0.60571	0.404	0.581	1	Idh3b
2.10821e-11	-0.605847	0.89	0.99	4.04986e-07	Ddost
7.75692e-05	-0.606047	0.613	0.771	1	Hnrnpdl
6.31234e-11	-0.60631	0.945	0.99	1.2126e-06	Lrrc26
2.40555e-08	-0.606328	0.898	0.962	0.000462106	Srsf1
0.00042878	-0.606666	0.32	0.533	1	Cluap1
0.00625517	-0.606666	0.34	0.486	1	Atp10b
0.0399712	-0.606666	0.192	0.286	1	Foxk2
0.0509103	-0.606666	0.198	0.286	1	Mtf2
0.00321241	-0.60705	0.279	0.438	1	Pbx3
0.0165596	-0.60705	0.273	0.39	1	Marveld2
0.00737368	-0.607683	0.209	0.343	1	Wdr74
0.0302881	-0.607683	0.212	0.314	1	Cep89
0.0491502	-0.607683	0.206	0.295	1	Tle1
0.0702735	-0.607683	0.215	0.295	1	Acad9
2.44383e-06	-0.607845	0.724	0.895	0.046946	Paip2
2.11875e-06	-0.608183	0.686	0.876	0.0407012	Scamp2
0.000102174	-0.608397	0.433	0.676	1	Slc9a6
0.000693335	-0.608926	0.372	0.571	1	Pgm3
0.0238079	-0.608926	0.299	0.41	1	Isoc2b
0.0584143	-0.608926	0.157	0.238	1	Rab5a
0.0980509	-0.608926	0.16	0.229	1	Abcb8
0.00287286	-0.609334	0.331	0.486	1	Ilf3
0.00971223	-0.609658	0.343	0.467	1	Fbxl12
0.0225828	-0.609658	0.18	0.286	1	Acvrl1
0.0512237	-0.609658	0.189	0.276	1	Zfp579
0.0700592	-0.609658	0.195	0.276	1	Gm5617
0.0721521	-0.609658	0.18	0.257	1	Klhl26
0.000741908	-0.609921	0.372	0.552	1	Eif2a
0.0120653	-0.61014	0.401	0.524	1	Wdr33
0.00877076	-0.610481	0.256	0.39	1	Ecpas
2.27178e-13	-0.610631	0.962	1	4.36409e-09	Tmbim6
0.00290488	-0.610736	0.285	0.448	1	Tfg
0.0063181	-0.610736	0.279	0.419	1	Ppm1h
0.00827676	-0.610736	0.297	0.429	1	Slc35e1
1.38563e-08	-0.610897	0.797	0.952	0.000266179	Plaat3
0.000103155	-0.610933	0.526	0.752	1	Pkp2
0.00332875	-0.610933	0.32	0.476	1	Zkscan1
6.29607e-05	-0.611883	0.608	0.771	1	Ppa1
3.57448e-06	-0.611931	0.64	0.829	0.0686658	Pon3
3.75917e-06	-0.612484	0.677	0.848	0.0722137	H2afy
0.00145279	-0.612484	0.25	0.419	1	Prkce
0.00213275	-0.612484	0.36	0.524	1	Utp6
0.00388442	-0.612484	0.238	0.39	1	Ppp1r35
0.0113469	-0.612484	0.253	0.381	1	Lias
0.0154965	-0.612484	0.259	0.381	1	Tbcel
0.0170893	-0.612484	0.235	0.352	1	Pdcd2l
0.0205251	-0.612484	0.195	0.305	1	Ppcdc
0.0225299	-0.612484	0.189	0.295	1	Xpo4
0.0384978	-0.612484	0.157	0.248	1	Rc3h2
0.0665748	-0.612484	0.16	0.238	1	Hsph1
0.00112109	-0.613987	0.317	0.505	1	Rabgap1
0.00180155	-0.613987	0.314	0.486	1	Sdccag8
0.0107371	-0.614408	0.253	0.381	1	Arhgef19
0.0356432	-0.615158	0.206	0.305	1	Arfgef3
0.0024959	-0.615446	0.343	0.505	1	Leng9
6.57838e-05	-0.615615	0.541	0.705	1	Prps1l3
0.184595	-0.615804	0.169	0.219	1	Megf6
8.6933e-08	-0.616176	0.834	0.952	0.00166998	Pwwp2b
0.0169318	-0.616442	0.372	0.486	1	Ddx27
0.000340968	-0.616862	0.419	0.61	1	Yap1
0.00225368	-0.616862	0.235	0.4	1	Gnl3l
0.0267313	-0.616862	0.235	0.343	1	Gpatch4
5.63261e-05	-0.61716	0.48	0.705	1	Asb6
1.73771e-05	-0.617555	0.547	0.771	0.333814	Mat2b
0.00970112	-0.617692	0.198	0.324	1	Sft2d3
0.0146478	-0.617692	0.206	0.324	1	Ctu2
0.0195778	-0.617692	0.201	0.314	1	Ipmk
0.00101084	-0.61836	0.384	0.562	1	Tm7sf3
0.00242273	-0.61836	0.392	0.552	1	Mycbp
0.0158486	-0.61836	0.378	0.505	1	Slc25a32
0.00387893	-0.61891	0.244	0.39	1	Rbbp5
0.00520782	-0.61891	0.302	0.448	1	Bcl7b
0.00648967	-0.61891	0.369	0.505	1	Srek1
0.0123602	-0.61891	0.238	0.362	1	Nop10
0.0294745	-0.61891	0.169	0.267	1	Tet2
0.0323659	-0.61891	0.163	0.257	1	Tnfrsf11a
0.000356811	-0.619573	0.343	0.552	1	Fadd
0.00629962	-0.620097	0.198	0.333	1	Mlh1
0.00870576	-0.620097	0.198	0.324	1	Pcca
0.0106398	-0.620097	0.201	0.324	1	Telo2
0.0810289	-0.620097	0.209	0.286	1	Rtel1
0.0515626	-0.620871	0.122	0.2	1	Nle1
0.0515626	-0.620871	0.122	0.2	1	Tsen54
0.0953728	-0.620871	0.134	0.2	1	Zbtb40
0.00284014	-0.621166	0.442	0.59	1	Lpcat3
0.000518318	-0.621417	0.491	0.657	1	Chmp4c
3.44909e-05	-0.621633	0.82	0.905	0.662569	Wnt4
0.0191549	-0.621821	0.169	0.276	1	Msh3
0.0193632	-0.621821	0.177	0.286	1	Kansl1
0.000566968	-0.622382	0.366	0.562	1	Nostrin
0.0240813	-0.622382	0.218	0.324	1	Ttc8
0.0257905	-0.622382	0.209	0.314	1	Mgmt
0.00434542	-0.622752	0.253	0.4	1	Trim65
4.13865e-06	-0.623251	0.802	0.905	0.0795034	Irf3
0.000346148	-0.624556	0.32	0.524	1	Ddx3y
0.00169612	-0.624556	0.363	0.524	1	Cbx4
0.00179956	-0.624556	0.343	0.505	1	Map3k2
0.00207818	-0.624556	0.398	0.552	1	Bet1l
0.00424553	-0.624556	0.259	0.41	1	Rasgef1b
0.0062815	-0.624556	0.215	0.352	1	Sirt4
0.0196085	-0.624556	0.116	0.21	1	Mr1
0.0257525	-0.624556	0.174	0.276	1	Jmjd1c
0.0373055	-0.624556	0.174	0.267	1	Secisbp2
0.0387921	-0.624556	0.174	0.267	1	Inpp4a
1.04281e-07	-0.624979	0.663	0.876	0.00200325	Sin3b
0.00257439	-0.62551	0.439	0.59	1	Sdhaf1
1.62289e-08	-0.625659	0.82	0.952	0.000311757	Tmed9
0.00120942	-0.625719	0.363	0.543	1	Pds5a
0.00287431	-0.625719	0.343	0.495	1	Mpst
0.00254304	-0.625863	0.326	0.486	1	Spef1
0.000429659	-0.626046	0.506	0.648	1	Tmem208
1.46015e-07	-0.626338	0.779	0.933	0.00280494	Pabpn1
0.00724989	-0.626628	0.218	0.352	1	Btrc
0.00779151	-0.626628	0.221	0.352	1	Cnot6
0.0194158	-0.626628	0.201	0.314	1	Fam204a
0.00368864	-0.626852	0.381	0.524	1	Foxp1
0.000646778	-0.62713	0.334	0.524	1	Inpp5b
0.0556943	-0.62713	0.192	0.276	1	Mtdh
0.00100482	-0.627486	0.494	0.667	1	Fh1
0.0481484	-0.627955	0.145	0.229	1	Rngtt
0.0529582	-0.627955	0.14	0.219	1	Bola3
0.0833893	-0.627955	0.14	0.21	1	Utp14b
0.0842047	-0.627955	0.148	0.219	1	Kctd6
0.0955852	-0.627955	0.142	0.21	1	Slc25a46
0.123383	-0.627955	0.14	0.2	1	Tchh
0.000940628	-0.628764	0.462	0.619	1	Slc25a39
0.000219748	-0.628963	0.547	0.714	1	Man1a
7.97063e-05	-0.629308	0.622	0.752	1	Tmem259
0.0141333	-0.629557	0.169	0.286	1	Nt5c3b
0.0294463	-0.629557	0.186	0.286	1	Clcn5
0.000144529	-0.630026	0.628	0.752	1	Aldh3a2
0.00148513	-0.630225	0.311	0.486	1	Cnot11
0.00170592	-0.630489	0.215	0.381	1	Spaca6
0.00600813	-0.630489	0.416	0.543	1	Taf10
0.000698927	-0.630719	0.352	0.533	1	Kmt5c
0.00152693	-0.630719	0.346	0.524	1	Dmxl1
0.000868428	-0.630823	0.424	0.6	1	Zfp516
0.00528662	-0.630823	0.453	0.571	1	Rundc1
0.0189842	-0.631099	0.27	0.381	1	Poc1b
0.0298932	-0.631099	0.137	0.229	1	Col4a5
0.0557715	-0.631099	0.148	0.229	1	Tmem141
0.101091	-0.631099	0.142	0.21	1	Slc26a11
0.000622	-0.631529	0.308	0.505	1	Dpagt1
0.00590853	-0.631529	0.328	0.457	1	Fech
0.0267746	-0.631849	0.192	0.295	1	Zbtb41
0.0628699	-0.631849	0.186	0.267	1	Akr1c19
0.00153323	-0.632096	0.372	0.533	1	Oard1
0.0032218	-0.632292	0.227	0.381	1	Slc35b4
0.00282853	-0.632585	0.265	0.419	1	Phf3
1.05794e-09	-0.632619	0.866	0.943	2.03231e-05	Tsc22d1
0.00354053	-0.634017	0.218	0.371	1	Mblac2
0.00372774	-0.634017	0.305	0.457	1	Vav2
0.00565427	-0.634017	0.363	0.495	1	Ift43
0.00668841	-0.634017	0.241	0.381	1	Fam149b
0.00938003	-0.634017	0.241	0.371	1	Strbp
0.0104591	-0.634017	0.201	0.324	1	Ddx58
0.0142829	-0.634017	0.297	0.41	1	Thumpd3
0.0230242	-0.634017	0.148	0.248	1	Tigd5
0.0362417	-0.634017	0.148	0.238	1	Chm
0.0369008	-0.634017	0.157	0.248	1	Kctd21
0.0421745	-0.634017	0.151	0.238	1	Actr2
0.0446544	-0.634017	0.145	0.229	1	Zzz3
0.000172478	-0.634851	0.416	0.629	1	Brix1
0.00102586	-0.634851	0.43	0.571	1	Cul1
0.00147642	-0.635204	0.32	0.486	1	Dip2a
0.0074557	-0.635398	0.294	0.429	1	Pgm1
0.0124023	-0.635668	0.25	0.371	1	Wwc2
0.00324436	-0.63607	0.372	0.524	1	Usp47
7.52335e-05	-0.636203	0.581	0.752	1	Gbf1
0.00147083	-0.636731	0.39	0.552	1	Emg1
0.0125356	-0.636731	0.14	0.248	1	Ufl1
0.0651193	-0.636731	0.142	0.219	1	Spire2
0.0917448	-0.636731	0.142	0.21	1	Eps8l3
4.56703e-06	-0.637251	0.567	0.762	0.0877326	Bub3
0.000484228	-0.637251	0.436	0.61	1	Nfx1
6.90583e-08	-0.637921	0.875	0.962	0.00132661	Nr1h2
0.0160885	-0.638019	0.201	0.314	1	Creld1
0.00422942	-0.63877	0.241	0.39	1	Gpr137
0.00721438	-0.63877	0.256	0.39	1	Ptrhd1
0.0113048	-0.63877	0.265	0.39	1	Arhgap8
0.0540025	-0.639263	0.157	0.238	1	1700025G04Rik
0.00174534	-0.639507	0.436	0.6	1	Rnf11
0.000254486	-0.639611	0.561	0.695	1	Stard3
0.000387132	-0.639705	0.471	0.638	1	Gemin7
0.00169343	-0.639869	0.192	0.352	1	Anapc4
0.0138995	-0.639869	0.206	0.324	1	Usp30
0.00275208	-0.640229	0.247	0.41	1	Ascc2
0.00610063	-0.640229	0.247	0.39	1	Sap18
0.000532681	-0.640358	0.474	0.657	1	Bckdk
4.55426e-10	-0.640689	0.884	0.962	8.74872e-06	Eif4a2
0.00106316	-0.640936	0.445	0.6	1	Ttc38
5.98131e-05	-0.64163	0.59	0.762	1	Acss2
0.00176011	-0.64163	0.328	0.495	1	Zfp871
0.00207306	-0.64163	0.265	0.429	1	BC048403
0.00413865	-0.64163	0.209	0.352	1	2610528J11Rik
0.00496002	-0.64163	0.189	0.324	1	Cited4
0.0054446	-0.64163	0.212	0.352	1	Yes1
0.0059641	-0.64163	0.256	0.4	1	Sema4b
0.00687557	-0.64163	0.297	0.438	1	Ckap5
0.00759353	-0.64163	0.34	0.476	1	Sbf2
0.0281487	-0.64163	0.169	0.267	1	Adat2
0.0324839	-0.64163	0.172	0.267	1	Ogfr
0.0634433	-0.64163	0.169	0.248	1	Zfp12
0.0108885	-0.642598	0.346	0.467	1	Usp34
0.00549508	-0.642978	0.259	0.4	1	Rb1cc1
0.000416002	-0.643124	0.41	0.6	1	Trip6
0.0132473	-0.643306	0.224	0.343	1	Nipa1
0.0182435	-0.643306	0.221	0.333	1	Smarcal1
0.0296169	-0.643306	0.224	0.324	1	Slc39a3
0.000160304	-0.643848	0.512	0.686	1	Ifi27
0.000839275	-0.643848	0.317	0.505	1	Fam53a
2.2281e-06	-0.644115	0.622	0.838	0.0428018	Ube3a
0.00902945	-0.644275	0.267	0.4	1	Siah2
0.00137588	-0.644905	0.294	0.467	1	Faap20
0.00198652	-0.644905	0.285	0.448	1	Prdm16
0.0104448	-0.644905	0.224	0.352	1	Stt3a
0.0282214	-0.644905	0.23	0.333	1	Zfp445
0.000494445	-0.646217	0.381	0.562	1	Ythdc1
1.40363e-05	-0.646431	0.637	0.781	0.269637	Med25
0.00303052	-0.646431	0.227	0.381	1	Nol12
0.0100421	-0.646431	0.227	0.352	1	Pias1
0.0210644	-0.646431	0.244	0.352	1	Tmem87a
0.00166057	-0.646728	0.491	0.638	1	Wdr13
0.00029987	-0.646924	0.302	0.514	1	Atxn10
2.57107e-05	-0.647183	0.666	0.857	0.493903	Ctse
0.000152566	-0.647889	0.465	0.657	1	Galnt3
0.00288566	-0.647889	0.294	0.448	1	Rad54l2
0.00427139	-0.647889	0.235	0.381	1	Rcbtb1
0.00440574	-0.647889	0.244	0.39	1	Wdr4
0.0245626	-0.647889	0.174	0.276	1	Aga
0.0586489	-0.647889	0.125	0.2	1	Zfp329
0.00357798	-0.648825	0.328	0.476	1	Nup62
0.000785709	-0.649009	0.259	0.438	1	Fut4
0.000798512	-0.649283	0.221	0.4	1	Atg5
0.00173611	-0.649283	0.224	0.39	1	Dhx36
0.00436395	-0.649283	0.227	0.371	1	Mtr
0.00445808	-0.649283	0.227	0.371	1	Pfkm
0.000620079	-0.649735	0.326	0.514	1	Paxip1
0.0204389	-0.649735	0.18	0.286	1	Amz2
0.0470581	-0.649735	0.189	0.276	1	B630019K06Rik
1.41075e-05	-0.649898	0.506	0.733	0.271006	Nelfb
0.000568103	-0.650619	0.32	0.514	1	Ncoa5
0.00829645	-0.650619	0.241	0.371	1	Parn
0.036805	-0.650619	0.125	0.21	1	Prss36
0.058679	-0.650619	0.125	0.2	1	Tsc1
0.0799579	-0.650619	0.131	0.2	1	Ints12
0.0035294	-0.65099	0.375	0.524	1	Bphl
0.00122282	-0.651137	0.279	0.457	1	Tcf7l2
0.034243	-0.651265	0.343	0.448	1	Myo1a
0.000108245	-0.653126	0.509	0.667	1	Tmed4
0.00343956	-0.653126	0.308	0.457	1	Rnft1
0.00852989	-0.653126	0.299	0.429	1	Piezo1
0.081	-0.653126	0.14	0.21	1	Txnrd3
9.90726e-10	-0.654104	0.849	0.971	1.90318e-05	Smim14
0.00166932	-0.654175	0.491	0.638	1	Naxe
0.000166892	-0.654686	0.352	0.571	1	Dctn4
0.0311482	-0.654686	0.198	0.295	1	Nhej1
0.000986634	-0.654988	0.291	0.467	1	Slc30a7
0.000726821	-0.655436	0.265	0.448	1	Mettl27
0.0892661	-0.655436	0.134	0.2	1	Rnf214
0.0100788	-0.656166	0.192	0.314	1	Glt8d1
9.37893e-08	-0.656224	0.808	0.924	0.00180169	Nans
3.50849e-08	-0.656231	0.785	0.943	0.000673981	Mif4gd
0.00292797	-0.656737	0.343	0.486	1	Rb1
4.44213e-12	-0.656978	0.901	1	8.53333e-08	Reep5
2.54124e-18	-0.657491	1	1	4.88173e-14	Ltf
0.0176639	-0.657571	0.137	0.238	1	Spopl
0.0185031	-0.657571	0.131	0.229	1	Taf3
0.0317493	-0.657571	0.206	0.305	1	Xpo7
6.54185e-06	-0.657886	0.628	0.819	0.125669	Usp14
0.00090781	-0.65858	0.262	0.438	1	Hjurp
0.000604674	-0.65867	0.605	0.714	1	Dalrd3
1.17318e-05	-0.659232	0.59	0.8	0.225368	Golph3
0.000319586	-0.659278	0.416	0.6	1	Bcl7c
0.0102173	-0.659552	0.137	0.248	1	Dhx16
0.0212504	-0.659552	0.14	0.238	1	Ngdn
0.0326618	-0.659552	0.14	0.229	1	Ptger4
0.0347611	-0.659552	0.148	0.238	1	Clp1
0.040497	-0.659552	0.151	0.238	1	Zscan12
0.0131627	-0.66018	0.224	0.343	1	Thap4
1.46383e-05	-0.660489	0.477	0.695	0.281202	Gstt3
0.00177571	-0.660489	0.27	0.438	1	Kdf1
6.65884e-05	-0.661393	0.573	0.771	1	Nol7
0.0242263	-0.661393	0.288	0.39	1	Rassf6
0.0248901	-0.661393	0.151	0.248	1	Tcaf1
0.0917744	-0.661393	0.148	0.219	1	Zfp369
1.46087e-06	-0.662143	0.686	0.848	0.0280633	Erbb2
0.0141752	-0.662551	0.233	0.352	1	Slc30a6
5.58078e-26	-0.6627	1	1	1.07207e-21	Ly6e
0.000297937	-0.662776	0.337	0.543	1	Prpsap1
0.0353744	-0.66311	0.157	0.248	1	Taf13
0.00383714	-0.663656	0.224	0.371	1	Nmt2
0.0088206	-0.663656	0.224	0.352	1	Ankrd13d
0.000530253	-0.663925	0.299	0.495	1	Ppip5k1
2.16882e-06	-0.664491	0.695	0.838	0.0416631	Cox17
0.00024818	-0.664714	0.285	0.495	1	Cops3
0.0135442	-0.664714	0.244	0.362	1	Auts2
0.0231557	-0.664714	0.166	0.267	1	Ccm2
0.00150577	-0.665726	0.227	0.39	1	Ankrd22
0.00559354	-0.666216	0.305	0.448	1	Ubr7
0.018138	-0.666216	0.163	0.267	1	Tasor2
0.0190517	-0.666216	0.163	0.267	1	Tex30
0.00284688	-0.666505	0.381	0.524	1	Lig3
0.00208207	-0.666695	0.241	0.4	1	Ift52
0.00699885	-0.666695	0.247	0.381	1	Sgk3
0.00111346	-0.666931	0.308	0.486	1	Rnf146
0.00329337	-0.666931	0.305	0.457	1	Ube2w
0.0181236	-0.667625	0.233	0.343	1	Dgcr8
0.000833479	-0.668518	0.25	0.429	1	Ercc2
0.0528448	-0.668951	0.166	0.248	1	Cgref1
0.00173094	-0.669206	0.381	0.543	1	Arid4a
0.000470533	-0.669584	0.326	0.524	1	Lrrc41
0.00602549	-0.669584	0.343	0.476	1	Stim1
4.73107e-07	-0.669823	0.703	0.876	0.00908839	Grcc10
9.18206e-14	-0.670199	0.974	1	1.76387e-09	Nap1l1
0.00184414	-0.670199	0.267	0.429	1	Prkra
0.00918564	-0.670199	0.273	0.4	1	Phc3
0.0145067	-0.670199	0.174	0.286	1	Pogk
0.0152625	-0.670199	0.183	0.295	1	2410004B18Rik
0.0590271	-0.670199	0.186	0.267	1	Ecd
2.30582e-05	-0.670992	0.451	0.686	0.442948	Sirt2
0.00210469	-0.671377	0.34	0.495	1	Tars
0.0176416	-0.671377	0.186	0.295	1	Nphp1
0.00149326	-0.671755	0.262	0.429	1	Tlcd1
0.00452662	-0.671942	0.346	0.476	1	Gmppa
0.0196839	-0.672491	0.206	0.314	1	Vamp4
0.0509359	-0.672491	0.189	0.276	1	Fhod1
0.107317	-0.672491	0.18	0.248	1	Adamts15
0.521702	-0.672491	0.311	0.324	1	Acnat1
0.00159565	-0.6732	0.282	0.448	1	Polr1a
0.00207782	-0.673339	0.422	0.59	1	Tgif1
0.0126799	-0.673545	0.189	0.305	1	Slc35b3
0.016771	-0.673545	0.192	0.305	1	Xpnpep3
0.0296928	-0.673545	0.198	0.295	1	Mfap3
2.65935e-05	-0.673638	0.541	0.762	0.510861	Anxa10
8.46039e-05	-0.67398	0.506	0.705	1	Sh3rf2
3.08143e-05	-0.674051	0.346	0.59	0.591944	Pla2g4a
2.69554e-11	-0.674151	0.875	0.99	5.17814e-07	Irs2
0.00345333	-0.674545	0.189	0.333	1	Ipo8
1.18553e-05	-0.674821	0.538	0.743	0.22774	Ppa2
0.00108804	-0.675799	0.291	0.467	1	Rasal1
0.00108374	-0.676395	0.297	0.467	1	Mier2
0.00276844	-0.676395	0.18	0.324	1	Arhgap40
0.0168094	-0.676395	0.212	0.324	1	Mthfd1
0.00056876	-0.676972	0.32	0.505	1	Psmd1
0.00353552	-0.677254	0.215	0.362	1	Scrn2
0.000189274	-0.677531	0.285	0.495	1	Lmf2
0.00141501	-0.677531	0.302	0.467	1	Ccdc61
2.79018e-05	-0.678072	0.549	0.8	0.535993	Kxd1
0.000202188	-0.678072	0.456	0.657	1	Arl3
0.00262803	-0.678072	0.218	0.371	1	Eef1aknmt
0.0123766	-0.678072	0.224	0.343	1	Heatr3
0.000180295	-0.678388	0.474	0.657	1	Seh1l
0.000105404	-0.678852	0.387	0.61	1	Tsfm
0.00746111	-0.68031	0.224	0.352	1	Mmp28
0.000557255	-0.680541	0.34	0.524	1	Pggt1b
6.22397e-12	-0.680565	0.913	0.99	1.19562e-07	Cttn
1.36052e-13	-0.680598	0.965	0.99	2.61357e-09	P4hb
0.000961248	-0.680992	0.218	0.39	1	H2-M3
0.00185133	-0.680992	0.23	0.39	1	Washc3
0.0024312	-0.680992	0.235	0.39	1	Crem
0.0146935	-0.680992	0.235	0.352	1	Pdf
0.0182712	-0.680992	0.238	0.352	1	Nsmf
0.0566787	-0.680992	0.125	0.2	1	Coq6
0.0664554	-0.680992	0.128	0.2	1	Il15
0.0664554	-0.680992	0.128	0.2	1	Mcm4
0.00230457	-0.681431	0.334	0.486	1	Zfp362
0.00655733	-0.681646	0.247	0.381	1	Zbtb24
1.0514e-08	-0.681857	0.674	0.914	0.000201975	Krtcap2
0.00104969	-0.682272	0.305	0.467	1	Bok
0.0237372	-0.682272	0.119	0.21	1	Lrrc8b
0.0260601	-0.682272	0.128	0.219	1	Mief2
0.0260601	-0.682272	0.128	0.219	1	Fchsd1
6.65566e-05	-0.682515	0.512	0.705	1	Ggnbp2
0.0158293	-0.68345	0.128	0.229	1	Ghdc
0.0312681	-0.68345	0.131	0.219	1	Prelid2
0.0380774	-0.68345	0.142	0.229	1	Stam
0.116391	-0.68345	0.14	0.2	1	Fastkd2
0.00436743	-0.684185	0.358	0.495	1	Rgp1
6.3955e-05	-0.684539	0.436	0.648	1	Endog
0.000670966	-0.684539	0.358	0.543	1	Slc9a1
0.0590968	-0.684539	0.142	0.219	1	Taf4b
1.94513e-06	-0.684926	0.672	0.867	0.0373659	Inava
1.73771e-05	-0.685547	0.663	0.838	0.333814	Nectin2
0.0123485	-0.685547	0.14	0.248	1	Pcdhb17
0.0141475	-0.685547	0.134	0.238	1	Chdh
0.0162512	-0.685547	0.137	0.238	1	Anks3
0.020304	-0.685547	0.14	0.238	1	Nat10
0.0313362	-0.685547	0.14	0.229	1	Tecpr2
0.033331	-0.685547	0.148	0.238	1	Ipo11
0.00019138	-0.685788	0.477	0.657	1	Nfix
7.96652e-06	-0.685822	0.674	0.819	0.153037	Abhd4
0.000571802	-0.686024	0.273	0.457	1	Prpf4b
0.00785473	-0.686484	0.288	0.419	1	Vrk3
0.0248479	-0.686484	0.151	0.248	1	Tmed8
0.0291462	-0.687357	0.154	0.248	1	Fjx1
0.0449418	-0.687357	0.154	0.238	1	Slc18b1
0.0451746	-0.687357	0.163	0.248	1	Nars2
0.000173598	-0.687974	0.465	0.648	1	Camk2n1
0.000286571	-0.688172	0.384	0.571	1	Rnf167
0.00201172	-0.688172	0.299	0.457	1	Tdrd3
0.0765721	-0.688172	0.157	0.229	1	Stx18
0.0867314	-0.688172	0.16	0.229	1	5730455P16Rik
0.000453505	-0.688432	0.43	0.6	1	Ints4
6.39818e-08	-0.68883	0.672	0.876	0.00122909	Tprn
0.00710785	-0.688936	0.154	0.276	1	Sbk1
0.00957669	-0.688936	0.16	0.276	1	Naa35
0.00957669	-0.688936	0.16	0.276	1	Ctif
0.0296397	-0.688936	0.172	0.267	1	Rfx5
0.0513229	-0.688936	0.166	0.248	1	Snapc4
0.154848	-0.688936	0.172	0.229	1	C330018D20Rik
1.17254e-07	-0.689145	0.701	0.867	0.00225245	Ccdc9
0.0013332	-0.689299	0.305	0.467	1	Aqp11
0.0245818	-0.689651	0.177	0.276	1	Pctp
2.74529e-08	-0.690486	0.756	0.933	0.00052737	Nars
2.73946e-06	-0.690958	0.564	0.771	0.0526251	Slc33a1
0.0293933	-0.690958	0.18	0.276	1	Tnfaip8l1
0.0606704	-0.690958	0.186	0.267	1	Morc3
4.55451e-05	-0.69136	0.427	0.648	0.874922	Lratd2
0.00555465	-0.69212	0.183	0.314	1	Robo2
0.0068975	-0.69212	0.186	0.314	1	Bfsp1
0.00803972	-0.69212	0.189	0.314	1	Togaram1
0.0160037	-0.69212	0.186	0.295	1	Vrk1
0.0343762	-0.69212	0.189	0.286	1	Cyp4f13
0.0447134	-0.69212	0.189	0.276	1	Lnx1
0.0107061	-0.692654	0.203	0.324	1	Cmc4
0.0271591	-0.692654	0.198	0.295	1	Mllt3
0.000467304	-0.69291	0.334	0.524	1	Dgkd
0.00223718	-0.69316	0.363	0.505	1	Pcmtd2
0.00895885	-0.69316	0.192	0.314	1	Rsl1d1
[truncated: 2,091 more rows]
