# Supplementary material for: TMPRSS11B promotes an acidified microenvironment and immune suppression in squamous lung cancer
Source: EMBO Rep. 2025 Nov 10;26(24):6346–79. doi: 10.1038/s44319-025-00631-1 (PMC12714794; doi:10.1038/s44319-025-00631-1)
Supplement: Supplementary file 8 — Source data Fig. 3 [file 44319_2025_631_MOESM8_ESM.zip › Figure 3/3D-E/T11b high vs low squamous_GSEA_Ranked.rnk]

Crct1	6.356221624
Klk14	5.767311939
Pbp2	5.391268571
2300002M23Rik	5.248925589
Tgm3	5.179632406
Ppbp	5.110710911
Cxcl3	5.077188338
Sprr2d	5.030570906
Odaph	4.663020194
Arg1	4.328619921
Gm9573	4.226580218
Chil4	4.218718101
Pglyrp4	4.170623812
Spp1	4.053756581
Krt16	4.031942467
Ctsl	3.988074934
Cxcl5	3.97448129
Il1f9	3.789419908
Bex1	3.736441264
Npy	3.699794361
Gsdmc	3.65305335
Cd300lf	3.644065869
Wfdc5	3.615907598
Ctsk	3.575632924
Trem2	3.569266873
Mmp12	3.512005974
Clca1	3.507149283
Gpnmb	3.466783916
S100a7a	3.375443604
Plat	3.371999046
Sprr2h	3.332374882
Ecm1	3.324717404
Cnfn	3.31726799
Tmprss11g	3.231313355
Prap1	3.211129943
Stra6l	3.108159725
Ifit1bl1	3.082045309
Clec4n	3.015901218
S100a8	3.012873525
Clec4d	3.004971657
Lhfpl2	3.000698811
Clca3b	2.834173694
Cd300c2	2.821959335
Lpl	2.811542719
Il1a	2.811542719
Cd84	2.807055328
C3ar1	2.795085943
Krt6b	2.784471926
Frmpd1	2.77340759
Acpp	2.755586313
Tmprss11e	2.730924259
Gngt2	2.724275883
Evi2a	2.705833278
Prss27	2.700890079
Gjb6	2.691702949
Hmox1	2.683816956
Krt14	2.658870567
Cybb	2.653630235
Nfam1	2.645532768
Cldn1	2.644318889
Teddm3	2.6337556
Itgam	2.630970473
Fcgr2b	2.609908858
Ctss	2.581700334
Zdhhc14	2.580762512
Acsbg1	2.563258765
S100a10	2.555202966
Slc15a3	2.535908276
Mamdc2	2.532452718
Mxd1	2.527168427
Sprr2f	2.525323526
Itgb2	2.481226839
Ncf1	2.475225241
Lyz1	2.460332502
Cd37	2.457905764
Fam20c	2.443691905
Fcer1g	2.415092681
Vnn1	2.392628047
Msr1	2.390791569
Rnase2b	2.383905183
Slc11a1	2.375443604
Sprr1a	2.369201539
S100a9	2.366322214
Tyrobp	2.366239777
Tnc	2.358370091
Cd36	2.334220941
Clec2g	2.329800939
Krtdap	2.327355001
Apoe	2.296440034
Serpine1	2.2954753
Rnase1	2.287980763
Soat1	2.279367633
Ly6a	2.273672926
Ccl9	2.270702772
Pla2g7	2.250366471
Plek	2.236996834
Cd274	2.226580218
Cd68	2.214573273
Lgals1	2.177875208
Sprr3	2.173116806
Gbp4	2.170623812
Fam25c	2.166674467
Fcgr3	2.142403939
Duoxa2	2.137996837
Slc26a4	2.129283017
Glrx	2.127364539
Htra1	2.122451813
Ifit1	2.118055762
Tm4sf19	2.109982461
Hvcn1	2.078057694
Hk3	2.074577125
Atp6v0d2	2.07033624
Vim	2.054463404
Csf3r	2.051746416
Mpeg1	2.045451426
Emp3	2.019784652
Mafb	2.016909038
Wfdc17	1.998000743
Igsf6	1.997639011
C1qa	1.989710329
Trim15	1.979142668
Mmp19	1.963545812
Cd300a	1.958916487
Cxcr1	1.956359272
Igfbp3	1.955447168
C5ar1	1.945093049
Slc7a11	1.94005746
Nccrp1	1.933537788
Slc6a20a	1.931836953
Il1b	1.912471628
Adamtsl4	1.904652123
Tmprss11b	1.90340161
Fgd3	1.902690607
Emp1	1.901458635
Rnf39	1.900011507
Adgrf4	1.895311077
Plau	1.895311077
Pirb	1.894004879
Ctsz	1.884400618
C1qb	1.882403593
Defb1	1.88121088
Lgmn	1.877308456
Slc6a14	1.868243927
Arl11	1.86366545
Ly6g6c	1.859216281
Saa3	1.856823598
Dsc2	1.845259705
Fth1	1.835157837
Thbs3	1.832301279
Pik3cb	1.831523336
Ctsd	1.829781626
Tgfbi	1.824787226
Scd1	1.814975665
Plpp1	1.797898575
Sirpa	1.794333429
Gpc1	1.783146593
Rab31	1.774858264
Fxyd5	1.767450135
Spi1	1.765187083
Plekho2	1.756750246
Mfge8	1.750715004
Aplp1	1.747412382
Retnla	1.747412382
Chit1	1.741895377
Apoc1	1.74169873
Stac2	1.740107581
Ccl6	1.733373992
Xylt1	1.727092397
Cd33	1.726553777
Gpsm3	1.725386075
Sirpb1c	1.71903058
Cfp	1.717292393
Abca1	1.716340936
Itgax	1.713286598
Reg3g	1.705341362
Hexb	1.703018262
Orm1	1.697371699
Ctsb	1.695206393
S100g	1.694944962
Rnasel	1.692371018
Mctp1	1.68791137
Gsdmc2	1.686530139
Crlf2	1.670084373
Dpep2	1.666492386
Pik3ap1	1.659539626
Csf2ra	1.657214573
Gja1	1.653025256
Gjb2	1.643612162
Il1r2	1.63037296
Slc37a2	1.626782676
Tgm5	1.626782676
Ptafr	1.625850402
Cdkn1a	1.624717543
Gdpd2	1.622965011
Nipal4	1.620177193
Ndufa4l2	1.615242302
Sdc3	1.609908858
Gjb4	1.609908858
Ada	1.600863718
Gusb	1.597351005
Fyb	1.595409288
Krt17	1.594980616
Csta1	1.593789192
Aldh1a3	1.588973095
Prex1	1.585661312
Emb	1.583436646
Krt4	1.581343502
Sla	1.573382982
Pygl	1.570016131
Zfp385a	1.568088682
Zranb3	1.562774882
Cdkn2b	1.562129453
Myo1f	1.558834673
Tbxas1	1.552683989
Arhgdib	1.549246076
Bst1	1.53951953
Dusp4	1.535908276
Plin2	1.533605491
Spns2	1.525095595
Msn	1.521919938
Cyth4	1.52064152
Marcksl1	1.520001885
Dmxl2	1.518278382
Trp53inp2	1.517406776
Mreg	1.514048842
Ager	1.510609517
Psca	1.505936634
Enpp3	1.504578163
Gla	1.50429867
Ptcd3	1.500974486
Spink5	1.491853096
Lcp1	1.489916159
Col5a2	1.484377976
Slc5a9	1.479999535
C1qc	1.479999535
Krt13	1.479916795
Klk13	1.47315072
5031439G07Rik	1.472672475
Cxcl15	1.469921141
Dusp1	1.468101532
Psap	1.466393019
Dsg3	1.466354954
Fam83d	1.457905764
Csf2rb	1.457905764
Mcoln3	1.457905764
Prdm1	1.451727189
Clca2	1.450600964
Acp5	1.44966177
Ifit3	1.44897264
Mmp9	1.44897264
Mertk	1.448157788
Epha2	1.447478393
Cldn5	1.446808056
Rassf8	1.441227023
Mfsd12	1.440471171
Jdp2	1.436975107
Cxcl14	1.436975107
Pkp1	1.433727882
Ptprc	1.429577041
Layn	1.428461987
Arhgap9	1.428461987
Sh2b2	1.425484287
Pim1	1.425153051
Chil1	1.423851586
Apbb1ip	1.423140346
Lratd1	1.420228561
Cd93	1.418911633
Ckb	1.413511645
Npl	1.398404753
Krt6a	1.397738333
Srgn	1.391952691
Dock2	1.389518789
Lpcat1	1.388781404
Scel	1.387699974
Pxdc1	1.384196078
Tnfrsf11b	1.379903252
Ndrg1	1.379680597
Slco2a1	1.375443604
Syk	1.375443604
Pdlim4	1.375443604
Creg1	1.373372254
Klk10	1.372984411
Map2k3	1.367052334
Hsd17b7	1.36326889
Slc36a2	1.3521111
Grn	1.351693663
Hp	1.351059446
Sftpa1	1.349686724
Ccng2	1.346874452
Cxcr4	1.346874452
Anxa1	1.344054757
Tnfrsf26	1.342428547
Tgm1	1.337075312
Pgam1	1.33665461
Ust	1.323604673
Gba	1.318202911
Lipa	1.317728106
Krt80	1.31136369
Lamp3	1.30683979
Pthlh	1.306516714
Zswim4	1.305610657
Col4a1	1.304040614
Hilpda	1.301786562
Sh3bp2	1.293786385
Pik3cd	1.287980763
Alox12b	1.275702433
Car12	1.274391698
Hist1h2bc	1.272616453
Phospho1	1.265260686
Slamf7	1.265260686
Wfs1	1.261985554
S100a14	1.260261025
Hck	1.245752528
Ehd1	1.23675544
Epn3	1.235229096
Slc6a8	1.227062644
Cyp26b1	1.222092827
1700017B05Rik	1.220866567
Myo5a	1.219593788
Notch4	1.215130198
Itga5	1.211745177
Pstpip1	1.209978251
Fcgr4	1.208546295
Evpl	1.207524604
Gm14137	1.207362303
Sorbs1	1.204960176
Gna15	1.196832875
Fblim1	1.196756003
Selplg	1.194871359
Mal	1.19127668
F7	1.189800369
Crlf1	1.187453887
Slc25a48	1.185533494
Sh3kbp1	1.181388129
Fnip2	1.178751693
Flrt2	1.178751693
Tspan11	1.173338197
Cd53	1.171466754
Rassf4	1.170623812
Piga	1.169717881
Hist1h1b	1.163620425
Plxdc1	1.162449881
Cxcl16	1.160676439
Capg	1.159919391
Scnn1g	1.155877227
Fmnl1	1.153051183
Cd302	1.152325664
Abcg1	1.151802637
Col5a1	1.14998976
Fam57a	1.148577706
Cd52	1.140423575
Il17ra	1.140423575
Lox	1.139458238
Cyp4f39	1.138085332
Mall	1.13597767
Rnf125	1.131255259
Ikbke	1.129283017
Grhl3	1.127516091
Muc13	1.126484384
Bcl2a1b	1.125924005
Dnmt3a	1.124482031
Fbln2	1.124482031
Ankk1	1.123486725
Cdsn	1.120870777
Havcr2	1.120870777
Bnip3	1.118055762
Cpeb2	1.116500295
Xdh	1.115644667
Entpd1	1.115144166
Melk	1.114831861
Slc7a2	1.114293843
Ppp1r18	1.110710911
Irf1	1.110522089
Atf3	1.107408517
Slc34a2	1.105841952
Adam8	1.104426421
Igf1	1.099908415
Lgals3	1.095630223
Tmem40	1.095335685
Serpinb11	1.095335685
Barx2	1.095335685
Fndc1	1.095335685
Dram1	1.092301625
Col3a1	1.092111784
Dsp	1.088693431
Fabp5	1.087513949
Renbp	1.087386932
Tnfaip2	1.085969842
Rhov	1.080538683
Lypd3	1.080415078
Coro1a	1.078752801
Zbp1	1.077560983
Ptgs1	1.072252072
Metrnl	1.070720386
Dach1	1.069340476
Matn4	1.067590695
Ets1	1.060570267
Hspg2	1.058498917
Atp13a2	1.054617224
Alox5ap	1.050804525
Abcc5	1.046972663
Gpr65	1.046972663
Pkp3	1.044082144
Nrep	1.04005325
Trex2	1.037172659
Vsir	1.036441996
Col4a2	1.036001546
Stx11	1.035214693
Fbln5	1.035214693
Crlf3	1.035214693
Ankrd35	1.031489203
Mitf	1.030484541
Smtn	1.030484541
Mfap2	1.029447749
Csf1r	1.024946357
Col6a1	1.024946357
St3gal6	1.024946357
Cdh3	1.022690383
Plekho1	1.019784652
Zc3h12a	1.019784652
Zeb2	1.019784652
Cln8	1.017333173
Cryab	1.016678741
Apbb2	1.015901218
Apobec1	1.014604413
Ctsa	1.012786926
Plaur	1.012494616
Krt23	1.011251449
Nectin1	1.008458234
Hist1h1a	1.007872844
Elk3	1.005137876
Lpxn	1.004187797
Nckap1l	1.004187797
Smox	1.001008302
Natd1	0.998474146
Ces2f	0.997639011
Il1rap	0.996931981
Efemp2	0.996325679
Ppl	0.993842697
Galnt18	0.992378495
Dhrs7	0.990300214
Malt1	0.988420481
Mab21l4	0.988420481
Nupr1	0.987708918
Lcn2	0.985379273
Slc9a3r1	0.983974576
Itprip	0.981877635
Itpkb	0.980471728
Vsig10l	0.978086768
Pld3	0.977868418
Cpm	0.976691189
Nmb	0.976036757
Rab8b	0.974822878
Trim35	0.972478937
Il1rn	0.971873907
Cdk20	0.970790587
Emilin1	0.968702246
Rnf150	0.966919412
Plekhg6	0.964441618
Pqlc3	0.963141073
Tubb6	0.961381228
Tacc1	0.959597646
Timp2	0.955371519
Tnfrsf1b	0.954936636
Fli1	0.953863259
Ifitm2	0.951828428
Adssl1	0.950945776
Il10rb	0.949395324
Cysrt1	0.94709602
Nebl	0.946943845
Rasip1	0.946405426
Flna	0.945874786
Msrb1	0.944537347
Gadd45a	0.944327897
Ehd4	0.943332592
Apobr	0.938234724
Tmem140	0.931836953
Cd109	0.931836953
Mindy2	0.927212926
Col6a2	0.926581227
Zfand2a	0.925410684
Rab24	0.923779229
Arhgef4	0.923569337
Col1a1	0.921481261
Mif	0.921110546
Sh3bp5l	0.919417693
Nfkb1	0.918267254
Inpp5d	0.918031153
Mapk6	0.916011986
Prss22	0.914577752
Plpp3	0.910279415
Duoxa1	0.910032582
Upp1	0.908317594
Ier5	0.908132692
Scnn1b	0.906890596
Tnf	0.906890596
Rab32	0.902690607
Sult2b1	0.90095764
Lpin3	0.900424
Dok3	0.899415475
Hspb1	0.898340041
Gbp7	0.898034245
Rnf149	0.897071535
Hcls1	0.896790006
Cebpb	0.896713956
Egln1	0.89578324
Prelid1	0.892085157
Fstl1	0.891802291
Sh3bp5	0.890645265
Cdkn2a	0.888884808
Pdlim2	0.888274917
H2-M2	0.887893605
Stk11	0.887018449
Trbc2	0.886240086
Rasa4	0.8855433
Qk	0.884720431
Trim25	0.881960137
Ftl1-ps1	0.880936054
Rcn1	0.876945194
Cyba	0.8746973
Dhrs1	0.874169524
Vat1	0.872943264
Gadd45b	0.872943264
Stab1	0.872943264
Afap1l1	0.872943264
St6galnac4	0.872943264
Rgs1	0.872943264
Serpinb2	0.872943264
Zfp750	0.871996303
Dhrs9	0.868643126
Il3ra	0.868564823
Rassf5	0.866516995
Egln3	0.865936475
Alox15	0.864905945
Dnajb1	0.862385072
Tmem37	0.861447625
Npc2	0.860559539
Tmem104	0.860232212
Abr	0.859767875
Runx3	0.859522748
S1pr2	0.859522748
Tcirg1	0.853043706
Lama3	0.852765382
Gsto1	0.850464676
Pdpn	0.849944572
AI661453	0.849628097
Clcn7	0.848695717
Cmtm3	0.847408172
Irf7	0.846948055
Eln	0.845414856
Mal2	0.844990922
Lrp8	0.843796918
Ppp1r15a	0.842569615
Ltb4r2	0.841579093
Cib2	0.841234404
St3gal1	0.840521786
Rnf152	0.83915495
Plcd3	0.837879614
Slpi	0.835853945
Ptk2b	0.835468558
Rasa3	0.835468558
Elf3	0.835258788
Cd44	0.833565138
Srxn1	0.832301279
Urah	0.831744147
Rab20	0.830507997
Dmkn	0.830447511
Ifnar2	0.83013018
Mdfic	0.829874542
Fbn1	0.829550668
Duox2	0.828549144
Parp12	0.827791227
Lpcat4	0.825059033
Elovl4	0.824033663
Mlc1	0.824033663
Lrp12	0.824033663
Hist1h1d	0.818638484
Snx8	0.816359735
Nnat	0.815227766
Txndc17	0.811542719
Fam189a2	0.811542719
Col18a1	0.811542719
1810037I17Rik	0.810633362
Hist1h2bb	0.806709565
Vash1	0.806447852
Pbdc1	0.80399591
Txn1	0.800086038
Colec12	0.798942682
Mmd	0.797841808
Fst	0.795188106
Atp6v0e	0.794550269
Sipa1	0.793216071
Tmem65	0.79144515
Dmbt1	0.789868234
Gcnt2	0.789729895
Rassf10	0.788246099
Rin3	0.782745455
Map2k1	0.776916376
Sidt2	0.776687304
Fam129b	0.773625591
Slc29a3	0.77340759
Trf	0.77106365
Il11ra1	0.77106365
Anxa6	0.768786032
Ubtd1	0.768170942
Spock2	0.7671486
Ly6k	0.765187083
Birc3	0.757866739
Mdfi	0.756750246
Ndst1	0.756491676
Oaz2	0.755689484
Emilin2	0.755106773
D16Ertd472e	0.752261781
Ppp2ca	0.751548156
Amotl1	0.751381284
Ctps	0.750952739
Blnk	0.747412382
Grhl1	0.745510344
Skint3	0.743863315
Fmnl2	0.743660247
Plscr3	0.740839728
Serpinh1	0.740240726
Rora	0.739676733
Trpv2	0.738642172
Carmil1	0.738642172
Gpa33	0.737591411
Rab11fip5	0.734045158
Vwf	0.733966851
Gmip	0.731587414
Rap2b	0.730203092
C4bp	0.729818322
Atg9b	0.728553354
Cd63	0.727155168
Actb	0.726230632
Dusp3	0.724713333
Epb41l2	0.72449799
Map3k20	0.722608991
Stk39	0.721280469
Crip1	0.72094017
Cat	0.72094017
Rhbdl3	0.72094017
Atp6v1e1	0.720060746
Tmprss13	0.720018615
Crybg1	0.719137928
Gask1b	0.717488745
Kifc3	0.717373555
Hist4h4	0.716385486
Sftpc	0.716358263
Tbc1d9	0.714245518
Ahnak2	0.713002351
Palld	0.712380365
Efnb2	0.711662357
Tubb2a	0.711479841
Esd	0.709922094
Galns	0.709444531
Rab35	0.709223412
Cotl1	0.708823884
Fabp4	0.708312562
Ddah2	0.706482118
Plcd1	0.704188806
Map7d1	0.703739429
Pltp	0.701782549
Klf4	0.701377904
Oasl1	0.701283211
Elmo2	0.699794361
Gde1	0.698226843
Mark1	0.697371699
Oasl2	0.697189183
Tfrc	0.696065502
Mvk	0.694689278
Mindy3	0.693774418
Cwh43	0.691702949
Sphk1	0.691336457
Ckap4	0.690365882
Hist1h3d	0.690079207
Leo1	0.688518693
Ifrd1	0.687511676
Gng11	0.687387611
Arc	0.686931278
Plod3	0.686931278
Ifi47	0.686530139
Ace	0.685415946
Smpdl3b	0.684498174
Lpin2	0.6835659
Hif1a	0.68284038
Tinagl1	0.68284038
Cflar	0.680298186
Gpr137b	0.680298186
Mlkl	0.680298186
Slc16a3	0.680298186
Apaf1	0.680298186
Ostf1	0.672644613
Ttc22	0.672644613
Pnpla7	0.672644613
Ccna2	0.672644613
Cited2	0.672296745
Duox1	0.671309403
Mcm3	0.6704504
Cdkn2d	0.668404507
Gramd1b	0.668123472
Tcp11l2	0.668032904
Ece1	0.665251892
Dtx3l	0.664701331
Cdh5	0.664356642
Spc25	0.663847665
Wwtr1	0.663179652
Tmem106a	0.663020194
P2rx4	0.662817279
Ehbp1l1	0.661439158
Krt5	0.661404053
Ssr1	0.66061582
Igfbp7	0.66058173
Etv5	0.65994954
Myl12a	0.657422319
Lat2	0.657214573
Slc1a1	0.655712547
Atp6v1g1	0.654763094
Pgk1	0.654626778
Map4	0.654362456
H2-D1	0.653630235
P4ha1	0.653630235
Snx25	0.653162056
Hs2st1	0.652255149
Plxnd1	0.652034334
Cdk1	0.650550842
Hipk2	0.650550842
Capn2	0.645838715
Ski	0.645652043
Nlrx1	0.645532768
Col1a2	0.644900515
Serping1	0.644750607
Rsu1	0.644581436
Atp11a	0.644527055
Arl5a	0.64282348
Sh3pxd2a	0.641617718
Slc35f2	0.641617718
Tradd	0.639309774
Dhx38	0.638836043
Adam19	0.63847801
Aprt	0.638014196
2310022B05Rik	0.636948111
Yod1	0.636948111
Jup	0.636824955
Csrp1	0.635659852
Cd200	0.6337556
Atp1b3	0.632315271
Asb8	0.631522671
Arhgef10l	0.630055431
Bspry	0.630037059
Blmh	0.628405201
Slfn2	0.628287387
Ubl3	0.626557987
Adk	0.626303296
Uaca	0.626149499
Timp3	0.624506234
Gatm	0.623583795
Tubb2b	0.623583795
Itih4	0.6218815
Sp2	0.621404497
Acta2	0.620964046
Anxa2	0.62023566
Fam102b	0.619824327
Senp3	0.618496354
Sbno2	0.617104359
Pdgfrb	0.615785424
Golga7	0.613221592
Psat1	0.613008097
Msmo1	0.612734902
Stk24	0.611380245
Srd5a1	0.609908858
Was	0.609908858
Ms4a7	0.609908858
Elf5	0.606510281
Dedd2	0.60563842
Gpr87	0.605595865
S100a16	0.605225865
Maff	0.604604826
Def6	0.604240108
B4galt5	0.601981942
Tgfb1i1	0.601397358
Lgals7	0.601199737
Eif2ak3	0.600975733
Nectin4	0.600934054
Kctd12	0.600719686
Clic3	0.600570993
Tfip11	0.599924769
Arrb2	0.599924769
Shmt2	0.597836026
Ccdc71l	0.596733469
Mex3d	0.596733469
Cd99l2	0.596612035
Ctnnbip1	0.596529828
Sparc	0.594642101
Gsto2	0.594478817
Dapl1	0.594083891
Castor2	0.593789192
Ywhag	0.593250389
Hsdl2	0.593205979
Arpc4	0.593097134
Celf2	0.592835344
Tgfb2	0.592835344
Fmnl3	0.592835344
Zc3hav1	0.591761511
Ovol1	0.591761511
Plekhg1	0.591372906
Vps18	0.591172295
Slc48a1	0.591018964
Pkm	0.590500112
Ube2v1	0.590280051
Fam111a	0.590100377
Rgl1	0.590100377
Cldn4	0.589150298
Cks2	0.588375696
Ptp4a3	0.587882552
Crybg2	0.586449885
Gm2a	0.585246804
Snx7	0.584962501
Sat1	0.584348631
Specc1	0.583436646
Glmp	0.583025564
Stom	0.58128818
Fam131c	0.580762512
Rgcc	0.578657924
Arhgef18	0.577815228
Atp6v1c2	0.57748738
Cyp51	0.577025496
Maf	0.576225732
Dennd5a	0.575847022
AA467197	0.575797535
Heg1	0.57514344
Rgs12	0.574419773
Hbb-bs	0.574284948
Gak	0.573382982
Slc36a1	0.573382982
Sfn	0.573382982
Col17a1	0.57304968
Ndfip2	0.571970375
Enpep	0.571773729
Strc	0.570914726
Rexo2	0.570673695
Lcp2	0.570380494
Fkbp11	0.56955112
Dtnbp1	0.569266873
Afap1l2	0.569266873
Acat2	0.568937077
Stap2	0.568088682
Kcnj8	0.568088682
Snap29	0.568088682
Kalrn	0.568088682
Cd74	0.567114192
Mad2l1	0.56596551
Znfx1	0.565684858
Rilpl2	0.565514738
Prnp	0.56520905
Rusc2	0.564820968
H2-K1	0.564612772
Litaf	0.564137826
Snf8	0.563615206
Tmem159	0.563615206
Gja4	0.563615206
B2m	0.563342797
Dusp5	0.56298781
Psmd2	0.562774882
Fam117a	0.562603143
Nmnat3	0.560999257
Tmprss4	0.560353033
Relch	0.559654087
Eng	0.559577182
Rragc	0.559282785
Csrnp1	0.558942085
Plekhn1	0.558628353
Rbfox2	0.558628353
Mcam	0.557441438
Rgs5	0.557167396
Ppp1r12c	0.55691577
Ptprb	0.555202966
Matn2	0.553874823
Ntn1	0.553325329
Bcl2l1	0.551943245
Psma5	0.55171398
Nsdhl	0.551015169
Mknk1	0.551015169
Foxf1	0.551015169
Macf1	0.550075608
Atp6v0b	0.549787865
Hmgcr	0.548940841
Tspan1	0.548833281
Ank3	0.546132947
Wipf1	0.54577852
Maoa	0.544320516
Degs1	0.544168003
Fam110a	0.543994741
Cenpa	0.541737355
Eif2ak1	0.540746833
Mgll	0.540367925
Cfl1	0.537733648
Jak1	0.537152515
Zdhhc21	0.537075978
Sh3gl1	0.535035239
Mocos	0.533960005
Ammecr1	0.533737177
Actr1a	0.533183067
Tmem154	0.530837287
Ldlrap1	0.530230603
Fat2	0.529385153
Smurf1	0.528988862
Ndnf	0.528988862
Gtpbp2	0.528772095
Acsl4	0.527051925
Fam162a	0.526674997
Dpysl2	0.526553111
Arhgap27	0.5261405
P3h4	0.525672321
Ddit3.1	0.52501996
Plxnc1	0.52501996
H2-Ab1	0.524865471
Eva1b	0.524420959
Mtln	0.524278786
Ackr3	0.524278786
Tspan7	0.522885796
Casp8	0.52022097
Rit1	0.517790656
Sh3pxd2b	0.51771516
Kif1b	0.517635556
Rbp1	0.517561515
Cast	0.517462609
Cdc42ep2	0.517462609
Rtf2	0.51630614
Gns	0.516086835
Cpeb4	0.51606257
Usp25	0.515911368
Dpp7	0.51578668
Mvb12b	0.51578668
Tank	0.514048842
Herc4	0.513693543
Pmaip1	0.513615197
Ubac2	0.512947128
Tacstd2	0.512324516
Blvra	0.512148809
Mpzl2	0.511677021
Bmp1	0.510373184
Wipi1	0.510373184
Raf1	0.510373184
Rela	0.508951109
Tmem50b	0.508856952
Insig1	0.508625522
Rtn4	0.5075961
Xpnpep1	0.507293791
Dusp14	0.505885793
Got1	0.505734289
Mcl1	0.504726621
Fzd7	0.50429867
Dab2	0.503709454
Tax1bp3	0.502662343
Nfkbia	0.501687456
Dgkz	0.501576236
Notch1	0.500974486
Ccdc12	0.500974486
Atad2	0.500974486
Cybc1	0.500284367
Tmem41a	0.50003124
Calm3	-0.500100147
Echs1	-0.500515132
AU022252	-0.500515132
Rnf123	-0.500515132
Ids	-0.500515132
Cln6	-0.50096436
Atpsckmt	-0.50096436
Cpne2	-0.501122455
Dnajb2	-0.501452251
Bptf	-0.501452251
Limd2	-0.501452251
Ypel2	-0.501452251
Slc25a19	-0.501452251
Sympk	-0.501599457
Coa3	-0.501599457
Golga5	-0.50180153
Ndor1	-0.501984022
Wdr45	-0.502096168
Ucp2	-0.502226852
Snx21	-0.502565871
Terf2ip	-0.502565871
Thsd1	-0.502565871
Plekha8	-0.502565871
Hdlbp	-0.50272503
Sfxn3	-0.503072347
Htatsf1	-0.503205222
Ogt	-0.503432615
Tor1a	-0.503432615
Acyp2	-0.503432615
Pacs2	-0.503620088
Eef1d	-0.503911042
Cstf3	-0.503911042
Hibch	-0.503911042
Eif4g2	-0.504077972
Tmem11	-0.504214352
Txndc11	-0.504292203
Ndufc2	-0.504335814
Sprtn	-0.504423818
Cd164	-0.505476413
Usp22	-0.50556836
Mblac1	-0.50556836
Rfxap	-0.50556836
Letmd1	-0.50556836
Nlk	-0.50556836
Vcpip1	-0.50556836
Mtx2	-0.50556836
Gnb2	-0.505769027
Mtch1	-0.50615854
Ccdc174	-0.5062097
Ado	-0.506700329
Fcsk	-0.506904807
Nub1	-0.507199445
Irak3	-0.507199445
Kmt5b	-0.507199445
Rpn1	-0.507448093
Cplane1	-0.507660739
Foxo1	-0.508146904
Vps28	-0.508704053
Gpbp1	-0.508927372
Gpalpp1	-0.509079178
Fbrsl1	-0.509202354
Slc35a2	-0.509390071
Tmem205	-0.509463231
Phip	-0.509830386
Tshz1	-0.510385376
Gtf2e2	-0.510385376
Zmym4	-0.510385376
Fbxw2	-0.510385376
Prr15	-0.510385376
Ahdc1	-0.510385376
Nacc1	-0.510385376
Psmd6	-0.510385376
Yeats2	-0.510385376
Foxred1	-0.510385376
Ssr4	-0.510730065
Plekha7	-0.510892682
Abcc1	-0.511000466
Haghl	-0.511200228
Synj1	-0.511720587
Epc1	-0.511720587
Nfxl1	-0.512081667
Brpf3	-0.512346892
Ppm1g	-0.512454745
Pfkfb2	-0.512710429
Fbh1	-0.512710429
Bcor	-0.512710429
Atad2b	-0.512710429
Clec16a	-0.512710429
Mat2a	-0.512971905
Rnf34	-0.513239373
Csnk1g1	-0.513239373
1700021F05Rik	-0.513239373
Faf2	-0.513605679
Pgap1	-0.514079859
Xxylt1	-0.514079859
Aar2	-0.514079859
Gpaa1	-0.514079859
Baiap2l1	-0.51482737
Txndc5	-0.514897598
Uqcc3	-0.515086801
Atpaf1	-0.51521853
Tdp2	-0.515622024
Slc39a10	-0.515622024
Tmem53	-0.515622024
Prickle3	-0.516099027
Cdip1	-0.516232172
Cog7	-0.516468428
Ttc3	-0.516762946
Abcc4	-0.517003255
Polk	-0.517003255
Dcaf15	-0.517003255
Pnkd	-0.517107552
Rdh12	-0.517371806
Agpat5	-0.517371806
Ctdp1	-0.517641192
Tbl1xr1	-0.517641192
Kmt2e	-0.518008617
Mllt10	-0.518008617
Trabd	-0.518449651
Sort1	-0.518711308
Iars2	-0.519374159
Tmem203	-0.519374159
Cgrrf1	-0.519374159
Gopc	-0.519374159
Mark4	-0.519374159
Smad6	-0.519374159
Polr2c	-0.519374159
Extl3	-0.519374159
Il6st	-0.520032473
Tbc1d15	-0.520970944
9-Sep	-0.521076454
Elof1	-0.521154898
Crtc2	-0.521335675
0610010F05Rik	-0.521335675
2310033P09Rik	-0.521335675
Sipa1l1	-0.521688025
Fam50a	-0.521688025
Ndufab1	-0.522076342
Mapre3	-0.522194678
Dag1	-0.522323854
Snx14	-0.522541438
Erbin	-0.522773625
Mon2	-0.522985413
Pknox1	-0.522985413
Zc3h3	-0.523357673
D2hgdh	-0.523574148
Chd1	-0.523574148
Opa1	-0.523574148
C1qtnf1	-0.523574148
Mpv17l2	-0.523815502
Tulp3	-0.523946889
Clasrp	-0.524392234
Hmg20a	-0.524392234
Eml2	-0.524867821
Tsta3	-0.524867821
Sri	-0.525049539
Tmem59	-0.525141102
Gldc	-0.525606113
Ctnnbl1	-0.525606113
3300002I08Rik	-0.525606113
Atrip	-0.525606113
Wapl	-0.525922945
Trp53bp2	-0.525922945
Txnl1	-0.526152692
Eif1ad	-0.526463584
Wdr5	-0.526463584
Canx	-0.52657365
Zmat2	-0.526833048
Ppp1r13l	-0.526859722
Timm10b	-0.527594666
Tmem245	-0.527594666
Mob3c	-0.527594666
Vdac3	-0.527594666
Plpp5	-0.527594666
Amn1	-0.527594666
Mtmr9	-0.528573096
Tmem135	-0.52867372
Dennd6a	-0.528797413
Ift57	-0.528797413
Glyr1	-0.529427824
Kdsr	-0.529474749
Nt5c	-0.529704255
Esrp1	-0.529754928
Klhdc10	-0.529815906
Rnf20	-0.529815906
Kbtbd2	-0.529815906
Polr3d	-0.529815906
Ddx20	-0.529815906
Zfp276	-0.529815906
Urod	-0.530078859
Txnl4a	-0.530180914
Mad2l2	-0.530180914
Mecr	-0.5302688
Clk4	-0.530412431
Dnm2	-0.530598597
LTO1	-0.530689472
Ankrd54	-0.530689472
Kmt2c	-0.530906555
Lmbrd2	-0.531446991
Shprh	-0.531446991
Tuba1a	-0.531446991
Kri1	-0.531446991
Tspan15	-0.531593823
Cbl	-0.532695538
Plekha3	-0.532695538
Uck2	-0.533285778
Dock11	-0.533681996
Pdzd8	-0.533681996
Med31	-0.533681996
Fhdc1	-0.533681996
Dgat2	-0.534481051
Rapgef2	-0.535141475
Utp23	-0.535141475
Map1s	-0.535141475
Pdss1	-0.535141475
Phactr2	-0.535696464
Trappc5	-0.535862282
Kctd3	-0.536169402
Fam114a2	-0.536169402
Rufy2	-0.536169402
Dvl2	-0.536169402
Mcrs1	-0.536169402
Mettl17	-0.536169402
Hsd17b11	-0.536480629
Cyb561	-0.536652151
Actn1	-0.536678892
Dhx34	-0.53693253
Hipk1	-0.53693253
Mier3	-0.53693253
Wdr53	-0.53693253
Gabpb2	-0.537340706
Fbxo46	-0.537521506
Zfp532	-0.537521506
2310039H08Rik	-0.537989837
Ino80c	-0.537989837
Rdh14	-0.538189781
Mpg	-0.53837115
Chd2	-0.538536416
Repin1	-0.538687634
Alg2	-0.538826522
Ppp2r3a	-0.53918264
Slc35a1	-0.539838262
Nudt19	-0.541348849
Gal3st1	-0.542094236
Cnot7	-0.542094236
Svil	-0.542094236
Utp15	-0.542094236
Ap4m1	-0.542094236
Hfe	-0.542094236
Guca1a	-0.542094236
Creb1	-0.542094236
Pklr	-0.542094236
Tent4a	-0.542094236
Ercc8	-0.542094236
St3gal3	-0.542094236
Ybey	-0.542094236
Prr3	-0.542094236
Cox7a2l	-0.54258155
Bag1	-0.542902695
Eif3c	-0.543523637
Prrg2	-0.543818916
Hbegf	-0.543896478
Tmed7	-0.544107767
Cog4	-0.54417755
Cebpzos	-0.54417755
Dhrs4	-0.544562491
Cops2	-0.544562491
Cmtm7	-0.544562491
Ate1	-0.544909251
Tm9sf3	-0.544976744
Trappc6a	-0.545121928
Prmt2	-0.545121928
Dtd1	-0.545369368
Emc10	-0.545660851
Peak1	-0.545660851
Hikeshi	-0.546009286
Slc35a5	-0.546009286
Apobec3	-0.546044368
Ccz1	-0.546433171
Orc5	-0.546433171
Kif3b	-0.546433171
Lgr4	-0.546770723
Nsa2	-0.546959991
Vgll4	-0.546959991
Farsb	-0.54711231
Sesn1	-0.547274475
Fbxo4	-0.547274475
Cacfd1	-0.54744747
R3hdm2	-0.547632419
Smarcc1	-0.547632419
Smpd4	-0.547632419
Klf3	-0.547860081
Bola1	-0.547899857
Insig2	-0.548043502
Upf2	-0.548043502
Madd	-0.548194435
Fah	-0.548520505
Ung	-0.548520505
Kat8	-0.548520505
Arglu1	-0.548733433
Alkbh6	-0.548733433
Rexo1	-0.549080666
Dcaf5	-0.549080666
Fyttd1	-0.549080666
Pnpo	-0.549399036
Tbc1d17	-0.549399036
Sec11c	-0.549644806
Rassf7	-0.549979492
Ighg2b	-0.550131555
Xrcc1	-0.550268167
Zkscan8	-0.550555814
Srebf1	-0.550603093
Fnta	-0.55073833
Ilvbl	-0.551128047
Ndufv2	-0.551554565
Odr4	-0.551554565
Fopnl	-0.551554565
Dmwd	-0.551554565
Maml2	-0.551554565
Tmem139	-0.552362571
Tsn	-0.552541023
G6pc3	-0.552820642
Kif13a	-0.552820642
Srrd	-0.552820642
Terf1	-0.552820642
Slc50a1	-0.552932215
Dnlz	-0.553029713
Ro60	-0.553115642
Exoc2	-0.553589874
Snx19	-0.553589874
Hdac3	-0.554017403
Eefsec	-0.55447796
Kmt2d	-0.55447796
Iah1	-0.55447796
Sap30bp	-0.55447796
Eef1e1	-0.55447796
Zcchc4	-0.55447796
Ctc1	-0.55447796
Cav2	-0.55487284
Yipf3	-0.555150388
Pmf1	-0.555514751
Gpr108	-0.555779151
Aph1a	-0.555900035
Rxylt1	-0.555900035
Cdh11	-0.555900035
Tcaf2	-0.556741012
Atp9b	-0.557691091
Adprhl2	-0.557896092
Mtmr10	-0.558067872
Gsk3a	-0.558213901
Ngef	-0.558396048
Zfp740	-0.55866846
Mib2	-0.558772977
Per2	-0.558862449
Tmem131	-0.559345279
Myadm	-0.560016144
Pla2g4e	-0.560016144
Rnf168	-0.560016144
Hectd4	-0.560016144
Bloc1s5	-0.560016144
Gtf3c2	-0.561077339
Naprt	-0.561152571
Mgat2	-0.561194335
Abhd11	-0.561551743
Eif3k	-0.562099635
Prkag1	-0.562793228
Sephs2	-0.563155851
Tor4a	-0.563155851
Zbtb45	-0.563155851
2810004N23Rik	-0.563155851
Axin1	-0.563155851
C6	-0.563155851
Kptn	-0.563155851
Wipi2	-0.563422745
Kbtbd11	-0.563627397
Ubap2	-0.563627397
Btbd2	-0.563627397
Gtf3c6	-0.56373923
Plch1	-0.563920598
Foxo4	-0.564265617
Prpf38a	-0.564462049
Nfib	-0.564588873
Thap12	-0.564636804
Sec24b	-0.565177849
Atad3a	-0.565177849
Thoc6	-0.565177849
Lysmd1	-0.565177849
Zdhhc24	-0.565177849
Ndufs3	-0.565177849
Svep1	-0.565177849
Tram1	-0.56562975
Klf9	-0.565700849
Sun1	-0.565862402
Gcc1	-0.566168371
Rbbp6	-0.566168371
Unc13b	-0.566341782
Mitd1	-0.566588798
Amfr	-0.566932542
Tial1	-0.566968904
Cipc	-0.566968904
Ezr	-0.567325975
Erbb3	-0.567521313
Map3k14	-0.567629328
Mphosph8	-0.567629328
Ppip5k2	-0.568428383
Dhx30	-0.568655062
Leng1	-0.568762186
Nmt1	-0.569061283
Armc10	-0.569061283
Mapk7	-0.569061283
Dph7	-0.569061283
Inppl1	-0.569279065
Uty	-0.569574972
Zfp827	-0.569574972
Mnt	-0.570000232
Slc35d1	-0.570000232
Arhgap18	-0.570000232
Aplnr	-0.570000232
C9orf72	-0.570000232
Luc7l	-0.570245276
Rap1gap	-0.570465093
Fxyd6	-0.570663388
Rfesd	-0.570663388
Pick1	-0.570926918
Slx1b	-0.571156701
Oxnad1	-0.571156701
Gpatch8	-0.571156701
Wee1	-0.572088976
Iws1	-0.572294473
Ptpn9	-0.572294473
Maged1	-0.572955199
Mogs	-0.572955199
Ildr1	-0.573042824
Efcab14	-0.573605208
Orc2	-0.574515713
Urgcp	-0.574515713
Rbpms	-0.574515713
Cep68	-0.574515713
Avil	-0.574515713
Lrig2	-0.574515713
Stard13	-0.574515713
N6amt1	-0.574515713
Usp15	-0.57535669
Prxl2c	-0.576041568
Nosip	-0.576135809
Dele1	-0.576242458
Uspl1	-0.57736971
Atf7	-0.57736971
Sf3a3	-0.577533905
Krt8	-0.577823494
Mea1	-0.57806478
Psma1	-0.57816349
Rhno1	-0.57816349
Ptrh2	-0.57816349
Cd300lg	-0.57816349
Slc41a1	-0.578752706
Ogfod2	-0.578752706
Hmbs	-0.578752706
Plxna3	-0.578752706
Slc39a4	-0.578822269
Zfp574	-0.579124967
Plekhg3	-0.579568941
Sulf1	-0.579568941
Alg12	-0.579568941
Pinx1	-0.579568941
Slc35d2	-0.579568941
Stx17	-0.579915701
Cand1	-0.580107562
Tmem161a	-0.580107562
Ehmt2	-0.580927702
Odf2	-0.581315545
Pitpnm3	-0.5816226
Churc1	-0.5816226
Nr2c2ap	-0.5816226
Ankrd49	-0.5816226
Hivep3	-0.581958696
2610507B11Rik	-0.58273622
Egln2	-0.583121504
Ift27	-0.583285923
Celf1	-0.583328014
Rrp1b	-0.583435031
Paqr8	-0.58369514
Atxn7	-0.58369514
Guk1	-0.583793527
1810030O07Rik	-0.584066506
Gm49336	-0.58426369
Nit1	-0.58426369
Hsd17b10	-0.58440504
Smad3	-0.584431182
Xpo6	-0.584469187
Bag5	-0.584639931
Zxdc	-0.584639931
Slc35c1	-0.58501396
Cog2	-0.585486831
Uevld	-0.585641951
Pik3r1	-0.585755464
Rnf40	-0.586488355
Mmadhc	-0.586488355
Tmem35b	-0.586488355
Ubtf	-0.586488355
Fam241b	-0.586488355
Actr5	-0.586488355
Ttll5	-0.586488355
Ppil1	-0.586488355
Mettl9	-0.587006657
Prdx6	-0.587127989
Decr1	-0.587212781
Fto	-0.58732349
Sltm	-0.587691102
Bsdc1	-0.587691102
Bod1l	-0.587691102
2310009A05Rik	-0.587839826
Enc1	-0.587839826
Slc16a13	-0.58803052
Hnf4a	-0.58803052
Esrp2	-0.588344867
Hccs	-0.588636822
Dph5	-0.588636822
Mtmr4	-0.589162489
Wdfy1	-0.58939995
Tbl1x	-0.590028713
Pptc7	-0.590028713
Tst	-0.59048572
Fam118b	-0.590712941
Foxj3	-0.590712941
Adgrg1	-0.591003836
Sos1	-0.591003836
Wdr36	-0.591725003
Nsmce4a	-0.592019461
Hdac1	-0.592019461
Cib1	-0.592279993
Cep164	-0.592720309
Naa40	-0.592720309
Arrdc3	-0.592966565
Cldn3	-0.593046489
Socs7	-0.593078164
Maco1	-0.59369927
Csnk1a1	-0.593954225
Ipo13	-0.594022028
Ppargc1b	-0.594182747
Tmem41b	-0.594662286
Pno1	-0.594835698
Xpa	-0.595295631
AU040320	-0.595374318
Crtc3	-0.59654202
Nfat5	-0.59654202
Nprl3	-0.59654202
Gtf2a1	-0.59654202
Nelfa	-0.59654202
Tmem267	-0.59654202
Cd59a	-0.59654202
Trpt1	-0.59654202
Zfp821	-0.59654202
Fkbpl	-0.59654202
Tpmt	-0.59654202
N4bp2	-0.59654202
Nmrk1	-0.59654202
Fam234b	-0.59654202
Rhot1	-0.59654202
Trak1	-0.59654202
Shkbp1	-0.597619864
Fndc10	-0.597619864
Fxyd3	-0.598007939
2200002D01Rik	-0.598105917
Bbx	-0.598199337
Ccdc141	-0.598199337
Zmym3	-0.598561187
Gtf3c5	-0.598561187
Fam98c	-0.598808627
Klf11	-0.599544508
Stk4	-0.599544508
Mapkap1	-0.599544508
Edc4	-0.599809733
Pak1	-0.599908871
Itga3	-0.600014212
Wdr59	-0.600126357
Crebl2	-0.600126357
Ap4s1	-0.600126357
Gaa	-0.600373881
Btbd3	-0.600373881
Kif2a	-0.600373881
Odc1	-0.600987925
Nsun3	-0.600987925
Col16a1	-0.600987925
Ugt2b34	-0.600987925
Tbcb	-0.601595247
Uvssa	-0.601595247
1700037H04Rik	-0.601595247
Cystm1	-0.601931824
Acadl	-0.602064161
Stat5a	-0.602394746
Tctn3	-0.602394746
Commd9	-0.602394746
Pkn2	-0.603084865
Cmip	-0.60349478
Ccdc107	-0.603686615
Rnf44	-0.603686615
Arpc5l	-0.603766346
Nedd9	-0.604572947
Numa1	-0.605104033
Gpt	-0.605104033
Sestd1	-0.605104033
Fgd2	-0.605104033
Sgsh	-0.605104033
Etfb	-0.605242921
Exph5	-0.605629892
Vezf1	-0.605710335
Idh3b	-0.605710335
Ddost	-0.605846657
Hnrnpdl	-0.606046868
Lrrc26	-0.606309796
Srsf1	-0.60632842
Cluap1	-0.606666237
Atp10b	-0.606666237
Foxk2	-0.606666237
Mtf2	-0.606666237
Pbx3	-0.607049677
Marveld2	-0.607049677
Wdr74	-0.607682577
Cep89	-0.607682577
Tle1	-0.607682577
Acad9	-0.607682577
Paip2	-0.607844669
Scamp2	-0.608183426
Slc9a6	-0.608396606
Pgm3	-0.608925744
Isoc2b	-0.608925744
Rab5a	-0.608925744
Abcb8	-0.608925744
Ilf3	-0.609333573
Fbxl12	-0.609657519
Acvrl1	-0.609657519
Zfp579	-0.609657519
Gm5617	-0.609657519
Klhl26	-0.609657519
Eif2a	-0.609921049
Wdr33	-0.610139623
Ecpas	-0.610481211
Tmbim6	-0.610631184
Tfg	-0.610735901
Ppm1h	-0.610735901
Slc35e1	-0.610735901
Plaat3	-0.610897313
Pkp2	-0.610933112
Zkscan1	-0.610933112
Ppa1	-0.611882566
Pon3	-0.611930913
H2afy	-0.612483563
Prkce	-0.612483563
Utp6	-0.612483563
Ppp1r35	-0.612483563
Lias	-0.612483563
Tbcel	-0.612483563
Pdcd2l	-0.612483563
Ppcdc	-0.612483563
Xpo4	-0.612483563
Rc3h2	-0.612483563
Hsph1	-0.612483563
Rabgap1	-0.613987154
Sdccag8	-0.613987154
Arhgef19	-0.61440844
Arfgef3	-0.615157698
Leng9	-0.615445977
Prps1l3	-0.615614753
Megf6	-0.615803922
Pwwp2b	-0.616175683
Ddx27	-0.616441577
Yap1	-0.616862004
Gnl3l	-0.616862004
Gpatch4	-0.616862004
Asb6	-0.617160051
Mat2b	-0.617554553
Sft2d3	-0.617691854
Ctu2	-0.617691854
Ipmk	-0.617691854
Tm7sf3	-0.61836013
Mycbp	-0.61836013
Slc25a32	-0.61836013
Rbbp5	-0.618909833
Bcl7b	-0.618909833
Srek1	-0.618909833
Nop10	-0.618909833
Tet2	-0.618909833
Tnfrsf11a	-0.618909833
Fadd	-0.619572988
Mlh1	-0.620096748
Pcca	-0.620096748
Telo2	-0.620096748
Rtel1	-0.620096748
Nle1	-0.620871349
Tsen54	-0.620871349
Zbtb40	-0.620871349
Lpcat3	-0.621165807
Chmp4c	-0.621416688
Wnt4	-0.621633001
Msh3	-0.621821428
Kansl1	-0.621821428
Nostrin	-0.622382025
Ttc8	-0.622382025
Mgmt	-0.622382025
Trim65	-0.622751899
Irf3	-0.62325138
Ddx3y	-0.624556396
Cbx4	-0.624556396
Map3k2	-0.624556396
Bet1l	-0.624556396
Rasgef1b	-0.624556396
Sirt4	-0.624556396
Mr1	-0.624556396
Jmjd1c	-0.624556396
Secisbp2	-0.624556396
Inpp4a	-0.624556396
Sin3b	-0.624978669
Sdhaf1	-0.625510244
Tmed9	-0.625658952
Pds5a	-0.625719391
Mpst	-0.625719391
Spef1	-0.625862593
Tmem208	-0.626046014
Pabpn1	-0.626337868
Btrc	-0.626627746
Cnot6	-0.626627746
Fam204a	-0.626627746
Foxp1	-0.626851854
Inpp5b	-0.627130339
Mtdh	-0.627130339
Fh1	-0.627485727
Rngtt	-0.627954972
Bola3	-0.627954972
Utp14b	-0.627954972
Kctd6	-0.627954972
Slc25a46	-0.627954972
Tchh	-0.627954972
Slc25a39	-0.628763733
Man1a	-0.628963497
Tmem259	-0.629308186
Nt5c3b	-0.629557077
Clcn5	-0.629557077
Aldh3a2	-0.630025865
Cnot11	-0.630225146
Spaca6	-0.630489352
Taf10	-0.630489352
Kmt5c	-0.630719135
Dmxl1	-0.630719135
Zfp516	-0.630823154
Rundc1	-0.630823154
Poc1b	-0.631099242
Col4a5	-0.631099242
Tmem141	-0.631099242
Slc26a11	-0.631099242
Dpagt1	-0.631529319
Fech	-0.631529319
Zbtb41	-0.631848888
Akr1c19	-0.631848888
Oard1	-0.632095693
Slc35b4	-0.632292045
Phf3	-0.63258477
Tsc22d1	-0.632618668
Mblac2	-0.634016725
Vav2	-0.634016725
Ift43	-0.634016725
Fam149b	-0.634016725
Strbp	-0.634016725
Ddx58	-0.634016725
Thumpd3	-0.634016725
Tigd5	-0.634016725
Chm	-0.634016725
Kctd21	-0.634016725
Actr2	-0.634016725
Zzz3	-0.634016725
Brix1	-0.634851377
Cul1	-0.634851377
Dip2a	-0.63520364
Pgm1	-0.635397955
Wwc2	-0.635668351
Usp47	-0.636070384
Gbf1	-0.636203455
Emg1	-0.63673111
Ufl1	-0.63673111
Spire2	-0.63673111
Eps8l3	-0.63673111
Bub3	-0.637251469
Nfx1	-0.637251469
Nr1h2	-0.637921179
Creld1	-0.638018656
Gpr137	-0.638770255
Ptrhd1	-0.638770255
Arhgap8	-0.638770255
1700025G04Rik	-0.639262895
Rnf11	-0.639506737
Stard3	-0.639610742
Gemin7	-0.639705032
Anapc4	-0.639869451
Usp30	-0.639869451
Ascc2	-0.640228554
Sap18	-0.640228554
Bckdk	-0.640358252
Eif4a2	-0.640689123
Ttc38	-0.640936139
Acss2	-0.641629909
Zfp871	-0.641629909
BC048403	-0.641629909
2610528J11Rik	-0.641629909
Cited4	-0.641629909
Yes1	-0.641629909
Sema4b	-0.641629909
Ckap5	-0.641629909
Sbf2	-0.641629909
Adat2	-0.641629909
Ogfr	-0.641629909
Zfp12	-0.641629909
Usp34	-0.642597836
Rb1cc1	-0.642977593
Trip6	-0.643124156
Nipa1	-0.643306487
Smarcal1	-0.643306487
Slc39a3	-0.643306487
Ifi27	-0.643847734
Fam53a	-0.643847734
Ube3a	-0.644115173
Siah2	-0.64427463
Faap20	-0.644905041
Prdm16	-0.644905041
Stt3a	-0.644905041
Zfp445	-0.644905041
Ythdc1	-0.646217179
Med25	-0.646430895
Nol12	-0.646430895
Pias1	-0.646430895
Tmem87a	-0.646430895
Wdr13	-0.646727777
Atxn10	-0.646924209
Ctse	-0.647182965
Galnt3	-0.6478889
Rad54l2	-0.6478889
Rcbtb1	-0.6478889
Wdr4	-0.6478889
Aga	-0.6478889
Zfp329	-0.6478889
Nup62	-0.648825411
Fut4	-0.64900944
Atg5	-0.649283482
Dhx36	-0.649283482
Mtr	-0.649283482
Pfkm	-0.649283482
Paxip1	-0.649734959
Amz2	-0.649734959
B630019K06Rik	-0.649734959
Nelfb	-0.649897525
Ncoa5	-0.650618692
Parn	-0.650618692
Prss36	-0.650618692
Tsc1	-0.650618692
Ints12	-0.650618692
Bphl	-0.650989804
Tcf7l2	-0.651136995
Myo1a	-0.651265206
Tmed4	-0.653125548
Rnft1	-0.653125548
Piezo1	-0.653125548
Txnrd3	-0.653125548
Smim14	-0.654103978
Naxe	-0.654175162
Dctn4	-0.654686062
Nhej1	-0.654686062
Slc30a7	-0.654988292
Mettl27	-0.655435709
Rnf214	-0.655435709
Glt8d1	-0.656166002
Nans	-0.656223612
Mif4gd	-0.656231459
Rb1	-0.656736802
Reep5	-0.656977873
Ltf	-0.657491149
Spopl	-0.657571453
Taf3	-0.657571453
Xpo7	-0.657571453
Usp14	-0.6578858
Hjurp	-0.658579978
Dalrd3	-0.658669812
Golph3	-0.659231823
Bcl7c	-0.659277775
Dhx16	-0.659551817
Ngdn	-0.659551817
Ptger4	-0.659551817
Clp1	-0.659551817
Zscan12	-0.659551817
Thap4	-0.660180306
Gstt3	-0.660488936
Kdf1	-0.660488936
Nol7	-0.661393164
Rassf6	-0.661393164
Tcaf1	-0.661393164
Zfp369	-0.661393164
Erbb2	-0.66214333
Slc30a6	-0.662550561
Ly6e	-0.662700129
Prpsap1	-0.662775718
Taf13	-0.663109637
Nmt2	-0.663656215
Ankrd13d	-0.663656215
Ppip5k1	-0.663924949
Cox17	-0.664490867
Cops3	-0.664713522
Auts2	-0.664713522
Ccm2	-0.664713522
Ankrd22	-0.665725585
Ubr7	-0.666215547
Tasor2	-0.666215547
Tex30	-0.666215547
Lig3	-0.666504578
Ift52	-0.666695247
Sgk3	-0.666695247
Rnf146	-0.666931348
Ube2w	-0.666931348
Dgcr8	-0.667625118
Ercc2	-0.668517598
Cgref1	-0.668950515
Arid4a	-0.669206153
Lrrc41	-0.669583971
Stim1	-0.669583971
Grcc10	-0.669822673
Nap1l1	-0.670199061
Prkra	-0.670199061
Phc3	-0.670199061
Pogk	-0.670199061
2410004B18Rik	-0.670199061
Ecd	-0.670199061
Sirt2	-0.670991969
Tars	-0.671377253
Nphp1	-0.671377253
Tlcd1	-0.671755367
Gmppa	-0.671941798
Vamp4	-0.672490873
Fhod1	-0.672490873
Adamts15	-0.672490873
Acnat1	-0.672490873
Polr1a	-0.673199988
Tgif1	-0.673338769
Slc35b3	-0.673545089
Xpnpep3	-0.673545089
Mfap3	-0.673545089
Anxa10	-0.673638145
Sh3rf2	-0.673979876
Pla2g4a	-0.674051387
Irs2	-0.674151051
Ipo8	-0.674544532
Ppa2	-0.674820619
Rasal1	-0.675799049
Mier2	-0.676395327
Arhgap40	-0.676395327
Mthfd1	-0.676395327
Psmd1	-0.67697229
Scrn2	-0.677253819
Lmf2	-0.677530861
Ccdc61	-0.677530861
Kxd1	-0.678071905
Arl3	-0.678071905
Eef1aknmt	-0.678071905
Heatr3	-0.678071905
Seh1l	-0.678388459
Tsfm	-0.678852373
Mmp28	-0.680310377
Pggt1b	-0.680541006
Cttn	-0.680565087
P4hb	-0.680598139
H2-M3	-0.680992341
Washc3	-0.680992341
Crem	-0.680992341
Pdf	-0.680992341
Nsmf	-0.680992341
Coq6	-0.680992341
Il15	-0.680992341
Mcm4	-0.680992341
Zfp362	-0.681430917
Zbtb24	-0.681645588
Krtcap2	-0.681857267
Bok	-0.682271894
Lrrc8b	-0.682271894
Mief2	-0.682271894
Fchsd1	-0.682271894
Ggnbp2	-0.682515243
Ghdc	-0.683450085
Prelid2	-0.683450085
Stam	-0.683450085
Fastkd2	-0.683450085
Rgp1	-0.684185029
Endog	-0.684538501
Slc9a1	-0.684538501
Taf4b	-0.684538501
Inava	-0.684925576
Nectin2	-0.685547026
Pcdhb17	-0.685547026
Chdh	-0.685547026
Anks3	-0.685547026
Nat10	-0.685547026
Tecpr2	-0.685547026
Ipo11	-0.685547026
Nfix	-0.685787695
Abhd4	-0.68582172
Prpf4b	-0.686024029
Vrk3	-0.686484145
Tmed8	-0.686484145
Fjx1	-0.687357183
Slc18b1	-0.687357183
Nars2	-0.687357183
Camk2n1	-0.687973763
Rnf167	-0.688172495
Tdrd3	-0.688172495
Stx18	-0.688172495
5730455P16Rik	-0.688172495
Ints4	-0.688432417
Tprn	-0.68882961
Sbk1	-0.688935624
Naa35	-0.688935624
Ctif	-0.688935624
Rfx5	-0.688935624
Snapc4	-0.688935624
C330018D20Rik	-0.688935624
Ccdc9	-0.689144771
Aqp11	-0.689299161
Pctp	-0.689651424
Nars	-0.690486075
Slc33a1	-0.690957622
Tnfaip8l1	-0.690957622
Morc3	-0.690957622
Lratd2	-0.691359766
Robo2	-0.69211968
Bfsp1	-0.69211968
Togaram1	-0.69211968
Vrk1	-0.69211968
Cyp4f13	-0.69211968
Lnx1	-0.69211968
Cmc4	-0.692653912
Mllt3	-0.692653912
Dgkd	-0.692910414
Pcmtd2	-0.69316021
Rsl1d1	-0.69316021
Clcn2	-0.69316021
[truncated: 2,090 more rows]
