# Supplementary material for: TMPRSS11B promotes an acidified microenvironment and immune suppression in squamous lung cancer
Source: EMBO Rep. 2025 Nov 10;26(24):6346–79. doi: 10.1038/s44319-025-00631-1 (PMC12714794; doi:10.1038/s44319-025-00631-1)
Supplement: Supplementary file 8 — Source data Fig. 3 [file 44319_2025_631_MOESM8_ESM.zip › Figure 3/3D-E/T11b high vs low squamous_GSEA_Ranked.xlsx]

## Sheet: Sheet2
Crct1	6.35622
Klk14	5.76731
Pbp2	5.39127
2300002M23Rik	5.24893
Tgm3	5.17963
Ppbp	5.11071
Cxcl3	5.07719
Sprr2d	5.03057
Odaph	4.66302
Arg1	4.32862
Gm9573	4.22658
Chil4	4.21872
Pglyrp4	4.17062
Spp1	4.05376
Krt16	4.03194
Ctsl	3.98807
Cxcl5	3.97448
Il1f9	3.78942
Bex1	3.73644
Npy	3.69979
Gsdmc	3.65305
Cd300lf	3.64407
Wfdc5	3.61591
Ctsk	3.57563
Trem2	3.56927
Mmp12	3.51201
Clca1	3.50715
Gpnmb	3.46678
S100a7a	3.37544
Plat	3.372
Sprr2h	3.33237
Ecm1	3.32472
Cnfn	3.31727
Tmprss11g	3.23131
Prap1	3.21113
Stra6l	3.10816
Ifit1bl1	3.08205
Clec4n	3.0159
S100a8	3.01287
Clec4d	3.00497
Lhfpl2	3.0007
Clca3b	2.83417
Cd300c2	2.82196
Lpl	2.81154
Il1a	2.81154
Cd84	2.80706
C3ar1	2.79509
Krt6b	2.78447
Frmpd1	2.77341
Acpp	2.75559
Tmprss11e	2.73092
Gngt2	2.72428
Evi2a	2.70583
Prss27	2.70089
Gjb6	2.6917
Hmox1	2.68382
Krt14	2.65887
Cybb	2.65363
Nfam1	2.64553
Cldn1	2.64432
Teddm3	2.63376
Itgam	2.63097
Fcgr2b	2.60991
Ctss	2.5817
Zdhhc14	2.58076
Acsbg1	2.56326
S100a10	2.5552
Slc15a3	2.53591
Mamdc2	2.53245
Mxd1	2.52717
Sprr2f	2.52532
Itgb2	2.48123
Ncf1	2.47523
Lyz1	2.46033
Cd37	2.45791
Fam20c	2.44369
Fcer1g	2.41509
Vnn1	2.39263
Msr1	2.39079
Rnase2b	2.38391
Slc11a1	2.37544
Sprr1a	2.3692
S100a9	2.36632
Tyrobp	2.36624
Tnc	2.35837
Cd36	2.33422
Clec2g	2.3298
Krtdap	2.32736
Apoe	2.29644
Serpine1	2.29548
Rnase1	2.28798
Soat1	2.27937
Ly6a	2.27367
Ccl9	2.2707
Pla2g7	2.25037
Plek	2.237
Cd274	2.22658
Cd68	2.21457
Lgals1	2.17788
Sprr3	2.17312
Gbp4	2.17062
Fam25c	2.16667
Fcgr3	2.1424
Duoxa2	2.138
Slc26a4	2.12928
Glrx	2.12736
Htra1	2.12245
Ifit1	2.11806
Tm4sf19	2.10998
Hvcn1	2.07806
Hk3	2.07458
Atp6v0d2	2.07034
Vim	2.05446
Csf3r	2.05175
Mpeg1	2.04545
Emp3	2.01978
Mafb	2.01691
Wfdc17	1.998
Igsf6	1.99764
C1qa	1.98971
Trim15	1.97914
Mmp19	1.96355
Cd300a	1.95892
Cxcr1	1.95636
Igfbp3	1.95545
C5ar1	1.94509
Slc7a11	1.94006
Nccrp1	1.93354
Slc6a20a	1.93184
Il1b	1.91247
Adamtsl4	1.90465
Tmprss11b	1.9034
Fgd3	1.90269
Emp1	1.90146
Rnf39	1.90001
Adgrf4	1.89531
Plau	1.89531
Pirb	1.894
Ctsz	1.8844
C1qb	1.8824
Defb1	1.88121
Lgmn	1.87731
Slc6a14	1.86824
Arl11	1.86367
Ly6g6c	1.85922
Saa3	1.85682
Dsc2	1.84526
Fth1	1.83516
Thbs3	1.8323
Pik3cb	1.83152
Ctsd	1.82978
Tgfbi	1.82479
Scd1	1.81498
Plpp1	1.7979
Sirpa	1.79433
Gpc1	1.78315
Rab31	1.77486
Fxyd5	1.76745
Spi1	1.76519
Plekho2	1.75675
Mfge8	1.75072
Aplp1	1.74741
Retnla	1.74741
Chit1	1.7419
Apoc1	1.7417
Stac2	1.74011
Ccl6	1.73337
Xylt1	1.72709
Cd33	1.72655
Gpsm3	1.72539
Sirpb1c	1.71903
Cfp	1.71729
Abca1	1.71634
Itgax	1.71329
Reg3g	1.70534
Hexb	1.70302
Orm1	1.69737
Ctsb	1.69521
S100g	1.69494
Rnasel	1.69237
Mctp1	1.68791
Gsdmc2	1.68653
Crlf2	1.67008
Dpep2	1.66649
Pik3ap1	1.65954
Csf2ra	1.65721
Gja1	1.65303
Gjb2	1.64361
Il1r2	1.63037
Slc37a2	1.62678
Tgm5	1.62678
Ptafr	1.62585
Cdkn1a	1.62472
Gdpd2	1.62297
Nipal4	1.62018
Ndufa4l2	1.61524
Sdc3	1.60991
Gjb4	1.60991
Ada	1.60086
Gusb	1.59735
Fyb	1.59541
Krt17	1.59498
Csta1	1.59379
Aldh1a3	1.58897
Prex1	1.58566
Emb	1.58344
Krt4	1.58134
Sla	1.57338
Pygl	1.57002
Zfp385a	1.56809
Zranb3	1.56277
Cdkn2b	1.56213
Myo1f	1.55883
Tbxas1	1.55268
Arhgdib	1.54925
Bst1	1.53952
Dusp4	1.53591
Plin2	1.53361
Spns2	1.5251
Msn	1.52192
Cyth4	1.52064
Marcksl1	1.52
Dmxl2	1.51828
Trp53inp2	1.51741
Mreg	1.51405
Ager	1.51061
Psca	1.50594
Enpp3	1.50458
Gla	1.5043
Ptcd3	1.50097
Spink5	1.49185
Lcp1	1.48992
Col5a2	1.48438
Slc5a9	1.48
C1qc	1.48
Krt13	1.47992
Klk13	1.47315
5031439G07Rik	1.47267
Cxcl15	1.46992
Dusp1	1.4681
Psap	1.46639
Dsg3	1.46635
Fam83d	1.45791
Csf2rb	1.45791
Mcoln3	1.45791
Prdm1	1.45173
Clca2	1.4506
Acp5	1.44966
Ifit3	1.44897
Mmp9	1.44897
Mertk	1.44816
Epha2	1.44748
Cldn5	1.44681
Rassf8	1.44123
Mfsd12	1.44047
Jdp2	1.43698
Cxcl14	1.43698
Pkp1	1.43373
Ptprc	1.42958
Layn	1.42846
Arhgap9	1.42846
Sh2b2	1.42548
Pim1	1.42515
Chil1	1.42385
Apbb1ip	1.42314
Lratd1	1.42023
Cd93	1.41891
Ckb	1.41351
Npl	1.3984
Krt6a	1.39774
Srgn	1.39195
Dock2	1.38952
Lpcat1	1.38878
Scel	1.3877
Pxdc1	1.3842
Tnfrsf11b	1.3799
Ndrg1	1.37968
Slco2a1	1.37544
Syk	1.37544
Pdlim4	1.37544
Creg1	1.37337
Klk10	1.37298
Map2k3	1.36705
Hsd17b7	1.36327
Slc36a2	1.35211
Grn	1.35169
Hp	1.35106
Sftpa1	1.34969
Ccng2	1.34687
Cxcr4	1.34687
Anxa1	1.34405
Tnfrsf26	1.34243
Tgm1	1.33708
Pgam1	1.33665
Ust	1.3236
Gba	1.3182
Lipa	1.31773
Krt80	1.31136
Lamp3	1.30684
Pthlh	1.30652
Zswim4	1.30561
Col4a1	1.30404
Hilpda	1.30179
Sh3bp2	1.29379
Pik3cd	1.28798
Alox12b	1.2757
Car12	1.27439
Hist1h2bc	1.27262
Phospho1	1.26526
Slamf7	1.26526
Wfs1	1.26199
S100a14	1.26026
Hck	1.24575
Ehd1	1.23676
Epn3	1.23523
Slc6a8	1.22706
Cyp26b1	1.22209
1700017B05Rik	1.22087
Myo5a	1.21959
Notch4	1.21513
Itga5	1.21175
Pstpip1	1.20998
Fcgr4	1.20855
Evpl	1.20752
Gm14137	1.20736
Sorbs1	1.20496
Gna15	1.19683
Fblim1	1.19676
Selplg	1.19487
Mal	1.19128
F7	1.1898
Crlf1	1.18745
Slc25a48	1.18553
Sh3kbp1	1.18139
Fnip2	1.17875
Flrt2	1.17875
Tspan11	1.17334
Cd53	1.17147
Rassf4	1.17062
Piga	1.16972
Hist1h1b	1.16362
Plxdc1	1.16245
Cxcl16	1.16068
Capg	1.15992
Scnn1g	1.15588
Fmnl1	1.15305
Cd302	1.15233
Abcg1	1.1518
Col5a1	1.14999
Fam57a	1.14858
Cd52	1.14042
Il17ra	1.14042
Lox	1.13946
Cyp4f39	1.13809
Mall	1.13598
Rnf125	1.13126
Ikbke	1.12928
Grhl3	1.12752
Muc13	1.12648
Bcl2a1b	1.12592
Dnmt3a	1.12448
Fbln2	1.12448
Ankk1	1.12349
Cdsn	1.12087
Havcr2	1.12087
Bnip3	1.11806
Cpeb2	1.1165
Xdh	1.11564
Entpd1	1.11514
Melk	1.11483
Slc7a2	1.11429
Ppp1r18	1.11071
Irf1	1.11052
Atf3	1.10741
Slc34a2	1.10584
Adam8	1.10443
Igf1	1.09991
Lgals3	1.09563
Tmem40	1.09534
Serpinb11	1.09534
Barx2	1.09534
Fndc1	1.09534
Dram1	1.0923
Col3a1	1.09211
Dsp	1.08869
Fabp5	1.08751
Renbp	1.08739
Tnfaip2	1.08597
Rhov	1.08054
Lypd3	1.08042
Coro1a	1.07875
Zbp1	1.07756
Ptgs1	1.07225
Metrnl	1.07072
Dach1	1.06934
Matn4	1.06759
Ets1	1.06057
Hspg2	1.0585
Atp13a2	1.05462
Alox5ap	1.0508
Abcc5	1.04697
Gpr65	1.04697
Pkp3	1.04408
Nrep	1.04005
Trex2	1.03717
Vsir	1.03644
Col4a2	1.036
Stx11	1.03521
Fbln5	1.03521
Crlf3	1.03521
Ankrd35	1.03149
Mitf	1.03048
Smtn	1.03048
Mfap2	1.02945
Csf1r	1.02495
Col6a1	1.02495
St3gal6	1.02495
Cdh3	1.02269
Plekho1	1.01978
Zc3h12a	1.01978
Zeb2	1.01978
Cln8	1.01733
Cryab	1.01668
Apbb2	1.0159
Apobec1	1.0146
Ctsa	1.01279
Plaur	1.01249
Krt23	1.01125
Nectin1	1.00846
Hist1h1a	1.00787
Elk3	1.00514
Lpxn	1.00419
Nckap1l	1.00419
Smox	1.00101
Natd1	0.998474
Ces2f	0.997639
Il1rap	0.996932
Efemp2	0.996326
Ppl	0.993843
Galnt18	0.992378
Dhrs7	0.9903
Malt1	0.98842
Mab21l4	0.98842
Nupr1	0.987709
Lcn2	0.985379
Slc9a3r1	0.983975
Itprip	0.981878
Itpkb	0.980472
Vsig10l	0.978087
Pld3	0.977868
Cpm	0.976691
Nmb	0.976037
Rab8b	0.974823
Trim35	0.972479
Il1rn	0.971874
Cdk20	0.970791
Emilin1	0.968702
Rnf150	0.966919
Plekhg6	0.964442
Pqlc3	0.963141
Tubb6	0.961381
Tacc1	0.959598
Timp2	0.955372
Tnfrsf1b	0.954937
Fli1	0.953863
Ifitm2	0.951828
Adssl1	0.950946
Il10rb	0.949395
Cysrt1	0.947096
Nebl	0.946944
Rasip1	0.946405
Flna	0.945875
Msrb1	0.944537
Gadd45a	0.944328
Ehd4	0.943333
Apobr	0.938235
Tmem140	0.931837
Cd109	0.931837
Mindy2	0.927213
Col6a2	0.926581
Zfand2a	0.925411
Rab24	0.923779
Arhgef4	0.923569
Col1a1	0.921481
Mif	0.921111
Sh3bp5l	0.919418
Nfkb1	0.918267
Inpp5d	0.918031
Mapk6	0.916012
Prss22	0.914578
Plpp3	0.910279
Duoxa1	0.910033
Upp1	0.908318
Ier5	0.908133
Scnn1b	0.906891
Tnf	0.906891
Rab32	0.902691
Sult2b1	0.900958
Lpin3	0.900424
Dok3	0.899415
Hspb1	0.89834
Gbp7	0.898034
Rnf149	0.897072
Hcls1	0.89679
Cebpb	0.896714
Egln1	0.895783
Prelid1	0.892085
Fstl1	0.891802
Sh3bp5	0.890645
Cdkn2a	0.888885
Pdlim2	0.888275
H2-M2	0.887894
Stk11	0.887018
Trbc2	0.88624
Rasa4	0.885543
Qk	0.88472
Trim25	0.88196
Ftl1-ps1	0.880936
Rcn1	0.876945
Cyba	0.874697
Dhrs1	0.87417
Vat1	0.872943
Gadd45b	0.872943
Stab1	0.872943
Afap1l1	0.872943
St6galnac4	0.872943
Rgs1	0.872943
Serpinb2	0.872943
Zfp750	0.871996
Dhrs9	0.868643
Il3ra	0.868565
Rassf5	0.866517
Egln3	0.865936
Alox15	0.864906
Dnajb1	0.862385
Tmem37	0.861448
Npc2	0.86056
Tmem104	0.860232
Abr	0.859768
Runx3	0.859523
S1pr2	0.859523
Tcirg1	0.853044
Lama3	0.852765
Gsto1	0.850465
Pdpn	0.849945
AI661453	0.849628
Clcn7	0.848696
Cmtm3	0.847408
Irf7	0.846948
Eln	0.845415
Mal2	0.844991
Lrp8	0.843797
Ppp1r15a	0.84257
Ltb4r2	0.841579
Cib2	0.841234
St3gal1	0.840522
Rnf152	0.839155
Plcd3	0.83788
Slpi	0.835854
Ptk2b	0.835469
Rasa3	0.835469
Elf3	0.835259
Cd44	0.833565
Srxn1	0.832301
Urah	0.831744
Rab20	0.830508
Dmkn	0.830448
Ifnar2	0.83013
Mdfic	0.829875
Fbn1	0.829551
Duox2	0.828549
Parp12	0.827791
Lpcat4	0.825059
Elovl4	0.824034
Mlc1	0.824034
Lrp12	0.824034
Hist1h1d	0.818638
Snx8	0.81636
Nnat	0.815228
Txndc17	0.811543
Fam189a2	0.811543
Col18a1	0.811543
1810037I17Rik	0.810633
Hist1h2bb	0.80671
Vash1	0.806448
Pbdc1	0.803996
Txn1	0.800086
Colec12	0.798943
Mmd	0.797842
Fst	0.795188
Atp6v0e	0.79455
Sipa1	0.793216
Tmem65	0.791445
Dmbt1	0.789868
Gcnt2	0.78973
Rassf10	0.788246
Rin3	0.782745
Map2k1	0.776916
Sidt2	0.776687
Fam129b	0.773626
Slc29a3	0.773408
Trf	0.771064
Il11ra1	0.771064
Anxa6	0.768786
Ubtd1	0.768171
Spock2	0.767149
Ly6k	0.765187
Birc3	0.757867
Mdfi	0.75675
Ndst1	0.756492
Oaz2	0.755689
Emilin2	0.755107
D16Ertd472e	0.752262
Ppp2ca	0.751548
Amotl1	0.751381
Ctps	0.750953
Blnk	0.747412
Grhl1	0.74551
Skint3	0.743863
Fmnl2	0.74366
Plscr3	0.74084
Serpinh1	0.740241
Rora	0.739677
Trpv2	0.738642
Carmil1	0.738642
Gpa33	0.737591
Rab11fip5	0.734045
Vwf	0.733967
Gmip	0.731587
Rap2b	0.730203
C4bp	0.729818
Atg9b	0.728553
Cd63	0.727155
Actb	0.726231
Dusp3	0.724713
Epb41l2	0.724498
Map3k20	0.722609
Stk39	0.72128
Crip1	0.72094
Cat	0.72094
Rhbdl3	0.72094
Atp6v1e1	0.720061
Tmprss13	0.720019
Crybg1	0.719138
Gask1b	0.717489
Kifc3	0.717374
Hist4h4	0.716385
Sftpc	0.716358
Tbc1d9	0.714246
Ahnak2	0.713002
Palld	0.71238
Efnb2	0.711662
Tubb2a	0.71148
Esd	0.709922
Galns	0.709445
Rab35	0.709223
Cotl1	0.708824
Fabp4	0.708313
Ddah2	0.706482
Plcd1	0.704189
Map7d1	0.703739
Pltp	0.701783
Klf4	0.701378
Oasl1	0.701283
Elmo2	0.699794
Gde1	0.698227
Mark1	0.697372
Oasl2	0.697189
Tfrc	0.696066
Mvk	0.694689
Mindy3	0.693774
Cwh43	0.691703
Sphk1	0.691336
Ckap4	0.690366
Hist1h3d	0.690079
Leo1	0.688519
Ifrd1	0.687512
Gng11	0.687388
Arc	0.686931
Plod3	0.686931
Ifi47	0.68653
Ace	0.685416
Smpdl3b	0.684498
Lpin2	0.683566
Hif1a	0.68284
Tinagl1	0.68284
Cflar	0.680298
Gpr137b	0.680298
Mlkl	0.680298
Slc16a3	0.680298
Apaf1	0.680298
Ostf1	0.672645
Ttc22	0.672645
Pnpla7	0.672645
Ccna2	0.672645
Cited2	0.672297
Duox1	0.671309
Mcm3	0.67045
Cdkn2d	0.668405
Gramd1b	0.668123
Tcp11l2	0.668033
Ece1	0.665252
Dtx3l	0.664701
Cdh5	0.664357
Spc25	0.663848
Wwtr1	0.66318
Tmem106a	0.66302
P2rx4	0.662817
Ehbp1l1	0.661439
Krt5	0.661404
Ssr1	0.660616
Igfbp7	0.660582
Etv5	0.65995
Myl12a	0.657422
Lat2	0.657215
Slc1a1	0.655713
Atp6v1g1	0.654763
Pgk1	0.654627
Map4	0.654362
H2-D1	0.65363
P4ha1	0.65363
Snx25	0.653162
Hs2st1	0.652255
Plxnd1	0.652034
Cdk1	0.650551
Hipk2	0.650551
Capn2	0.645839
Ski	0.645652
Nlrx1	0.645533
Col1a2	0.644901
Serping1	0.644751
Rsu1	0.644581
Atp11a	0.644527
Arl5a	0.642823
Sh3pxd2a	0.641618
Slc35f2	0.641618
Tradd	0.63931
Dhx38	0.638836
Adam19	0.638478
Aprt	0.638014
2310022B05Rik	0.636948
Yod1	0.636948
Jup	0.636825
Csrp1	0.63566
Cd200	0.633756
Atp1b3	0.632315
Asb8	0.631523
Arhgef10l	0.630055
Bspry	0.630037
Blmh	0.628405
Slfn2	0.628287
Ubl3	0.626558
Adk	0.626303
Uaca	0.626149
Timp3	0.624506
Gatm	0.623584
Tubb2b	0.623584
Itih4	0.621881
Sp2	0.621404
Acta2	0.620964
Anxa2	0.620236
Fam102b	0.619824
Senp3	0.618496
Sbno2	0.617104
Pdgfrb	0.615785
Golga7	0.613222
Psat1	0.613008
Msmo1	0.612735
Stk24	0.61138
Srd5a1	0.609909
Was	0.609909
Ms4a7	0.609909
Elf5	0.60651
Dedd2	0.605638
Gpr87	0.605596
S100a16	0.605226
Maff	0.604605
Def6	0.60424
B4galt5	0.601982
Tgfb1i1	0.601397
Lgals7	0.6012
Eif2ak3	0.600976
Nectin4	0.600934
Kctd12	0.60072
Clic3	0.600571
Tfip11	0.599925
Arrb2	0.599925
Shmt2	0.597836
Ccdc71l	0.596733
Mex3d	0.596733
Cd99l2	0.596612
Ctnnbip1	0.59653
Sparc	0.594642
Gsto2	0.594479
Dapl1	0.594084
Castor2	0.593789
Ywhag	0.59325
Hsdl2	0.593206
Arpc4	0.593097
Celf2	0.592835
Tgfb2	0.592835
Fmnl3	0.592835
Zc3hav1	0.591762
Ovol1	0.591762
Plekhg1	0.591373
Vps18	0.591172
Slc48a1	0.591019
Pkm	0.5905
Ube2v1	0.59028
Fam111a	0.5901
Rgl1	0.5901
Cldn4	0.58915
Cks2	0.588376
Ptp4a3	0.587883
Crybg2	0.58645
Gm2a	0.585247
Snx7	0.584963
Sat1	0.584349
Specc1	0.583437
Glmp	0.583026
Stom	0.581288
Fam131c	0.580763
Rgcc	0.578658
Arhgef18	0.577815
Atp6v1c2	0.577487
Cyp51	0.577025
Maf	0.576226
Dennd5a	0.575847
AA467197	0.575798
Heg1	0.575143
Rgs12	0.57442
Hbb-bs	0.574285
Gak	0.573383
Slc36a1	0.573383
Sfn	0.573383
Col17a1	0.57305
Ndfip2	0.57197
Enpep	0.571774
Strc	0.570915
Rexo2	0.570674
Lcp2	0.57038
Fkbp11	0.569551
Dtnbp1	0.569267
Afap1l2	0.569267
Acat2	0.568937
Stap2	0.568089
Kcnj8	0.568089
Snap29	0.568089
Kalrn	0.568089
Cd74	0.567114
Mad2l1	0.565966
Znfx1	0.565685
Rilpl2	0.565515
Prnp	0.565209
Rusc2	0.564821
H2-K1	0.564613
Litaf	0.564138
Snf8	0.563615
Tmem159	0.563615
Gja4	0.563615
B2m	0.563343
Dusp5	0.562988
Psmd2	0.562775
Fam117a	0.562603
Nmnat3	0.560999
Tmprss4	0.560353
Relch	0.559654
Eng	0.559577
Rragc	0.559283
Csrnp1	0.558942
Plekhn1	0.558628
Rbfox2	0.558628
Mcam	0.557441
Rgs5	0.557167
Ppp1r12c	0.556916
Ptprb	0.555203
Matn2	0.553875
Ntn1	0.553325
Bcl2l1	0.551943
Psma5	0.551714
Nsdhl	0.551015
Mknk1	0.551015
Foxf1	0.551015
Macf1	0.550076
Atp6v0b	0.549788
Hmgcr	0.548941
Tspan1	0.548833
Ank3	0.546133
Wipf1	0.545779
Maoa	0.544321
Degs1	0.544168
Fam110a	0.543995
Cenpa	0.541737
Eif2ak1	0.540747
Mgll	0.540368
Cfl1	0.537734
Jak1	0.537153
Zdhhc21	0.537076
Sh3gl1	0.535035
Mocos	0.53396
Ammecr1	0.533737
Actr1a	0.533183
Tmem154	0.530837
Ldlrap1	0.530231
Fat2	0.529385
Smurf1	0.528989
Ndnf	0.528989
Gtpbp2	0.528772
Acsl4	0.527052
Fam162a	0.526675
Dpysl2	0.526553
Arhgap27	0.526141
P3h4	0.525672
Ddit3.1	0.52502
Plxnc1	0.52502
H2-Ab1	0.524865
Eva1b	0.524421
Mtln	0.524279
Ackr3	0.524279
Tspan7	0.522886
Casp8	0.520221
Rit1	0.517791
Sh3pxd2b	0.517715
Kif1b	0.517636
Rbp1	0.517562
Cast	0.517463
Cdc42ep2	0.517463
Rtf2	0.516306
Gns	0.516087
Cpeb4	0.516063
Usp25	0.515911
Dpp7	0.515787
Mvb12b	0.515787
Tank	0.514049
Herc4	0.513694
Pmaip1	0.513615
Ubac2	0.512947
Tacstd2	0.512325
Blvra	0.512149
Mpzl2	0.511677
Bmp1	0.510373
Wipi1	0.510373
Raf1	0.510373
Rela	0.508951
Tmem50b	0.508857
Insig1	0.508626
Rtn4	0.507596
Xpnpep1	0.507294
Dusp14	0.505886
Got1	0.505734
Mcl1	0.504727
Fzd7	0.504299
Dab2	0.503709
Tax1bp3	0.502662
Nfkbia	0.501687
Dgkz	0.501576
Notch1	0.500974
Ccdc12	0.500974
Atad2	0.500974
Cybc1	0.500284
Tmem41a	0.500031
Calm3	-0.5001
Echs1	-0.500515
AU022252	-0.500515
Rnf123	-0.500515
Ids	-0.500515
Cln6	-0.500964
Atpsckmt	-0.500964
Cpne2	-0.501122
Dnajb2	-0.501452
Bptf	-0.501452
Limd2	-0.501452
Ypel2	-0.501452
Slc25a19	-0.501452
Sympk	-0.501599
Coa3	-0.501599
Golga5	-0.501802
Ndor1	-0.501984
Wdr45	-0.502096
Ucp2	-0.502227
Snx21	-0.502566
Terf2ip	-0.502566
Thsd1	-0.502566
Plekha8	-0.502566
Hdlbp	-0.502725
Sfxn3	-0.503072
Htatsf1	-0.503205
Ogt	-0.503433
Tor1a	-0.503433
Acyp2	-0.503433
Pacs2	-0.50362
Eef1d	-0.503911
Cstf3	-0.503911
Hibch	-0.503911
Eif4g2	-0.504078
Tmem11	-0.504214
Txndc11	-0.504292
Ndufc2	-0.504336
Sprtn	-0.504424
Cd164	-0.505476
Usp22	-0.505568
Mblac1	-0.505568
Rfxap	-0.505568
Letmd1	-0.505568
Nlk	-0.505568
Vcpip1	-0.505568
Mtx2	-0.505568
Gnb2	-0.505769
Mtch1	-0.506159
Ccdc174	-0.50621
Ado	-0.5067
Fcsk	-0.506905
Nub1	-0.507199
Irak3	-0.507199
Kmt5b	-0.507199
Rpn1	-0.507448
Cplane1	-0.507661
Foxo1	-0.508147
Vps28	-0.508704
Gpbp1	-0.508927
Gpalpp1	-0.509079
Fbrsl1	-0.509202
Slc35a2	-0.50939
Tmem205	-0.509463
Phip	-0.50983
Tshz1	-0.510385
Gtf2e2	-0.510385
Zmym4	-0.510385
Fbxw2	-0.510385
Prr15	-0.510385
Ahdc1	-0.510385
Nacc1	-0.510385
Psmd6	-0.510385
Yeats2	-0.510385
Foxred1	-0.510385
Ssr4	-0.51073
Plekha7	-0.510893
Abcc1	-0.511
Haghl	-0.5112
Synj1	-0.511721
Epc1	-0.511721
Nfxl1	-0.512082
Brpf3	-0.512347
Ppm1g	-0.512455
Pfkfb2	-0.51271
Fbh1	-0.51271
Bcor	-0.51271
Atad2b	-0.51271
Clec16a	-0.51271
Mat2a	-0.512972
Rnf34	-0.513239
Csnk1g1	-0.513239
1700021F05Rik	-0.513239
Faf2	-0.513606
Pgap1	-0.51408
Xxylt1	-0.51408
Aar2	-0.51408
Gpaa1	-0.51408
Baiap2l1	-0.514827
Txndc5	-0.514898
Uqcc3	-0.515087
Atpaf1	-0.515219
Tdp2	-0.515622
Slc39a10	-0.515622
Tmem53	-0.515622
Prickle3	-0.516099
Cdip1	-0.516232
Cog7	-0.516468
Ttc3	-0.516763
Abcc4	-0.517003
Polk	-0.517003
Dcaf15	-0.517003
Pnkd	-0.517108
Rdh12	-0.517372
Agpat5	-0.517372
Ctdp1	-0.517641
Tbl1xr1	-0.517641
Kmt2e	-0.518009
Mllt10	-0.518009
Trabd	-0.51845
Sort1	-0.518711
Iars2	-0.519374
Tmem203	-0.519374
Cgrrf1	-0.519374
Gopc	-0.519374
Mark4	-0.519374
Smad6	-0.519374
Polr2c	-0.519374
Extl3	-0.519374
Il6st	-0.520032
Tbc1d15	-0.520971
2024-09-09	-0.521076
Elof1	-0.521155
Crtc2	-0.521336
0610010F05Rik	-0.521336
2310033P09Rik	-0.521336
Sipa1l1	-0.521688
Fam50a	-0.521688
Ndufab1	-0.522076
Mapre3	-0.522195
Dag1	-0.522324
Snx14	-0.522541
Erbin	-0.522774
Mon2	-0.522985
Pknox1	-0.522985
Zc3h3	-0.523358
D2hgdh	-0.523574
Chd1	-0.523574
Opa1	-0.523574
C1qtnf1	-0.523574
Mpv17l2	-0.523816
Tulp3	-0.523947
Clasrp	-0.524392
Hmg20a	-0.524392
Eml2	-0.524868
Tsta3	-0.524868
Sri	-0.52505
Tmem59	-0.525141
Gldc	-0.525606
Ctnnbl1	-0.525606
3300002I08Rik	-0.525606
Atrip	-0.525606
Wapl	-0.525923
Trp53bp2	-0.525923
Txnl1	-0.526153
Eif1ad	-0.526464
Wdr5	-0.526464
Canx	-0.526574
Zmat2	-0.526833
Ppp1r13l	-0.52686
Timm10b	-0.527595
Tmem245	-0.527595
Mob3c	-0.527595
Vdac3	-0.527595
Plpp5	-0.527595
Amn1	-0.527595
Mtmr9	-0.528573
Tmem135	-0.528674
Dennd6a	-0.528797
Ift57	-0.528797
Glyr1	-0.529428
Kdsr	-0.529475
Nt5c	-0.529704
Esrp1	-0.529755
Klhdc10	-0.529816
Rnf20	-0.529816
Kbtbd2	-0.529816
Polr3d	-0.529816
Ddx20	-0.529816
Zfp276	-0.529816
Urod	-0.530079
Txnl4a	-0.530181
Mad2l2	-0.530181
Mecr	-0.530269
Clk4	-0.530412
Dnm2	-0.530599
LTO1	-0.530689
Ankrd54	-0.530689
Kmt2c	-0.530907
Lmbrd2	-0.531447
Shprh	-0.531447
Tuba1a	-0.531447
Kri1	-0.531447
Tspan15	-0.531594
Cbl	-0.532696
Plekha3	-0.532696
Uck2	-0.533286
Dock11	-0.533682
Pdzd8	-0.533682
Med31	-0.533682
Fhdc1	-0.533682
Dgat2	-0.534481
Rapgef2	-0.535141
Utp23	-0.535141
Map1s	-0.535141
Pdss1	-0.535141
Phactr2	-0.535696
Trappc5	-0.535862
Kctd3	-0.536169
Fam114a2	-0.536169
Rufy2	-0.536169
Dvl2	-0.536169
Mcrs1	-0.536169
Mettl17	-0.536169
Hsd17b11	-0.536481
Cyb561	-0.536652
Actn1	-0.536679
Dhx34	-0.536933
Hipk1	-0.536933
Mier3	-0.536933
Wdr53	-0.536933
Gabpb2	-0.537341
Fbxo46	-0.537522
Zfp532	-0.537522
2310039H08Rik	-0.53799
Ino80c	-0.53799
Rdh14	-0.53819
Mpg	-0.538371
Chd2	-0.538536
Repin1	-0.538688
Alg2	-0.538827
Ppp2r3a	-0.539183
Slc35a1	-0.539838
Nudt19	-0.541349
Gal3st1	-0.542094
Cnot7	-0.542094
Svil	-0.542094
Utp15	-0.542094
Ap4m1	-0.542094
Hfe	-0.542094
Guca1a	-0.542094
Creb1	-0.542094
Pklr	-0.542094
Tent4a	-0.542094
Ercc8	-0.542094
St3gal3	-0.542094
Ybey	-0.542094
Prr3	-0.542094
Cox7a2l	-0.542582
Bag1	-0.542903
Eif3c	-0.543524
Prrg2	-0.543819
Hbegf	-0.543896
Tmed7	-0.544108
Cog4	-0.544178
Cebpzos	-0.544178
Dhrs4	-0.544562
Cops2	-0.544562
Cmtm7	-0.544562
Ate1	-0.544909
Tm9sf3	-0.544977
Trappc6a	-0.545122
Prmt2	-0.545122
Dtd1	-0.545369
Emc10	-0.545661
Peak1	-0.545661
Hikeshi	-0.546009
Slc35a5	-0.546009
Apobec3	-0.546044
Ccz1	-0.546433
Orc5	-0.546433
Kif3b	-0.546433
Lgr4	-0.546771
Nsa2	-0.54696
Vgll4	-0.54696
Farsb	-0.547112
Sesn1	-0.547274
Fbxo4	-0.547274
Cacfd1	-0.547447
R3hdm2	-0.547632
Smarcc1	-0.547632
Smpd4	-0.547632
Klf3	-0.54786
Bola1	-0.5479
Insig2	-0.548044
Upf2	-0.548044
Madd	-0.548194
Fah	-0.548521
Ung	-0.548521
Kat8	-0.548521
Arglu1	-0.548733
Alkbh6	-0.548733
Rexo1	-0.549081
Dcaf5	-0.549081
Fyttd1	-0.549081
Pnpo	-0.549399
Tbc1d17	-0.549399
Sec11c	-0.549645
Rassf7	-0.549979
Ighg2b	-0.550132
Xrcc1	-0.550268
Zkscan8	-0.550556
Srebf1	-0.550603
Fnta	-0.550738
Ilvbl	-0.551128
Ndufv2	-0.551555
Odr4	-0.551555
Fopnl	-0.551555
Dmwd	-0.551555
Maml2	-0.551555
Tmem139	-0.552363
Tsn	-0.552541
G6pc3	-0.552821
Kif13a	-0.552821
Srrd	-0.552821
Terf1	-0.552821
Slc50a1	-0.552932
Dnlz	-0.55303
Ro60	-0.553116
Exoc2	-0.55359
Snx19	-0.55359
Hdac3	-0.554017
Eefsec	-0.554478
Kmt2d	-0.554478
Iah1	-0.554478
Sap30bp	-0.554478
Eef1e1	-0.554478
Zcchc4	-0.554478
Ctc1	-0.554478
Cav2	-0.554873
Yipf3	-0.55515
Pmf1	-0.555515
Gpr108	-0.555779
Aph1a	-0.5559
Rxylt1	-0.5559
Cdh11	-0.5559
Tcaf2	-0.556741
Atp9b	-0.557691
Adprhl2	-0.557896
Mtmr10	-0.558068
Gsk3a	-0.558214
Ngef	-0.558396
Zfp740	-0.558668
Mib2	-0.558773
Per2	-0.558862
Tmem131	-0.559345
Myadm	-0.560016
Pla2g4e	-0.560016
Rnf168	-0.560016
Hectd4	-0.560016
Bloc1s5	-0.560016
Gtf3c2	-0.561077
Naprt	-0.561153
Mgat2	-0.561194
Abhd11	-0.561552
Eif3k	-0.5621
Prkag1	-0.562793
Sephs2	-0.563156
Tor4a	-0.563156
Zbtb45	-0.563156
2810004N23Rik	-0.563156
Axin1	-0.563156
C6	-0.563156
Kptn	-0.563156
Wipi2	-0.563423
Kbtbd11	-0.563627
Ubap2	-0.563627
Btbd2	-0.563627
Gtf3c6	-0.563739
Plch1	-0.563921
Foxo4	-0.564266
Prpf38a	-0.564462
Nfib	-0.564589
Thap12	-0.564637
Sec24b	-0.565178
Atad3a	-0.565178
Thoc6	-0.565178
Lysmd1	-0.565178
Zdhhc24	-0.565178
Ndufs3	-0.565178
Svep1	-0.565178
Tram1	-0.56563
Klf9	-0.565701
Sun1	-0.565862
Gcc1	-0.566168
Rbbp6	-0.566168
Unc13b	-0.566342
Mitd1	-0.566589
Amfr	-0.566933
Tial1	-0.566969
Cipc	-0.566969
Ezr	-0.567326
Erbb3	-0.567521
Map3k14	-0.567629
Mphosph8	-0.567629
Ppip5k2	-0.568428
Dhx30	-0.568655
Leng1	-0.568762
Nmt1	-0.569061
Armc10	-0.569061
Mapk7	-0.569061
Dph7	-0.569061
Inppl1	-0.569279
Uty	-0.569575
Zfp827	-0.569575
Mnt	-0.57
Slc35d1	-0.57
Arhgap18	-0.57
Aplnr	-0.57
C9orf72	-0.57
Luc7l	-0.570245
Rap1gap	-0.570465
Fxyd6	-0.570663
Rfesd	-0.570663
Pick1	-0.570927
Slx1b	-0.571157
Oxnad1	-0.571157
Gpatch8	-0.571157
Wee1	-0.572089
Iws1	-0.572294
Ptpn9	-0.572294
Maged1	-0.572955
Mogs	-0.572955
Ildr1	-0.573043
Efcab14	-0.573605
Orc2	-0.574516
Urgcp	-0.574516
Rbpms	-0.574516
Cep68	-0.574516
Avil	-0.574516
Lrig2	-0.574516
Stard13	-0.574516
N6amt1	-0.574516
Usp15	-0.575357
Prxl2c	-0.576042
Nosip	-0.576136
Dele1	-0.576242
Uspl1	-0.57737
Atf7	-0.57737
Sf3a3	-0.577534
Krt8	-0.577823
Mea1	-0.578065
Psma1	-0.578163
Rhno1	-0.578163
Ptrh2	-0.578163
Cd300lg	-0.578163
Slc41a1	-0.578753
Ogfod2	-0.578753
Hmbs	-0.578753
Plxna3	-0.578753
Slc39a4	-0.578822
Zfp574	-0.579125
Plekhg3	-0.579569
Sulf1	-0.579569
Alg12	-0.579569
Pinx1	-0.579569
Slc35d2	-0.579569
Stx17	-0.579916
Cand1	-0.580108
Tmem161a	-0.580108
Ehmt2	-0.580928
Odf2	-0.581316
Pitpnm3	-0.581623
Churc1	-0.581623
Nr2c2ap	-0.581623
Ankrd49	-0.581623
Hivep3	-0.581959
2610507B11Rik	-0.582736
Egln2	-0.583122
Ift27	-0.583286
Celf1	-0.583328
Rrp1b	-0.583435
Paqr8	-0.583695
Atxn7	-0.583695
Guk1	-0.583794
1810030O07Rik	-0.584067
Gm49336	-0.584264
Nit1	-0.584264
Hsd17b10	-0.584405
Smad3	-0.584431
Xpo6	-0.584469
Bag5	-0.58464
Zxdc	-0.58464
Slc35c1	-0.585014
Cog2	-0.585487
Uevld	-0.585642
Pik3r1	-0.585755
Rnf40	-0.586488
Mmadhc	-0.586488
Tmem35b	-0.586488
Ubtf	-0.586488
Fam241b	-0.586488
Actr5	-0.586488
Ttll5	-0.586488
Ppil1	-0.586488
Mettl9	-0.587007
Prdx6	-0.587128
Decr1	-0.587213
Fto	-0.587323
Sltm	-0.587691
Bsdc1	-0.587691
Bod1l	-0.587691
2310009A05Rik	-0.58784
Enc1	-0.58784
Slc16a13	-0.588031
Hnf4a	-0.588031
Esrp2	-0.588345
Hccs	-0.588637
Dph5	-0.588637
Mtmr4	-0.589162
Wdfy1	-0.5894
Tbl1x	-0.590029
Pptc7	-0.590029
Tst	-0.590486
Fam118b	-0.590713
Foxj3	-0.590713
Adgrg1	-0.591004
Sos1	-0.591004
Wdr36	-0.591725
Nsmce4a	-0.592019
Hdac1	-0.592019
Cib1	-0.59228
Cep164	-0.59272
Naa40	-0.59272
Arrdc3	-0.592967
Cldn3	-0.593046
Socs7	-0.593078
Maco1	-0.593699
Csnk1a1	-0.593954
Ipo13	-0.594022
Ppargc1b	-0.594183
Tmem41b	-0.594662
Pno1	-0.594836
Xpa	-0.595296
AU040320	-0.595374
Crtc3	-0.596542
Nfat5	-0.596542
Nprl3	-0.596542
Gtf2a1	-0.596542
Nelfa	-0.596542
Tmem267	-0.596542
Cd59a	-0.596542
Trpt1	-0.596542
Zfp821	-0.596542
Fkbpl	-0.596542
Tpmt	-0.596542
N4bp2	-0.596542
Nmrk1	-0.596542
Fam234b	-0.596542
Rhot1	-0.596542
Trak1	-0.596542
Shkbp1	-0.59762
Fndc10	-0.59762
Fxyd3	-0.598008
2200002D01Rik	-0.598106
Bbx	-0.598199
Ccdc141	-0.598199
Zmym3	-0.598561
Gtf3c5	-0.598561
Fam98c	-0.598809
Klf11	-0.599545
Stk4	-0.599545
Mapkap1	-0.599545
Edc4	-0.59981
Pak1	-0.599909
Itga3	-0.600014
Wdr59	-0.600126
Crebl2	-0.600126
Ap4s1	-0.600126
Gaa	-0.600374
Btbd3	-0.600374
Kif2a	-0.600374
Odc1	-0.600988
Nsun3	-0.600988
Col16a1	-0.600988
Ugt2b34	-0.600988
Tbcb	-0.601595
Uvssa	-0.601595
1700037H04Rik	-0.601595
Cystm1	-0.601932
Acadl	-0.602064
Stat5a	-0.602395
Tctn3	-0.602395
Commd9	-0.602395
Pkn2	-0.603085
Cmip	-0.603495
Ccdc107	-0.603687
Rnf44	-0.603687
Arpc5l	-0.603766
Nedd9	-0.604573
Numa1	-0.605104
Gpt	-0.605104
Sestd1	-0.605104
Fgd2	-0.605104
Sgsh	-0.605104
Etfb	-0.605243
Exph5	-0.60563
Vezf1	-0.60571
Idh3b	-0.60571
Ddost	-0.605847
Hnrnpdl	-0.606047
Lrrc26	-0.60631
Srsf1	-0.606328
Cluap1	-0.606666
Atp10b	-0.606666
Foxk2	-0.606666
Mtf2	-0.606666
Pbx3	-0.60705
Marveld2	-0.60705
Wdr74	-0.607683
Cep89	-0.607683
Tle1	-0.607683
Acad9	-0.607683
Paip2	-0.607845
Scamp2	-0.608183
Slc9a6	-0.608397
Pgm3	-0.608926
Isoc2b	-0.608926
Rab5a	-0.608926
Abcb8	-0.608926
Ilf3	-0.609334
Fbxl12	-0.609658
Acvrl1	-0.609658
Zfp579	-0.609658
Gm5617	-0.609658
Klhl26	-0.609658
Eif2a	-0.609921
Wdr33	-0.61014
Ecpas	-0.610481
Tmbim6	-0.610631
Tfg	-0.610736
Ppm1h	-0.610736
Slc35e1	-0.610736
Plaat3	-0.610897
Pkp2	-0.610933
Zkscan1	-0.610933
Ppa1	-0.611883
Pon3	-0.611931
H2afy	-0.612484
Prkce	-0.612484
Utp6	-0.612484
Ppp1r35	-0.612484
Lias	-0.612484
Tbcel	-0.612484
Pdcd2l	-0.612484
Ppcdc	-0.612484
Xpo4	-0.612484
Rc3h2	-0.612484
Hsph1	-0.612484
Rabgap1	-0.613987
Sdccag8	-0.613987
Arhgef19	-0.614408
Arfgef3	-0.615158
Leng9	-0.615446
Prps1l3	-0.615615
Megf6	-0.615804
Pwwp2b	-0.616176
Ddx27	-0.616442
Yap1	-0.616862
Gnl3l	-0.616862
Gpatch4	-0.616862
Asb6	-0.61716
Mat2b	-0.617555
Sft2d3	-0.617692
Ctu2	-0.617692
Ipmk	-0.617692
Tm7sf3	-0.61836
Mycbp	-0.61836
Slc25a32	-0.61836
Rbbp5	-0.61891
Bcl7b	-0.61891
Srek1	-0.61891
Nop10	-0.61891
Tet2	-0.61891
Tnfrsf11a	-0.61891
Fadd	-0.619573
Mlh1	-0.620097
Pcca	-0.620097
Telo2	-0.620097
Rtel1	-0.620097
Nle1	-0.620871
Tsen54	-0.620871
Zbtb40	-0.620871
Lpcat3	-0.621166
Chmp4c	-0.621417
Wnt4	-0.621633
Msh3	-0.621821
Kansl1	-0.621821
Nostrin	-0.622382
Ttc8	-0.622382
Mgmt	-0.622382
Trim65	-0.622752
Irf3	-0.623251
Ddx3y	-0.624556
Cbx4	-0.624556
Map3k2	-0.624556
Bet1l	-0.624556
Rasgef1b	-0.624556
Sirt4	-0.624556
Mr1	-0.624556
Jmjd1c	-0.624556
Secisbp2	-0.624556
Inpp4a	-0.624556
Sin3b	-0.624979
Sdhaf1	-0.62551
Tmed9	-0.625659
Pds5a	-0.625719
Mpst	-0.625719
Spef1	-0.625863
Tmem208	-0.626046
Pabpn1	-0.626338
Btrc	-0.626628
Cnot6	-0.626628
Fam204a	-0.626628
Foxp1	-0.626852
Inpp5b	-0.62713
Mtdh	-0.62713
Fh1	-0.627486
Rngtt	-0.627955
Bola3	-0.627955
Utp14b	-0.627955
Kctd6	-0.627955
Slc25a46	-0.627955
Tchh	-0.627955
Slc25a39	-0.628764
Man1a	-0.628963
Tmem259	-0.629308
Nt5c3b	-0.629557
Clcn5	-0.629557
Aldh3a2	-0.630026
Cnot11	-0.630225
Spaca6	-0.630489
Taf10	-0.630489
Kmt5c	-0.630719
Dmxl1	-0.630719
Zfp516	-0.630823
Rundc1	-0.630823
Poc1b	-0.631099
Col4a5	-0.631099
Tmem141	-0.631099
Slc26a11	-0.631099
Dpagt1	-0.631529
Fech	-0.631529
Zbtb41	-0.631849
Akr1c19	-0.631849
Oard1	-0.632096
Slc35b4	-0.632292
Phf3	-0.632585
Tsc22d1	-0.632619
Mblac2	-0.634017
Vav2	-0.634017
Ift43	-0.634017
Fam149b	-0.634017
Strbp	-0.634017
Ddx58	-0.634017
Thumpd3	-0.634017
Tigd5	-0.634017
Chm	-0.634017
Kctd21	-0.634017
Actr2	-0.634017
Zzz3	-0.634017
Brix1	-0.634851
Cul1	-0.634851
Dip2a	-0.635204
Pgm1	-0.635398
Wwc2	-0.635668
Usp47	-0.63607
Gbf1	-0.636203
Emg1	-0.636731
Ufl1	-0.636731
Spire2	-0.636731
Eps8l3	-0.636731
Bub3	-0.637251
Nfx1	-0.637251
Nr1h2	-0.637921
Creld1	-0.638019
Gpr137	-0.63877
Ptrhd1	-0.63877
Arhgap8	-0.63877
1700025G04Rik	-0.639263
Rnf11	-0.639507
Stard3	-0.639611
Gemin7	-0.639705
Anapc4	-0.639869
Usp30	-0.639869
Ascc2	-0.640229
Sap18	-0.640229
Bckdk	-0.640358
Eif4a2	-0.640689
Ttc38	-0.640936
Acss2	-0.64163
Zfp871	-0.64163
BC048403	-0.64163
2610528J11Rik	-0.64163
Cited4	-0.64163
Yes1	-0.64163
Sema4b	-0.64163
Ckap5	-0.64163
Sbf2	-0.64163
Adat2	-0.64163
Ogfr	-0.64163
Zfp12	-0.64163
Usp34	-0.642598
Rb1cc1	-0.642978
Trip6	-0.643124
Nipa1	-0.643306
Smarcal1	-0.643306
Slc39a3	-0.643306
Ifi27	-0.643848
Fam53a	-0.643848
Ube3a	-0.644115
Siah2	-0.644275
Faap20	-0.644905
Prdm16	-0.644905
Stt3a	-0.644905
Zfp445	-0.644905
Ythdc1	-0.646217
Med25	-0.646431
Nol12	-0.646431
Pias1	-0.646431
Tmem87a	-0.646431
Wdr13	-0.646728
Atxn10	-0.646924
Ctse	-0.647183
Galnt3	-0.647889
Rad54l2	-0.647889
Rcbtb1	-0.647889
Wdr4	-0.647889
Aga	-0.647889
Zfp329	-0.647889
Nup62	-0.648825
Fut4	-0.649009
Atg5	-0.649283
Dhx36	-0.649283
Mtr	-0.649283
Pfkm	-0.649283
Paxip1	-0.649735
Amz2	-0.649735
B630019K06Rik	-0.649735
Nelfb	-0.649898
Ncoa5	-0.650619
Parn	-0.650619
Prss36	-0.650619
Tsc1	-0.650619
Ints12	-0.650619
Bphl	-0.65099
Tcf7l2	-0.651137
Myo1a	-0.651265
Tmed4	-0.653126
Rnft1	-0.653126
Piezo1	-0.653126
Txnrd3	-0.653126
Smim14	-0.654104
Naxe	-0.654175
Dctn4	-0.654686
Nhej1	-0.654686
Slc30a7	-0.654988
Mettl27	-0.655436
Rnf214	-0.655436
Glt8d1	-0.656166
Nans	-0.656224
Mif4gd	-0.656231
Rb1	-0.656737
Reep5	-0.656978
Ltf	-0.657491
Spopl	-0.657571
Taf3	-0.657571
Xpo7	-0.657571
Usp14	-0.657886
Hjurp	-0.65858
Dalrd3	-0.65867
Golph3	-0.659232
Bcl7c	-0.659278
Dhx16	-0.659552
Ngdn	-0.659552
Ptger4	-0.659552
Clp1	-0.659552
Zscan12	-0.659552
Thap4	-0.66018
Gstt3	-0.660489
Kdf1	-0.660489
Nol7	-0.661393
Rassf6	-0.661393
Tcaf1	-0.661393
Zfp369	-0.661393
Erbb2	-0.662143
Slc30a6	-0.662551
Ly6e	-0.6627
Prpsap1	-0.662776
Taf13	-0.66311
Nmt2	-0.663656
Ankrd13d	-0.663656
Ppip5k1	-0.663925
Cox17	-0.664491
Cops3	-0.664714
Auts2	-0.664714
Ccm2	-0.664714
Ankrd22	-0.665726
Ubr7	-0.666216
Tasor2	-0.666216
Tex30	-0.666216
Lig3	-0.666505
Ift52	-0.666695
Sgk3	-0.666695
Rnf146	-0.666931
Ube2w	-0.666931
Dgcr8	-0.667625
Ercc2	-0.668518
Cgref1	-0.668951
Arid4a	-0.669206
Lrrc41	-0.669584
Stim1	-0.669584
Grcc10	-0.669823
Nap1l1	-0.670199
Prkra	-0.670199
Phc3	-0.670199
Pogk	-0.670199
2410004B18Rik	-0.670199
Ecd	-0.670199
Sirt2	-0.670992
Tars	-0.671377
Nphp1	-0.671377
Tlcd1	-0.671755
Gmppa	-0.671942
Vamp4	-0.672491
Fhod1	-0.672491
Adamts15	-0.672491
Acnat1	-0.672491
Polr1a	-0.6732
Tgif1	-0.673339
Slc35b3	-0.673545
Xpnpep3	-0.673545
Mfap3	-0.673545
Anxa10	-0.673638
Sh3rf2	-0.67398
Pla2g4a	-0.674051
Irs2	-0.674151
Ipo8	-0.674545
Ppa2	-0.674821
Rasal1	-0.675799
Mier2	-0.676395
Arhgap40	-0.676395
Mthfd1	-0.676395
Psmd1	-0.676972
Scrn2	-0.677254
Lmf2	-0.677531
Ccdc61	-0.677531
Kxd1	-0.678072
Arl3	-0.678072
Eef1aknmt	-0.678072
Heatr3	-0.678072
Seh1l	-0.678388
Tsfm	-0.678852
Mmp28	-0.68031
Pggt1b	-0.680541
Cttn	-0.680565
P4hb	-0.680598
H2-M3	-0.680992
Washc3	-0.680992
Crem	-0.680992
Pdf	-0.680992
Nsmf	-0.680992
Coq6	-0.680992
Il15	-0.680992
Mcm4	-0.680992
Zfp362	-0.681431
Zbtb24	-0.681646
Krtcap2	-0.681857
Bok	-0.682272
Lrrc8b	-0.682272
Mief2	-0.682272
Fchsd1	-0.682272
Ggnbp2	-0.682515
Ghdc	-0.68345
Prelid2	-0.68345
Stam	-0.68345
Fastkd2	-0.68345
Rgp1	-0.684185
Endog	-0.684539
Slc9a1	-0.684539
Taf4b	-0.684539
Inava	-0.684926
Nectin2	-0.685547
Pcdhb17	-0.685547
Chdh	-0.685547
Anks3	-0.685547
Nat10	-0.685547
Tecpr2	-0.685547
Ipo11	-0.685547
Nfix	-0.685788
Abhd4	-0.685822
Prpf4b	-0.686024
Vrk3	-0.686484
Tmed8	-0.686484
Fjx1	-0.687357
Slc18b1	-0.687357
Nars2	-0.687357
Camk2n1	-0.687974
Rnf167	-0.688172
Tdrd3	-0.688172
Stx18	-0.688172
5730455P16Rik	-0.688172
Ints4	-0.688432
Tprn	-0.68883
Sbk1	-0.688936
Naa35	-0.688936
Ctif	-0.688936
Rfx5	-0.688936
Snapc4	-0.688936
C330018D20Rik	-0.688936
Ccdc9	-0.689145
Aqp11	-0.689299
Pctp	-0.689651
Nars	-0.690486
Slc33a1	-0.690958
Tnfaip8l1	-0.690958
Morc3	-0.690958
Lratd2	-0.69136
Robo2	-0.69212
Bfsp1	-0.69212
Togaram1	-0.69212
Vrk1	-0.69212
Cyp4f13	-0.69212
Lnx1	-0.69212
Cmc4	-0.692654
Mllt3	-0.692654
Dgkd	-0.69291
Pcmtd2	-0.69316
Rsl1d1	-0.69316
Clcn2	-0.69316
[truncated: 2,090 more rows]
