# Supplementary material for: TMPRSS11B promotes an acidified microenvironment and immune suppression in squamous lung cancer
Source: EMBO Rep. 2025 Nov 10;26(24):6346–79. doi: 10.1038/s44319-025-00631-1 (PMC12714794; doi:10.1038/s44319-025-00631-1)
Supplement: Supplementary file 8 — Source data Fig. 3 [file 44319_2025_631_MOESM8_ESM.zip › Figure 3/3D-E/GSEA_Broad Institute_Mh_T11b high vs low LUSC/gene_set_sizes.tsv]

NAME	ORIGINAL SIZE	AFTER RESTRICTING TO DATASET	STATUS
HALLMARK_ADIPOGENESIS	200	71
HALLMARK_ALLOGRAFT_REJECTION	192	40
HALLMARK_ANDROGEN_RESPONSE	96	35
HALLMARK_ANGIOGENESIS	36		Rejected!
HALLMARK_APICAL_JUNCTION	199	48
HALLMARK_APICAL_SURFACE	44		Rejected!
HALLMARK_APOPTOSIS	161	56
HALLMARK_BILE_ACID_METABOLISM	111	28
HALLMARK_CHOLESTEROL_HOMEOSTASIS	71	29
HALLMARK_COAGULATION	134	38
HALLMARK_COMPLEMENT	185	63
HALLMARK_DNA_REPAIR	148	36
HALLMARK_E2F_TARGETS	199	37
HALLMARK_EPITHELIAL_MESENCHYMAL_TRANSITION	194	64
HALLMARK_ESTROGEN_RESPONSE_EARLY	197	69
HALLMARK_ESTROGEN_RESPONSE_LATE	194	65
HALLMARK_FATTY_ACID_METABOLISM	155	55
HALLMARK_G2M_CHECKPOINT	195	41
HALLMARK_GLYCOLYSIS	200	72
HALLMARK_HEDGEHOG_SIGNALING	36		Rejected!
HALLMARK_HEME_METABOLISM	189	47
HALLMARK_HYPOXIA	199	65
HALLMARK_IL2_STAT5_SIGNALING	199	64
HALLMARK_IL6_JAK_STAT3_SIGNALING	85	23
HALLMARK_INFLAMMATORY_RESPONSE	197	58
HALLMARK_INTERFERON_ALPHA_RESPONSE	94	25
HALLMARK_INTERFERON_GAMMA_RESPONSE	188	46
HALLMARK_KRAS_SIGNALING_DN	194	41
HALLMARK_KRAS_SIGNALING_UP	198	75
HALLMARK_MITOTIC_SPINDLE	199	44
HALLMARK_MTORC1_SIGNALING	199	55
HALLMARK_MYC_TARGETS_V1	197	31
HALLMARK_MYC_TARGETS_V2	58		Rejected!
HALLMARK_MYOGENESIS	199	58
HALLMARK_NOTCH_SIGNALING	32		Rejected!
HALLMARK_OXIDATIVE_PHOSPHORYLATION	195	47
HALLMARK_P53_PATHWAY	200	71
HALLMARK_PANCREAS_BETA_CELLS	39		Rejected!
HALLMARK_PEROXISOME	103	23
HALLMARK_PI3K_AKT_MTOR_SIGNALING	105	22
HALLMARK_PROTEIN_SECRETION	94	28
HALLMARK_REACTIVE_OXYGEN_SPECIES_PATHWAY	48	16
HALLMARK_SPERMATOGENESIS	135	19
HALLMARK_TGF_BETA_SIGNALING	53	17
HALLMARK_TNFA_SIGNALING_VIA_NFKB	196	78
HALLMARK_UNFOLDED_PROTEIN_RESPONSE	111	34
HALLMARK_UV_RESPONSE_DN	144	52
HALLMARK_UV_RESPONSE_UP	156	35
HALLMARK_WNT_BETA_CATENIN_SIGNALING	42		Rejected!
HALLMARK_XENOBIOTIC_METABOLISM	196	69
