# Supplementary material for: TMPRSS11B promotes an acidified microenvironment and immune suppression in squamous lung cancer
Source: EMBO Rep. 2025 Nov 10;26(24):6346–79. doi: 10.1038/s44319-025-00631-1 (PMC12714794; doi:10.1038/s44319-025-00631-1)
Supplement: Supplementary file 8 — Source data Fig. 3 [file 44319_2025_631_MOESM8_ESM.zip › Figure 3/3D-E/GSEA_Broad Institute_Mh_T11b high vs low LUSC/HALLMARK_KRAS_SIGNALING_DN.tsv]

NAME	SYMBOL	RANK IN GENE LIST	RANK METRIC SCORE	RUNNING ES	CORE ENRICHMENT
row_0	Sprr3	99	2.17311692237854	0.018615704	No
row_1	Slc6a14	142	1.868243932723999	0.04526708	No
row_2	Krt4	206	1.5813435316085815	0.06104628	No
row_3	Krt13	235	1.4799168109893799	0.08345954	No
row_4	Pkp1	257	1.4337278604507446	0.10668627	No
row_5	Tgm1	292	1.3370753526687622	0.1247869	No
row_6	Alox12b	305	1.2757024765014648	0.1471047	No
row_7	Lypd3	389	1.08041512966156	0.14801715	No
row_8	Serpinb2	527	0.8729432821273804	0.13148138	No
row_9	Slc29a3	600	0.7734075784683228	0.12902637	No
row_10	Krt5	709	0.6614040732383728	0.11546063	No
row_11	Lgals7	780	0.601199746131897	0.110086806	No
row_12	Tgfb2	800	0.5928353667259216	0.11714292	No
row_13	Kmt2d	1293	-0.5544779896736145	0.0066199247	No
row_14	Gtf3c5	1528	-0.59856116771698	-0.039310012	No
row_15	Selenop	2054	-0.7074409127235413	-0.1549518	No
row_16	Fggy	2369	-0.7791334390640259	-0.21706118	No
row_17	Mfsd6	2379	-0.7835724949836731	-0.20375533	No
row_18	Sgk1	2539	-0.8286641836166382	-0.22660206	No
row_19	Nr6a1	2617	-0.8540382385253906	-0.22869404	No
row_20	Prodh	2664	-0.8640223145484924	-0.22293192	No
row_21	Sidt1	2815	-0.9099586009979248	-0.24194482	Yes
row_22	Fgfr3	2850	-0.9251931309700012	-0.23200674	Yes
row_23	Camk1d	2895	-0.9382950663566589	-0.22427878	Yes
row_24	Nr4a2	2921	-0.9464845061302185	-0.21169598	Yes
row_25	Asb7	2954	-0.9571317434310913	-0.20063102	Yes
row_26	Cyp39a1	3040	-0.990121066570282	-0.20200193	Yes
row_27	Thrb	3105	-1.0201414823532104	-0.19759144	Yes
row_28	Coq8a	3108	-1.0213472843170166	-0.17784464	Yes
row_29	Cdkal1	3147	-1.0371146202087402	-0.16667645	Yes
row_30	Msh5	3214	-1.071561574935913	-0.16174087	Yes
row_31	Synpo	3604	-1.2897862195968628	-0.23225337	Yes
row_32	Copz2	3721	-1.4071646928787231	-0.23301564	Yes
row_33	Gprc5c	3776	-1.4640917778015137	-0.21733734	Yes
row_34	Prkn	3834	-1.574515700340271	-0.2002116	Yes
row_35	Dtnb	3928	-1.7709128856658936	-0.18808481	Yes
row_36	Tfcp2l1	3955	-1.838551640510559	-0.15807028	Yes
row_37	Tent5c	3985	-2.0323867797851562	-0.1249553	Yes
row_38	Tff2	3999	-2.108778476715088	-0.08637482	Yes
row_39	Krt15	4063	-2.643599033355713	-0.04954416	Yes
row_40	Clps	4075	-2.8115549087524414	0.0034576815	Yes
