# Supplementary material for: TMPRSS11B promotes an acidified microenvironment and immune suppression in squamous lung cancer
Source: EMBO Rep. 2025 Nov 10;26(24):6346–79. doi: 10.1038/s44319-025-00631-1 (PMC12714794; doi:10.1038/s44319-025-00631-1)
Supplement: Supplementary file 8 — Source data Fig. 3 [file 44319_2025_631_MOESM8_ESM.zip › Figure 3/3D-E/GSEA_Broad Institute_Mh_T11b high vs low LUSC/HALLMARK_PI3K_AKT_MTOR_SIGNALING.tsv]

NAME	SYMBOL	RANK IN GENE LIST	RANK METRIC SCORE	RUNNING ES	CORE ENRICHMENT
row_0	Cdkn1a	192	1.6247175931930542	0.036945514	Yes
row_1	Sla	207	1.5733829736709595	0.11498858	Yes
row_2	Map2k3	282	1.3670523166656494	0.16759664	Yes
row_3	Cxcr4	289	1.346874475479126	0.23587555	Yes
row_4	Dusp3	634	0.7247133255004883	0.18884557	Yes
row_5	Cdk1	724	0.6505508422851562	0.20065914	Yes
row_6	Sfn	834	0.5733829736709595	0.20355982	Yes
row_7	Mknk1	881	0.5510151982307434	0.22078879	Yes
row_8	Cfl1	895	0.5377336740493774	0.24544202	Yes
row_9	Rit1	921	0.517790675163269	0.26611257	Yes
row_10	Raf1	942	0.5103731751441956	0.28762805	Yes
row_11	Prkag1	1326	-0.5627932548522949	0.22262533	No
row_12	Mapkap1	1532	-0.5995445251464844	0.20328207	No
row_13	Actr2	1729	-0.634016752243042	0.18793648	No
row_14	Vav3	2084	-0.7120192646980286	0.13779089	No
row_15	Gna14	2096	-0.7120192646980286	0.17196192	No
row_16	Prkaa2	2146	-0.7274492979049683	0.19759084	No
row_17	Itpr2	2598	-0.8476743102073669	0.1306261	No
row_18	Ecsit	2647	-0.8601178526878357	0.16337168	No
row_19	Traf2	3325	-1.1270567178726196	0.055320427	No
row_20	Nod1	3491	-1.205059289932251	0.077169254	No
row_21	Cab39l	3659	-1.3436318635940552	0.105703026	No
