# Supplementary material for: TMPRSS11B promotes an acidified microenvironment and immune suppression in squamous lung cancer
Source: EMBO Rep. 2025 Nov 10;26(24):6346–79. doi: 10.1038/s44319-025-00631-1 (PMC12714794; doi:10.1038/s44319-025-00631-1)
Supplement: Supplementary file 8 — Source data Fig. 3 [file 44319_2025_631_MOESM8_ESM.zip › Figure 3/3D-E/GSEA_Broad Institute_Mh_T11b high vs low LUSC/HALLMARK_TGF_BETA_SIGNALING.tsv]

NAME	SYMBOL	RANK IN GENE LIST	RANK METRIC SCORE	RUNNING ES	CORE ENRICHMENT
row_0	Serpine1	89	2.2954752445220947	0.13283184	Yes
row_1	Rab31	156	1.7748582363128662	0.23622829	Yes
row_2	Ppp1r15a	552	0.8425695896148682	0.19602564	Yes
row_3	Wwtr1	705	0.6631796360015869	0.20339578	Yes
row_4	Hipk2	725	0.6505508422851562	0.24256897	Yes
row_5	Ski	727	0.6456520557403564	0.28583142	Yes
row_6	Eng	867	0.5595771670341492	0.28941193	Yes
row_7	Smurf1	905	0.5289888381958008	0.3159742	Yes
row_8	Smad6	1086	-0.5193741321563721	0.30677933	Yes
row_9	Fnta	1273	-0.5507383346557617	0.29822484	Yes
row_10	Smad3	1449	-0.5844311714172363	0.29464146	Yes
row_11	Hdac1	1490	-0.5920194387435913	0.32471457	Yes
row_12	Tgif1	1899	-0.673338770866394	0.26991636	No
row_13	Smurf2	2298	-0.7609288096427917	0.2234757	No
row_14	Cdkn1c	2722	-0.8819442391395569	0.1790518	No
row_15	Cdh1	2989	-0.9750536680221558	0.17944871	No
row_16	Bmpr1a	3653	-1.3411815166473389	0.10704639	No
