# Supplementary material for: TMPRSS11B promotes an acidified microenvironment and immune suppression in squamous lung cancer
Source: EMBO Rep. 2025 Nov 10;26(24):6346–79. doi: 10.1038/s44319-025-00631-1 (PMC12714794; doi:10.1038/s44319-025-00631-1)
Supplement: Supplementary file 8 — Source data Fig. 3 [file 44319_2025_631_MOESM8_ESM.zip › Figure 3/3D-E/GSEA_Broad Institute_Mh_T11b high vs low LUSC/ranked_gene_list_na_pos_versus_na_neg_1723673606674.tsv]

NAME	TITLE	SCORE
Crct1		6.3562217
Klk14		5.767312
Pbp2		5.3912687
2300002M23Rik		5.2489257
Tgm3		5.179632
Ppbp		5.110711
Cxcl3		5.0771885
Sprr2d		5.030571
Odaph		4.66302
Arg1		4.32862
Gm9573		4.22658
Chil4		4.218718
Pglyrp4		4.170624
Spp1		4.0537567
Krt16		4.0319424
Ctsl		3.988075
Cxcl5		3.9744813
Il1f9		3.78942
Bex1		3.7364414
Npy		3.6997943
Gsdmc		3.6530533
Cd300lf		3.6440659
Wfdc5		3.6159077
Ctsk		3.5756328
Trem2		3.5692668
Mmp12		3.512006
Clca1		3.5071492
Gpnmb		3.466784
S100a7a		3.3754437
Plat		3.371999
Sprr2h		3.3323748
Ecm1		3.3247175
Cnfn		3.317268
Tmprss11g		3.2313135
Prap1		3.21113
Stra6l		3.1081598
Ifit1bl1		3.0820453
Clec4n		3.0159013
S100a8		3.0128734
Clec4d		3.0049717
Lhfpl2		3.0006988
Clca3b		2.8341737
Cd300c2		2.8219593
Lpl		2.8115427
Il1a		2.8115427
Cd84		2.8070552
C3ar1		2.795086
Krt6b		2.784472
Frmpd1		2.7734077
Acpp		2.7555864
Tmprss11e		2.7309244
Gngt2		2.7242758
Evi2a		2.7058332
Prss27		2.70089
Gjb6		2.6917028
Hmox1		2.683817
Krt14		2.6588705
Cybb		2.6536303
Nfam1		2.6455328
Cldn1		2.6443188
Teddm3		2.6337557
Itgam		2.6309705
Fcgr2b		2.6099088
Ctss		2.5817003
Zdhhc14		2.5807626
Acsbg1		2.5632586
S100a10		2.555203
Slc15a3		2.5359082
Mamdc2		2.5324528
Mxd1		2.5271685
Sprr2f		2.5253236
Itgb2		2.481227
Ncf1		2.4752252
Lyz1		2.4603324
Cd37		2.4579058
Fam20c		2.443692
Fcer1g		2.4150927
Vnn1		2.392628
Msr1		2.3907917
Rnase2b		2.3839052
Slc11a1		2.3754437
Sprr1a		2.3692014
S100a9		2.3663223
Tyrobp		2.3662398
Tnc		2.35837
Cd36		2.334221
Clec2g		2.3298008
Krtdap		2.327355
Apoe		2.2964401
Serpine1		2.2954752
Rnase1		2.2879808
Soat1		2.2793677
Ly6a		2.2736728
Ccl9		2.2707028
Pla2g7		2.2503664
Plek		2.236997
Cd274		2.2265801
Cd68		2.2145734
Lgals1		2.1778753
Sprr3		2.173117
Gbp4		2.1706238
Fam25c		2.1666744
Fcgr3		2.1424038
Duoxa2		2.137997
Slc26a4		2.129283
Glrx		2.1273646
Htra1		2.1224518
Ifit1		2.1180558
Tm4sf19		2.1099825
Hvcn1		2.0780578
Hk3		2.074577
Atp6v0d2		2.0703363
Vim		2.0544634
Csf3r		2.0517464
Mpeg1		2.0454514
Emp3		2.0197847
Mafb		2.0169091
Wfdc17		1.9980007
Igsf6		1.9976391
C1qa		1.9897103
Trim15		1.9791427
Mmp19		1.9635458
Cd300a		1.9589165
Cxcr1		1.9563593
Igfbp3		1.9554472
C5ar1		1.945093
Slc7a11		1.9400575
Nccrp1		1.9335378
Slc6a20a		1.931837
Il1b		1.9124717
Adamtsl4		1.9046521
Tmprss11b		1.9034016
Fgd3		1.9026906
Emp1		1.9014586
Rnf39		1.9000115
Adgrf4		1.8953111
Plau		1.8953111
Pirb		1.8940048
Ctsz		1.8844006
C1qb		1.8824036
Defb1		1.8812109
Lgmn		1.8773085
Slc6a14		1.8682439
Arl11		1.8636655
Ly6g6c		1.8592163
Saa3		1.8568236
Dsc2		1.8452597
Fth1		1.8351579
Thbs3		1.8323013
Pik3cb		1.8315233
Ctsd		1.8297817
Tgfbi		1.8247873
Scd1		1.8149756
Plpp1		1.7978985
Sirpa		1.7943335
Gpc1		1.7831466
Rab31		1.7748582
Fxyd5		1.7674501
Spi1		1.765187
Plekho2		1.7567502
Mfge8		1.750715
Aplp1		1.7474123
Retnla		1.7474123
Chit1		1.7418953
Apoc1		1.7416987
Stac2		1.7401075
Ccl6		1.733374
Xylt1		1.7270924
Cd33		1.7265538
Gpsm3		1.725386
Sirpb1c		1.7190306
Cfp		1.7172924
Abca1		1.7163409
Itgax		1.7132866
Reg3g		1.7053413
Hexb		1.7030183
Orm1		1.6973717
Ctsb		1.6952064
S100g		1.694945
Rnasel		1.692371
Mctp1		1.6879114
Gsdmc2		1.6865301
Crlf2		1.6700844
Dpep2		1.6664923
Pik3ap1		1.6595396
Csf2ra		1.6572145
Gja1		1.6530253
Gjb2		1.6436121
Il1r2		1.630373
Slc37a2		1.6267827
Tgm5		1.6267827
Ptafr		1.6258504
Cdkn1a		1.6247176
Gdpd2		1.622965
Nipal4		1.6201771
Ndufa4l2		1.6152422
Sdc3		1.6099088
Gjb4		1.6099088
Ada		1.6008637
Gusb		1.597351
Fyb		1.5954093
Krt17		1.5949806
Csta1		1.5937892
Aldh1a3		1.588973
Prex1		1.5856613
Emb		1.5834366
Krt4		1.5813435
Sla		1.573383
Pygl		1.5700161
Zfp385a		1.5680887
Zranb3		1.5627749
Cdkn2b		1.5621295
Myo1f		1.5588347
Tbxas1		1.552684
Arhgdib		1.5492461
Bst1		1.5395195
Dusp4		1.5359082
Plin2		1.5336055
Spns2		1.5250956
Msn		1.52192
Cyth4		1.5206416
Marcksl1		1.5200019
Dmxl2		1.5182784
Trp53inp2		1.5174068
Mreg		1.5140488
Ager		1.5106095
Psca		1.5059366
Enpp3		1.5045781
Gla		1.5042987
Ptcd3		1.5009745
Spink5		1.4918531
Lcp1		1.4899162
Col5a2		1.484378
Slc5a9		1.4799995
C1qc		1.4799995
Krt13		1.4799168
Klk13		1.4731507
5031439G07Rik		1.4726725
Cxcl15		1.4699211
Dusp1		1.4681015
Psap		1.466393
Dsg3		1.466355
Fam83d		1.4579058
Csf2rb		1.4579058
Mcoln3		1.4579058
Prdm1		1.4517272
Clca2		1.450601
Acp5		1.4496617
Ifit3		1.4489726
Mmp9		1.4489726
Mertk		1.4481578
Epha2		1.4474784
Cldn5		1.4468081
Rassf8		1.4412271
Mfsd12		1.4404712
Jdp2		1.4369751
Cxcl14		1.4369751
Pkp1		1.4337279
Ptprc		1.429577
Layn		1.428462
Arhgap9		1.428462
Sh2b2		1.4254843
Pim1		1.425153
Chil1		1.4238516
Apbb1ip		1.4231403
Lratd1		1.4202286
Cd93		1.4189116
Ckb		1.4135116
Npl		1.3984047
Krt6a		1.3977383
Srgn		1.3919526
Dock2		1.3895187
Lpcat1		1.3887814
Scel		1.3877
Pxdc1		1.384196
Tnfrsf11b		1.3799032
Ndrg1		1.3796806
Slco2a1		1.3754436
Syk		1.3754436
Pdlim4		1.3754436
Creg1		1.3733722
Klk10		1.3729844
Map2k3		1.3670523
Hsd17b7		1.3632689
Slc36a2		1.3521111
Grn		1.3516936
Hp		1.3510594
Sftpa1		1.3496867
Ccng2		1.3468745
Cxcr4		1.3468745
Anxa1		1.3440547
Tnfrsf26		1.3424286
Tgm1		1.3370754
Pgam1		1.3366547
Ust		1.3236047
Gba		1.3182029
Lipa		1.3177282
Krt80		1.3113637
Lamp3		1.3068398
Pthlh		1.3065168
Zswim4		1.3056107
Col4a1		1.3040407
Hilpda		1.3017865
Sh3bp2		1.2937864
Pik3cd		1.2879808
Alox12b		1.2757025
Car12		1.2743917
Hist1h2bc		1.2726165
Phospho1		1.2652607
Slamf7		1.2652607
Wfs1		1.2619855
S100a14		1.260261
Hck		1.2457526
Ehd1		1.2367555
Epn3		1.2352291
Slc6a8		1.2270627
Cyp26b1		1.2220929
1700017B05Rik		1.2208666
Myo5a		1.2195938
Notch4		1.2151302
Itga5		1.2117451
Pstpip1		1.2099782
Fcgr4		1.2085463
Evpl		1.2075247
Gm14137		1.2073623
Sorbs1		1.2049602
Gna15		1.1968329
Fblim1		1.196756
Selplg		1.1948713
Mal		1.1912767
F7		1.1898004
Crlf1		1.1874539
Slc25a48		1.1855335
Sh3kbp1		1.1813881
Fnip2		1.1787517
Flrt2		1.1787517
Tspan11		1.1733382
Cd53		1.1714667
Rassf4		1.1706238
Piga		1.1697179
Hist1h1b		1.1636205
Plxdc1		1.1624498
Cxcl16		1.1606765
Capg		1.1599194
Scnn1g		1.1558772
Fmnl1		1.1530511
Cd302		1.1523256
Abcg1		1.1518027
Col5a1		1.1499897
Fam57a		1.1485777
Cd52		1.1404235
Il17ra		1.1404235
Lox		1.1394582
Cyp4f39		1.1380854
Mall		1.1359776
Rnf125		1.1312553
Ikbke		1.1292831
Grhl3		1.1275162
Muc13		1.1264844
Bcl2a1b		1.125924
Dnmt3a		1.124482
Fbln2		1.124482
Ankk1		1.1234868
Cdsn		1.1208708
Havcr2		1.1208708
Bnip3		1.1180558
Cpeb2		1.1165003
Xdh		1.1156447
Entpd1		1.1151441
Melk		1.1148318
Slc7a2		1.1142938
Ppp1r18		1.1107109
Irf1		1.110522
Atf3		1.1074085
Slc34a2		1.105842
Adam8		1.1044264
Igf1		1.0999085
Lgals3		1.0956302
Tmem40		1.0953357
Serpinb11		1.0953357
Barx2		1.0953357
Fndc1		1.0953357
Dram1		1.0923016
Col3a1		1.0921118
Dsp		1.0886934
Fabp5		1.0875139
Renbp		1.087387
Tnfaip2		1.0859698
Rhov		1.0805386
Lypd3		1.0804151
Coro1a		1.0787528
Zbp1		1.077561
Ptgs1		1.072252
Metrnl		1.0707204
Dach1		1.0693405
Matn4		1.0675907
Ets1		1.0605702
Hspg2		1.0584989
Atp13a2		1.0546172
Alox5ap		1.0508045
Abcc5		1.0469726
Gpr65		1.0469726
Pkp3		1.0440822
Nrep		1.0400532
Trex2		1.0371727
Vsir		1.036442
Col4a2		1.0360016
Stx11		1.0352147
Fbln5		1.0352147
Crlf3		1.0352147
Ankrd35		1.0314893
Mitf		1.0304846
Smtn		1.0304846
Mfap2		1.0294478
Csf1r		1.0249463
Col6a1		1.0249463
St3gal6		1.0249463
Cdh3		1.0226904
Plekho1		1.0197847
Zc3h12a		1.0197847
Zeb2		1.0197847
Cln8		1.0173331
Cryab		1.0166787
Apbb2		1.0159012
Apobec1		1.0146044
Ctsa		1.012787
Plaur		1.0124946
Krt23		1.0112514
Nectin1		1.0084583
Hist1h1a		1.0078728
Elk3		1.0051379
Lpxn		1.0041878
Nckap1l		1.0041878
Smox		1.0010083
Natd1		0.9984741
Ces2f		0.997639
Il1rap		0.99693197
Efemp2		0.9963257
Ppl		0.9938427
Galnt18		0.9923785
Dhrs7		0.99030024
Malt1		0.9884205
Mab21l4		0.9884205
Nupr1		0.9877089
Lcn2		0.9853793
Slc9a3r1		0.9839746
Itprip		0.9818776
Itpkb		0.98047173
Vsig10l		0.97808677
Pld3		0.97786844
Cpm		0.9766912
Nmb		0.9760367
Rab8b		0.9748229
Trim35		0.9724789
Il1rn		0.9718739
Cdk20		0.97079057
Emilin1		0.96870226
Rnf150		0.9669194
Plekhg6		0.9644416
Pqlc3		0.9631411
Tubb6		0.96138126
Tacc1		0.95959765
Timp2		0.9553715
Tnfrsf1b		0.9549366
Fli1		0.95386326
Ifitm2		0.9518284
Adssl1		0.9509458
Il10rb		0.9493953
Cysrt1		0.94709605
Nebl		0.9469438
Rasip1		0.9464054
Flna		0.9458748
Msrb1		0.94453734
Gadd45a		0.9443279
Ehd4		0.9433326
Apobr		0.93823475
Tmem140		0.93183696
Cd109		0.93183696
Mindy2		0.92721295
Col6a2		0.9265812
Zfand2a		0.9254107
Rab24		0.92377925
Arhgef4		0.9235693
Col1a1		0.92148125
Mif		0.9211106
Sh3bp5l		0.9194177
Nfkb1		0.91826725
Inpp5d		0.91803116
Mapk6		0.916012
Prss22		0.9145777
Plpp3		0.9102794
Duoxa1		0.9100326
Upp1		0.90831757
Ier5		0.9081327
Scnn1b		0.9068906
Tnf		0.9068906
Rab32		0.9026906
Sult2b1		0.90095764
Lpin3		0.900424
Dok3		0.8994155
Hspb1		0.89834005
Gbp7		0.8980343
Rnf149		0.89707154
Hcls1		0.89679
Cebpb		0.896714
Egln1		0.89578325
Prelid1		0.89208513
Fstl1		0.8918023
Sh3bp5		0.89064527
Cdkn2a		0.8888848
Pdlim2		0.8882749
H2-M2		0.8878936
Stk11		0.88701844
Trbc2		0.88624007
Rasa4		0.8855433
Qk		0.88472044
Trim25		0.88196015
Ftl1-ps1		0.880936
Rcn1		0.8769452
Cyba		0.8746973
Dhrs1		0.8741695
Vat1		0.8729433
Gadd45b		0.8729433
Stab1		0.8729433
Afap1l1		0.8729433
St6galnac4		0.8729433
Rgs1		0.8729433
Serpinb2		0.8729433
Zfp750		0.8719963
Dhrs9		0.8686431
Il3ra		0.86856484
Rassf5		0.866517
Egln3		0.86593646
Alox15		0.86490595
Dnajb1		0.8623851
Tmem37		0.86144763
Npc2		0.8605595
Tmem104		0.86023223
Abr		0.85976785
Runx3		0.85952276
S1pr2		0.85952276
Tcirg1		0.85304374
Lama3		0.8527654
Gsto1		0.8504647
Pdpn		0.8499446
AI661453		0.8496281
Clcn7		0.8486957
Cmtm3		0.8474082
Irf7		0.846948
Eln		0.8454149
Mal2		0.8449909
Lrp8		0.8437969
Ppp1r15a		0.8425696
Ltb4r2		0.8415791
Cib2		0.8412344
St3gal1		0.8405218
Rnf152		0.83915496
Plcd3		0.8378796
Slpi		0.83585393
Ptk2b		0.83546853
Rasa3		0.83546853
Elf3		0.8352588
Cd44		0.8335651
Srxn1		0.83230126
Urah		0.83174413
Rab20		0.830508
Dmkn		0.8304475
Ifnar2		0.83013016
Mdfic		0.8298745
Fbn1		0.8295507
Duox2		0.82854915
Parp12		0.8277912
Lpcat4		0.82505906
Elovl4		0.8240337
Mlc1		0.8240337
Lrp12		0.8240337
Hist1h1d		0.8186385
Snx8		0.81635976
Nnat		0.81522775
Txndc17		0.8115427
Fam189a2		0.8115427
Col18a1		0.8115427
1810037I17Rik		0.81063336
Hist1h2bb		0.8067096
Vash1		0.80644786
Pbdc1		0.8039959
Txn1		0.800086
Colec12		0.7989427
Mmd		0.7978418
Fst		0.7951881
Atp6v0e		0.79455024
Sipa1		0.79321605
Tmem65		0.79144514
Dmbt1		0.78986824
Gcnt2		0.7897299
Rassf10		0.7882461
Rin3		0.7827455
Map2k1		0.7769164
Sidt2		0.7766873
Fam129b		0.7736256
Slc29a3		0.7734076
Trf		0.7710636
Il11ra1		0.7710636
Anxa6		0.768786
Ubtd1		0.76817095
Spock2		0.7671486
Ly6k		0.7651871
Birc3		0.75786674
Mdfi		0.7567502
Ndst1		0.75649166
Oaz2		0.7556895
Emilin2		0.75510675
D16Ertd472e		0.75226176
Ppp2ca		0.7515482
Amotl1		0.7513813
Ctps		0.7509527
Blnk		0.7474124
Grhl1		0.74551034
Skint3		0.74386334
Fmnl2		0.7436603
Plscr3		0.7408397
Serpinh1		0.74024075
Rora		0.7396767
Trpv2		0.73864216
Carmil1		0.73864216
Gpa33		0.7375914
Rab11fip5		0.73404515
Vwf		0.7339668
Gmip		0.7315874
Rap2b		0.7302031
C4bp		0.72981834
Atg9b		0.72855335
Cd63		0.72715515
Actb		0.7262306
Dusp3		0.7247133
Epb41l2		0.724498
Map3k20		0.722609
Stk39		0.72128046
Crip1		0.7209402
Cat		0.7209402
Rhbdl3		0.7209402
Atp6v1e1		0.72006077
Tmprss13		0.7200186
Crybg1		0.7191379
Gask1b		0.71748877
Kifc3		0.71737355
Hist4h4		0.7163855
Sftpc		0.71635824
Tbc1d9		0.7142455
Ahnak2		0.7130023
Palld		0.71238035
Efnb2		0.71166235
Tubb2a		0.71147984
Esd		0.7099221
Galns		0.7094445
Rab35		0.7092234
Cotl1		0.70882386
Fabp4		0.7083126
Ddah2		0.7064821
Plcd1		0.7041888
Map7d1		0.7037394
Pltp		0.7017825
Klf4		0.7013779
Oasl1		0.7012832
Elmo2		0.69979435
Gde1		0.69822687
Mark1		0.6973717
Oasl2		0.6971892
Tfrc		0.6960655
Mvk		0.6946893
Mindy3		0.6937744
Cwh43		0.69170296
Sphk1		0.69133645
Ckap4		0.6903659
Hist1h3d		0.6900792
Leo1		0.6885187
Ifrd1		0.6875117
Gng11		0.6873876
Arc		0.68693125
Plod3		0.68693125
Ifi47		0.6865301
Ace		0.6854159
Smpdl3b		0.6844982
Lpin2		0.6835659
Hif1a		0.6828404
Tinagl1		0.6828404
Cflar		0.6802982
Gpr137b		0.6802982
Mlkl		0.6802982
Slc16a3		0.6802982
Apaf1		0.6802982
Ostf1		0.6726446
Ttc22		0.6726446
Pnpla7		0.6726446
Ccna2		0.6726446
Cited2		0.67229676
Duox1		0.6713094
Mcm3		0.6704504
Cdkn2d		0.6684045
Gramd1b		0.6681235
Tcp11l2		0.6680329
Ece1		0.6652519
Dtx3l		0.66470134
Cdh5		0.66435665
Spc25		0.6638477
Wwtr1		0.66317964
Tmem106a		0.6630202
P2rx4		0.6628173
Ehbp1l1		0.6614392
Krt5		0.6614041
Ssr1		0.6606158
Igfbp7		0.6605817
Etv5		0.65994954
Myl12a		0.6574223
Lat2		0.6572146
Slc1a1		0.65571254
Atp6v1g1		0.6547631
Pgk1		0.6546268
Map4		0.65436244
H2-D1		0.65363026
P4ha1		0.65363026
Snx25		0.65316206
Hs2st1		0.6522552
Plxnd1		0.65203434
Cdk1		0.65055084
Hipk2		0.65055084
Capn2		0.64583874
Ski		0.64565206
Nlrx1		0.6455328
Col1a2		0.6449005
Serping1		0.6447506
Rsu1		0.64458144
Atp11a		0.6445271
Arl5a		0.64282346
Sh3pxd2a		0.6416177
Slc35f2		0.6416177
Tradd		0.63930976
Dhx38		0.638836
Adam19		0.638478
Aprt		0.6380142
2310022B05Rik		0.6369481
Yod1		0.6369481
Jup		0.63682497
Csrp1		0.6356599
Cd200		0.6337556
Atp1b3		0.6323153
Asb8		0.63152266
Arhgef10l		0.6300554
Bspry		0.63003707
Blmh		0.6284052
Slfn2		0.6282874
Ubl3		0.626558
Adk		0.6263033
Uaca		0.6261495
Timp3		0.62450624
Gatm		0.6235838
Tubb2b		0.6235838
Itih4		0.6218815
Sp2		0.62140447
Acta2		0.62096405
Anxa2		0.6202357
Fam102b		0.61982435
Senp3		0.61849636
Sbno2		0.61710435
Pdgfrb		0.6157854
Golga7		0.6132216
Psat1		0.6130081
Msmo1		0.6127349
Stk24		0.6113802
Srd5a1		0.6099089
Was		0.6099089
Ms4a7		0.6099089
Elf5		0.6065103
Dedd2		0.60563844
Gpr87		0.6055959
S100a16		0.60522586
Maff		0.60460484
Def6		0.6042401
B4galt5		0.60198194
Tgfb1i1		0.60139734
Lgals7		0.60119975
Eif2ak3		0.60097575
Nectin4		0.600934
Kctd12		0.6007197
Clic3		0.600571
Tfip11		0.59992474
Arrb2		0.59992474
Shmt2		0.597836
Ccdc71l		0.59673345
Mex3d		0.59673345
Cd99l2		0.59661204
Ctnnbip1		0.59652984
Sparc		0.5946421
Gsto2		0.59447885
Dapl1		0.5940839
Castor2		0.5937892
Ywhag		0.5932504
Hsdl2		0.593206
Arpc4		0.59309715
Celf2		0.59283537
Tgfb2		0.59283537
Fmnl3		0.59283537
Zc3hav1		0.5917615
Ovol1		0.5917615
Plekhg1		0.5913729
Vps18		0.5911723
Slc48a1		0.591019
Pkm		0.5905001
Ube2v1		0.59028006
Fam111a		0.59010035
Rgl1		0.59010035
Cldn4		0.5891503
Cks2		0.5883757
Ptp4a3		0.5878826
Crybg2		0.58644986
Gm2a		0.5852468
Snx7		0.5849625
Sat1		0.5843486
Specc1		0.58343667
Glmp		0.5830256
Stom		0.58128816
Fam131c		0.5807625
Rgcc		0.5786579
Arhgef18		0.57781523
Atp6v1c2		0.5774874
Cyp51		0.5770255
Maf		0.57622576
Dennd5a		0.575847
AA467197		0.57579756
Heg1		0.57514346
Rgs12		0.5744198
Hbb-bs		0.574285
Gak		0.573383
Slc36a1		0.573383
Sfn		0.573383
Col17a1		0.57304966
Ndfip2		0.5719704
Enpep		0.5717737
Strc		0.57091475
Rexo2		0.5706737
Lcp2		0.5703805
Fkbp11		0.5695511
Dtnbp1		0.56926686
Afap1l2		0.56926686
Acat2		0.56893706
Stap2		0.5680887
Kcnj8		0.5680887
Snap29		0.5680887
Kalrn		0.5680887
Cd74		0.5671142
Mad2l1		0.56596553
Znfx1		0.56568485
Rilpl2		0.56551474
Prnp		0.56520903
Rusc2		0.56482095
H2-K1		0.56461275
Litaf		0.5641378
Snf8		0.5636152
Tmem159		0.5636152
Gja4		0.5636152
B2m		0.5633428
Dusp5		0.5629878
Psmd2		0.5627749
Fam117a		0.5626031
Nmnat3		0.5609993
Tmprss4		0.56035304
Relch		0.5596541
Eng		0.55957717
Rragc		0.5592828
Csrnp1		0.5589421
Plekhn1		0.5586284
Rbfox2		0.5586284
Mcam		0.5574414
Rgs5		0.5571674
Ppp1r12c		0.55691576
Ptprb		0.55520296
Matn2		0.55387485
Ntn1		0.55332536
Bcl2l1		0.55194324
Psma5		0.551714
Nsdhl		0.5510152
Mknk1		0.5510152
Foxf1		0.5510152
Macf1		0.5500756
Atp6v0b		0.5497879
Hmgcr		0.54894084
Tspan1		0.5488333
Ank3		0.5461329
Wipf1		0.5457785
Maoa		0.5443205
Degs1		0.544168
Fam110a		0.5439947
Cenpa		0.5417374
Eif2ak1		0.5407468
Mgll		0.5403679
Cfl1		0.5377337
Jak1		0.5371525
Zdhhc21		0.537076
Sh3gl1		0.53503525
Mocos		0.53396
Ammecr1		0.5337372
Actr1a		0.53318304
Tmem154		0.5308373
Ldlrap1		0.5302306
Fat2		0.52938515
Smurf1		0.52898884
Ndnf		0.52898884
Gtpbp2		0.5287721
Acsl4		0.5270519
Fam162a		0.526675
Dpysl2		0.5265531
Arhgap27		0.5261405
P3h4		0.5256723
Ddit3.1		0.52501994
Plxnc1		0.52501994
H2-Ab1		0.52486545
Eva1b		0.524421
Mtln		0.52427876
Ackr3		0.52427876
Tspan7		0.5228858
Casp8		0.520221
Rit1		0.5177907
Sh3pxd2b		0.51771516
Kif1b		0.5176356
Rbp1		0.5175615
Cast		0.5174626
Cdc42ep2		0.5174626
Rtf2		0.51630616
Gns		0.5160868
Cpeb4		0.51606256
Usp25		0.51591134
Dpp7		0.5157867
Mvb12b		0.5157867
Tank		0.5140488
Herc4		0.5136936
Pmaip1		0.5136152
Ubac2		0.51294714
Tacstd2		0.5123245
Blvra		0.5121488
Mpzl2		0.511677
Bmp1		0.5103732
Wipi1		0.5103732
Raf1		0.5103732
Rela		0.5089511
Tmem50b		0.50885695
Insig1		0.5086255
Rtn4		0.5075961
Xpnpep1		0.5072938
Dusp14		0.5058858
Got1		0.50573426
Mcl1		0.50472665
Fzd7		0.5042987
Dab2		0.50370944
Tax1bp3		0.50266236
Nfkbia		0.50168747
Dgkz		0.50157624
Notch1		0.5009745
Ccdc12		0.5009745
Atad2		0.5009745
Cybc1		0.5002844
Tmem41a		0.50003123
Calm3		-0.50010014
Echs1		-0.5005151
AU022252		-0.5005151
Rnf123		-0.5005151
Ids		-0.5005151
Cln6		-0.50096434
Atpsckmt		-0.50096434
Cpne2		-0.5011225
Dnajb2		-0.50145227
Bptf		-0.50145227
Limd2		-0.50145227
Ypel2		-0.50145227
Slc25a19		-0.50145227
Sympk		-0.50159943
Coa3		-0.50159943
Golga5		-0.50180155
Ndor1		-0.501984
Wdr45		-0.5020962
Ucp2		-0.5022268
Snx21		-0.50256586
Terf2ip		-0.50256586
Thsd1		-0.50256586
Plekha8		-0.50256586
Hdlbp		-0.502725
Sfxn3		-0.5030723
Htatsf1		-0.50320524
Ogt		-0.50343263
Tor1a		-0.50343263
Acyp2		-0.50343263
Pacs2		-0.5036201
Eef1d		-0.503911
Cstf3		-0.503911
Hibch		-0.503911
Eif4g2		-0.504078
Tmem11		-0.50421435
Txndc11		-0.5042922
Ndufc2		-0.5043358
Sprtn		-0.5044238
Cd164		-0.5054764
Usp22		-0.5055684
Mblac1		-0.5055684
Rfxap		-0.5055684
Letmd1		-0.5055684
Nlk		-0.5055684
Vcpip1		-0.5055684
Mtx2		-0.5055684
Gnb2		-0.505769
Mtch1		-0.50615853
Ccdc174		-0.5062097
Ado		-0.50670034
Fcsk		-0.5069048
Nub1		-0.50719947
Irak3		-0.50719947
Kmt5b		-0.50719947
Rpn1		-0.5074481
Cplane1		-0.50766075
Foxo1		-0.5081469
Vps28		-0.50870407
Gpbp1		-0.50892735
Gpalpp1		-0.50907916
Fbrsl1		-0.50920236
Slc35a2		-0.50939006
Tmem205		-0.50946325
Phip		-0.5098304
Tshz1		-0.5103854
Gtf2e2		-0.5103854
Zmym4		-0.5103854
Fbxw2		-0.5103854
Prr15		-0.5103854
Ahdc1		-0.5103854
Nacc1		-0.5103854
Psmd6		-0.5103854
Yeats2		-0.5103854
Foxred1		-0.5103854
Ssr4		-0.5107301
Plekha7		-0.5108927
Abcc1		-0.51100045
Haghl		-0.51120025
Synj1		-0.5117206
Epc1		-0.5117206
Nfxl1		-0.5120817
Brpf3		-0.51234686
Ppm1g		-0.51245475
Pfkfb2		-0.51271045
Fbh1		-0.51271045
Bcor		-0.51271045
Atad2b		-0.51271045
Clec16a		-0.51271045
Mat2a		-0.5129719
Rnf34		-0.5132394
Csnk1g1		-0.5132394
1700021F05Rik		-0.5132394
Faf2		-0.51360565
Pgap1		-0.51407987
Xxylt1		-0.51407987
Aar2		-0.51407987
Gpaa1		-0.51407987
Baiap2l1		-0.5148274
Txndc5		-0.5148976
Uqcc3		-0.5150868
Atpaf1		-0.51521856
Tdp2		-0.515622
Slc39a10		-0.515622
Tmem53		-0.515622
Prickle3		-0.51609904
Cdip1		-0.5162322
Cog7		-0.5164684
Ttc3		-0.516763
Abcc4		-0.51700324
Polk		-0.51700324
Dcaf15		-0.51700324
Pnkd		-0.51710755
Rdh12		-0.51737183
Agpat5		-0.51737183
Ctdp1		-0.5176412
Tbl1xr1		-0.5176412
Kmt2e		-0.5180086
Mllt10		-0.5180086
Trabd		-0.51844966
Sort1		-0.5187113
Iars2		-0.51937413
Tmem203		-0.51937413
Cgrrf1		-0.51937413
Gopc		-0.51937413
Mark4		-0.51937413
Smad6		-0.51937413
Polr2c		-0.51937413
Extl3		-0.51937413
Il6st		-0.52003247
Tbc1d15		-0.52097094
9-Sep		-0.52107644
Elof1		-0.5211549
Crtc2		-0.52133566
0610010F05Rik		-0.52133566
2310033P09Rik		-0.52133566
Sipa1l1		-0.52168804
Fam50a		-0.52168804
Ndufab1		-0.52207637
Mapre3		-0.5221947
Dag1		-0.52232385
Snx14		-0.52254146
Erbin		-0.5227736
Mon2		-0.5229854
Pknox1		-0.5229854
Zc3h3		-0.5233577
D2hgdh		-0.5235742
Chd1		-0.5235742
Opa1		-0.5235742
C1qtnf1		-0.5235742
Mpv17l2		-0.5238155
Tulp3		-0.5239469
Clasrp		-0.52439225
Hmg20a		-0.52439225
Eml2		-0.52486783
Tsta3		-0.52486783
Sri		-0.52504957
Tmem59		-0.5251411
Gldc		-0.5256061
Ctnnbl1		-0.5256061
3300002I08Rik		-0.5256061
Atrip		-0.5256061
Wapl		-0.52592295
Trp53bp2		-0.52592295
Txnl1		-0.5261527
Eif1ad		-0.52646357
Wdr5		-0.52646357
Canx		-0.52657366
Zmat2		-0.52683306
Ppp1r13l		-0.5268597
Timm10b		-0.5275947
Tmem245		-0.5275947
Mob3c		-0.5275947
Vdac3		-0.5275947
Plpp5		-0.5275947
Amn1		-0.5275947
Mtmr9		-0.5285731
Tmem135		-0.5286737
Dennd6a		-0.5287974
Ift57		-0.5287974
Glyr1		-0.5294278
Kdsr		-0.52947474
Nt5c		-0.5297043
Esrp1		-0.52975494
Klhdc10		-0.5298159
Rnf20		-0.5298159
Kbtbd2		-0.5298159
Polr3d		-0.5298159
Ddx20		-0.5298159
Zfp276		-0.5298159
Urod		-0.5300789
Txnl4a		-0.53018093
Mad2l2		-0.53018093
Mecr		-0.5302688
Clk4		-0.53041244
Dnm2		-0.5305986
LTO1		-0.5306895
Ankrd54		-0.5306895
Kmt2c		-0.53090656
Lmbrd2		-0.531447
Shprh		-0.531447
Tuba1a		-0.531447
Kri1		-0.531447
Tspan15		-0.5315938
Cbl		-0.53269553
Plekha3		-0.53269553
Uck2		-0.5332858
Dock11		-0.533682
Pdzd8		-0.533682
Med31		-0.533682
Fhdc1		-0.533682
Dgat2		-0.53448105
Rapgef2		-0.53514147
Utp23		-0.53514147
Map1s		-0.53514147
Pdss1		-0.53514147
Phactr2		-0.53569645
Trappc5		-0.53586227
Kctd3		-0.5361694
Fam114a2		-0.5361694
Rufy2		-0.5361694
Dvl2		-0.5361694
Mcrs1		-0.5361694
Mettl17		-0.5361694
Hsd17b11		-0.5364806
Cyb561		-0.53665215
Actn1		-0.5366789
Dhx34		-0.5369325
Hipk1		-0.5369325
Mier3		-0.5369325
Wdr53		-0.5369325
Gabpb2		-0.5373407
Fbxo46		-0.5375215
Zfp532		-0.5375215
2310039H08Rik		-0.53798985
Ino80c		-0.53798985
Rdh14		-0.53818977
Mpg		-0.53837115
Chd2		-0.5385364
Repin1		-0.53868765
Alg2		-0.5388265
Ppp2r3a		-0.53918266
Slc35a1		-0.53983825
Nudt19		-0.5413489
Gal3st1		-0.54209423
Cnot7		-0.54209423
Svil		-0.54209423
Utp15		-0.54209423
Ap4m1		-0.54209423
Hfe		-0.54209423
Guca1a		-0.54209423
Creb1		-0.54209423
Pklr		-0.54209423
Tent4a		-0.54209423
Ercc8		-0.54209423
St3gal3		-0.54209423
Ybey		-0.54209423
Prr3		-0.54209423
Cox7a2l		-0.54258156
Bag1		-0.5429027
Eif3c		-0.5435236
Prrg2		-0.5438189
Hbegf		-0.5438965
Tmed7		-0.5441078
Cog4		-0.54417753
Cebpzos		-0.54417753
Dhrs4		-0.5445625
Cops2		-0.5445625
Cmtm7		-0.5445625
Ate1		-0.54490924
Tm9sf3		-0.5449768
Trappc6a		-0.5451219
Prmt2		-0.5451219
Dtd1		-0.5453694
Emc10		-0.54566085
Peak1		-0.54566085
Hikeshi		-0.5460093
Slc35a5		-0.5460093
Apobec3		-0.54604435
Ccz1		-0.54643315
Orc5		-0.54643315
Kif3b		-0.54643315
Lgr4		-0.54677075
Nsa2		-0.54696
Vgll4		-0.54696
Farsb		-0.5471123
Sesn1		-0.5472745
Fbxo4		-0.5472745
Cacfd1		-0.54744744
R3hdm2		-0.5476324
Smarcc1		-0.5476324
Smpd4		-0.5476324
Klf3		-0.5478601
Bola1		-0.54789984
Insig2		-0.5480435
Upf2		-0.5480435
Madd		-0.5481944
Fah		-0.5485205
Ung		-0.5485205
Kat8		-0.5485205
Arglu1		-0.5487334
Alkbh6		-0.5487334
Rexo1		-0.54908067
Dcaf5		-0.54908067
Fyttd1		-0.54908067
Pnpo		-0.549399
Tbc1d17		-0.549399
Sec11c		-0.5496448
Rassf7		-0.5499795
Ighg2b		-0.55013156
Xrcc1		-0.5502682
Zkscan8		-0.5505558
Srebf1		-0.5506031
Fnta		-0.55073833
Ilvbl		-0.55112803
Ndufv2		-0.55155456
Odr4		-0.55155456
Fopnl		-0.55155456
Dmwd		-0.55155456
Maml2		-0.55155456
Tmem139		-0.55236256
Tsn		-0.552541
G6pc3		-0.5528206
Kif13a		-0.5528206
Srrd		-0.5528206
Terf1		-0.5528206
Slc50a1		-0.5529322
Dnlz		-0.5530297
Ro60		-0.55311567
Exoc2		-0.5535899
Snx19		-0.5535899
Hdac3		-0.5540174
Eefsec		-0.554478
Kmt2d		-0.554478
Iah1		-0.554478
Sap30bp		-0.554478
Eef1e1		-0.554478
Zcchc4		-0.554478
Ctc1		-0.554478
Cav2		-0.5548728
Yipf3		-0.5551504
Pmf1		-0.55551475
Gpr108		-0.55577916
Aph1a		-0.55590004
Rxylt1		-0.55590004
Cdh11		-0.55590004
Tcaf2		-0.556741
Atp9b		-0.5576911
Adprhl2		-0.5578961
Mtmr10		-0.55806786
Gsk3a		-0.5582139
Ngef		-0.55839604
Zfp740		-0.55866843
Mib2		-0.558773
Per2		-0.55886245
Tmem131		-0.5593453
Myadm		-0.56001616
Pla2g4e		-0.56001616
Rnf168		-0.56001616
Hectd4		-0.56001616
Bloc1s5		-0.56001616
Gtf3c2		-0.56107736
Naprt		-0.5611526
Mgat2		-0.56119436
Abhd11		-0.56155175
Eif3k		-0.56209964
Prkag1		-0.56279325
Sephs2		-0.56315583
Tor4a		-0.56315583
Zbtb45		-0.56315583
2810004N23Rik		-0.56315583
Axin1		-0.56315583
C6		-0.56315583
Kptn		-0.56315583
Wipi2		-0.56342274
Kbtbd11		-0.5636274
Ubap2		-0.5636274
Btbd2		-0.5636274
Gtf3c6		-0.56373924
Plch1		-0.5639206
Foxo4		-0.5642656
Prpf38a		-0.56446207
Nfib		-0.56458884
Thap12		-0.5646368
Sec24b		-0.56517786
Atad3a		-0.56517786
Thoc6		-0.56517786
Lysmd1		-0.56517786
Zdhhc24		-0.56517786
Ndufs3		-0.56517786
Svep1		-0.56517786
Tram1		-0.5656297
Klf9		-0.5657008
Sun1		-0.5658624
Gcc1		-0.56616837
Rbbp6		-0.56616837
Unc13b		-0.56634176
Mitd1		-0.5665888
Amfr		-0.56693256
Tial1		-0.5669689
Cipc		-0.5669689
Ezr		-0.56732595
Erbb3		-0.56752133
Map3k14		-0.56762934
Mphosph8		-0.56762934
Ppip5k2		-0.5684284
Dhx30		-0.5686551
Leng1		-0.5687622
Nmt1		-0.5690613
Armc10		-0.5690613
Mapk7		-0.5690613
Dph7		-0.5690613
Inppl1		-0.5692791
Uty		-0.56957495
Zfp827		-0.56957495
Mnt		-0.57000023
Slc35d1		-0.57000023
Arhgap18		-0.57000023
Aplnr		-0.57000023
C9orf72		-0.57000023
Luc7l		-0.57024527
Rap1gap		-0.5704651
Fxyd6		-0.5706634
Rfesd		-0.5706634
Pick1		-0.5709269
Slx1b		-0.5711567
Oxnad1		-0.5711567
Gpatch8		-0.5711567
Wee1		-0.57208896
Iws1		-0.5722945
Ptpn9		-0.5722945
Maged1		-0.5729552
Mogs		-0.5729552
Ildr1		-0.5730428
Efcab14		-0.5736052
Orc2		-0.5745157
Urgcp		-0.5745157
Rbpms		-0.5745157
Cep68		-0.5745157
Avil		-0.5745157
Lrig2		-0.5745157
Stard13		-0.5745157
N6amt1		-0.5745157
Usp15		-0.57535666
Prxl2c		-0.5760416
Nosip		-0.5761358
Dele1		-0.57624245
Uspl1		-0.5773697
Atf7		-0.5773697
Sf3a3		-0.5775339
Krt8		-0.5778235
Mea1		-0.5780648
Psma1		-0.5781635
Rhno1		-0.5781635
Ptrh2		-0.5781635
Cd300lg		-0.5781635
Slc41a1		-0.5787527
Ogfod2		-0.5787527
Hmbs		-0.5787527
Plxna3		-0.5787527
Slc39a4		-0.57882226
Zfp574		-0.579125
Plekhg3		-0.5795689
Sulf1		-0.5795689
Alg12		-0.5795689
Pinx1		-0.5795689
Slc35d2		-0.5795689
Stx17		-0.5799157
Cand1		-0.58010757
Tmem161a		-0.58010757
Ehmt2		-0.5809277
Odf2		-0.5813155
Pitpnm3		-0.5816226
Churc1		-0.5816226
Nr2c2ap		-0.5816226
Ankrd49		-0.5816226
Hivep3		-0.5819587
2610507B11Rik		-0.5827362
Egln2		-0.5831215
Ift27		-0.5832859
Celf1		-0.583328
Rrp1b		-0.58343506
Paqr8		-0.5836951
Atxn7		-0.5836951
Guk1		-0.5837935
1810030O07Rik		-0.5840665
Gm49336		-0.5842637
Nit1		-0.5842637
Hsd17b10		-0.58440506
Smad3		-0.5844312
Xpo6		-0.5844692
Bag5		-0.5846399
Zxdc		-0.5846399
Slc35c1		-0.585014
Cog2		-0.5854868
Uevld		-0.585642
Pik3r1		-0.58575547
Rnf40		-0.58648837
Mmadhc		-0.58648837
Tmem35b		-0.58648837
Ubtf		-0.58648837
Fam241b		-0.58648837
Actr5		-0.58648837
Ttll5		-0.58648837
Ppil1		-0.58648837
Mettl9		-0.5870066
Prdx6		-0.587128
Decr1		-0.5872128
Fto		-0.5873235
Sltm		-0.5876911
Bsdc1		-0.5876911
Bod1l		-0.5876911
2310009A05Rik		-0.58783984
Enc1		-0.58783984
Slc16a13		-0.5880305
Hnf4a		-0.5880305
Esrp2		-0.5883449
Hccs		-0.5886368
Dph5		-0.5886368
Mtmr4		-0.58916247
Wdfy1		-0.58939993
Tbl1x		-0.5900287
Pptc7		-0.5900287
Tst		-0.5904857
Fam118b		-0.59071296
Foxj3		-0.59071296
Adgrg1		-0.59100384
Sos1		-0.59100384
Wdr36		-0.591725
Nsmce4a		-0.59201944
Hdac1		-0.59201944
Cib1		-0.59228
Cep164		-0.5927203
Naa40		-0.5927203
Arrdc3		-0.59296656
Cldn3		-0.5930465
Socs7		-0.59307814
Maco1		-0.5936993
Csnk1a1		-0.5939542
Ipo13		-0.59402204
Ppargc1b		-0.5941827
Tmem41b		-0.5946623
Pno1		-0.5948357
Xpa		-0.5952956
AU040320		-0.59537435
Crtc3		-0.596542
Nfat5		-0.596542
Nprl3		-0.596542
Gtf2a1		-0.596542
Nelfa		-0.596542
Tmem267		-0.596542
Cd59a		-0.596542
Trpt1		-0.596542
Zfp821		-0.596542
Fkbpl		-0.596542
Tpmt		-0.596542
N4bp2		-0.596542
Nmrk1		-0.596542
Fam234b		-0.596542
Rhot1		-0.596542
Trak1		-0.596542
Shkbp1		-0.5976199
Fndc10		-0.5976199
Fxyd3		-0.5980079
2200002D01Rik		-0.5981059
Bbx		-0.5981993
Ccdc141		-0.5981993
Zmym3		-0.59856117
Gtf3c5		-0.59856117
Fam98c		-0.59880865
Klf11		-0.5995445
Stk4		-0.5995445
Mapkap1		-0.5995445
Edc4		-0.5998097
Pak1		-0.5999089
Itga3		-0.6000142
Wdr59		-0.6001264
Crebl2		-0.6001264
Ap4s1		-0.6001264
Gaa		-0.60037386
Btbd3		-0.60037386
Kif2a		-0.60037386
Odc1		-0.6009879
Nsun3		-0.6009879
Col16a1		-0.6009879
Ugt2b34		-0.6009879
Tbcb		-0.6015952
Uvssa		-0.6015952
1700037H04Rik		-0.6015952
Cystm1		-0.6019318
Acadl		-0.60206413
Stat5a		-0.60239476
Tctn3		-0.60239476
Commd9		-0.60239476
Pkn2		-0.60308486
Cmip		-0.60349476
Ccdc107		-0.60368663
Rnf44		-0.60368663
Arpc5l		-0.6037663
Nedd9		-0.60457295
Numa1		-0.605104
Gpt		-0.605104
Sestd1		-0.605104
Fgd2		-0.605104
Sgsh		-0.605104
Etfb		-0.6052429
Exph5		-0.6056299
Vezf1		-0.6057103
Idh3b		-0.6057103
Ddost		-0.60584664
Hnrnpdl		-0.60604686
Lrrc26		-0.6063098
Srsf1		-0.6063284
Cluap1		-0.6066662
Atp10b		-0.6066662
Foxk2		-0.6066662
Mtf2		-0.6066662
Pbx3		-0.6070497
Marveld2		-0.6070497
Wdr74		-0.6076826
Cep89		-0.6076826
Tle1		-0.6076826
Acad9		-0.6076826
Paip2		-0.60784465
Scamp2		-0.60818344
Slc9a6		-0.6083966
Pgm3		-0.60892576
Isoc2b		-0.60892576
Rab5a		-0.60892576
Abcb8		-0.60892576
Ilf3		-0.6093336
Fbxl12		-0.6096575
Acvrl1		-0.6096575
Zfp579		-0.6096575
Gm5617		-0.6096575
Klhl26		-0.6096575
Eif2a		-0.60992104
Wdr33		-0.6101396
Ecpas		-0.6104812
Tmbim6		-0.61063117
Tfg		-0.6107359
Ppm1h		-0.6107359
Slc35e1		-0.6107359
Plaat3		-0.6108973
Pkp2		-0.6109331
Zkscan1		-0.6109331
Ppa1		-0.61188257
Pon3		-0.6119309
H2afy		-0.61248356
Prkce		-0.61248356
Utp6		-0.61248356
Ppp1r35		-0.61248356
Lias		-0.61248356
Tbcel		-0.61248356
Pdcd2l		-0.61248356
Ppcdc		-0.61248356
Xpo4		-0.61248356
Rc3h2		-0.61248356
Hsph1		-0.61248356
Rabgap1		-0.61398715
Sdccag8		-0.61398715
Arhgef19		-0.61440843
Arfgef3		-0.6151577
Leng9		-0.615446
Prps1l3		-0.6156148
Megf6		-0.6158039
Pwwp2b		-0.6161757
Ddx27		-0.61644155
Yap1		-0.616862
Gnl3l		-0.616862
Gpatch4		-0.616862
Asb6		-0.61716
Mat2b		-0.61755455
Sft2d3		-0.6176919
Ctu2		-0.6176919
Ipmk		-0.6176919
Tm7sf3		-0.6183601
Mycbp		-0.6183601
Slc25a32		-0.6183601
Rbbp5		-0.61890984
Bcl7b		-0.61890984
Srek1		-0.61890984
Nop10		-0.61890984
Tet2		-0.61890984
Tnfrsf11a		-0.61890984
Fadd		-0.619573
Mlh1		-0.62009674
Pcca		-0.62009674
Telo2		-0.62009674
Rtel1		-0.62009674
Nle1		-0.62087137
Tsen54		-0.62087137
Zbtb40		-0.62087137
Lpcat3		-0.6211658
Chmp4c		-0.6214167
Wnt4		-0.621633
Msh3		-0.6218214
Kansl1		-0.6218214
Nostrin		-0.62238204
Ttc8		-0.62238204
Mgmt		-0.62238204
Trim65		-0.6227519
Irf3		-0.6232514
Ddx3y		-0.6245564
Cbx4		-0.6245564
Map3k2		-0.6245564
Bet1l		-0.6245564
Rasgef1b		-0.6245564
Sirt4		-0.6245564
Mr1		-0.6245564
Jmjd1c		-0.6245564
Secisbp2		-0.6245564
Inpp4a		-0.6245564
Sin3b		-0.62497866
Sdhaf1		-0.6255102
Tmed9		-0.6256589
Pds5a		-0.62571937
Mpst		-0.62571937
Spef1		-0.6258626
Tmem208		-0.626046
Pabpn1		-0.6263379
Btrc		-0.62662774
Cnot6		-0.62662774
Fam204a		-0.62662774
Foxp1		-0.62685186
Inpp5b		-0.6271303
Mtdh		-0.6271303
Fh1		-0.62748575
Rngtt		-0.62795496
Bola3		-0.62795496
Utp14b		-0.62795496
Kctd6		-0.62795496
Slc25a46		-0.62795496
Tchh		-0.62795496
Slc25a39		-0.62876374
Man1a		-0.6289635
Tmem259		-0.62930816
Nt5c3b		-0.6295571
Clcn5		-0.6295571
Aldh3a2		-0.63002586
Cnot11		-0.6302251
Spaca6		-0.63048935
Taf10		-0.63048935
Kmt5c		-0.6307191
Dmxl1		-0.6307191
Zfp516		-0.63082314
Rundc1		-0.63082314
Poc1b		-0.6310992
Col4a5		-0.6310992
Tmem141		-0.6310992
Slc26a11		-0.6310992
Dpagt1		-0.63152933
Fech		-0.63152933
Zbtb41		-0.6318489
Akr1c19		-0.6318489
Oard1		-0.6320957
Slc35b4		-0.63229203
Phf3		-0.63258475
Tsc22d1		-0.63261867
Mblac2		-0.63401675
Vav2		-0.63401675
Ift43		-0.63401675
Fam149b		-0.63401675
Strbp		-0.63401675
Ddx58		-0.63401675
Thumpd3		-0.63401675
Tigd5		-0.63401675
Chm		-0.63401675
Kctd21		-0.63401675
Actr2		-0.63401675
Zzz3		-0.63401675
Brix1		-0.6348514
Cul1		-0.6348514
Dip2a		-0.63520366
Pgm1		-0.635398
Wwc2		-0.63566834
Usp47		-0.6360704
Gbf1		-0.63620347
Emg1		-0.6367311
Ufl1		-0.6367311
Spire2		-0.6367311
Eps8l3		-0.6367311
Bub3		-0.6372515
Nfx1		-0.6372515
Nr1h2		-0.63792115
Creld1		-0.63801867
Gpr137		-0.6387703
Ptrhd1		-0.6387703
Arhgap8		-0.6387703
1700025G04Rik		-0.6392629
Rnf11		-0.63950676
Stard3		-0.63961077
Gemin7		-0.639705
Anapc4		-0.63986945
Usp30		-0.63986945
Ascc2		-0.64022857
Sap18		-0.64022857
Bckdk		-0.64035827
Eif4a2		-0.64068913
Ttc38		-0.64093614
Acss2		-0.64162993
Zfp871		-0.64162993
BC048403		-0.64162993
2610528J11Rik		-0.64162993
Cited4		-0.64162993
Yes1		-0.64162993
Sema4b		-0.64162993
Ckap5		-0.64162993
Sbf2		-0.64162993
Adat2		-0.64162993
Ogfr		-0.64162993
Zfp12		-0.64162993
Usp34		-0.64259785
Rb1cc1		-0.6429776
Trip6		-0.64312416
Nipa1		-0.6433065
Smarcal1		-0.6433065
Slc39a3		-0.6433065
Ifi27		-0.64384776
Fam53a		-0.64384776
Ube3a		-0.64411515
Siah2		-0.64427465
Faap20		-0.64490503
Prdm16		-0.64490503
Stt3a		-0.64490503
Zfp445		-0.64490503
Ythdc1		-0.64621717
Med25		-0.6464309
Nol12		-0.6464309
Pias1		-0.6464309
Tmem87a		-0.6464309
Wdr13		-0.6467278
Atxn10		-0.6469242
Ctse		-0.64718294
Galnt3		-0.6478889
Rad54l2		-0.6478889
Rcbtb1		-0.6478889
Wdr4		-0.6478889
Aga		-0.6478889
Zfp329		-0.6478889
Nup62		-0.6488254
Fut4		-0.64900947
Atg5		-0.64928347
Dhx36		-0.64928347
Mtr		-0.64928347
Pfkm		-0.64928347
Paxip1		-0.649735
Amz2		-0.649735
B630019K06Rik		-0.649735
Nelfb		-0.6498975
Ncoa5		-0.6506187
Parn		-0.6506187
Prss36		-0.6506187
Tsc1		-0.6506187
Ints12		-0.6506187
Bphl		-0.65098983
Tcf7l2		-0.651137
Myo1a		-0.6512652
Tmed4		-0.6531255
Rnft1		-0.6531255
Piezo1		-0.6531255
Txnrd3		-0.6531255
Smim14		-0.654104
Naxe		-0.65417516
Dctn4		-0.65468603
Nhej1		-0.65468603
Slc30a7		-0.6549883
Mettl27		-0.6554357
Rnf214		-0.6554357
Glt8d1		-0.656166
Nans		-0.6562236
Mif4gd		-0.65623146
Rb1		-0.6567368
Reep5		-0.6569779
Ltf		-0.65749115
Spopl		-0.65757143
Taf3		-0.65757143
Xpo7		-0.65757143
Usp14		-0.6578858
Hjurp		-0.65858
Dalrd3		-0.6586698
Golph3		-0.65923184
Bcl7c		-0.6592778
Dhx16		-0.6595518
Ngdn		-0.6595518
Ptger4		-0.6595518
Clp1		-0.6595518
Zscan12		-0.6595518
Thap4		-0.66018033
Gstt3		-0.66048896
Kdf1		-0.66048896
Nol7		-0.66139317
Rassf6		-0.66139317
Tcaf1		-0.66139317
Zfp369		-0.66139317
Erbb2		-0.66214335
Slc30a6		-0.66255057
Ly6e		-0.6627001
Prpsap1		-0.6627757
Taf13		-0.66310966
Nmt2		-0.66365623
Ankrd13d		-0.66365623
Ppip5k1		-0.66392493
Cox17		-0.6644909
Cops3		-0.6647135
Auts2		-0.6647135
Ccm2		-0.6647135
Ankrd22		-0.6657256
Ubr7		-0.66621554
Tasor2		-0.66621554
Tex30		-0.66621554
Lig3		-0.66650456
Ift52		-0.66669524
Sgk3		-0.66669524
Rnf146		-0.66693133
Ube2w		-0.66693133
Dgcr8		-0.6676251
Ercc2		-0.6685176
Cgref1		-0.6689505
Arid4a		-0.66920614
Lrrc41		-0.669584
Stim1		-0.669584
Grcc10		-0.6698227
Nap1l1		-0.67019904
Prkra		-0.67019904
Phc3		-0.67019904
Pogk		-0.67019904
2410004B18Rik		-0.67019904
Ecd		-0.67019904
Sirt2		-0.67099196
Tars		-0.67137724
Nphp1		-0.67137724
Tlcd1		-0.6717554
Gmppa		-0.6719418
Vamp4		-0.6724909
Fhod1		-0.6724909
Adamts15		-0.6724909
Acnat1		-0.6724909
Polr1a		-0.6732
Tgif1		-0.6733388
Slc35b3		-0.67354506
Xpnpep3		-0.67354506
Mfap3		-0.67354506
Anxa10		-0.67363816
Sh3rf2		-0.6739799
Pla2g4a		-0.6740514
Irs2		-0.67415106
Ipo8		-0.6745445
Ppa2		-0.6748206
Rasal1		-0.6757991
Mier2		-0.67639536
Arhgap40		-0.67639536
Mthfd1		-0.67639536
Psmd1		-0.67697227
Scrn2		-0.67725384
Lmf2		-0.6775309
Ccdc61		-0.6775309
Kxd1		-0.6780719
Arl3		-0.6780719
Eef1aknmt		-0.6780719
Heatr3		-0.6780719
Seh1l		-0.6783885
Tsfm		-0.6788524
Mmp28		-0.68031037
Pggt1b		-0.680541
Cttn		-0.68056506
P4hb		-0.68059814
H2-M3		-0.68099236
Washc3		-0.68099236
Crem		-0.68099236
Pdf		-0.68099236
Nsmf		-0.68099236
Coq6		-0.68099236
Il15		-0.68099236
Mcm4		-0.68099236
Zfp362		-0.68143094
Zbtb24		-0.6816456
Krtcap2		-0.6818573
Bok		-0.6822719
Lrrc8b		-0.6822719
Mief2		-0.6822719
Fchsd1		-0.6822719
Ggnbp2		-0.68251526
Ghdc		-0.6834501
Prelid2		-0.6834501
Stam		-0.6834501
Fastkd2		-0.6834501
Rgp1		-0.684185
Endog		-0.6845385
Slc9a1		-0.6845385
Taf4b		-0.6845385
Inava		-0.68492556
Nectin2		-0.68554705
Pcdhb17		-0.68554705
Chdh		-0.68554705
Anks3		-0.68554705
Nat10		-0.68554705
Tecpr2		-0.68554705
Ipo11		-0.68554705
Nfix		-0.6857877
Abhd4		-0.6858217
Prpf4b		-0.686024
Vrk3		-0.68648416
Tmed8		-0.68648416
Fjx1		-0.6873572
Slc18b1		-0.6873572
Nars2		-0.6873572
Camk2n1		-0.68797374
Rnf167		-0.6881725
Tdrd3		-0.6881725
Stx18		-0.6881725
5730455P16Rik		-0.6881725
Ints4		-0.6884324
Tprn		-0.6888296
Sbk1		-0.68893564
Naa35		-0.68893564
Ctif		-0.68893564
Rfx5		-0.68893564
Snapc4		-0.68893564
C330018D20Rik		-0.68893564
Ccdc9		-0.6891448
Aqp11		-0.68929917
Pctp		-0.6896514
Nars		-0.6904861
Slc33a1		-0.6909576
Tnfaip8l1		-0.6909576
Morc3		-0.6909576
Lratd2		-0.69135976
Robo2		-0.69211966
Bfsp1		-0.69211966
Togaram1		-0.69211966
Vrk1		-0.69211966
Cyp4f13		-0.69211966
Lnx1		-0.69211966
Cmc4		-0.6926539
Mllt3		-0.6926539
Dgkd		-0.69291043
Pcmtd2		-0.69316024
Rsl1d1		-0.69316024
[truncated: 2,091 more rows]
