# Supplementary material for: TMPRSS11B promotes an acidified microenvironment and immune suppression in squamous lung cancer
Source: EMBO Rep. 2025 Nov 10;26(24):6346–79. doi: 10.1038/s44319-025-00631-1 (PMC12714794; doi:10.1038/s44319-025-00631-1)
Supplement: Supplementary file 8 — Source data Fig. 3 [file 44319_2025_631_MOESM8_ESM.zip › Figure 3/3D-E/GSEA_Broad Institute_Mh_T11b high vs low LUSC/edb/gene_sets.gmt]

HALLMARK_BILE_ACID_METABOLISM	https://www.gsea-msigdb.org/gsea/msigdb/mouse/geneset/HALLMARK_BILE_ACID_METABOLISM	Abca1	Abca2	Abca5	Abcd3	Acsl1	Aldh1a1	Aldh9a1	Amacr	Cat	Cyp39a1	Fads1	Fdxr	Hsd17b11	Hsd17b4	Hsd3b7	Idh2	Nedd4	Nudt12	Pex11a	Pex13	Pex7	Pfkm	Phyh	Rbp1	Slc22a18	Sod1	Sult2b1	Tfcp2l1
HALLMARK_SPERMATOGENESIS	https://www.gsea-msigdb.org/gsea/msigdb/mouse/geneset/HALLMARK_SPERMATOGENESIS	Ace	Alox15	Cdk1	Cftr	Hspa2	Ift88	Mast2	Mlf1	Mllt10	Nek2	Nphp1	Phf7	Pias2	Slc12a2	Spata6	Strbp	Tsn	Vdac3	Zc3h14
HALLMARK_UNFOLDED_PROTEIN_RESPONSE	https://www.gsea-msigdb.org/gsea/msigdb/mouse/geneset/HALLMARK_UNFOLDED_PROTEIN_RESPONSE	Atf3	Bag3	Cebpb	Cnot6	Dcp2	Dnaja4	Dnajc3	Edc4	Eif2ak3	Eif4a2	Exoc2	Exosc10	Exosc4	Gosr2	Hspa9	Hyou1	Kdelr3	Kif5b	Mthfd2	Mtrex	Nfyb	Paip1	Parn	Pdia5	Pop4	Psat1	Sdad1	Ssr1	Stc2	Tspyl2	Tubb2a	Wfs1	Wipi1	Xbp1
HALLMARK_KRAS_SIGNALING_DN	https://www.gsea-msigdb.org/gsea/msigdb/mouse/geneset/HALLMARK_KRAS_SIGNALING_DN	Alox12b	Asb7	Camk1d	Cdkal1	Clps	Copz2	Coq8a	Cyp39a1	Dtnb	Fgfr3	Fggy	Gprc5c	Gtf3c5	Kmt2d	Krt13	Krt15	Krt4	Krt5	Lgals7	Lypd3	Mfsd6	Msh5	Nr4a2	Nr6a1	Pkp1	Prkn	Prodh	Selenop	Serpinb2	Sgk1	Sidt1	Slc29a3	Slc6a14	Sprr3	Synpo	Tent5c	Tfcp2l1	Tff2	Tgfb2	Tgm1	Thrb
HALLMARK_ESTROGEN_RESPONSE_EARLY	https://www.gsea-msigdb.org/gsea/msigdb/mouse/geneset/HALLMARK_ESTROGEN_RESPONSE_EARLY	Akap1	Amfr	Areg	Arl3	Asb13	Bag1	Car12	Ccnd1	Cd44	Celsr1	Clic3	Cyp26b1	Elf1	Elf3	Elovl5	Esrp2	Flnb	Fos	Gja1	Gla	Hspb8	Igf1r	Il6st	Inpp5f	Itpk1	Klf4	Klk10	Krt13	Krt15	Krt19	Krt8	Lrig1	Mast4	Med24	Mreg	Muc1	Myb	Myof	Nadsyn1	Ovol2	Pex11a	Plaat3	Pmaip1	Ppif	Prss23	Ptges	Rab31	Rbbp8	Reep1	Sfn	Sh3bp5	Siah2	Slc19a2	Slc1a1	Slc26a2	Slc37a1	Slc7a2	Stc2	Sult2b1	Svil	Sybu	Tbc1d30	Tmprss3	Tob1	Ttc39a	Tubb2b	Ugcg	Wfs1	Xbp1
HALLMARK_ESTROGEN_RESPONSE_LATE	https://www.gsea-msigdb.org/gsea/msigdb/mouse/geneset/HALLMARK_ESTROGEN_RESPONSE_LATE	Agr2	Aldh3a2	Amfr	Areg	Arl3	Ass1	Bag1	Car12	Ccnd1	Cd44	Cdh1	Ckb	Clic3	Cxcl14	Cyp26b1	Dcxr	Dnajc1	Dnajc12	Elovl5	Etfb	Fabp5	Fgfr3	Flnb	Fos	Gla	Hmgcs2	Homer2	Hspb8	Idh2	Il6st	Isg20	Itpk1	Jak1	Klf4	Klk10	Krt13	Krt19	Lsr	Ltf	Mettl3	Myb	Myof	Ovol2	Pdcd4	Pkp3	Plaat3	Plxnb1	Ppif	Prss23	Ptges	Rab31	Rbbp8	S100a9	Sfn	Sgk1	Siah2	Slc26a2	St6galnac2	Sult2b1	Tmprss3	Tob1	Tst	Unc13b	Wfs1	Xbp1
HALLMARK_ANDROGEN_RESPONSE	https://www.gsea-msigdb.org/gsea/msigdb/mouse/geneset/HALLMARK_ANDROGEN_RESPONSE	Abcc4	Actn1	Akap12	Aldh1a3	B2m	Ccnd1	Ccnd3	Elovl5	Fads1	Gpd1l	Hmgcr	Homer2	Insig1	Iqgap2	Krt19	Krt8	Lifr	Maf	Mertk	Ndrg1	Pgm3	Pias1	Plpp1	Ptk2b	Sat1	Selenop	Sgk1	Slc26a2	Slc38a2	Spdef	Stk39	Tmprss2	Tnfaip8	Tsc22d1	Xrcc5
HALLMARK_PROTEIN_SECRETION	https://www.gsea-msigdb.org/gsea/msigdb/mouse/geneset/HALLMARK_PROTEIN_SECRETION	Abca1	Ap3s1	Arfgap3	Arfgef1	Bnip3	Cav2	Cd63	Cog2	Copb1	Dop1a	Gbf1	Gla	Golga4	Gosr2	Ica1	Kif1b	Lamp2	Mon2	Ocrl	Pam	Rab5a	Sgms1	Sh3gl2	Snx2	Sod1	Stam	Tom1l1	Vamp4
HALLMARK_PEROXISOME	https://www.gsea-msigdb.org/gsea/msigdb/mouse/geneset/HALLMARK_PEROXISOME	Abcc5	Abcd3	Acsl1	Acsl4	Aldh1a1	Aldh9a1	Cat	Cln6	Cln8	Ech1	Elovl5	Fads1	Hsd17b11	Hsd17b4	Hsd3b7	Idh2	Nudt19	Pex11a	Pex13	Slc25a19	Smarcc1	Sod1	Sult2b1
HALLMARK_E2F_TARGETS	https://www.gsea-msigdb.org/gsea/msigdb/mouse/geneset/HALLMARK_E2F_TARGETS	Asf1a	Atad2	Cdc25a	Cdk1	Cdkn1a	Cdkn2a	Cks2	Cnot9	Cse1l	Ilf3	Mad2l1	Mcm3	Mcm4	Melk	Mlh1	Mthfd2	Nap1l1	Nbn	Orc2	Paics	Pds5b	Pnn	Pold1	Pold3	Pop7	Psip1	Rbbp7	Rfc2	Rpa3	Smc6	Spc25	Srsf1	Tfrc	Ubr7	Ung	Wee1	Xpo1
HALLMARK_OXIDATIVE_PHOSPHORYLATION	https://www.gsea-msigdb.org/gsea/msigdb/mouse/geneset/HALLMARK_OXIDATIVE_PHOSPHORYLATION	Acaa2	Acadm	Acadsb	Acat1	Afg3l2	Aldh6a1	Atp1b1	Atp6v0b	Atp6v0e	Atp6v1e1	Atp6v1g1	Bckdha	Cox17	Cox7a2l	Cox7c	Cyb5a	Decr1	Ech1	Echs1	Eci1	Etfb	Fh1	Hadha	Hccs	Hsd17b10	Hspa9	Idh2	Idh3b	Idh3g	Immt	Mtx2	Ndufab1	Ndufc2	Ndufs2	Ndufs3	Ndufv2	Nqo2	Oat	Opa1	Oxa1l	Phyh	Por	Rhot1	Tcirg1	Timm9	Uqcrc2	Vdac3
HALLMARK_MITOTIC_SPINDLE	https://www.gsea-msigdb.org/gsea/msigdb/mouse/geneset/HALLMARK_MITOTIC_SPINDLE	Abr	Arfgef1	Arfip2	Arhgap27	Atg4b	Cd2ap	Cdc42ep2	Cdk1	Cep131	Ckap5	Cttn	Dock2	Dynll2	Epb41l2	Ezr	Flna	Flnb	Kif1b	Kif3b	Kif5b	Kptn	Map1s	Mark4	Mid1	Mid1ip1	Nedd9	Nek2	Numa1	Palld	Pcgf5	Pcm1	Prex1	Rabgap1	Rapgef6	Rasa2	Rock1	Sac3d1	Sorbs2	Sos1	Synpo	Tlk1	Tsc1	Tubgcp3	Uxt
HALLMARK_G2M_CHECKPOINT	https://www.gsea-msigdb.org/gsea/msigdb/mouse/geneset/HALLMARK_G2M_CHECKPOINT	Arid4a	Bub3	Ccna2	Ccnd1	Cdc25a	Cdk1	Cenpa	Cks2	Cul1	Cul5	Efna5	Fancc	Hif1a	Ilf3	Kif5b	Lig3	Mad2l1	Map3k20	Mcm3	Mnat1	Mtf2	Nek2	Nsd2	Numa1	Odc1	Odf2	Orc5	Pds5b	Prmt5	Prpf4b	Pura	Slc12a2	Slc38a1	Smad3	Smarcc1	Srsf1	Tent4a	Tle3	Uck2	Xpo1	Ythdc1
HALLMARK_HEME_METABOLISM	https://www.gsea-msigdb.org/gsea/msigdb/mouse/geneset/HALLMARK_HEME_METABOLISM	Abcb6	Acp5	Aldh6a1	Blvra	Bsg	Btrc	Cast	Cat	Ccdc28a	Ccnd3	Ctsb	Ctse	Dcaf11	Eif2ak1	Ezh1	Fbxo7	Fech	Gde1	Hmbs	Klf3	Lamp2	Lpin2	Map2k3	Mocos	Mpp1	Myl4	Nr3c1	Rap1gap	Rbm38	Rcl1	Rnf123	Sec14l1	Sidt2	Slc25a38	Slc6a8	Slc6a9	Slc7a11	Smox	Synj1	Tent5c	Tfrc	Tnrc6b	Ucp2	Urod	Usp15	Vezf1	Xpo7
HALLMARK_DNA_REPAIR	https://www.gsea-msigdb.org/gsea/msigdb/mouse/geneset/HALLMARK_DNA_REPAIR	Ada	Adcy6	Aprt	Clp1	Cox17	Cstf3	Dctn4	Ddb2	Dgcr8	Ercc2	Ercc8	Gtf2a2	Gtf2b	Gtf2h1	Gtf3c5	Guk1	Hcls1	Mpg	Nelfb	Nfx1	Nt5c	Pold1	Pold3	Poll	Polr2c	Polr2i	Rfc2	Rpa3	Sac3d1	Sf3a3	Snapc4	Taf10	Taf13	Upf3b	Vps28	Zwint
HALLMARK_FATTY_ACID_METABOLISM	https://www.gsea-msigdb.org/gsea/msigdb/mouse/geneset/HALLMARK_FATTY_ACID_METABOLISM	Acaa2	Acadl	Acadm	Acat2	Acsl1	Acsl4	Acss1	Adh7	Aldh1a1	Aldh3a1	Aldh3a2	Aldh9a1	Blvra	Bphl	Cd36	Cidea	Cryz	D2hgdh	Decr1	Ech1	Echs1	Eci1	Elovl5	Eno3	Fh1	Gpd1	Gstz1	Hadh	Hccs	Hibch	Hmgcs2	Hsd17b10	Hsd17b11	Hsd17b4	Hsd17b7	Hsdl2	Hsph1	Idh3b	Idh3g	Inmt	Lgals1	Maoa	Mcee	Mgll	Mif	Nbn	Nsdhl	Odc1	Prdx6	Pts	Reep6	S100a10	Trp53inp2	Urod	Vnn1
HALLMARK_UV_RESPONSE_DN	https://www.gsea-msigdb.org/gsea/msigdb/mouse/geneset/HALLMARK_UV_RESPONSE_DN	Abcc1	Aggf1	Anxa2	Apbb2	Atrn	Bmpr1a	Celf2	Cited2	Col1a1	Col1a2	Col3a1	Col5a2	Dab2	Dbp	Dusp1	Erbb2	Fbln5	Gcnt1	Gja1	Ica1	Igf1r	Igfbp5	Insig1	Kalrn	Mgll	Mgmt	Mios	Nfib	Nfkb1	Nipbl	Nr3c1	Pdgfrb	Phf3	Pik3cd	Plcb4	Plpp3	Pparg	Prdm2	Prkca	Prkce	Rasa2	Rbpms	Serpine1	Sipa1l1	Slc22a18	Smad3	Sri	Tent4a	Togaram1	Vav2	Vldlr	Ythdc1
HALLMARK_MYC_TARGETS_V1	https://www.gsea-msigdb.org/gsea/msigdb/mouse/geneset/HALLMARK_MYC_TARGETS_V1	Ap3s1	Bub3	Canx	Ccna2	Clns1a	Cstf2	Cul1	Eif3j1	Eif4g2	Etf1	Ifrd1	Mad2l1	Mcm4	Nap1l1	Ndufab1	Odc1	Orc2	Pgk1	Ppm1g	Psma1	Psmc4	Psmd1	Rsl1d1	Ruvbl2	Smarcc1	Srsf1	Srsf3	Trim28	Txnl4a	Vdac3	Xpo1
HALLMARK_REACTIVE_OXYGEN_SPECIES_PATHWAY	https://www.gsea-msigdb.org/gsea/msigdb/mouse/geneset/HALLMARK_REACTIVE_OXYGEN_SPECIES_PATHWAY	Abcc1	Cat	Cdkn2d	Egln2	Ercc2	Glrx	Ndufs2	Prdx6	Prnp	Sbno2	Selenos	Sod1	Srxn1	Stk25	Txn1	Txnrd2
HALLMARK_ADIPOGENESIS	https://www.gsea-msigdb.org/gsea/msigdb/mouse/geneset/HALLMARK_ADIPOGENESIS	Abca1	Abcb8	Acaa2	Acadl	Acadm	Adcy6	Aldh2	Apoe	Atl2	Atp1b3	Bckdha	Cat	Cavin2	Ccng2	Cd302	Cd36	Chuk	Cidea	Col4a1	Cyp4b1	Dbt	Ddt	Decr1	Dhrs7	Ech1	Echs1	Etfb	Fabp4	Fah	Fzd4	Gadd45a	Gphn	Hadh	Hibch	Hspb8	Idh3g	Immt	Jagn1	Lifr	Lpcat3	Lpl	Mccc1	Mgll	Ndufab1	Ndufs3	Nmt1	Orm1	Pdcd4	Pgm1	Phldb1	Phyh	Pim3	Plin2	Por	Pparg	Ptcd3	Reep5	Reep6	Rnf11	Slc1a5	Slc25a10	Sod1	Sorbs1	Stat5a	Stom	Sult1a1	Tank	Tob1	Tst	Ucp2	Ywhag
HALLMARK_XENOBIOTIC_METABOLISM	https://www.gsea-msigdb.org/gsea/msigdb/mouse/geneset/HALLMARK_XENOBIOTIC_METABOLISM	Abhd6	Adh5	Adh7	Aldh2	Aldh3a1	Aldh9a1	Apoe	Arg1	Asl	Bphl	Cat	Cd36	Ces1d	Csad	Cyb5a	Cyp2j6	Cyp2s1	Dcxr	Ddah2	Ddt	Dhrs1	Dhrs7	Ech1	Elovl5	Enpep	Epha2	Esr1	Fah	Fas	Fetub	Gcnt2	Gstm4	Gsto1	Gstt2	Hes6	Hgfac	Hmox1	Hnf4a	Igf1	Itih4	Jup	Lpin2	Man1a	Maoa	Mthfd1	Nmt1	Pgrmc1	Pmm1	Por	Ptges	Ptgr1	Pts	Pycr1	Rap1gap	Reg1	Serpine1	Shmt2	Slc1a5	Slc35d1	Slc46a3	Smox	Spint2	Tgfb2	Tkfc	Tmbim6	Tmem176b	Upp1	Vnn1	Xdh
HALLMARK_INTERFERON_ALPHA_RESPONSE	https://www.gsea-msigdb.org/gsea/msigdb/mouse/geneset/HALLMARK_INTERFERON_ALPHA_RESPONSE	B2m	Casp8	Cd74	Cnp	Elf1	Epsti1	Ifi27	Ifit3	Ifitm2	Il15	Irf1	Irf7	Isg20	Lamp3	Lgals3bp	Ly6e	Nub1	Oas1a	Oasl1	Ogfr	Parp12	Tap1	Tmem140	Trim25	Txnip
HALLMARK_GLYCOLYSIS	https://www.gsea-msigdb.org/gsea/msigdb/mouse/geneset/HALLMARK_GLYCOLYSIS	Abcb6	Aldh9a1	Ankzf1	B3galt6	B3gnt3	B4galt4	Cd44	Cdk1	Cenpa	Chpf2	Cited2	Cldn3	Cln6	Cog2	Col5a1	Cxcr4	Cyb5a	Dsc2	Ecd	Egln3	Elf3	Ext2	Fam162a	Fbp2	Fut8	Gal3st1	Glce	Glrx	Gmppa	Got1	Gpc1	Gpc3	Gpc4	Gpr87	Gusb	Hdlbp	Hs2st1	Igfbp3	Irs2	Isg20	Kdelr3	Kif2a	Lhpp	Me2	Med24	Mertk	Mif	Nanp	Nsdhl	P4ha1	Pam	Paxip1	Pgam1	Pgk1	Pgm2	Pkm	Pkp2	Pmm2	Psmc4	Pygb	Pygl	Qsox1	Sdc3	Slc16a3	Slc25a10	Slc35a3	Sod1	Sox9	Stc2	Tgfbi	Txn1	Vldlr
HALLMARK_MYOGENESIS	https://www.gsea-msigdb.org/gsea/msigdb/mouse/geneset/HALLMARK_MYOGENESIS	Acsl1	Akt2	Aplnr	Bag1	Cd36	Cdkn1a	Ckb	Clu	Col1a1	Col3a1	Col4a2	Col6a2	Cryab	Ctf1	Dtna	Eif4a2	Eno3	Erbb3	Foxo4	Fst	Gaa	Gadd45b	Hbegf	Hdac5	Hspb8	Ifrd1	Igf1	Igfbp3	Igfbp7	Kifc3	Klf5	Mapk12	Mapre3	Myl4	Notch1	Ocel1	Pde4dip	Pfkm	Pick1	Prnp	Ptgis	Ptp4a3	Rb1	Reep1	Rit1	Sh2b1	Sirt2	Slc6a8	Smtn	Sorbs1	Sorbs3	Sparc	Spdef	Sphk1	Stc2	Svil	Vipr1	Wwtr1
HALLMARK_PI3K_AKT_MTOR_SIGNALING	https://www.gsea-msigdb.org/gsea/msigdb/mouse/geneset/HALLMARK_PI3K_AKT_MTOR_SIGNALING	Actr2	Cab39l	Cdk1	Cdkn1a	Cfl1	Cxcr4	Dusp3	Ecsit	Gna14	Itpr2	Map2k3	Mapkap1	Mknk1	Nod1	Prkaa2	Prkag1	Raf1	Rit1	Sfn	Sla	Traf2	Vav3
HALLMARK_TGF_BETA_SIGNALING	https://www.gsea-msigdb.org/gsea/msigdb/mouse/geneset/HALLMARK_TGF_BETA_SIGNALING	Bmpr1a	Cdh1	Cdkn1c	Eng	Fnta	Hdac1	Hipk2	Ppp1r15a	Rab31	Serpine1	Ski	Smad3	Smad6	Smurf1	Smurf2	Tgif1	Wwtr1
HALLMARK_UV_RESPONSE_UP	https://www.gsea-msigdb.org/gsea/msigdb/mouse/geneset/HALLMARK_UV_RESPONSE_UP	Arrb2	Atf3	Bsg	Ccnd3	Cdkn1c	Cdkn2b	Chka	Clcn2	Cnp	Creg1	Ctsl	Dnajb1	E2f5	Fos	Hmox1	Hspa2	Il6st	Irf1	Klhdc3	Maoa	Nfkbia	Ppat	Ppif	Rpn1	Slc6a8	Spr	Stard3	Stk25	Sult1a1	Tap1	Tchh	Tfrc	Tmbim6	Tst	Urod
HALLMARK_INTERFERON_GAMMA_RESPONSE	https://www.gsea-msigdb.org/gsea/msigdb/mouse/geneset/HALLMARK_INTERFERON_GAMMA_RESPONSE	Auts2	B2m	Casp4	Casp8	Cd274	Cd74	Cdkn1a	Epsti1	Fas	Hif1a	Ifi27	Ifit3	Ifitm2	Ifnar2	Il15	Irf1	Irf7	Isg20	Lcp2	Lgals3bp	Ly6e	Mthfd2	Ncoa3	Nfkb1	Nfkbia	Nod1	Oas2	Oasl1	Ogfr	Parp12	Pim1	Pla2g4a	Rapgef6	Rnf213	Serping1	Slamf7	Sri	St3gal5	Tap1	Tnfaip2	Tnfsf10	Trim25	Txnip	Upp1	Zbp1	Znfx1
HALLMARK_CHOLESTEROL_HOMEOSTASIS	https://www.gsea-msigdb.org/gsea/msigdb/mouse/geneset/HALLMARK_CHOLESTEROL_HOMEOSTASIS	Abca2	Acat2	Acss2	Alcam	Atf3	Atxn2	Chka	Clu	Cpeb2	Cxcl16	Cyp51	Ech1	Fabp5	Gldc	Gstm7	Gusb	Hmgcr	Hsd17b7	Jag1	Lgals3	Lgmn	Lpl	Mal2	Mvk	Nsdhl	Pcyt2	Plaur	Pparg	Stx5a
HALLMARK_MTORC1_SIGNALING	https://www.gsea-msigdb.org/gsea/msigdb/mouse/geneset/HALLMARK_MTORC1_SIGNALING	Actr2	Arpc5l	Canx	Cdc25a	Cdkn1a	Cfp	Coro1a	Cxcr4	Cyp51	Eef1e1	Egln3	Elovl5	Etf1	Fads1	Fdxr	Gla	Glrx	Got1	Gtf2h1	Hmbs	Hmgcr	Hspa9	Ifrd1	Igfbp5	Immt	Insig1	Itgb2	Lgmn	Map2k3	Mcm4	Mthfd2	Nmt1	Nupr1	P4ha1	Pgk1	Pgm1	Pno1	Ppa1	Ppp1r15a	Psat1	Psmc4	Rit1	Rpn1	Serpinh1	Shmt2	Sla	Slc1a5	Slc7a11	Srd5a1	Ssr1	Sytl2	Tfrc	Ung	Vldlr	Xbp1
HALLMARK_APOPTOSIS	https://www.gsea-msigdb.org/gsea/msigdb/mouse/geneset/HALLMARK_APOPTOSIS	Anxa1	Atf3	Bcl2l1	Birc3	Bmf	Casp4	Casp8	Ccnd1	Cd44	Cdkn1a	Cflar	Clu	Dnajc3	Emp1	Erbb2	Erbb3	Ereg	Etf1	F2r	Fas	Fdxr	Gadd45a	Gadd45b	Gna15	Gstm2	Hmox1	Hspb1	Il18	Il1a	Il1b	Irf1	Isg20	Lgals3	Madd	Mcl1	Mgmt	Nedd9	Pak1	Pdcd4	Pdgfrb	Plat	Pmaip1	Psen1	Rela	Rnasel	Rock1	Sat1	Sod1	Tap1	Tgfb2	Timp2	Timp3	Tnf	Tnfsf10	Txnip	Wee1
HALLMARK_P53_PATHWAY	https://www.gsea-msigdb.org/gsea/msigdb/mouse/geneset/HALLMARK_P53_PATHWAY	Abcc5	Abhd4	Ada	Aen	Apaf1	Atf3	Ccnd3	Cd82	Cdkn1a	Cdkn2a	Cdkn2b	Cgrrf1	Clca2	Coq8a	Ctsd	Ctsf	Dcxr	Ddb2	Def6	Dram1	Epha2	F2r	Fam162a	Fas	Fbxw7	Fdxr	Fos	Gadd45a	Gm2a	Hbegf	Hdac3	Hmox1	Ier5	Il1a	Ip6k2	Kif13b	Klf4	Krt17	Mxd1	Ndrg1	Nol8	Notch1	Nupr1	Pidd1	Pmm1	Ppp1r15a	Prkab1	Prmt2	Ptpn14	Rap2b	Rb1	S100a10	Sat1	Sesn1	Sfn	Slc19a2	Slc35d1	Slc7a11	Sphk1	Stom	Tap1	Tax1bp3	Tchh	Tcn2	Tm7sf3	Tob1	Tsc22d1	Tspyl2	Txnip	Upp1	Wwp1
HALLMARK_IL2_STAT5_SIGNALING	https://www.gsea-msigdb.org/gsea/msigdb/mouse/geneset/HALLMARK_IL2_STAT5_SIGNALING	Adam19	Ager	Ahr	Alcam	Amacr	Aplp1	Bcl2l1	Capg	Ccnd3	Cd44	Cdkn1c	Ckap4	Col6a1	Ctsz	Dcps	Dennd5a	Ecm1	Eef1akmt1	Emp1	Eno3	Enpp1	Etfbkmt	Fah	Flt3l	Gadd45b	Galm	Gpr65	Gsto1	Gucy1b1	Hipk2	Igf1r	Il18r1	Il1r2	Il3ra	Lclat1	Lrig1	Maff	Muc1	Mxd1	Ncoa3	Ndrg1	Odc1	P2rx4	P4ha1	Pdcd2l	Pim1	Plin2	Plpp1	Prnp	Ptch1	Ptrh2	Pus1	Rabgap1l	Rora	Slc1a5	Snx14	Spp1	Spred2	Spry4	Tnfrsf1b	Tnfrsf21	Tnfsf10	Uck2	Xbp1
HALLMARK_HYPOXIA	https://www.gsea-msigdb.org/gsea/msigdb/mouse/geneset/HALLMARK_HYPOXIA	Ackr3	Akap12	Ankzf1	Anxa2	Atf3	B3galt6	Car12	Ccng2	Cdkn1a	Cdkn1c	Cited2	Col5a1	Cp	Cxcr4	Dtna	Dusp1	Eno3	Ets1	Fam162a	Fos	Gaa	Gcnt2	Glrx	Gpc1	Gpc3	Gpc4	Hdlbp	Hmox1	Hs3st1	Ids	Igfbp3	Ilvbl	Irs2	Isg20	Kdelr3	Klhl24	Lox	Maff	Mif	Ndrg1	Ndst1	Nedd4l	Nr3c1	P4ha1	Pam	Pgk1	Pgm1	Pgm2	Pim1	Pklr	Pkp1	Plaur	Plin2	Ppargc1a	Ppp1r15a	Prkca	Rora	Sdc3	Serpine1	Siah2	Stc2	Sult2b1	Tgfbi	Vldlr	Xpnpep1
HALLMARK_ALLOGRAFT_REJECTION	https://www.gsea-msigdb.org/gsea/msigdb/mouse/geneset/HALLMARK_ALLOGRAFT_REJECTION	B2m	Capg	Ccnd3	Cd74	Cdkn2a	Cfp	Ctss	Degs1	Eif3j1	Ereg	Ets1	F2r	Fas	Fcgr2b	Flna	Gcnt1	Gpr65	Hcls1	Hif1a	Ifnar2	Igsf6	Il15	Il18	Il1b	Irf7	Itgb2	Lcp2	Ly75	Mmp9	Ptprc	Socs5	Spi1	Srgn	Stab1	Tap1	Tgfb2	Tlr2	Tnf	Traf2	Was
HALLMARK_TNFA_SIGNALING_VIA_NFKB	https://www.gsea-msigdb.org/gsea/msigdb/mouse/geneset/HALLMARK_TNFA_SIGNALING_VIA_NFKB	Abca1	Ackr3	Areg	Atf3	B4galt5	Birc2	Birc3	Ccnd1	Cd44	Cdkn1a	Cebpb	Cebpd	Cflar	Clcf1	Cxcl5	Dennd5a	Dnajb4	Dram1	Dusp1	Dusp4	Dusp5	Egr1	Ehd1	F2rl1	Fjx1	Fos	Fut4	Gadd45a	Gadd45b	Hbegf	Ier5	Il18	Il1a	Il1b	Il6st	Irf1	Irs2	Jag1	Klf4	Klf9	Litaf	Maff	Map2k3	Mcl1	Mxd1	Nfat5	Nfkb1	Nfkbia	Nr4a2	Per1	Plau	Plaur	Plek	Plpp3	Ppp1r15a	Ptger4	Rel	Rela	Relb	Sat1	Serpinb2	Serpine1	Sgk1	Smad3	Sphk1	Stat5a	Tank	Tap1	Tgif1	Tlr2	Tnc	Tnf	Tnfaip2	Tnfaip8	Trip10	Tsc22d1	Tubb2a	Zc3h12a
HALLMARK_INFLAMMATORY_RESPONSE	https://www.gsea-msigdb.org/gsea/msigdb/mouse/geneset/HALLMARK_INFLAMMATORY_RESPONSE	Abca1	Ahr	Aplnr	C3ar1	Calcrl	Ccl17	Cd82	Cdkn1a	Csf3r	Cxcl15	Cxcl5	Cybb	Emp3	Ereg	Gabbr1	Gna15	Gpc3	Hbegf	Hif1a	Hpn	Il15	Il18	Il18r1	Il1a	Il1b	Irf1	Irf7	Itga5	Kif1b	Lamp3	Lcp2	Ly6e	Msr1	Mxd1	Nfkb1	Nfkbia	P2rx4	Pdpn	Plaur	Psen1	Ptafr	Ptger4	Pvr	Raf1	Rela	Rgs1	Scn1b	Selenos	Serpine1	Slc31a1	Slc4a4	Slc7a2	Sphk1	Sri	Stab1	Tlr2	Tnfrsf1b	Tnfsf10
HALLMARK_IL6_JAK_STAT3_SIGNALING	https://www.gsea-msigdb.org/gsea/msigdb/mouse/geneset/HALLMARK_IL6_JAK_STAT3_SIGNALING	Acvrl1	Cbl	Cd36	Cd44	Crlf2	Csf2ra	Csf3r	Fas	Hmox1	Il10rb	Il17ra	Il18r1	Il1b	Il1r2	Il3ra	Il6st	Irf1	Pim1	Reg1	Tlr2	Tnf	Tnfrsf1b	Tnfrsf21
HALLMARK_COAGULATION	https://www.gsea-msigdb.org/gsea/msigdb/mouse/geneset/HALLMARK_COAGULATION	Anxa1	Apoc1	Bmp1	C1qa	Capn2	Cfi	Clu	Csrp1	Ctsb	Ctse	Ctsk	Ctsl	Dusp14	Fbn1	Gnb2	Hmgcs2	Hnf4a	Hpn	Htra1	Lamp2	Lgmn	Maff	Mmp15	Mmp9	Mst1	Plat	Plau	Plek	Prss23	Serpinb2	Serpine1	Serping1	Sh2b2	Sirt2	Sparc	Timp3	Trf	Vwf
HALLMARK_APICAL_JUNCTION	https://www.gsea-msigdb.org/gsea/msigdb/mouse/geneset/HALLMARK_APICAL_JUNCTION	Actb	Actn1	Akt2	Bmp1	Cd274	Cdh1	Cdh11	Cdh3	Cdsn	Cldn4	Cldn5	Col16a1	Col17a1	Dhx16	Epb41l2	Fbn1	Hadh	Inppl1	Insig1	Itga3	Jup	Lama3	Layn	Ldlrap1	Map3k20	Mmp9	Mpzl1	Mpzl2	Msn	Nectin1	Nectin2	Nectin4	Parva	Pik3cb	Ptprc	Rsu1	Sdc3	Sirpa	Sorbs3	Syk	Sympk	Tgfbi	Thbs3	Tial1	Tnfrsf11b	Tsc1	Vav2	Vwf
HALLMARK_KRAS_SIGNALING_UP	https://www.gsea-msigdb.org/gsea/msigdb/mouse/geneset/HALLMARK_KRAS_SIGNALING_UP	Ace	Adam8	Adamdec1	Akap12	Akt2	Aldh1a3	Ammecr1	Ano1	Anxa10	Arg1	Avl9	Birc3	Btbd3	C3ar1	Cab39l	Cbl	Cd37	Cidea	Csf2ra	Ctss	Cxcr4	Dnmbp	Dock2	Emp1	Eng	Ereg	Ets1	Etv5	F2rl1	Fbxo4	Fcer1g	Galnt3	Glrx	Gng11	Gpnmb	Hbegf	Igfbp3	Il1b	Itgb2	Jup	Kcnn4	Klf4	Lat2	Lcp1	Mafb	Mall	Mmd	Mmp9	Mpzl2	Mtmr10	Pigr	Plat	Plau	Plaur	Plek2	Ppbp	Ppp1r15a	Prdm1	Ptbp2	Rabgap1l	Scn1b	Sdccag8	Slpi	Sox9	Spp1	Spry2	Tmem158	Tmem176a	Tmem176b	Tnfrsf1b	Trib2	Tspan1	Tspan7	Usp12	Wdr33
HALLMARK_COMPLEMENT	https://www.gsea-msigdb.org/gsea/msigdb/mouse/geneset/HALLMARK_COMPLEMENT	Apoc1	Brpf3	C1qa	C1qc	Calm3	Casp4	Cd36	Cebpb	Clu	Col4a2	Cp	Cpm	Csrp1	Ctsb	Ctsd	Ctsl	Ctss	Dusp5	Ehd1	F7	Fcer1g	Gca	Gnb2	Gnb4	Gngt2	Hnf4a	Irf1	Irf7	Itgam	Kif2a	Lamp2	Lcp2	Lgals3	Lgmn	Lipa	Ltf	Maff	Mmp12	Mmp15	Msrb1	Notch4	Pim1	Pla2g4a	Pla2g7	Plat	Plaur	Plek	Ppp4c	Prss36	Psen1	Raf1	S100a9	Serpinb2	Serpine1	Serping1	Spock2	Timp2	Usp14	Usp15	Usp16	Vcpip1	Was	Xpnpep1
HALLMARK_EPITHELIAL_MESENCHYMAL_TRANSITION	https://www.gsea-msigdb.org/gsea/msigdb/mouse/geneset/HALLMARK_EPITHELIAL_MESENCHYMAL_TRANSITION	Acta2	Aplp1	Areg	Bmp1	Capg	Cd44	Cdh11	Col16a1	Col1a1	Col1a2	Col3a1	Col4a1	Col4a2	Col5a1	Col5a2	Col6a2	Crlf1	Cxcl15	Cxcl5	Dab2	Ecm1	Efemp2	Eln	Emp3	Fas	Fbln2	Fbln5	Fbn1	Flna	Fmod	Fstl1	Gadd45a	Gadd45b	Gja1	Gpc1	Htra1	Igfbp3	Il15	Itga5	Lama3	Lgals1	Lox	Matn2	Pcolce	Pdgfrb	Pdlim4	Pfn2	Plaur	Plod3	Pthlh	Pvr	Qsox1	Sat1	Serpine1	Serpinh1	Slc6a8	Sparc	Spp1	Tgfbi	Timp3	Tnc	Tnfrsf11b	Vim	Wipf1
