# Supplementary material for: TMPRSS11B promotes an acidified microenvironment and immune suppression in squamous lung cancer
Source: EMBO Rep. 2025 Nov 10;26(24):6346–79. doi: 10.1038/s44319-025-00631-1 (PMC12714794; doi:10.1038/s44319-025-00631-1)
Supplement: Supplementary file 9 — Source data Fig. 4 [file 44319_2025_631_MOESM9_ESM.zip]

Archive with 28 entries (22 files):
- Figure 4/
- Figure 4/4A/
- Figure 4/4C/
- Figure 4/4D/
- Figure 4/4A/Read Me.rtf
- __MACOSX/Figure 4/4A/._Read Me.rtf
- Figure 4/4C/.smbdeleteAAA4000000851190
- __MACOSX/Figure 4/4C/._.smbdeleteAAA4000000851190
- Figure 4/4C/Read Me.rtfd/
- __MACOSX/Figure 4/4C/._Read Me.rtfd
- Figure 4/4C/TMPRSS11B expression analysis in human lung cancers.prism
- __MACOSX/Figure 4/4C/._TMPRSS11B expression analysis in human lung cancers.prism
- Figure 4/4D/.smbdeleteAAA400000085a2cd
- __MACOSX/Figure 4/4D/._.smbdeleteAAA400000085a2cd
- Figure 4/4D/Read Me.rtfd/
- __MACOSX/Figure 4/4D/._Read Me.rtfd
- Figure 4/4D/TMPRSS11B_qPCR_Prism analysis file.prism
- __MACOSX/Figure 4/4D/._TMPRSS11B_qPCR_Prism analysis file.prism
- Figure 4/4D/TMPRSS11B_Taqman_qpCR_Analysis.xlsx
- __MACOSX/Figure 4/4D/._TMPRSS11B_Taqman_qpCR_Analysis.xlsx
- Figure 4/4D/TMPRSS11B_Taqman_qpCR_Raw.xls
- __MACOSX/Figure 4/4D/._TMPRSS11B_Taqman_qpCR_Raw.xls
- Figure 4/4C/Read Me.rtfd/Read Me.rtf
- __MACOSX/Figure 4/4C/Read Me.rtfd/._Read Me.rtf
- Figure 4/4C/Read Me.rtfd/TXT.rtf
- Figure 4/4D/Read Me.rtfd/Read Me.rtf
- __MACOSX/Figure 4/4D/Read Me.rtfd/._Read Me.rtf
- Figure 4/4D/Read Me.rtfd/TXT.rtf
