# Supplementary material for: TMPRSS11B promotes an acidified microenvironment and immune suppression in squamous lung cancer
Source: EMBO Rep. 2025 Nov 10;26(24):6346–79. doi: 10.1038/s44319-025-00631-1 (PMC12714794; doi:10.1038/s44319-025-00631-1)
Supplement: Supplementary file 9 — Source data Fig. 4 [file 44319_2025_631_MOESM9_ESM.zip › Figure 4/4D/TMPRSS11B_Taqman_qpCR_Analysis.xlsx]

## Sheet: wrt to GFP+DOX
10.01.24	Hari	BEAS 2B, KLF4 OE Expt, Oliver Lab RNA
															T11B	T11B		T11B	T11B
				ACTB		T11B	T11B		T11B_m1_II	T11B_m1_IV		T11B_m1_II	T11B_m1_IV		Hs00699337_m1	Hs01113513_m1		Hs00699337_m1	Hs01113513_m1
				Hs99999903_m1		Hs00699337_m1	Hs01113513_m1		dd ctrl (NS).	dd ctrl (NS).		avg. dd NS	avg. dd NS		ddCt	ddCt		2^ddCt	2^ddCt
	BEAS2B + GFP +DOX			16.9154		37.8179	37.2256		20.8741	20.2819		20.9089	22.1772		0.0347214	1.8953		1.02436	3.719
	BEAS2B + GFP +DOX			16.9611		37.3054	38.9633		20.3617	22.0196		20.9089	22.1772		0.547199	0.157644		1.46125	1.11546
	BEAS2B + GFP +DOX			16.9547		38.4345	41.1739		21.4908	24.2302		20.9089	22.1772		-0.581921	-2.05294		0.668074	0.240992
	BEAS2B + GFP - DOX			17.4348		35.5751	39.037					20.9089	22.1772		2.83395	0.640351		7.13023	1.55871
	BEAS2B + GFP - DOX			17.5566		36.5217	41.9904					20.9089	22.1772		1.88737	-2.313		3.69961	0.201242
	BEAS2B + GFP - DOX			17.5091		36.4091	39.8784					20.9089	22.1772		1.99997	-0.200996		3.99991	0.86995
	BEAS2B + KLF4 - DOX			17.1249		37.1733	38.5408					20.9089	22.1772		0.868849	0.769798		1.82621	1.70503
	BEAS2B + KLF4 - DOX			17.089		36.91	38.2522					20.9089	22.1772		1.13222	1.05839		2.19195	2.08261
	BEAS2B + KLF4 - DOX			17.1861		38.1846	40.5785					20.9089	22.1772		-0.142435	-1.26799		0.905989	0.415237
	BEAS2B + KLF4 + DOX			16.9208		31.9378	33.9479					20.9089	22.1772		5.92258	5.18089		60.6561	36.2747
	BEAS2B + KLF4 + DOX			17.0289		32.0148	33.6975					20.9089	22.1772		5.84567	5.43128		57.507	43.1498
	BEAS2B + KLF4 + DOX			16.9049		32.5059	33.8611					20.9089	22.1772		5.35449	5.26764		40.913	38.5227
	#-RT			44		38.0855	39.3515
	#-RT			44		40.5193	40.9644
	#-RT			44		40.1838	44.3457
