# Supplementary material for: TMPRSS11B promotes an acidified microenvironment and immune suppression in squamous lung cancer
Source: EMBO Rep. 2025 Nov 10;26(24):6346–79. doi: 10.1038/s44319-025-00631-1 (PMC12714794; doi:10.1038/s44319-025-00631-1)
Supplement: Supplementary file 9 — Source data Fig. 4 [file 44319_2025_631_MOESM9_ESM.zip › Figure 4/4D/TMPRSS11B_Taqman_qpCR_Raw.xls]

## Sheet: Sample Setup
Block Type	384-Well Block
Calibration Background is expired	No
Calibration Background performed on	12-07-2023
Calibration Pure Dye ABY is expired	No
Calibration Pure Dye ABY performed on	12-07-2023
Calibration Pure Dye CY5 is expired	No
Calibration Pure Dye CY5 performed on	12-07-2023
Calibration Pure Dye FAM is expired	No
Calibration Pure Dye FAM performed on	12-07-2023
Calibration Pure Dye JUN is expired	No
Calibration Pure Dye JUN performed on	12-07-2023
Calibration Pure Dye MUSTANG PURPLE is expired	No
Calibration Pure Dye MUSTANG PURPLE performed on	12-07-2023
Calibration Pure Dye NED is expired	No
Calibration Pure Dye NED performed on	12-07-2023
Calibration Pure Dye ROX is expired	No
Calibration Pure Dye ROX performed on	12-07-2023
Calibration Pure Dye SYBR is expired	No
Calibration Pure Dye SYBR performed on	12-07-2023
Calibration Pure Dye TAMRA is expired	No
Calibration Pure Dye TAMRA performed on	12-07-2023
Calibration Pure Dye VIC is expired	No
Calibration Pure Dye VIC performed on	12-07-2023
Calibration ROI is expired	No
Calibration ROI performed on	12-07-2023
Calibration Uniformity is expired	No
Calibration Uniformity performed on	12-07-2023
Chemistry	TAQMAN
Date Created	2024-10-02 11:09:15 AM CDT
Experiment Barcode
Experiment Comment
Experiment File Name	P:\Hari\qPCR\qPCR templates\2024-01-10_qPCR_BEAS2B_GFP_KLF4_Dox_T11B_Taqman_Repeat.eds
Experiment Name	2024-10-01_BEAS2B_GFP_KLF4_DOX_T11B_Taqman_qpCR_Repeat
Experiment Run End Time	2024-10-01 19:17:44 PM CDT
Experiment Type	Standard Curve
Instrument Name	272530090
Instrument Serial Number	272530090
Instrument Type	QuantStudio™ 5 System
Passive Reference	ROX
Post-read Stage/Step
Pre-read Stage/Step
Quantification Cycle Method	Ct
Signal Smoothing On	true
Stage/ Cycle where Ct Analysis is performed	Stage2, Step2
User Name
Well	Well Position	Sample Name	Sample Color	Biogroup Name	Biogroup Color	Target Name	Target Color	Task	Reporter	Quencher	Quantity	Comments
1	A1	GFP-DOX	RGB(0,0,255)			HsT11B_II	RGB(0,0,255)	UNKNOWN	FAM	NFQ-MGB
2	A2	GFP-DOX	RGB(0,0,255)			HsT11B_II	RGB(0,0,255)	UNKNOWN	FAM	NFQ-MGB
3	A3	GFP-DOX	RGB(0,0,255)			HsT11B_II	RGB(0,0,255)	UNKNOWN	FAM	NFQ-MGB
4	A4	KLF4-DOX	RGB(0,139,69)			HsT11B_II	RGB(0,0,255)	UNKNOWN	FAM	NFQ-MGB
5	A5	KLF4-DOX	RGB(0,139,69)			HsT11B_II	RGB(0,0,255)	UNKNOWN	FAM	NFQ-MGB
6	A6	KLF4-DOX	RGB(0,139,69)			HsT11B_II	RGB(0,0,255)	UNKNOWN	FAM	NFQ-MGB
7	A7	GFP+DOX	RGB(255,127,0)			HsT11B_II	RGB(0,0,255)	UNKNOWN	FAM	NFQ-MGB
8	A8	GFP+DOX	RGB(255,127,0)			HsT11B_II	RGB(0,0,255)	UNKNOWN	FAM	NFQ-MGB
9	A9	GFP+DOX	RGB(255,127,0)			HsT11B_II	RGB(0,0,255)	UNKNOWN	FAM	NFQ-MGB
10	A10	KLF4+DOX	RGB(139,137,112)			HsT11B_II	RGB(0,0,255)	UNKNOWN	FAM	NFQ-MGB
11	A11	KLF4+DOX	RGB(139,137,112)			HsT11B_II	RGB(0,0,255)	UNKNOWN	FAM	NFQ-MGB
12	A12	KLF4+DOX	RGB(139,137,112)			HsT11B_II	RGB(0,0,255)	UNKNOWN	FAM	NFQ-MGB
13	A13	-RT	RGB(238,121,66)			HsT11B_II	RGB(0,0,255)	UNKNOWN	FAM	NFQ-MGB
14	A14	-RT	RGB(238,121,66)			HsT11B_II	RGB(0,0,255)	UNKNOWN	FAM	NFQ-MGB
15	A15	-RT	RGB(238,121,66)			HsT11B_II	RGB(0,0,255)	UNKNOWN	FAM	NFQ-MGB
16	A16
17	A17
18	A18
19	A19
20	A20
21	A21
22	A22
23	A23
24	A24
25	B1	GFP-DOX	RGB(0,0,255)			HsT11B_IV	RGB(0,139,69)	UNKNOWN	FAM	NFQ-MGB
26	B2	GFP-DOX	RGB(0,0,255)			HsT11B_IV	RGB(0,139,69)	UNKNOWN	FAM	NFQ-MGB
27	B3	GFP-DOX	RGB(0,0,255)			HsT11B_IV	RGB(0,139,69)	UNKNOWN	FAM	NFQ-MGB
28	B4	KLF4-DOX	RGB(0,139,69)			HsT11B_IV	RGB(0,139,69)	UNKNOWN	FAM	NFQ-MGB
29	B5	KLF4-DOX	RGB(0,139,69)			HsT11B_IV	RGB(0,139,69)	UNKNOWN	FAM	NFQ-MGB
30	B6	KLF4-DOX	RGB(0,139,69)			HsT11B_IV	RGB(0,139,69)	UNKNOWN	FAM	NFQ-MGB
31	B7	GFP+DOX	RGB(255,127,0)			HsT11B_IV	RGB(0,139,69)	UNKNOWN	FAM	NFQ-MGB
32	B8	GFP+DOX	RGB(255,127,0)			HsT11B_IV	RGB(0,139,69)	UNKNOWN	FAM	NFQ-MGB
33	B9	GFP+DOX	RGB(255,127,0)			HsT11B_IV	RGB(0,139,69)	UNKNOWN	FAM	NFQ-MGB
34	B10	KLF4+DOX	RGB(139,137,112)			HsT11B_IV	RGB(0,139,69)	UNKNOWN	FAM	NFQ-MGB
35	B11	KLF4+DOX	RGB(139,137,112)			HsT11B_IV	RGB(0,139,69)	UNKNOWN	FAM	NFQ-MGB
36	B12	KLF4+DOX	RGB(139,137,112)			HsT11B_IV	RGB(0,139,69)	UNKNOWN	FAM	NFQ-MGB
37	B13	-RT	RGB(238,121,66)			HsT11B_IV	RGB(0,139,69)	UNKNOWN	FAM	NFQ-MGB
38	B14	-RT	RGB(238,121,66)			HsT11B_IV	RGB(0,139,69)	UNKNOWN	FAM	NFQ-MGB
39	B15	-RT	RGB(238,121,66)			HsT11B_IV	RGB(0,139,69)	UNKNOWN	FAM	NFQ-MGB
40	B16
41	B17
42	B18
43	B19
44	B20
45	B21
46	B22
47	B23
48	B24
49	C1	GFP-DOX	RGB(0,0,255)			HsACTB	RGB(238,238,0)	UNKNOWN	FAM	NFQ-MGB
50	C2	GFP-DOX	RGB(0,0,255)			HsACTB	RGB(238,238,0)	UNKNOWN	FAM	NFQ-MGB
51	C3	GFP-DOX	RGB(0,0,255)			HsACTB	RGB(238,238,0)	UNKNOWN	FAM	NFQ-MGB
52	C4	KLF4-DOX	RGB(0,139,69)			HsACTB	RGB(238,238,0)	UNKNOWN	FAM	NFQ-MGB
53	C5	KLF4-DOX	RGB(0,139,69)			HsACTB	RGB(238,238,0)	UNKNOWN	FAM	NFQ-MGB
54	C6	KLF4-DOX	RGB(0,139,69)			HsACTB	RGB(238,238,0)	UNKNOWN	FAM	NFQ-MGB
55	C7	GFP+DOX	RGB(255,127,0)			HsACTB	RGB(238,238,0)	UNKNOWN	FAM	NFQ-MGB
56	C8	GFP+DOX	RGB(255,127,0)			HsACTB	RGB(238,238,0)	UNKNOWN	FAM	NFQ-MGB
57	C9	GFP+DOX	RGB(255,127,0)			HsACTB	RGB(238,238,0)	UNKNOWN	FAM	NFQ-MGB
58	C10	KLF4+DOX	RGB(139,137,112)			HsACTB	RGB(238,238,0)	UNKNOWN	FAM	NFQ-MGB
59	C11	KLF4+DOX	RGB(139,137,112)			HsACTB	RGB(238,238,0)	UNKNOWN	FAM	NFQ-MGB
60	C12	KLF4+DOX	RGB(139,137,112)			HsACTB	RGB(238,238,0)	UNKNOWN	FAM	NFQ-MGB
61	C13	-RT	RGB(238,121,66)			HsACTB	RGB(238,238,0)	UNKNOWN	FAM	NFQ-MGB
62	C14	-RT	RGB(238,121,66)			HsACTB	RGB(238,238,0)	UNKNOWN	FAM	NFQ-MGB
63	C15	-RT	RGB(238,121,66)			HsACTB	RGB(238,238,0)	UNKNOWN	FAM	NFQ-MGB
64	C16
65	C17
66	C18
67	C19
68	C20
69	C21
70	C22
71	C23
72	C24
73	D1
74	D2
75	D3
76	D4
77	D5
78	D6
79	D7
80	D8
81	D9
82	D10
83	D11
84	D12
85	D13
86	D14
87	D15
88	D16
89	D17
90	D18
91	D19
92	D20
93	D21
94	D22
95	D23
96	D24
97	E1
98	E2
99	E3
100	E4
101	E5
102	E6
103	E7
104	E8
105	E9
106	E10
107	E11
108	E12
109	E13
110	E14
111	E15
112	E16
113	E17
114	E18
115	E19
116	E20
117	E21
118	E22
119	E23
120	E24
121	F1
122	F2
123	F3
124	F4
125	F5
126	F6
127	F7
128	F8
129	F9
130	F10
131	F11
132	F12
133	F13
134	F14
135	F15
136	F16
137	F17
138	F18
139	F19
140	F20
141	F21
142	F22
143	F23
144	F24
145	G1
146	G2
147	G3
148	G4
149	G5
150	G6
151	G7
152	G8
153	G9
154	G10
155	G11
156	G12
157	G13
158	G14
159	G15
160	G16
161	G17
162	G18
163	G19
164	G20
165	G21
166	G22
167	G23
168	G24
169	H1
170	H2
171	H3
172	H4
173	H5
174	H6
175	H7
176	H8
177	H9
178	H10
179	H11
180	H12
181	H13
182	H14
183	H15
184	H16
185	H17
186	H18
187	H19
188	H20
189	H21
190	H22
191	H23
192	H24
193	I1
194	I2
195	I3
196	I4
197	I5
198	I6
199	I7
200	I8
201	I9
202	I10
203	I11
204	I12
205	I13
206	I14
207	I15
208	I16
209	I17
210	I18
211	I19
212	I20
213	I21
214	I22
215	I23
216	I24
217	J1
218	J2
219	J3
220	J4
221	J5
222	J6
223	J7
224	J8
225	J9
226	J10
227	J11
228	J12
229	J13
230	J14
231	J15
232	J16
233	J17
234	J18
235	J19
236	J20
237	J21
238	J22
239	J23
240	J24
241	K1
242	K2
243	K3
244	K4
245	K5
246	K6
247	K7
248	K8
249	K9
250	K10
251	K11
252	K12
253	K13
254	K14
255	K15
256	K16
257	K17
258	K18
259	K19
260	K20
261	K21
262	K22
263	K23
264	K24
265	L1
266	L2
267	L3
268	L4
269	L5
270	L6
271	L7
272	L8
273	L9
274	L10
275	L11
276	L12
277	L13
278	L14
279	L15
280	L16
281	L17
282	L18
283	L19
284	L20
285	L21
286	L22
287	L23
288	L24
289	M1
290	M2
291	M3
292	M4
293	M5
294	M6
295	M7
296	M8
297	M9
298	M10
299	M11
300	M12
301	M13
302	M14
303	M15
304	M16
305	M17
306	M18
307	M19
308	M20
309	M21
310	M22
311	M23
312	M24
313	N1
314	N2
315	N3
316	N4
317	N5
318	N6
319	N7
320	N8
321	N9
322	N10
323	N11
324	N12
325	N13
326	N14
327	N15
328	N16
329	N17
330	N18
331	N19
332	N20
333	N21
334	N22
335	N23
336	N24
337	O1
338	O2
339	O3
340	O4
341	O5
342	O6
343	O7
344	O8
345	O9
346	O10
347	O11
348	O12
349	O13
350	O14
351	O15
352	O16
353	O17
354	O18
355	O19
356	O20
357	O21
358	O22
359	O23
360	O24
361	P1
362	P2
363	P3
364	P4
365	P5
366	P6
367	P7
368	P8
369	P9
370	P10
371	P11
372	P12
373	P13
374	P14
375	P15
376	P16
377	P17
378	P18
379	P19
380	P20
381	P21
382	P22
383	P23
384	P24

## Sheet: Raw Data
Block Type	384-Well Block
Calibration Background is expired	No
Calibration Background performed on	12-07-2023
Calibration Pure Dye ABY is expired	No
Calibration Pure Dye ABY performed on	12-07-2023
Calibration Pure Dye CY5 is expired	No
Calibration Pure Dye CY5 performed on	12-07-2023
Calibration Pure Dye FAM is expired	No
Calibration Pure Dye FAM performed on	12-07-2023
Calibration Pure Dye JUN is expired	No
Calibration Pure Dye JUN performed on	12-07-2023
Calibration Pure Dye MUSTANG PURPLE is expired	No
Calibration Pure Dye MUSTANG PURPLE performed on	12-07-2023
Calibration Pure Dye NED is expired	No
Calibration Pure Dye NED performed on	12-07-2023
Calibration Pure Dye ROX is expired	No
Calibration Pure Dye ROX performed on	12-07-2023
Calibration Pure Dye SYBR is expired	No
Calibration Pure Dye SYBR performed on	12-07-2023
Calibration Pure Dye TAMRA is expired	No
Calibration Pure Dye TAMRA performed on	12-07-2023
Calibration Pure Dye VIC is expired	No
Calibration Pure Dye VIC performed on	12-07-2023
Calibration ROI is expired	No
Calibration ROI performed on	12-07-2023
Calibration Uniformity is expired	No
Calibration Uniformity performed on	12-07-2023
Chemistry	TAQMAN
Date Created	2024-10-02 11:09:16 AM CDT
Experiment Barcode
Experiment Comment
Experiment File Name	P:\Hari\qPCR\qPCR templates\2024-01-10_qPCR_BEAS2B_GFP_KLF4_Dox_T11B_Taqman_Repeat.eds
Experiment Name	2024-10-01_BEAS2B_GFP_KLF4_DOX_T11B_Taqman_qpCR_Repeat
Experiment Run End Time	2024-10-01 19:17:44 PM CDT
Experiment Type	Standard Curve
Instrument Name	272530090
Instrument Serial Number	272530090
Instrument Type	QuantStudio™ 5 System
Passive Reference	ROX
Post-read Stage/Step
Pre-read Stage/Step
Quantification Cycle Method	Ct
Signal Smoothing On	true
Stage/ Cycle where Ct Analysis is performed	Stage2, Step2
User Name
Well	Well Position	Cycle	x1-m1	x2-m2	x3-m3	x4-m4	x5-m5
1	A1	1	314710	32812.6	10898.5	146535	563.004
2	A2	1	444226	42987.9	16943.2	210338	-2187.97
3	A3	1	308038	29028.5	11456.8	140730	-393.745
4	A4	1	473126	40493.8	20623.4	218672	1126.06
5	A5	1	292260	24237.8	13420.5	139720	-548.618
6	A6	1	287663	19920.7	4358.05	127442	-22933.9
7	A7	1	278469	20248.5	13371	138964	-1550.58
8	A8	1	274169	18556.8	13635.6	135704	-3732.56
9	A9	1	296306	20825.4	14909.8	144673	-2150.26
10	A10	1	302411	20078.9	16284.6	149289	-1904.35
11	A11	1	301232	19734.8	16364	146865	-2104.08
12	A12	1	305253	20128.1	17016.8	147967	-2101.22
13	A13	1	259595	15976.6	15541.4	135091	-1985.82
14	A14	1	262223	16811.1	14587.4	134482	-2971.05
15	A15	1	-2750.97	-1127.51	-138.558	-846.179	617.608
16	A16	1	13539	4724.3	-1114.98	-1882.22	10830.3
17	A17	1	13305.2	3759.36	-125.896	2953.7	10905
18	A18	1	9614.74	3421.18	1327.94	3334.24	11860.9
19	A19	1	15425.4	5966.42	2450.47	6429.53	15552
20	A20	1	12326.1	3343.94	-215.282	2376.45	10164.2
21	A21	1	11627.8	4979.84	1858.63	5862.39	14538.7
22	A22	1	9440	3419.63	586.269	1871.19	5432.41
23	A23	1	18876.2	3400.32	835.594	2168.73	5301.18
24	A24	1	33097.8	7693.43	1386.26	1918.09	14879.6
25	B1	1	219265	23165.2	15345.7	211039	1332.61
26	B2	1	172894	16520.8	11971.8	146851	-33.0985
27	B3	1	171997	14715	13596.5	149010	1146.81
28	B4	1	170838	13291	13718.9	150443	-140.886
29	B5	1	169121	13335.5	14968	153870	-174.778
30	B6	1	169184	11764	14995.6	153843	139.639
31	B7	1	167688	12287.9	16096	154892	263.506
32	B8	1	178341	12007	17220.6	157133	907.637
33	B9	1	169831	10709.3	17088.9	157262	-701.323
34	B10	1	164032	10290	16884.9	152741	-659.881
35	B11	1	152788	9532.17	16265	145611	-271.799
36	B12	1	159783	9918.35	17440.4	153777	-2021.52
37	B13	1	159255	9679.87	18069.8	152524	-127.674
38	B14	1	291382	27345.3	31089.2	164310	2809.54
39	B15	1	172024	11368.3	18461.4	159915	1602.5
40	B16	1	14272.9	4417.14	74.3493	2213.32	10610.2
41	B17	1	11927.4	4072.58	651.53	3034.11	9344.14
42	B18	1	16426	4869.89	1242.67	3494	9593.4
43	B19	1	17332.9	6091.04	633.607	4288.01	11049.1
44	B20	1	21488.5	5088.52	1437.38	3367.99	10229.9
45	B21	1	40584.4	7303.47	1879.51	4229.08	11840.5
46	B22	1	21150.2	6343.6	1481.6	2397.88	10098.4
47	B23	1	19220.7	5279.91	471.725	3540.3	12159.7
48	B24	1	31988.1	6221.12	2696.81	5292.97	11272.5
49	C1	1	310242	28872.1	20098.2	240677	4699.64
50	C2	1	174911	15898.5	13406.8	146409	3733.05
51	C3	1	177239	13753.2	14354.8	152335	730.188
52	C4	1	175066	13215.2	14242.3	149069	1389.55
53	C5	1	171135	11492.1	14935.9	150231	570.716
54	C6	1	170621	9960.1	14631.9	145978	-1263.97
55	C7	1	165123	10473.2	16547.4	144712	-1096.32
56	C8	1	175460	11840.9	16947.3	152477	1100.55
57	C9	1	178817	11547.9	17293.2	151097	837.694
58	C10	1	173939	11110.3	17888	152001	331.861
59	C11	1	173738	11813.8	19103.2	144947	1690.7
60	C12	1	180230	11081.4	18964.3	157521	856.017
61	C13	1	160867	8942.25	18267.7	148739	624.92
62	C14	1	159723	9347.28	18330.4	152476	52.1899
63	C15	1	163639	9602.93	18157.8	151417	2250.54
64	C16	1	15266.7	5367.58	904.052	2470.08	10248.7
65	C17	1	13824.3	4677.97	339.721	2726.33	8617.96
66	C18	1	22521.7	6559.42	1639.2	3403.83	11934.4
67	C19	1	22193.4	5447.66	482.883	5004.19	11892.5
68	C20	1	19951.2	6749.97	1261.27	3569.23	12481.7
69	C21	1	16756.9	6900.62	584.418	4257.05	12961.7
70	C22	1	15859.2	5697.92	446.916	2812.24	12536.9
71	C23	1	18429.4	4346.34	687.51	3734.81	11341.8
72	C24	1	35215.1	4279.29	1479.43	3689.74	5275.67
73	D1	1	23648.6	5720.61	1901.05	2273.16	8146.04
74	D2	1	24814.3	8547.41	1009.2	4946.15	17146.1
75	D3	1	15873	5236.98	1363.81	3393.04	9045.8
76	D4	1	12664.6	5266.94	1732.68	3337.91	8738.12
77	D5	1	17178	5273.35	1169	2524.56	7179.31
78	D6	1	5095.14	2676.56	162.436	1693.6	3980.28
79	D7	1	4301.37	3137.43	776.045	504.935	4806.09
80	D8	1	18026.9	5793.96	2637.88	6699.16	12262.6
81	D9	1	43120.8	9320.13	5144.39	8517.36	9083.36
82	D10	1	10526.6	4615	944.834	2125.93	8361.07
83	D11	1	12994.4	5991.93	724.561	4030.32	10344.1
84	D12	1	7358.76	3493.47	69.2207	435.657	5342.75
85	D13	1	12864.2	4255.9	1196.27	1468.8	6498.41
86	D14	1	10327.2	3888.42	1287.47	2525.97	13089.9
87	D15	1	11977.4	4450.62	237.799	2072.42	8281.5
88	D16	1	9585.34	3256.39	1322.71	3131.98	5059.11
89	D17	1	3693.69	3010.82	-3476.44	-4530.6	-1052.2
90	D18	1	14426.1	5107.24	1002.95	2955.92	6937.48
91	D19	1	6756.58	2114.62	180.882	890.773	3421.33
92	D20	1	12590.2	4657.99	1086.47	2143.35	7948.21
93	D21	1	10967.9	3049.64	944.777	1375.85	6400.59
94	D22	1	13980.4	3518.25	1735.23	2653.57	7837.19
95	D23	1	19258.3	6933.95	1559.08	5448.01	15210.7
96	D24	1	15501.3	4061.98	2150.39	2114.36	7014.67
97	E1	1	33598.5	8997.76	750.252	4252.63	13795.3
98	E2	1	26140	8811.49	1284.6	5868.33	17396.5
99	E3	1	29600.1	9310.06	683.515	5466.03	18866
100	E4	1	23922.2	10166.6	1426.15	4979.64	18919.2
101	E5	1	6363.19	2293.26	923.257	1360.4	4779.67
102	E6	1	5919.16	1966.51	839.046	2554.87	4248.25
103	E7	1	3927.68	2419.27	-288.692	2541.79	5068.06
104	E8	1	18633.3	5221.46	1822.8	2947.64	7969.04
105	E9	1	8252.68	3552.95	563.826	2391.23	6896.78
106	E10	1	10355.1	4306.3	932.585	1928.43	9020.03
107	E11	1	13841.3	4788.69	903.728	3427.63	9140.73
108	E12	1	8468.73	3855.24	448.378	3369.83	7154.66
109	E13	1	26123.6	6995.7	3045.75	6275.53	12207.2
110	E14	1	1122.18	1298.6	278.281	1451.75	3853.65
111	E15	1	11752	3722.07	1301.98	2322.86	7701.31
112	E16	1	14163.6	5044.87	261.582	2751.59	10650.5
113	E17	1	16501.8	5885.65	1143.46	4058.79	10371.4
114	E18	1	8128.8	1040.12	683.494	1020.35	2344.37
115	E19	1	7309.16	3250.16	294.995	1389.4	6658.1
116	E20	1	8216.6	3299.3	1340.89	2943.99	8632.73
117	E21	1	1659.93	1815.94	-426.928	503.777	3862.42
118	E22	1	15339.3	5250.11	556.648	1471.51	11028.5
119	E23	1	51711.8	10047.6	3451.43	7175.46	15127.1
120	E24	1	28003.5	10790.6	1731.6	7770.72	19005.4
121	F1	1	33156.9	9795.77	966.033	4218.71	14084.3
122	F2	1	24973.6	9497.07	471.776	4772.63	18991.8
123	F3	1	26325.9	9797.5	530.08	5186.34	18423
124	F4	1	26391.9	9653.12	488.083	4625.37	17685.2
125	F5	1	5862.42	3025.81	22.5853	1535.02	4964.67
126	F6	1	24665.6	7154.73	1796.23	3936.05	8450.4
127	F7	1	11132.2	1265.79	940.642	855.024	2180.64
128	F8	1	14110.4	5059.66	803.125	2718.6	8514.03
129	F9	1	6045.25	4214.8	951.095	1927.66	7791.33
130	F10	1	7266.34	4110.8	1104.35	3332.28	8336.44
131	F11	1	3340.96	3382.71	413.328	2100.12	5987.54
132	F12	1	11785	3752.56	793.54	2554.27	6447.67
133	F13	1	5537.2	2800.11	282.723	2080.43	5491.68
134	F14	1	12487.2	5102.37	1080.68	3131.55	9555.94
135	F15	1	47701.1	7578.48	3350.6	3828.45	7344.9
136	F16	1	16192	5302.33	861.367	2506.32	9642.33
137	F17	1	11608.2	4142.46	669.957	2343.47	8571.41
138	F18	1	15604.6	5978.67	1142.31	2697.65	8912.69
139	F19	1	9333.9	3327.36	303.39	1271	6401.5
140	F20	1	21801	8330.47	1191.46	5500.83	15682
141	F21	1	16066.2	6508.59	360.959	2438.63	12498.9
142	F22	1	53782.7	10447.3	4861.45	8851.55	15982.4
143	F23	1	28397.4	8756.87	2324.18	3927.74	21287.5
144	F24	1	40042	9197.1	1451.13	6544.61	19089.7
145	G1	1	29531.2	9689.66	985.452	6283.44	17828.5
146	G2	1	24663.4	7947.8	1584.45	4314.34	14169.3
147	G3	1	26670.7	8990.73	214.263	5496.26	16564.6
148	G4	1	6755.45	6174.6	169.24	4964.04	14869.5
149	G5	1	16228.1	3835.95	607.266	2802.89	6408
150	G6	1	1790.07	-29.3125	323.901	770.064	655.525
151	G7	1	4632.1	834.013	-229.948	-1.2858	138.509
152	G8	1	17706.2	6268.02	1280.12	3635.01	10983
153	G9	1	58394.7	10725.4	6538.14	13089.8	17493.4
154	G10	1	-911.023	2117.31	617.181	3831.85	4796.76
155	G11	1	-405.693	2385.42	701.982	1360.57	6429.61
156	G12	1	9205.59	3489.31	-96.3237	2829.93	5014.11
157	G13	1	7904.92	2519.16	396.087	1309.4	4561.73
158	G14	1	6339.26	4009.43	643.457	2024.5	7953.83
159	G15	1	4024.7	1847.68	954.551	1398.18	4621.18
160	G16	1	11894	4978.87	892.093	2394.52	8925.4
161	G17	1	17164.7	5031.39	1388.15	4605.92	10900.1
162	G18	1	13341.5	4288.59	172.727	3253.63	7381.47
163	G19	1	30167.4	8468.37	2303.79	5309.02	12901.8
164	G20	1	7800.24	3211.86	646.506	1929.16	6382.2
165	G21	1	8501.99	4386.19	247.471	2875.38	7961.75
166	G22	1	18882.1	6773.9	1622.01	4677.99	11985.4
167	G23	1	24846	8023.69	-173.265	2811.56	19317.2
168	G24	1	48851.6	10342.2	2787.79	7345.82	18351.4
169	H1	1	34457.7	10888.1	2072.33	5935.09	17482.7
170	H2	1	34241.8	9497.46	1167.9	5981.58	16996.1
171	H3	1	16788.1	5515	1626.17	3953.81	9465.05
172	H4	1	14761.8	4828.76	951.056	2410.44	9281.89
173	H5	1	20859.8	6446.5	1423.58	4102.63	11672.7
174	H6	1	7152.87	2231.29	778.449	1982.29	4289.3
175	H7	1	29744.2	3404.05	1684.71	3334.51	4297.52
176	H8	1	17131.4	4372.73	780.118	3179.44	7456.58
177	H9	1	12838.9	4528.73	1337.84	3273.21	9300.86
178	H10	1	13373.1	4779.65	1174.82	2621.24	7808.07
179	H11	1	6031.67	2613.97	875.708	1650.01	4398.1
180	H12	1	8324.44	4216.79	1333.41	2370.52	10054.5
181	H13	1	831.221	3051.42	1286.63	1285.22	5581.64
182	H14	1	6626.1	2233.15	1407.14	1815.03	3704.02
183	H15	1	6282.03	2273.4	423.451	2436.75	5553.83
184	H16	1	4194.42	3529.83	869.313	2354.38	8301.27
185	H17	1	16806.5	4765.43	1551.99	3261.57	9088.54
186	H18	1	20443.9	6173.55	1163.36	4714.96	12609.6
187	H19	1	32766.8	8892.85	3628.11	8921.43	15716.1
188	H20	1	32524.6	8718.35	1809.11	4742.36	15849.7
189	H21	1	25515.1	9627.97	1342.87	5479.68	18253
190	H22	1	29288	8105.92	1080.11	4158.64	16953.6
191	H23	1	23973.2	7413.18	1737.18	3063.82	14521.5
192	H24	1	31248.5	11674	3050	6097.67	26749.7
193	I1	1	38391.9	12324	1480.42	6332.81	21072.5
194	I2	1	8608.06	3221.21	483.705	2952.89	6796.7
195	I3	1	21733.5	8110.35	82.5397	4396.5	14557.4
196	I4	1	17481.8	6301.07	655.385	4418.32	12027.1
197	I5	1	2951.24	2706.73	-337.718	301.67	5067.12
198	I6	1	25407.4	6335.79	5020.06	12990.3	18036.5
199	I7	1	717.051	1448.65	551.958	1166.5	4285.19
200	I8	1	10840	1842.77	742.748	2358.7	3604.72
201	I9	1	-189.366	2175.24	113.789	1439.94	3729.79
202	I10	1	5027.34	2950.73	21.9744	1775.39	3879.16
203	I11	1	3827.6	2040.68	362.123	948.338	4212.54
204	I12	1	4969.55	3753.14	700.638	2122.74	6871.01
205	I13	1	7183.83	5466.57	1343.1	1658.3	7035.15
206	I14	1	6205.45	2824.96	1387.33	1862.02	5267.2
207	I15	1	14427.9	4066.31	348.016	3486.21	8375.69
208	I16	1	11202.5	4055.02	1328.26	3924.42	12962.1
209	I17	1	11973.6	3939.99	977.456	2997.41	9519.54
210	I18	1	19232.4	5737.32	871.492	4442.77	12652.8
211	I19	1	13943	4538.97	1578.36	2521.02	8347.12
212	I20	1	22609.3	8048.84	278.847	5085.78	15552.3
213	I21	1	25093.7	7000.1	1172.18	4709.98	15005.5
214	I22	1	41175.6	10768.9	1906.1	7631.21	19912.6
215	I23	1	17293.7	7224.43	20.7014	3964.7	16372.2
216	I24	1	22166.3	7844.33	1273.61	4114.58	17032.6
217	J1	1	32650.9	10891.6	432.661	4098.67	18286.1
218	J2	1	6957.14	3257.68	602.12	2372.92	5872.79
219	J3	1	17712.5	7492.77	-1042.77	1032.29	13924.6
220	J4	1	34391.8	8485.82	2177.36	5171.77	11896.4
221	J5	1	18103	7354.15	1471.05	5022.78	11279.2
222	J6	1	16518.6	5227.54	1025.52	3788.23	7468.67
223	J7	1	16014.5	3893.14	619.365	1968.69	6359.61
224	J8	1	11637.3	3238.16	662.786	2286.28	5211.53
225	J9	1	6379.41	4120	874.107	1952.06	6225.16
226	J10	1	4186.47	2964.71	89.4234	1209.1	4727.55
227	J11	1	6663.17	2826.78	353.897	2085.49	4472.51
228	J12	1	15922.8	4241.3	1423.89	3369.69	4770.66
229	J13	1	10016.7	3884.31	1123.05	1992.82	4276.82
230	J14	1	7067.62	2976.97	1909.88	4928.66	4897.96
231	J15	1	15891	4637.15	1014.18	2667.25	8220.34
232	J16	1	7602.9	2406.82	764.642	2067.54	2276.73
233	J17	1	16786.8	5758.34	1079.91	3307.75	10572.6
234	J18	1	15411.7	5803.38	1089.12	3631.82	8355.06
235	J19	1	16512.9	6991.65	451.296	4377.35	12115.6
236	J20	1	87819.5	15472.6	6619.74	11903.2	15891.3
237	J21	1	23296.8	7696.32	1216.5	4684.9	14023.8
238	J22	1	21051	8267.5	440.336	6302.88	17790.7
239	J23	1	18825.1	6952.85	1492.46	4453.52	12190.5
240	J24	1	23223.6	7827.91	1778.31	6129.26	18148.6
241	K1	1	43381.1	12470.8	1126.29	7091.69	21507.1
242	K2	1	31131.6	9266.33	2352.04	6475.74	16128.9
243	K3	1	16016.9	6603.16	517.81	3772.63	11996
244	K4	1	8842.05	3562.19	526.655	2579.93	6325.76
245	K5	1	16635.7	6135.87	866.846	3887.78	12333.8
246	K6	1	11501.3	4785.04	570.789	3011.86	7671.76
247	K7	1	11015.9	3798.09	741.544	4967.15	8608.92
248	K8	1	9720.57	3938.88	764.452	2524.72	7832.59
249	K9	1	13329.9	4105.95	926.21	1932.64	7134.03
250	K10	1	11994.8	3962.14	1416.79	2228.32	6791.71
251	K11	1	25617.6	5002.25	1567.73	4417.28	8828.88
252	K12	1	6041.35	3730.65	478.9	2001.07	7211.57
253	K13	1	7357.75	2577.93	1163.02	2172.1	5281.52
254	K14	1	6031.33	2812.98	364.09	1132.37	5176.32
255	K15	1	3478.12	1433.76	566.682	1719.02	3551.17
256	K16	1	6276.56	146.083	-4726.23	-769.973	5277.37
257	K17	1	11894.7	3987.82	1103.86	1730.19	5892.82
258	K18	1	19839.5	5819.06	773.892	3746.66	10819.2
259	K19	1	18750.3	6639.66	1165.69	4526.15	12692.1
260	K20	1	56940.6	9786.07	2712.83	6125.87	14015.8
261	K21	1	24386.6	8297.12	1467.23	5022.65	15413.3
262	K22	1	31330.3	8542.53	2390.49	5936.59	15049.3
263	K23	1	21340.5	6148.16	983.216	2613.59	13800.2
264	K24	1	16462.7	6977.2	627.85	4126.81	16758.2
265	L1	1	39001.6	10463.7	1030.49	5395.22	17888.5
266	L2	1	23811.8	8874.36	1031.77	4491.9	16207.9
267	L3	1	6754.35	2239.63	-163.375	933.757	4932.05
268	L4	1	20886.7	4934.04	1302.1	2481.75	9455.81
269	L5	1	16032	5212.76	818.264	3545.56	10294.7
270	L6	1	9926.8	3495.21	538.987	2345.37	6591.01
271	L7	1	11680.9	3191.77	1192.39	2324.52	5452.94
272	L8	1	10477.2	3925.94	464.235	1885.01	6396.46
273	L9	1	10103.4	3221.11	554.278	1735.37	5605.49
274	L10	1	1.11271e+06	101014	53698.5	42643.7	16894.5
275	L11	1	-833.809	746.174	-186.291	751.746	2497.48
276	L12	1	7143.76	3207.68	743.808	2137.4	5335.77
277	L13	1	14306.2	3773.68	953.118	2583.39	7738.17
278	L14	1	8912.82	2815.4	686.45	2080.18	6681.04
279	L15	1	5805.35	2673.91	2289.42	2972.12	5917.96
280	L16	1	44575.3	6994.37	4444.95	7298.54	5700.09
281	L17	1	25384.1	4954.63	2106.7	4238.67	13459.9
282	L18	1	13320.3	3355.49	1256.9	3135.13	6811.84
283	L19	1	19379.6	6413.57	1062.59	4605.34	12244.7
284	L20	1	16199	6849.12	960.838	5679.11	14101
285	L21	1	245811	35478.6	21217.7	26488.2	27054.7
286	L22	1	21874.3	7467.4	1899.67	4698.39	16949.2
287	L23	1	21679.9	5175.62	1421.9	4286.55	13310.7
288	L24	1	19575.8	4516.44	944.726	2293.53	12349
289	M1	1	26064	8635.26	818.65	4657.79	14271.5
290	M2	1	29521.5	9269.61	843.642	5731.82	17591.4
291	M3	1	4724.16	2617.02	180.571	1496.96	5614.17
292	M4	1	7999.81	3484.24	593.69	1598.82	5700.91
293	M5	1	7972.54	3925.25	689.195	2466.51	7899.5
294	M6	1	12860.2	5484.41	-437.542	773.308	9176.42
295	M7	1	8258.82	4535.46	-343.605	2485.56	9145.02
296	M8	1	19096.4	4975.98	764.681	2940.33	8251.88
297	M9	1	10571.1	4340.95	1212.13	3657.69	9931.94
298	M10	1	6021.13	2740.51	184.918	1603.51	5427.48
299	M11	1	5334.62	2051.81	-279.593	782.546	3799.38
300	M12	1	14601.5	3450.23	468.678	2839.34	6778.8
301	M13	1	10521.1	4512.53	453.313	2814.06	8536.7
302	M14	1	10736.2	4478.33	1262.06	3122.16	9143.35
303	M15	1	23041.8	5854.81	837.472	3028.92	9968.31
304	M16	1	12218.5	4199.48	191.984	2094.3	7810.28
305	M17	1	6732.91	3154.11	121.845	815.576	4923.85
306	M18	1	10521.9	4524.73	854.147	2388.52	7975.5
307	M19	1	12604.8	5329.81	1223.62	3016.48	9732.59
308	M20	1	24292.3	8771.12	5609.19	11529.5	16191.7
309	M21	1	21488.1	8607.73	2089.74	6997.26	18128
310	M22	1	16790.1	6034.3	1316.41	2995.2	13714.4
311	M23	1	7484.49	2445.1	476.491	-216.367	4149.37
312	M24	1	12242.2	3665.47	2050.18	2256.85	9650.48
313	N1	1	65994.9	16568.2	8697.71	17919.9	19404.6
314	N2	1	26843.9	7608.18	1564.63	4569.08	14640
315	N3	1	16693.3	4990.01	173.237	1799.8	8841.15
316	N4	1	18905.7	5853.88	1031.85	3637.53	12202
317	N5	1	14548.6	5021.98	1222.45	3291.1	9273.6
318	N6	1	12107.5	4912.89	831.952	2976.32	7948.13
319	N7	1	10379.6	3288.05	263.283	2684.39	6380.59
320	N8	1	4682.16	3261.87	-26.7163	1473.39	8034.55
321	N9	1	12660.6	4129.94	862.47	2885.87	9955.34
322	N10	1	14616.9	4545.81	1330.47	3663.84	8065.44
323	N11	1	11411.2	3122.3	-64.5067	2742.05	6805.96
324	N12	1	13128.3	4477.09	530.366	2994.85	9183.57
325	N13	1	15480.4	4623.04	1213.75	3633.1	7112.58
326	N14	1	17962.1	5024.1	1166.76	2414.73	9439.23
327	N15	1	14915.3	4679.73	1132.96	3317.53	8632.69
328	N16	1	20584.8	4925.28	1894.57	4501.55	8677.38
329	N17	1	16966.2	4571.55	1020.6	2857.71	7360.09
330	N18	1	9336.05	4061.75	18.7504	2041.92	7751.62
331	N19	1	15328	4364.06	899.746	2910.32	8762.69
332	N20	1	18384.3	6888.86	1328.08	3465.73	9187
333	N21	1	16070.4	6063.19	1381.92	4552.24	10573.5
334	N22	1	60454.3	9031.89	1325.94	3672.89	13435.2
335	N23	1	97220.8	8445.47	4333.51	5651.05	5832.37
336	N24	1	14744.5	2702.73	1192.23	3008.22	4203.24
337	O1	1	29277.9	6156.69	2000.14	977.296	7475.62
338	O2	1	43911.6	8659.37	1850.3	4453.02	16158.5
339	O3	1	13478.8	5266.09	873.162	2457.61	8819.62
340	O4	1	19624.8	5228.2	907.706	2739.52	9391.6
341	O5	1	9032.77	4042.73	653.203	2634.72	7034.13
342	O6	1	12493	4671.52	1064.57	2588.44	8035.74
343	O7	1	16453.5	5569.7	2383.71	4219.78	8517.15
344	O8	1	14461.9	2879.48	1029.14	2034.32	5686.05
345	O9	1	10379.4	4404.25	944.61	3062.43	8452.73
346	O10	1	29025.8	7008.04	1496.23	4210.25	9926.06
347	O11	1	17559.5	3579.75	1472.4	2625.86	6301.06
348	O12	1	18777.7	4734.79	1101.93	3080.9	7740.5
349	O13	1	7346.69	2797.88	867.998	2636.06	6752.75
350	O14	1	19381.2	4436.55	1233.98	2407.23	7607.91
351	O15	1	14221.8	5396.64	1271.17	3784.02	11394.3
352	O16	1	22708.6	6162.18	1725.83	4166.88	10592
353	O17	1	15975.3	5395.84	1232.06	3725.01	9102.07
354	O18	1	15889.5	5074.61	1038.08	2809.58	9389.43
355	O19	1	12846.6	4195.17	1679.14	3533.91	7928.03
356	O20	1	14049	5521.12	1855.14	4023.2	11232.6
357	O21	1	8107.79	3908.38	820.15	1978.11	7708
358	O22	1	7741.24	3077.4	1165.28	2646.13	6093.65
359	O23	1	16640.3	2411.29	1743.08	2787.51	5310.66
360	O24	1	24184.7	4391.35	1726.68	2366.05	10416.9
361	P1	1	20611.7	4813.35	1175.02	2143.82	7990.06
362	P2	1	11020.1	3576.64	221.493	1036.25	8024.08
363	P3	1	10120.5	4634.43	460.145	2637.62	9106.49
364	P4	1	20165	7742.86	1570.11	4191.5	15829.5
365	P5	1	18855.4	7675.39	1325.11	4465.41	15752.2
366	P6	1	18073.8	7167.9	1121.69	5083.65	15724.3
367	P7	1	21341.8	8082.42	2402.63	5017.35	14852.3
368	P8	1	14824.7	6592.15	777.838	3440.64	15152.6
369	P9	1	15154.2	6797.21	767.993	4452.49	14506.4
370	P10	1	12536.5	5513.09	857.698	4681.22	14703.8
371	P11	1	31848.4	6149.44	1770.02	4351.23	10134.6
372	P12	1	26407.6	6438.97	1660.39	4374.99	11679.5
373	P13	1	16793	5376.26	1821.36	4721.94	13741.1
374	P14	1	8720.66	4733.87	1471.67	3761.66	11906.8
375	P15	1	35654.8	7905.29	3650.98	6116.27	12230.1
376	P16	1	10403	4305	1338.73	4823.75	12202.8
377	P17	1	10398.2	4685.02	1767.02	3751.16	11217.2
378	P18	1	8767.12	3229.11	1440.03	2044.82	8560.93
379	P19	1	43224.3	6741.13	5053.82	6310.9	8009.42
380	P20	1	11175.4	3248.07	1915.41	2255.47	8233.06
381	P21	1	9846.71	4158.57	1709.44	3318.55	10146.4
382	P22	1	23261.5	6230.53	3002.39	3898.14	11184.1
383	P23	1	14037.4	4052.81	1252.19	3441.32	10139.5
384	P24	1	19454.5	4310.4	2205.78	1389.86	10648.9
1	A1	2	313677	32994.9	11267	145814	103.094
2	A2	2	447785	43647.4	17398.7	211978	-22.1542
3	A3	2	311396	28466.4	12470.9	141043	-407.443
4	A4	2	475323	41893.3	20745.1	218677	-350.351
5	A5	2	295335	23877.4	13022	140503	-655.4
6	A6	2	291890	19662.5	4567.06	129192	-22784.5
7	A7	2	282525	20898.9	13874.2	139693	-1677.15
8	A8	2	277892	18708.8	13944.1	136774	-4271.99
9	A9	2	298851	20339.7	15290.6	144765	-2223.88
10	A10	2	295851	20246.3	16257	145345	-3095.75
11	A11	2	286398	18264.5	15589.5	140178	-3483.81
12	A12	2	291867	17994.9	16488.4	141147	-3915.99
13	A13	2	262351	16145.3	15369.8	135332	-3460.61
14	A14	2	265166	16451.7	14756.7	135101	-2288.71
15	A15	2	-732.135	-2248.38	-201.267	-1431.75	99.7531
16	A16	2	14150.5	5036.33	-1125.47	-1471.58	10149.4
17	A17	2	11228.4	3588.89	197.591	3243.72	10948.2
18	A18	2	10629.6	3388.01	1030.21	3577.53	11520.7
19	A19	2	15462.6	5346.57	2269.04	6638.49	14883.1
20	A20	2	13774.3	3625.86	150.782	2467.58	8655.09
21	A21	2	11418.5	4620.93	1914.79	5949.48	14318.8
22	A22	2	11634.8	3249.44	1852.26	2263.83	7520.99
23	A23	2	21124.1	3656.38	1300.68	2956.83	5620.86
24	A24	2	29533.2	6581.42	2063.7	4939.69	14844.1
25	B1	2	220814	22585	15859.6	210683	2746.52
26	B2	2	175283	16264.3	12873.8	147257	1413.41
27	B3	2	175992	15151.4	13699	148271	1729.75
28	B4	2	172160	13055	13501.8	150475	44.9183
29	B5	2	172212	12894.2	14764.9	153741	703.431
30	B6	2	171080	11481.5	15674.2	154350	664.841
31	B7	2	171416	12128.1	16433.3	155507	844.781
32	B8	2	179712	12181.4	16843.8	156809	182.719
33	B9	2	172044	10714	17197.3	157316	-153.698
34	B10	2	165309	10388.5	17459.4	152818	-882.418
35	B11	2	154456	9780.48	16787.8	146190	271.493
36	B12	2	163915	9811.26	17232.4	154724	-1473.69
37	B13	2	160639	10089.6	18334.2	152981	151.933
38	B14	2	290948	26364.4	31328.8	164021	2668.61
39	B15	2	173412	10989.3	18405.2	160074	1035.87
40	B16	2	12676.9	3769.8	-46.9002	1681.42	8691.3
41	B17	2	13194.6	3838.12	839.818	2634.8	8321.91
42	B18	2	16703.6	4285.28	1167.54	3442.5	7993.19
43	B19	2	18068.7	5236.1	754.462	4695.69	9602.74
44	B20	2	21113.7	4870.87	1755.93	3564.06	10647.8
45	B21	2	43010.5	7345.84	1215.75	4477.09	11746.2
46	B22	2	22069.1	6272.67	2385.62	2386.91	9924.59
47	B23	2	19284.5	5732.49	18.4149	3279.04	12022.8
48	B24	2	31204.7	6343.58	2207.05	6514.35	12666.7
49	C1	2	311547	29196.3	20779.3	241626	5455.19
50	C2	2	177402	16719.6	13870.6	145871	4155.49
51	C3	2	178959	14016.9	14560.4	153291	2027.09
52	C4	2	178981	13702.7	14374.7	148753	1611.01
53	C5	2	174258	12462.5	15143.7	150530	1422.35
54	C6	2	171416	10492.4	15003.9	146675	-992.964
55	C7	2	166318	9950.63	16491	144816	-2153.39
56	C8	2	176016	12066.5	17310.2	151958	1421.15
57	C9	2	179725	12138.6	17654.4	152523	1392.99
58	C10	2	174787	11209.8	17942.5	152641	406.081
59	C11	2	175097	12110.7	19367.1	146555	1122.54
60	C12	2	182816	11477.9	19338.1	157099	1215.72
61	C13	2	162022	9650.67	19502.8	148820	579.222
62	C14	2	162478	9561.12	17975.5	152530	799.678
63	C15	2	167722	10085	18186.5	150899	2670
64	C16	2	13690.1	4522.94	927.721	2717.07	9917.46
65	C17	2	14187.6	4453.14	420.362	2515.06	9127.27
66	C18	2	20763.5	6171.21	2153.92	3540.42	11326.1
67	C19	2	20005.2	4996.71	209.794	4494.98	12098
68	C20	2	20320.8	5999.92	1724	3487.37	12307.7
69	C21	2	19619.4	6629.97	1338.55	4943.42	12141
70	C22	2	17945.8	7265.87	831.463	2003.56	13883.9
71	C23	2	18936.3	4937.52	1583.82	4081.53	11269.4
72	C24	2	36247.9	5628.83	1801.89	3474.43	6535.73
73	D1	2	24757.2	6209.24	2122.15	2256.99	8866.3
74	D2	2	24123.9	7514.49	780.72	5190.56	15809.4
75	D3	2	15571.4	4747.58	996.01	3444.95	8506.54
76	D4	2	10409.5	4706.44	1350.31	2931.8	9211.51
77	D5	2	16809.3	5231.72	1056.08	2353.54	8592.9
78	D6	2	5201.24	2623.67	327.258	2312.32	3705.7
79	D7	2	3952.4	2425.96	889.866	1078.76	5016.59
80	D8	2	16170.9	5921.09	2990.1	6654.99	11915.3
81	D9	2	43999.8	9674.42	5587.86	7955.01	10851.3
82	D10	2	9478	4300.98	775.06	1614.77	7978.19
83	D11	2	11779.2	6026.87	-96.9658	4789.19	10429.2
84	D12	2	7732.84	3547.42	358.338	933.961	7114.59
85	D13	2	9693.78	4285.49	611.39	1771.44	6781.31
86	D14	2	10305.9	3383.75	1086.87	2457.51	13601.7
87	D15	2	10659.7	4179.26	83.1068	2167.13	7309.91
88	D16	2	7343.32	2658.44	1394.67	3070.53	4808.97
89	D17	2	3857.67	2455.97	-3760.56	-4411.49	-1796.47
90	D18	2	13931.5	4533.8	186.044	2180.25	6929.04
91	D19	2	4440.81	2477.01	-190.129	1282.63	4139.38
92	D20	2	11208.5	4098.03	469.843	2618.4	8280.7
93	D21	2	11077	2542.79	1278.43	1632.69	6952.53
94	D22	2	12617.1	3699.59	1366.09	3072.91	7709.3
95	D23	2	20570.9	7672.65	1092.81	4775.51	14712.4
96	D24	2	16766.4	3987.96	2171.9	2902.99	5568.61
97	E1	2	32397.3	8613.23	893.982	4342.18	13672.6
98	E2	2	23932.5	9018.69	1330.95	5611.4	17197.1
99	E3	2	27610.6	8974.01	653.956	5653.79	17761.8
100	E4	2	22257	9139.53	864.676	5237.29	17671.8
101	E5	2	5596.88	2945.33	632.21	1559.58	4388
102	E6	2	6572.25	1505.03	473.22	2544.03	4981.18
103	E7	2	5287.84	2240.17	-12.68	2641.64	4590.44
104	E8	2	18580.2	4891.6	1906.17	2516.43	6931.37
105	E9	2	6251.28	2995.59	452.509	1927.06	5977.01
106	E10	2	9668.51	4245.6	1201.97	2164.93	8886.85
107	E11	2	11095.2	4902.45	1036.59	3301.67	7648.27
108	E12	2	8638.88	3971.69	481.148	3482.66	6716.14
109	E13	2	25685.6	6758.59	2664.4	6074.84	10555.1
110	E14	2	43.3013	1241.75	48.4397	1968.11	3090.2
111	E15	2	10164.4	4182.14	1498.64	2702.06	6900.23
112	E16	2	13290.3	4940.64	167.224	2582.55	9727.87
113	E17	2	16249.1	5468.02	1012.03	3681.66	10010.2
114	E18	2	7272.15	1976.56	1151.96	598.385	2126.12
115	E19	2	8500.61	2842.33	47.9607	1423.38	6217.06
116	E20	2	6848.95	3123.54	1598.97	2815.25	7300.54
117	E21	2	-1579.57	1396.13	-141.836	-359.559	3593.53
118	E22	2	14596.3	5731.43	461.845	2119.04	9616.02
119	E23	2	52661.9	9677.81	3394.42	5653.28	14148.7
120	E24	2	27849.1	9465.17	2323.45	6781.51	18730
121	F1	2	34358.2	9122.29	1057.23	4585.3	13881.6
122	F2	2	22959.7	8830.11	759.03	3789.57	18562.8
123	F3	2	25285.9	9088.19	1032.82	5487.2	16159.5
124	F4	2	24812.7	8942.62	806.127	4877.67	15942.4
125	F5	2	5614.95	2679.3	591.327	1083.53	5706.99
126	F6	2	24513.8	6698.12	2161.06	4347.65	8370.67
127	F7	2	9801.33	1967.05	1479.13	1026.69	2257.03
128	F8	2	12944.2	4511.67	647.892	2799	8677.9
129	F9	2	5605.36	3666.86	1381.35	2012.93	7163.79
130	F10	2	6763.32	4026.98	1022.79	4077.04	8304.93
131	F11	2	4367.36	3230.04	512.522	2325.11	6016.37
132	F12	2	11195.6	3401.58	1156.96	2246.29	6173.85
133	F13	2	4985.45	2856.63	344.034	2199.78	5853.68
134	F14	2	10791.2	5147.11	1760.35	2540.68	9785.32
135	F15	2	48904.6	7419.16	3221.05	3671.21	6873.61
136	F16	2	13623.7	4831.89	861.105	2546.7	8612.83
137	F17	2	9913.31	3402.14	1107.88	2645.32	8151.97
138	F18	2	14603.4	4719.75	1504.02	3685.01	8612.12
139	F19	2	9914.61	3066.47	616.16	1245.78	4744.07
140	F20	2	19369.8	7372.7	1708.26	5455.48	14325.5
141	F21	2	16185	5482.26	819.354	3030.76	12459.3
142	F22	2	53412.8	11343.6	5751.4	8645.73	16347.5
143	F23	2	26674.9	8394.44	1756.94	4400.9	20252.6
144	F24	2	43314	9430.73	2224.99	6832.79	17702.8
145	G1	2	27245.5	9512.13	1081.15	5807.22	16236.6
146	G2	2	22468.4	8680.34	1622.17	4587.64	12851.3
147	G3	2	25182.7	8730.5	707.571	5363.23	15218
148	G4	2	5534.61	5775.96	377.815	4755.95	13913.9
149	G5	2	15993	3498.74	510.56	3262.01	5372.71
150	G6	2	2042.41	453.751	701.701	1017.46	243.336
151	G7	2	4856.56	876.708	-9.29679	262.298	-19.6749
152	G8	2	17779.1	5339.58	926.584	3495.05	10651
153	G9	2	59365.1	10508	6699.56	13033.8	17053.7
154	G10	2	-1412.85	1665.98	843.537	3283.48	3906.19
155	G11	2	-876.129	2368.3	562.088	1731.17	5334.12
156	G12	2	7081.34	4251	706.539	2420.86	5660.18
157	G13	2	8410.41	2868.8	350.3	847.226	4482.65
158	G14	2	7032.88	3820.41	469.053	2534.21	7572.09
159	G15	2	3723.65	1335.85	607.129	1674.36	4474.88
160	G16	2	13041.5	4090.7	418.812	3050.01	9090.24
161	G17	2	18006.7	5498.99	1097.77	3828.72	9727.03
162	G18	2	12559.7	4259.77	-342.369	2573.29	6948.61
163	G19	2	31033.8	7936.59	2117.33	5362.17	12412.4
164	G20	2	8408.68	3230.53	203.629	2070.24	5235.06
165	G21	2	6607.26	3876.89	690.696	2912.99	8132
166	G22	2	18831.8	6627.01	1664.43	4576.06	11902.7
167	G23	2	23939.8	8707.59	-161.097	3691.47	18390.3
168	G24	2	49853.4	9989.44	3095	8263.9	18565.3
169	H1	2	36319.3	10372.5	1499.6	5627.27	17155.7
170	H2	2	32708.2	9329.78	1122.39	5938.4	15842
171	H3	2	17150.6	4785.83	1224.68	3939.3	7927.92
172	H4	2	13226.9	4516.15	931.958	1464.29	7973.53
173	H5	2	20346.4	6158.19	903.833	3832.6	11182.6
174	H6	2	5930.03	2345.48	487.961	1950.02	2980.5
175	H7	2	30125.2	2937.05	842.919	2772.34	4271.37
176	H8	2	16219.1	4231.06	851.891	2613.56	7232.47
177	H9	2	11654.4	4237.49	834.114	3490.31	8433.44
178	H10	2	11559.9	4414.69	954.345	3127.31	8099.07
179	H11	2	5241.09	2879.41	388.344	1770.04	4430.84
180	H12	2	6923.35	3832.31	861.935	2675.12	9298.55
181	H13	2	2250.36	2534.9	961.739	1971.99	4984.65
182	H14	2	5804.4	1879.92	1383.68	1636.17	3578.35
183	H15	2	8266.13	3139.45	346.523	1836.85	5229.07
184	H16	2	3979.38	3303.03	169.322	3058.41	7851.01
185	H17	2	15120.9	4279.94	1271.99	2633.88	8231.99
186	H18	2	17845.2	5751.59	1064.53	4450.68	10733.1
187	H19	2	31446.5	9591.37	3076.08	9143.47	14120.7
188	H20	2	31387.4	9082.92	1059.46	5329.57	15029.7
189	H21	2	23768.2	9112.22	1375.67	5059.53	16845.7
190	H22	2	29512.4	8888.14	704.411	4340.11	16049.2
191	H23	2	24917.5	5858.27	1607.14	3370.5	14393.8
192	H24	2	33426.8	11139.3	1118.42	7870.67	27424.2
193	I1	2	39446.1	12408.6	233.739	5969.94	20195.4
194	I2	2	7997.7	3686.3	120.45	2559.94	7067.86
195	I3	2	19553.5	7789.52	199.742	4154.78	12980.1
196	I4	2	17665	6814.92	481.361	4696.64	11401.9
197	I5	2	2122.06	2796.53	-661.945	742.935	5152.15
198	I6	2	25732.2	7071.44	5114.32	13333.2	18213.3
199	I7	2	2337.88	2563.6	820.011	793.206	4025.21
200	I8	2	13500	2404.99	679.594	2201.69	3006.77
201	I9	2	-947.925	2304.1	423.144	1255.12	3981.22
202	I10	2	5467.54	2438.83	-114.99	1618.83	4709.22
203	I11	2	5439.55	1923.95	-114.108	906.62	3931.81
204	I12	2	5205.14	3565.92	129.934	2241.11	5764.77
205	I13	2	8020.44	5317.47	993.883	1659.9	6984.68
206	I14	2	7754.87	2970.86	977.613	1878.02	5281.06
207	I15	2	14970	4361.6	351.909	3501.25	7900.91
208	I16	2	9272.01	4052.17	911.161	4159.82	12294.4
209	I17	2	11720.4	4336	800.05	2741.7	8629.95
210	I18	2	17522.8	5729.39	926.215	4195.98	12153.2
211	I19	2	13167.1	4404.04	1107.93	2368.62	9301.22
212	I20	2	21371.8	7596.71	537.122	5406.04	14619.4
213	I21	2	23086.4	6487.84	783.793	4688.75	13472.9
214	I22	2	41405	10420.4	1608.68	7505.08	19056.3
215	I23	2	18363.2	7755.12	719.644	4337.71	16365.8
216	I24	2	22414.1	7395.07	723.756	4457.03	16318.6
217	J1	2	30231.9	10155.6	310.418	4420.52	17023.7
218	J2	2	7065.69	2279.71	689.707	2218.48	5519.52
219	J3	2	15831.7	6668.81	-660.161	248.804	13630.1
220	J4	2	32352.5	7452.61	2274.67	4672.45	10595.8
221	J5	2	17748.7	5236.03	1402.27	4866.85	11521.2
222	J6	2	13331	4800.56	854.558	3672.59	6999.14
223	J7	2	16410.6	3096.09	-219.116	1611.95	5722.28
224	J8	2	9155.13	3020.62	283.599	2555.26	5275.51
225	J9	2	6296.23	3216.89	689.463	2018.94	6237.87
226	J10	2	2661.11	2622.61	-141.03	965.086	3628.28
227	J11	2	5616.41	2176.93	255.416	1073.62	3384.35
228	J12	2	16667.2	3842.09	1146.42	3396.48	4125.17
229	J13	2	11217.9	3709.65	627.437	1750.97	3689.2
230	J14	2	5145.39	2918.52	2321.3	5184.31	4029.68
231	J15	2	15644.3	3941.94	793.884	2213.36	7594.19
232	J16	2	9205.02	2874.35	1265.76	2135.08	2633.06
233	J17	2	14397.8	4948.95	1320.81	3118.06	8810.95
234	J18	2	16235.9	5303.02	1080.27	3221.18	8773.42
235	J19	2	13855.5	5699.68	552.1	3803.54	10457.1
236	J20	2	86358.4	14687.2	6813.23	10854.2	14003.9
237	J21	2	22116.5	7808.73	1502.67	4235.77	13243.3
238	J22	2	20876.1	8116.17	672.532	6052.7	16933
239	J23	2	19775.5	6391.54	1645.66	4344.64	12723.7
240	J24	2	23514.9	8359.77	1133.4	4692.68	18174.4
241	K1	2	43182.4	12301.5	1547.91	5857.59	20233.8
242	K2	2	29747.7	9004.78	2518.66	5535.14	15431.8
243	K3	2	13515.8	5946.76	820.56	3429.85	11154.3
244	K4	2	8578.18	3001.49	245.847	1968.83	6818.17
245	K5	2	16733.2	6559.73	969.677	3028.39	11637.3
246	K6	2	11786.3	4492.24	444.987	2189.81	7481.15
247	K7	2	10794.2	4163.59	915.594	4719.91	7516.69
248	K8	2	8341.12	4591.77	731.22	2141.6	7458.34
249	K9	2	11746.7	3669.44	501.613	1033.78	7362.71
250	K10	2	10424.6	4328.72	1666.36	1767	6446.44
251	K11	2	24959.2	4518.1	1276.18	3826.74	8374.27
252	K12	2	6455.41	3172.12	681.787	1925.82	6769.25
253	K13	2	8360.39	2723.6	748.687	2429.28	5882.7
254	K14	2	6248.13	2322.18	332.076	878.708	5075.15
255	K15	2	3980.38	1624.33	280.326	1233.02	4185.33
256	K16	2	6324.39	1181.99	-5038.91	-961.6	6287.35
257	K17	2	11324.5	4259.62	799.233	1388.88	6225.45
258	K18	2	19205.9	5680.01	1114.92	3357.74	9277.25
259	K19	2	20304.1	6158.36	1628.46	3389.97	10990.7
260	K20	2	58134.1	9448.27	2663.29	5762.42	12094.4
261	K21	2	22039.6	8027.54	1520.82	4354.89	14765
262	K22	2	31946.1	8197.67	2507.87	4699.69	15865.2
263	K23	2	22218.1	5881.91	1316.53	1781.76	14384
264	K24	2	14849.1	6830.73	1042.25	2631.98	15627.8
265	L1	2	34894.8	9783.14	839.696	5805.33	16399
266	L2	2	21810.1	8719.62	778.5	4195.66	15070
267	L3	2	5356.95	2423.28	198.072	1112.01	4075.95
268	L4	2	19885.5	5448.19	653.907	2751.81	9223.08
269	L5	2	14323	4763.58	530.62	2830.64	10527
270	L6	2	10215.9	3749.76	127.201	2449.32	6675.05
271	L7	2	9960.51	3866.59	1159.2	2250.77	5178.12
272	L8	2	10775.5	4075.35	471.457	1668.07	5399.93
273	L9	2	7624.36	3531.02	-271.838	1638.15	5929.41
274	L10	2	1.11436e+06	102426	53766.2	42963.3	16315.4
275	L11	2	-1182.04	1017.57	-317.562	543.167	2269.18
276	L12	2	6559.01	3380.88	617.958	1792.72	5733.06
277	L13	2	12978.2	4232.49	636.833	2165.64	7135.19
278	L14	2	8455.17	3046.13	370.867	1912.02	5695.02
279	L15	2	7046.78	2728.53	2202.13	2941.33	4930.63
280	L16	2	42401.1	6898.94	4500.24	6926.8	5861.84
281	L17	2	24427.7	4838.01	1933.39	4667.02	12933.4
282	L18	2	11516.1	3376.34	942.281	2907.86	6318.67
283	L19	2	17418.7	5753.32	838.49	3939.75	10552.3
284	L20	2	15865.3	6694.11	1008.35	5617.89	13245.9
285	L21	2	245459	35173.3	21361.5	26182	26445.4
286	L22	2	19709.1	7691.57	2079.24	5120.3	16453.6
287	L23	2	21202.7	6949.9	1274.64	4858.86	12724.1
288	L24	2	18524.6	5474.06	1206.01	2848.41	13009
289	M1	2	26092.1	8336.01	1291.7	4429.54	13128.5
290	M2	2	28956.7	8534.89	1148.61	5043.72	15919
291	M3	2	5296.56	3713.67	411.06	1361.87	4490.77
292	M4	2	7184.74	2773.56	642.713	1325.15	4257.01
293	M5	2	8436.86	3760.02	650.049	2006.74	6411.69
294	M6	2	9487.31	5381.25	-109.513	736.507	7832.77
295	M7	2	8508.5	3925.44	-296.497	1529.29	8616.67
296	M8	2	17828.7	4698.13	1001.77	2566.37	7270.99
297	M9	2	10123	4325.27	1265.9	2691.09	9839.46
298	M10	2	6880.09	3108.07	309.23	1479.89	5654.16
299	M11	2	4516.55	1753.07	-135.192	462.377	3265.74
300	M12	2	15202.1	3449.41	623.197	2346.69	6335.89
301	M13	2	9517.8	4355.25	437.529	2790.81	8154.46
302	M14	2	11768.5	3900.45	1245.11	2654.36	8176.67
303	M15	2	21397.8	6183.41	459.342	3585.25	8834.53
304	M16	2	8849.61	3506.4	296.721	2270.57	6847.48
305	M17	2	6196.83	2805.93	-58.4366	537.945	4787.49
306	M18	2	9725.34	3962.75	994.161	2309.85	6739.69
307	M19	2	13077.1	4541.48	1156.7	2388.75	8489.88
308	M20	2	22560	9249.11	6513.83	10748.9	15247.1
309	M21	2	19972	8527.22	1798.87	6227.56	17293.8
310	M22	2	16730.8	6384.87	1635.97	2795.83	12593.9
311	M23	2	8980.96	2503.65	694.513	-235.316	3463.96
312	M24	2	12211.6	4273.26	1872.4	2136.6	9511.3
313	N1	2	63671.9	14811.2	8249.45	17392.3	18548.1
314	N2	2	25361.2	7594.75	1360.08	3841.01	12939.1
315	N3	2	15031.9	5101.33	93.8119	1432.5	7615.52
316	N4	2	17852.1	5578.11	1196.06	2905.7	11051.2
317	N5	2	13634.2	4533.86	979.554	3449.95	8877.94
318	N6	2	12440.3	3940.77	988.516	3243.32	7676.64
319	N7	2	7520.1	3554.56	860.037	3187.78	5893.52
320	N8	2	4511.96	2970.7	-612.801	1423.61	8017.65
321	N9	2	11688.8	4419.52	872.951	2781.29	8707.08
322	N10	2	14081.4	4507.57	794.131	3094.4	7212.45
323	N11	2	9705.4	3073.09	-51.9235	2247.38	6741.3
324	N12	2	13171.1	4097.45	463.577	2999.49	8783.98
325	N13	2	15251.6	4660.08	985.157	3494.35	8032.3
326	N14	2	16688.6	5094.34	1101.09	2632	9476.52
327	N15	2	13861.4	5017.27	720.205	2830.19	7894.65
328	N16	2	19621.6	4785.77	1696.64	3890.6	9024.08
329	N17	2	15325.5	4443.19	991.971	2274.51	6938.48
330	N18	2	7086.92	3784.54	-281.784	1951.49	8241.53
331	N19	2	13490.3	4668.86	503.4	2320.76	8926.71
332	N20	2	19167.8	6142.45	1104.66	3005.81	9028.88
333	N21	2	14255.5	5940.55	1213.58	4513.41	10420.3
334	N22	2	59084.5	8998.34	1287.37	3635.72	13102.3
335	N23	2	99172.8	7905.24	4382.83	4686.31	6164.08
336	N24	2	14347.1	2814.83	1364.39	2856.61	4570.91
337	O1	2	29247.7	5192.36	2399.79	1309.64	6677.73
338	O2	2	41814.3	7352.5	1836.09	3856	14743.7
339	O3	2	13750.4	4650.53	717.518	1902.77	6929.02
340	O4	2	19811	4420.23	1153.26	3161.68	7997.59
341	O5	2	7997.78	4156.81	606.572	2180.16	6800.15
342	O6	2	12267.3	4306.99	997.068	3489.88	7958.11
343	O7	2	15481.4	5224.69	2894.93	4583.69	7875.65
344	O8	2	12923.4	2579.46	1174.52	2213.05	5210.87
345	O9	2	10154.2	3705.69	783.929	2331.99	7609.72
346	O10	2	27626.2	6236.89	1431.54	4545.78	8935.42
347	O11	2	16781.9	4145.02	1623.1	3536.46	6757.13
348	O12	2	18553.6	4483.23	969.086	4066.76	7669.28
349	O13	2	7023.94	2422.6	865.78	2503.91	6300.02
350	O14	2	18162.7	4350.75	1532.43	3025.06	6502.17
351	O15	2	14323.4	5492.41	1562.34	3525.69	10515
352	O16	2	21643.3	6106.17	1614.17	4104.85	9872.48
353	O17	2	14665.2	4334.23	1283.19	3820.96	8506.87
354	O18	2	14364.9	4850.76	921.799	3078.82	8373.85
355	O19	2	12105.1	4530.15	1488.36	3469.16	8044.12
356	O20	2	14714	5457.48	2105.69	4731.21	11146.1
357	O21	2	8968.34	2659.58	908.228	2083.02	7262.31
358	O22	2	9383.85	2646.27	621.458	2649.09	6234.78
359	O23	2	18180	2920.81	1980.36	2553.89	4617.2
360	O24	2	24232.5	5731.36	2111.97	2945.96	10570.3
361	P1	2	21975.9	4414.51	1011.79	2080.33	8688.06
362	P2	2	12102.7	3096.35	-12.1069	487.131	8351.1
363	P3	2	10237	3671.47	514.954	2890.86	8105.55
364	P4	2	20435.3	6928.43	1230.53	3983.18	14404.5
365	P5	2	20076.2	7428.69	1007.59	4175.3	15023.1
366	P6	2	17104.7	5966.27	821.474	4430.99	15271.8
367	P7	2	22730.9	8075.23	2093.18	5008.49	14252.8
368	P8	2	13631.8	6030.87	920.665	3771.48	14260.9
369	P9	2	14783	5818.29	846.1	3842.99	13252.8
370	P10	2	13365.3	6005.06	325.381	4806.77	14471.4
371	P11	2	30737.9	5421.3	1302.18	4272.23	10239.8
372	P12	2	25552.5	6154.28	1693.43	4229	10707.6
373	P13	2	17763.5	5773.36	1270.53	4567.49	14184.8
374	P14	2	10876.1	4926.3	908.894	4304.98	11537.5
375	P15	2	37612.2	7937.73	2981.4	5917.2	12933.2
376	P16	2	10441.2	4037.95	1446.53	4244.24	11903.5
377	P17	2	11074.9	4653.71	1629.98	3687.22	10854.5
378	P18	2	8802.63	2722.75	1407.21	2190.34	8549.8
379	P19	2	44012.9	7017.84	4576.53	5908.57	8287.35
380	P20	2	13260.3	3407.46	1269.28	2382.09	7149.33
381	P21	2	10329.4	3405.78	1286.44	2944.85	9668.18
382	P22	2	22513.7	5502.64	3204.43	4671.43	11786.3
383	P23	2	14245.7	3888.16	982.82	2134.03	9909.28
384	P24	2	19146	3990.55	1939.89	2571.25	10082.2
1	A1	3	319495	33543.6	10485.5	146113	960.932
2	A2	3	450290	44433.3	17899.5	210973	-957.521
3	A3	3	313656	28554.6	12434.3	140892	-1312.67
4	A4	3	478700	40903.1	21060.4	220531	450.365
5	A5	3	297791	23881.7	13493.5	140665	-1035.05
6	A6	3	294116	19943.6	4399.14	129168	-22849
7	A7	3	284195	21002.6	14212.7	139401	-1124.92
8	A8	3	278570	19305.1	14076.9	136353	-3313.06
9	A9	3	301489	21186.5	15283.6	145190	-1904.98
10	A10	3	295802	20082.6	16300.8	145178	-4339.29
11	A11	3	288688	18959.4	15523.2	139886	-4686.91
12	A12	3	291718	19111.2	16578.4	140783	-3793.17
13	A13	3	264718	16497.2	15829.4	135558	-3563.27
14	A14	3	268659	17216.8	14874.5	134902	-2370.61
15	A15	3	-4056.39	-923.66	-257.814	-676.994	-425.148
16	A16	3	13318.5	5220.07	-1313.6	-1747.48	10233.4
17	A17	3	11672.6	3590.94	-45.8913	3566.43	11004.4
18	A18	3	10372.3	3572.27	1008.49	3095.44	10874.7
19	A19	3	15681.2	5470.95	2014.99	6566.37	14469
20	A20	3	14189.9	4216.51	507.035	2622.01	9391.64
21	A21	3	11687.3	5752.46	1578.36	6147.56	12993.3
22	A22	3	9847.13	3500.8	1508.91	1947.01	5454.51
23	A23	3	18683.6	3476.44	1434.12	2630.09	4338.81
24	A24	3	33922.5	7072.07	1076.06	4449.48	12787.7
25	B1	3	225116	22103.9	16117.2	211478	2716.94
26	B2	3	177625	16279.7	12227.7	147642	489.724
27	B3	3	175819	14585.1	13473.2	148968	1700.08
28	B4	3	172973	12835	13703.4	150144	698.969
29	B5	3	174380	13417.5	14940.5	153946	612.049
30	B6	3	172550	11519.9	15709.3	154804	1064.64
31	B7	3	172420	12321	16107.8	155056	1087.83
32	B8	3	181529	12582.5	17078.6	158120	93.7061
33	B9	3	171173	10894.9	17169.7	156561	-707.648
34	B10	3	168296	9522.92	17541.8	152568	-867.815
35	B11	3	157159	8825.14	16855	146159	-87.5842
36	B12	3	166401	9215.79	17100.5	154087	-2061.65
37	B13	3	162203	9442.55	18636.3	153785	-451.987
38	B14	3	292657	26958.9	31749.4	164924	3009.25
39	B15	3	175248	10248.2	18582.7	160350	654.674
40	B16	3	10895.4	4583.32	191.362	2168.41	9526.65
41	B17	3	9981.2	3035.33	870.474	2269.03	8113.4
42	B18	3	14827.1	4292.06	958.224	3126.69	7656.58
43	B19	3	16289.5	5334.31	887.207	4089.2	9008.8
44	B20	3	21680.9	3710.45	1525.05	3264.33	9322.62
45	B21	3	41205.4	6615.56	1486.49	3340	11244.6
46	B22	3	20205.5	6159.73	1759.67	3069.73	10431.6
47	B23	3	18312.1	5507.85	299.634	3437.81	11881.2
48	B24	3	31839.5	7149.95	1888.75	5701.7	12958.8
49	C1	3	315333	30315.6	19978.9	241965	6140.87
50	C2	3	180934	17059	13421	146256	3844.92
51	C3	3	180697	15165.3	14355	153337	1704.6
52	C4	3	180024	13877	14347.5	148599	1185.96
53	C5	3	176228	13189.2	14991.9	151175	1862.32
54	C6	3	173255	11080.3	14927.8	147306	-540.308
55	C7	3	168763	10907.6	16080.6	145144	-856.633
56	C8	3	178942	12164.7	16687.3	152274	1325.47
57	C9	3	181851	12454.6	17488.2	151406	1022.65
58	C10	3	177267	12241.3	17612.6	151959	1199.97
59	C11	3	177972	12326.9	19406.3	145577	1833.76
60	C12	3	184386	12201.5	19372.9	156898	1653.35
61	C13	3	163985	10061.4	18323.4	149128	502.733
62	C14	3	164052	10187.4	17961.6	153037	363.693
63	C15	3	170136	10798.5	17631	151560	2130.82
64	C16	3	13164.9	4976.68	572.566	2223.99	9741.83
65	C17	3	13794.8	4590.73	268.286	2430.89	9007.98
66	C18	3	20123.1	6020.24	1611.89	3908.52	10461.9
67	C19	3	19550.1	5504.31	-233.383	4005.3	11679
68	C20	3	19670.7	6531.81	989.234	3711.89	11163.8
69	C21	3	16341.8	6639.7	805.417	3919.56	11760.9
70	C22	3	18598.8	6550.13	935.239	3169.59	12334.8
71	C23	3	18640.7	4821.79	1764.92	3132.62	11059.7
72	C24	3	37544	3633.77	1979.65	3693.28	6793.25
73	D1	3	26456.5	5964.71	1776.09	2013.14	7860.4
74	D2	3	23553.6	8464.38	664.183	4991.92	14739.5
75	D3	3	14774	4698.52	1370.38	2297.7	9111.65
76	D4	3	11156.5	4657.57	1569.93	2696.27	8256.62
77	D5	3	15507.5	4959.98	941.186	2993.23	7966.49
78	D6	3	4351.6	2450.04	31.6457	2212.03	3707.46
79	D7	3	4520.21	2998.08	848.671	1074.13	4288.59
80	D8	3	15132.2	6070.31	2502.72	6697.67	11984.1
81	D9	3	42421	9508.88	5005.22	7833.96	8517.65
82	D10	3	9636.61	4635.64	758.986	1909.74	7284.21
83	D11	3	12122.8	6015.42	835.681	4270.13	9131.88
84	D12	3	7878.3	3224.25	554.993	1058.36	6010.82
85	D13	3	8368.33	3847.8	701.56	1619.69	6916.94
86	D14	3	11229.5	2877.26	1056.88	2717.6	12651.8
87	D15	3	11147.6	3259.76	548.663	2163.72	7544.95
88	D16	3	7514.38	2566.21	1292.28	2889.86	4350.04
89	D17	3	2118.14	1602.95	-3832.11	-4894.46	-2005.59
90	D18	3	12754.7	4033.19	562.243	2533.48	6354.34
91	D19	3	5863.35	2045.85	-75.6168	1159.35	3373.19
92	D20	3	11969.5	3957.38	653.239	2534	7077.5
93	D21	3	10121.1	3083.66	1264.01	2150.2	5319.4
94	D22	3	8295.41	3790.74	1382.47	2740.41	6811.25
95	D23	3	20219.5	7117.09	1086.92	5095.42	13230.4
96	D24	3	18303.7	4572.49	1571.58	2503.48	7307.15
97	E1	3	33098.5	8157.24	1068.39	4356.45	13509.7
98	E2	3	24148	8746.14	1667.78	5281.61	15939
99	E3	3	26235.9	8820.94	831.83	4926.36	18044.7
100	E4	3	20963.6	8427.01	1182.6	4421.57	17419.3
101	E5	3	5217.58	2231.26	816.945	1427.36	4450.38
102	E6	3	5196.35	2057.81	737.979	2424.46	5798.88
103	E7	3	4232.49	2675.66	-146.65	2343.36	5386.28
104	E8	3	17481.4	4698.35	1832.76	2723.02	7352.21
105	E9	3	7960.61	3164.87	513.09	1544.43	6588.9
106	E10	3	8347.45	3898.9	1195.5	1880.89	8959.91
107	E11	3	11996.1	4489.09	1357.38	3018.99	8493.96
108	E12	3	9353.57	4074.03	645.674	2759.28	8034.5
109	E13	3	24619.9	6705.78	3245.4	5845.73	11816.2
110	E14	3	478.224	1468.07	293.2	1193.08	3994.55
111	E15	3	9471.63	3095.19	1026.31	2113.15	7469.23
112	E16	3	12089.5	4089.61	341.409	1745.67	9515.96
113	E17	3	16099.9	5063.57	1526.2	3605.65	10569.6
114	E18	3	7723.85	1052.27	568.635	523.565	3212.17
115	E19	3	8375.4	2496.21	206.651	1399.28	7714.8
116	E20	3	7490.11	2664.26	1466.4	2301.57	7562.68
117	E21	3	-1205.08	1058.72	-106.003	367.531	4940.66
118	E22	3	14979.5	4976.8	579.053	1561.74	10619.3
119	E23	3	51253.7	10101.1	4052.65	5867.41	14540.6
120	E24	3	29720.5	7692.98	1783.9	7416.12	21758.4
121	F1	3	31354	9293.96	1539.56	4362.66	13920.9
122	F2	3	21985.7	9101.53	259.012	3853.35	17685
123	F3	3	23522.8	8687.9	204.255	4394.71	15482
124	F4	3	23791.4	8849.9	747.254	4595.03	14382.4
125	F5	3	5028.04	2690.2	368.371	1361.16	5469.2
126	F6	3	23207.4	6080.45	1497.68	3685.88	7288.88
127	F7	3	9528.76	1607.38	796.91	1086.79	1497.71
128	F8	3	12543.6	5170.21	912.896	2572.01	8069.66
129	F9	3	6092.71	3690.42	95.6506	1290.24	6528.81
130	F10	3	7501.39	4178.02	1085.45	3947.94	7589.47
131	F11	3	3021.36	2755.59	200.235	1782.95	6753.33
132	F12	3	10148.9	3632.4	1094.47	2117.62	5662.03
133	F13	3	3773.31	2739	213.071	1901.07	4916.19
134	F14	3	11307.1	5242.06	647.739	2145.51	8556.07
135	F15	3	46326.2	7187.83	3034.37	3662.45	6170.31
136	F16	3	14340.6	4698.26	604.17	2087.61	8257.9
137	F17	3	7500.94	3805.03	844.452	1912.05	7265.45
138	F18	3	13873.9	5000.63	751.216	2910.87	8366.7
139	F19	3	9757.33	3325.58	312.62	1426.89	4208.82
140	F20	3	19858.6	7082.16	1589.67	5118.21	13569
141	F21	3	13926.8	6417.26	364.897	2485.94	11410.8
142	F22	3	50999.3	11421	5042.46	8630.01	14124.5
143	F23	3	28044	8973.24	2332.25	4586.03	20209.3
144	F24	3	40123.1	10709.8	1062.5	7305.65	18730.8
145	G1	3	27181.3	9643.05	982.415	5956.88	16561.9
146	G2	3	20423.3	6960.44	1406.06	4493.59	12261.3
147	G3	3	24197.8	7863.21	347.515	5363.39	15006.2
148	G4	3	5943.58	4905.21	-315.058	4712.53	12917.2
149	G5	3	16410.1	3724.67	269.413	2848.58	5432.97
150	G6	3	2631.28	1446.38	509.5	1033.03	968.844
151	G7	3	5960.26	1182.67	-24.6703	448.213	382.277
152	G8	3	18872.8	4867.99	1396	3206.01	10788.2
153	G9	3	58357.2	10521.5	6154.47	12936.9	16487.7
154	G10	3	188.023	1591.38	872.316	3727.02	4383.08
155	G11	3	-251.746	2225.34	-136.189	1227.29	5366.78
156	G12	3	7808.19	3330.51	666.232	2345.42	5596.74
157	G13	3	6602.94	2285.71	263.332	1548.9	4416.69
158	G14	3	4797.51	3252.01	402.258	2129.5	5965.23
159	G15	3	3912.26	1584.08	1246.43	1588.26	4103.41
160	G16	3	10336.4	4294.44	413.006	2900.77	8349.22
161	G17	3	17466.2	4536.83	1141.5	4162.51	9413.5
162	G18	3	13060.2	3375.2	-162.871	3106.5	6755.64
163	G19	3	26390	7233	2647.82	5202.44	10795.7
164	G20	3	7120.85	2466.02	399.849	1936.28	5818.62
165	G21	3	9568.56	4310.27	283.873	3052.66	8174.4
166	G22	3	19356.2	6688.55	1623.11	4018.68	11518.5
167	G23	3	25908.7	8253.53	-405.4	3068.3	18664.7
168	G24	3	50544.4	9345.56	3197.89	8468.58	19579.3
169	H1	3	32834.8	11002.4	2049.86	5421.36	16131.2
170	H2	3	30541.7	8575.84	1823.89	5746.35	14187.1
171	H3	3	15680	6052.06	1591.37	4146.4	7677.91
172	H4	3	12185	5117.07	1143.99	1516.85	7325.83
173	H5	3	18114.1	6039.79	1541.48	3323.63	9755.74
174	H6	3	5439.88	1913.69	901.398	1661.43	3008.39
175	H7	3	29901.8	4125.76	1497.61	2993.34	4501.89
176	H8	3	16504.8	5049.16	1201.26	2530.83	6913.19
177	H9	3	10044.2	4537.31	1154.88	3528.4	7307.14
178	H10	3	11534.6	4486.15	1373.11	2803.18	6976.6
179	H11	3	4563.6	2695.84	1204.97	1323.18	3651.88
180	H12	3	7931.68	3282.75	1609.37	2328.06	8997.56
181	H13	3	547.524	2964.59	1197.86	1723.46	4693.62
182	H14	3	5299.03	2009.53	2046.91	1840.38	3357.24
183	H15	3	6428.98	3154.56	550.883	2134.29	4784.64
184	H16	3	1987.46	2954.32	654.188	2712.98	7493.64
185	H17	3	15367.2	4511.1	1746.5	2815.95	7486.15
186	H18	3	16151.4	5444.12	1140.63	3585.26	10944.4
187	H19	3	29857.6	9075.41	3545.53	8440.71	13319.5
188	H20	3	27337.8	8760.96	1998.19	4632.49	13982.7
189	H21	3	25074.2	8220.23	1341.36	4336.35	16472.2
190	H22	3	26666.2	7938.58	579.407	3828.22	15529.9
191	H23	3	23504.3	7478.62	1694.27	3009.5	13327.4
192	H24	3	34050.3	12701.2	2953.6	6577.9	25798.5
193	I1	3	38408.3	11644.4	686.437	5485.76	19339.5
194	I2	3	7892.06	3976.01	318.798	2878.72	5769.28
195	I3	3	18817.7	7018.25	-174.55	4143.02	12489.9
196	I4	3	15418.3	6464.29	539.402	4024.95	10584.9
197	I5	3	1606.26	1988.92	-593.06	547.309	3681.14
198	I6	3	25462.4	6896.96	4927.03	12786.9	18170.6
199	I7	3	2802.67	2330.57	1062.02	839.876	4071.13
200	I8	3	10502	2007.65	343.372	1750.06	3201.31
201	I9	3	-1241.42	2140.3	31.4358	1147.25	3552.54
202	I10	3	4133.81	2601.63	-8.97057	1393.35	3406.37
203	I11	3	4889.62	2183.26	-100.999	874.001	3136.18
204	I12	3	5094.12	4203.86	153.128	2420.06	5959.29
205	I13	3	5778.56	4721.12	1006.49	1426.92	5624.41
206	I14	3	7718.71	2341.57	525.548	885.84	4620.73
207	I15	3	13628.9	4122.21	475.036	3235.77	8117.29
208	I16	3	10390.5	4067.74	1224.32	3851.21	11623.6
209	I17	3	12080.6	4293.32	1163.66	2911.83	9045.22
210	I18	3	18288.5	5861.46	559.134	3986.07	10847.1
211	I19	3	13146.9	4194.39	1334.87	2234.71	7093.1
212	I20	3	20023.8	7949.65	644.526	4809.1	13064.9
213	I21	3	22024.4	7013.85	889.451	4213.28	12771.2
214	I22	3	39559.8	10658.1	1998.61	7210.96	18532.6
215	I23	3	19105.3	7681.98	517.539	4231.5	16226.4
216	I24	3	24500.6	7970.21	1087.08	3799.74	14512.8
217	J1	3	28383.9	9800.34	399.466	3620.83	15841.8
218	J2	3	8224.28	2698.5	287.37	1671.14	5322.48
219	J3	3	15183.3	6185.85	-927.272	-162.731	12576.8
220	J4	3	32171.3	7870.04	2181.15	4754.01	10453.2
221	J5	3	17312	6206.92	1062.37	4243.92	11084.7
222	J6	3	14600.6	4799.27	664.589	3355.47	6801.25
223	J7	3	15770	3440.53	-44.6752	1579.54	5842.11
224	J8	3	10027.7	2719.33	253.831	1835.87	4388.96
225	J9	3	5974.71	3407.28	866.012	1720.71	6131.58
226	J10	3	4032.07	2102.58	-442.635	787.26	4343.04
227	J11	3	6431.83	2629.15	712.926	1303.54	3776.67
228	J12	3	15061	3966.8	1293.6	3433.4	4235.17
229	J13	3	10584.3	4414.06	715.546	1648.72	3725.45
230	J14	3	6507.89	3307.47	2579.79	4427.86	4826.91
231	J15	3	14113.4	3795.62	1106.62	1952.28	6639.58
232	J16	3	9715.9	2250.75	720.803	1417.2	2305.6
233	J17	3	16598.5	5142.85	763.037	2974.32	8680.64
234	J18	3	15805.4	5073.32	1006.1	3271.1	8043.96
235	J19	3	13792.1	5559.75	438.557	3617.5	10017.6
236	J20	3	88235.9	14484.9	6610.14	10184.9	13477.2
237	J21	3	20743.2	6804.35	1330.66	4342	13363.5
238	J22	3	23011.5	9021.72	590.531	5714.65	17196.2
239	J23	3	21955.8	6788.09	1323.97	3899.52	12761.2
240	J24	3	22527.1	8776.51	1637.27	4426.13	17898.4
241	K1	3	41948.8	12477.2	1188.35	6433.21	19355.5
242	K2	3	26336.8	8373.14	2518.02	5234.44	13999.9
243	K3	3	12487.9	5785.88	928.178	2755.79	10393.1
244	K4	3	9217.19	3075.63	665.843	2109.78	5941.66
245	K5	3	17118	5508.96	839.103	2724.1	10200.4
246	K6	3	12243.3	3776.04	581.153	2368.15	7487.57
247	K7	3	9109.9	3982.2	987.302	4720.91	7510.46
248	K8	3	10024.4	3954.15	219.363	2309.1	7483.39
249	K9	3	12242.2	3743.12	532.084	1662.71	6764.9
250	K10	3	9453.78	3112.45	1627.84	2167.63	5925.32
251	K11	3	25806.3	4492.17	1569.71	4134.24	8500.39
252	K12	3	6095.74	3267.21	1024.31	2203.51	6228.93
253	K13	3	7069.49	2604.34	1032.58	2149.71	5161.22
254	K14	3	5765.29	1916.13	-16.1184	1362.57	4197.53
255	K15	3	3035.44	1724.24	224.6	1742.07	3241.04
256	K16	3	6753.64	527.175	-5059.41	-1191.07	5656.71
257	K17	3	11663.6	3522.31	813.569	1603.3	6137.43
258	K18	3	18065	5203	1084.21	2618.63	10088.9
259	K19	3	19225.6	5821.32	1582.68	2863.1	11473.9
260	K20	3	55755.5	9669	2990.91	5425.9	12101.9
261	K21	3	22693.6	7892.48	1788.88	5006.91	14267.5
262	K22	3	32374.8	8300.63	2641.55	5420.76	13990.9
263	K23	3	20903.8	6317.24	578.873	1892.7	13580
264	K24	3	15641.6	6455.11	1677.55	3402.61	16826.7
265	L1	3	34697.7	9154.11	610.096	4911.28	15280.5
266	L2	3	20007.8	8251.34	1211.94	3819.14	13424.1
267	L3	3	4928.42	2374.16	287.576	987.236	4739
268	L4	3	18988	4897.52	581.466	2332.2	9470.24
269	L5	3	14400	4565.33	669.82	2838.19	8506.51
270	L6	3	8555.81	3562.12	274.33	2348.39	6122.39
271	L7	3	10804.5	3352.17	888.621	2016.72	4891.23
272	L8	3	10660.8	3174.1	180.943	2049.31	5120.68
273	L9	3	8611.98	3166.85	92.3719	1178.74	5489.02
274	L10	3	1.11708e+06	101743	53788.3	42072.9	16031.5
275	L11	3	-1426.75	1198.07	-375.079	637.523	1670.24
276	L12	3	7408.29	3305.36	763.667	1684.98	5060.81
277	L13	3	12217.9	3373.96	676.743	1941.96	6381.99
278	L14	3	8438.18	2757.3	623.642	2054.13	5322.87
279	L15	3	4964.71	2654.35	2278.54	2526.45	4779.21
280	L16	3	42924.5	6967.85	4549.52	6572.51	4704.63
281	L17	3	24653.9	4479.79	1420.76	4289.55	12018.1
282	L18	3	12036.4	2518.33	877.659	2373.67	5853.08
283	L19	3	17609.1	5241.04	1093.12	3725.72	10575.3
284	L20	3	13456.4	4657.75	1108.65	4977.23	12083.4
285	L21	3	247532	34841.4	21268.9	25680.2	25868.8
286	L22	3	22777.3	6731.83	1877.18	4685.46	15526.3
287	L23	3	20832	6391.59	1376.06	4409.01	11821.7
288	L24	3	19796.4	5200.87	1290.45	3011.56	12793.6
289	M1	3	22971.7	7046.88	978.685	4012.58	13040.6
290	M2	3	26456.8	8541.59	859.398	4957.34	14213.7
291	M3	3	4717.97	3055.33	225.178	1364.54	5076.46
292	M4	3	6563.86	2837.87	850.691	1120.12	5066.84
293	M5	3	7735.93	3367.48	304.062	1818.97	7274.2
294	M6	3	9240.6	4559.38	-255.292	491.083	7827.83
295	M7	3	7902.97	3799.12	-69.2605	1842.55	8567.12
296	M8	3	18292.6	4648.01	1220.25	2557.38	6774.81
297	M9	3	8567.34	4426.6	1293.44	2719.32	9310.33
298	M10	3	5510.48	3349.88	155.634	1480.4	6411.07
299	M11	3	3607.79	1743.18	-45.557	880.187	3456.14
300	M12	3	13657.3	3324.55	828.936	2201.9	6638.17
301	M13	3	8522.87	4226.85	544.816	2717.62	7370.31
302	M14	3	9794.75	3501.75	1554.55	2351.95	8199.73
303	M15	3	20596.1	5479.44	728.152	2801.32	9406.43
304	M16	3	9959.05	3652.01	456.616	2010.38	7242.83
305	M17	3	5512.23	2579.63	207.063	373.844	3779.11
306	M18	3	8737.44	3791.3	1410.01	2319	6425.46
307	M19	3	11301.4	4359.19	1036.55	2206.72	8709.15
308	M20	3	19655.5	9073.79	5849.25	10446.1	15424.2
309	M21	3	22274	8356.6	1936.62	6126.44	17090.1
310	M22	3	16606.5	6387.7	1672.13	2606.09	12418.8
311	M23	3	7417.69	2450.66	497.822	292.281	3707.84
312	M24	3	11358.2	3675.08	2016.29	2468.54	9846.84
313	N1	3	62153.5	14757.5	8134.83	16716.9	18522.6
314	N2	3	25393.5	7654.96	1344.08	3088.89	12212.2
315	N3	3	14576.3	4913.39	333.772	1612.25	7344.12
316	N4	3	15882.1	5390.81	993.779	2603.91	10008.6
317	N5	3	12385	4982.49	864.026	2781.16	7316.63
318	N6	3	10716.5	4329.18	1080.45	3031.93	7674.27
319	N7	3	8108.5	3633.66	842.887	2534.07	5819.61
320	N8	3	5857.48	3744	-745.242	1862.9	7460.19
321	N9	3	10677.1	4410.2	474.734	2192.18	8734.18
322	N10	3	12472.5	4521.52	597.712	2718.14	6626.39
323	N11	3	10404	3462.53	396.663	1794.58	5596.01
324	N12	3	13211.6	4979.82	630.924	2556.81	8550.95
325	N13	3	14371.3	4605.83	1067.55	2846.38	7284.54
326	N14	3	15002	4443.07	851.069	2262.11	8797.07
327	N15	3	13429.4	4606.12	892.073	2878.16	7948.69
328	N16	3	19366.3	4982.02	1951.64	4148.81	8142.3
329	N17	3	15666.4	4106.94	950.671	2704.44	5769.09
330	N18	3	9014.33	4509.64	111.225	1407.95	7373.93
331	N19	3	12983.7	4804.64	249.917	2125.62	8100.96
332	N20	3	17775.6	6056.36	1410.86	2571.55	8621.56
333	N21	3	14672.9	5992.08	1487.85	4481.71	8503.85
334	N22	3	59000.3	8777.11	1074.5	3336.19	11943.9
335	N23	3	98336.5	8191.76	3896.13	5061.1	5664.07
336	N24	3	14643.7	3655.77	1587.99	3259.15	4685.53
337	O1	3	28301.8	4386.61	1990.71	937.826	6253.73
338	O2	3	41289.2	7446.69	2246.9	3752.5	14100.4
339	O3	3	12421.6	4084.16	840.795	2070.76	6698.23
340	O4	3	18587.9	4926.53	829.186	2934.54	8041.62
341	O5	3	7888.3	3147.66	1070.34	2224.89	6813.45
342	O6	3	11149.6	3973.38	1206.18	2831.86	7411.91
343	O7	3	14025.3	4799.01	2501.58	3783.13	7700.35
344	O8	3	14313.5	3440.54	1662.85	2374.03	5445.79
345	O9	3	9305.38	3769.94	1416.98	2394.4	7153.67
346	O10	3	27498.9	6020.2	1526.67	3640.25	8931.74
347	O11	3	17839.6	3021.09	1526.72	2788.55	5370.91
348	O12	3	19378.4	3868.08	1483.9	3150.82	7686.88
349	O13	3	6476.81	2213.71	1133.65	2187.45	5668.57
350	O14	3	18433.4	4221.77	1296.08	2298.91	6601.68
351	O15	3	12562.1	4771.49	1338.91	3436.98	10121.2
352	O16	3	21659.3	5089.49	1661.18	4323.97	9441.16
353	O17	3	14128.9	5014.27	1434.09	4080.32	7696.77
354	O18	3	13638.4	4478.66	1186.22	3166.96	7948.83
355	O19	3	13291.6	3840.31	1532.01	2416.23	7367.21
356	O20	3	12771.8	5147.39	1494	3969.24	9474.48
357	O21	3	11175.7	2646.6	798.49	1705.46	6460.24
358	O22	3	10293.4	2991.15	883.263	2564.6	6304.93
359	O23	3	17087.7	2838.53	2595.26	2671.39	5760.25
360	O24	3	22422.8	3138.08	1640.51	2104.61	10152.5
361	P1	3	20542.4	4126.08	475.314	1754.35	9498.72
362	P2	3	10329.6	2936.51	-305.105	530.317	7125.91
363	P3	3	11188	3832.86	995.169	2776.71	7596.12
364	P4	3	18839.4	6745.24	1518.56	3782.17	15464.7
365	P5	3	20218.4	7480.89	1019.88	4041.46	14701.6
366	P6	3	16990.1	6583.36	603.682	4375.74	14936.8
367	P7	3	20923.8	7389.39	2442.4	4773.66	14738.5
368	P8	3	13539.4	6262.79	1159.6	3867.61	14033.2
369	P9	3	13337.5	6080.71	848.575	4346.82	14971.8
370	P10	3	12799.2	5331.33	1077.56	4845.95	14459.2
371	P11	3	32095.3	5454.34	1649.09	4198.29	9936.07
372	P12	3	25074.7	6348.63	1754.01	4236.01	11404.8
373	P13	3	17131.4	4948.53	1993.73	4169.54	13482.9
374	P14	3	10850.9	4393.17	1125.05	3961.56	12032.7
375	P15	3	36786.5	8174.22	2656.63	6023.93	13139.8
376	P16	3	9588.78	4203.9	1534.19	4236.2	11538
377	P17	3	10894	5321.19	1424.73	4233.66	11308.8
378	P18	3	8333	2610.88	1786.43	2277.78	7810.86
379	P19	3	45763.4	6746.54	4847.35	5787.22	7778.47
380	P20	3	11340.3	3617.71	1624.82	2558.44	7758.28
381	P21	3	10635	4082.32	1667.45	3154.75	10110.6
382	P22	3	22283.5	5929.01	2890.16	4425.03	11947.9
383	P23	3	14345.6	3954.9	946.933	2457.21	9440.33
384	P24	3	17948.2	4114.79	2201.6	1199.19	10642.3
1	A1	4	321003	33268.6	11246.3	146862	883.526
2	A2	4	454700	45114.3	17075.4	211426	-935.256
3	A3	4	316814	29731.3	12148	141447	-745.562
4	A4	4	481764	40891.7	21208.3	220512	1131.58
5	A5	4	300021	24101.9	13724.7	140457	-345.408
6	A6	4	296329	20116.6	4782.79	128901	-22619
7	A7	4	286458	21837.7	14215.3	139575	-2791.47
8	A8	4	280879	18450.9	13821.5	136472	-2997.46
9	A9	4	303355	20933.9	15780	144862	-2137.9
10	A10	4	297697	20079.2	16220.9	145051	-3263.28
11	A11	4	290558	18425.7	16423.7	139704	-3739.41
12	A12	4	294063	18953.9	15969.3	141305	-3571.67
13	A13	4	264914	16574.4	15782.8	135449	-2516.25
14	A14	4	269240	16555.7	15128.9	134454	-2659.5
15	A15	4	-790.347	-1477.44	522.32	-1046.41	-31.7439
16	A16	4	15318.2	6012.37	-931.621	-1666.11	10257.3
17	A17	4	11633.2	3631.36	311.309	2976.78	11473.7
18	A18	4	9789.08	3266.54	1467.84	3626.64	10655.3
19	A19	4	14444	5248.99	1901.87	6832.28	14949.5
20	A20	4	13446.6	3936.25	820.161	2635.54	7847.92
21	A21	4	12179	5464.91	2396.93	6463.93	14179.4
22	A22	4	10515	3433.43	1416.96	2015.4	5068.18
23	A23	4	17777.6	3608.84	1424.39	1835.67	4923.78
24	A24	4	30712	7812.73	2360.13	4417.89	12196.5
25	B1	4	224809	23103.5	15791.6	212498	1960.61
26	B2	4	180788	16653.5	12572.1	147392	1069.38
27	B3	4	177014	15210.5	13227.7	148684	822.493
28	B4	4	173931	13708.5	13417	149707	-39.9797
29	B5	4	174302	13438.6	14935.2	153848	366.269
30	B6	4	173301	12941.8	15220.2	153899	265.59
31	B7	4	174021	12327.3	16202.7	155040	362.171
32	B8	4	181134	12104.6	17225.8	157485	-6.16897
33	B9	4	171958	10771.4	16959.6	156699	-1172.86
34	B10	4	168712	10457	17005.5	153019	200.678
35	B11	4	158572	9629.79	16400.7	146306	363.595
36	B12	4	165607	10027.3	17007.3	154431	-2101.59
37	B13	4	161664	10226.1	18048.7	152944	-654.378
38	B14	4	293803	27054	31414.7	164504	2555.34
39	B15	4	176036	11507.3	18475.2	160502	1300.08
40	B16	4	11821.2	3890.17	-73.165	1999.95	8576.57
41	B17	4	9740.69	2968.7	521.651	2492.88	6858.49
42	B18	4	16378.6	3981.03	1447.94	2764.71	6628.46
43	B19	4	15953.9	4917.44	1275.12	3994.3	7176.74
44	B20	4	18932.6	3483.71	1682.09	3531.18	8495.86
45	B21	4	37480.2	6986.75	1729.75	4656.94	11090.2
46	B22	4	19245.4	4856.88	2029.24	2815.16	9026.33
47	B23	4	17531.3	4546.89	499.78	2566.14	11655.9
48	B24	4	31707.9	6444.28	1879.19	5287.36	11710.9
49	C1	4	320260	30837.6	20070.7	241189	5258.31
50	C2	4	182445	17275.2	13435.5	145968	3896.92
51	C3	4	183800	14368.5	13981.8	153643	1183.63
52	C4	4	180793	13763.1	14339.7	149066	2055.96
53	C5	4	178138	13396.9	14986.4	150474	1000.3
54	C6	4	173574	10866.4	14949.5	146318	-791.913
55	C7	4	170280	10577.5	16223.9	145062	-1665.95
56	C8	4	180345	12538.7	17078.3	152733	1332.76
57	C9	4	182875	12217.1	17700.5	151480	1146.65
58	C10	4	176077	11530.6	17502	151977	1237.6
59	C11	4	177684	12427	19480.9	145405	2419.86
60	C12	4	186125	12226.4	19211.7	157121	1558.32
61	C13	4	162828	9860.52	18829.5	150137	495.558
62	C14	4	164902	10224.6	17926.1	153200	480.569
63	C15	4	168734	10230.6	18328.9	150917	2376.91
64	C16	4	12898.2	5062.08	757.558	2161.35	10025.8
65	C17	4	12045.7	3964.06	258.749	2305.81	7931.24
66	C18	4	20089.4	5630.65	1425.14	3455.94	9690.96
67	C19	4	17997.6	5270.99	707.52	3956.06	10224.3
68	C20	4	18540.4	6293.54	1549.32	3286.09	11469.4
69	C21	4	13502.6	6034.98	1186.64	3766.43	10815
70	C22	4	16215.3	5775.97	1131.2	2509.66	11816.2
71	C23	4	19508	3825.06	1426.05	2785.06	10885.6
72	C24	4	40923.4	5813.08	1769.99	3481.14	6415.61
73	D1	4	26639.7	5624.86	1989.3	2335.17	7659.77
74	D2	4	23081.8	8746.41	1812.46	4638.58	14413.9
75	D3	4	12711.1	5237.44	1160.24	2915.73	8362.05
76	D4	4	9828.29	3881.93	1185.64	2981.88	8173.72
77	D5	4	17772.8	5425.22	984.911	3019.33	8387.8
78	D6	4	4219.42	2859.54	228.245	1921.73	4033.69
79	D7	4	4109.15	2746.67	554.029	1122.95	3745.35
80	D8	4	13959.4	5757.44	2870.66	6739.45	12073.5
81	D9	4	41829.3	9409.17	5188.39	7883.69	9336.79
82	D10	4	9188.9	4454.59	429.702	1190	7320.76
83	D11	4	11281.3	5270.03	708.767	3998.17	9416.83
84	D12	4	7708.14	3128.92	197.943	646.688	6296.82
85	D13	4	10221.4	3811.03	695.289	2098.94	5979.36
86	D14	4	10127.2	3649.74	898.343	2708.17	13992.2
87	D15	4	11866.7	3837.53	1115.93	2220.31	7399.36
88	D16	4	8668.44	2676	1152.49	2737.62	4258.25
89	D17	4	3542.46	2135.18	-3634.07	-4851.05	-1863.83
90	D18	4	12752.1	4399.58	435.95	2510.71	6718.82
91	D19	4	5630.08	2398.35	667.57	1546.68	4524.11
92	D20	4	11517.3	3845.9	1086.16	2222.17	7138.52
93	D21	4	10540.6	2445.33	1419.95	1320.35	6352.27
94	D22	4	10469.2	3581.26	1849.54	1990.74	7155.13
95	D23	4	20547	7377.86	2098.54	4911.32	13597.6
96	D24	4	18428.6	4515.29	1885.17	2453.83	6798.58
97	E1	4	32530.6	8467.55	1063.49	4803.05	13461
98	E2	4	23287.2	8365.08	1269.26	4525.19	14891.6
99	E3	4	25954.3	8793.68	730.92	5109.59	16888.9
100	E4	4	19340.8	8533.91	1166.64	4602.54	15920.2
101	E5	4	5315.37	1751.88	1249.42	1496.18	4694.46
102	E6	4	4638.38	2049.29	931.674	3129.75	4426.65
103	E7	4	3603.1	2607.92	39.8175	2869.97	5483.61
104	E8	4	17694.7	5019.89	1873.95	2500.03	6283.18
105	E9	4	5901.49	3267.62	502.435	1605.51	5306.73
106	E10	4	8605.77	3573.03	704.986	1944.49	7693.78
107	E11	4	11295.3	4739.86	974.957	3256.08	7396.43
108	E12	4	7144.96	3057.21	547.909	2862.05	7629.19
109	E13	4	25501.4	6495.71	2536.65	5787.56	11805.8
110	E14	4	761.964	1629.11	217.463	1527.74	3140.25
111	E15	4	9077.12	3469.09	1184.54	2226.23	6094.55
112	E16	4	10426.7	4395.44	-101.071	1564.86	8835.74
113	E17	4	15576	4706.66	727.14	3560.71	9237.27
114	E18	4	7716.04	1969.73	531.423	975.157	2763.12
115	E19	4	7564.35	3571.17	271.156	1222.51	6204.23
116	E20	4	6214.95	2250.34	1364.14	2291.11	7700.31
117	E21	4	-1746.93	986.381	52.3914	1164.83	3203.11
118	E22	4	14122.2	4939.88	323.418	108.967	9102.08
119	E23	4	50882.1	9328.06	2668.52	6115.19	12573.9
120	E24	4	30366.3	9143.46	719.348	6724.53	19627.3
121	F1	4	31389.3	8880.61	1481.82	4837.11	14463.9
122	F2	4	22411.1	7199.94	355.903	3606.29	16887.3
123	F3	4	23542.9	8479.26	610.974	3983.92	14984.5
124	F4	4	21368.3	8050.11	1045.33	4444.56	13950.5
125	F5	4	6262.79	3388.46	879.961	1146.79	5438.81
126	F6	4	23163.8	5836.8	1678.13	3246.16	6884.3
127	F7	4	9539.24	1992.66	948.857	754.664	1671.73
128	F8	4	13270	4595.49	471.605	2706.74	7589.5
129	F9	4	6503.73	3551.35	947.597	1399.2	5484.88
130	F10	4	6069.35	3249.97	941.464	3743.85	6879.7
131	F11	4	3342.22	2643.21	83.5711	1429.64	5133.59
132	F12	4	10194.1	2664.62	743.318	1877.67	4500.19
133	F13	4	4636.87	2967.24	186.595	1880.27	4627.49
134	F14	4	11714.4	4599.88	1224.32	2171.22	8904.99
135	F15	4	45351.4	7365.55	3485.78	3014.69	4899.73
136	F16	4	12852	4271.32	579.393	1511.2	7441.53
137	F17	4	8495.2	3156.69	1046.82	1690.31	5854.7
138	F18	4	15382.7	4399.83	1541.15	2319.56	7735.54
139	F19	4	8171.24	3263.45	122.836	748.688	4599.45
140	F20	4	19917.2	6803.59	1594.56	5011.97	12322
141	F21	4	14182.4	5428	810.316	2129.78	9414.83
142	F22	4	52968	10804.1	5246.1	8499.83	14941.5
143	F23	4	28976.1	10025.4	2417.17	4513.98	18929.7
144	F24	4	42490.6	9908.91	2653.58	6935.09	18306.1
145	G1	4	26913.2	8792.7	1078.36	5807.22	17196.5
146	G2	4	21389.9	7298.55	1244.62	3317.97	12253.6
147	G3	4	21788.8	8001.26	348.32	4660.59	13923.8
148	G4	4	4062.7	5359.37	290.861	4321.53	12128.2
149	G5	4	16547.5	3395.56	542.654	2914.51	5267.62
150	G6	4	1471.71	1070.17	420.873	703.545	1193.57
151	G7	4	5286.84	1059.12	27.4928	196.72	303.087
152	G8	4	15439.6	5072.27	1350.01	3326.38	10644.1
153	G9	4	57480.3	9698.98	6737.85	12497.1	16818.9
154	G10	4	-2169.87	1051.09	754.637	3167.62	4210.15
155	G11	4	-1536.44	1933.99	299.895	1002.17	5904.21
156	G12	4	6078.4	3357.68	602.358	2292.16	4907.03
157	G13	4	6764.7	2092.51	-32.1779	906.337	3748.22
158	G14	4	3976.75	3325.6	398.052	1727.68	6421.33
159	G15	4	3476.22	1166.51	756.827	1285.34	3626.26
160	G16	4	10641.2	4019.33	857.768	2541.37	8960.36
161	G17	4	14828.4	4725.3	1277.87	3792.89	8910.17
162	G18	4	12320.1	3657.09	-8.39064	2493.36	6360.69
163	G19	4	26530	7283.34	2383.83	5451.93	11179.3
164	G20	4	6849.96	2315.86	794.375	2209.07	4015.27
165	G21	4	8479.22	3747.87	417.136	2812.68	7110.08
166	G22	4	18832.3	6240.93	1985.54	3758.61	11063.2
167	G23	4	26674.8	7935.48	-512.088	2815.45	19015.2
168	G24	4	52349.6	9634.18	3558.75	8489.13	19602.1
169	H1	4	33313.2	10004.1	1141.17	5310.71	16641.4
170	H2	4	30528.8	8094.24	758.043	5249.83	13482
171	H3	4	15554.3	4680.85	1266.31	3956.31	7550.09
172	H4	4	12015.6	4113.26	1036.48	904.85	7449.26
173	H5	4	18640.2	5676.16	1200.76	3425.38	8849.52
174	H6	4	6599.63	2126.95	558.55	1574.92	2586.51
175	H7	4	31000.8	3431.71	1490.08	2970.69	3225.29
176	H8	4	15868.9	4595.99	1143.08	2775.58	7051.43
177	H9	4	12348.1	4170.46	810.528	3326.02	7251.96
178	H10	4	11225.6	4303.8	1112.42	3128.21	7106.7
179	H11	4	5871.33	2666.84	1080	1598.6	3448.64
180	H12	4	5796.61	3504.26	1349.83	2225.72	8189.98
181	H13	4	902.331	2456.42	1262.21	1415.71	4809.37
182	H14	4	6252.57	2114.72	1244.32	1630.68	3251.31
183	H15	4	5696.82	2543.28	718.526	1592.68	5418.25
184	H16	4	2887.39	2984.7	-264.566	2391.03	7502.69
185	H17	4	14141.7	4335.54	1408.49	2539.23	7000.22
186	H18	4	15905.7	5163.02	856.715	3634.57	11210.9
187	H19	4	30045.7	8698.39	3582.26	8571.81	12726.1
188	H20	4	29301.6	7733.28	1784.86	4571.15	12627.2
189	H21	4	24962.1	8234.52	1300.83	4858.69	15516.9
190	H22	4	28165.7	8643.57	649.828	3459.52	13919.4
191	H23	4	22909.9	6905.89	2209.3	2393.25	13814.5
192	H24	4	35217.6	11502.7	1288.11	6700.7	27172.9
193	I1	4	36620.6	11432.7	560.961	5885.2	18176.6
194	I2	4	8401.82	3540.67	274.264	2439.97	5745.34
195	I3	4	17919.1	6522.89	-185.128	4014.29	11096.8
196	I4	4	16606.4	5265.6	469.129	3900.79	9175.43
197	I5	4	1054.3	2117.08	-370.791	852.795	4469.52
198	I6	4	26755.8	7422.43	5072.26	13603.9	17461.8
199	I7	4	2774.81	2061.92	764.988	1127.66	4849.22
200	I8	4	11883.9	2146.4	377.268	2006.86	3177.48
201	I9	4	637.946	2056.4	-3.53321	1416.49	3834.54
202	I10	4	4942.31	2286.72	-117.561	1868.9	3904.2
203	I11	4	2952.98	1284.63	522.702	1406.12	3732.79
204	I12	4	3537.45	3384.36	188.436	2124.61	5998.22
205	I13	4	7462.66	4432.23	1036.06	1775.55	6454.42
206	I14	4	6601.73	2092.55	843.484	1334.85	4444.14
207	I15	4	11835.7	4032.4	484.596	3081.19	7596.73
208	I16	4	8830.57	2974.25	1382.29	4091.14	11114.7
209	I17	4	12023.5	4122.79	1322.61	2743	7578.76
210	I18	4	18166	5384.84	1319.54	3479.8	10672.9
211	I19	4	11901.2	3817.91	1094.67	2949.75	7572.21
212	I20	4	21923.8	7342.2	257.503	4435.37	12814.5
213	I21	4	22244.3	5523.73	1000.12	3952.33	12238.7
214	I22	4	41351.4	10012.2	2037.11	6872.43	17322.3
215	I23	4	19006.7	7822.24	401.413	4528.01	16011.7
216	I24	4	24623.3	7934.46	1151.01	3416.74	15791.1
217	J1	4	28596.6	9049.16	572.538	3633.48	15509.6
218	J2	4	8869.08	1626.34	324.558	1853.57	4929.73
219	J3	4	17729.7	5604.38	-892.53	-115.79	12664
220	J4	4	31683.2	7015.64	2207.96	4805.75	9450.85
221	J5	4	16020.5	5179.87	1572.61	4422.69	10584.2
222	J6	4	13609.8	4279.57	756.716	3575.22	6719.79
223	J7	4	16084.2	2635.08	-111.102	1395.84	4586.73
224	J8	4	9989.76	2520.01	315.065	2287.7	4861.63
225	J9	4	5973.48	3120.68	228.404	1651.67	5143.6
226	J10	4	3443.77	1917.53	-351.223	610.652	4085.29
227	J11	4	6010.25	1921.4	277.026	1432.99	3257.2
228	J12	4	19081.5	4158.14	1829.51	3501.61	3925.74
229	J13	4	10466.5	4081.27	456.267	2104.03	4065.22
230	J14	4	7257.06	2565.04	2343.35	5079.18	4310.85
231	J15	4	15432.4	3559.66	494.872	2401.48	6135.17
232	J16	4	9277	1897.09	921.53	2068.96	1812.56
233	J17	4	16359.6	4435.94	1160.82	3727.35	8178.6
234	J18	4	14681.4	5044.71	1234.46	3690.95	8478.69
235	J19	4	14161.9	4728.96	786.388	3050.03	9909.5
236	J20	4	86842.4	14536	6739.98	10432.7	13022.9
237	J21	4	21892.4	6700.65	1449.05	4651.52	12188
238	J22	4	20623.6	7199.18	1111.27	6085.62	16886.6
239	J23	4	21720	6532.05	1432.51	4413.84	12477.6
240	J24	4	24714.1	7905.83	1546.57	5342.79	17301.7
241	K1	4	39866.3	11964.9	1448.55	6430.8	19105.8
242	K2	4	26537.7	6903.37	2533.46	5941.04	13046.1
243	K3	4	14668.6	5190.26	999.953	3202.07	9499.92
244	K4	4	8605.25	3595.07	432.015	3295.19	6019.78
245	K5	4	14516.9	5816.78	790.874	3159.49	10179.9
246	K6	4	9952	3858.16	458.288	2551.06	6876
247	K7	4	9562.21	3827.01	1123.19	4953.58	6650.93
248	K8	4	9774.46	3885.1	515.611	2118.81	7073.82
249	K9	4	12302.4	4127.55	923.549	1407.36	7447.89
250	K10	4	11244.1	3755.89	1596.29	2021.04	6330.98
251	K11	4	25367.2	4498.57	1752.14	4431.57	8818.49
252	K12	4	5573.87	3133.96	1019.89	2117.92	5736.83
253	K13	4	7411.5	1960.77	1033.66	1914.39	5228.15
254	K14	4	7963.59	2264.53	240.022	1234.48	4883.25
255	K15	4	4647.07	1778.16	431.498	1498.98	3578.84
256	K16	4	5600.83	-16.9132	-5143.93	-1383.45	4676
257	K17	4	10225.3	3061.61	1370.08	1796.21	5413.06
258	K18	4	17944.4	5192.26	1072.99	3142.69	8194.29
259	K19	4	17723	5068.46	1493.74	3388.55	9925.67
260	K20	4	54515	8772.74	3095.27	5436.13	11531.3
261	K21	4	22375.5	7135.97	1545.1	4176.01	13625.4
262	K22	4	30890.7	8069.09	2741.56	5005.12	13207.5
263	K23	4	23576	6870.78	904.026	2206.29	12558.7
264	K24	4	16941.1	5490.21	1623.92	3253.55	15349.5
265	L1	4	33156.4	7883.09	917.28	4609.53	14475
266	L2	4	20088.2	6546.55	634.175	3220.93	12512
267	L3	4	4865.87	2281.61	228.088	1146.71	3350.28
268	L4	4	18644.8	4438.45	819.115	2649.2	9093.05
269	L5	4	13341.6	3730.43	975.017	1808.23	9421.83
270	L6	4	8816.39	2714.58	369.746	2059.12	5924.45
271	L7	4	10098.6	2714.88	824.718	1960.7	4929.05
272	L8	4	8857.28	3333.86	602.377	2069.36	4511.5
273	L9	4	7134.27	3141.39	-7.45685	1006.65	4756.81
274	L10	4	1.11719e+06	101101	54113.5	42871.6	15217.4
275	L11	4	-1354.07	609.866	-152.441	655.113	1714.96
276	L12	4	5925.03	3113.7	895.733	1155.64	4900.9
277	L13	4	12179.4	3629.77	834.19	1856.99	5397.07
278	L14	4	7678.27	2595.68	789.042	1530.62	4403.01
279	L15	4	4052.85	2093.82	2238.3	2437.83	4267.12
280	L16	4	41920.5	6507.65	4367.67	5944.38	4323.31
281	L17	4	23435.8	3861.97	1967.67	3926.57	12248.9
282	L18	4	11246	2541.26	726.008	2301.99	5450.9
283	L19	4	17148.5	5428.23	937.683	3819.91	9366.65
284	L20	4	14117.6	5510.43	896.756	5437.57	11713.2
285	L21	4	247156	34579	21127.3	25931.3	25346.6
286	L22	4	21329.4	6320.54	2123.59	5282.25	15382.1
287	L23	4	22175	5992.34	1058.62	4213.68	12346.4
288	L24	4	20507.8	5239.14	1339.7	2385.3	12783.1
289	M1	4	22702.7	8340.7	862.967	3909.37	12537.6
290	M2	4	26996.9	8126.56	989.477	4242.59	13427
291	M3	4	5196.96	2232.76	421.207	1061.17	4772.47
292	M4	4	6816.08	2386.7	449.055	1975.87	4613.95
293	M5	4	8060.79	3882.7	311.327	1897.73	6648.29
294	M6	4	9395.43	5014.3	-378.985	860.277	7677.82
295	M7	4	8431.76	3809.42	-267.953	2849.28	8730.72
296	M8	4	17435.9	4415.77	726.76	2167.18	6844.89
297	M9	4	8830.95	4292.96	1260.54	3212.92	8922.66
298	M10	4	7700.17	2804.04	352.609	1262.81	6345.84
299	M11	4	4325.45	1903.26	-194.538	880.226	3354.07
300	M12	4	12847.4	3215.48	400.776	2769.44	6072.23
301	M13	4	9446.13	3590.36	489.82	2438.53	7833.18
302	M14	4	10618.2	4198.73	1105.64	2462.32	6916.4
303	M15	4	18643.9	5655.15	404.19	2370.03	8890.69
304	M16	4	9652.24	3328.86	539.551	2103.45	6633.53
305	M17	4	4832.96	2315.58	64.695	263.121	4287.67
306	M18	4	8102.8	3473.72	512.071	2035.75	6263.49
307	M19	4	9757.99	4362.74	997.972	2853.27	7761.13
308	M20	4	21926.2	9354.46	5840.36	10427.9	15266.8
309	M21	4	21837.2	7843.85	2009.83	6179.28	15812.3
310	M22	4	16917.6	6225.5	1492.09	2658	12306.7
311	M23	4	7663.59	2294.14	429.133	26.8255	4512.44
312	M24	4	14768.3	3826.93	1534.77	2502.44	9680.46
313	N1	4	61769.2	13360.3	8141.22	16699.1	17897.4
314	N2	4	25446.1	6936.62	1781.54	3317.65	11285.9
315	N3	4	13051.8	4609.58	105.463	946.577	7112.86
316	N4	4	16446.3	5006.07	1063.76	2695.33	9873.37
317	N5	4	12463.8	3831.08	705.7	2623.02	7219.76
318	N6	4	10458.8	4229.1	1136.12	2406.82	6829.32
319	N7	4	8130.94	3953.71	521.483	2774.73	5348.41
320	N8	4	5274.06	3514.38	-470.017	1497.6	7626.97
321	N9	4	9539.4	3901.48	718.744	2224.11	7652.9
322	N10	4	13072.4	4131.59	1187.16	3018.28	7354.3
323	N11	4	10091.1	3019.86	103.568	2134.83	6428.74
324	N12	4	11441.5	5037.56	257.004	2425.46	8820.11
325	N13	4	14503.9	4449.43	871.484	2848.81	7062.86
326	N14	4	14129	4797.34	509.693	1937.5	9335.18
327	N15	4	13581.7	4865.47	978.239	2649.59	7868.71
328	N16	4	18644.1	5018.69	1994.49	3473.45	8562.65
329	N17	4	14965.5	3855.12	933.302	1847.64	7017.68
330	N18	4	8426.06	3358.18	-124.677	1705.99	7897.17
331	N19	4	13421.6	4232.64	381.844	2248.01	7810.79
332	N20	4	18434.2	5635.86	1115.89	2406.6	8074.9
333	N21	4	14823	5833.45	1484.34	4333.63	8574.95
334	N22	4	59225.1	9670.28	1196.06	2730.49	11369.9
335	N23	4	98967.4	8570.88	4172.47	5187.01	5820.5
336	N24	4	12692.3	2772.67	1151.34	3110.75	6071.18
337	O1	4	27703.6	5183.34	2602.88	930.486	5839.43
338	O2	4	40252.5	7520.54	2457.02	3188.6	14354.9
339	O3	4	10836.8	3334.47	882.146	1446.88	6860.94
340	O4	4	18311.8	3618.97	974.017	2980.35	7513.06
341	O5	4	8395.09	3466.84	738.64	2031	6106.21
342	O6	4	12114.1	4062.39	1048.27	2908.89	7863.52
343	O7	4	13093.5	4562.62	2235.9	4279.13	7156.56
344	O8	4	13698.6	2736.29	1512.69	2456.47	5045.06
345	O9	4	9416.24	3784.42	986.266	1904.74	6800.74
346	O10	4	24983.5	5784.02	1722.27	3822.56	8729.49
347	O11	4	16248.9	3184.91	1076.57	2754.15	5395.66
348	O12	4	18807	3596.94	1233.76	3559.22	7108.76
349	O13	4	7068.03	2050.15	850.771	1963.75	4960.12
350	O14	4	18852.1	3993.07	1291.02	2912.75	6871.59
351	O15	4	12751.1	3874.97	1131.79	3305.05	9557.64
352	O16	4	21660.4	5504.64	1493.2	3283.28	9336.03
353	O17	4	14065.3	4633.05	1597.6	3326.47	7897.56
354	O18	4	12804	4174.82	1284.2	2937.87	8033.23
355	O19	4	12203	3929.76	1483.53	2799.4	7414.57
356	O20	4	11248.9	4675.4	1516.95	4451.07	10287.8
357	O21	4	9486.13	2718.03	955.398	1475.38	5958.88
358	O22	4	8741.17	2457.58	707.757	2601.39	6084.19
359	O23	4	19852.1	2592.55	2260.02	2474.93	5943.57
360	O24	4	24301.6	3456.92	1885.47	2326.04	10305.3
361	P1	4	19575.7	4056.42	789.016	2390.25	7329.91
362	P2	4	9868.09	3482.95	-119.767	786.842	6645.03
363	P3	4	10659.3	3487.87	511.872	2053	7049.11
364	P4	4	18100.8	6698.81	1592.29	4321.68	14127.7
365	P5	4	19984.7	7531.65	639.042	4054.67	13902.9
366	P6	4	17182.7	6701.18	886.158	5027.19	15051.7
367	P7	4	20673.1	7545.83	2472.23	5179.61	13703.1
368	P8	4	14546.7	6075.4	1066.84	3637.45	14074.6
369	P9	4	13806	5849.16	871.47	4059.92	13421.3
370	P10	4	12840.2	5433.16	1136.23	5304.82	14289
371	P11	4	30829.2	5345.2	1640.95	4487.2	9103.2
372	P12	4	25278.1	5850.45	1752.91	4408.16	10802.8
373	P13	4	17212.6	4717.53	1569.23	4328	12472.1
374	P14	4	9325.06	4488.72	790.803	4142.18	11644.8
375	P15	4	36487.6	7850.31	2968.77	6515.94	11736.8
376	P16	4	9482.39	4598.1	1763.4	4528.35	12173.8
377	P17	4	9218.86	4659.91	1699.11	3676.16	10505.4
378	P18	4	8503.12	3194.33	1277.37	2167.75	8776.35
379	P19	4	43598.8	6667.31	4588.15	5927.9	7433.98
380	P20	4	11676.1	3207.08	1533.9	2896.79	7312.84
381	P21	4	9576.17	3312.88	1661.61	3649.53	9126.49
382	P22	4	21796.4	5117.59	3083	3984.68	10708
383	P23	4	13802.3	3585.73	1178.89	3338.34	8980.83
384	P24	4	18910.6	4669.51	1395.32	2664.47	10497.4
1	A1	5	324002	34327.6	10772.9	147115	911.379
2	A2	5	457746	44957.1	16995.9	211336	-49.826
3	A3	5	318720	29783.8	12283.1	141104	-291.122
4	A4	5	483935	43010.9	21256.1	219701	1084.31
5	A5	5	302899	24301.2	13543	139925	-512.811
6	A6	5	297976	20257.9	4446.34	129396	-22835.2
7	A7	5	285874	21612.2	14190.4	139598	-2132.78
8	A8	5	282964	18937.9	13960.5	136275	-3592.47
9	A9	5	305448	20214.8	15708.6	145243	-1873.51
10	A10	5	298777	20283.7	15792	144944	-2399.14
11	A11	5	292127	18648	16025	139851	-3687.43
12	A12	5	294613	18658.3	16703.4	142114	-3547.16
13	A13	5	265817	15945.1	15341.7	135314	-2153.48
14	A14	5	269901	17172.4	14744.9	135272	-2495.13
15	A15	5	-2403.82	-466.645	-229.335	-1282.8	357.468
16	A16	5	13437.6	5639.26	-971.202	-1498.43	11315.2
17	A17	5	12157	3921.69	302.053	3199.34	12396.9
18	A18	5	9738.51	3963.44	1227.03	2985.17	11825.2
19	A19	5	14480.6	5611.92	2107.15	5736.31	14568.9
20	A20	5	13326.5	4317.5	193.955	2901.37	8992.99
21	A21	5	12302.3	5064.6	2117.44	5994.75	14513.1
22	A22	5	10922.7	3897.58	1005.32	1901.95	5620.34
23	A23	5	16662.6	3284.95	1254.29	2250.68	6133.67
24	A24	5	35853.9	6698.96	1842.97	5368.85	13698.9
25	B1	5	226641	23179.2	16130.2	211306	3444.61
26	B2	5	182461	16891.7	13251.2	148831	1186.66
27	B3	5	177890	15911.7	13061.9	149123	1435.91
28	B4	5	176593	13387	14047.2	149950	340.346
29	B5	5	177900	13086.2	15221.9	154834	544.87
30	B6	5	173616	12540.6	15871.8	154678	309.617
31	B7	5	175265	12868.3	16340.8	156009	873.147
32	B8	5	182825	12690.8	17052.5	157609	72.5485
33	B9	5	173297	11324.7	17455.2	157313	-835.089
34	B10	5	171348	10948	17334.7	153228	-1103.21
35	B11	5	159461	9150.02	17054	145907	-44.7066
36	B12	5	166881	10286.2	17099.3	154515	-1244.49
37	B13	5	163714	10046.8	18307.9	153192	25.3822
38	B14	5	294833	26264.3	31370.3	164251	2094.32
39	B15	5	176577	11607.5	18820.2	160188	737.051
40	B16	5	11542.3	3697.43	143.138	2028.35	8005.95
41	B17	5	11239.3	2842.24	750.849	3110.6	7045.23
42	B18	5	14489.4	4459.37	1429.79	3164.94	7119.18
43	B19	5	15765.7	5916.02	1797.3	3231.85	7957.13
44	B20	5	18988.7	4419.62	1807.77	3444.8	8864.82
45	B21	5	38988	6958.5	1750.92	4138.73	10938.5
46	B22	5	19792.2	5876.26	1942.12	3235.86	9321.16
47	B23	5	18550.3	5361.52	828.518	3067.64	11669.7
48	B24	5	35378.3	6623.26	2590.49	7018.52	14527.4
49	C1	5	324107	30052.2	20226.7	241685	5761.1
50	C2	5	185463	17900.4	12961.1	146641	4617.28
51	C3	5	185738	15079.8	14582.9	153380	1218.16
52	C4	5	183053	13464.4	14150.9	149829	1636.46
53	C5	5	180985	13356.4	15206.1	150754	1287.4
54	C6	5	177570	11108.5	15364.4	146762	-635.994
55	C7	5	173012	10697.5	15832.7	145647	-1160.06
56	C8	5	183894	12408.9	16970.9	152742	786.458
57	C9	5	187663	12445.5	18018.5	152435	1191.62
58	C10	5	179981	11816.1	17602.1	152594	526.906
59	C11	5	179980	12752.8	19322.6	146098	2318.03
60	C12	5	188315	12137.9	19093.4	156931	989.941
61	C13	5	166155	9986.56	18835.3	149276	837.368
62	C14	5	166983	10708.8	18215.6	152887	542.701
63	C15	5	170481	10666.9	18060.8	150866	2286.39
64	C16	5	12268.7	4443.75	723.493	2173.7	8804.44
65	C17	5	13100.5	4316.8	213.64	1653.75	7523.06
66	C18	5	19768.9	5561.16	1290.34	3337.85	10272.7
67	C19	5	19078.1	4769.28	694.575	3371.12	10196.5
68	C20	5	17850.9	5806.57	1588.89	3271.83	10716.5
69	C21	5	18479	5606.23	769.525	4394.63	11050.2
70	C22	5	16744	5020.39	821.426	2504.77	10784.1
71	C23	5	15825.9	4020.07	1240.53	2988.63	10775.5
72	C24	5	38037.8	4676.5	1929.57	3457.2	6315.11
73	D1	5	25670	5843.5	1798.71	2293.33	6855.2
74	D2	5	20744.4	7301.9	795.976	4285.55	13039.7
75	D3	5	12881.1	4122.26	902.736	3323.96	6630.14
76	D4	5	8847.13	4431.37	901.862	2730.94	8287.14
77	D5	5	15317.8	4206.82	922.545	2539.58	7659.53
78	D6	5	2984.1	2422.26	610.784	1759.16	4260.51
79	D7	5	5150	2808.27	745.344	1225.85	4871.14
80	D8	5	15456.6	6166.83	2579.86	6714.97	11269.7
81	D9	5	41803.1	9140.72	5475.22	8457.62	9052.42
82	D10	5	8134.51	3492.24	301.263	1313.7	6625.32
83	D11	5	11482.6	4598.01	328.071	4029.36	8539.82
84	D12	5	7363.24	2583.34	796.591	1226.47	6470.08
85	D13	5	9559.41	3133.77	782.973	2487.19	6642.38
86	D14	5	9144.69	3012.97	804.264	2147.65	13637.7
87	D15	5	10598	3289.64	810.527	1450.57	7482.75
88	D16	5	5809.72	1933.09	1043.57	2826	4050.49
89	D17	5	3528.13	1459.19	-3747.78	-4900.82	-1914.56
90	D18	5	11775.6	3804.29	647.052	2700.36	5792.34
91	D19	5	6720.36	1697.54	413.414	1599.66	3289.73
92	D20	5	10925.3	3803.21	807.858	2575.37	7021.02
93	D21	5	8110.59	2926.42	1022.49	2458.22	5673.45
94	D22	5	11504.5	3476.92	1439.52	3081.44	6987.43
95	D23	5	19472.9	6646.84	1397.58	5538.67	14256.6
96	D24	5	16107.4	4469.73	1675.53	3819.98	8071.32
97	E1	5	32634.3	7442.64	1121.38	4453.38	12967.2
98	E2	5	19920	6550.18	1508.02	4426.55	14309.6
99	E3	5	22599.7	8246.38	571.207	4866.1	15981.8
100	E4	5	18243.5	8502.29	839.905	4389.72	14979.4
101	E5	5	5825.33	2822.76	738.464	1512.98	4398.81
102	E6	5	6441.12	2091.28	1033.87	2617.62	5475.14
103	E7	5	3401.75	2756.23	-40.6431	2525.53	4264.08
104	E8	5	16464.4	5116.34	1737.5	2576.43	6021.21
105	E9	5	7061.69	3247.21	540.685	1757.9	6003.33
106	E10	5	8065.94	3928.74	1188.56	2214.54	7358.27
107	E11	5	10226	4571.17	840.048	2573.62	7738.13
108	E12	5	7601.61	3396.5	816.254	2539.87	5731.75
109	E13	5	22868.4	5820.64	2783.67	5638.86	11023.2
110	E14	5	1037.12	1799.4	382.056	1290.52	3565.98
111	E15	5	10141.2	3213.19	927.729	2258.6	6264.38
112	E16	5	11905.7	4610.49	-193.283	1615.56	7776.4
113	E17	5	12358.5	4708.27	905.305	3505.57	9165.29
114	E18	5	7912.09	1584.94	994.868	933.553	2966.73
115	E19	5	7788.31	2918.47	-40.5325	1678.96	6094.47
116	E20	5	5198.8	2836.3	1491.93	2481.68	7504.03
117	E21	5	-1136.9	1552.05	-222.065	991.95	3679.29
118	E22	5	14922.3	4373.31	21.8766	-31.9578	8190.36
119	E23	5	52246.3	8773.37	3312.42	6032.5	12253.6
120	E24	5	29421.3	9677.13	1766.35	8549.51	22592
121	F1	5	31555.2	8769.39	1387.33	4235.54	13528.2
122	F2	5	19526.5	7625.27	21.9093	4016.25	15936.2
123	F3	5	22067.4	8347.5	259.278	4107.07	14664.2
124	F4	5	20625.3	7671.81	1232.01	4303.39	13354.7
125	F5	5	5927.33	2672.14	161.952	1137.56	5164.15
126	F6	5	23264.8	5552.25	1924.73	3525.35	6354.35
127	F7	5	8786.68	1564.42	971.357	690.753	1040.26
128	F8	5	11775.3	4159.85	917.033	2262.58	7433
129	F9	5	5338.05	3138.78	566.228	1658.16	5821.9
130	F10	5	5968.58	3268.19	860.143	3770.28	7024.4
131	F11	5	905.083	2600.88	406.846	1798.45	5236.87
132	F12	5	8885.03	2497.22	1161.07	2255.97	5050.56
133	F13	5	3805	2517.78	-165.598	1706.46	3950.19
134	F14	5	11663.6	4777.27	1382.96	2222.5	8636.1
135	F15	5	47555.7	7278.71	2851.72	2999.55	5687.22
136	F16	5	12387.5	4523.05	462.413	1500.11	6989.93
137	F17	5	9157.13	3765.01	698.601	1540.35	6377.49
138	F18	5	13955	3515.81	618.17	2185.4	7769.98
139	F19	5	7651.29	2616.08	-306.834	503.182	4118.32
140	F20	5	18047.8	6791.47	1532.75	4928.38	13027.6
141	F21	5	13803.3	4766.96	555.801	1849.42	9190.74
142	F22	5	52176.4	10800.1	5001.51	8564.92	14775.3
143	F23	5	26654.4	8412.39	696.225	5057.91	19676.4
144	F24	5	41337.4	9463.75	1059.51	6439.89	18021
145	G1	5	27257.8	8810.27	1448.53	5813.27	15630.8
146	G2	5	19338.8	6447.52	867.745	3728.56	11337
147	G3	5	21862.8	7649.18	779.323	4309.49	13971.6
148	G4	5	2882.68	4390.27	-134.135	4247.05	12399.7
149	G5	5	17277	3309.47	647.828	2580.55	5011.54
150	G6	5	2463.23	137.451	527.885	838.874	1024.15
151	G7	5	5235.99	494.717	-477.767	73.9421	-129.558
152	G8	5	16589.5	5082.43	1744.43	2423.9	9833.58
153	G9	5	58876.2	9823.16	6080.38	12721.9	16283.7
154	G10	5	-1288.97	1336.08	655.075	2837.97	4466.75
155	G11	5	-1054.93	1960.65	16.8872	1067.03	5800.74
156	G12	5	6245.62	2624.19	140.466	2179.46	4708.39
157	G13	5	5546.52	1790.07	586.909	989.286	4435.81
158	G14	5	4666.58	3041.96	640.592	1930.95	6328.23
159	G15	5	2418.49	1379.74	499.819	1384.59	3109.29
160	G16	5	10723.9	3073.5	657.646	2213.28	7459.81
161	G17	5	15637.5	4823.5	1301.15	3729.34	8142.62
162	G18	5	10513.7	3176.45	-450.796	1561.31	6153.94
163	G19	5	25666.2	8002.33	1928.99	5001.22	10408.7
164	G20	5	4978.51	2393.2	353.483	1489.26	5915.49
165	G21	5	8234.21	3282.42	58.9948	2973.15	8647.36
166	G22	5	17869.5	6214.8	1596.77	4029	11649.6
167	G23	5	22605.3	8279.98	-762.772	2972.38	17110.8
168	G24	5	51750.2	10454.4	3137.67	8156.02	18743.3
169	H1	5	31344.2	10551.1	1944.3	5240.13	15943.1
170	H2	5	28792	7719.71	1326.92	5200.98	13520
171	H3	5	14413.8	4203.18	1200.16	3743.53	9158.28
172	H4	5	9960.13	4016.29	952.243	1021.31	7507.95
173	H5	5	17164.1	5345.54	838.319	3160.59	9125.15
174	H6	5	4561.34	1676.3	323.277	1288.08	2215.75
175	H7	5	29516.9	3698.18	1537.72	3004.81	3652.74
176	H8	5	14563.2	4546.66	820.597	2770.29	6652.35
177	H9	5	10835.7	3753.77	857.786	3323.59	6718.84
178	H10	5	10656	4518.19	1352.98	2824.07	7667.44
179	H11	5	4603.89	2127.63	566.775	1301.25	3798.04
180	H12	5	5111.86	3143.74	1117.87	1881.2	9150.04
181	H13	5	-223.726	2339.7	1000.26	1255.94	5117.82
182	H14	5	3959.21	1886.93	1550.03	1318.3	2868.16
183	H15	5	4504.11	2296.58	406.926	1931.21	4923.61
184	H16	5	2784.53	2561.86	329.022	2380.48	7101.73
185	H17	5	11202.2	4244.93	590.476	2182.13	7833.17
186	H18	5	14824.3	5025.26	1767.25	3935.1	10658.2
187	H19	5	27830.2	8430.74	3203.16	7661.05	12684.4
188	H20	5	26389.3	7605.44	1475.16	3582.66	12614.8
189	H21	5	22346.8	7939.83	1607.73	4279.38	14923.1
190	H22	5	28152.8	7609.97	590.447	3308.03	14668.7
191	H23	5	21410.2	7633.75	1321.74	2041.27	13813.8
192	H24	5	33432.8	11207.5	2072.62	6675.4	26628.9
193	I1	5	36118.8	10497.7	1065.96	4968.72	17692.6
194	I2	5	6810.53	2973.05	303.75	2589.21	4931.41
195	I3	5	15413.3	5846.6	308.833	3093.97	11395.5
196	I4	5	12768.8	5147.2	612.906	3778.24	9405.42
197	I5	5	1165.58	2410.19	-273.059	330.929	4690.98
198	I6	5	26492.4	6450.6	5352.62	13154.1	17808.2
199	I7	5	2356.43	2510.99	934.122	1132.93	4116.89
200	I8	5	11678.5	2369.84	543.441	1584.99	3167.62
201	I9	5	-1013.71	2345.37	-331.274	1191	3557.46
202	I10	5	3939.34	2212.19	289.113	1640.08	2926.31
203	I11	5	2838.43	1470.89	43.7225	783.594	2297.32
204	I12	5	3489.34	2982.9	-220.467	1900.12	6535.03
205	I13	5	7435.91	4379.61	1116.46	845.458	5883.05
206	I14	5	6280.63	1512.82	1388.32	1591.21	4741.85
207	I15	5	11588.6	3306.44	-6.98739	3200.06	7459.01
208	I16	5	8617.93	2997.33	1320.53	4196.93	11029.2
209	I17	5	10733.2	3810.23	1637.14	2212.67	7573.37
210	I18	5	16451.3	4995.23	1133.46	3679.86	10003.3
211	I19	5	11728.7	3930.73	1060.63	2481.74	8070.74
212	I20	5	17741.6	6864.77	756.511	3970.68	12250.3
213	I21	5	20578.8	5352.39	948.069	3724.43	11539.5
214	I22	5	41830.2	10098.4	2341.29	6646.6	17247
215	I23	5	17793.7	7110.35	606.676	4271.11	14733
216	I24	5	21788.3	7413.57	1236.83	3501.55	14686.4
217	J1	5	26924.4	8956.12	667.897	3734.13	13962.4
218	J2	5	6326.61	2435.81	434.262	1839.03	3675.17
219	J3	5	14715.4	5551.2	-419.292	-974.78	10500.6
220	J4	5	30008.1	6955.61	2455.71	4403.44	9435.02
221	J5	5	16390.5	5304.12	1419.92	4325.34	10206.3
222	J6	5	11576.4	4159.14	1161.24	3601.93	5780.3
223	J7	5	14225.5	2840.48	459.136	900.761	4267.77
224	J8	5	10078.4	3006.43	243.232	2277.33	4437.04
225	J9	5	4545.37	2860.47	767.93	1429.56	5504.46
226	J10	5	3694.79	1777.25	-97.6218	281.187	2680.58
227	J11	5	6170.8	1780.34	312.78	934.632	2313.12
228	J12	5	17354.6	4315.9	1611.77	3215.73	3942.03
229	J13	5	8996.95	3663.09	955.821	1889.59	3930.07
230	J14	5	5858.29	2219.09	2285.5	4580.9	3355.99
231	J15	5	14450.8	3547.2	595.218	2026.13	6301.72
232	J16	5	9210.45	2156.39	1163.69	2250.57	2018.22
233	J17	5	15502.8	4531.85	1073.74	3121.96	7695.06
234	J18	5	12930.8	4906.18	1134.21	2700.01	6954.28
235	J19	5	13142.6	4736.59	686.349	3086.87	8910.43
236	J20	5	87559.9	14635.4	6675.34	10803.1	13036.4
237	J21	5	22148.8	7043.04	1503.42	4101.87	11720.7
238	J22	5	21002.7	8149.04	375.847	5635.39	15296.9
239	J23	5	21036.9	6331.64	2020.34	4175.78	11079.5
240	J24	5	23788.1	7710.91	1395.81	4771.21	16249.9
241	K1	5	38233.9	11115.1	1616.07	6098.26	18669.6
242	K2	5	23102.7	7301.62	2757.28	4861.69	13676.2
243	K3	5	12551.3	4976.81	910.314	2870.48	9200.38
244	K4	5	7562.77	3002.71	1016.08	2525.49	5507.21
245	K5	5	14363.7	5601.81	790.51	2993.92	9955.15
246	K6	5	8664.39	3597.69	444.361	2142.38	6954.19
247	K7	5	9358.87	3759.78	943.49	4971.52	7312.85
248	K8	5	8163.57	3768.02	646.921	2261.54	7074.99
249	K9	5	11087.1	3267.33	812.285	1589.92	6554.6
250	K10	5	9337.96	2877.74	1628.31	1423.27	6313.47
251	K11	5	23121.7	4308.35	1491.76	3766.97	8277.33
252	K12	5	4402.55	3098.95	773.682	1796.63	5988.84
253	K13	5	6247.4	2218.88	622.24	1933.26	5038.63
254	K14	5	5908.84	2324.64	82.0283	1121.63	4661.23
255	K15	5	2387.54	1486.98	256.36	1201.62	4557.62
256	K16	5	4575.55	-90.5715	-4812.89	-1195.11	5459.29
257	K17	5	10131.3	3458.5	1399.91	1255.27	6477.31
258	K18	5	16240.8	4702.35	1119.17	2997.01	8730.63
259	K19	5	17327.2	5049.03	1249.8	3418.63	10661.6
260	K20	5	55807.5	8546.38	2990.49	5684.51	10162.8
261	K21	5	21266.7	6295.8	1741.76	4324.41	13801.7
262	K22	5	31320.5	7985.75	3294.2	4962.17	13941.7
263	K23	5	21995.8	6841.67	743.441	1512.68	13015
264	K24	5	15478.5	6700.18	1517.4	3216.3	15837
265	L1	5	31074.5	8407.33	914.543	4221.07	14374.5
266	L2	5	19118.4	6326.17	1281.27	3153.4	11762.1
267	L3	5	4250.37	2198.63	484.482	995.752	4559.92
268	L4	5	17250.9	4039.95	771.081	2434.98	8249.85
269	L5	5	12926.4	2974.23	613.288	2321.51	8900.78
270	L6	5	8092.94	3505.85	470.817	2725.55	6544.46
271	L7	5	8642.79	3152.81	1227.2	1919.08	4901.69
272	L8	5	8665.86	3515.03	658.649	1935.77	5132.04
273	L9	5	7069.16	2715.95	-127.721	1668.66	5000.98
274	L10	5	1.11796e+06	101464	53924.2	42720.8	15080.9
275	L11	5	-1287.84	1129.88	-289.039	796.009	1268.46
276	L12	5	5349.01	2625.61	694.394	1586.73	5033.63
277	L13	5	12060.6	3015.59	610.282	1957.22	5857.73
278	L14	5	6632.81	2263.71	541.639	2061.16	4409.12
279	L15	5	4241.6	2483.46	2232.44	2205.13	4980.42
280	L16	5	41407.5	6156.1	4141.47	6547.01	4927.62
281	L17	5	22189.7	3859.33	1488.93	4084.51	11414.3
282	L18	5	9906.28	2344.35	752.304	2601.02	4712.23
283	L19	5	15150.3	5132.24	746.465	3722.68	11057.8
284	L20	5	13308.5	5540.75	963.164	5318.54	11263.8
285	L21	5	246042	34357.6	21673.5	26257	25086.4
286	L22	5	20809.7	6785.36	2671.45	5475.9	15578.4
287	L23	5	22623.2	5828.81	1690.18	5049.23	12779.9
288	L24	5	18315.7	4689.72	1309.31	2457.28	13531.3
289	M1	5	22781.3	6583.85	930.674	3717.14	11137.4
290	M2	5	26236.2	8154.21	891.251	4066.66	12648
291	M3	5	5764.1	2113.52	81.616	1454.2	4322.36
292	M4	5	7466.15	3014.3	-89.097	751.898	4210.17
293	M5	5	6932.97	3192.72	243.206	2123.63	6220.4
294	M6	5	8787.63	4218.05	-275.17	-154.685	6487.78
295	M7	5	5876.97	3948	-318.424	2507.88	7788.54
296	M8	5	17989	4132.56	765.189	2287.59	7042.32
297	M9	5	8758.2	4121.07	1259.03	2559.77	8658.79
298	M10	5	6099.03	3394.22	25.217	2026.86	5797.64
299	M11	5	4000.02	1719.88	-94.2152	566.391	3294
300	M12	5	14200.9	3321.02	138.16	2842.45	5974.31
301	M13	5	9028.71	3944.16	220.964	1986.58	7704.34
302	M14	5	11617.8	3977.32	1090.05	2392.17	6977.04
303	M15	5	20415.4	5461.47	600.575	2592.52	8754.72
304	M16	5	9951.91	2801.4	55.1972	1697.68	6562.17
305	M17	5	5860.18	2168.64	-21.0813	-91.2561	3652.91
306	M18	5	7430.97	3665.77	576.474	2417.41	6156.55
307	M19	5	9494.01	3818.97	976.907	2163.3	7709.69
308	M20	5	21334.6	9099.79	5827.23	10523.5	13525.1
309	M21	5	23178.5	7775.3	1477.45	6122.99	15139.7
310	M22	5	16928.3	6284.71	1187.17	2011.9	11498.3
311	M23	5	7455.19	2312.6	163.003	141.865	2406.63
312	M24	5	13400.8	3043	1490.26	2517.69	9081.54
313	N1	5	59017.5	13531.1	8208.06	16963.9	15964.6
314	N2	5	20685.7	6032.8	1379.97	2906.12	9752.06
315	N3	5	12802.4	3885.99	236.109	580.754	6249.81
316	N4	5	13457.9	4530.44	1326.14	2434.97	8786.9
317	N5	5	10526.9	4352.43	1063.79	2662.62	7358.5
318	N6	5	10075.2	4207.89	641.894	2292.67	7372.57
319	N7	5	6806.74	2595.98	662.321	2775.71	6056.12
320	N8	5	5317.18	3343.63	-303.412	1424.21	7436.52
321	N9	5	11363.9	4353.54	583.305	1815.76	8531.03
322	N10	5	11787.8	4101.05	326.936	2465.41	5910.93
323	N11	5	8768.33	2467.5	188.882	1774.6	5125.87
324	N12	5	12452.4	4574.97	609.751	2373.45	7961.4
325	N13	5	13114.3	4394.24	790.178	2897.74	6625.96
326	N14	5	14902.8	4357.72	618.783	1915.87	7589.45
327	N15	5	13215	4612.52	848.991	2401.67	8237.76
328	N16	5	18448.3	4684.83	1870.37	4275.69	8758.52
329	N17	5	15014.2	3431.72	785.932	2699.03	5777.31
330	N18	5	7286.9	3231.76	-251.357	1912.71	6798.16
331	N19	5	12370.8	4501.12	398.886	2191.76	7486.61
332	N20	5	18900.2	5039.29	1272.73	2393.14	7612.37
333	N21	5	13296.4	4948.03	1497.07	4289.67	9266.46
334	N22	5	57749.7	8053.11	912.822	2658	11899.1
335	N23	5	99186.1	7702.65	3837.01	5159.16	5580.49
336	N24	5	13969.6	3129.62	1219.31	1801.56	4403.75
337	O1	5	27821.9	5812.44	2604.02	682.386	5422.78
338	O2	5	39734.9	7018.04	2010.67	3521.72	13400.7
339	O3	5	11022.8	3541.07	723.724	1670.08	5908.06
340	O4	5	16867.2	4681.76	943.47	3064.71	8563.71
341	O5	5	6597.68	3584.35	587.198	1897.13	6297.38
342	O6	5	8050.46	4617.16	1180.69	2821.2	7454.9
343	O7	5	12954	4492.34	2362.73	3708.75	7012.1
344	O8	5	12953.2	3070.39	1444.78	2252.54	4537.58
345	O9	5	8851.26	3631.01	1258.87	2185.24	6529.25
346	O10	5	25422.9	5859.03	1850.82	4268.68	8854.11
347	O11	5	16812.6	3888.15	1278.57	2445.84	4867.49
348	O12	5	17522.6	4040	1503	3369.84	7439.72
349	O13	5	6923.86	2034.53	1386.81	2059.35	4728.87
350	O14	5	17330	3420.44	1681.92	2771.26	6731.11
351	O15	5	11954.6	4931.65	1118.13	3396.09	10058.9
352	O16	5	19619.6	5090.31	1148.74	3310.62	9090.33
353	O17	5	14068.1	4529.53	1178.11	3463.41	7925.93
354	O18	5	12661.7	4115.13	1318.61	2852.39	8938.28
355	O19	5	11672.5	4729.09	1374.29	2243.65	7685.2
356	O20	5	12870.5	5261.05	1524.44	4130.87	9909.09
357	O21	5	8694.48	3468.99	739.083	1824.11	6132.58
358	O22	5	10064.1	3006.27	701.402	2320.25	6082.12
359	O23	5	18163.4	3146.82	1754.67	3005.68	5952.73
360	O24	5	25567.3	3794.63	1872.87	3249.37	10071.7
361	P1	5	20767.6	4445.76	1237.89	875.641	7824.1
362	P2	5	11173.2	2760.99	-19.6767	178.686	6857.48
363	P3	5	11589.9	4259.92	342.379	2484.59	7271.38
364	P4	5	18831.1	6123.39	1665.06	3462.94	13838.1
365	P5	5	18973.3	7353.34	922.125	3584.76	13356.4
366	P6	5	16060.4	6057.08	894.687	4805.29	14154.6
367	P7	5	21546.1	7390.74	2271.22	4383.54	13257.1
368	P8	5	13447.6	6445.93	646.094	3675.17	13525.5
369	P9	5	13985.3	6551.38	677.25	4178.15	13981.9
370	P10	5	13343.8	5607.85	1080.51	4490.78	13516.3
371	P11	5	30697.8	4996.16	1733.24	4024.16	9293.22
372	P12	5	24999.1	6094.27	1909.33	4244.04	10805.7
373	P13	5	16959.7	5809.27	1251.77	4113.16	12813.4
374	P14	5	9262.35	4686.94	839.391	3317.72	11833.9
375	P15	5	37027.5	7919.78	2854.76	5338.59	13332.8
376	P16	5	11648.2	4683.75	1313.73	4079.61	12267.6
377	P17	5	11801.1	4285.48	1083.17	2782.72	10648.6
378	P18	5	8310.47	2881.15	1307.85	1744.79	7550.41
379	P19	5	45520.9	7164.4	4464.94	5937.87	8163.64
380	P20	5	11102.1	3831.91	1578.16	2044.26	8033.95
381	P21	5	8840.55	4399.72	1604.46	3065.5	9339.65
382	P22	5	24230.2	5017.38	2778.28	4419.88	10860.8
383	P23	5	15373.3	4083.15	1037.92	2004.34	9712.92
384	P24	5	19717.5	4037.39	1429.82	959.957	10314.9
1	A1	6	325459	34588	11486.9	146936	1047.54
2	A2	6	460861	44944.7	17200.5	211960	670.994
3	A3	6	320662	29558.1	12570.5	141799	354.927
4	A4	6	488595	42534.5	21410.4	219896	1676.59
5	A5	6	305465	24867.2	13934.8	141288	-395.653
6	A6	6	301956	21604.8	4970.56	129928	-22645.6
7	A7	6	288212	22005.6	14209.1	139809	-1769.71
8	A8	6	285911	19414.6	13938	137704	-3706.54
9	A9	6	308648	21302.9	15753.3	144979	-1686.91
10	A10	6	301086	20551	15868	144672	-3103.2
11	A11	6	295166	19112.3	16432.4	140005	-4187.56
12	A12	6	298022	19186.3	16284	142130	-3507.6
13	A13	6	267901	17524.1	15373.2	135373	-3088.39
14	A14	6	271018	17349.3	14729.7	134935	-1997.65
15	A15	6	-3619.84	-930.258	175.956	-941.951	-401.823
16	A16	6	15565.8	5923.46	-1304.91	-1291	10770.8
17	A17	6	11682.4	4664.01	118.623	2447.41	11146
18	A18	6	11126	3089.12	1318.87	3335.64	11593.2
19	A19	6	12540.9	5946.89	2398.01	5985.26	14340
20	A20	6	15983.3	4575.55	-135.957	1982.2	9784.24
21	A21	6	8938.1	5792.48	2784.5	6191.8	14085.6
22	A22	6	12802.2	4245.47	1105.76	1663.43	5733.42
23	A23	6	18869.6	3094.1	799.132	1842.66	4294.03
24	A24	6	32384.1	7782.02	2119.43	3810.56	13713.5
25	B1	6	228968	23679.2	15391.8	211833	2517.01
26	B2	6	183550	17149.6	12528.6	147948	1580.83
27	B3	6	179060	15924.3	13272.4	149385	1787.44
28	B4	6	177588	14241.7	13404	150916	607.827
29	B5	6	178953	13650.4	14927.8	155350	623.921
30	B6	6	174751	12646	15232.8	154191	511.95
31	B7	6	175321	13137.8	16191	155129	471.994
32	B8	6	183543	12508	16974.9	157151	493.416
33	B9	6	176693	11473.2	16903.5	156933	-525.364
34	B10	6	171845	10561.5	17106.2	154127	-395.192
[truncated: 15,326 more rows]

## Sheet: Amplification Data
Block Type	384-Well Block
Calibration Background is expired	No
Calibration Background performed on	12-07-2023
Calibration Pure Dye ABY is expired	No
Calibration Pure Dye ABY performed on	12-07-2023
Calibration Pure Dye CY5 is expired	No
Calibration Pure Dye CY5 performed on	12-07-2023
Calibration Pure Dye FAM is expired	No
Calibration Pure Dye FAM performed on	12-07-2023
Calibration Pure Dye JUN is expired	No
Calibration Pure Dye JUN performed on	12-07-2023
Calibration Pure Dye MUSTANG PURPLE is expired	No
Calibration Pure Dye MUSTANG PURPLE performed on	12-07-2023
Calibration Pure Dye NED is expired	No
Calibration Pure Dye NED performed on	12-07-2023
Calibration Pure Dye ROX is expired	No
Calibration Pure Dye ROX performed on	12-07-2023
Calibration Pure Dye SYBR is expired	No
Calibration Pure Dye SYBR performed on	12-07-2023
Calibration Pure Dye TAMRA is expired	No
Calibration Pure Dye TAMRA performed on	12-07-2023
Calibration Pure Dye VIC is expired	No
Calibration Pure Dye VIC performed on	12-07-2023
Calibration ROI is expired	No
Calibration ROI performed on	12-07-2023
Calibration Uniformity is expired	No
Calibration Uniformity performed on	12-07-2023
Chemistry	TAQMAN
Date Created	2024-10-02 11:09:24 AM CDT
Experiment Barcode
Experiment Comment
Experiment File Name	P:\Hari\qPCR\qPCR templates\2024-01-10_qPCR_BEAS2B_GFP_KLF4_Dox_T11B_Taqman_Repeat.eds
Experiment Name	2024-10-01_BEAS2B_GFP_KLF4_DOX_T11B_Taqman_qpCR_Repeat
Experiment Run End Time	2024-10-01 19:17:44 PM CDT
Experiment Type	Standard Curve
Instrument Name	272530090
Instrument Serial Number	272530090
Instrument Type	QuantStudio™ 5 System
Passive Reference	ROX
Post-read Stage/Step
Pre-read Stage/Step
Quantification Cycle Method	Ct
Signal Smoothing On	true
Stage/ Cycle where Ct Analysis is performed	Stage2, Step2
User Name
Well	Well Position	Cycle	Target Name	Rn	Delta Rn
1	A1	1	HsT11B_II	2.1254	-0.0247742
1	A1	2	HsT11B_II	2.12771	-0.0311582
1	A1	3	HsT11B_II	2.15168	-0.0158841
1	A1	4	HsT11B_II	2.15934	-0.0169175
1	A1	5	HsT11B_II	2.17274	-0.0122069
1	A1	6	HsT11B_II	2.18667	-0.00696852
1	A1	7	HsT11B_II	2.2021	-0.00022759
1	A1	8	HsT11B_II	2.2108	-0.000223894
1	A1	9	HsT11B_II	2.21838	-0.00133409
1	A1	10	HsT11B_II	2.23044	0.00203536
1	A1	11	HsT11B_II	2.25022	0.0131196
1	A1	12	HsT11B_II	2.25308	0.00729225
1	A1	13	HsT11B_II	2.2593	0.00481472
1	A1	14	HsT11B_II	2.27974	0.0165643
1	A1	15	HsT11B_II	2.28447	0.0125986
1	A1	16	HsT11B_II	2.28547	0.00490854
1	A1	17	HsT11B_II	2.30041	0.0111598
1	A1	18	HsT11B_II	2.30874	0.0107944
1	A1	19	HsT11B_II	2.31007	0.00342856
1	A1	20	HsT11B_II	2.3239	0.00856898
1	A1	21	HsT11B_II	2.33129	0.00726996
1	A1	22	HsT11B_II	2.33407	0.00135277
1	A1	23	HsT11B_II	2.33585	-0.00555887
1	A1	24	HsT11B_II	2.34073	-0.00936796
1	A1	25	HsT11B_II	2.35648	-0.00231447
1	A1	26	HsT11B_II	2.36753	4.814e-05
1	A1	27	HsT11B_II	2.37321	-0.00296035
1	A1	28	HsT11B_II	2.37876	-0.00610425
1	A1	29	HsT11B_II	2.38712	-0.00643482
1	A1	30	HsT11B_II	2.394	-0.00825479
1	A1	31	HsT11B_II	2.40581	-0.00513687
1	A1	32	HsT11B_II	2.41557	-0.004061
1	A1	33	HsT11B_II	2.42518	-0.00315156
1	A1	34	HsT11B_II	2.45369	0.0166716
1	A1	35	HsT11B_II	2.51434	0.0686301
1	A1	36	HsT11B_II	2.62061	0.166205
1	A1	37	HsT11B_II	2.79528	0.332189
1	A1	38	HsT11B_II	3.00978	0.537987
1	A1	39	HsT11B_II	3.26488	0.784405
1	A1	40	HsT11B_II	3.53612	1.04695
1	A1	41	HsT11B_II	3.82304	1.32518
1	A1	42	HsT11B_II	4.10752	1.60096
1	A1	43	HsT11B_II	4.39938	1.88413
1	A1	44	HsT11B_II	4.68582	2.16188
1	A1	45	HsT11B_II	4.88139	2.34876
2	A2	1	HsT11B_II	2.09033	-0.0201946
2	A2	2	HsT11B_II	2.09415	-0.0250526
2	A2	3	HsT11B_II	2.10732	-0.0205647
2	A2	4	HsT11B_II	2.12346	-0.0131039
2	A2	5	HsT11B_II	2.13785	-0.00739408
2	A2	6	HsT11B_II	2.14619	-0.00773221
2	A2	7	HsT11B_II	2.15244	-0.0101656
2	A2	8	HsT11B_II	2.16812	-0.00316016
2	A2	9	HsT11B_II	2.18283	0.00286582
2	A2	10	HsT11B_II	2.20288	0.0142331
2	A2	11	HsT11B_II	2.20322	0.0058984
2	A2	12	HsT11B_II	2.20774	0.00173508
2	A2	13	HsT11B_II	2.23352	0.0188394
2	A2	14	HsT11B_II	2.23935	0.0159872
2	A2	15	HsT11B_II	2.24063	0.00858064
2	A2	16	HsT11B_II	2.24774	0.00701084
2	A2	17	HsT11B_II	2.25649	0.00707969
2	A2	18	HsT11B_II	2.26209	0.00399999
2	A2	19	HsT11B_II	2.27008	0.00331162
2	A2	20	HsT11B_II	2.28061	0.00516384
2	A2	21	HsT11B_II	2.28292	-0.00120198
2	A2	22	HsT11B_II	2.29248	-0.000323225
2	A2	23	HsT11B_II	2.30964	0.00815465
2	A2	24	HsT11B_II	2.31828	0.00811335
2	A2	25	HsT11B_II	2.32026	0.00140849
2	A2	26	HsT11B_II	2.32521	-0.00231256
2	A2	27	HsT11B_II	2.32626	-0.00994987
2	A2	28	HsT11B_II	2.33402	-0.0108688
2	A2	29	HsT11B_II	2.34813	-0.00543433
2	A2	30	HsT11B_II	2.35305	-0.00919638
2	A2	31	HsT11B_II	2.36638	-0.0045456
2	A2	32	HsT11B_II	2.37318	-0.00642869
2	A2	33	HsT11B_II	2.38081	-0.00748302
2	A2	34	HsT11B_II	2.40738	0.0104064
2	A2	35	HsT11B_II	2.42716	0.0215062
2	A2	36	HsT11B_II	2.4818	0.0674723
2	A2	37	HsT11B_II	2.59763	0.174623
2	A2	38	HsT11B_II	2.77746	0.34577
2	A2	39	HsT11B_II	2.9972	0.556826
2	A2	40	HsT11B_II	3.23931	0.790262
2	A2	41	HsT11B_II	3.52096	1.06323
2	A2	42	HsT11B_II	3.80337	1.33696
2	A2	43	HsT11B_II	4.05128	1.57619
2	A2	44	HsT11B_II	4.33317	1.8494
2	A2	45	HsT11B_II	4.5696	2.07715
3	A3	1	HsT11B_II	2.17598	-0.0217594
3	A3	2	HsT11B_II	2.18339	-0.0249338
3	A3	3	HsT11B_II	2.20091	-0.0179949
3	A3	4	HsT11B_II	2.21853	-0.0109662
3	A3	5	HsT11B_II	2.23187	-0.008213
3	A3	6	HsT11B_II	2.23791	-0.0127571
3	A3	7	HsT11B_II	2.24645	-0.0148097
3	A3	8	HsT11B_II	2.25191	-0.0199339
3	A3	9	HsT11B_II	2.27725	-0.00518137
3	A3	10	HsT11B_II	2.30594	0.0129188
3	A3	11	HsT11B_II	2.31828	0.0146754
3	A3	12	HsT11B_II	2.33505	0.0208568
3	A3	13	HsT11B_II	2.338	0.013219
3	A3	14	HsT11B_II	2.33841	0.00304747
3	A3	15	HsT11B_II	2.35472	0.00877324
3	A3	16	HsT11B_II	2.37083	0.0142909
3	A3	17	HsT11B_II	2.3746	0.00747178
3	A3	18	HsT11B_II	2.379	0.00128808
3	A3	19	HsT11B_II	2.39273	0.00442868
3	A3	20	HsT11B_II	2.41573	0.016844
3	A3	21	HsT11B_II	2.42161	0.0121371
3	A3	22	HsT11B_II	2.41543	-0.00463363
3	A3	23	HsT11B_II	2.43928	0.00863619
3	A3	24	HsT11B_II	2.46036	0.0191256
3	A3	25	HsT11B_II	2.46184	0.0100165
3	A3	26	HsT11B_II	2.46625	0.00384349
3	A3	27	HsT11B_II	2.46209	-0.0108999
3	A3	28	HsT11B_II	2.47486	-0.00872373
3	A3	29	HsT11B_II	2.48244	-0.0117253
3	A3	30	HsT11B_II	2.49138	-0.0133773
3	A3	31	HsT11B_II	2.50708	-0.00826359
3	A3	32	HsT11B_II	2.51736	-0.00857052
3	A3	33	HsT11B_II	2.52099	-0.0155227
3	A3	34	HsT11B_II	2.5391	-0.00799873
3	A3	35	HsT11B_II	2.57805	0.0203644
3	A3	36	HsT11B_II	2.64383	0.0755508
3	A3	37	HsT11B_II	2.77364	0.194778
3	A3	38	HsT11B_II	2.96783	0.378384
3	A3	39	HsT11B_II	3.21427	0.614234
3	A3	40	HsT11B_II	3.48694	0.87632
3	A3	41	HsT11B_II	3.76267	1.14146
3	A3	42	HsT11B_II	4.03638	1.40459
3	A3	43	HsT11B_II	4.32685	1.68447
3	A3	44	HsT11B_II	4.60205	1.94908
3	A3	45	HsT11B_II	4.81884	2.15529
4	A4	1	HsT11B_II	2.14409	-0.0146096
4	A4	2	HsT11B_II	2.14735	-0.0201968
4	A4	3	HsT11B_II	2.15012	-0.0262753
4	A4	4	HsT11B_II	2.16523	-0.0200093
4	A4	5	HsT11B_II	2.17975	-0.0143395
4	A4	6	HsT11B_II	2.19398	-0.00894913
4	A4	7	HsT11B_II	2.20019	-0.0115847
4	A4	8	HsT11B_II	2.21973	-0.000891164
4	A4	9	HsT11B_II	2.23111	0.00163554
4	A4	10	HsT11B_II	2.24614	0.00782198
4	A4	11	HsT11B_II	2.25429	0.00712646
4	A4	12	HsT11B_II	2.26389	0.0078798
4	A4	13	HsT11B_II	2.27623	0.011369
4	A4	14	HsT11B_II	2.28003	0.00632092
4	A4	15	HsT11B_II	2.2949	0.0123428
4	A4	16	HsT11B_II	2.30128	0.00987706
4	A4	17	HsT11B_II	2.31059	0.0103429
4	A4	18	HsT11B_II	2.32979	0.0206931
4	A4	19	HsT11B_II	2.33331	0.0153677
4	A4	20	HsT11B_II	2.33732	0.0105337
4	A4	21	HsT11B_II	2.35218	0.0165482
4	A4	22	HsT11B_II	2.35828	0.0137999
4	A4	23	HsT11B_II	2.35561	0.00227853
4	A4	24	HsT11B_II	2.36281	0.000638637
4	A4	25	HsT11B_II	2.37321	0.00218854
4	A4	26	HsT11B_II	2.3836	0.00372772
4	A4	27	HsT11B_II	2.38542	-0.003294
4	A4	28	HsT11B_II	2.38953	-0.0080269
4	A4	29	HsT11B_II	2.39404	-0.0123693
4	A4	30	HsT11B_II	2.39986	-0.0153944
4	A4	31	HsT11B_II	2.41233	-0.0117678
4	A4	32	HsT11B_II	2.41773	-0.0152212
4	A4	33	HsT11B_II	2.42943	-0.01237
4	A4	34	HsT11B_II	2.44264	-0.00800552
4	A4	35	HsT11B_II	2.46844	0.00895147
4	A4	36	HsT11B_II	2.5046	0.0362673
4	A4	37	HsT11B_II	2.57155	0.0943663
4	A4	38	HsT11B_II	2.70964	0.223611
4	A4	39	HsT11B_II	2.92118	0.426307
4	A4	40	HsT11B_II	3.16785	0.664131
4	A4	41	HsT11B_II	3.45355	0.940984
4	A4	42	HsT11B_II	3.74342	1.222
4	A4	43	HsT11B_II	4.00965	1.47939
4	A4	44	HsT11B_II	4.29347	1.75436
4	A4	45	HsT11B_II	4.539	1.99104
5	A5	1	HsT11B_II	2.076	-0.042715
5	A5	2	HsT11B_II	2.0806	-0.0467213
5	A5	3	HsT11B_II	2.09688	-0.0390391
5	A5	4	HsT11B_II	2.11973	-0.0247869
5	A5	5	HsT11B_II	2.13849	-0.0146228
5	A5	6	HsT11B_II	2.14533	-0.0163913
5	A5	7	HsT11B_II	2.15825	-0.0120694
5	A5	8	HsT11B_II	2.17413	-0.00478947
5	A5	9	HsT11B_II	2.195	0.00747938
5	A5	10	HsT11B_II	2.21101	0.0148931
5	A5	11	HsT11B_II	2.22096	0.0162421
5	A5	12	HsT11B_II	2.2262	0.0128819
5	A5	13	HsT11B_II	2.2343	0.0123861
5	A5	14	HsT11B_II	2.24573	0.0152114
5	A5	15	HsT11B_II	2.25653	0.0174176
5	A5	16	HsT11B_II	2.25123	0.00351306
5	A5	17	HsT11B_II	2.26959	0.0132752
5	A5	18	HsT11B_II	2.28246	0.0175472
5	A5	19	HsT11B_II	2.2861	0.0125841
5	A5	20	HsT11B_II	2.29996	0.017849
5	A5	21	HsT11B_II	2.30535	0.014639
5	A5	22	HsT11B_II	2.31157	0.0122568
5	A5	23	HsT11B_II	2.31704	0.00913259
5	A5	24	HsT11B_II	2.32546	0.00894455
5	A5	25	HsT11B_II	2.33083	0.00571381
5	A5	26	HsT11B_II	2.32812	-0.00558955
5	A5	27	HsT11B_II	2.32844	-0.0138752
5	A5	28	HsT11B_II	2.33629	-0.0146209
5	A5	29	HsT11B_II	2.35182	-0.00768957
5	A5	30	HsT11B_II	2.35835	-0.00975778
5	A5	31	HsT11B_II	2.36371	-0.0129954
5	A5	32	HsT11B_II	2.37063	-0.0146824
5	A5	33	HsT11B_II	2.37285	-0.0210569
5	A5	34	HsT11B_II	2.39687	-0.00564073
5	A5	35	HsT11B_II	2.41243	0.00132021
5	A5	36	HsT11B_II	2.45582	0.036111
5	A5	37	HsT11B_II	2.56207	0.133759
5	A5	38	HsT11B_II	2.72109	0.284181
5	A5	39	HsT11B_II	2.93424	0.488733
5	A5	40	HsT11B_II	3.19104	0.736929
5	A5	41	HsT11B_II	3.47803	1.01532
5	A5	42	HsT11B_II	3.76907	1.29777
5	A5	43	HsT11B_II	4.07402	1.59412
5	A5	44	HsT11B_II	4.36744	1.87893
5	A5	45	HsT11B_II	4.61913	2.12202
6	A6	1	HsT11B_II	2.25053	-0.0299162
6	A6	2	HsT11B_II	2.25232	-0.0371421
6	A6	3	HsT11B_II	2.26898	-0.0295071
6	A6	4	HsT11B_II	2.28641	-0.0210925
6	A6	5	HsT11B_II	2.29631	-0.020215
6	A6	6	HsT11B_II	2.31277	-0.0127808
6	A6	7	HsT11B_II	2.32625	-0.00831726
6	A6	8	HsT11B_II	2.34305	-0.000541616
6	A6	9	HsT11B_II	2.35275	0.000133684
6	A6	10	HsT11B_II	2.36847	0.00683311
6	A6	11	HsT11B_II	2.38765	0.0169967
6	A6	12	HsT11B_II	2.39163	0.0119536
6	A6	13	HsT11B_II	2.40109	0.0123988
6	A6	14	HsT11B_II	2.41025	0.0125338
6	A6	15	HsT11B_II	2.42859	0.021849
6	A6	16	HsT11B_II	2.43328	0.0175206
6	A6	17	HsT11B_II	2.44444	0.01966
6	A6	18	HsT11B_II	2.444	0.0102004
6	A6	19	HsT11B_II	2.4507	0.00787397
6	A6	20	HsT11B_II	2.46137	0.00953275
6	A6	21	HsT11B_II	2.47156	0.0106944
6	A6	22	HsT11B_II	2.47803	0.00814726
6	A6	23	HsT11B_II	2.47995	0.00104963
6	A6	24	HsT11B_II	2.48799	6.60162e-05
6	A6	25	HsT11B_II	2.48887	-0.00807326
6	A6	26	HsT11B_II	2.4969	-0.00906498
6	A6	27	HsT11B_II	2.50627	-0.00871965
6	A6	28	HsT11B_II	2.51393	-0.0100821
6	A6	29	HsT11B_II	2.53351	0.000483978
6	A6	30	HsT11B_II	2.53969	-0.00236288
6	A6	31	HsT11B_II	2.54636	-0.00471049
6	A6	32	HsT11B_II	2.54988	-0.010214
6	A6	33	HsT11B_II	2.54687	-0.022246
6	A6	34	HsT11B_II	2.57188	-0.00625395
6	A6	35	HsT11B_II	2.58365	-0.00350608
6	A6	36	HsT11B_II	2.606	0.00982638
6	A6	37	HsT11B_II	2.64671	0.0415118
6	A6	38	HsT11B_II	2.72023	0.106009
6	A6	39	HsT11B_II	2.83551	0.212266
6	A6	40	HsT11B_II	3.04057	0.40831
6	A6	41	HsT11B_II	3.29523	0.653949
6	A6	42	HsT11B_II	3.588	0.937697
6	A6	43	HsT11B_II	3.90454	1.24522
6	A6	44	HsT11B_II	4.22761	1.55926
6	A6	45	HsT11B_II	4.50847	1.8311
7	A7	1	HsT11B_II	1.99476	-0.0171421
7	A7	2	HsT11B_II	2.0026	-0.0177862
7	A7	3	HsT11B_II	2.01694	-0.0119354
7	A7	4	HsT11B_II	2.02681	-0.0105507
7	A7	5	HsT11B_II	2.02928	-0.0165632
7	A7	6	HsT11B_II	2.04194	-0.0123943
7	A7	7	HsT11B_II	2.05891	-0.00390301
7	A7	8	HsT11B_II	2.06176	-0.00954332
7	A7	9	HsT11B_II	2.07503	-0.00475328
7	A7	10	HsT11B_II	2.09382	0.0055497
7	A7	11	HsT11B_II	2.0994	0.00264549
7	A7	12	HsT11B_II	2.10867	0.00342699
7	A7	13	HsT11B_II	2.11111	-0.00262387
7	A7	14	HsT11B_II	2.13184	0.00963009
7	A7	15	HsT11B_II	2.14115	0.01045
7	A7	16	HsT11B_II	2.15336	0.0141731
7	A7	17	HsT11B_II	2.15948	0.0118118
7	A7	18	HsT11B_II	2.16279	0.00663541
7	A7	19	HsT11B_II	2.17212	0.00747246
7	A7	20	HsT11B_II	2.18528	0.0121512
7	A7	21	HsT11B_II	2.19912	0.0175055
7	A7	22	HsT11B_II	2.2062	0.0160971
7	A7	23	HsT11B_II	2.2102	0.0116196
7	A7	24	HsT11B_II	2.21629	0.0092237
7	A7	25	HsT11B_II	2.22565	0.0100934
7	A7	26	HsT11B_II	2.23254	0.00849765
7	A7	27	HsT11B_II	2.22735	-0.00517403
7	A7	28	HsT11B_II	2.22729	-0.0137233
7	A7	29	HsT11B_II	2.24113	-0.00836509
7	A7	30	HsT11B_II	2.25107	-0.00691555
7	A7	31	HsT11B_II	2.25602	-0.0104528
7	A7	32	HsT11B_II	2.25961	-0.0153497
7	A7	33	HsT11B_II	2.2704	-0.0130449
7	A7	34	HsT11B_II	2.28024	-0.0116907
7	A7	35	HsT11B_II	2.28924	-0.0111756
7	A7	36	HsT11B_II	2.32041	0.0115111
7	A7	37	HsT11B_II	2.37437	0.056988
7	A7	38	HsT11B_II	2.46222	0.136348
7	A7	39	HsT11B_II	2.62136	0.287009
7	A7	40	HsT11B_II	2.83103	0.48819
7	A7	41	HsT11B_II	3.08519	0.73386
7	A7	42	HsT11B_II	3.37007	1.01026
7	A7	43	HsT11B_II	3.66001	1.29171
7	A7	44	HsT11B_II	3.94696	1.57018
7	A7	45	HsT11B_II	4.19601	1.81074
8	A8	1	HsT11B_II	2.00755	-0.0244796
8	A8	2	HsT11B_II	2.01327	-0.0277648
8	A8	3	HsT11B_II	2.02313	-0.0269081
8	A8	4	HsT11B_II	2.03807	-0.0209617
8	A8	5	HsT11B_II	2.05319	-0.0148519
8	A8	6	HsT11B_II	2.06256	-0.0144783
8	A8	7	HsT11B_II	2.07635	-0.00969221
8	A8	8	HsT11B_II	2.09273	-0.00231621
8	A8	9	HsT11B_II	2.11155	0.00751049
8	A8	10	HsT11B_II	2.12814	0.0150956
8	A8	11	HsT11B_II	2.13224	0.0101928
8	A8	12	HsT11B_II	2.14182	0.0107743
8	A8	13	HsT11B_II	2.15364	0.0135894
8	A8	14	HsT11B_II	2.15911	0.0100589
8	A8	15	HsT11B_II	2.16258	0.00452381
8	A8	16	HsT11B_II	2.16984	0.00278291
8	A8	17	HsT11B_II	2.19256	0.0164973
8	A8	18	HsT11B_II	2.20209	0.0170306
8	A8	19	HsT11B_II	2.20188	0.00781914
8	A8	20	HsT11B_II	2.20993	0.00686551
8	A8	21	HsT11B_II	2.22618	0.0141118
8	A8	22	HsT11B_II	2.22575	0.00468811
8	A8	23	HsT11B_II	2.23516	0.00509012
8	A8	24	HsT11B_II	2.24576	0.00669305
8	A8	25	HsT11B_II	2.25197	0.00389477
8	A8	26	HsT11B_II	2.26561	0.00853944
8	A8	27	HsT11B_II	2.26507	-0.00100466
8	A8	28	HsT11B_II	2.2615	-0.0135757
8	A8	29	HsT11B_II	2.26953	-0.0145522
8	A8	30	HsT11B_II	2.28414	-0.00894388
8	A8	31	HsT11B_II	2.29879	-0.00329332
8	A8	32	HsT11B_II	2.2977	-0.013382
8	A8	33	HsT11B_II	2.29829	-0.0217979
8	A8	34	HsT11B_II	2.31225	-0.0168335
8	A8	35	HsT11B_II	2.33425	-0.00383677
8	A8	36	HsT11B_II	2.37226	0.0251733
8	A8	37	HsT11B_II	2.443	0.0869076
8	A8	38	HsT11B_II	2.5701	0.205003
8	A8	39	HsT11B_II	2.75398	0.37988
8	A8	40	HsT11B_II	2.98039	0.597292
8	A8	41	HsT11B_II	3.24276	0.85066
8	A8	42	HsT11B_II	3.53478	1.13368
8	A8	43	HsT11B_II	3.8339	1.42379
8	A8	44	HsT11B_II	4.13158	1.71248
8	A8	45	HsT11B_II	4.37388	1.94578
9	A9	1	HsT11B_II	2.03668	-0.0278465
9	A9	2	HsT11B_II	2.04293	-0.0308589
9	A9	3	HsT11B_II	2.05812	-0.0249316
9	A9	4	HsT11B_II	2.07179	-0.020538
9	A9	5	HsT11B_II	2.08563	-0.0159649
9	A9	6	HsT11B_II	2.10285	-0.00800887
9	A9	7	HsT11B_II	2.10755	-0.0125724
9	A9	8	HsT11B_II	2.11921	-0.0101856
9	A9	9	HsT11B_II	2.13169	-0.00697268
9	A9	10	HsT11B_II	2.15763	0.00970376
9	A9	11	HsT11B_II	2.16818	0.0109807
9	A9	12	HsT11B_II	2.17033	0.00386872
9	A9	13	HsT11B_II	2.18392	0.00818721
9	A9	14	HsT11B_II	2.19487	0.00987021
9	A9	15	HsT11B_II	2.21038	0.016118
9	A9	16	HsT11B_II	2.21834	0.0148036
9	A9	17	HsT11B_II	2.22979	0.0169887
9	A9	18	HsT11B_II	2.23764	0.0155744
9	A9	19	HsT11B_II	2.24747	0.0161361
9	A9	20	HsT11B_II	2.26155	0.0209446
9	A9	21	HsT11B_II	2.26563	0.0157626
9	A9	22	HsT11B_II	2.26976	0.0106235
9	A9	23	HsT11B_II	2.27112	0.00271298
9	A9	24	HsT11B_II	2.27754	-0.000128249
9	A9	25	HsT11B_II	2.28849	0.00155142
9	A9	26	HsT11B_II	2.29983	0.00362805
9	A9	27	HsT11B_II	2.29961	-0.00586123
9	A9	28	HsT11B_II	2.30679	-0.00794786
9	A9	29	HsT11B_II	2.3208	-0.00321
9	A9	30	HsT11B_II	2.33354	0.000264723
9	A9	31	HsT11B_II	2.33568	-0.00685731
9	A9	32	HsT11B_II	2.3442	-0.00760402
9	A9	33	HsT11B_II	2.34801	-0.0130619
9	A9	34	HsT11B_II	2.35406	-0.0162832
9	A9	35	HsT11B_II	2.36202	-0.0175913
9	A9	36	HsT11B_II	2.37851	-0.0103637
9	A9	37	HsT11B_II	2.41179	0.0136439
9	A9	38	HsT11B_II	2.48276	0.0753483
9	A9	39	HsT11B_II	2.60883	0.192153
9	A9	40	HsT11B_II	2.80472	0.378776
9	A9	41	HsT11B_II	3.05482	0.61961
9	A9	42	HsT11B_II	3.33299	0.888512
9	A9	43	HsT11B_II	3.62496	1.17121
9	A9	44	HsT11B_II	3.92111	1.45809
9	A9	45	HsT11B_II	4.17424	1.70195
10	A10	1	HsT11B_II	2.01199	0.00429288
10	A10	2	HsT11B_II	2.01271	-0.00594501
10	A10	3	HsT11B_II	2.01697	-0.0126567
10	A10	4	HsT11B_II	2.02956	-0.0110292
10	A10	5	HsT11B_II	2.04266	-0.00889222
10	A10	6	HsT11B_II	2.05942	-0.00309479
10	A10	7	HsT11B_II	2.07834	0.00486247
10	A10	8	HsT11B_II	2.09018	0.00573703
10	A10	9	HsT11B_II	2.09577	0.000365499
10	A10	10	HsT11B_II	2.11408	0.00770931
10	A10	11	HsT11B_II	2.13881	0.0214754
10	A10	12	HsT11B_II	2.14347	0.01517
10	A10	13	HsT11B_II	2.1472	0.00794165
10	A10	14	HsT11B_II	2.15175	0.00152012
10	A10	15	HsT11B_II	2.15695	-0.00424051
10	A10	16	HsT11B_II	2.16832	-0.00383754
10	A10	17	HsT11B_II	2.17851	-0.00460664
10	A10	18	HsT11B_II	2.18224	-0.0118421
10	A10	19	HsT11B_II	2.19492	-0.0101228
10	A10	20	HsT11B_II	2.22139	0.00537965
10	A10	21	HsT11B_II	2.23115	0.00417496
10	A10	22	HsT11B_II	2.23919	0.00125461
10	A10	23	HsT11B_II	2.25142	0.00251588
10	A10	24	HsT11B_II	2.25927	-0.000589954
10	A10	25	HsT11B_II	2.27447	0.00363892
10	A10	26	HsT11B_II	2.28539	0.003602
10	A10	27	HsT11B_II	2.28896	-0.00380109
10	A10	28	HsT11B_II	2.29309	-0.0106339
10	A10	29	HsT11B_II	2.30806	-0.00662484
10	A10	30	HsT11B_II	2.32505	-0.000600917
10	A10	31	HsT11B_II	2.37755	0.0409333
10	A10	32	HsT11B_II	2.46908	0.121506
10	A10	33	HsT11B_II	2.62806	0.269515
10	A10	34	HsT11B_II	2.8466	0.477095
10	A10	35	HsT11B_II	3.09492	0.71445
10	A10	36	HsT11B_II	3.35876	0.967332
10	A10	37	HsT11B_II	3.64564	1.24325
10	A10	38	HsT11B_II	3.93714	1.52378
10	A10	39	HsT11B_II	4.21384	1.78952
10	A10	40	HsT11B_II	4.51087	2.07559
10	A10	41	HsT11B_II	4.79738	2.35113
10	A10	42	HsT11B_II	5.049	2.59178
10	A10	43	HsT11B_II	5.29089	2.82271
10	A10	44	HsT11B_II	5.52971	3.05056
10	A10	45	HsT11B_II	5.7272	3.23709
11	A11	1	HsT11B_II	2.0221	-0.00359137
11	A11	2	HsT11B_II	2.02488	-0.0117373
11	A11	3	HsT11B_II	2.04024	-0.00731276
11	A11	4	HsT11B_II	2.05376	-0.00472027
11	A11	5	HsT11B_II	2.06563	-0.00377359
11	A11	6	HsT11B_II	2.08042	8.27538e-05
11	A11	7	HsT11B_II	2.0875	-0.00376158
11	A11	8	HsT11B_II	2.09498	-0.00721897
11	A11	9	HsT11B_II	2.09857	-0.0145533
11	A11	10	HsT11B_II	2.11916	-0.00489287
11	A11	11	HsT11B_II	2.13818	0.00319731
11	A11	12	HsT11B_II	2.15106	0.00515346
11	A11	13	HsT11B_II	2.16802	0.0111787
11	A11	14	HsT11B_II	2.1853	0.0175334
11	A11	15	HsT11B_II	2.19489	0.0161939
11	A11	16	HsT11B_II	2.20245	0.0128283
11	A11	17	HsT11B_II	2.20246	0.00190939
11	A11	18	HsT11B_II	2.21318	0.00169593
11	A11	19	HsT11B_II	2.22106	-0.00135281
11	A11	20	HsT11B_II	2.23777	0.00442495
11	A11	21	HsT11B_II	2.24763	0.00335819
11	A11	22	HsT11B_II	2.25842	0.00321697
11	A11	23	HsT11B_II	2.26278	-0.00334725
11	A11	24	HsT11B_II	2.27277	-0.00428789
11	A11	25	HsT11B_II	2.28534	-0.00264645
11	A11	26	HsT11B_II	2.29956	0.000643649
11	A11	27	HsT11B_II	2.301	-0.00884072
11	A11	28	HsT11B_II	2.30606	-0.0147085
11	A11	29	HsT11B_II	2.32865	-0.00305302
11	A11	30	HsT11B_II	2.35431	0.0116752
11	A11	31	HsT11B_II	2.39915	0.0455897
11	A11	32	HsT11B_II	2.48112	0.116636
11	A11	33	HsT11B_II	2.61721	0.241791
11	A11	34	HsT11B_II	2.83449	0.448144
11	A11	35	HsT11B_II	3.08767	0.690394
11	A11	36	HsT11B_II	3.36363	0.955426
11	A11	37	HsT11B_II	3.65734	1.23821
11	A11	38	HsT11B_II	3.95448	1.52442
11	A11	39	HsT11B_II	4.25627	1.81528
11	A11	40	HsT11B_II	4.53813	2.08621
11	A11	41	HsT11B_II	4.81296	2.35012
11	A11	42	HsT11B_II	5.0764	2.60262
11	A11	43	HsT11B_II	5.3198	2.83509
11	A11	44	HsT11B_II	5.53778	3.04214
11	A11	45	HsT11B_II	5.73207	3.2255
12	A12	1	HsT11B_II	2.0428	0.0169426
12	A12	2	HsT11B_II	2.04462	0.00800784
12	A12	3	HsT11B_II	2.04718	-0.000187825
12	A12	4	HsT11B_II	2.05232	-0.00579831
12	A12	5	HsT11B_II	2.05302	-0.0158429
12	A12	6	HsT11B_II	2.07338	-0.00623872
12	A12	7	HsT11B_II	2.08564	-0.00472836
12	A12	8	HsT11B_II	2.10106	-6.2056e-05
12	A12	9	HsT11B_II	2.10578	-0.00609383
12	A12	10	HsT11B_II	2.12234	-0.000286216
12	A12	11	HsT11B_II	2.13926	0.0058857
12	A12	12	HsT11B_II	2.15376	0.00963338
12	A12	13	HsT11B_II	2.15859	0.00370341
12	A12	14	HsT11B_II	2.16146	-0.00417563
12	A12	15	HsT11B_II	2.18112	0.00473834
12	A12	16	HsT11B_II	2.19905	0.011915
12	A12	17	HsT11B_II	2.21501	0.0171198
12	A12	18	HsT11B_II	2.22185	0.013209
12	A12	19	HsT11B_II	2.22802	0.00862471
12	A12	20	HsT11B_II	2.24254	0.0123993
12	A12	21	HsT11B_II	2.2443	0.00340544
12	A12	22	HsT11B_II	2.25119	-0.000457677
12	A12	23	HsT11B_II	2.26039	-0.00200647
12	A12	24	HsT11B_II	2.26512	-0.00803443
12	A12	25	HsT11B_II	2.27467	-0.00923346
12	A12	26	HsT11B_II	2.2848	-0.00985504
12	A12	27	HsT11B_II	2.28777	-0.0176332
12	A12	28	HsT11B_II	2.30142	-0.0147374
12	A12	29	HsT11B_II	2.32732	0.000414773
12	A12	30	HsT11B_II	2.35788	0.0202161
12	A12	31	HsT11B_II	2.38479	0.0363744
12	A12	32	HsT11B_II	2.4304	0.0712367
12	A12	33	HsT11B_II	2.54246	0.17254
12	A12	34	HsT11B_II	2.73445	0.353786
12	A12	35	HsT11B_II	2.9753	0.58388
12	A12	36	HsT11B_II	3.23634	0.83417
12	A12	37	HsT11B_II	3.5195	1.10658
12	A12	38	HsT11B_II	3.80745	1.38378
12	A12	39	HsT11B_II	4.08638	1.65195
12	A12	40	HsT11B_II	4.37039	1.92521
12	A12	41	HsT11B_II	4.66769	2.21176
12	A12	42	HsT11B_II	4.94774	2.48105
12	A12	43	HsT11B_II	5.19419	2.71675
12	A12	44	HsT11B_II	5.43792	2.94974
12	A12	45	HsT11B_II	5.63145	3.13251
13	A13	1	HsT11B_II	1.90307	-0.00741496
13	A13	2	HsT11B_II	1.90978	-0.00761501
13	A13	3	HsT11B_II	1.92246	-0.00184721
13	A13	4	HsT11B_II	1.92887	-0.00233683
13	A13	5	HsT11B_II	1.93675	-0.00136875
13	A13	6	HsT11B_II	1.94584	0.000819199
13	A13	7	HsT11B_II	1.95102	-0.000907568
13	A13	8	HsT11B_II	1.9603	0.00146062
13	A13	9	HsT11B_II	1.97119	0.00544934
13	A13	10	HsT11B_II	1.97942	0.00676253
13	A13	11	HsT11B_II	1.97899	-0.000573269
13	A13	12	HsT11B_II	1.98372	-0.00274731
13	A13	13	HsT11B_II	1.99047	-0.00290516
13	A13	14	HsT11B_II	1.98601	-0.0142662
13	A13	15	HsT11B_II	2.0047	-0.00248714
13	A13	16	HsT11B_II	2.01141	-0.00268111
13	A13	17	HsT11B_II	2.02071	-0.000293729
13	A13	18	HsT11B_II	2.03136	0.00345264
13	A13	19	HsT11B_II	2.03695	0.00213381
13	A13	20	HsT11B_II	2.04527	0.00354272
13	A13	21	HsT11B_II	2.04935	0.000717798
13	A13	22	HsT11B_II	2.05169	-0.0038471
13	A13	23	HsT11B_II	2.06801	0.005566
13	A13	24	HsT11B_II	2.07244	0.00309083
13	A13	25	HsT11B_II	2.08987	0.01361
13	A13	26	HsT11B_II	2.09249	0.0093283
13	A13	27	HsT11B_II	2.09103	0.00095776
13	A13	28	HsT11B_II	2.09611	-0.000870812
13	A13	29	HsT11B_II	2.1066	0.00271629
13	A13	30	HsT11B_II	2.10961	-0.00118962
13	A13	31	HsT11B_II	2.11329	-0.00440889
13	A13	32	HsT11B_II	2.10773	-0.0168771
13	A13	33	HsT11B_II	2.12091	-0.0106026
13	A13	34	HsT11B_II	2.14206	0.0036316
13	A13	35	HsT11B_II	2.14887	0.00354324
13	A13	36	HsT11B_II	2.16884	0.0165999
13	A13	37	HsT11B_II	2.20315	0.0440014
13	A13	38	HsT11B_II	2.2674	0.101352
13	A13	39	HsT11B_II	2.41181	0.238854
13	A13	40	HsT11B_II	2.62844	0.448573
13	A13	41	HsT11B_II	2.88674	0.699964
13	A13	42	HsT11B_II	3.17327	0.979594
13	A13	43	HsT11B_II	3.46384	1.26326
13	A13	44	HsT11B_II	3.75013	1.54263
13	A13	45	HsT11B_II	3.99019	1.77579
14	A14	1	HsT11B_II	1.93096	-0.00780424
14	A14	2	HsT11B_II	1.9377	-0.00818409
14	A14	3	HsT11B_II	1.96274	0.00974851
14	A14	4	HsT11B_II	1.97106	0.0109493
14	A14	5	HsT11B_II	1.97167	0.00445146
14	A14	6	HsT11B_II	1.9771	0.00276711
14	A14	7	HsT11B_II	1.97825	-0.00319806
14	A14	8	HsT11B_II	1.9884	-0.000156964
14	A14	9	HsT11B_II	1.99511	-0.000560658
14	A14	10	HsT11B_II	1.99574	-0.00704939
14	A14	11	HsT11B_II	2.00237	-0.00753105
14	A14	12	HsT11B_II	2.01148	-0.00553685
14	A14	13	HsT11B_II	2.01989	-0.00424074
14	A14	14	HsT11B_II	2.03123	-1.44618e-05
14	A14	15	HsT11B_II	2.02581	-0.0125478
14	A14	16	HsT11B_II	2.02632	-0.0191486
14	A14	17	HsT11B_II	2.03487	-0.0177137
14	A14	18	HsT11B_II	2.04808	-0.0116144
14	A14	19	HsT11B_II	2.06932	0.00251264
14	A14	20	HsT11B_II	2.08099	0.00706435
14	A14	21	HsT11B_II	2.08778	0.00674542
14	A14	22	HsT11B_II	2.09931	0.0111588
14	A14	23	HsT11B_II	2.11253	0.0172655
14	A14	24	HsT11B_II	2.1153	0.0129245
14	A14	25	HsT11B_II	2.11852	0.00903069
14	A14	26	HsT11B_II	2.1245	0.00789851
14	A14	27	HsT11B_II	2.12885	0.00513769
14	A14	28	HsT11B_II	2.13702	0.00619395
14	A14	29	HsT11B_II	2.14219	0.00425067
14	A14	30	HsT11B_II	2.14152	-0.00353125
14	A14	31	HsT11B_II	2.14622	-0.00594875
14	A14	32	HsT11B_II	2.15871	-0.000574008
14	A14	33	HsT11B_II	2.16518	-0.00121433
14	A14	34	HsT11B_II	2.16492	-0.00858688
14	A14	35	HsT11B_II	2.17169	-0.00893109
14	A14	36	HsT11B_II	2.186	-0.00173841
14	A14	37	HsT11B_II	2.19701	0.00215765
14	A14	38	HsT11B_II	2.21812	0.0161572
14	A14	39	HsT11B_II	2.23607	0.0269962
14	A14	40	HsT11B_II	2.28827	0.072082
14	A14	41	HsT11B_II	2.39868	0.175378
14	A14	42	HsT11B_II	2.59148	0.361068
14	A14	43	HsT11B_II	2.8469	0.609371
14	A14	44	HsT11B_II	3.119	0.874353
14	A14	45	HsT11B_II	3.36669	1.11493
15	A15	1	HsT11B_II	2.54434	-0.294561
15	A15	2	HsT11B_II	2.89636	0.0691881
15	A15	3	HsT11B_II	3.70027	0.884826
15	A15	4	HsT11B_II	2.35215	-0.45157
15	A15	5	HsT11B_II	2.74512	-0.0468721
15	A15	6	HsT11B_II	3.04925	0.268982
15	A15	7	HsT11B_II	1.60747	-1.16107
15	A15	8	HsT11B_II	1.76076	-0.996048
15	A15	9	HsT11B_II	2.95272	0.207639
15	A15	10	HsT11B_II	2.78394	0.0505874
15	A15	11	HsT11B_II	3.63013	0.908502
15	A15	12	HsT11B_II	3.90508	1.19518
15	A15	13	HsT11B_II	1.96723	-0.730947
15	A15	14	HsT11B_II	2.19932	-0.487128
15	A15	15	HsT11B_II	3.13448	0.459757
15	A15	16	HsT11B_II	3.6261	0.963108
15	A15	17	HsT11B_II	2.84657	0.195306
15	A15	18	HsT11B_II	2.15907	-0.480474
15	A15	19	HsT11B_II	2.12053	-0.507282
15	A15	20	HsT11B_II	2.23028	-0.38581
15	A15	21	HsT11B_II	2.0836	-0.520761
15	A15	22	HsT11B_II	1.77646	-0.816175
15	A15	23	HsT11B_II	2.17509	-0.405812
15	A15	24	HsT11B_II	2.37881	-0.190367
15	A15	25	HsT11B_II	2.7905	0.233047
15	A15	26	HsT11B_II	2.63478	0.0890545
15	A15	27	HsT11B_II	3.63006	1.09606
15	A15	28	HsT11B_II	3.71928	1.19701
15	A15	29	HsT11B_II	2.63045	0.119906
15	A15	30	HsT11B_II	2.64068	0.141867
15	A15	31	HsT11B_II	2.61559	0.128502
15	A15	32	HsT11B_II	2.39621	-0.0791541
15	A15	33	HsT11B_II	2.0021	-0.461531
15	A15	34	HsT11B_II	2.65677	0.204865
15	A15	35	HsT11B_II	3.23947	0.799288
15	A15	36	HsT11B_II	2.35172	-0.0767319
15	A15	37	HsT11B_II	2.01004	-0.406686
15	A15	38	HsT11B_II	1.46593	-0.93907
15	A15	39	HsT11B_II	1.48215	-0.911116
15	A15	40	HsT11B_II	2.67356	0.29202
15	A15	41	HsT11B_II	3.12635	0.756536
15	A15	42	HsT11B_II	4.08913	1.73104
15	A15	43	HsT11B_II	4.67259	2.32623
15	A15	44	HsT11B_II	3.14859	0.813951
15	A15	45	HsT11B_II	1.53889	-0.784016
16	A16	1
16	A16	2
16	A16	3
16	A16	4
16	A16	5
16	A16	6
16	A16	7
16	A16	8
16	A16	9
16	A16	10
16	A16	11
16	A16	12
16	A16	13
16	A16	14
16	A16	15
16	A16	16
16	A16	17
16	A16	18
16	A16	19
16	A16	20
16	A16	21
16	A16	22
16	A16	23
16	A16	24
16	A16	25
16	A16	26
16	A16	27
16	A16	28
16	A16	29
16	A16	30
16	A16	31
16	A16	32
16	A16	33
16	A16	34
16	A16	35
16	A16	36
16	A16	37
16	A16	38
16	A16	39
16	A16	40
16	A16	41
16	A16	42
16	A16	43
16	A16	44
16	A16	45
17	A17	1
17	A17	2
17	A17	3
17	A17	4
17	A17	5
17	A17	6
17	A17	7
17	A17	8
17	A17	9
17	A17	10
17	A17	11
17	A17	12
17	A17	13
17	A17	14
17	A17	15
17	A17	16
17	A17	17
17	A17	18
17	A17	19
17	A17	20
17	A17	21
17	A17	22
17	A17	23
17	A17	24
17	A17	25
17	A17	26
17	A17	27
17	A17	28
17	A17	29
17	A17	30
17	A17	31
17	A17	32
17	A17	33
17	A17	34
17	A17	35
17	A17	36
17	A17	37
17	A17	38
17	A17	39
17	A17	40
17	A17	41
17	A17	42
17	A17	43
17	A17	44
17	A17	45
18	A18	1
18	A18	2
18	A18	3
18	A18	4
18	A18	5
18	A18	6
18	A18	7
18	A18	8
18	A18	9
18	A18	10
18	A18	11
18	A18	12
18	A18	13
18	A18	14
18	A18	15
18	A18	16
18	A18	17
18	A18	18
18	A18	19
18	A18	20
18	A18	21
18	A18	22
18	A18	23
18	A18	24
18	A18	25
18	A18	26
18	A18	27
18	A18	28
18	A18	29
18	A18	30
18	A18	31
18	A18	32
18	A18	33
18	A18	34
18	A18	35
18	A18	36
18	A18	37
18	A18	38
18	A18	39
18	A18	40
18	A18	41
18	A18	42
18	A18	43
18	A18	44
18	A18	45
19	A19	1
19	A19	2
19	A19	3
19	A19	4
19	A19	5
19	A19	6
19	A19	7
19	A19	8
19	A19	9
19	A19	10
19	A19	11
19	A19	12
19	A19	13
19	A19	14
19	A19	15
19	A19	16
19	A19	17
19	A19	18
19	A19	19
19	A19	20
19	A19	21
19	A19	22
19	A19	23
19	A19	24
19	A19	25
19	A19	26
19	A19	27
19	A19	28
19	A19	29
19	A19	30
19	A19	31
19	A19	32
19	A19	33
19	A19	34
19	A19	35
19	A19	36
19	A19	37
19	A19	38
19	A19	39
19	A19	40
19	A19	41
19	A19	42
19	A19	43
19	A19	44
19	A19	45
20	A20	1
20	A20	2
20	A20	3
20	A20	4
20	A20	5
20	A20	6
20	A20	7
20	A20	8
20	A20	9
20	A20	10
20	A20	11
20	A20	12
20	A20	13
20	A20	14
20	A20	15
20	A20	16
20	A20	17
20	A20	18
20	A20	19
20	A20	20
20	A20	21
20	A20	22
20	A20	23
20	A20	24
20	A20	25
20	A20	26
20	A20	27
20	A20	28
20	A20	29
20	A20	30
20	A20	31
20	A20	32
20	A20	33
20	A20	34
20	A20	35
20	A20	36
20	A20	37
20	A20	38
20	A20	39
20	A20	40
20	A20	41
20	A20	42
20	A20	43
20	A20	44
20	A20	45
21	A21	1
21	A21	2
21	A21	3
21	A21	4
21	A21	5
21	A21	6
21	A21	7
21	A21	8
21	A21	9
21	A21	10
21	A21	11
21	A21	12
21	A21	13
21	A21	14
21	A21	15
21	A21	16
21	A21	17
21	A21	18
21	A21	19
21	A21	20
21	A21	21
21	A21	22
21	A21	23
21	A21	24
21	A21	25
21	A21	26
21	A21	27
21	A21	28
21	A21	29
21	A21	30
21	A21	31
21	A21	32
21	A21	33
21	A21	34
21	A21	35
21	A21	36
21	A21	37
21	A21	38
21	A21	39
21	A21	40
21	A21	41
21	A21	42
21	A21	43
21	A21	44
21	A21	45
22	A22	1
22	A22	2
22	A22	3
22	A22	4
22	A22	5
22	A22	6
22	A22	7
22	A22	8
22	A22	9
22	A22	10
22	A22	11
22	A22	12
22	A22	13
22	A22	14
22	A22	15
22	A22	16
22	A22	17
22	A22	18
22	A22	19
22	A22	20
22	A22	21
22	A22	22
22	A22	23
22	A22	24
22	A22	25
22	A22	26
22	A22	27
22	A22	28
22	A22	29
22	A22	30
22	A22	31
22	A22	32
22	A22	33
22	A22	34
22	A22	35
22	A22	36
22	A22	37
22	A22	38
22	A22	39
22	A22	40
22	A22	41
22	A22	42
22	A22	43
22	A22	44
22	A22	45
23	A23	1
23	A23	2
23	A23	3
23	A23	4
23	A23	5
23	A23	6
23	A23	7
23	A23	8
23	A23	9
23	A23	10
23	A23	11
23	A23	12
23	A23	13
23	A23	14
23	A23	15
23	A23	16
23	A23	17
23	A23	18
23	A23	19
23	A23	20
23	A23	21
23	A23	22
23	A23	23
23	A23	24
23	A23	25
23	A23	26
23	A23	27
23	A23	28
23	A23	29
23	A23	30
23	A23	31
23	A23	32
23	A23	33
23	A23	34
23	A23	35
23	A23	36
23	A23	37
23	A23	38
23	A23	39
23	A23	40
23	A23	41
23	A23	42
23	A23	43
23	A23	44
23	A23	45
24	A24	1
24	A24	2
24	A24	3
24	A24	4
24	A24	5
24	A24	6
24	A24	7
24	A24	8
24	A24	9
24	A24	10
24	A24	11
24	A24	12
24	A24	13
24	A24	14
24	A24	15
24	A24	16
24	A24	17
24	A24	18
24	A24	19
24	A24	20
24	A24	21
24	A24	22
24	A24	23
24	A24	24
24	A24	25
24	A24	26
24	A24	27
24	A24	28
24	A24	29
24	A24	30
24	A24	31
24	A24	32
24	A24	33
24	A24	34
24	A24	35
24	A24	36
24	A24	37
24	A24	38
24	A24	39
24	A24	40
24	A24	41
24	A24	42
24	A24	43
24	A24	44
24	A24	45
25	B1	1	HsT11B_IV	1.00913	-0.00827177
25	B1	2	HsT11B_IV	1.01258	-0.0112334
25	B1	3	HsT11B_IV	1.02433	-0.00588818
25	B1	4	HsT11B_IV	1.02791	-0.00870522
25	B1	5	HsT11B_IV	1.03545	-0.00757189
25	B1	6	HsT11B_IV	1.04423	-0.00520082
25	B1	7	HsT11B_IV	1.05304	-0.00278779
25	B1	8	HsT11B_IV	1.06362	0.0013868
25	B1	9	HsT11B_IV	1.07411	0.00546853
25	B1	10	HsT11B_IV	1.07576	0.000712555
25	B1	11	HsT11B_IV	1.08065	-0.000794965
25	B1	12	HsT11B_IV	1.09161	0.00375501
25	B1	13	HsT11B_IV	1.09337	-0.000886161
25	B1	14	HsT11B_IV	1.10087	0.000204485
25	B1	15	HsT11B_IV	1.11433	0.00726811
25	B1	16	HsT11B_IV	1.1208	0.00733141
25	B1	17	HsT11B_IV	1.12032	0.000448149
25	B1	18	HsT11B_IV	1.12443	-0.00185331
25	B1	19	HsT11B_IV	1.1432	0.0105195
25	B1	20	HsT11B_IV	1.14887	0.009782
25	B1	21	HsT11B_IV	1.15096	0.00547044
25	B1	22	HsT11B_IV	1.15651	0.00461749
25	B1	23	HsT11B_IV	1.15901	0.000706713
25	B1	24	HsT11B_IV	1.16126	-0.0034407
25	B1	25	HsT11B_IV	1.17536	0.00425009
25	B1	26	HsT11B_IV	1.18164	0.0041248
25	B1	27	HsT11B_IV	1.18642	0.00250034
25	B1	28	HsT11B_IV	1.18905	-0.00126775
25	B1	29	HsT11B_IV	1.19004	-0.00668867
25	B1	30	HsT11B_IV	1.19478	-0.00834568
25	B1	31	HsT11B_IV	1.20892	-0.000615795
25	B1	32	HsT11B_IV	1.21365	-0.00228401
25	B1	33	HsT11B_IV	1.21627	-0.006072
25	B1	34	HsT11B_IV	1.2226	-0.00614353
25	B1	35	HsT11B_IV	1.22758	-0.00757488
25	B1	36	HsT11B_IV	1.25544	0.0138827
25	B1	37	HsT11B_IV	1.30252	0.0545564
25	B1	38	HsT11B_IV	1.39202	0.137654
25	B1	39	HsT11B_IV	1.55903	0.298257
25	B1	40	HsT11B_IV	1.86165	0.594477
25	B1	41	HsT11B_IV	2.32276	1.04918
25	B1	42	HsT11B_IV	2.88306	1.60308
25	B1	43	HsT11B_IV	3.45538	2.16899
25	B1	44	HsT11B_IV	4.00919	2.7164
25	B1	45	HsT11B_IV	4.48304	3.18385
26	B2	1	HsT11B_IV	1.14958	-0.0220254
26	B2	2	HsT11B_IV	1.15462	-0.0236356
26	B2	3	HsT11B_IV	1.16978	-0.0151268
26	B2	4	HsT11B_IV	1.18798	-0.00357623
26	B2	5	HsT11B_IV	1.19617	-0.0020365
26	B2	6	HsT11B_IV	1.19929	-0.00557341
26	B2	7	HsT11B_IV	1.19887	-0.0126381
26	B2	8	HsT11B_IV	1.21311	-0.00505421
26	B2	9	HsT11B_IV	1.22971	0.00489311
26	B2	10	HsT11B_IV	1.23773	0.00625975
26	B2	11	HsT11B_IV	1.23879	0.00066862
26	B2	12	HsT11B_IV	1.24283	-0.00194311
26	B2	13	HsT11B_IV	1.24526	-0.00616322
26	B2	14	HsT11B_IV	1.25981	0.00173704
26	B2	15	HsT11B_IV	1.26937	0.00464255
26	B2	16	HsT11B_IV	1.2768	0.00542316
26	B2	17	HsT11B_IV	1.28293	0.00490665
26	B2	18	HsT11B_IV	1.2979	0.013226
26	B2	19	HsT11B_IV	1.30598	0.0146486
26	B2	20	HsT11B_IV	1.30553	0.00754863
26	B2	21	HsT11B_IV	1.31317	0.00854
26	B2	22	HsT11B_IV	1.31992	0.00863551
26	B2	23	HsT11B_IV	1.32618	0.00824083
26	B2	24	HsT11B_IV	1.32626	0.00167135
26	B2	25	HsT11B_IV	1.3282	-0.00303584
26	B2	26	HsT11B_IV	1.33995	0.00205513
26	B2	27	HsT11B_IV	1.34766	0.00311588
26	B2	28	HsT11B_IV	1.3506	-0.000599734
26	B2	29	HsT11B_IV	1.36031	0.00246301
26	B2	30	HsT11B_IV	1.36364	-0.000859206
26	B2	31	HsT11B_IV	1.36415	-0.00700406
26	B2	32	HsT11B_IV	1.37253	-0.00526704
26	B2	33	HsT11B_IV	1.37651	-0.00794685
26	B2	34	HsT11B_IV	1.37773	-0.0133773
26	B2	35	HsT11B_IV	1.38928	-0.0084743
26	B2	36	HsT11B_IV	1.40057	-0.00384037
26	B2	37	HsT11B_IV	1.41717	0.00610635
26	B2	38	HsT11B_IV	1.4268	0.00908637
26	B2	39	HsT11B_IV	1.45306	0.0286998
26	B2	40	HsT11B_IV	1.49627	0.0652546
26	B2	41	HsT11B_IV	1.58715	0.149488
26	B2	42	HsT11B_IV	1.74584	0.30152
26	B2	43	HsT11B_IV	2.04114	0.590167
26	B2	44	HsT11B_IV	2.50222	1.0446
26	B2	45	HsT11B_IV	2.98175	1.51748
27	B3	1	HsT11B_IV	1.13795	-0.00363053
27	B3	2	HsT11B_IV	1.14688	-0.00179282
27	B3	3	HsT11B_IV	1.14947	-0.00629622
27	B3	4	HsT11B_IV	1.15512	-0.00774178
27	B3	5	HsT11B_IV	1.16058	-0.00936735
27	B3	6	HsT11B_IV	1.17214	-0.00490466
27	B3	7	HsT11B_IV	1.18463	0.000495016
27	B3	8	HsT11B_IV	1.18943	-0.00180361
27	B3	9	HsT11B_IV	1.20149	0.00316262
27	B3	10	HsT11B_IV	1.20775	0.00233254
27	B3	11	HsT11B_IV	1.21499	0.00247532
27	B3	12	HsT11B_IV	1.22401	0.00440255
27	B3	13	HsT11B_IV	1.22732	0.000628119
27	B3	14	HsT11B_IV	1.23887	0.00507495
27	B3	15	HsT11B_IV	1.24598	0.00509698
27	B3	16	HsT11B_IV	1.25589	0.00791017
27	B3	17	HsT11B_IV	1.26016	0.00509096
27	B3	18	HsT11B_IV	1.26585	0.00368581
27	B3	19	HsT11B_IV	1.27191	0.00265784
27	B3	20	HsT11B_IV	1.28084	0.00448768
27	B3	21	HsT11B_IV	1.287	0.003554
27	B3	22	HsT11B_IV	1.29696	0.00642703
27	B3	23	HsT11B_IV	1.2982	0.000568704
27	B3	24	HsT11B_IV	1.30263	-0.00209255
27	B3	25	HsT11B_IV	1.30293	-0.00888799
27	B3	26	HsT11B_IV	1.31487	-0.00403751
27	B3	27	HsT11B_IV	1.32706	0.00105151
27	B3	28	HsT11B_IV	1.33367	0.00057309
27	B3	29	HsT11B_IV	1.33703	-0.00316177
27	B3	30	HsT11B_IV	1.34488	-0.00240589
27	B3	31	HsT11B_IV	1.35801	0.00363787
27	B3	32	HsT11B_IV	1.36042	-0.00104815
27	B3	33	HsT11B_IV	1.357	-0.0115653
27	B3	34	HsT11B_IV	1.37186	-0.00380063
27	B3	35	HsT11B_IV	1.38366	0.000905243
27	B3	36	HsT11B_IV	1.39811	0.00826508
27	B3	37	HsT11B_IV	1.4271	0.0301594
27	B3	38	HsT11B_IV	1.4819	0.0778673
27	B3	39	HsT11B_IV	1.582	0.170877
27	B3	40	HsT11B_IV	1.76383	0.345612
27	B3	41	HsT11B_IV	2.09174	0.66643
27	B3	42	HsT11B_IV	2.59304	1.16064
27	B3	43	HsT11B_IV	3.18246	1.74296
27	B3	44	HsT11B_IV	3.79816	2.35157
27	B3	45	HsT11B_IV	4.30319	2.84951
28	B4	1	HsT11B_IV	1.10819	-0.00598249
28	B4	2	HsT11B_IV	1.11227	-0.00876095
28	B4	3	HsT11B_IV	1.12139	-0.00650246
28	B4	4	HsT11B_IV	1.13012	-0.00463855
28	B4	5	HsT11B_IV	1.14167	5.479e-05
28	B4	6	HsT11B_IV	1.14652	-0.00195095
28	B4	7	HsT11B_IV	1.15481	-0.000524426
28	B4	8	HsT11B_IV	1.16389	0.00169115
28	B4	9	HsT11B_IV	1.16572	-0.00334001
28	B4	10	HsT11B_IV	1.17206	-0.00385814
28	B4	11	HsT11B_IV	1.18391	0.00113048
28	B4	12	HsT11B_IV	1.18977	0.000131102
28	B4	13	HsT11B_IV	1.19132	-0.00517495
28	B4	14	HsT11B_IV	1.20189	-0.00146235
28	B4	15	HsT11B_IV	1.21721	0.00699157
28	B4	16	HsT11B_IV	1.23115	0.0140678
28	B4	17	HsT11B_IV	1.23791	0.0139677
28	B4	18	HsT11B_IV	1.23809	0.00729708
28	B4	19	HsT11B_IV	1.24168	0.00401734
28	B4	20	HsT11B_IV	1.24404	-0.000474988
28	B4	21	HsT11B_IV	1.24753	-0.003852
28	B4	22	HsT11B_IV	1.25306	-0.00517837
28	B4	23	HsT11B_IV	1.27092	0.00582043
28	B4	24	HsT11B_IV	1.27413	0.002169
28	B4	25	HsT11B_IV	1.27394	-0.00488156
28	B4	26	HsT11B_IV	1.28453	-0.00115263
28	B4	27	HsT11B_IV	1.28677	-0.00576631
28	B4	28	HsT11B_IV	1.29405	-0.00534567
28	B4	29	HsT11B_IV	1.3062	-5.99805e-05
28	B4	30	HsT11B_IV	1.31837	0.00524598
28	B4	31	HsT11B_IV	1.3195	-0.000483509
28	B4	32	HsT11B_IV	1.32286	-0.00398438
28	B4	33	HsT11B_IV	1.32975	-0.00395319
28	B4	34	HsT11B_IV	1.34342	0.00286076
28	B4	35	HsT11B_IV	1.37705	0.0296307
28	B4	36	HsT11B_IV	1.39539	0.0411046
28	B4	37	HsT11B_IV	1.46	0.098861
28	B4	38	HsT11B_IV	1.58058	0.212577
28	B4	39	HsT11B_IV	1.80863	0.433765
28	B4	40	HsT11B_IV	2.19727	0.815548
28	B4	41	HsT11B_IV	2.74046	1.35188
28	B4	42	HsT11B_IV	3.3337	1.93826
28	B4	43	HsT11B_IV	3.9387	2.5364
28	B4	44	HsT11B_IV	4.53382	3.12466
28	B4	45	HsT11B_IV	5.0228	3.60678
29	B5	1	HsT11B_IV	1.07894	-0.0113271
29	B5	2	HsT11B_IV	1.08653	-0.0103325
29	B5	3	HsT11B_IV	1.09853	-0.00493236
29	B5	4	HsT11B_IV	1.10319	-0.00686652
29	B5	5	HsT11B_IV	1.11493	-0.00172811
29	B5	6	HsT11B_IV	1.12237	-0.000884218
29	B5	7	HsT11B_IV	1.12451	-0.0053474
29	B5	8	HsT11B_IV	1.13497	-0.00148239
29	B5	9	HsT11B_IV	1.14777	0.00471734
29	B5	10	HsT11B_IV	1.15428	0.00463903
29	B5	11	HsT11B_IV	1.16278	0.00653697
29	B5	12	HsT11B_IV	1.16725	0.0044135
29	B5	13	HsT11B_IV	1.16966	0.000217822
29	B5	14	HsT11B_IV	1.17042	-0.00561317
29	B5	15	HsT11B_IV	1.18347	0.000833439
29	B5	16	HsT11B_IV	1.19399	0.00475806
29	B5	17	HsT11B_IV	1.19767	0.00184161
29	B5	18	HsT11B_IV	1.2128	0.0103732
29	B5	19	HsT11B_IV	1.21834	0.00931498
29	B5	20	HsT11B_IV	1.21807	0.00244258
29	B5	21	HsT11B_IV	1.21947	-0.00275255
29	B5	22	HsT11B_IV	1.22563	-0.00319231
29	B5	23	HsT11B_IV	1.22556	-0.00986039
29	B5	24	HsT11B_IV	1.23558	-0.00643073
29	B5	25	HsT11B_IV	1.24979	0.0011771
29	B5	26	HsT11B_IV	1.25652	0.00130788
29	B5	27	HsT11B_IV	1.26709	0.0052865
29	B5	28	HsT11B_IV	1.26725	-0.00115138
29	B5	29	HsT11B_IV	1.27582	0.000814267
29	B5	30	HsT11B_IV	1.27654	-0.00506059
29	B5	31	HsT11B_IV	1.28481	-0.00338629
29	B5	32	HsT11B_IV	1.29181	-0.00298979
29	B5	33	HsT11B_IV	1.3044	0.00300394
29	B5	34	HsT11B_IV	1.31346	0.00546479
29	B5	35	HsT11B_IV	1.3409	0.0263108
29	B5	36	HsT11B_IV	1.37659	0.0554062
29	B5	37	HsT11B_IV	1.45364	0.125854
29	B5	38	HsT11B_IV	1.59564	0.261258
29	B5	39	HsT11B_IV	1.85758	0.516597
29	B5	40	HsT11B_IV	2.28543	0.937849
29	B5	41	HsT11B_IV	2.84781	1.49364
29	B5	42	HsT11B_IV	3.45815	2.09737
29	B5	43	HsT11B_IV	4.05883	2.69146
29	B5	44	HsT11B_IV	4.64781	3.27384
29	B5	45	HsT11B_IV	5.13783	3.75727
30	B6	1	HsT11B_IV	1.07327	-0.00706162
30	B6	2	HsT11B_IV	1.07681	-0.00993707
30	B6	3	HsT11B_IV	1.08758	-0.00559177
30	B6	4	HsT11B_IV	1.09349	-0.00609543
30	B6	5	HsT11B_IV	1.09521	-0.0107923
30	B6	6	HsT11B_IV	1.1039	-0.00851908
30	B6	7	HsT11B_IV	1.11955	0.000712965
30	B6	8	HsT11B_IV	1.1237	-0.00155785
30	B6	9	HsT11B_IV	1.12388	-0.00779143
30	B6	10	HsT11B_IV	1.13642	-0.00167087
30	B6	11	HsT11B_IV	1.1506	0.00608882
30	B6	12	HsT11B_IV	1.15648	0.00554975
30	B6	13	HsT11B_IV	1.16278	0.00543031
30	B6	14	HsT11B_IV	1.16966	0.00589951
30	B6	15	HsT11B_IV	1.17947	0.00929221
30	B6	16	HsT11B_IV	1.18163	0.00503512
30	B6	17	HsT11B_IV	1.18201	-0.00100939
30	B6	18	HsT11B_IV	1.19584	0.00640472
30	B6	19	HsT11B_IV	1.20655	0.0106959
30	B6	20	HsT11B_IV	1.21082	0.00855048
30	B6	21	HsT11B_IV	1.21677	0.00807924
30	B6	22	HsT11B_IV	1.22042	0.00531311
30	B6	23	HsT11B_IV	1.22166	0.000139545
30	B6	24	HsT11B_IV	1.22211	-0.00583296
30	B6	25	HsT11B_IV	1.22683	-0.00753384
30	B6	26	HsT11B_IV	1.23544	-0.00534289
30	B6	27	HsT11B_IV	1.25153	0.00433439
30	B6	28	HsT11B_IV	1.25462	0.0010106
30	B6	29	HsT11B_IV	1.25982	-0.0002138
30	B6	30	HsT11B_IV	1.26855	0.00210553
30	B6	31	HsT11B_IV	1.26933	-0.00353688
30	B6	32	HsT11B_IV	1.27505	-0.00423676
30	B6	33	HsT11B_IV	1.28628	0.000581082
30	B6	34	HsT11B_IV	1.28697	-0.00514812
30	B6	35	HsT11B_IV	1.28819	-0.0103499
30	B6	36	HsT11B_IV	1.30813	0.00317495
30	B6	37	HsT11B_IV	1.33015	0.0187792
30	B6	38	HsT11B_IV	1.36138	0.0435881
30	B6	39	HsT11B_IV	1.42426	0.100047
30	B6	40	HsT11B_IV	1.53569	0.205062
30	B6	41	HsT11B_IV	1.76174	0.424698
30	B6	42	HsT11B_IV	2.12464	0.781173
30	B6	43	HsT11B_IV	2.64561	1.29572
30	B6	44	HsT11B_IV	3.24703	1.89073
30	B6	45	HsT11B_IV	3.78457	2.42186
31	B7	1	HsT11B_IV	1.06294	0.00386278
31	B7	2	HsT11B_IV	1.07087	0.00453775
31	B7	3	HsT11B_IV	1.08118	0.00757986
31	B7	4	HsT11B_IV	1.09042	0.00955564
31	B7	5	HsT11B_IV	1.09677	0.00864131
31	B7	6	HsT11B_IV	1.10003	0.00464459
31	B7	7	HsT11B_IV	1.10578	0.00313087
31	B7	8	HsT11B_IV	1.11117	0.00125751
31	B7	9	HsT11B_IV	1.11727	9.39094e-05
31	B7	10	HsT11B_IV	1.11837	-0.00606444
31	B7	11	HsT11B_IV	1.12008	-0.0116227
31	B7	12	HsT11B_IV	1.12978	-0.00918735
31	B7	13	HsT11B_IV	1.13437	-0.0118568
31	B7	14	HsT11B_IV	1.14442	-0.00907325
31	B7	15	HsT11B_IV	1.15932	-0.0014274
31	B7	16	HsT11B_IV	1.16158	-0.00643395
31	B7	17	HsT11B_IV	1.17199	-0.00329182
31	B7	18	HsT11B_IV	1.18498	0.00244084
31	B7	19	HsT11B_IV	1.19473	0.00493136
31	B7	20	HsT11B_IV	1.19847	0.00140719
31	B7	21	HsT11B_IV	1.2072	0.00287275
31	B7	22	HsT11B_IV	1.21426	0.00267237
31	B7	23	HsT11B_IV	1.21796	-0.00088984
31	B7	24	HsT11B_IV	1.22362	-0.00249082
31	B7	25	HsT11B_IV	1.23422	0.000842283
31	B7	26	HsT11B_IV	1.23976	-0.000884458
31	B7	27	HsT11B_IV	1.25116	0.00325545
31	B7	28	HsT11B_IV	1.25735	0.00218603
31	B7	29	HsT11B_IV	1.2619	-0.000532295
31	B7	30	HsT11B_IV	1.27145	0.00175581
31	B7	31	HsT11B_IV	1.27824	0.00128494
31	B7	32	HsT11B_IV	1.28942	0.0052024
31	B7	33	HsT11B_IV	1.29755	0.00607121
31	B7	34	HsT11B_IV	1.32296	0.0242153
31	B7	35	HsT11B_IV	1.37124	0.0652381
31	B7	36	HsT11B_IV	1.45124	0.137969
31	B7	37	HsT11B_IV	1.58514	0.264608
31	B7	38	HsT11B_IV	1.8422	0.514409
31	B7	39	HsT11B_IV	2.26326	0.928206
31	B7	40	HsT11B_IV	2.80257	1.46025
31	B7	41	HsT11B_IV	3.3965	2.04692
31	B7	42	HsT11B_IV	3.98218	2.62533
31	B7	43	HsT11B_IV	4.55418	3.19007
31	B7	44	HsT11B_IV	5.10096	3.72959
31	B7	45	HsT11B_IV	5.55177	4.17314
32	B8	1	HsT11B_IV	1.11082	0.0122456
32	B8	2	HsT11B_IV	1.11413	0.00803387
32	B8	3	HsT11B_IV	1.11844	0.00483048
32	B8	4	HsT11B_IV	1.12092	-0.000209924
32	B8	5	HsT11B_IV	1.13036	0.00171138
32	B8	6	HsT11B_IV	1.13671	0.000538722
32	B8	7	HsT11B_IV	1.14268	-0.00101338
32	B8	8	HsT11B_IV	1.15171	0.000497248
32	B8	9	HsT11B_IV	1.15498	-0.00375172
32	B8	10	HsT11B_IV	1.15922	-0.00702974
32	B8	11	HsT11B_IV	1.16406	-0.00971683
32	B8	12	HsT11B_IV	1.17138	-0.00991113
32	B8	13	HsT11B_IV	1.18609	-0.0027178
32	B8	14	HsT11B_IV	1.19344	-0.00289518
32	B8	15	HsT11B_IV	1.20013	-0.00372642
32	B8	16	HsT11B_IV	1.20943	-0.0019409
32	B8	17	HsT11B_IV	1.22414	0.00524648
32	B8	18	HsT11B_IV	1.23325	0.00683769
32	B8	19	HsT11B_IV	1.239	0.00506398
32	B8	20	HsT11B_IV	1.25285	0.0114008
32	B8	21	HsT11B_IV	1.25866	0.00969229
32	B8	22	HsT11B_IV	1.26908	0.0125836
32	B8	23	HsT11B_IV	1.27004	0.00602363
32	B8	24	HsT11B_IV	1.27014	-0.00139714
32	B8	25	HsT11B_IV	1.28279	0.00373852
32	B8	26	HsT11B_IV	1.28594	-0.000629181
32	B8	27	HsT11B_IV	1.29276	-0.00133597
32	B8	28	HsT11B_IV	1.30423	0.00261261
32	B8	29	HsT11B_IV	1.3065	-0.00262854
32	B8	30	HsT11B_IV	1.31166	-0.00499246
32	B8	31	HsT11B_IV	1.3171	-0.00707182
32	B8	32	HsT11B_IV	1.32846	-0.0032297
32	B8	33	HsT11B_IV	1.33263	-0.00657959
32	B8	34	HsT11B_IV	1.34624	-0.000496457
32	B8	35	HsT11B_IV	1.36675	0.0124972
32	B8	36	HsT11B_IV	1.38596	0.0241895
32	B8	37	HsT11B_IV	1.43365	0.0643545
32	B8	38	HsT11B_IV	1.53019	0.153376
32	B8	39	HsT11B_IV	1.71189	0.327557
32	B8	40	HsT11B_IV	2.03017	0.638316
32	B8	41	HsT11B_IV	2.51925	1.11988
32	B8	42	HsT11B_IV	3.10379	1.6969
32	B8	43	HsT11B_IV	3.70514	2.29072
32	B8	44	HsT11B_IV	4.28408	2.86215
32	B8	45	HsT11B_IV	4.77736	3.34791
33	B9	1	HsT11B_IV	1.05524	0.00889498
33	B9	2	HsT11B_IV	1.06005	0.0063666
33	B9	3	HsT11B_IV	1.0625	0.00147679
33	B9	4	HsT11B_IV	1.06623	-0.00212876
33	B9	5	HsT11B_IV	1.07447	-0.0012294
33	B9	6	HsT11B_IV	1.08793	0.00489526
33	B9	7	HsT11B_IV	1.09129	0.000914189
33	B9	8	HsT11B_IV	1.09632	-0.00138913
33	B9	9	HsT11B_IV	1.09827	-0.00678175
33	B9	10	HsT11B_IV	1.10113	-0.0112507
33	B9	11	HsT11B_IV	1.11392	-0.00579783
33	B9	12	HsT11B_IV	1.12581	-0.00124816
33	B9	13	HsT11B_IV	1.12903	-0.00536727
33	B9	14	HsT11B_IV	1.13688	-0.00485141
33	B9	15	HsT11B_IV	1.14427	-0.00479915
33	B9	16	HsT11B_IV	1.15188	-0.00452612
33	B9	17	HsT11B_IV	1.16681	0.00306244
33	B9	18	HsT11B_IV	1.17824	0.00715577
33	B9	19	HsT11B_IV	1.18436	0.00594358
33	B9	20	HsT11B_IV	1.19353	0.00777456
33	B9	21	HsT11B_IV	1.20007	0.0069784
33	B9	22	HsT11B_IV	1.20844	0.00801247
33	B9	23	HsT11B_IV	1.21789	0.0101166
33	B9	24	HsT11B_IV	1.22835	0.0132385
33	B9	25	HsT11B_IV	1.23025	0.00780173
33	B9	26	HsT11B_IV	1.23589	0.00611257
33	B9	27	HsT11B_IV	1.23792	0.000798985
33	B9	28	HsT11B_IV	1.24319	-0.00126401
33	B9	29	HsT11B_IV	1.25673	0.0049354
33	B9	30	HsT11B_IV	1.2588	-0.000328003
33	B9	31	HsT11B_IV	1.263	-0.00346733
33	B9	32	HsT11B_IV	1.26365	-0.0101529
33	B9	33	HsT11B_IV	1.27542	-0.00571792
33	B9	34	HsT11B_IV	1.28128	-0.00720024
33	B9	35	HsT11B_IV	1.2841	-0.011717
33	B9	36	HsT11B_IV	1.29858	-0.00457444
33	B9	37	HsT11B_IV	1.31769	0.00719347
33	B9	38	HsT11B_IV	1.3318	0.0139749
33	B9	39	HsT11B_IV	1.38021	0.0550431
33	B9	40	HsT11B_IV	1.45618	0.123674
33	B9	41	HsT11B_IV	1.61294	0.273101
33	B9	42	HsT11B_IV	1.89477	0.547594
33	B9	43	HsT11B_IV	2.34444	0.989925
33	B9	44	HsT11B_IV	2.91962	1.55776
33	B9	45	HsT11B_IV	3.43758	2.06839
34	B10	1	HsT11B_IV	1.04837	-0.00973182
34	B10	2	HsT11B_IV	1.05267	-0.0121238
34	B10	3	HsT11B_IV	1.06714	-0.00434084
34	B10	4	HsT11B_IV	1.07312	-0.00505224
34	B10	5	HsT11B_IV	1.08438	-0.00048314
34	B10	6	HsT11B_IV	1.09234	0.000797571
34	B10	7	HsT11B_IV	1.10153	0.00329004
34	B10	8	HsT11B_IV	1.10318	-0.00174638
34	B10	9	HsT11B_IV	1.11297	0.00135656
34	B10	10	HsT11B_IV	1.11942	0.00112129
34	B10	11	HsT11B_IV	1.12507	8.57618e-05
34	B10	12	HsT11B_IV	1.13242	0.000742174
34	B10	13	HsT11B_IV	1.13935	0.000979803
34	B10	14	HsT11B_IV	1.1415	-0.0035544
34	B10	15	HsT11B_IV	1.15377	0.00202643
34	B10	16	HsT11B_IV	1.16331	0.00487808
34	B10	17	HsT11B_IV	1.16593	0.000808682
34	B10	18	HsT11B_IV	1.17018	-0.00162696
34	B10	19	HsT11B_IV	1.18291	0.00440949
34	B10	20	HsT11B_IV	1.18613	0.000946744
34	B10	21	HsT11B_IV	1.19754	0.00566938
34	B10	22	HsT11B_IV	1.20616	0.00759383
34	B10	23	HsT11B_IV	1.20804	0.00279105
34	B10	24	HsT11B_IV	1.20535	-0.00658841
34	B10	25	HsT11B_IV	1.21425	-0.00438109
34	B10	26	HsT11B_IV	1.22098	-0.0043367
34	B10	27	HsT11B_IV	1.22424	-0.00776678
34	B10	28	HsT11B_IV	1.23799	-0.000701556
34	B10	29	HsT11B_IV	1.24846	0.0030816
34	B10	30	HsT11B_IV	1.26218	0.0101109
34	B10	31	HsT11B_IV	1.28686	0.0280987
34	B10	32	HsT11B_IV	1.33219	0.0667428
34	B10	33	HsT11B_IV	1.42815	0.15602
34	B10	34	HsT11B_IV	1.59864	0.31982
34	B10	35	HsT11B_IV	1.90222	0.616707
34	B10	36	HsT11B_IV	2.36563	1.07343
34	B10	37	HsT11B_IV	2.92239	1.6235
34	B10	38	HsT11B_IV	3.52353	2.21795
34	B10	39	HsT11B_IV	4.12903	2.81677
34	B10	40	HsT11B_IV	4.72452	3.40556
34	B10	41	HsT11B_IV	5.27922	3.95358
34	B10	42	HsT11B_IV	5.79275	4.46042
34	B10	43	HsT11B_IV	6.24426	4.90524
34	B10	44	HsT11B_IV	6.67771	5.33201
34	B10	45	HsT11B_IV	7.01579	5.6634
35	B11	1	HsT11B_IV	1.02195	-0.0153574
35	B11	2	HsT11B_IV	1.02547	-0.0186901
35	B11	3	HsT11B_IV	1.04068	-0.0103277
35	B11	4	HsT11B_IV	1.05216	-0.00569543
35	B11	5	HsT11B_IV	1.06067	-0.00403936
35	B11	6	HsT11B_IV	1.07271	0.00114292
35	B11	7	HsT11B_IV	1.08124	0.00282581
35	B11	8	HsT11B_IV	1.08274	-0.00252655
35	B11	9	HsT11B_IV	1.09204	-7.70197e-05
35	B11	10	HsT11B_IV	1.10523	0.00625277
35	B11	11	HsT11B_IV	1.11318	0.0073519
35	B11	12	HsT11B_IV	1.11468	0.00199822
35	B11	13	HsT11B_IV	1.12212	0.00259011
35	B11	14	HsT11B_IV	1.12551	-0.000869562
35	B11	15	HsT11B_IV	1.13693	0.00369224
35	B11	16	HsT11B_IV	1.14628	0.00619529
35	B11	17	HsT11B_IV	1.15247	0.00553262
35	B11	18	HsT11B_IV	1.15554	0.00174882
35	B11	19	HsT11B_IV	1.16082	0.000175984
35	B11	20	HsT11B_IV	1.16672	-0.000774456
35	B11	21	HsT11B_IV	1.17243	-0.0019179
35	B11	22	HsT11B_IV	1.17901	-0.00218765
35	B11	23	HsT11B_IV	1.18659	-0.001457
35	B11	24	HsT11B_IV	1.19998	0.00508045
35	B11	25	HsT11B_IV	1.20059	-0.00116157
35	B11	26	HsT11B_IV	1.2022	-0.00641141
35	B11	27	HsT11B_IV	1.20832	-0.00714155
35	B11	28	HsT11B_IV	1.22232	8.87752e-06
35	B11	29	HsT11B_IV	1.2418	0.0126404
35	B11	30	HsT11B_IV	1.25784	0.0218209
35	B11	31	HsT11B_IV	1.27986	0.0369946
35	B11	32	HsT11B_IV	1.33721	0.0874934
35	B11	33	HsT11B_IV	1.4454	0.188832
35	B11	34	HsT11B_IV	1.65424	0.390812
35	B11	35	HsT11B_IV	2.00445	0.734177
35	B11	36	HsT11B_IV	2.50355	1.22643
35	B11	37	HsT11B_IV	3.08918	1.8052
35	B11	38	HsT11B_IV	3.69459	2.40376
35	B11	39	HsT11B_IV	4.28848	2.99079
35	B11	40	HsT11B_IV	4.85198	3.54744
35	B11	41	HsT11B_IV	5.38283	4.07144
35	B11	42	HsT11B_IV	5.90851	4.59027
35	B11	43	HsT11B_IV	6.37267	5.04758
35	B11	44	HsT11B_IV	6.76326	5.43131
35	B11	45	HsT11B_IV	7.09261	5.75381
36	B12	1	HsT11B_IV	1.01879	-0.0132585
36	B12	2	HsT11B_IV	1.02793	-0.0109361
36	B12	3	HsT11B_IV	1.04033	-0.00536599
36	B12	4	HsT11B_IV	1.04103	-0.0114927
36	B12	5	HsT11B_IV	1.04939	-0.0099556
36	B12	6	HsT11B_IV	1.06758	0.00141157
36	B12	7	HsT11B_IV	1.07714	0.00415061
36	B12	8	HsT11B_IV	1.08397	0.00415285
36	B12	9	HsT11B_IV	1.09248	0.00583724
36	B12	10	HsT11B_IV	1.09155	-0.0019127
36	B12	11	HsT11B_IV	1.09728	-0.00301148
36	B12	12	HsT11B_IV	1.10867	0.00155313
36	B12	13	HsT11B_IV	1.11942	0.00548248
36	B12	14	HsT11B_IV	1.12348	0.00271858
36	B12	15	HsT11B_IV	1.1358	0.00821196
36	B12	16	HsT11B_IV	1.1419	0.00749071
36	B12	17	HsT11B_IV	1.14697	0.00573437
36	B12	18	HsT11B_IV	1.14838	0.000317352
36	B12	19	HsT11B_IV	1.15918	0.00429367
36	B12	20	HsT11B_IV	1.16469	0.00297268
36	B12	21	HsT11B_IV	1.16611	-0.00242705
36	B12	22	HsT11B_IV	1.17398	-0.00138245
36	B12	23	HsT11B_IV	1.18242	0.000230302
36	B12	24	HsT11B_IV	1.18552	-0.00349287
36	B12	25	HsT11B_IV	1.19613	0.000295809
36	B12	26	HsT11B_IV	1.19762	-0.00504396
36	B12	27	HsT11B_IV	1.19872	-0.0107685
36	B12	28	HsT11B_IV	1.21261	-0.00370304
36	B12	29	HsT11B_IV	1.2258	0.00266808
36	B12	30	HsT11B_IV	1.24347	0.0135104
36	B12	31	HsT11B_IV	1.27434	0.0375566
36	B12	32	HsT11B_IV	1.32289	0.079279
36	B12	33	HsT11B_IV	1.41737	0.166935
36	B12	34	HsT11B_IV	1.60492	0.347665
36	B12	35	HsT11B_IV	1.94459	0.68051
36	B12	36	HsT11B_IV	2.43567	1.16477
36	B12	37	HsT11B_IV	3.01916	1.74143
36	B12	38	HsT11B_IV	3.62007	2.33552
36	B12	39	HsT11B_IV	4.21823	2.92685
36	B12	40	HsT11B_IV	4.80424	3.50604
36	B12	41	HsT11B_IV	5.35347	4.04844
36	B12	42	HsT11B_IV	5.87647	4.56461
36	B12	43	HsT11B_IV	6.35574	5.03706
36	B12	44	HsT11B_IV	6.79212	5.46662
36	B12	45	HsT11B_IV	7.1223	5.78997
37	B13	1	HsT11B_IV	1.01217	-0.000287284
37	B13	2	HsT11B_IV	1.01456	-0.00213801
37	B13	3	HsT11B_IV	1.01978	-0.00115167
37	B13	4	HsT11B_IV	1.02343	-0.00174021
37	B13	5	HsT11B_IV	1.0329	0.00349213
37	B13	6	HsT11B_IV	1.04127	0.00762404
37	B13	7	HsT11B_IV	1.04142	0.00354148
37	B13	8	HsT11B_IV	1.0396	-0.00250994
37	B13	9	HsT11B_IV	1.04609	-0.000260461
37	B13	10	HsT11B_IV	1.04885	-0.00173985
37	B13	11	HsT11B_IV	1.05652	0.00169326
37	B13	12	HsT11B_IV	1.06367	0.00461389
37	B13	13	HsT11B_IV	1.06716	0.00386668
37	B13	14	HsT11B_IV	1.0656	-0.00193774
37	B13	15	HsT11B_IV	1.06333	-0.00843869
37	B13	16	HsT11B_IV	1.06371	-0.0122985
37	B13	17	HsT11B_IV	1.06831	-0.0119336
37	B13	18	HsT11B_IV	1.0777	-0.00678395
37	B13	19	HsT11B_IV	1.09369	0.00497116
37	B13	20	HsT11B_IV	1.09896	0.00600804
37	B13	21	HsT11B_IV	1.10685	0.00965716
37	B13	22	HsT11B_IV	1.10404	0.0026132
37	B13	23	HsT11B_IV	1.10241	-0.00325476
37	B13	24	HsT11B_IV	1.10709	-0.00281178
37	B13	25	HsT11B_IV	1.10909	-0.00504159
37	B13	26	HsT11B_IV	1.12337	0.00499679
37	B13	27	HsT11B_IV	1.12827	0.00566138
37	B13	28	HsT11B_IV	1.12771	0.000862969
37	B13	29	HsT11B_IV	1.13183	0.000744952
37	B13	30	HsT11B_IV	1.13815	0.00282801
37	B13	31	HsT11B_IV	1.14129	0.00173367
37	B13	32	HsT11B_IV	1.13879	-0.00500618
37	B13	33	HsT11B_IV	1.1405	-0.007524
37	B13	34	HsT11B_IV	1.1608	0.00853826
37	B13	35	HsT11B_IV	1.17868	0.0221775
37	B13	36	HsT11B_IV	1.19438	0.0336442
37	B13	37	HsT11B_IV	1.22935	0.064377
37	B13	38	HsT11B_IV	1.29246	0.123249
37	B13	39	HsT11B_IV	1.42141	0.24796
37	B13	40	HsT11B_IV	1.66812	0.490431
37	B13	41	HsT11B_IV	2.08098	0.899061
37	B13	42	HsT11B_IV	2.67586	1.4897
37	B13	43	HsT11B_IV	3.38107	2.19068
37	B13	44	HsT11B_IV	4.10175	2.90712
37	B13	45	HsT11B_IV	4.69486	3.49599
38	B14	1	HsT11B_IV	1.7269	0.00892955
38	B14	2	HsT11B_IV	1.7274	0.0045345
38	B14	3	HsT11B_IV	1.73185	0.00410078
38	B14	4	HsT11B_IV	1.74006	0.00741952
38	B14	5	HsT11B_IV	1.74523	0.00770118
38	B14	6	HsT11B_IV	1.74534	0.00292049
38	B14	7	HsT11B_IV	1.74504	-0.00226492
38	B14	8	HsT11B_IV	1.74507	-0.00711951
38	B14	9	HsT11B_IV	1.74385	-0.0132326
38	B14	10	HsT11B_IV	1.75328	-0.00868731
38	B14	11	HsT11B_IV	1.76158	-0.00527343
38	B14	12	HsT11B_IV	1.77229	0.000546205
38	B14	13	HsT11B_IV	1.77587	-0.000761917
38	B14	14	HsT11B_IV	1.77475	-0.00677177
38	B14	15	HsT11B_IV	1.78078	-0.00563038
38	B14	16	HsT11B_IV	1.7896	-0.00169687
38	B14	17	HsT11B_IV	1.79227	-0.0039179
38	B14	18	HsT11B_IV	1.799	-0.00207389
38	B14	19	HsT11B_IV	1.80358	-0.00238316
38	B14	20	HsT11B_IV	1.81539	0.00454632
38	B14	21	HsT11B_IV	1.82001	0.00426888
38	B14	22	HsT11B_IV	1.83132	0.0106976
38	B14	23	HsT11B_IV	1.8349	0.00938634
38	B14	24	HsT11B_IV	1.84126	0.0108614
38	B14	25	HsT11B_IV	1.84637	0.01108
38	B14	26	HsT11B_IV	1.85058	0.0104017
38	B14	27	HsT11B_IV	1.84633	0.00126184
38	B14	28	HsT11B_IV	1.85126	0.00130352
38	B14	29	HsT11B_IV	1.85984	0.00499551
38	B14	30	HsT11B_IV	1.86039	0.000664721
38	B14	31	HsT11B_IV	1.86435	-0.000270276
38	B14	32	HsT11B_IV	1.86232	-0.00718314
38	B14	33	HsT11B_IV	1.86208	-0.0123116
38	B14	34	HsT11B_IV	1.87211	-0.00717464
38	B14	35	HsT11B_IV	1.87877	-0.00540263
38	B14	36	HsT11B_IV	1.88265	-0.00640832
38	B14	37	HsT11B_IV	1.90226	0.00831506
38	B14	38	HsT11B_IV	1.93439	0.0355542
38	B14	39	HsT11B_IV	1.98555	0.0818304
38	B14	40	HsT11B_IV	2.07249	0.163882
38	B14	41	HsT11B_IV	2.23839	0.324895
38	B14	42	HsT11B_IV	2.54754	0.629152
38	B14	43	HsT11B_IV	3.02842	1.10514
38	B14	44	HsT11B_IV	3.63648	1.70832
38	B14	45	HsT11B_IV	4.20557	2.27252
39	B15	1	HsT11B_IV	1.04231	0.000426812
39	B15	2	HsT11B_IV	1.04544	-0.00148079
39	B15	3	HsT11B_IV	1.05369	0.00173391
39	B15	4	HsT11B_IV	1.05924	0.00224602
39	B15	5	HsT11B_IV	1.06194	-9.0861e-05
39	B15	6	HsT11B_IV	1.06461	-0.00246243
39	B15	7	HsT11B_IV	1.07551	0.00339812
39	B15	8	HsT11B_IV	1.06803	-0.00912006
39	B15	9	HsT11B_IV	1.06715	-0.0150413
39	B15	10	HsT11B_IV	1.08224	-0.00498961
39	B15	11	HsT11B_IV	1.09245	0.000190254
39	B15	12	HsT11B_IV	1.0913	-0.00600209
39	B15	13	HsT11B_IV	1.09676	-0.00557641
39	B15	14	HsT11B_IV	1.10263	-0.0047515
39	B15	15	HsT11B_IV	1.10686	-0.00555785
39	B15	16	HsT11B_IV	1.12595	0.00849691
39	B15	17	HsT11B_IV	1.13019	0.00769581
39	B15	18	HsT11B_IV	1.12943	0.00190008
39	B15	19	HsT11B_IV	1.12734	-0.0052246
39	B15	20	HsT11B_IV	1.14018	0.00257334
39	B15	21	HsT11B_IV	1.15022	0.00757963
39	B15	22	HsT11B_IV	1.16238	0.0146961
39	B15	23	HsT11B_IV	1.16494	0.0122211
39	B15	24	HsT11B_IV	1.16506	0.00730385
39	B15	25	HsT11B_IV	1.17157	0.00877643
39	B15	26	HsT11B_IV	1.17463	0.00679015
39	B15	27	HsT11B_IV	1.17811	0.00523743
39	B15	28	HsT11B_IV	1.17733	-0.000585127
39	B15	29	HsT11B_IV	1.18591	0.00295859
39	B15	30	HsT11B_IV	1.18922	0.00123028
39	B15	31	HsT11B_IV	1.19008	-0.00294564
39	B15	32	HsT11B_IV	1.20266	0.00459648
39	B15	33	HsT11B_IV	1.2078	0.00470172
39	B15	34	HsT11B_IV	1.20793	-0.000210671
39	B15	35	HsT11B_IV	1.20397	-0.00920407
39	B15	36	HsT11B_IV	1.20291	-0.015308
39	B15	37	HsT11B_IV	1.206	-0.017256
39	B15	38	HsT11B_IV	1.21707	-0.0112214
39	B15	39	HsT11B_IV	1.22586	-0.00746929
39	B15	40	HsT11B_IV	1.24052	0.00214695
39	B15	41	HsT11B_IV	1.26498	0.0215676
39	B15	42	HsT11B_IV	1.29696	0.0485092
39	B15	43	HsT11B_IV	1.37469	0.121206
39	B15	44	HsT11B_IV	1.51386	0.255335
39	B15	45	HsT11B_IV	1.70855	0.444988
40	B16	1
40	B16	2
40	B16	3
40	B16	4
40	B16	5
40	B16	6
40	B16	7
40	B16	8
40	B16	9
40	B16	10
40	B16	11
40	B16	12
40	B16	13
40	B16	14
40	B16	15
40	B16	16
40	B16	17
40	B16	18
40	B16	19
40	B16	20
40	B16	21
40	B16	22
40	B16	23
40	B16	24
40	B16	25
40	B16	26
40	B16	27
40	B16	28
40	B16	29
40	B16	30
40	B16	31
40	B16	32
40	B16	33
40	B16	34
40	B16	35
40	B16	36
40	B16	37
40	B16	38
40	B16	39
40	B16	40
40	B16	41
40	B16	42
40	B16	43
40	B16	44
40	B16	45
41	B17	1
41	B17	2
41	B17	3
41	B17	4
41	B17	5
41	B17	6
41	B17	7
41	B17	8
41	B17	9
41	B17	10
41	B17	11
41	B17	12
41	B17	13
41	B17	14
41	B17	15
41	B17	16
41	B17	17
41	B17	18
41	B17	19
41	B17	20
41	B17	21
41	B17	22
41	B17	23
41	B17	24
41	B17	25
41	B17	26
41	B17	27
41	B17	28
41	B17	29
41	B17	30
41	B17	31
41	B17	32
41	B17	33
41	B17	34
41	B17	35
41	B17	36
41	B17	37
41	B17	38
41	B17	39
41	B17	40
41	B17	41
41	B17	42
41	B17	43
41	B17	44
41	B17	45
42	B18	1
42	B18	2
42	B18	3
42	B18	4
42	B18	5
42	B18	6
42	B18	7
42	B18	8
42	B18	9
42	B18	10
42	B18	11
42	B18	12
42	B18	13
42	B18	14
42	B18	15
42	B18	16
42	B18	17
42	B18	18
42	B18	19
42	B18	20
42	B18	21
42	B18	22
42	B18	23
42	B18	24
42	B18	25
42	B18	26
42	B18	27
42	B18	28
42	B18	29
42	B18	30
42	B18	31
42	B18	32
42	B18	33
42	B18	34
42	B18	35
42	B18	36
42	B18	37
42	B18	38
42	B18	39
42	B18	40
42	B18	41
42	B18	42
42	B18	43
42	B18	44
42	B18	45
43	B19	1
43	B19	2
43	B19	3
43	B19	4
43	B19	5
43	B19	6
43	B19	7
43	B19	8
43	B19	9
43	B19	10
43	B19	11
43	B19	12
43	B19	13
43	B19	14
43	B19	15
43	B19	16
43	B19	17
43	B19	18
43	B19	19
43	B19	20
43	B19	21
43	B19	22
43	B19	23
43	B19	24
43	B19	25
43	B19	26
43	B19	27
43	B19	28
43	B19	29
43	B19	30
43	B19	31
43	B19	32
43	B19	33
43	B19	34
43	B19	35
43	B19	36
43	B19	37
43	B19	38
43	B19	39
43	B19	40
43	B19	41
43	B19	42
43	B19	43
43	B19	44
43	B19	45
44	B20	1
44	B20	2
44	B20	3
44	B20	4
44	B20	5
44	B20	6
44	B20	7
44	B20	8
44	B20	9
44	B20	10
44	B20	11
44	B20	12
44	B20	13
44	B20	14
44	B20	15
44	B20	16
44	B20	17
44	B20	18
44	B20	19
[truncated: 15,326 more rows]

## Sheet: Multicomponent Data
Block Type	384-Well Block
Calibration Background is expired	No
Calibration Background performed on	12-07-2023
Calibration Pure Dye ABY is expired	No
Calibration Pure Dye ABY performed on	12-07-2023
Calibration Pure Dye CY5 is expired	No
Calibration Pure Dye CY5 performed on	12-07-2023
Calibration Pure Dye FAM is expired	No
Calibration Pure Dye FAM performed on	12-07-2023
Calibration Pure Dye JUN is expired	No
Calibration Pure Dye JUN performed on	12-07-2023
Calibration Pure Dye MUSTANG PURPLE is expired	No
Calibration Pure Dye MUSTANG PURPLE performed on	12-07-2023
Calibration Pure Dye NED is expired	No
Calibration Pure Dye NED performed on	12-07-2023
Calibration Pure Dye ROX is expired	No
Calibration Pure Dye ROX performed on	12-07-2023
Calibration Pure Dye SYBR is expired	No
Calibration Pure Dye SYBR performed on	12-07-2023
Calibration Pure Dye TAMRA is expired	No
Calibration Pure Dye TAMRA performed on	12-07-2023
Calibration Pure Dye VIC is expired	No
Calibration Pure Dye VIC performed on	12-07-2023
Calibration ROI is expired	No
Calibration ROI performed on	12-07-2023
Calibration Uniformity is expired	No
Calibration Uniformity performed on	12-07-2023
Chemistry	TAQMAN
Date Created	2024-10-02 11:09:36 AM CDT
Experiment Barcode
Experiment Comment
Experiment File Name	P:\Hari\qPCR\qPCR templates\2024-01-10_qPCR_BEAS2B_GFP_KLF4_Dox_T11B_Taqman_Repeat.eds
Experiment Name	2024-10-01_BEAS2B_GFP_KLF4_DOX_T11B_Taqman_qpCR_Repeat
Experiment Run End Time	2024-10-01 19:17:44 PM CDT
Experiment Type	Standard Curve
Instrument Name	272530090
Instrument Serial Number	272530090
Instrument Type	QuantStudio™ 5 System
Passive Reference	ROX
Post-read Stage/Step
Pre-read Stage/Step
Quantification Cycle Method	Ct
Signal Smoothing On	true
Stage/ Cycle where Ct Analysis is performed	Stage2, Step2
User Name
Well	Well Position	Cycle	ROX	FAM
1	A1	1	145964	310232
2	A2	1	210723	440481
3	A3	1	140725	306214
4	A4	1	218662	468831
5	A5	1	139884	290400
6	A6	1	127347	286597
7	A7	1	138880	277032
8	A8	1	135731	272488
9	A9	1	144370	294034
10	A10	1	145112	291964
11	A11	1	139829	282748
12	A12	1	140878	287786
13	A13	1	135127	257157
14	A14	1	134576	259861
15	A15	1	-1343.27	-3417.73
16	A16	1
17	A17	1
18	A18	1
19	A19	1
20	A20	1
21	A21	1
22	A22	1
23	A23	1
24	A24	1
25	B1	1	210741	212666
26	B2	1	147024	169015
27	B3	1	148236	168685
28	B4	1	150073	166309
29	B5	1	153507	165625
30	B6	1	153753	165018
31	B7	1	154712	164449
32	B8	1	156570	173921
33	B9	1	156593	165244
34	B10	1	152375	159746
35	B11	1	145629	148825
36	B12	1	153676	156563
37	B13	1	152645	154503
38	B14	1	165280	285423
39	B15	1	159918	166684
40	B16	1
41	B17	1
42	B18	1
43	B19	1
44	B20	1
45	B21	1
46	B22	1
47	B23	1
48	B24	1
49	C1	1	241081	300619
50	C2	1	145860	170270
51	C3	1	152652	171792
52	C4	1	148446	170958
53	C5	1	150064	166740
54	C6	1	145910	165244
55	C7	1	144544	160165
56	C8	1	151640	170033
57	C9	1	150897	173496
58	C10	1	151612	168449
59	C11	1	145183	168881
60	C12	1	156762	175227
61	C13	1	148652	155264
62	C14	1	152316	154668
63	C15	1	150758	159075
64	C16	1
65	C17	1
66	C18	1
67	C19	1
68	C20	1
69	C21	1
70	C22	1
71	C23	1
72	C24	1
73	D1	1
74	D2	1
75	D3	1
76	D4	1
77	D5	1
78	D6	1
79	D7	1
80	D8	1
81	D9	1
82	D10	1
83	D11	1
84	D12	1
85	D13	1
86	D14	1
87	D15	1
88	D16	1
89	D17	1
90	D18	1
91	D19	1
92	D20	1
93	D21	1
94	D22	1
95	D23	1
96	D24	1
97	E1	1
98	E2	1
99	E3	1
100	E4	1
101	E5	1
102	E6	1
103	E7	1
104	E8	1
105	E9	1
106	E10	1
107	E11	1
108	E12	1
109	E13	1
110	E14	1
111	E15	1
112	E16	1
113	E17	1
114	E18	1
115	E19	1
116	E20	1
117	E21	1
118	E22	1
119	E23	1
120	E24	1
121	F1	1
122	F2	1
123	F3	1
124	F4	1
125	F5	1
126	F6	1
127	F7	1
128	F8	1
129	F9	1
130	F10	1
131	F11	1
132	F12	1
133	F13	1
134	F14	1
135	F15	1
136	F16	1
137	F17	1
138	F18	1
139	F19	1
140	F20	1
141	F21	1
142	F22	1
143	F23	1
144	F24	1
145	G1	1
146	G2	1
147	G3	1
148	G4	1
149	G5	1
150	G6	1
151	G7	1
152	G8	1
153	G9	1
154	G10	1
155	G11	1
156	G12	1
157	G13	1
158	G14	1
159	G15	1
160	G16	1
161	G17	1
162	G18	1
163	G19	1
164	G20	1
165	G21	1
166	G22	1
167	G23	1
168	G24	1
169	H1	1
170	H2	1
171	H3	1
172	H4	1
173	H5	1
174	H6	1
175	H7	1
176	H8	1
177	H9	1
178	H10	1
179	H11	1
180	H12	1
181	H13	1
182	H14	1
183	H15	1
184	H16	1
185	H17	1
186	H18	1
187	H19	1
188	H20	1
189	H21	1
190	H22	1
191	H23	1
192	H24	1
193	I1	1
194	I2	1
195	I3	1
196	I4	1
197	I5	1
198	I6	1
199	I7	1
200	I8	1
201	I9	1
202	I10	1
203	I11	1
204	I12	1
205	I13	1
206	I14	1
207	I15	1
208	I16	1
209	I17	1
210	I18	1
211	I19	1
212	I20	1
213	I21	1
214	I22	1
215	I23	1
216	I24	1
217	J1	1
218	J2	1
219	J3	1
220	J4	1
221	J5	1
222	J6	1
223	J7	1
224	J8	1
225	J9	1
226	J10	1
227	J11	1
228	J12	1
229	J13	1
230	J14	1
231	J15	1
232	J16	1
233	J17	1
234	J18	1
235	J19	1
236	J20	1
237	J21	1
238	J22	1
239	J23	1
240	J24	1
241	K1	1
242	K2	1
243	K3	1
244	K4	1
245	K5	1
246	K6	1
247	K7	1
248	K8	1
249	K9	1
250	K10	1
251	K11	1
252	K12	1
253	K13	1
254	K14	1
255	K15	1
256	K16	1
257	K17	1
258	K18	1
259	K19	1
260	K20	1
261	K21	1
262	K22	1
263	K23	1
264	K24	1
265	L1	1
266	L2	1
267	L3	1
268	L4	1
269	L5	1
270	L6	1
271	L7	1
272	L8	1
273	L9	1
274	L10	1
275	L11	1
276	L12	1
277	L13	1
278	L14	1
279	L15	1
280	L16	1
281	L17	1
282	L18	1
283	L19	1
284	L20	1
285	L21	1
286	L22	1
287	L23	1
288	L24	1
289	M1	1
290	M2	1
291	M3	1
292	M4	1
293	M5	1
294	M6	1
295	M7	1
296	M8	1
297	M9	1
298	M10	1
299	M11	1
300	M12	1
301	M13	1
302	M14	1
303	M15	1
304	M16	1
305	M17	1
306	M18	1
307	M19	1
308	M20	1
309	M21	1
310	M22	1
311	M23	1
312	M24	1
313	N1	1
314	N2	1
315	N3	1
316	N4	1
317	N5	1
318	N6	1
319	N7	1
320	N8	1
321	N9	1
322	N10	1
323	N11	1
324	N12	1
325	N13	1
326	N14	1
327	N15	1
328	N16	1
329	N17	1
330	N18	1
331	N19	1
332	N20	1
333	N21	1
334	N22	1
335	N23	1
336	N24	1
337	O1	1
338	O2	1
339	O3	1
340	O4	1
341	O5	1
342	O6	1
343	O7	1
344	O8	1
345	O9	1
346	O10	1
347	O11	1
348	O12	1
349	O13	1
350	O14	1
351	O15	1
352	O16	1
353	O17	1
354	O18	1
355	O19	1
356	O20	1
357	O21	1
358	O22	1
359	O23	1
360	O24	1
361	P1	1
362	P2	1
363	P3	1
364	P4	1
365	P5	1
366	P6	1
367	P7	1
368	P8	1
369	P9	1
370	P10	1
371	P11	1
372	P12	1
373	P13	1
374	P14	1
375	P15	1
376	P16	1
377	P17	1
378	P18	1
379	P19	1
380	P20	1
381	P21	1
382	P22	1
383	P23	1
384	P24	1
1	A1	2	145978	310599
2	A2	2	210990	441846
3	A3	2	140824	307474
4	A4	2	218788	469814
5	A5	2	140142	291579
6	A6	2	127933	288147
7	A7	2	139078	278519
8	A8	2	135992	273788
9	A9	2	144427	295054
10	A10	2	145047	291939
11	A11	2	139709	282894
12	A12	2	140735	287749
13	A13	2	135222	258244
14	A14	2	134731	261068
15	A15	2	-1331.12	-3855.41
16	A16	2
17	A17	2
18	A18	2
19	A19	2
20	A20	2
21	A21	2
22	A22	2
23	A23	2
24	A24	2
25	B1	2	210791	213442
26	B2	2	147196	169955
27	B3	2	148263	170040
28	B4	2	149964	166801
29	B5	2	153517	166801
30	B6	2	153916	165739
31	B7	2	154794	165765
32	B8	2	156621	174495
33	B9	2	156362	165752
34	B10	2	152342	160366
35	B11	2	145840	149554
36	B12	2	153781	158077
37	B13	2	152827	155051
38	B14	2	165295	285530
39	B15	2	159988	167258
40	B16	2
41	B17	2
42	B18	2
43	B19	2
44	B20	2
45	B21	2
46	B22	2
47	B23	2
48	B24	2
49	C1	2	241394	301296
50	C2	2	145863	171363
51	C3	2	152981	172480
52	C4	2	148377	172365
53	C5	2	150169	167939
54	C6	2	146139	165630
55	C7	2	144595	160715
56	C8	2	151653	170416
57	C9	2	151026	173933
58	C10	2	151585	168826
59	C11	2	145428	169509
60	C12	2	156679	176217
61	C13	2	148740	155725
62	C14	2	152349	155705
63	C15	2	150753	160558
64	C16	2
65	C17	2
66	C18	2
67	C19	2
68	C20	2
69	C21	2
70	C22	2
71	C23	2
72	C24	2
73	D1	2
74	D2	2
75	D3	2
76	D4	2
77	D5	2
78	D6	2
79	D7	2
80	D8	2
81	D9	2
82	D10	2
83	D11	2
84	D12	2
85	D13	2
86	D14	2
87	D15	2
88	D16	2
89	D17	2
90	D18	2
91	D19	2
92	D20	2
93	D21	2
94	D22	2
95	D23	2
96	D24	2
97	E1	2
98	E2	2
99	E3	2
100	E4	2
101	E5	2
102	E6	2
103	E7	2
104	E8	2
105	E9	2
106	E10	2
107	E11	2
108	E12	2
109	E13	2
110	E14	2
111	E15	2
112	E16	2
113	E17	2
114	E18	2
115	E19	2
116	E20	2
117	E21	2
118	E22	2
119	E23	2
120	E24	2
121	F1	2
122	F2	2
123	F3	2
124	F4	2
125	F5	2
126	F6	2
127	F7	2
128	F8	2
129	F9	2
130	F10	2
131	F11	2
132	F12	2
133	F13	2
134	F14	2
135	F15	2
136	F16	2
137	F17	2
138	F18	2
139	F19	2
140	F20	2
141	F21	2
142	F22	2
143	F23	2
144	F24	2
145	G1	2
146	G2	2
147	G3	2
148	G4	2
149	G5	2
150	G6	2
151	G7	2
152	G8	2
153	G9	2
154	G10	2
155	G11	2
156	G12	2
157	G13	2
158	G14	2
159	G15	2
160	G16	2
161	G17	2
162	G18	2
163	G19	2
164	G20	2
165	G21	2
166	G22	2
167	G23	2
168	G24	2
169	H1	2
170	H2	2
171	H3	2
172	H4	2
173	H5	2
174	H6	2
175	H7	2
176	H8	2
177	H9	2
178	H10	2
179	H11	2
180	H12	2
181	H13	2
182	H14	2
183	H15	2
184	H16	2
185	H17	2
186	H18	2
187	H19	2
188	H20	2
189	H21	2
190	H22	2
191	H23	2
192	H24	2
193	I1	2
194	I2	2
195	I3	2
196	I4	2
197	I5	2
198	I6	2
199	I7	2
200	I8	2
201	I9	2
202	I10	2
203	I11	2
204	I12	2
205	I13	2
206	I14	2
207	I15	2
208	I16	2
209	I17	2
210	I18	2
211	I19	2
212	I20	2
213	I21	2
214	I22	2
215	I23	2
216	I24	2
217	J1	2
218	J2	2
219	J3	2
220	J4	2
221	J5	2
222	J6	2
223	J7	2
224	J8	2
225	J9	2
226	J10	2
227	J11	2
228	J12	2
229	J13	2
230	J14	2
231	J15	2
232	J16	2
233	J17	2
234	J18	2
235	J19	2
236	J20	2
237	J21	2
238	J22	2
239	J23	2
240	J24	2
241	K1	2
242	K2	2
243	K3	2
244	K4	2
245	K5	2
246	K6	2
247	K7	2
248	K8	2
249	K9	2
250	K10	2
251	K11	2
252	K12	2
253	K13	2
254	K14	2
255	K15	2
256	K16	2
257	K17	2
258	K18	2
259	K19	2
260	K20	2
261	K21	2
262	K22	2
263	K23	2
264	K24	2
265	L1	2
266	L2	2
267	L3	2
268	L4	2
269	L5	2
270	L6	2
271	L7	2
272	L8	2
273	L9	2
274	L10	2
275	L11	2
276	L12	2
277	L13	2
278	L14	2
279	L15	2
280	L16	2
281	L17	2
282	L18	2
283	L19	2
284	L20	2
285	L21	2
286	L22	2
287	L23	2
288	L24	2
289	M1	2
290	M2	2
291	M3	2
292	M4	2
293	M5	2
294	M6	2
295	M7	2
296	M8	2
297	M9	2
298	M10	2
299	M11	2
300	M12	2
301	M13	2
302	M14	2
303	M15	2
304	M16	2
305	M17	2
306	M18	2
307	M19	2
308	M20	2
309	M21	2
310	M22	2
311	M23	2
312	M24	2
313	N1	2
314	N2	2
315	N3	2
316	N4	2
317	N5	2
318	N6	2
319	N7	2
320	N8	2
321	N9	2
322	N10	2
323	N11	2
324	N12	2
325	N13	2
326	N14	2
327	N15	2
328	N16	2
329	N17	2
330	N18	2
331	N19	2
332	N20	2
333	N21	2
334	N22	2
335	N23	2
336	N24	2
337	O1	2
338	O2	2
339	O3	2
340	O4	2
341	O5	2
342	O6	2
343	O7	2
344	O8	2
345	O9	2
346	O10	2
347	O11	2
348	O12	2
349	O13	2
350	O14	2
351	O15	2
352	O16	2
353	O17	2
354	O18	2
355	O19	2
356	O20	2
357	O21	2
358	O22	2
359	O23	2
360	O24	2
361	P1	2
362	P2	2
363	P3	2
364	P4	2
365	P5	2
366	P6	2
367	P7	2
368	P8	2
369	P9	2
370	P10	2
371	P11	2
372	P12	2
373	P13	2
374	P14	2
375	P15	2
376	P16	2
377	P17	2
378	P18	2
379	P19	2
380	P20	2
381	P21	2
382	P22	2
383	P23	2
384	P24	2
1	A1	3	146270	314726
2	A2	3	211117	444890
3	A3	3	140878	310061
4	A4	3	219923	472860
5	A5	3	140247	294081
6	A6	3	128118	290696
7	A7	3	139147	280651
8	A8	3	136052	275251
9	A9	3	144578	297559
10	A10	3	144889	292237
11	A11	3	139572	284759
12	A12	3	140736	288112
13	A13	3	135410	260320
14	A14	3	134506	264001
15	A15	3	-1017.25	-3764.09
16	A16	3
17	A17	3
18	A18	3
19	A19	3
20	A20	3
21	A21	3
22	A22	3
23	A23	3
24	A24	3
25	B1	3	211318	216459
26	B2	3	147395	172419
27	B3	3	148550	170753
28	B4	3	149568	167724
29	B5	3	153620	168756
30	B6	3	153699	167159
31	B7	3	154763	167326
32	B8	3	157148	175761
33	B9	3	156265	166032
34	B10	3	152386	162617
35	B11	3	145902	151837
36	B12	3	153846	160050
37	B13	3	153045	156072
38	B14	3	165638	286860
39	B15	3	160211	168813
40	B16	3
41	B17	3
42	B18	3
43	B19	3
44	B20	3
45	B21	3
46	B22	3
47	B23	3
48	B24	3
49	C1	3	241276	304897
50	C2	3	145915	174397
51	C3	3	153191	174469
52	C4	3	148417	173847
53	C5	3	150203	170110
54	C6	3	146056	167052
55	C7	3	144781	162812
56	C8	3	151892	172693
57	C9	3	151059	175705
58	C10	3	151570	169945
59	C11	3	145420	171618
60	C12	3	156632	178014
61	C13	3	148934	156519
62	C14	3	152678	157359
63	C15	3	150778	162064
64	C16	3
65	C17	3
66	C18	3
67	C19	3
68	C20	3
69	C21	3
70	C22	3
71	C23	3
72	C24	3
73	D1	3
74	D2	3
75	D3	3
76	D4	3
77	D5	3
78	D6	3
79	D7	3
80	D8	3
81	D9	3
82	D10	3
83	D11	3
84	D12	3
85	D13	3
86	D14	3
87	D15	3
88	D16	3
89	D17	3
90	D18	3
91	D19	3
92	D20	3
93	D21	3
94	D22	3
95	D23	3
96	D24	3
97	E1	3
98	E2	3
99	E3	3
100	E4	3
101	E5	3
102	E6	3
103	E7	3
104	E8	3
105	E9	3
106	E10	3
107	E11	3
108	E12	3
109	E13	3
110	E14	3
111	E15	3
112	E16	3
113	E17	3
114	E18	3
115	E19	3
116	E20	3
117	E21	3
118	E22	3
119	E23	3
120	E24	3
121	F1	3
122	F2	3
123	F3	3
124	F4	3
125	F5	3
126	F6	3
127	F7	3
128	F8	3
129	F9	3
130	F10	3
131	F11	3
132	F12	3
133	F13	3
134	F14	3
135	F15	3
136	F16	3
137	F17	3
138	F18	3
139	F19	3
140	F20	3
141	F21	3
142	F22	3
143	F23	3
144	F24	3
145	G1	3
146	G2	3
147	G3	3
148	G4	3
149	G5	3
150	G6	3
151	G7	3
152	G8	3
153	G9	3
154	G10	3
155	G11	3
156	G12	3
157	G13	3
158	G14	3
159	G15	3
160	G16	3
161	G17	3
162	G18	3
163	G19	3
164	G20	3
165	G21	3
166	G22	3
167	G23	3
168	G24	3
169	H1	3
170	H2	3
171	H3	3
172	H4	3
173	H5	3
174	H6	3
175	H7	3
176	H8	3
177	H9	3
178	H10	3
179	H11	3
180	H12	3
181	H13	3
182	H14	3
183	H15	3
184	H16	3
185	H17	3
186	H18	3
187	H19	3
188	H20	3
189	H21	3
190	H22	3
191	H23	3
192	H24	3
193	I1	3
194	I2	3
195	I3	3
196	I4	3
197	I5	3
198	I6	3
199	I7	3
200	I8	3
201	I9	3
202	I10	3
203	I11	3
204	I12	3
205	I13	3
206	I14	3
207	I15	3
208	I16	3
209	I17	3
210	I18	3
211	I19	3
212	I20	3
213	I21	3
214	I22	3
215	I23	3
216	I24	3
217	J1	3
218	J2	3
219	J3	3
220	J4	3
221	J5	3
222	J6	3
223	J7	3
224	J8	3
225	J9	3
226	J10	3
227	J11	3
228	J12	3
229	J13	3
230	J14	3
231	J15	3
232	J16	3
233	J17	3
234	J18	3
235	J19	3
236	J20	3
237	J21	3
238	J22	3
239	J23	3
240	J24	3
241	K1	3
242	K2	3
243	K3	3
244	K4	3
245	K5	3
246	K6	3
247	K7	3
248	K8	3
249	K9	3
250	K10	3
251	K11	3
252	K12	3
253	K13	3
254	K14	3
255	K15	3
256	K16	3
257	K17	3
258	K18	3
259	K19	3
260	K20	3
261	K21	3
262	K22	3
263	K23	3
264	K24	3
265	L1	3
266	L2	3
267	L3	3
268	L4	3
269	L5	3
270	L6	3
271	L7	3
272	L8	3
273	L9	3
274	L10	3
275	L11	3
276	L12	3
277	L13	3
278	L14	3
279	L15	3
280	L16	3
281	L17	3
282	L18	3
283	L19	3
284	L20	3
285	L21	3
286	L22	3
287	L23	3
288	L24	3
289	M1	3
290	M2	3
291	M3	3
292	M4	3
293	M5	3
294	M6	3
295	M7	3
296	M8	3
297	M9	3
298	M10	3
299	M11	3
300	M12	3
301	M13	3
302	M14	3
303	M15	3
304	M16	3
305	M17	3
306	M18	3
307	M19	3
308	M20	3
309	M21	3
310	M22	3
311	M23	3
312	M24	3
313	N1	3
314	N2	3
315	N3	3
316	N4	3
317	N5	3
318	N6	3
319	N7	3
320	N8	3
321	N9	3
322	N10	3
323	N11	3
324	N12	3
325	N13	3
326	N14	3
327	N15	3
328	N16	3
329	N17	3
330	N18	3
331	N19	3
332	N20	3
333	N21	3
334	N22	3
335	N23	3
336	N24	3
337	O1	3
338	O2	3
339	O3	3
340	O4	3
341	O5	3
342	O6	3
343	O7	3
344	O8	3
345	O9	3
346	O10	3
347	O11	3
348	O12	3
349	O13	3
350	O14	3
351	O15	3
352	O16	3
353	O17	3
354	O18	3
355	O19	3
356	O20	3
357	O21	3
358	O22	3
359	O23	3
360	O24	3
361	P1	3
362	P2	3
363	P3	3
364	P4	3
365	P5	3
366	P6	3
367	P7	3
368	P8	3
369	P9	3
370	P10	3
371	P11	3
372	P12	3
373	P13	3
374	P14	3
375	P15	3
376	P16	3
377	P17	3
378	P18	3
379	P19	3
380	P20	3
381	P21	3
382	P22	3
383	P23	3
384	P24	3
1	A1	4	146880	317164
2	A2	4	211342	448776
3	A3	4	141039	312900
4	A4	4	219755	475819
5	A5	4	139858	296461
6	A6	4	128071	292823
7	A7	4	139256	282245
8	A8	4	136022	277222
9	A9	4	144598	299576
10	A10	4	144701	293680
11	A11	4	139565	286633
12	A12	4	141178	289743
13	A13	4	135307	260990
14	A14	4	134480	265067
15	A15	4	-1166.33	-2743.39
16	A16	4
17	A17	4
18	A18	4
19	A19	4
20	A20	4
21	A21	4
22	A22	4
23	A23	4
24	A24	4
25	B1	4	211389	217289
26	B2	4	147477	175199
27	B3	4	148642	171699
28	B4	4	149525	168980
29	B5	4	153783	169653
30	B6	4	153660	168026
31	B7	4	154775	168770
32	B8	4	157164	176168
33	B9	4	156388	166746
34	B10	4	152679	163843
35	B11	4	145783	153388
36	B12	4	154071	160392
37	B13	4	152896	156478
38	B14	4	165538	288046
39	B15	4	160243	169736
40	B16	4
41	B17	4
42	B18	4
43	B19	4
44	B20	4
45	B21	4
46	B22	4
47	B23	4
48	B24	4
49	C1	4	241232	309478
50	C2	4	146012	176503
51	C3	4	153300	177118
52	C4	4	148741	174878
53	C5	4	150208	172207
54	C6	4	146036	168245
55	C7	4	144869	164672
56	C8	4	152262	174696
57	C9	4	151208	177491
58	C10	4	151675	170714
59	C11	4	145423	172305
60	C12	4	156629	179798
61	C13	4	149145	157112
62	C14	4	152722	158491
63	C15	4	150712	162380
64	C16	4
65	C17	4
66	C18	4
67	C19	4
68	C20	4
69	C21	4
70	C22	4
71	C23	4
72	C24	4
73	D1	4
74	D2	4
75	D3	4
76	D4	4
77	D5	4
78	D6	4
79	D7	4
80	D8	4
81	D9	4
82	D10	4
83	D11	4
84	D12	4
85	D13	4
86	D14	4
87	D15	4
88	D16	4
89	D17	4
90	D18	4
91	D19	4
92	D20	4
93	D21	4
94	D22	4
95	D23	4
96	D24	4
97	E1	4
98	E2	4
99	E3	4
100	E4	4
101	E5	4
102	E6	4
103	E7	4
104	E8	4
105	E9	4
106	E10	4
107	E11	4
108	E12	4
109	E13	4
110	E14	4
111	E15	4
112	E16	4
113	E17	4
114	E18	4
115	E19	4
116	E20	4
117	E21	4
118	E22	4
119	E23	4
120	E24	4
121	F1	4
122	F2	4
123	F3	4
124	F4	4
125	F5	4
126	F6	4
127	F7	4
128	F8	4
129	F9	4
130	F10	4
131	F11	4
132	F12	4
133	F13	4
134	F14	4
135	F15	4
136	F16	4
137	F17	4
138	F18	4
139	F19	4
140	F20	4
141	F21	4
142	F22	4
143	F23	4
144	F24	4
145	G1	4
146	G2	4
147	G3	4
148	G4	4
149	G5	4
150	G6	4
151	G7	4
152	G8	4
153	G9	4
154	G10	4
155	G11	4
156	G12	4
157	G13	4
158	G14	4
159	G15	4
160	G16	4
161	G17	4
162	G18	4
163	G19	4
164	G20	4
165	G21	4
166	G22	4
167	G23	4
168	G24	4
169	H1	4
170	H2	4
171	H3	4
172	H4	4
173	H5	4
174	H6	4
175	H7	4
176	H8	4
177	H9	4
178	H10	4
179	H11	4
180	H12	4
181	H13	4
182	H14	4
183	H15	4
184	H16	4
185	H17	4
186	H18	4
187	H19	4
188	H20	4
189	H21	4
190	H22	4
191	H23	4
192	H24	4
193	I1	4
194	I2	4
195	I3	4
196	I4	4
197	I5	4
198	I6	4
199	I7	4
200	I8	4
201	I9	4
202	I10	4
203	I11	4
204	I12	4
205	I13	4
206	I14	4
207	I15	4
208	I16	4
209	I17	4
210	I18	4
211	I19	4
212	I20	4
213	I21	4
214	I22	4
215	I23	4
216	I24	4
217	J1	4
218	J2	4
219	J3	4
220	J4	4
221	J5	4
222	J6	4
223	J7	4
224	J8	4
225	J9	4
226	J10	4
227	J11	4
228	J12	4
229	J13	4
230	J14	4
231	J15	4
232	J16	4
233	J17	4
234	J18	4
235	J19	4
236	J20	4
237	J21	4
238	J22	4
239	J23	4
240	J24	4
241	K1	4
242	K2	4
243	K3	4
244	K4	4
245	K5	4
246	K6	4
247	K7	4
248	K8	4
249	K9	4
250	K10	4
251	K11	4
252	K12	4
253	K13	4
254	K14	4
255	K15	4
256	K16	4
257	K17	4
258	K18	4
259	K19	4
260	K20	4
261	K21	4
262	K22	4
263	K23	4
264	K24	4
265	L1	4
266	L2	4
267	L3	4
268	L4	4
269	L5	4
270	L6	4
271	L7	4
272	L8	4
273	L9	4
274	L10	4
275	L11	4
276	L12	4
277	L13	4
278	L14	4
279	L15	4
280	L16	4
281	L17	4
282	L18	4
283	L19	4
284	L20	4
285	L21	4
286	L22	4
287	L23	4
288	L24	4
289	M1	4
290	M2	4
291	M3	4
292	M4	4
293	M5	4
294	M6	4
295	M7	4
296	M8	4
297	M9	4
298	M10	4
299	M11	4
300	M12	4
301	M13	4
302	M14	4
303	M15	4
304	M16	4
305	M17	4
306	M18	4
307	M19	4
308	M20	4
309	M21	4
310	M22	4
311	M23	4
312	M24	4
313	N1	4
314	N2	4
315	N3	4
316	N4	4
317	N5	4
318	N6	4
319	N7	4
320	N8	4
321	N9	4
322	N10	4
323	N11	4
324	N12	4
325	N13	4
326	N14	4
327	N15	4
328	N16	4
329	N17	4
330	N18	4
331	N19	4
332	N20	4
333	N21	4
334	N22	4
335	N23	4
336	N24	4
337	O1	4
338	O2	4
339	O3	4
340	O4	4
341	O5	4
342	O6	4
343	O7	4
344	O8	4
345	O9	4
346	O10	4
347	O11	4
348	O12	4
349	O13	4
350	O14	4
351	O15	4
352	O16	4
353	O17	4
354	O18	4
355	O19	4
356	O20	4
357	O21	4
358	O22	4
359	O23	4
360	O24	4
361	P1	4
362	P2	4
363	P3	4
364	P4	4
365	P5	4
366	P6	4
367	P7	4
368	P8	4
369	P9	4
370	P10	4
371	P11	4
372	P12	4
373	P13	4
374	P14	4
375	P15	4
376	P16	4
377	P17	4
378	P18	4
379	P19	4
380	P20	4
381	P21	4
382	P22	4
383	P23	4
384	P24	4
1	A1	5	147139	319695
2	A2	5	211443	452034
3	A3	5	141146	315020
4	A4	5	219588	478645
5	A5	5	139907	299190
6	A6	5	128446	294953
7	A7	5	139331	282742
8	A8	5	136126	279492
9	A9	5	144696	301782
10	A10	5	144472	295106
11	A11	5	139664	288494
12	A12	5	141758	291032
13	A13	5	135212	261872
14	A14	5	134806	265794
15	A15	5	-1216.42	-3339.21
16	A16	5
17	A17	5
18	A18	5
19	A19	5
20	A20	5
21	A21	5
22	A22	5
23	A23	5
24	A24	5
25	B1	5	211388	218882
26	B2	5	147893	176905
27	B3	5	148806	172702
28	B4	5	149842	171070
29	B5	5	154370	172112
30	B6	5	153884	168535
31	B7	5	154891	169879
32	B8	5	156941	177400
33	B9	5	156584	168244
34	B10	5	152866	165764
35	B11	5	145714	154555
36	B12	5	154298	161919
37	B13	5	152950	157981
38	B14	5	165405	288670
39	B15	5	160156	170077
40	B16	5
41	B17	5
42	B18	5
43	B19	5
44	B20	5
45	B21	5
46	B22	5
47	B23	5
48	B24	5
49	C1	5	241575	313289
50	C2	5	146312	178816
51	C3	5	153361	179192
52	C4	5	148877	176928
53	C5	5	150569	174810
54	C6	5	146338	171069
55	C7	5	145238	166935
56	C8	5	152338	177416
57	C9	5	151595	180645
58	C10	5	152034	173454
59	C11	5	145756	174353
60	C12	5	156769	181769
61	C13	5	149121	159681
62	C14	5	152588	159815
63	C15	5	150730	163576
64	C16	5
65	C17	5
66	C18	5
67	C19	5
68	C20	5
69	C21	5
70	C22	5
71	C23	5
72	C24	5
73	D1	5
74	D2	5
75	D3	5
76	D4	5
77	D5	5
78	D6	5
79	D7	5
80	D8	5
81	D9	5
82	D10	5
83	D11	5
84	D12	5
85	D13	5
86	D14	5
87	D15	5
88	D16	5
89	D17	5
90	D18	5
91	D19	5
92	D20	5
93	D21	5
94	D22	5
95	D23	5
96	D24	5
97	E1	5
98	E2	5
99	E3	5
100	E4	5
101	E5	5
102	E6	5
103	E7	5
104	E8	5
105	E9	5
106	E10	5
107	E11	5
108	E12	5
109	E13	5
110	E14	5
111	E15	5
112	E16	5
113	E17	5
114	E18	5
115	E19	5
116	E20	5
117	E21	5
118	E22	5
119	E23	5
120	E24	5
121	F1	5
122	F2	5
123	F3	5
124	F4	5
125	F5	5
126	F6	5
127	F7	5
128	F8	5
129	F9	5
130	F10	5
131	F11	5
132	F12	5
133	F13	5
134	F14	5
135	F15	5
136	F16	5
137	F17	5
138	F18	5
139	F19	5
140	F20	5
141	F21	5
142	F22	5
143	F23	5
144	F24	5
145	G1	5
146	G2	5
147	G3	5
148	G4	5
149	G5	5
150	G6	5
151	G7	5
152	G8	5
153	G9	5
154	G10	5
155	G11	5
156	G12	5
157	G13	5
158	G14	5
159	G15	5
160	G16	5
161	G17	5
162	G18	5
163	G19	5
164	G20	5
165	G21	5
166	G22	5
167	G23	5
168	G24	5
169	H1	5
170	H2	5
171	H3	5
172	H4	5
173	H5	5
174	H6	5
175	H7	5
176	H8	5
177	H9	5
178	H10	5
179	H11	5
180	H12	5
181	H13	5
182	H14	5
183	H15	5
184	H16	5
185	H17	5
186	H18	5
187	H19	5
188	H20	5
189	H21	5
190	H22	5
191	H23	5
192	H24	5
193	I1	5
194	I2	5
195	I3	5
196	I4	5
197	I5	5
198	I6	5
199	I7	5
200	I8	5
201	I9	5
202	I10	5
203	I11	5
204	I12	5
205	I13	5
206	I14	5
207	I15	5
208	I16	5
209	I17	5
210	I18	5
211	I19	5
212	I20	5
213	I21	5
214	I22	5
215	I23	5
216	I24	5
217	J1	5
218	J2	5
219	J3	5
220	J4	5
221	J5	5
222	J6	5
223	J7	5
224	J8	5
225	J9	5
226	J10	5
227	J11	5
228	J12	5
229	J13	5
230	J14	5
231	J15	5
232	J16	5
233	J17	5
234	J18	5
235	J19	5
236	J20	5
237	J21	5
238	J22	5
239	J23	5
240	J24	5
241	K1	5
242	K2	5
243	K3	5
244	K4	5
245	K5	5
246	K6	5
247	K7	5
248	K8	5
249	K9	5
250	K10	5
251	K11	5
252	K12	5
253	K13	5
254	K14	5
255	K15	5
256	K16	5
257	K17	5
258	K18	5
259	K19	5
260	K20	5
261	K21	5
262	K22	5
263	K23	5
264	K24	5
265	L1	5
266	L2	5
267	L3	5
268	L4	5
269	L5	5
270	L6	5
271	L7	5
272	L8	5
273	L9	5
274	L10	5
275	L11	5
276	L12	5
277	L13	5
278	L14	5
279	L15	5
280	L16	5
281	L17	5
282	L18	5
283	L19	5
284	L20	5
285	L21	5
286	L22	5
287	L23	5
288	L24	5
289	M1	5
290	M2	5
291	M3	5
292	M4	5
293	M5	5
294	M6	5
295	M7	5
296	M8	5
297	M9	5
298	M10	5
299	M11	5
300	M12	5
301	M13	5
302	M14	5
303	M15	5
304	M16	5
305	M17	5
306	M18	5
307	M19	5
308	M20	5
309	M21	5
310	M22	5
311	M23	5
312	M24	5
313	N1	5
314	N2	5
315	N3	5
316	N4	5
317	N5	5
318	N6	5
319	N7	5
320	N8	5
321	N9	5
322	N10	5
323	N11	5
324	N12	5
325	N13	5
326	N14	5
327	N15	5
328	N16	5
329	N17	5
330	N18	5
331	N19	5
332	N20	5
333	N21	5
334	N22	5
335	N23	5
336	N24	5
337	O1	5
338	O2	5
339	O3	5
340	O4	5
341	O5	5
342	O6	5
343	O7	5
344	O8	5
345	O9	5
346	O10	5
347	O11	5
348	O12	5
349	O13	5
350	O14	5
351	O15	5
352	O16	5
353	O17	5
354	O18	5
355	O19	5
356	O20	5
357	O21	5
358	O22	5
359	O23	5
360	O24	5
361	P1	5
362	P2	5
363	P3	5
364	P4	5
365	P5	5
366	P6	5
367	P7	5
368	P8	5
369	P9	5
370	P10	5
371	P11	5
372	P12	5
373	P13	5
374	P14	5
375	P15	5
376	P16	5
377	P17	5
378	P18	5
379	P19	5
380	P20	5
381	P21	5
382	P22	5
383	P23	5
384	P24	5
1	A1	6	147078	321611
2	A2	6	211892	454761
3	A3	6	141718	317152
4	A4	6	219902	482462
5	A5	6	140628	301692
6	A6	6	128905	298126
7	A7	6	139515	284881
8	A8	6	136768	282091
9	A9	6	144707	304297
10	A10	6	144342	297262
11	A11	6	139836	290917
12	A12	6	141550	293486
13	A13	6	135181	263042
14	A14	6	134865	266642
15	A15	6	-1110.91	-3387.45
16	A16	6
17	A17	6
18	A18	6
19	A19	6
20	A20	6
21	A21	6
22	A22	6
23	A23	6
24	A24	6
25	B1	6	211736	221100
26	B2	6	147992	177484
27	B3	6	148449	174003
28	B4	6	150357	172388
29	B5	6	154221	173093
30	B6	6	153894	169884
31	B7	6	154706	170182
32	B8	6	156830	178270
33	B9	6	156556	170322
34	B10	6	152727	166831
[truncated: 15,326 more rows]

## Sheet: Results
Block Type	384-Well Block
Calibration Background is expired	No
Calibration Background performed on	12-07-2023
Calibration Pure Dye ABY is expired	No
Calibration Pure Dye ABY performed on	12-07-2023
Calibration Pure Dye CY5 is expired	No
Calibration Pure Dye CY5 performed on	12-07-2023
Calibration Pure Dye FAM is expired	No
Calibration Pure Dye FAM performed on	12-07-2023
Calibration Pure Dye JUN is expired	No
Calibration Pure Dye JUN performed on	12-07-2023
Calibration Pure Dye MUSTANG PURPLE is expired	No
Calibration Pure Dye MUSTANG PURPLE performed on	12-07-2023
Calibration Pure Dye NED is expired	No
Calibration Pure Dye NED performed on	12-07-2023
Calibration Pure Dye ROX is expired	No
Calibration Pure Dye ROX performed on	12-07-2023
Calibration Pure Dye SYBR is expired	No
Calibration Pure Dye SYBR performed on	12-07-2023
Calibration Pure Dye TAMRA is expired	No
Calibration Pure Dye TAMRA performed on	12-07-2023
Calibration Pure Dye VIC is expired	No
Calibration Pure Dye VIC performed on	12-07-2023
Calibration ROI is expired	No
Calibration ROI performed on	12-07-2023
Calibration Uniformity is expired	No
Calibration Uniformity performed on	12-07-2023
Chemistry	TAQMAN
Date Created	2024-10-02 11:09:53 AM CDT
Experiment Barcode
Experiment Comment
Experiment File Name	P:\Hari\qPCR\qPCR templates\2024-01-10_qPCR_BEAS2B_GFP_KLF4_Dox_T11B_Taqman_Repeat.eds
Experiment Name	2024-10-01_BEAS2B_GFP_KLF4_DOX_T11B_Taqman_qpCR_Repeat
Experiment Run End Time	2024-10-01 19:17:44 PM CDT
Experiment Type	Standard Curve
Instrument Name	272530090
Instrument Serial Number	272530090
Instrument Type	QuantStudio™ 5 System
Passive Reference	ROX
Post-read Stage/Step
Pre-read Stage/Step
Quantification Cycle Method	Ct
Signal Smoothing On	true
Stage/ Cycle where Ct Analysis is performed	Stage2, Step2
User Name
Well	Well Position	Omit	Sample Name	Target Name	Task	Reporter	Quencher	CT	Ct Mean	Ct SD	Quantity	Quantity Mean	Quantity SD	Y-Intercept	R(superscript 2)	Slope	Efficiency	Automatic Ct Threshold	Ct Threshold	Automatic Baseline	Baseline Start	Baseline End	Amp Status	Comments	Cq Conf	CQCONF	SPIKE	DRNMIN	HIGHSD	BADROX	PRFLOW	NOISE
1	A1	FALSE	GFP-DOX	HsT11B_II	UNKNOWN	FAM	NFQ-MGB	35.5751	36.1686	0.517076								TRUE	0.122705	TRUE	3	32	Amp		0.837542	N	N	N	Y	N	N	N
2	A2	FALSE	GFP-DOX	HsT11B_II	UNKNOWN	FAM	NFQ-MGB	36.5217	36.1686	0.517076								TRUE	0.122705	TRUE	3	32	Amp		0.82504	N	N	N	Y	N	N	N
3	A3	FALSE	GFP-DOX	HsT11B_II	UNKNOWN	FAM	NFQ-MGB	36.4091	36.1686	0.517076								TRUE	0.122705	TRUE	3	33	Amp		0.801495	N	N	N	Y	N	N	N
4	A4	FALSE	KLF4-DOX	HsT11B_II	UNKNOWN	FAM	NFQ-MGB	37.1733	37.4227	0.672903								TRUE	0.122705	TRUE	3	33	Amp		0.820482	N	N	N	Y	N	N	N
5	A5	FALSE	KLF4-DOX	HsT11B_II	UNKNOWN	FAM	NFQ-MGB	36.91	37.4227	0.672903								TRUE	0.122705	TRUE	3	33	Amp		0.809545	N	N	N	Y	N	N	N
6	A6	FALSE	KLF4-DOX	HsT11B_II	UNKNOWN	FAM	NFQ-MGB	38.1846	37.4227	0.672903								TRUE	0.122705	TRUE	3	33	Amp		0.789155	Y	N	N	Y	N	N	N
7	A7	FALSE	GFP+DOX	HsT11B_II	UNKNOWN	FAM	NFQ-MGB	37.8179	37.8526	0.56536								TRUE	0.122705	TRUE	3	34	Amp		0.810602	N	N	N	Y	N	N	N
8	A8	FALSE	GFP+DOX	HsT11B_II	UNKNOWN	FAM	NFQ-MGB	37.3054	37.8526	0.56536								TRUE	0.122705	TRUE	3	33	Amp		0.806884	N	N	N	Y	N	N	N
9	A9	FALSE	GFP+DOX	HsT11B_II	UNKNOWN	FAM	NFQ-MGB	38.4345	37.8526	0.56536								TRUE	0.122705	TRUE	3	35	Amp		0.778099	Y	N	N	Y	N	N	N
10	A10	FALSE	KLF4+DOX	HsT11B_II	UNKNOWN	FAM	NFQ-MGB	31.9378	32.1528	0.308196								TRUE	0.122705	TRUE	3	28	Amp		0.879834	N	N	N	N	N	N	N
11	A11	FALSE	KLF4+DOX	HsT11B_II	UNKNOWN	FAM	NFQ-MGB	32.0148	32.1528	0.308196								TRUE	0.122705	TRUE	3	28	Amp		0.867653	N	N	N	N	N	N	N
12	A12	FALSE	KLF4+DOX	HsT11B_II	UNKNOWN	FAM	NFQ-MGB	32.5059	32.1528	0.308196								TRUE	0.122705	TRUE	3	27	Amp		0.915455	N	N	N	N	N	N	N
13	A13	FALSE	-RT	HsT11B_II	UNKNOWN	FAM	NFQ-MGB	38.0855	39.5962	1.31901								TRUE	0.122705	TRUE	3	32	Amp		0.84238	N	N	N	Y	N	N	N
14	A14	FALSE	-RT	HsT11B_II	UNKNOWN	FAM	NFQ-MGB	40.5193	39.5962	1.31901								TRUE	0.122705	TRUE	3	35	Amp		0.769726	Y	N	N	Y	N	N	N
15	A15	FALSE	-RT	HsT11B_II	UNKNOWN	FAM	NFQ-MGB	40.1838	39.5962	1.31901								TRUE	0.122705	TRUE	3	38	No Amp		0	Y	Y	Y	Y	Y	Y	Y
25	B1	FALSE	GFP-DOX	HsT11B_IV	UNKNOWN	FAM	NFQ-MGB	39.037	40.3019	1.52155								TRUE	0.320905	TRUE	3	34	Amp		0.911806	N	N	N	Y	N	N	N
26	B2	FALSE	GFP-DOX	HsT11B_IV	UNKNOWN	FAM	NFQ-MGB	41.9904	40.3019	1.52155								TRUE	0.320905	TRUE	3	35	Inconclusive		0.812777	N	N	N	Y	N	N	N
27	B3	FALSE	GFP-DOX	HsT11B_IV	UNKNOWN	FAM	NFQ-MGB	39.8784	40.3019	1.52155								TRUE	0.320905	TRUE	3	33	Amp		0.899198	N	N	N	Y	N	N	N
28	B4	FALSE	KLF4-DOX	HsT11B_IV	UNKNOWN	FAM	NFQ-MGB	38.5408	39.1238	1.26807								TRUE	0.320905	TRUE	3	33	Amp		0.915815	N	N	N	Y	N	N	N
29	B5	FALSE	KLF4-DOX	HsT11B_IV	UNKNOWN	FAM	NFQ-MGB	38.2522	39.1238	1.26807								TRUE	0.320905	TRUE	3	33	Amp		0.919585	N	N	N	Y	N	N	N
30	B6	FALSE	KLF4-DOX	HsT11B_IV	UNKNOWN	FAM	NFQ-MGB	40.5785	39.1238	1.26807								TRUE	0.320905	TRUE	3	35	Amp		0.888464	N	N	N	Y	N	N	N
31	B7	FALSE	GFP+DOX	HsT11B_IV	UNKNOWN	FAM	NFQ-MGB	37.2256	39.1209	1.97884								TRUE	0.320905	TRUE	3	32	Amp		0.932962	N	N	N	Y	N	N	N
32	B8	FALSE	GFP+DOX	HsT11B_IV	UNKNOWN	FAM	NFQ-MGB	38.9633	39.1209	1.97884								TRUE	0.320905	TRUE	3	33	Amp		0.931435	N	N	N	Y	N	N	N
33	B9	FALSE	GFP+DOX	HsT11B_IV	UNKNOWN	FAM	NFQ-MGB	41.1739	39.1209	1.97884								TRUE	0.320905	TRUE	3	35	Amp		0.895463	N	N	N	Y	N	N	N
34	B10	FALSE	KLF4+DOX	HsT11B_IV	UNKNOWN	FAM	NFQ-MGB	33.9479	33.8355	0.127147								TRUE	0.320905	TRUE	3	29	Amp		0.946075	N	N	N	N	N	N	N
35	B11	FALSE	KLF4+DOX	HsT11B_IV	UNKNOWN	FAM	NFQ-MGB	33.6975	33.8355	0.127147								TRUE	0.320905	TRUE	3	27	Amp		0.941861	N	N	N	N	N	N	N
36	B12	FALSE	KLF4+DOX	HsT11B_IV	UNKNOWN	FAM	NFQ-MGB	33.8611	33.8355	0.127147								TRUE	0.320905	TRUE	3	27	Amp		0.943062	N	N	N	N	N	N	N
37	B13	FALSE	-RT	HsT11B_IV	UNKNOWN	FAM	NFQ-MGB	39.3515	41.5539	2.5488								TRUE	0.320905	TRUE	3	32	Amp		0.946818	N	N	N	Y	N	N	N
38	B14	FALSE	-RT	HsT11B_IV	UNKNOWN	FAM	NFQ-MGB	40.9644	41.5539	2.5488								TRUE	0.320905	TRUE	3	35	Amp		0.93751	N	N	N	Y	N	N	N
39	B15	FALSE	-RT	HsT11B_IV	UNKNOWN	FAM	NFQ-MGB	44.3457	41.5539	2.5488								TRUE	0.320905	TRUE	3	37	Inconclusive		0	Y	N	N	Y	N	N	N
49	C1	FALSE	GFP-DOX	HsACTB	UNKNOWN	FAM	NFQ-MGB	17.4348	17.5002	0.0613653								TRUE	0.319496	TRUE	3	12	Amp		0.730908	Y	N	N	N	N	N	N
50	C2	FALSE	GFP-DOX	HsACTB	UNKNOWN	FAM	NFQ-MGB	17.5566	17.5002	0.0613653								TRUE	0.319496	TRUE	3	12	Amp		0.729484	Y	N	N	N	N	N	N
51	C3	FALSE	GFP-DOX	HsACTB	UNKNOWN	FAM	NFQ-MGB	17.5091	17.5002	0.0613653								TRUE	0.319496	TRUE	3	12	Amp		0.728417	Y	N	N	N	N	N	N
52	C4	FALSE	KLF4-DOX	HsACTB	UNKNOWN	FAM	NFQ-MGB	17.1249	17.1333	0.0490898								TRUE	0.319496	TRUE	3	12	Amp		0.7321	Y	N	N	N	N	N	N
53	C5	FALSE	KLF4-DOX	HsACTB	UNKNOWN	FAM	NFQ-MGB	17.089	17.1333	0.0490898								TRUE	0.319496	TRUE	3	11	Amp		0.716587	Y	N	N	N	N	N	N
54	C6	FALSE	KLF4-DOX	HsACTB	UNKNOWN	FAM	NFQ-MGB	17.1861	17.1333	0.0490898								TRUE	0.319496	TRUE	3	11	Amp		0.730546	Y	N	N	N	N	N	N
55	C7	FALSE	GFP+DOX	HsACTB	UNKNOWN	FAM	NFQ-MGB	16.9154	16.9437	0.0247638								TRUE	0.319496	TRUE	3	10	Amp		0.726297	Y	N	N	N	N	N	N
56	C8	FALSE	GFP+DOX	HsACTB	UNKNOWN	FAM	NFQ-MGB	16.9611	16.9437	0.0247638								TRUE	0.319496	TRUE	3	11	Amp		0.732108	Y	N	N	N	N	N	N
57	C9	FALSE	GFP+DOX	HsACTB	UNKNOWN	FAM	NFQ-MGB	16.9547	16.9437	0.0247638								TRUE	0.319496	TRUE	3	11	Amp		0.724284	Y	N	N	N	N	N	N
58	C10	FALSE	KLF4+DOX	HsACTB	UNKNOWN	FAM	NFQ-MGB	16.9208	16.9516	0.0674716								TRUE	0.319496	TRUE	3	11	Amp		0.736404	Y	N	N	N	N	N	N
59	C11	FALSE	KLF4+DOX	HsACTB	UNKNOWN	FAM	NFQ-MGB	17.0289	16.9516	0.0674716								TRUE	0.319496	TRUE	3	11	Amp		0.741031	Y	N	N	N	N	N	N
60	C12	FALSE	KLF4+DOX	HsACTB	UNKNOWN	FAM	NFQ-MGB	16.9049	16.9516	0.0674716								TRUE	0.319496	TRUE	3	10	Amp		0.734598	Y	N	N	N	N	N	N
61	C13	FALSE	-RT	HsACTB	UNKNOWN	FAM	NFQ-MGB	Undetermined										TRUE	0.319496	TRUE	3	15	No Amp		0	Y	N	N	N	N	N	N
62	C14	FALSE	-RT	HsACTB	UNKNOWN	FAM	NFQ-MGB	Undetermined										TRUE	0.319496	TRUE	3	14	No Amp		0	Y	N	N	N	N	N	N
63	C15	FALSE	-RT	HsACTB	UNKNOWN	FAM	NFQ-MGB	Undetermined										TRUE	0.319496	TRUE	3	6	No Amp		0	Y	N	N	N	N	N	N
