# Supplementary material for: TMPRSS11B promotes an acidified microenvironment and immune suppression in squamous lung cancer
Source: EMBO Rep. 2025 Nov 10;26(24):6346–79. doi: 10.1038/s44319-025-00631-1 (PMC12714794; doi:10.1038/s44319-025-00631-1)
Supplement: Supplementary file 10 — Source data Fig. 5 [file 44319_2025_631_MOESM10_ESM.zip]

Archive with 369 entries (364 files):
- Figure 5/
- Figure 5/5A-B/
- Figure 5/5C-D/
- Figure 5/5A-B/Marker genes used for immune cell deconvolution.csv
- __MACOSX/Figure 5/5A-B/._Marker genes used for immune cell deconvolution.csv
- Figure 5/5C-D/DGE_T11b-high LUSC vs LUAD.xls
- __MACOSX/Figure 5/5C-D/._DGE_T11b-high LUSC vs LUAD.xls
- Figure 5/5C-D/GSEA_Broad Institute_M8_T11b-high LUSC vs LUAD/
- __MACOSX/Figure 5/5C-D/._GSEA_Broad Institute_M8_T11b-high LUSC vs LUAD
- Figure 5/5C-D/Ranked list_DGE_T11b-high LUSC vs LUAD.rnk
- __MACOSX/Figure 5/5C-D/._Ranked list_DGE_T11b-high LUSC vs LUAD.rnk
- Figure 5/5C-D/Ranked list_DGE_T11b-high LUSC vs LUAD.txt
- __MACOSX/Figure 5/5C-D/._Ranked list_DGE_T11b-high LUSC vs LUAD.txt
- Figure 5/5C-D/Read Me.rtf
- __MACOSX/Figure 5/5C-D/._Read Me.rtf
- Figure 5/5C-D/GSEA_Broad Institute_M8_T11b-high LUSC vs LUAD/DESCARTES_ORGANOGENESIS_CARDIAC_MUSCLE_LINEAGES.html
- __MACOSX/Figure 5/5C-D/GSEA_Broad Institute_M8_T11b-high LUSC vs LUAD/._DESCARTES_ORGANOGENESIS_CARDIAC_MUSCLE_LINEAGES.html
- Figure 5/5C-D/GSEA_Broad Institute_M8_T11b-high LUSC vs LUAD/DESCARTES_ORGANOGENESIS_CARDIAC_MUSCLE_LINEAGES.tsv
- __MACOSX/Figure 5/5C-D/GSEA_Broad Institute_M8_T11b-high LUSC vs LUAD/._DESCARTES_ORGANOGENESIS_CARDIAC_MUSCLE_LINEAGES.tsv
- Figure 5/5C-D/GSEA_Broad Institute_M8_T11b-high LUSC vs LUAD/DESCARTES_ORGANOGENESIS_CHONDROCYTE_PROGENITORS.html
- __MACOSX/Figure 5/5C-D/GSEA_Broad Institute_M8_T11b-high LUSC vs LUAD/._DESCARTES_ORGANOGENESIS_CHONDROCYTE_PROGENITORS.html
- Figure 5/5C-D/GSEA_Broad Institute_M8_T11b-high LUSC vs LUAD/DESCARTES_ORGANOGENESIS_CHONDROCYTE_PROGENITORS.tsv
- __MACOSX/Figure 5/5C-D/GSEA_Broad Institute_M8_T11b-high LUSC vs LUAD/._DESCARTES_ORGANOGENESIS_CHONDROCYTE_PROGENITORS.tsv
- Figure 5/5C-D/GSEA_Broad Institute_M8_T11b-high LUSC vs LUAD/DESCARTES_ORGANOGENESIS_EPENDYMAL_CELL.html
- __MACOSX/Figure 5/5C-D/GSEA_Broad Institute_M8_T11b-high LUSC vs LUAD/._DESCARTES_ORGANOGENESIS_EPENDYMAL_CELL.html
- Figure 5/5C-D/GSEA_Broad Institute_M8_T11b-high LUSC vs LUAD/DESCARTES_ORGANOGENESIS_EPENDYMAL_CELL.tsv
- __MACOSX/Figure 5/5C-D/GSEA_Broad Institute_M8_T11b-high LUSC vs LUAD/._DESCARTES_ORGANOGENESIS_EPENDYMAL_CELL.tsv
- Figure 5/5C-D/GSEA_Broad Institute_M8_T11b-high LUSC vs LUAD/DESCARTES_ORGANOGENESIS_HEPATOCYTES.html
- __MACOSX/Figure 5/5C-D/GSEA_Broad Institute_M8_T11b-high LUSC vs LUAD/._DESCARTES_ORGANOGENESIS_HEPATOCYTES.html
- Figure 5/5C-D/GSEA_Broad Institute_M8_T11b-high LUSC vs LUAD/DESCARTES_ORGANOGENESIS_HEPATOCYTES.tsv
- __MACOSX/Figure 5/5C-D/GSEA_Broad Institute_M8_T11b-high LUSC vs LUAD/._DESCARTES_ORGANOGENESIS_HEPATOCYTES.tsv
- Figure 5/5C-D/GSEA_Broad Institute_M8_T11b-high LUSC vs LUAD/DESCARTES_ORGANOGENESIS_MYOCYTES.html
- __MACOSX/Figure 5/5C-D/GSEA_Broad Institute_M8_T11b-high LUSC vs LUAD/._DESCARTES_ORGANOGENESIS_MYOCYTES.html
- Figure 5/5C-D/GSEA_Broad Institute_M8_T11b-high LUSC vs LUAD/DESCARTES_ORGANOGENESIS_MYOCYTES.tsv
- __MACOSX/Figure 5/5C-D/GSEA_Broad Institute_M8_T11b-high LUSC vs LUAD/._DESCARTES_ORGANOGENESIS_MYOCYTES.tsv
- Figure 5/5C-D/GSEA_Broad Institute_M8_T11b-high LUSC vs LUAD/DESCARTES_ORGANOGENESIS_SCHWANN_CELL_PRECURSOR.html
- __MACOSX/Figure 5/5C-D/GSEA_Broad Institute_M8_T11b-high LUSC vs LUAD/._DESCARTES_ORGANOGENESIS_SCHWANN_CELL_PRECURSOR.html
- Figure 5/5C-D/GSEA_Broad Institute_M8_T11b-high LUSC vs LUAD/DESCARTES_ORGANOGENESIS_SCHWANN_CELL_PRECURSOR.tsv
- __MACOSX/Figure 5/5C-D/GSEA_Broad Institute_M8_T11b-high LUSC vs LUAD/._DESCARTES_ORGANOGENESIS_SCHWANN_CELL_PRECURSOR.tsv
- Figure 5/5C-D/GSEA_Broad Institute_M8_T11b-high LUSC vs LUAD/DESCARTES_ORGANOGENESIS_SENSORY_NEURONS.html
- __MACOSX/Figure 5/5C-D/GSEA_Broad Institute_M8_T11b-high LUSC vs LUAD/._DESCARTES_ORGANOGENESIS_SENSORY_NEURONS.html
- Figure 5/5C-D/GSEA_Broad Institute_M8_T11b-high LUSC vs LUAD/DESCARTES_ORGANOGENESIS_SENSORY_NEURONS.tsv
- __MACOSX/Figure 5/5C-D/GSEA_Broad Institute_M8_T11b-high LUSC vs LUAD/._DESCARTES_ORGANOGENESIS_SENSORY_NEURONS.tsv
- Figure 5/5C-D/GSEA_Broad Institute_M8_T11b-high LUSC vs LUAD/DESCARTES_ORGANOGENESIS_WHITE_BLOOD_CELLS.html
- __MACOSX/Figure 5/5C-D/GSEA_Broad Institute_M8_T11b-high LUSC vs LUAD/._DESCARTES_ORGANOGENESIS_WHITE_BLOOD_CELLS.html
- Figure 5/5C-D/GSEA_Broad Institute_M8_T11b-high LUSC vs LUAD/DESCARTES_ORGANOGENESIS_WHITE_BLOOD_CELLS.tsv
- __MACOSX/Figure 5/5C-D/GSEA_Broad Institute_M8_T11b-high LUSC vs LUAD/._DESCARTES_ORGANOGENESIS_WHITE_BLOOD_CELLS.tsv
- Figure 5/5C-D/GSEA_Broad Institute_M8_T11b-high LUSC vs LUAD/edb/
- __MACOSX/Figure 5/5C-D/GSEA_Broad Institute_M8_T11b-high LUSC vs LUAD/._edb
- Figure 5/5C-D/GSEA_Broad Institute_M8_T11b-high LUSC vs LUAD/enplot_DESCARTES_ORGANOGENESIS_CARDIAC_MUSCLE_LINEAGES_1253.png
- __MACOSX/Figure 5/5C-D/GSEA_Broad Institute_M8_T11b-high LUSC vs LUAD/._enplot_DESCARTES_ORGANOGENESIS_CARDIAC_MUSCLE_LINEAGES_1253.png
- Figure 5/5C-D/GSEA_Broad Institute_M8_T11b-high LUSC vs LUAD/enplot_DESCARTES_ORGANOGENESIS_CHONDROCYTE_PROGENITORS_1237.png
- __MACOSX/Figure 5/5C-D/GSEA_Broad Institute_M8_T11b-high LUSC vs LUAD/._enplot_DESCARTES_ORGANOGENESIS_CHONDROCYTE_PROGENITORS_1237.png
- Figure 5/5C-D/GSEA_Broad Institute_M8_T11b-high LUSC vs LUAD/enplot_DESCARTES_ORGANOGENESIS_EPENDYMAL_CELL_1223.png
- __MACOSX/Figure 5/5C-D/GSEA_Broad Institute_M8_T11b-high LUSC vs LUAD/._enplot_DESCARTES_ORGANOGENESIS_EPENDYMAL_CELL_1223.png
- Figure 5/5C-D/GSEA_Broad Institute_M8_T11b-high LUSC vs LUAD/enplot_DESCARTES_ORGANOGENESIS_HEPATOCYTES_1219.png
- __MACOSX/Figure 5/5C-D/GSEA_Broad Institute_M8_T11b-high LUSC vs LUAD/._enplot_DESCARTES_ORGANOGENESIS_HEPATOCYTES_1219.png
- Figure 5/5C-D/GSEA_Broad Institute_M8_T11b-high LUSC vs LUAD/enplot_DESCARTES_ORGANOGENESIS_MYOCYTES_1227.png
- __MACOSX/Figure 5/5C-D/GSEA_Broad Institute_M8_T11b-high LUSC vs LUAD/._enplot_DESCARTES_ORGANOGENESIS_MYOCYTES_1227.png
- Figure 5/5C-D/GSEA_Broad Institute_M8_T11b-high LUSC vs LUAD/enplot_DESCARTES_ORGANOGENESIS_SCHWANN_CELL_PRECURSOR_1221.png
- __MACOSX/Figure 5/5C-D/GSEA_Broad Institute_M8_T11b-high LUSC vs LUAD/._enplot_DESCARTES_ORGANOGENESIS_SCHWANN_CELL_PRECURSOR_1221.png
- Figure 5/5C-D/GSEA_Broad Institute_M8_T11b-high LUSC vs LUAD/enplot_DESCARTES_ORGANOGENESIS_SENSORY_NEURONS_1225.png
- __MACOSX/Figure 5/5C-D/GSEA_Broad Institute_M8_T11b-high LUSC vs LUAD/._enplot_DESCARTES_ORGANOGENESIS_SENSORY_NEURONS_1225.png
- Figure 5/5C-D/GSEA_Broad Institute_M8_T11b-high LUSC vs LUAD/enplot_DESCARTES_ORGANOGENESIS_WHITE_BLOOD_CELLS_1183.png
- __MACOSX/Figure 5/5C-D/GSEA_Broad Institute_M8_T11b-high LUSC vs LUAD/._enplot_DESCARTES_ORGANOGENESIS_WHITE_BLOOD_CELLS_1183.png
- Figure 5/5C-D/GSEA_Broad Institute_M8_T11b-high LUSC vs LUAD/enplot_TABULA_MURIS_SENIS_AORTA_PROFESSIONAL_ANTIGEN_PRESENTING_CELL_AGEING_1211.png
- __MACOSX/Figure 5/5C-D/GSEA_Broad Institute_M8_T11b-high LUSC vs LUAD/._enplot_TABULA_MURIS_SENIS_AORTA_PROFESSIONAL_ANTIGEN_PRESENTING_CELL_AGEING_1211.png
- Figure 5/5C-D/GSEA_Broad Institute_M8_T11b-high LUSC vs LUAD/enplot_TABULA_MURIS_SENIS_BRAIN_NON_MYELOID_NEURON_AGEING_1255.png
- __MACOSX/Figure 5/5C-D/GSEA_Broad Institute_M8_T11b-high LUSC vs LUAD/._enplot_TABULA_MURIS_SENIS_BRAIN_NON_MYELOID_NEURON_AGEING_1255.png
- Figure 5/5C-D/GSEA_Broad Institute_M8_T11b-high LUSC vs LUAD/enplot_TABULA_MURIS_SENIS_HEART_AND_AORTA_LEUKOCYTE_AGEING_1197.png
- __MACOSX/Figure 5/5C-D/GSEA_Broad Institute_M8_T11b-high LUSC vs LUAD/._enplot_TABULA_MURIS_SENIS_HEART_AND_AORTA_LEUKOCYTE_AGEING_1197.png
- Figure 5/5C-D/GSEA_Broad Institute_M8_T11b-high LUSC vs LUAD/enplot_TABULA_MURIS_SENIS_HEART_ATRIAL_MYOCYTE_AGEING_1241.png
- __MACOSX/Figure 5/5C-D/GSEA_Broad Institute_M8_T11b-high LUSC vs LUAD/._enplot_TABULA_MURIS_SENIS_HEART_ATRIAL_MYOCYTE_AGEING_1241.png
- Figure 5/5C-D/GSEA_Broad Institute_M8_T11b-high LUSC vs LUAD/enplot_TABULA_MURIS_SENIS_KIDNEY_EPITHELIAL_CELL_OF_PROXIMAL_TUBULE_AGEING_1247.png
- __MACOSX/Figure 5/5C-D/GSEA_Broad Institute_M8_T11b-high LUSC vs LUAD/._enplot_TABULA_MURIS_SENIS_KIDNEY_EPITHELIAL_CELL_OF_PROXIMAL_TUBULE_AGEING_1247.png
- Figure 5/5C-D/GSEA_Broad Institute_M8_T11b-high LUSC vs LUAD/enplot_TABULA_MURIS_SENIS_KIDNEY_MACROPHAGE_AGEING_1193.png
- __MACOSX/Figure 5/5C-D/GSEA_Broad Institute_M8_T11b-high LUSC vs LUAD/._enplot_TABULA_MURIS_SENIS_KIDNEY_MACROPHAGE_AGEING_1193.png
- Figure 5/5C-D/GSEA_Broad Institute_M8_T11b-high LUSC vs LUAD/enplot_TABULA_MURIS_SENIS_LARGE_INTESTINE_ENTEROCYTE_OF_EPITHELIUM_OF_LARGE_INTESTINE_AGEING_1239.png
- __MACOSX/Figure 5/5C-D/GSEA_Broad Institute_M8_T11b-high LUSC vs LUAD/._enplot_TABULA_MURIS_SENIS_LARGE_INTESTINE_ENTEROCYTE_OF_EPITHELIUM_OF_LARGE_INTESTINE_AGEING_1239.png
- Figure 5/5C-D/GSEA_Broad Institute_M8_T11b-high LUSC vs LUAD/enplot_TABULA_MURIS_SENIS_LARGE_INTESTINE_INTESTINAL_CRYPT_STEM_CELL_AGEING_1243.png
- __MACOSX/Figure 5/5C-D/GSEA_Broad Institute_M8_T11b-high LUSC vs LUAD/._enplot_TABULA_MURIS_SENIS_LARGE_INTESTINE_INTESTINAL_CRYPT_STEM_CELL_AGEING_1243.png
- Figure 5/5C-D/GSEA_Broad Institute_M8_T11b-high LUSC vs LUAD/enplot_TABULA_MURIS_SENIS_LARGE_INTESTINE_LARGE_INTESTINE_GOBLET_CELL_AGEING_1231.png
- __MACOSX/Figure 5/5C-D/GSEA_Broad Institute_M8_T11b-high LUSC vs LUAD/._enplot_TABULA_MURIS_SENIS_LARGE_INTESTINE_LARGE_INTESTINE_GOBLET_CELL_AGEING_1231.png
- Figure 5/5C-D/GSEA_Broad Institute_M8_T11b-high LUSC vs LUAD/enplot_TABULA_MURIS_SENIS_LARGE_INTESTINE_SECRETORY_CELL_AGEING_1235.png
- __MACOSX/Figure 5/5C-D/GSEA_Broad Institute_M8_T11b-high LUSC vs LUAD/._enplot_TABULA_MURIS_SENIS_LARGE_INTESTINE_SECRETORY_CELL_AGEING_1235.png
- Figure 5/5C-D/GSEA_Broad Institute_M8_T11b-high LUSC vs LUAD/enplot_TABULA_MURIS_SENIS_LUNG_ALVEOLAR_MACROPHAGE_AGEING_1189.png
- __MACOSX/Figure 5/5C-D/GSEA_Broad Institute_M8_T11b-high LUSC vs LUAD/._enplot_TABULA_MURIS_SENIS_LUNG_ALVEOLAR_MACROPHAGE_AGEING_1189.png
- Figure 5/5C-D/GSEA_Broad Institute_M8_T11b-high LUSC vs LUAD/enplot_TABULA_MURIS_SENIS_LUNG_INTERMEDIATE_MONOCYTE_AGEING_1209.png
- __MACOSX/Figure 5/5C-D/GSEA_Broad Institute_M8_T11b-high LUSC vs LUAD/._enplot_TABULA_MURIS_SENIS_LUNG_INTERMEDIATE_MONOCYTE_AGEING_1209.png
- Figure 5/5C-D/GSEA_Broad Institute_M8_T11b-high LUSC vs LUAD/enplot_TABULA_MURIS_SENIS_LUNG_NON_CLASSICAL_MONOCYTE_AGEING_1217.png
- __MACOSX/Figure 5/5C-D/GSEA_Broad Institute_M8_T11b-high LUSC vs LUAD/._enplot_TABULA_MURIS_SENIS_LUNG_NON_CLASSICAL_MONOCYTE_AGEING_1217.png
- Figure 5/5C-D/GSEA_Broad Institute_M8_T11b-high LUSC vs LUAD/enplot_TABULA_MURIS_SENIS_MARROW_GRANULOCYTE_AGEING_1207.png
- __MACOSX/Figure 5/5C-D/GSEA_Broad Institute_M8_T11b-high LUSC vs LUAD/._enplot_TABULA_MURIS_SENIS_MARROW_GRANULOCYTE_AGEING_1207.png
- Figure 5/5C-D/GSEA_Broad Institute_M8_T11b-high LUSC vs LUAD/enplot_TABULA_MURIS_SENIS_MARROW_GRANULOCYTOPOIETIC_CELL_AGEING_1187.png
- __MACOSX/Figure 5/5C-D/GSEA_Broad Institute_M8_T11b-high LUSC vs LUAD/._enplot_TABULA_MURIS_SENIS_MARROW_GRANULOCYTOPOIETIC_CELL_AGEING_1187.png
- Figure 5/5C-D/GSEA_Broad Institute_M8_T11b-high LUSC vs LUAD/enplot_TABULA_MURIS_SENIS_MARROW_HEMATOPOIETIC_PRECURSOR_CELL_AGEING_1203.png
- __MACOSX/Figure 5/5C-D/GSEA_Broad Institute_M8_T11b-high LUSC vs LUAD/._enplot_TABULA_MURIS_SENIS_MARROW_HEMATOPOIETIC_PRECURSOR_CELL_AGEING_1203.png
- Figure 5/5C-D/GSEA_Broad Institute_M8_T11b-high LUSC vs LUAD/enplot_TABULA_MURIS_SENIS_MARROW_NAIVE_T_CELL_AGEING_1205.png
- __MACOSX/Figure 5/5C-D/GSEA_Broad Institute_M8_T11b-high LUSC vs LUAD/._enplot_TABULA_MURIS_SENIS_MARROW_NAIVE_T_CELL_AGEING_1205.png
- Figure 5/5C-D/GSEA_Broad Institute_M8_T11b-high LUSC vs LUAD/enplot_TABULA_MURIS_SENIS_MARROW_PROMONOCYTE_AGEING_1195.png
- __MACOSX/Figure 5/5C-D/GSEA_Broad Institute_M8_T11b-high LUSC vs LUAD/._enplot_TABULA_MURIS_SENIS_MARROW_PROMONOCYTE_AGEING_1195.png
- Figure 5/5C-D/GSEA_Broad Institute_M8_T11b-high LUSC vs LUAD/enplot_TABULA_MURIS_SENIS_PANCREAS_PANCREATIC_ALPHA_CELL_AGEING_1257.png
- __MACOSX/Figure 5/5C-D/GSEA_Broad Institute_M8_T11b-high LUSC vs LUAD/._enplot_TABULA_MURIS_SENIS_PANCREAS_PANCREATIC_ALPHA_CELL_AGEING_1257.png
- Figure 5/5C-D/GSEA_Broad Institute_M8_T11b-high LUSC vs LUAD/enplot_TABULA_MURIS_SENIS_PANCREAS_PANCREATIC_DUCTAL_CELL_AGEING_1229.png
- __MACOSX/Figure 5/5C-D/GSEA_Broad Institute_M8_T11b-high LUSC vs LUAD/._enplot_TABULA_MURIS_SENIS_PANCREAS_PANCREATIC_DUCTAL_CELL_AGEING_1229.png
- Figure 5/5C-D/GSEA_Broad Institute_M8_T11b-high LUSC vs LUAD/enplot_TABULA_MURIS_SENIS_PANCREAS_PANCREATIC_POLYPEPTIDE_CELL_AGEING_1249.png
- __MACOSX/Figure 5/5C-D/GSEA_Broad Institute_M8_T11b-high LUSC vs LUAD/._enplot_TABULA_MURIS_SENIS_PANCREAS_PANCREATIC_POLYPEPTIDE_CELL_AGEING_1249.png
- Figure 5/5C-D/GSEA_Broad Institute_M8_T11b-high LUSC vs LUAD/enplot_TABULA_MURIS_SENIS_SPLEEN_B_CELL_AGEING_1213.png
- __MACOSX/Figure 5/5C-D/GSEA_Broad Institute_M8_T11b-high LUSC vs LUAD/._enplot_TABULA_MURIS_SENIS_SPLEEN_B_CELL_AGEING_1213.png
- Figure 5/5C-D/GSEA_Broad Institute_M8_T11b-high LUSC vs LUAD/enplot_TABULA_MURIS_SENIS_SPLEEN_MACROPHAGE_AGEING_1191.png
- __MACOSX/Figure 5/5C-D/GSEA_Broad Institute_M8_T11b-high LUSC vs LUAD/._enplot_TABULA_MURIS_SENIS_SPLEEN_MACROPHAGE_AGEING_1191.png
- Figure 5/5C-D/GSEA_Broad Institute_M8_T11b-high LUSC vs LUAD/enplot_TABULA_MURIS_SENIS_TONGUE_BASAL_CELL_OF_EPIDERMIS_AGEING_1201.png
- __MACOSX/Figure 5/5C-D/GSEA_Broad Institute_M8_T11b-high LUSC vs LUAD/._enplot_TABULA_MURIS_SENIS_TONGUE_BASAL_CELL_OF_EPIDERMIS_AGEING_1201.png
- Figure 5/5C-D/GSEA_Broad Institute_M8_T11b-high LUSC vs LUAD/enplot_TABULA_MURIS_SENIS_TONGUE_KERATINOCYTE_AGEING_1215.png
- __MACOSX/Figure 5/5C-D/GSEA_Broad Institute_M8_T11b-high LUSC vs LUAD/._enplot_TABULA_MURIS_SENIS_TONGUE_KERATINOCYTE_AGEING_1215.png
- Figure 5/5C-D/GSEA_Broad Institute_M8_T11b-high LUSC vs LUAD/enplot_ZHANG_UTERUS_C10_STROMAL2_RETNLG_HIGH_CELL_1199.png
- __MACOSX/Figure 5/5C-D/GSEA_Broad Institute_M8_T11b-high LUSC vs LUAD/._enplot_ZHANG_UTERUS_C10_STROMAL2_RETNLG_HIGH_CELL_1199.png
- Figure 5/5C-D/GSEA_Broad Institute_M8_T11b-high LUSC vs LUAD/enplot_ZHANG_UTERUS_C12_MONOCYTE_1179.png
- __MACOSX/Figure 5/5C-D/GSEA_Broad Institute_M8_T11b-high LUSC vs LUAD/._enplot_ZHANG_UTERUS_C12_MONOCYTE_1179.png
- Figure 5/5C-D/GSEA_Broad Institute_M8_T11b-high LUSC vs LUAD/enplot_ZHANG_UTERUS_C13_EPITHELIAL1_CELL_1233.png
- __MACOSX/Figure 5/5C-D/GSEA_Broad Institute_M8_T11b-high LUSC vs LUAD/._enplot_ZHANG_UTERUS_C13_EPITHELIAL1_CELL_1233.png
- Figure 5/5C-D/GSEA_Broad Institute_M8_T11b-high LUSC vs LUAD/enplot_ZHANG_UTERUS_C14_ENDOTHELIAL_MMRN1_HIGH_CELL_1251.png
- __MACOSX/Figure 5/5C-D/GSEA_Broad Institute_M8_T11b-high LUSC vs LUAD/._enplot_ZHANG_UTERUS_C14_ENDOTHELIAL_MMRN1_HIGH_CELL_1251.png
- Figure 5/5C-D/GSEA_Broad Institute_M8_T11b-high LUSC vs LUAD/enplot_ZHANG_UTERUS_C2_REGENERATIVE_UP_1245.png
- __MACOSX/Figure 5/5C-D/GSEA_Broad Institute_M8_T11b-high LUSC vs LUAD/._enplot_ZHANG_UTERUS_C2_REGENERATIVE_UP_1245.png
- Figure 5/5C-D/GSEA_Broad Institute_M8_T11b-high LUSC vs LUAD/enplot_ZHANG_UTERUS_C5_MACROPHAGE_1181.png
- __MACOSX/Figure 5/5C-D/GSEA_Broad Institute_M8_T11b-high LUSC vs LUAD/._enplot_ZHANG_UTERUS_C5_MACROPHAGE_1181.png
- Figure 5/5C-D/GSEA_Broad Institute_M8_T11b-high LUSC vs LUAD/enplot_ZHANG_UTERUS_C9_DENDRITIC_CELL_1185.png
- __MACOSX/Figure 5/5C-D/GSEA_Broad Institute_M8_T11b-high LUSC vs LUAD/._enplot_ZHANG_UTERUS_C9_DENDRITIC_CELL_1185.png
- Figure 5/5C-D/GSEA_Broad Institute_M8_T11b-high LUSC vs LUAD/gene_set_sizes.tsv
- __MACOSX/Figure 5/5C-D/GSEA_Broad Institute_M8_T11b-high LUSC vs LUAD/._gene_set_sizes.tsv
- Figure 5/5C-D/GSEA_Broad Institute_M8_T11b-high LUSC vs LUAD/global_es_histogram.png
- __MACOSX/Figure 5/5C-D/GSEA_Broad Institute_M8_T11b-high LUSC vs LUAD/._global_es_histogram.png
- Figure 5/5C-D/GSEA_Broad Institute_M8_T11b-high LUSC vs LUAD/gsea_report_for_na_neg_1723674399702.html
- __MACOSX/Figure 5/5C-D/GSEA_Broad Institute_M8_T11b-high LUSC vs LUAD/._gsea_report_for_na_neg_1723674399702.html
- Figure 5/5C-D/GSEA_Broad Institute_M8_T11b-high LUSC vs LUAD/gsea_report_for_na_neg_1723674399702.tsv
- __MACOSX/Figure 5/5C-D/GSEA_Broad Institute_M8_T11b-high LUSC vs LUAD/._gsea_report_for_na_neg_1723674399702.tsv
- Figure 5/5C-D/GSEA_Broad Institute_M8_T11b-high LUSC vs LUAD/gsea_report_for_na_pos_1723674399702.html
- __MACOSX/Figure 5/5C-D/GSEA_Broad Institute_M8_T11b-high LUSC vs LUAD/._gsea_report_for_na_pos_1723674399702.html
- Figure 5/5C-D/GSEA_Broad Institute_M8_T11b-high LUSC vs LUAD/gsea_report_for_na_pos_1723674399702.tsv
- __MACOSX/Figure 5/5C-D/GSEA_Broad Institute_M8_T11b-high LUSC vs LUAD/._gsea_report_for_na_pos_1723674399702.tsv
- Figure 5/5C-D/GSEA_Broad Institute_M8_T11b-high LUSC vs LUAD/gset_rnd_es_dist_1180.png
- __MACOSX/Figure 5/5C-D/GSEA_Broad Institute_M8_T11b-high LUSC vs LUAD/._gset_rnd_es_dist_1180.png
- Figure 5/5C-D/GSEA_Broad Institute_M8_T11b-high LUSC vs LUAD/gset_rnd_es_dist_1182.png
- __MACOSX/Figure 5/5C-D/GSEA_Broad Institute_M8_T11b-high LUSC vs LUAD/._gset_rnd_es_dist_1182.png
- Figure 5/5C-D/GSEA_Broad Institute_M8_T11b-high LUSC vs LUAD/gset_rnd_es_dist_1184.png
- __MACOSX/Figure 5/5C-D/GSEA_Broad Institute_M8_T11b-high LUSC vs LUAD/._gset_rnd_es_dist_1184.png
- Figure 5/5C-D/GSEA_Broad Institute_M8_T11b-high LUSC vs LUAD/gset_rnd_es_dist_1186.png
- __MACOSX/Figure 5/5C-D/GSEA_Broad Institute_M8_T11b-high LUSC vs LUAD/._gset_rnd_es_dist_1186.png
- Figure 5/5C-D/GSEA_Broad Institute_M8_T11b-high LUSC vs LUAD/gset_rnd_es_dist_1188.png
- __MACOSX/Figure 5/5C-D/GSEA_Broad Institute_M8_T11b-high LUSC vs LUAD/._gset_rnd_es_dist_1188.png
- Figure 5/5C-D/GSEA_Broad Institute_M8_T11b-high LUSC vs LUAD/gset_rnd_es_dist_1190.png
- __MACOSX/Figure 5/5C-D/GSEA_Broad Institute_M8_T11b-high LUSC vs LUAD/._gset_rnd_es_dist_1190.png
- Figure 5/5C-D/GSEA_Broad Institute_M8_T11b-high LUSC vs LUAD/gset_rnd_es_dist_1192.png
- __MACOSX/Figure 5/5C-D/GSEA_Broad Institute_M8_T11b-high LUSC vs LUAD/._gset_rnd_es_dist_1192.png
- Figure 5/5C-D/GSEA_Broad Institute_M8_T11b-high LUSC vs LUAD/gset_rnd_es_dist_1194.png
- __MACOSX/Figure 5/5C-D/GSEA_Broad Institute_M8_T11b-high LUSC vs LUAD/._gset_rnd_es_dist_1194.png
- Figure 5/5C-D/GSEA_Broad Institute_M8_T11b-high LUSC vs LUAD/gset_rnd_es_dist_1196.png
- __MACOSX/Figure 5/5C-D/GSEA_Broad Institute_M8_T11b-high LUSC vs LUAD/._gset_rnd_es_dist_1196.png
- Figure 5/5C-D/GSEA_Broad Institute_M8_T11b-high LUSC vs LUAD/gset_rnd_es_dist_1198.png
- __MACOSX/Figure 5/5C-D/GSEA_Broad Institute_M8_T11b-high LUSC vs LUAD/._gset_rnd_es_dist_1198.png
- Figure 5/5C-D/GSEA_Broad Institute_M8_T11b-high LUSC vs LUAD/gset_rnd_es_dist_1200.png
- __MACOSX/Figure 5/5C-D/GSEA_Broad Institute_M8_T11b-high LUSC vs LUAD/._gset_rnd_es_dist_1200.png
- Figure 5/5C-D/GSEA_Broad Institute_M8_T11b-high LUSC vs LUAD/gset_rnd_es_dist_1202.png
- __MACOSX/Figure 5/5C-D/GSEA_Broad Institute_M8_T11b-high LUSC vs LUAD/._gset_rnd_es_dist_1202.png
- Figure 5/5C-D/GSEA_Broad Institute_M8_T11b-high LUSC vs LUAD/gset_rnd_es_dist_1204.png
- __MACOSX/Figure 5/5C-D/GSEA_Broad Institute_M8_T11b-high LUSC vs LUAD/._gset_rnd_es_dist_1204.png
- Figure 5/5C-D/GSEA_Broad Institute_M8_T11b-high LUSC vs LUAD/gset_rnd_es_dist_1206.png
- __MACOSX/Figure 5/5C-D/GSEA_Broad Institute_M8_T11b-high LUSC vs LUAD/._gset_rnd_es_dist_1206.png
- Figure 5/5C-D/GSEA_Broad Institute_M8_T11b-high LUSC vs LUAD/gset_rnd_es_dist_1208.png
- __MACOSX/Figure 5/5C-D/GSEA_Broad Institute_M8_T11b-high LUSC vs LUAD/._gset_rnd_es_dist_1208.png
- Figure 5/5C-D/GSEA_Broad Institute_M8_T11b-high LUSC vs LUAD/gset_rnd_es_dist_1210.png
- __MACOSX/Figure 5/5C-D/GSEA_Broad Institute_M8_T11b-high LUSC vs LUAD/._gset_rnd_es_dist_1210.png
- Figure 5/5C-D/GSEA_Broad Institute_M8_T11b-high LUSC vs LUAD/gset_rnd_es_dist_1212.png
- __MACOSX/Figure 5/5C-D/GSEA_Broad Institute_M8_T11b-high LUSC vs LUAD/._gset_rnd_es_dist_1212.png
- Figure 5/5C-D/GSEA_Broad Institute_M8_T11b-high LUSC vs LUAD/gset_rnd_es_dist_1214.png
- __MACOSX/Figure 5/5C-D/GSEA_Broad Institute_M8_T11b-high LUSC vs LUAD/._gset_rnd_es_dist_1214.png
- Figure 5/5C-D/GSEA_Broad Institute_M8_T11b-high LUSC vs LUAD/gset_rnd_es_dist_1216.png
- __MACOSX/Figure 5/5C-D/GSEA_Broad Institute_M8_T11b-high LUSC vs LUAD/._gset_rnd_es_dist_1216.png
- Figure 5/5C-D/GSEA_Broad Institute_M8_T11b-high LUSC vs LUAD/gset_rnd_es_dist_1218.png
- __MACOSX/Figure 5/5C-D/GSEA_Broad Institute_M8_T11b-high LUSC vs LUAD/._gset_rnd_es_dist_1218.png
- Figure 5/5C-D/GSEA_Broad Institute_M8_T11b-high LUSC vs LUAD/gset_rnd_es_dist_1220.png
- __MACOSX/Figure 5/5C-D/GSEA_Broad Institute_M8_T11b-high LUSC vs LUAD/._gset_rnd_es_dist_1220.png
- Figure 5/5C-D/GSEA_Broad Institute_M8_T11b-high LUSC vs LUAD/gset_rnd_es_dist_1222.png
- __MACOSX/Figure 5/5C-D/GSEA_Broad Institute_M8_T11b-high LUSC vs LUAD/._gset_rnd_es_dist_1222.png
- Figure 5/5C-D/GSEA_Broad Institute_M8_T11b-high LUSC vs LUAD/gset_rnd_es_dist_1224.png
- __MACOSX/Figure 5/5C-D/GSEA_Broad Institute_M8_T11b-high LUSC vs LUAD/._gset_rnd_es_dist_1224.png
- Figure 5/5C-D/GSEA_Broad Institute_M8_T11b-high LUSC vs LUAD/gset_rnd_es_dist_1226.png
- __MACOSX/Figure 5/5C-D/GSEA_Broad Institute_M8_T11b-high LUSC vs LUAD/._gset_rnd_es_dist_1226.png
- Figure 5/5C-D/GSEA_Broad Institute_M8_T11b-high LUSC vs LUAD/gset_rnd_es_dist_1228.png
- __MACOSX/Figure 5/5C-D/GSEA_Broad Institute_M8_T11b-high LUSC vs LUAD/._gset_rnd_es_dist_1228.png
- Figure 5/5C-D/GSEA_Broad Institute_M8_T11b-high LUSC vs LUAD/gset_rnd_es_dist_1230.png
- __MACOSX/Figure 5/5C-D/GSEA_Broad Institute_M8_T11b-high LUSC vs LUAD/._gset_rnd_es_dist_1230.png
- Figure 5/5C-D/GSEA_Broad Institute_M8_T11b-high LUSC vs LUAD/gset_rnd_es_dist_1232.png
- __MACOSX/Figure 5/5C-D/GSEA_Broad Institute_M8_T11b-high LUSC vs LUAD/._gset_rnd_es_dist_1232.png
- Figure 5/5C-D/GSEA_Broad Institute_M8_T11b-high LUSC vs LUAD/gset_rnd_es_dist_1234.png
- __MACOSX/Figure 5/5C-D/GSEA_Broad Institute_M8_T11b-high LUSC vs LUAD/._gset_rnd_es_dist_1234.png
- Figure 5/5C-D/GSEA_Broad Institute_M8_T11b-high LUSC vs LUAD/gset_rnd_es_dist_1236.png
- __MACOSX/Figure 5/5C-D/GSEA_Broad Institute_M8_T11b-high LUSC vs LUAD/._gset_rnd_es_dist_1236.png
- Figure 5/5C-D/GSEA_Broad Institute_M8_T11b-high LUSC vs LUAD/gset_rnd_es_dist_1238.png
- __MACOSX/Figure 5/5C-D/GSEA_Broad Institute_M8_T11b-high LUSC vs LUAD/._gset_rnd_es_dist_1238.png
- Figure 5/5C-D/GSEA_Broad Institute_M8_T11b-high LUSC vs LUAD/gset_rnd_es_dist_1240.png
- __MACOSX/Figure 5/5C-D/GSEA_Broad Institute_M8_T11b-high LUSC vs LUAD/._gset_rnd_es_dist_1240.png
- Figure 5/5C-D/GSEA_Broad Institute_M8_T11b-high LUSC vs LUAD/gset_rnd_es_dist_1242.png
- __MACOSX/Figure 5/5C-D/GSEA_Broad Institute_M8_T11b-high LUSC vs LUAD/._gset_rnd_es_dist_1242.png
- Figure 5/5C-D/GSEA_Broad Institute_M8_T11b-high LUSC vs LUAD/gset_rnd_es_dist_1244.png
- __MACOSX/Figure 5/5C-D/GSEA_Broad Institute_M8_T11b-high LUSC vs LUAD/._gset_rnd_es_dist_1244.png
- Figure 5/5C-D/GSEA_Broad Institute_M8_T11b-high LUSC vs LUAD/gset_rnd_es_dist_1246.png
- __MACOSX/Figure 5/5C-D/GSEA_Broad Institute_M8_T11b-high LUSC vs LUAD/._gset_rnd_es_dist_1246.png
- Figure 5/5C-D/GSEA_Broad Institute_M8_T11b-high LUSC vs LUAD/gset_rnd_es_dist_1248.png
- __MACOSX/Figure 5/5C-D/GSEA_Broad Institute_M8_T11b-high LUSC vs LUAD/._gset_rnd_es_dist_1248.png
- Figure 5/5C-D/GSEA_Broad Institute_M8_T11b-high LUSC vs LUAD/gset_rnd_es_dist_1250.png
- __MACOSX/Figure 5/5C-D/GSEA_Broad Institute_M8_T11b-high LUSC vs LUAD/._gset_rnd_es_dist_1250.png
- Figure 5/5C-D/GSEA_Broad Institute_M8_T11b-high LUSC vs LUAD/gset_rnd_es_dist_1252.png
- __MACOSX/Figure 5/5C-D/GSEA_Broad Institute_M8_T11b-high LUSC vs LUAD/._gset_rnd_es_dist_1252.png
- Figure 5/5C-D/GSEA_Broad Institute_M8_T11b-high LUSC vs LUAD/gset_rnd_es_dist_1254.png
- __MACOSX/Figure 5/5C-D/GSEA_Broad Institute_M8_T11b-high LUSC vs LUAD/._gset_rnd_es_dist_1254.png
- Figure 5/5C-D/GSEA_Broad Institute_M8_T11b-high LUSC vs LUAD/gset_rnd_es_dist_1256.png
- __MACOSX/Figure 5/5C-D/GSEA_Broad Institute_M8_T11b-high LUSC vs LUAD/._gset_rnd_es_dist_1256.png
- Figure 5/5C-D/GSEA_Broad Institute_M8_T11b-high LUSC vs LUAD/gset_rnd_es_dist_1258.png
- __MACOSX/Figure 5/5C-D/GSEA_Broad Institute_M8_T11b-high LUSC vs LUAD/._gset_rnd_es_dist_1258.png
- Figure 5/5C-D/GSEA_Broad Institute_M8_T11b-high LUSC vs LUAD/index.html
- __MACOSX/Figure 5/5C-D/GSEA_Broad Institute_M8_T11b-high LUSC vs LUAD/._index.html
- Figure 5/5C-D/GSEA_Broad Institute_M8_T11b-high LUSC vs LUAD/my_analysis.GseaPreranked.1723674399702.rpt
- __MACOSX/Figure 5/5C-D/GSEA_Broad Institute_M8_T11b-high LUSC vs LUAD/._my_analysis.GseaPreranked.1723674399702.rpt
- Figure 5/5C-D/GSEA_Broad Institute_M8_T11b-high LUSC vs LUAD/neg_snapshot.html
- __MACOSX/Figure 5/5C-D/GSEA_Broad Institute_M8_T11b-high LUSC vs LUAD/._neg_snapshot.html
- Figure 5/5C-D/GSEA_Broad Institute_M8_T11b-high LUSC vs LUAD/pos_snapshot.html
- __MACOSX/Figure 5/5C-D/GSEA_Broad Institute_M8_T11b-high LUSC vs LUAD/._pos_snapshot.html
- Figure 5/5C-D/GSEA_Broad Institute_M8_T11b-high LUSC vs LUAD/pvalues_vs_nes_plot.png
- __MACOSX/Figure 5/5C-D/GSEA_Broad Institute_M8_T11b-high LUSC vs LUAD/._pvalues_vs_nes_plot.png
- Figure 5/5C-D/GSEA_Broad Institute_M8_T11b-high LUSC vs LUAD/ranked_gene_list_na_pos_versus_na_neg_1723674399702.tsv
- __MACOSX/Figure 5/5C-D/GSEA_Broad Institute_M8_T11b-high LUSC vs LUAD/._ranked_gene_list_na_pos_versus_na_neg_1723674399702.tsv
- Figure 5/5C-D/GSEA_Broad Institute_M8_T11b-high LUSC vs LUAD/TABULA_MURIS_SENIS_AORTA_PROFESSIONAL_ANTIGEN_PRESENTING_CELL_AGEING.html
- __MACOSX/Figure 5/5C-D/GSEA_Broad Institute_M8_T11b-high LUSC vs LUAD/._TABULA_MURIS_SENIS_AORTA_PROFESSIONAL_ANTIGEN_PRESENTING_CELL_AGEING.html
- Figure 5/5C-D/GSEA_Broad Institute_M8_T11b-high LUSC vs LUAD/TABULA_MURIS_SENIS_AORTA_PROFESSIONAL_ANTIGEN_PRESENTING_CELL_AGEING.tsv
- __MACOSX/Figure 5/5C-D/GSEA_Broad Institute_M8_T11b-high LUSC vs LUAD/._TABULA_MURIS_SENIS_AORTA_PROFESSIONAL_ANTIGEN_PRESENTING_CELL_AGEING.tsv
- Figure 5/5C-D/GSEA_Broad Institute_M8_T11b-high LUSC vs LUAD/TABULA_MURIS_SENIS_BRAIN_NON_MYELOID_NEURON_AGEING.html
- __MACOSX/Figure 5/5C-D/GSEA_Broad Institute_M8_T11b-high LUSC vs LUAD/._TABULA_MURIS_SENIS_BRAIN_NON_MYELOID_NEURON_AGEING.html
- Figure 5/5C-D/GSEA_Broad Institute_M8_T11b-high LUSC vs LUAD/TABULA_MURIS_SENIS_BRAIN_NON_MYELOID_NEURON_AGEING.tsv
- __MACOSX/Figure 5/5C-D/GSEA_Broad Institute_M8_T11b-high LUSC vs LUAD/._TABULA_MURIS_SENIS_BRAIN_NON_MYELOID_NEURON_AGEING.tsv
- Figure 5/5C-D/GSEA_Broad Institute_M8_T11b-high LUSC vs LUAD/TABULA_MURIS_SENIS_HEART_AND_AORTA_LEUKOCYTE_AGEING.html
- __MACOSX/Figure 5/5C-D/GSEA_Broad Institute_M8_T11b-high LUSC vs LUAD/._TABULA_MURIS_SENIS_HEART_AND_AORTA_LEUKOCYTE_AGEING.html
- Figure 5/5C-D/GSEA_Broad Institute_M8_T11b-high LUSC vs LUAD/TABULA_MURIS_SENIS_HEART_AND_AORTA_LEUKOCYTE_AGEING.tsv
- __MACOSX/Figure 5/5C-D/GSEA_Broad Institute_M8_T11b-high LUSC vs LUAD/._TABULA_MURIS_SENIS_HEART_AND_AORTA_LEUKOCYTE_AGEING.tsv
- Figure 5/5C-D/GSEA_Broad Institute_M8_T11b-high LUSC vs LUAD/TABULA_MURIS_SENIS_HEART_ATRIAL_MYOCYTE_AGEING.html
- __MACOSX/Figure 5/5C-D/GSEA_Broad Institute_M8_T11b-high LUSC vs LUAD/._TABULA_MURIS_SENIS_HEART_ATRIAL_MYOCYTE_AGEING.html
- Figure 5/5C-D/GSEA_Broad Institute_M8_T11b-high LUSC vs LUAD/TABULA_MURIS_SENIS_HEART_ATRIAL_MYOCYTE_AGEING.tsv
- __MACOSX/Figure 5/5C-D/GSEA_Broad Institute_M8_T11b-high LUSC vs LUAD/._TABULA_MURIS_SENIS_HEART_ATRIAL_MYOCYTE_AGEING.tsv
- Figure 5/5C-D/GSEA_Broad Institute_M8_T11b-high LUSC vs LUAD/TABULA_MURIS_SENIS_KIDNEY_EPITHELIAL_CELL_OF_PROXIMAL_TUBULE_AGEING.html
- __MACOSX/Figure 5/5C-D/GSEA_Broad Institute_M8_T11b-high LUSC vs LUAD/._TABULA_MURIS_SENIS_KIDNEY_EPITHELIAL_CELL_OF_PROXIMAL_TUBULE_AGEING.html
- Figure 5/5C-D/GSEA_Broad Institute_M8_T11b-high LUSC vs LUAD/TABULA_MURIS_SENIS_KIDNEY_EPITHELIAL_CELL_OF_PROXIMAL_TUBULE_AGEING.tsv
- __MACOSX/Figure 5/5C-D/GSEA_Broad Institute_M8_T11b-high LUSC vs LUAD/._TABULA_MURIS_SENIS_KIDNEY_EPITHELIAL_CELL_OF_PROXIMAL_TUBULE_AGEING.tsv
- Figure 5/5C-D/GSEA_Broad Institute_M8_T11b-high LUSC vs LUAD/TABULA_MURIS_SENIS_KIDNEY_MACROPHAGE_AGEING.html
- __MACOSX/Figure 5/5C-D/GSEA_Broad Institute_M8_T11b-high LUSC vs LUAD/._TABULA_MURIS_SENIS_KIDNEY_MACROPHAGE_AGEING.html
- Figure 5/5C-D/GSEA_Broad Institute_M8_T11b-high LUSC vs LUAD/TABULA_MURIS_SENIS_KIDNEY_MACROPHAGE_AGEING.tsv
- __MACOSX/Figure 5/5C-D/GSEA_Broad Institute_M8_T11b-high LUSC vs LUAD/._TABULA_MURIS_SENIS_KIDNEY_MACROPHAGE_AGEING.tsv
- Figure 5/5C-D/GSEA_Broad Institute_M8_T11b-high LUSC vs LUAD/TABULA_MURIS_SENIS_LARGE_INTESTINE_ENTEROCYTE_OF_EPITHELIUM_OF_LARGE_INTESTINE_AGEING.html
- __MACOSX/Figure 5/5C-D/GSEA_Broad Institute_M8_T11b-high LUSC vs LUAD/._TABULA_MURIS_SENIS_LARGE_INTESTINE_ENTEROCYTE_OF_EPITHELIUM_OF_LARGE_INTESTINE_AGEING.html
- Figure 5/5C-D/GSEA_Broad Institute_M8_T11b-high LUSC vs LUAD/TABULA_MURIS_SENIS_LARGE_INTESTINE_ENTEROCYTE_OF_EPITHELIUM_OF_LARGE_INTESTINE_AGEING.tsv
- __MACOSX/Figure 5/5C-D/GSEA_Broad Institute_M8_T11b-high LUSC vs LUAD/._TABULA_MURIS_SENIS_LARGE_INTESTINE_ENTEROCYTE_OF_EPITHELIUM_OF_LARGE_INTESTINE_AGEING.tsv
- Figure 5/5C-D/GSEA_Broad Institute_M8_T11b-high LUSC vs LUAD/TABULA_MURIS_SENIS_LARGE_INTESTINE_INTESTINAL_CRYPT_STEM_CELL_AGEING.html
- __MACOSX/Figure 5/5C-D/GSEA_Broad Institute_M8_T11b-high LUSC vs LUAD/._TABULA_MURIS_SENIS_LARGE_INTESTINE_INTESTINAL_CRYPT_STEM_CELL_AGEING.html
- Figure 5/5C-D/GSEA_Broad Institute_M8_T11b-high LUSC vs LUAD/TABULA_MURIS_SENIS_LARGE_INTESTINE_INTESTINAL_CRYPT_STEM_CELL_AGEING.tsv
- __MACOSX/Figure 5/5C-D/GSEA_Broad Institute_M8_T11b-high LUSC vs LUAD/._TABULA_MURIS_SENIS_LARGE_INTESTINE_INTESTINAL_CRYPT_STEM_CELL_AGEING.tsv
- Figure 5/5C-D/GSEA_Broad Institute_M8_T11b-high LUSC vs LUAD/TABULA_MURIS_SENIS_LARGE_INTESTINE_LARGE_INTESTINE_GOBLET_CELL_AGEING.html
- __MACOSX/Figure 5/5C-D/GSEA_Broad Institute_M8_T11b-high LUSC vs LUAD/._TABULA_MURIS_SENIS_LARGE_INTESTINE_LARGE_INTESTINE_GOBLET_CELL_AGEING.html
- Figure 5/5C-D/GSEA_Broad Institute_M8_T11b-high LUSC vs LUAD/TABULA_MURIS_SENIS_LARGE_INTESTINE_LARGE_INTESTINE_GOBLET_CELL_AGEING.tsv
- __MACOSX/Figure 5/5C-D/GSEA_Broad Institute_M8_T11b-high LUSC vs LUAD/._TABULA_MURIS_SENIS_LARGE_INTESTINE_LARGE_INTESTINE_GOBLET_CELL_AGEING.tsv
- Figure 5/5C-D/GSEA_Broad Institute_M8_T11b-high LUSC vs LUAD/TABULA_MURIS_SENIS_LARGE_INTESTINE_SECRETORY_CELL_AGEING.html
- __MACOSX/Figure 5/5C-D/GSEA_Broad Institute_M8_T11b-high LUSC vs LUAD/._TABULA_MURIS_SENIS_LARGE_INTESTINE_SECRETORY_CELL_AGEING.html
- Figure 5/5C-D/GSEA_Broad Institute_M8_T11b-high LUSC vs LUAD/TABULA_MURIS_SENIS_LARGE_INTESTINE_SECRETORY_CELL_AGEING.tsv
- __MACOSX/Figure 5/5C-D/GSEA_Broad Institute_M8_T11b-high LUSC vs LUAD/._TABULA_MURIS_SENIS_LARGE_INTESTINE_SECRETORY_CELL_AGEING.tsv
- Figure 5/5C-D/GSEA_Broad Institute_M8_T11b-high LUSC vs LUAD/TABULA_MURIS_SENIS_LUNG_ALVEOLAR_MACROPHAGE_AGEING.html
- __MACOSX/Figure 5/5C-D/GSEA_Broad Institute_M8_T11b-high LUSC vs LUAD/._TABULA_MURIS_SENIS_LUNG_ALVEOLAR_MACROPHAGE_AGEING.html
- Figure 5/5C-D/GSEA_Broad Institute_M8_T11b-high LUSC vs LUAD/TABULA_MURIS_SENIS_LUNG_ALVEOLAR_MACROPHAGE_AGEING.tsv
- __MACOSX/Figure 5/5C-D/GSEA_Broad Institute_M8_T11b-high LUSC vs LUAD/._TABULA_MURIS_SENIS_LUNG_ALVEOLAR_MACROPHAGE_AGEING.tsv
- Figure 5/5C-D/GSEA_Broad Institute_M8_T11b-high LUSC vs LUAD/TABULA_MURIS_SENIS_LUNG_INTERMEDIATE_MONOCYTE_AGEING.html
- __MACOSX/Figure 5/5C-D/GSEA_Broad Institute_M8_T11b-high LUSC vs LUAD/._TABULA_MURIS_SENIS_LUNG_INTERMEDIATE_MONOCYTE_AGEING.html
- Figure 5/5C-D/GSEA_Broad Institute_M8_T11b-high LUSC vs LUAD/TABULA_MURIS_SENIS_LUNG_INTERMEDIATE_MONOCYTE_AGEING.tsv
- __MACOSX/Figure 5/5C-D/GSEA_Broad Institute_M8_T11b-high LUSC vs LUAD/._TABULA_MURIS_SENIS_LUNG_INTERMEDIATE_MONOCYTE_AGEING.tsv
- Figure 5/5C-D/GSEA_Broad Institute_M8_T11b-high LUSC vs LUAD/TABULA_MURIS_SENIS_LUNG_NON_CLASSICAL_MONOCYTE_AGEING.html
- __MACOSX/Figure 5/5C-D/GSEA_Broad Institute_M8_T11b-high LUSC vs LUAD/._TABULA_MURIS_SENIS_LUNG_NON_CLASSICAL_MONOCYTE_AGEING.html
- Figure 5/5C-D/GSEA_Broad Institute_M8_T11b-high LUSC vs LUAD/TABULA_MURIS_SENIS_LUNG_NON_CLASSICAL_MONOCYTE_AGEING.tsv
- __MACOSX/Figure 5/5C-D/GSEA_Broad Institute_M8_T11b-high LUSC vs LUAD/._TABULA_MURIS_SENIS_LUNG_NON_CLASSICAL_MONOCYTE_AGEING.tsv
- Figure 5/5C-D/GSEA_Broad Institute_M8_T11b-high LUSC vs LUAD/TABULA_MURIS_SENIS_MARROW_GRANULOCYTE_AGEING.html
- __MACOSX/Figure 5/5C-D/GSEA_Broad Institute_M8_T11b-high LUSC vs LUAD/._TABULA_MURIS_SENIS_MARROW_GRANULOCYTE_AGEING.html
- Figure 5/5C-D/GSEA_Broad Institute_M8_T11b-high LUSC vs LUAD/TABULA_MURIS_SENIS_MARROW_GRANULOCYTE_AGEING.tsv
- __MACOSX/Figure 5/5C-D/GSEA_Broad Institute_M8_T11b-high LUSC vs LUAD/._TABULA_MURIS_SENIS_MARROW_GRANULOCYTE_AGEING.tsv
- Figure 5/5C-D/GSEA_Broad Institute_M8_T11b-high LUSC vs LUAD/TABULA_MURIS_SENIS_MARROW_GRANULOCYTOPOIETIC_CELL_AGEING.html
- __MACOSX/Figure 5/5C-D/GSEA_Broad Institute_M8_T11b-high LUSC vs LUAD/._TABULA_MURIS_SENIS_MARROW_GRANULOCYTOPOIETIC_CELL_AGEING.html
- Figure 5/5C-D/GSEA_Broad Institute_M8_T11b-high LUSC vs LUAD/TABULA_MURIS_SENIS_MARROW_GRANULOCYTOPOIETIC_CELL_AGEING.tsv
- __MACOSX/Figure 5/5C-D/GSEA_Broad Institute_M8_T11b-high LUSC vs LUAD/._TABULA_MURIS_SENIS_MARROW_GRANULOCYTOPOIETIC_CELL_AGEING.tsv
- Figure 5/5C-D/GSEA_Broad Institute_M8_T11b-high LUSC vs LUAD/TABULA_MURIS_SENIS_MARROW_HEMATOPOIETIC_PRECURSOR_CELL_AGEING.html
- __MACOSX/Figure 5/5C-D/GSEA_Broad Institute_M8_T11b-high LUSC vs LUAD/._TABULA_MURIS_SENIS_MARROW_HEMATOPOIETIC_PRECURSOR_CELL_AGEING.html
- Figure 5/5C-D/GSEA_Broad Institute_M8_T11b-high LUSC vs LUAD/TABULA_MURIS_SENIS_MARROW_HEMATOPOIETIC_PRECURSOR_CELL_AGEING.tsv
- __MACOSX/Figure 5/5C-D/GSEA_Broad Institute_M8_T11b-high LUSC vs LUAD/._TABULA_MURIS_SENIS_MARROW_HEMATOPOIETIC_PRECURSOR_CELL_AGEING.tsv
- Figure 5/5C-D/GSEA_Broad Institute_M8_T11b-high LUSC vs LUAD/TABULA_MURIS_SENIS_MARROW_NAIVE_T_CELL_AGEING.html
- __MACOSX/Figure 5/5C-D/GSEA_Broad Institute_M8_T11b-high LUSC vs LUAD/._TABULA_MURIS_SENIS_MARROW_NAIVE_T_CELL_AGEING.html
- Figure 5/5C-D/GSEA_Broad Institute_M8_T11b-high LUSC vs LUAD/TABULA_MURIS_SENIS_MARROW_NAIVE_T_CELL_AGEING.tsv
[truncated: 69 more entries]
