# Supplementary material for: TMPRSS11B promotes an acidified microenvironment and immune suppression in squamous lung cancer
Source: EMBO Rep. 2025 Nov 10;26(24):6346–79. doi: 10.1038/s44319-025-00631-1 (PMC12714794; doi:10.1038/s44319-025-00631-1)
Supplement: Supplementary file 10 — Source data Fig. 5 [file 44319_2025_631_MOESM10_ESM.zip › Figure 5/5C-D/DGE_T11b-high LUSC vs LUAD.xls]

## Sheet: DGE_squamousT11b_vs_adeno_marke
p_val	avg_log2FC	pct.1	pct.2	p_val_adj	gene
4.93e-205	7.53139	0.983	0.247	9.46e-201	Krt13	Enriched in lung squamous tumors
5.57e-236	7.38597	0.898	0.057	1.07e-231	Krtdap
8.92e-201	7.30044	0.747	0.024	1.71e-196	Klk14	secreted serine protease, high expression in NSCLC
4.03e-231	7.28502	0.974	0.139	7.74e-227	Krt6b
1.87e-214	7.27121	0.823	0.044	3.59e-210	Tgm3	Enriched in lung squamous tumors
9.5e-249	7.13048	0.965	0.086	1.82e-244	Calml3	High expression in LUSC compared to LUAD in patients
9.34e-240	6.99036	0.93	0.075	1.79e-235	Klk10
1.9e-242	6.95015	0.924	0.065	3.66e-238	Klk13
1.64e-235	6.92244	0.922	0.075	3.16e-231	Cnfn
7.97e-245	6.78631	0.919	0.057	1.53e-240	Tmprss11g
1.76e-233	6.64204	0.936	0.089	3.38e-229	2300002M23Rik
1.14e-235	6.63816	0.898	0.058	2.19e-231	Tmprss11b
1.56e-189	6.63696	0.741	0.037	2.99e-185	Crct1
1.84e-223	6.60676	0.82	0.029	3.54e-219	Clca3b
1.16e-194	6.57044	0.991	0.342	2.22e-190	Arg1	inhibitory function on immune cell activation
7.17e-222	6.48777	0.89	0.075	1.38e-217	Lypd3	Enriched in lung squamous tumors
2.14e-224	6.48429	0.939	0.112	4.11e-220	Nccrp1
2.06e-223	6.31131	0.846	0.043	3.96e-219	Sprr2d	enriched in human LSCC (from microarray data), high in high TMPRSS11B human LSCC as well (from Luc), high in tumor core of OSCC patient tumors from spatial trans
8.43e-177	6.26482	0.666	0.018	1.62e-172	Cxcl3	overexpressed in many cancers and cancer stem cells, enriched in LP model LSCC
4.71e-59	6.24644	0.23	0.003	9.04e-55	Abca12
4.13e-212	6.23246	0.805	0.037	7.94e-208	Gm9573
8.77e-225	6.15103	0.892	0.069	1.68e-220	Sprr3
1.72e-191	6.10821	0.767	0.044	3.31e-187	Krt16
5.13e-207	6.08521	0.942	0.163	9.85e-203	Tgm1
1.52e-190	6.05845	0.73	0.029	2.92e-186	Sprr2f
1.76e-231	6.00911	0.93	0.09	3.38e-227	Prss27
9.45e-153	5.95687	0.613	0.025	1.82e-148	Gsdmc	overexpressed in lung adenocarcinoma and kidney cancers, one of the downregulated hits from KLN205 RNA seq with T11b depletion
1.42e-176	5.79408	0.997	0.625	2.72e-172	Ecm1
2.21e-141	5.75402	0.584	0.027	4.24e-137	Ppbp
5.58e-195	5.70911	0.948	0.21	1.07e-190	Krt6a
1.94e-138	5.65481	0.57	0.025	3.73e-134	Alox12b
6.3e-190	5.55314	0.983	0.299	1.21e-185	Krt14
1.13e-75	5.30343	0.317	0.01	2.17e-71	Il1r2	Usually associated with monocyte differentitaion to macrophages especially M2, acts as a decoy receptor of Il1
9.59e-196	5.30062	0.892	0.128	1.84e-191	Dsg3
7.21e-202	5.25046	0.892	0.111	1.39e-197	Krt17
2.22e-183	5.21742	0.811	0.082	4.26e-179	Gjb2
6.44e-174	5.20446	0.701	0.034	1.24e-169	Il1f9	tumor promoter in NSCLCs but has anti-tumor effects in other cancers
6.07e-169	5.16598	0.904	0.224	1.17e-164	Sprr1a	High in T11B high LSCC (Luc's data)
2.1e-163	5.1121	0.791	0.109	4.04e-159	Fam25c
9.9e-100	4.98395	0.442	0.023	1.9e-95	Pbp2
8.4e-78	4.95496	0.34	0.014	1.61e-73	Ppfia3
1.39e-46	4.89618	0.215	0.01	2.68e-42	Gsdmc2
2.81e-62	4.81393	0.276	0.011	5.39e-58	Pglyrp4
1.89e-112	4.78153	0.488	0.024	3.64e-108	Pitx1
2.4e-181	4.76235	0.904	0.175	4.62e-177	Lgals7
1.05e-113	4.73864	0.509	0.03	2.01e-109	Clec2g
5.52e-167	4.71659	0.997	0.546	1.06e-162	Psca
4.39e-98	4.64348	0.48	0.039	8.44e-94	Upk1b	Enriched in lung squamous tumors
4.75e-167	4.57355	0.826	0.121	9.13e-163	Aldh1a3
3.99e-73	4.53773	0.346	0.021	7.67e-69	Elovl4
3.02e-116	4.48941	0.549	0.043	5.8e-112	Defb1
2.65e-148	4.48928	0.669	0.051	5.1e-144	Elf5
1.91e-165	4.47723	0.759	0.073	3.67e-161	Cldn1
3.76e-84	4.4538	0.395	0.024	7.23e-80	Clca2
7.06e-90	4.40398	0.422	0.026	1.36e-85	Skint3
1.55e-60	4.36667	0.294	0.018	2.98e-56	S100a7a	enriched in lung squamous tumors, can induce transdifferentiation of LUAD to LSCC, acts antagonistic to YAP from the Hippo pathway
5.86e-86	4.36069	0.41	0.027	1.13e-81	Duoxa1
5.44e-159	4.35815	0.878	0.216	1.05e-154	Pkp1
6.27e-168	4.35326	0.922	0.253	1.2e-163	Krt5
2.63e-46	4.34068	0.218	0.011	5.05e-42	Xlr4a
2.03e-176	4.32677	0.884	0.158	3.9e-172	Prss22
9.67e-178	4.30753	0.875	0.132	1.86e-173	Ifit1bl1
1.64e-60	4.28117	0.297	0.019	3.16e-56	Phyhip
1.85e-146	4.26711	0.959	0.402	3.55e-142	Mmp12
9.44e-63	4.22631	0.302	0.018	1.81e-58	Spink5
1.61e-113	4.22277	0.82	0.274	3.09e-109	Gpnmb	important in M1/M2 balance, high expression in M2a macrophages than M0 and M1, anti-inflammatory function
6.85e-84	4.22268	0.413	0.03	1.31e-79	Ankk1
5.2e-123	4.1937	0.59	0.05	1e-118	Slc5a9
2.88e-81	4.1921	0.422	0.037	5.54e-77	Wfdc5
8.11e-126	4.13912	0.951	0.518	1.56e-121	Spp1	expressed on tumor assocaited macrophages in LUAD, a new marker for monocyte derived TAMs
6.6e-41	4.12691	0.206	0.014	1.27e-36	Csta1
1.56e-72	4.12051	0.366	0.028	2.99e-68	Tgm5
6.66e-129	4.1091	0.637	0.063	1.28e-124	Mreg
2.01e-45	4.10788	0.227	0.015	3.86e-41	Ephx3
2.82e-73	4.09412	0.369	0.028	5.43e-69	Tmprss11e
2.9e-125	4.09335	0.744	0.132	5.57e-121	Chil4
4.41e-126	4.06424	1	0.991	8.47e-122	Ctsl	lysosomal cytsein protease, high expression in multiple cancers, also sars cov2 cleavage, activates pro-upa to upa, is secreted in lung cancers, involved in membrane shedding, most active in acidic conditions, Cathepsin Z (or X) is an interactor of TMPRSS11B from Mass spec, CATX and CATL levels are high in breast cancer MDSCs
1.21e-144	4.02404	0.733	0.092	2.32e-140	Cpe
1.52e-52	4.0095	0.267	0.019	2.93e-48	Gdpd2
4.62e-152	4.00733	0.98	0.549	8.88e-148	Emp1
9.7e-93	3.95403	0.491	0.05	1.86e-88	Cyp4f39
8.45e-117	3.94665	0.642	0.091	1.62e-112	Cysrt1
1.72e-140	3.94376	0.747	0.105	3.29e-136	Ccl9	has pro and anti-tumor functions, expressed constitutively by marcophages, in lung cancer promotes metastasis
4.37e-189	3.93335	0.98	0.262	8.39e-185	Tnfaip2
1.61e-70	3.92897	0.372	0.032	3.1e-66	Saa3
6.2e-50	3.90857	0.253	0.017	1.19e-45	Sprr2h
4.83e-111	3.89784	0.581	0.063	9.28e-107	Dhrs9
9.33e-139	3.88607	0.733	0.103	1.79e-134	Tprg
4.27e-68	3.87109	0.363	0.032	8.2e-64	Rnase2b
1.64e-42	3.86417	0.227	0.018	3.14e-38	Serpinb2
1.43e-85	3.86063	0.451	0.042	2.75e-81	Klk11
1.03e-76	3.85412	0.41	0.038	1.98e-72	Adgrf4
1.33e-83	3.79754	0.453	0.046	2.55e-79	4833423E24Rik
5.35e-114	3.78797	0.642	0.092	1.03e-109	S100a8
5.37e-143	3.78304	0.922	0.412	1.03e-138	Chit1
4.94e-97	3.7432	0.544	0.066	9.48e-93	Car12
2.85e-150	3.72324	0.86	0.199	5.48e-146	Aqp3
6.7e-112	3.69682	0.625	0.086	1.29e-107	Grhl3
1.7e-40	3.6947	0.227	0.021	3.26e-36	Rhov
6.37e-100	3.69102	0.657	0.126	1.22e-95	Npy
2.54e-159	3.68777	0.956	0.391	4.88e-155	Slc6a14
4.2e-138	3.6849	0.814	0.159	8.07e-134	Cxcl5	inhibitory function on CD8 T cells through mature neutrophil recruitment, upregulated in NSCLC and other tumors
3.07e-40	3.67975	0.221	0.019	5.9e-36	Rnase1
1.25e-37	3.66756	0.218	0.022	2.4e-33	Tm4sf19
2.79e-102	3.66281	0.567	0.069	5.35e-98	Tmem45a
2.67e-80	3.66064	0.48	0.064	5.13e-76	Pinlyp
2.14e-55	3.65847	0.314	0.031	4.11e-51	Serpinb11
6.03e-49	3.63911	0.27	0.024	1.16e-44	Pou3f1
2.97e-83	3.63628	0.483	0.059	5.71e-79	Dapl1
8.26e-124	3.63089	0.75	0.154	1.59e-119	Fgd3
3.37e-127	3.62434	0.695	0.091	6.47e-123	S100a9
2.94e-119	3.61558	0.948	0.534	5.65e-115	Ctsk	cystein protease, upregulated in cancers, can activate TGFb and lead to activation of mTOR signaling pathways in NSCLC, high expression in TAMs in NSCLCs
1.85e-122	3.60202	0.788	0.202	3.56e-118	Dmkn
2.83e-49	3.60114	0.279	0.027	5.43e-45	Duox1
7.9e-49	3.57771	0.305	0.038	1.52e-44	Mmp9
2.61e-99	3.56823	0.573	0.078	5.01e-95	Arc
2.29e-111	3.55843	0.66	0.108	4.39e-107	Prdm1
2.85e-114	3.53681	0.709	0.144	5.47e-110	Vsig10l
7.26e-104	3.5212	0.602	0.083	1.39e-99	Trim29
6.94e-48	3.49667	0.276	0.028	1.33e-43	Il1a	Secreted by M2 macrophages assisting migration and invasion of ESCC tumor cells
3.46e-59	3.47805	0.352	0.04	6.66e-55	Stac2
6.59e-44	3.42401	0.267	0.03	1.27e-39	Barx2
1.35e-40	3.38075	0.247	0.028	2.6e-36	Rdh12
3.73e-33	3.37975	0.227	0.032	7.17e-29	Bex1
1.26e-74	3.37312	0.5	0.083	2.43e-70	Csf3r
3.08e-81	3.36396	0.515	0.079	5.92e-77	Nmb
1.34e-34	3.36013	0.206	0.022	2.56e-30	Cst6
5.14e-79	3.30321	0.506	0.077	9.87e-75	Zfp185
2.24e-65	3.29936	0.387	0.044	4.3e-61	Acpp
4.22e-66	3.25976	0.433	0.064	8.11e-62	Ankrd35
5.18e-32	3.2557	0.201	0.024	9.95e-28	Odaph
6.35e-78	3.254	0.494	0.072	1.22e-73	Clec4d	expressed in population of regulatory TAMs according to the "diversity in macrophages" paper
8.68e-91	3.25023	0.587	0.099	1.67e-86	Itgam	promotes M2 polarisation
1.73e-88	3.24766	0.538	0.075	3.32e-84	Tmem40
2.77e-148	3.24379	0.988	0.737	5.32e-144	Hopx
1.18e-57	3.22268	0.381	0.055	2.26e-53	Hk3
3.03e-133	3.20823	0.892	0.293	5.83e-129	Plpp1
2.43e-42	3.20577	0.291	0.043	4.67e-38	Nipal4
8.98e-110	3.20534	0.765	0.195	1.72e-105	Adam8
1.36e-130	3.17394	0.956	0.746	2.61e-126	Evpl
1.35e-92	3.15643	0.753	0.227	2.59e-88	Trem2	upregulated in various cancers, high expression in TAMs and immunosuppressive role and tumor progression in NSCLC
9.39e-46	3.14236	0.297	0.038	1.8e-41	Gjb6
3.29e-34	3.12691	0.224	0.029	6.31e-30	Flrt2
4.62e-88	3.10933	0.573	0.092	8.88e-84	Fat2
5.33e-110	3.10247	0.791	0.207	1.02e-105	Hmox1	promotes generation of Tregs to protect cells under stress conditions, promotes IL-10 secretion from macrophage, high expression in M2 (and also M4, Mox) macrophages, can promote M2 polarisation
9.41e-62	3.09382	0.506	0.116	1.81e-57	Mamdc2
6.44e-89	3.07244	0.573	0.091	1.24e-84	Foxc1
1.65e-44	3.05598	0.317	0.05	3.17e-40	Igsf6
3.82e-113	3.04743	0.826	0.251	7.33e-109	Vnn1
2.89e-91	3.04378	0.762	0.247	5.55e-87	Lpl
1.24e-59	3.01392	0.424	0.072	2.38e-55	Acsbg1
9.92e-122	3.00577	0.846	0.266	1.91e-117	Gja1
4.15e-66	3.00045	0.456	0.074	7.97e-62	Pthlh
2.21e-53	2.99176	0.372	0.058	4.25e-49	Gm14137
9.91e-97	2.99158	0.692	0.156	1.9e-92	Col17a1
2.16e-52	2.98257	0.381	0.064	4.14e-48	Mall
3.69e-40	2.96103	0.282	0.042	7.09e-36	Prom2
2.72e-137	2.96049	0.951	0.495	5.22e-133	Trp53inp2
5e-117	2.93671	0.866	0.283	9.6e-113	Itgb2
4.33e-81	2.93579	0.666	0.183	8.31e-77	Cd84	regulator of PDl1/PD1 axis and immunosuppression in CLL (promotes)
2.17e-102	2.93486	0.802	0.25	4.17e-98	Cd300lf
8.73e-83	2.91348	0.605	0.13	1.68e-78	Gna15
1.15e-75	2.91103	0.541	0.101	2.21e-71	Slc5a1
4.58e-118	2.89176	0.881	0.372	8.8e-114	Mxd1
3.01e-75	2.88911	0.549	0.106	5.78e-71	Tmprss13
7.68e-104	2.87948	0.98	0.943	1.48e-99	Krt4
2.53e-113	2.86459	0.875	0.373	4.86e-109	Krt80
4.81e-83	2.84622	0.596	0.117	9.23e-79	Gpr87
7.26e-48	2.84298	0.366	0.066	1.4e-43	Slc37a2
7.93e-63	2.82611	0.5	0.108	1.52e-58	Slc11a1
1.27e-67	2.82563	0.564	0.135	2.44e-63	Itgax
2.89e-46	2.82271	0.352	0.062	5.55e-42	Ada
6.19e-96	2.80945	0.866	0.406	1.19e-91	Abca1
4.99e-94	2.80473	0.767	0.25	9.58e-90	Cybb
1.86e-80	2.79155	0.616	0.14	3.58e-76	Rcn1
3.24e-53	2.77383	0.384	0.062	6.22e-49	Ammecr1
1.65e-32	2.76561	0.247	0.041	3.17e-28	Csf2rb
7.05e-110	2.76437	0.93	0.482	1.35e-105	Cd68	higher levels show poor prognosis in LSCC, could mark M2 macrophages
1.45e-27	2.75801	0.201	0.03	2.79e-23	Cd109
6.82e-50	2.73864	0.381	0.068	1.31e-45	Slc26a4
7.85e-55	2.73188	0.439	0.088	1.51e-50	Cdh3
5.24e-93	2.73173	0.834	0.341	1.01e-88	Tyrobp
1.25e-132	2.72859	0.93	0.307	2.41e-128	Duoxa2
2.6e-111	2.72762	0.852	0.323	5e-107	Htra1
1.33e-28	2.72354	0.224	0.038	2.56e-24	Npl
6.3e-108	2.71512	0.84	0.282	1.21e-103	Srgn
7.72e-57	2.70996	0.459	0.094	1.48e-52	Hvcn1
7.46e-135	2.69468	0.994	0.575	1.43e-130	Ccl6	promotes M2 polarisation during wound healing
9.27e-114	2.69004	0.907	0.402	1.78e-109	Plat
1.97e-80	2.6852	0.642	0.157	3.78e-76	Trp63
2.54e-140	2.67387	0.983	0.529	4.87e-136	Plet1
4.2e-87	2.67153	0.674	0.163	8.06e-83	Tnc
2.42e-77	2.64788	0.651	0.175	4.64e-73	Slc25a48
6.82e-97	2.64217	0.75	0.204	1.31e-92	Fermt3
2.29e-63	2.62617	0.555	0.144	4.4e-59	Kctd1
5.72e-54	2.59867	0.48	0.115	1.1e-49	Pla2g7
1.21e-44	2.58664	0.381	0.079	2.32e-40	Msr1	high expression is associated with aggressive subtype, used as a marker for M2 marcophages, cd204
6.08e-130	2.5742	0.968	0.711	1.17e-125	Spns2
5.92e-53	2.57411	0.497	0.132	1.14e-48	Melk
3.64e-74	2.56721	0.869	0.523	6.99e-70	Cd36
4.46e-25	2.55493	0.209	0.039	8.57e-21	Rhbdl3
5.56e-67	2.54722	0.555	0.128	1.07e-62	Hmgn3
3.61e-76	2.54633	0.744	0.279	6.94e-72	Atp6v0d2
1.01e-34	2.546	0.331	0.078	1.94e-30	Wnk4
2.29e-27	2.5401	0.256	0.057	4.4e-23	Teddm3
5.03e-46	2.5309	0.561	0.223	9.67e-42	C3ar1
4.11e-70	2.52991	0.625	0.176	7.9e-66	Grhl1
3.17e-39	2.52796	0.352	0.078	6.09e-35	Clec4n
2.19e-49	2.52302	0.965	0.981	4.2e-45	Mfge8
8.08e-26	2.51625	0.241	0.053	1.55e-21	Anxa9
2.35e-41	2.51308	0.384	0.091	4.52e-37	Plau
2.68e-60	2.49384	0.541	0.135	5.15e-56	Kif21a
1.55e-34	2.48254	0.317	0.07	2.98e-30	Bambi
1.11e-46	2.48084	0.398	0.083	2.13e-42	Cd274	Known immune checkpoint molecule
8.83e-52	2.46447	0.462	0.108	1.7e-47	Rassf10
8.4e-109	2.46394	0.922	0.409	1.61e-104	Scd1
1.63e-69	2.4613	0.625	0.179	3.13e-65	Adamtsl4
3.77e-78	2.46111	0.698	0.212	7.24e-74	Abcg1
9.48e-153	2.45526	1	0.998	1.82e-148	Anxa1
4.07e-34	2.44138	0.387	0.115	7.83e-30	Lhfpl2
4.8e-92	2.43893	0.811	0.247	9.21e-88	Slpi
7.57e-40	2.42879	0.39	0.097	1.45e-35	Ptn
3.14e-52	2.42585	0.427	0.083	6.03e-48	Dlk2
6.73e-27	2.42514	0.244	0.051	1.29e-22	Rab38
6.09e-67	2.41902	0.619	0.182	1.17e-62	P2ry2
3.21e-46	2.41517	0.419	0.095	6.17e-42	Ablim3
1.17e-21	2.4138	0.203	0.044	2.25e-17	Mcoln3
2.52e-22	2.40023	0.212	0.047	4.84e-18	Arhgef4
5.89e-31	2.3983	0.273	0.056	1.13e-26	Insl6
1.24e-94	2.39696	0.892	0.554	2.37e-90	Zfp750
6.4e-46	2.39636	0.419	0.096	1.23e-41	Kank1
2.58e-42	2.39172	0.419	0.106	4.95e-38	Myo5a
7.34e-90	2.39004	0.834	0.361	1.41e-85	Enpp3
1.38e-96	2.38717	0.872	0.481	2.65e-92	Nectin1
1.15e-48	2.38597	0.488	0.137	2.21e-44	Mab21l4
9.24e-31	2.37143	0.305	0.074	1.77e-26	Dusp22
5.43e-23	2.369	0.235	0.057	1.04e-18	Stra6l
2.2e-39	2.36667	0.36	0.08	4.22e-35	Ephb6
5.45e-80	2.35897	0.849	0.538	1.05e-75	Dsc2
9.84e-53	2.35597	0.523	0.149	1.89e-48	Cyp27a1
6.41e-36	2.35116	0.369	0.094	1.23e-31	Il1b	Secreted by M2 macrophages assisting migration and invasion of ESCC tumor cells
8.02e-93	2.33668	0.901	0.443	1.54e-88	Wfdc17
2.91e-87	2.32682	0.872	0.475	5.59e-83	Scel
9.27e-49	2.3236	0.488	0.135	1.78e-44	Apcdd1
1.23e-32	2.3236	0.366	0.105	2.36e-28	Cd37
5.38e-29	2.3236	0.302	0.077	1.03e-24	Pstpip1
9.97e-34	2.31902	0.343	0.087	1.91e-29	Ces2f
1.21e-94	2.31731	0.977	0.757	2.33e-90	Ctss
2.2e-69	2.31718	0.672	0.226	4.22e-65	Rassf5
1.77e-33	2.31211	0.311	0.068	3.4e-29	Gas1
9.49e-44	2.30896	0.456	0.129	1.82e-39	Spi1
1.9e-83	2.30529	0.852	0.481	3.65e-79	Lratd1
1.92e-28	2.30299	0.299	0.077	3.68e-24	Plek	highly upregulated in various tumors, can promote EGFR signaling, PI3K Akt axis and acts downstream of JAK-STAT5 signaling, potential M2 biomarker, expressed on various immune cells, can induce pro-inflammatory cytokines
5.76e-118	2.3011	0.968	0.888	1.11e-113	S100a14
7.23e-57	2.30075	0.637	0.233	1.39e-52	Lyz1
1.29e-22	2.29737	0.238	0.06	2.48e-18	Trbc2
1.42e-114	2.29592	0.997	0.598	2.73e-110	Chil1
2.46e-25	2.28966	0.27	0.07	4.73e-21	Slamf7
4.67e-41	2.28773	0.465	0.146	8.98e-37	Cd300c2
2.45e-34	2.28345	0.317	0.069	4.71e-30	Reln
5.77e-81	2.28148	0.811	0.348	1.11e-76	Fcgr3
1.89e-44	2.27066	0.439	0.111	3.64e-40	Cd53
4.18e-21	2.26539	0.212	0.05	8.03e-17	Orm1
9.4e-108	2.26346	0.951	0.608	1.81e-103	S100a10
7.38e-136	2.24971	1	1	1.42e-131	Ltf
6.54e-83	2.24939	0.872	0.551	1.26e-78	Rnf39
1.27e-100	2.24822	0.91	0.51	2.44e-96	Cdkn2b
1.17e-50	2.24453	0.532	0.159	2.25e-46	Tmem154
2.92e-65	2.24172	0.73	0.291	5.6e-61	Sirpa
1.32e-21	2.23984	0.218	0.051	2.53e-17	Slc36a2
7.08e-33	2.23566	0.366	0.103	1.36e-28	Afap1l2
2.15e-50	2.23513	0.596	0.213	4.13e-46	Ncf1
5.47e-84	2.23512	0.849	0.381	1.05e-79	Fcer1g
4.01e-52	2.23477	0.596	0.213	7.71e-48	Gngt2
1.11e-138	2.21919	1	1	2.14e-134	Ctsd
2.41e-42	2.20629	0.468	0.139	4.62e-38	Dusp5
1.72e-36	2.20608	0.456	0.153	3.31e-32	Zranb3
1.07e-20	2.19807	0.218	0.054	2.06e-16	Slc7a11
1.31e-55	2.19747	0.567	0.165	2.51e-51	Ly6a
1.11e-29	2.18795	0.299	0.072	2.14e-25	F7
3.69e-58	2.17793	0.686	0.269	7.09e-54	Fcgr2b
8.72e-36	2.17369	0.43	0.134	1.68e-31	Cd300a
6.24e-21	2.1723	0.238	0.064	1.2e-16	Sult2b1
3.41e-113	2.16278	0.994	0.545	6.55e-109	Lcn2
6.76e-19	2.15897	0.212	0.056	1.3e-14	Ptafr
9.23e-38	2.14785	0.436	0.133	1.77e-33	Slc15a3
2.44e-121	2.14672	0.988	0.862	4.69e-117	Epha2
1.72e-155	2.14644	1	0.892	3.3e-151	Il1rn
3.62e-134	2.13899	1	1	6.95e-130	Ctsb
1.42e-161	2.12927	1	1	2.73e-157	Fth1
4.18e-26	2.12888	0.326	0.099	8.03e-22	Tbxas1
3.19e-85	2.12462	0.826	0.319	6.13e-81	Sh3kbp1
7.62e-23	2.12256	0.256	0.068	1.46e-18	Cyp26b1
6.81e-23	2.11973	0.265	0.072	1.31e-18	Frmpd1
7.77e-17	2.11861	0.294	0.114	1.49e-12	Clca1
4.08e-27	2.11502	0.308	0.085	7.83e-23	Cib2
1.49e-23	2.11479	0.276	0.078	2.87e-19	Dmxl2
5.46e-49	2.11304	0.57	0.192	1.05e-44	Wnt10a
1.94e-51	2.11189	0.645	0.261	3.72e-47	Plekho2
8.61e-42	2.10788	0.456	0.128	1.65e-37	Csf2ra
1.18e-24	2.10788	0.308	0.094	2.27e-20	Arl11
2.74e-27	2.10585	0.352	0.111	5.27e-23	Nqo1
1.84e-81	2.10477	0.956	0.723	3.53e-77	Vim
2.2e-45	2.10352	0.567	0.202	4.22e-41	Mafb
4.63e-103	2.07755	0.962	0.831	8.9e-99	Ppl
2.07e-17	2.07744	0.203	0.056	3.97e-13	Bhlhe41
3.37e-24	2.0667	0.276	0.075	6.47e-20	Gbp4
1.14e-18	2.06487	0.206	0.053	2.19e-14	Sntb1
3.99e-92	2.05432	0.892	0.491	7.66e-88	Tpm2
1.81e-29	2.04797	0.363	0.111	3.48e-25	Evi2a
3.78e-25	2.0428	0.291	0.08	7.27e-21	Rasal1
1.34e-27	2.03866	0.378	0.132	2.57e-23	Ly6k
2.94e-13	2.0374	0.218	0.08	5.65e-09	Vnn3
7.72e-55	2.03442	0.64	0.237	1.48e-50	Hspa1b
7.81e-21	2.02815	0.259	0.077	1.5e-16	Aplp1
1.69e-77	2.0262	0.884	0.602	3.25e-73	Ceacam1
1.11e-19	2.02181	0.241	0.07	2.14e-15	Matn2
1.63e-26	2.01938	0.346	0.111	3.14e-22	C5ar1
7.97e-23	2.01694	0.331	0.117	1.53e-18	Cdsn
1.41e-84	2.01132	0.881	0.454	2.71e-80	Pim1
1.15e-26	2.00803	0.363	0.125	2.21e-22	Ltb4r2
4.65e-69	2.00391	0.765	0.314	8.93e-65	Smox
5.88e-33	1.99437	0.419	0.138	1.13e-28	Perp
3.22e-97	1.99095	0.933	0.592	6.19e-93	Mif
7.86e-22	1.98826	0.262	0.074	1.51e-17	Dusp14
4.62e-52	1.98385	0.695	0.319	8.87e-48	Crlf2
1.83e-71	1.97996	0.773	0.294	3.52e-67	Cxcl15
2.92e-51	1.97993	0.648	0.263	5.61e-47	Tns4
1.74e-08	1.97922	0.381	0.266	0.000334687	Prap1
3.86e-137	1.97593	0.997	0.788	7.42e-133	Cd44
2.17e-31	1.96452	0.407	0.133	4.17e-27	Pirb
1.29e-19	1.96352	0.233	0.064	2.48e-15	H2-M2
6.14e-53	1.96335	0.689	0.293	1.18e-48	Cd52
9.81e-99	1.95478	0.98	0.962	1.88e-94	Dsp
8.78e-41	1.94935	0.529	0.186	1.69e-36	Tiam1
1.76e-25	1.94746	0.326	0.1	3.38e-21	Zc3h12c
4.6e-16	1.94028	0.218	0.069	8.83e-12	Slc35f2
4.74e-24	1.93978	0.314	0.098	9.11e-20	Strc
6.35e-39	1.92604	0.555	0.225	1.22e-34	Ptprc
3.38e-88	1.92261	0.924	0.557	6.5e-84	Dusp1
2.07e-33	1.91835	0.436	0.145	3.98e-29	Myo1f
6.01e-16	1.91698	0.209	0.064	1.15e-11	Msantd3
4.02e-27	1.90637	0.358	0.115	7.71e-23	Nrg1
9.74e-25	1.89659	0.32	0.098	1.87e-20	Pak6
5.41e-24	1.89574	0.302	0.09	1.04e-19	Phospho1
3.78e-130	1.89439	1	0.978	7.27e-126	Pglyrp1
5.57e-77	1.88902	0.922	0.591	1.07e-72	Mpeg1
2.89e-17	1.87882	0.241	0.078	5.55e-13	Tnfrsf26
1.94e-25	1.87703	0.346	0.114	3.73e-21	Trpv2
2.25e-24	1.87615	0.328	0.105	4.32e-20	Bcl2a1b
1.22e-23	1.87357	0.349	0.122	2.35e-19	Rgs1
4.8e-43	1.8689	0.541	0.183	9.22e-39	Clip4
1.96e-45	1.86763	0.66	0.303	3.76e-41	Tubb2a
1.75e-41	1.86704	0.628	0.276	3.36e-37	S100a4
6.11e-17	1.86697	0.227	0.07	1.17e-12	Emilin2
3.91e-32	1.8668	0.416	0.136	7.52e-28	Bst1
3.59e-53	1.86267	0.701	0.313	6.89e-49	Rgs12
7.63e-30	1.86063	0.404	0.135	1.47e-25	Tubb6
2.32e-39	1.85558	0.596	0.266	4.45e-35	Hist1h1b
1.24e-62	1.85462	0.84	0.532	2.38e-58	Jdp2
3.17e-29	1.85412	0.462	0.186	6.09e-25	Gpsm3
3.84e-33	1.84792	0.523	0.222	7.39e-29	Cyth4
5.47e-34	1.81781	0.448	0.149	1.05e-29	Cd33
1.25e-55	1.80954	0.747	0.372	2.4e-51	Lpcat4
2.2e-51	1.80759	0.738	0.406	4.23e-47	Bdh1
1.7e-32	1.80374	0.503	0.208	3.26e-28	Mapk6
1.28e-13	1.79876	0.218	0.078	2.46e-09	Zdhhc14
1.1e-41	1.79143	0.596	0.247	2.12e-37	Gask1b
1.27e-16	1.78811	0.206	0.059	2.45e-12	Cxcr1
1.62e-51	1.78761	0.759	0.384	3.11e-47	Pdpn
1.12e-52	1.78534	0.756	0.402	2.14e-48	Aldh1a7
7.48e-77	1.77691	0.904	0.495	1.44e-72	Wnt7b
7.59e-24	1.76902	0.459	0.213	1.46e-19	Ckb
2.79e-14	1.76779	0.218	0.075	5.36e-10	Was
3.34e-32	1.76721	0.448	0.156	6.43e-28	Zfp385a
5.64e-29	1.76673	0.506	0.217	1.08e-24	Itih4
2.06e-39	1.76343	0.625	0.298	3.96e-35	Plcd1
1.46e-22	1.76084	0.32	0.105	2.8e-18	Robo1
3.9e-53	1.75904	0.762	0.432	7.49e-49	Nectin4
1.16e-104	1.75801	0.974	0.844	2.23e-100	Epn3
2.93e-23	1.75801	0.346	0.121	5.64e-19	Megf9
1e-123	1.75633	0.994	0.865	1.93e-119	Pgam1
4.88e-34	1.75286	0.541	0.23	9.37e-30	Cers3
3.21e-41	1.74632	0.619	0.278	6.16e-37	Malt1
2.43e-57	1.74225	0.826	0.482	4.67e-53	Hexb
8.44e-36	1.73864	0.503	0.183	1.62e-31	Eif4e3
8.44e-28	1.73864	0.424	0.161	1.62e-23	Apoc1
2.36e-14	1.73864	0.209	0.069	4.53e-10	Nfam1
4.02e-75	1.73575	0.933	0.53	7.72e-71	Hp
5.66e-36	1.73362	0.541	0.225	1.09e-31	Sorbs1
1.19e-86	1.72312	0.93	0.651	2.28e-82	Oxct1
2.04e-14	1.72196	0.215	0.072	3.92e-10	Tnf
2.6e-40	1.72083	0.596	0.251	4.99e-36	Plk3
1.85e-33	1.71137	0.488	0.18	3.56e-29	Hsd17b2
4.65e-33	1.70902	0.494	0.189	8.94e-29	Irf5
4.94e-14	1.70762	0.218	0.076	9.49e-10	Nckap1l
3.84e-25	1.70711	0.381	0.138	7.37e-21	Renbp
6.87e-126	1.70054	1	1	1.32e-121	Gsto1
1.11e-40	1.68948	0.625	0.278	2.14e-36	Rap2b
4.06e-13	1.68889	0.238	0.094	7.79e-09	Havcr2
3.4e-47	1.68444	0.811	0.532	6.53e-43	Lgals1
2.25e-27	1.68034	0.427	0.16	4.33e-23	Pard6g
2.72e-22	1.67643	0.459	0.214	5.22e-18	Mertk
2.83e-25	1.67591	0.392	0.145	5.44e-21	Lcp2
4.85e-16	1.67275	0.25	0.087	9.31e-12	Pygl
4.2e-15	1.67215	0.235	0.082	8.07e-11	Fcgr4
5.78e-29	1.67181	0.468	0.189	1.11e-24	Il1rl2
4.25e-13	1.66993	0.206	0.072	8.16e-09	Dse
3.21e-66	1.66757	0.887	0.472	6.16e-62	Igfbp2
6.16e-58	1.66359	0.802	0.441	1.18e-53	Pik3cb
8.2e-34	1.66291	0.564	0.252	1.58e-29	Soat1
3.09e-43	1.66024	0.651	0.285	5.94e-39	Rab11fip5
2.38e-35	1.65472	0.561	0.232	4.58e-31	Duox2
3.39e-19	1.65437	0.314	0.116	6.51e-15	Bmx
2.77e-27	1.65375	0.43	0.165	5.32e-23	Gnai1
8.87e-15	1.65205	0.238	0.085	1.7e-10	Arhgap9
1.58e-45	1.64351	0.738	0.361	3.03e-41	Sftpa1
2.34e-27	1.63613	0.488	0.217	4.49e-23	Smpdl3b
2.34e-32	1.62929	0.515	0.206	4.5e-28	Def6
9.59e-68	1.62799	0.91	0.565	1.84e-63	Msn
2.5e-33	1.62558	0.677	0.409	4.81e-29	Fam57a
1.72e-31	1.62404	0.515	0.213	3.31e-27	Maf
1.09e-14	1.62107	0.244	0.09	2.09e-10	Tubb2b
9.37e-20	1.62099	0.343	0.134	1.8e-15	Fmnl1
7.83e-14	1.62046	0.212	0.072	1.5e-09	Ust
3.38e-103	1.62042	0.991	0.797	6.49e-99	Cebpb
2.08e-30	1.62036	0.549	0.262	4e-26	Trex2
3.53e-51	1.61877	0.916	0.547	6.77e-47	Ifitm1
2.27e-39	1.61704	0.66	0.321	4.36e-35	Hk2
5.44e-19	1.61465	0.34	0.135	1.04e-14	Dpep2
1.04e-27	1.60716	0.483	0.205	1.99e-23	Slc39a8
3.79e-23	1.60558	0.401	0.161	7.27e-19	Pik3ap1
1.62e-33	1.60371	0.517	0.199	3.11e-29	Selplg
5.9e-24	1.59948	0.433	0.182	1.13e-19	Cfp
4.25e-72	1.59575	0.919	0.591	8.16e-68	Dst
1.69e-22	1.59491	0.427	0.189	3.24e-18	Lrrc28
2.53e-41	1.5931	0.706	0.412	4.86e-37	Plekhg6
1.57e-115	1.57454	1	0.991	3.02e-111	Tacstd2
6.62e-78	1.57384	0.959	0.718	1.27e-73	Vat1
4.83e-13	1.5729	0.244	0.098	9.27e-09	Mmp19
5.65e-15	1.57263	0.224	0.074	1.09e-10	Itgb8
2.59e-41	1.57055	0.715	0.408	4.98e-37	Lgalsl
5.37e-25	1.56741	0.474	0.213	1.03e-20	Apbb1ip
6.64e-33	1.56606	0.602	0.299	1.28e-28	Tnfrsf1b
8.11e-46	1.56396	0.762	0.416	1.56e-41	Fscn1
7.46e-24	1.56209	0.387	0.143	1.43e-19	Ugt1a5
6.64e-15	1.56004	0.285	0.117	1.28e-10	Itga5
1.47e-113	1.55915	1	1	2.83e-109	Lgals3
5.18e-61	1.55547	0.863	0.509	9.94e-57	Klf4
1.75e-18	1.55102	0.366	0.16	3.36e-14	St6galnac4
6.54e-30	1.54804	0.578	0.29	1.26e-25	Hsd17b7
3.54e-16	1.5477	0.259	0.091	6.8e-12	Procr
1.97e-109	1.54414	1	0.928	3.78e-105	AA467197
6.95e-68	1.54222	0.904	0.605	1.33e-63	Dnajb1
9.72e-17	1.54023	0.34	0.148	1.87e-12	Tmem64
6.6e-24	1.54019	0.451	0.197	1.27e-19	Fam111a
1.07e-11	1.53933	0.201	0.074	2.06e-07	Clca3a1
8.04e-13	1.53773	0.218	0.08	1.54e-08	Mitf
9.68e-38	1.53379	0.86	0.682	1.86e-33	Lgmn
9.49e-16	1.53148	0.305	0.127	1.82e-11	Syk
1.38e-58	1.52987	0.843	0.487	2.65e-54	Hspb1
5.75e-13	1.52872	0.218	0.079	1.1e-08	Aim2
2.75e-27	1.52746	0.459	0.182	5.28e-23	Fads2
4.9e-17	1.52714	0.314	0.126	9.42e-13	Rapgefl1
4.26e-10	1.52565	0.201	0.083	8.19e-06	Plxdc1
4e-103	1.52222	0.988	0.89	7.68e-99	Gltp
9.22e-20	1.52046	0.352	0.138	1.77e-15	Lrp8
1.2e-12	1.51825	0.241	0.097	2.3e-08	Dock2
4.34e-23	1.51821	0.52	0.271	8.34e-19	Gpr137b
8.26e-54	1.51091	0.834	0.53	1.59e-49	Stk39
4.9e-13	1.51002	0.241	0.095	9.42e-09	Fam83d
1.53e-23	1.50523	0.407	0.159	2.95e-19	Mrc1	M2 macrophage marker
2.32e-23	1.50497	0.419	0.168	4.47e-19	Amotl1
4.12e-14	1.50369	0.305	0.138	7.91e-10	Lipa
4.01e-48	1.50198	0.805	0.441	7.71e-44	C3
6.92e-64	1.50075	0.913	0.693	1.33e-59	Dhrs1
1.29e-55	1.50034	0.863	0.597	2.48e-51	Urah
8.35e-17	1.49907	0.34	0.146	1.6e-12	Lat2
1.09e-09	1.49763	0.203	0.087	2.1e-05	Gpr65
8.04e-25	1.49457	0.462	0.199	1.54e-20	Cds1
2.05e-38	1.49335	0.703	0.398	3.93e-34	5031439G07Rik
2.49e-18	1.49262	0.395	0.186	4.79e-14	Piga
2.94e-24	1.49168	0.535	0.28	5.65e-20	Gla
4.89e-41	1.49071	0.724	0.409	9.39e-37	Crybg1
1.54e-34	1.48791	0.625	0.309	2.95e-30	Emb
2.02e-59	1.48213	0.887	0.483	3.87e-55	Slc34a2
2.22e-14	1.47972	0.273	0.11	4.27e-10	Sla
5.77e-16	1.47955	0.297	0.118	1.11e-11	Hcls1
4.95e-31	1.47929	0.648	0.357	9.5e-27	Ly6g6c
8.31e-38	1.47561	0.727	0.41	1.6e-33	Fxyd5
6.12e-54	1.47512	0.997	0.968	1.18e-49	Apoe
2.04e-14	1.47136	0.276	0.111	3.93e-10	Apobr
3.36e-12	1.46346	0.291	0.137	6.46e-08	Lpxn
5.37e-68	1.46272	0.991	0.973	1.03e-63	Ctsz
2.83e-36	1.458	0.666	0.324	5.43e-32	Dram1
4.95e-29	1.45757	0.532	0.238	9.51e-25	Ermp1
2.73e-18	1.45447	0.456	0.241	5.25e-14	Ndufa4l2
5.67e-37	1.4534	0.625	0.264	1.09e-32	Lamp3
8.44e-21	1.45196	0.451	0.219	1.62e-16	Jag2
3.12e-42	1.4495	0.794	0.537	6e-38	Pycard
2.21e-27	1.44503	0.555	0.27	4.24e-23	Alox5ap
6.43e-13	1.44438	0.451	0.278	1.23e-08	Alox15
8.87e-38	1.44333	0.657	0.315	1.7e-33	Tgfbi
4.65e-27	1.4403	0.677	0.446	8.93e-23	Hist1h3d
4.43e-39	1.43527	0.916	0.773	8.51e-35	Gusb
1.93e-25	1.43314	0.544	0.282	3.72e-21	Hr
1.27e-11	1.43166	0.233	0.096	2.44e-07	Layn
1.61e-28	1.43123	0.762	0.549	3.09e-24	Plin2
4.91e-37	1.42936	0.733	0.455	9.43e-33	Irf1
5.39e-44	1.41915	0.797	0.483	1.04e-39	Smim3
1.86e-45	1.41493	1	1	3.57e-41	Psap
3.93e-16	1.4149	0.355	0.162	7.55e-12	Tmem132a
4.41e-11	1.41324	0.212	0.084	8.48e-07	Acot1
1.7e-34	1.41189	0.648	0.319	3.27e-30	Ddhd1
1.18e-20	1.40763	0.416	0.18	2.28e-16	Atg9b
1.43e-16	1.40719	0.331	0.139	2.75e-12	Sirpb1c
4.29e-13	1.40645	0.267	0.111	8.24e-09	Pik3cd
1.8e-34	1.39969	0.666	0.348	3.47e-30	Pmp22
3.38e-13	1.39625	0.267	0.111	6.49e-09	Enpep
1.94e-25	1.3944	0.544	0.284	3.72e-21	Clic3
1.16e-42	1.39427	0.759	0.453	2.23e-38	Metrnl
1.25e-20	1.39253	0.471	0.239	2.41e-16	Cd302
4.96e-70	1.39111	0.962	0.86	9.53e-66	Cited2
2.66e-27	1.39098	0.608	0.325	5.11e-23	Pltp
3.69e-29	1.38501	0.622	0.342	7.08e-25	Rnasel
4.66e-12	1.3825	0.244	0.101	8.94e-08	St3gal6
2.67e-15	1.38216	0.32	0.137	5.12e-11	Sh2b2
3.66e-71	1.37974	1	0.827	7.04e-67	Sftpc
4e-17	1.37513	0.372	0.168	7.69e-13	Znrf3
5.62e-55	1.37486	0.895	0.74	1.08e-50	Pkp3
1.14e-20	1.37155	0.509	0.271	2.19e-16	Ppp1r18
2.31e-11	1.37049	0.215	0.084	4.44e-07	Scnn1b
1.21e-20	1.36941	0.494	0.26	2.33e-16	Rab8b
2.15e-42	1.36887	0.869	0.673	4.14e-38	Creg1
3.7e-42	1.36818	0.791	0.51	7.11e-38	Plekhn1
7.98e-67	1.36722	0.953	0.844	1.53e-62	Eps8l2
5.22e-53	1.36555	0.942	0.759	1e-48	Acp5
3.16e-28	1.36491	0.698	0.452	6.06e-24	Emp3
1.81e-13	1.35677	0.308	0.14	3.47e-09	Slc16a6
8.04e-14	1.3557	0.297	0.129	1.54e-09	Tmem37
2.88e-56	1.35418	0.901	0.597	5.54e-52	Xdh
1.58e-34	1.3492	0.706	0.399	3.04e-30	Slc35e4
2.87e-30	1.34576	0.73	0.474	5.52e-26	Fetub
1.91e-27	1.34486	0.625	0.361	3.68e-23	Ppp1r15a
1.87e-40	1.34198	0.683	0.313	3.6e-36	Slfn2
1.59e-29	1.3405	0.625	0.333	3.06e-25	Galnt18
7.73e-14	1.34038	0.358	0.176	1.48e-09	Coro1a
6.93e-21	1.33654	0.445	0.206	1.33e-16	Rab32
1.56e-12	1.33654	0.27	0.117	3e-08	Cmtm3
4.69e-16	1.33576	0.358	0.162	9.02e-12	D16Ertd472e
4.62e-24	1.33475	0.596	0.332	8.88e-20	Sdc3
9.94e-54	1.33159	0.887	0.589	1.91e-49	Ubtd1
1.04e-18	1.33049	0.526	0.307	2e-14	Hilpda
2.11e-83	1.32959	0.994	0.981	4.06e-79	AI661453
5.38e-71	1.32804	0.971	0.889	1.03e-66	Grn
3.4e-45	1.31906	0.811	0.522	6.53e-41	Tmem50b
3.15e-58	1.30842	0.93	0.714	6.05e-54	Slc9a3r1
7.16e-24	1.30378	0.672	0.423	1.37e-19	Hist1h1a
2.19e-11	1.30083	0.267	0.122	4.21e-07	Dach1
1.13e-10	1.3002	0.25	0.113	2.17e-06	2024-03-01
2.28e-61	1.29994	0.971	0.841	4.38e-57	Ramp3
5.09e-50	1.29979	0.802	0.365	9.78e-46	Nkx2-1
1.28e-15	1.29855	0.346	0.155	2.46e-11	Hebp1
1.38e-09	1.29727	0.227	0.103	2.66e-05	Ankrd22
6.41e-20	1.29375	0.506	0.274	1.23e-15	Plch2
6.03e-84	1.29271	0.997	1	1.16e-79	Jup
1.57e-19	1.29072	0.451	0.219	3.02e-15	Cpeb2
1.42e-45	1.29014	0.733	0.366	2.72e-41	Oasl1
2.44e-18	1.28943	0.453	0.23	4.68e-14	Fads1
8.1e-71	1.28819	0.965	0.906	1.56e-66	S100a16
1.15e-14	1.26634	0.34	0.156	2.21e-10	Tifa
8.47e-48	1.26544	0.875	0.604	1.63e-43	Rab31
1.88e-35	1.26415	0.744	0.45	3.61e-31	Snrk
4.67e-40	1.26389	0.895	0.655	8.97e-36	Ager
3.95e-97	1.2635	0.994	0.95	7.59e-93	Capg
1.6e-17	1.26174	0.424	0.207	3.07e-13	Adgrl2
1.62e-13	1.26059	0.366	0.187	3.11e-09	Vsir
8.01e-38	1.26028	0.788	0.532	1.54e-33	Zfand5
1.25e-18	1.25802	0.494	0.266	2.41e-14	Rassf8
2.15e-89	1.25348	0.997	0.932	4.13e-85	Esd
3.23e-21	1.2519	0.573	0.334	6.2e-17	Blmh
7.56e-55	1.24429	0.922	0.713	1.45e-50	Gba
3.08e-13	1.24338	0.375	0.199	5.92e-09	Ccna2
8.66e-13	1.23614	0.36	0.189	1.66e-08	Fah
1.66e-09	1.23275	0.233	0.107	3.19e-05	Ifitm10
3.52e-11	1.23218	0.267	0.122	6.76e-07	S1pr2
4.31e-18	1.23186	0.517	0.304	8.28e-14	Bag2
9.6e-24	1.22941	0.605	0.359	1.85e-19	Cstb
6.83e-34	1.22845	0.744	0.464	1.31e-29	Blnk
1.26e-18	1.22734	0.468	0.242	2.41e-14	Lpin2
6.95e-12	1.22693	0.267	0.117	1.33e-07	Fam171a2
3.07e-13	1.22322	0.372	0.197	5.9e-09	Il1rap
2.42e-15	1.22079	0.392	0.196	4.65e-11	Prrg4
1.35e-09	1.21825	0.241	0.112	2.59e-05	Dapk2
2.09e-43	1.2157	0.858	0.55	4.02e-39	Cmtm6
2.54e-10	1.21189	0.279	0.138	4.88e-06	Endod1
3e-09	1.21113	0.256	0.127	5.76e-05	Trim62
2.64e-09	1.20939	0.224	0.102	5.07e-05	St3gal1
4.6e-40	1.20397	0.811	0.521	8.84e-36	Sun2
1.28e-13	1.20079	0.369	0.186	2.46e-09	Samhd1
2.78e-09	1.20043	0.262	0.132	5.34e-05	Rasa4
2.93e-89	1.19775	0.991	0.934	5.63e-85	Prdx5
4.34e-38	1.19725	0.843	0.679	8.34e-34	Pir
1.14e-17	1.19432	0.453	0.233	2.19e-13	Vwa1
2.58e-10	1.19299	0.291	0.146	4.96e-06	Cenpa
5.01e-17	1.18966	0.436	0.215	9.62e-13	Smo
1.5e-09	1.18909	0.267	0.133	2.89e-05	Dok3
1.23e-45	1.18888	0.953	0.882	2.37e-41	Timp2
4.7e-17	1.18689	0.491	0.273	9.02e-13	Sh3bp2
2.83e-44	1.1865	0.872	0.618	5.43e-40	Ier5
9.24e-37	1.1859	0.797	0.571	1.77e-32	Arhgef10l
5.09e-18	1.18544	0.448	0.219	9.78e-14	Fgfr2
9.6e-18	1.18454	0.497	0.275	1.84e-13	Cln8
4.27e-21	1.18317	0.573	0.321	8.2e-17	Kctd12
5.27e-80	1.18019	0.985	0.875	1.01e-75	Sat1
2.54e-17	1.18011	0.605	0.417	4.89e-13	C1qb
2.87e-23	1.17841	0.544	0.267	5.51e-19	Notch3
2.13e-49	1.17423	0.805	0.416	4.1e-45	Irf7
9.39e-10	1.17153	0.468	0.327	1.8e-05	Muc13
4.08e-33	1.17107	0.776	0.571	7.85e-29	Gpat4
9.28e-25	1.1698	0.674	0.436	1.78e-20	Reep4
6.14e-23	1.16845	0.692	0.487	1.18e-18	Rab24
2.08e-07	1.16775	0.227	0.118	0.00399616	Matn4
5.6e-25	1.16698	0.753	0.526	1.08e-20	Gpc1
1e-10	1.16278	0.267	0.124	1.92e-06	Ggta1
5.71e-10	1.1611	0.294	0.152	1.1e-05	Inpp5d
2.52e-12	1.15714	0.331	0.163	4.83e-08	Apobec1
2.39e-73	1.14869	0.988	0.883	4.59e-69	Trim25
1.33e-07	1.14816	0.201	0.096	0.00255889	Mlc1
5.5e-101	1.14174	1	0.994	1.06e-96	Fam129b
5.68e-08	1.13553	0.206	0.098	0.00109191	St6galnac6
9.96e-54	1.13343	0.956	0.787	1.91e-49	Arrdc4
2.07e-14	1.13336	0.398	0.202	3.97e-10	Tpbg
3.92e-25	1.12554	0.68	0.427	7.54e-21	Cadm1
3.59e-15	1.12225	0.459	0.259	6.9e-11	Slc39a6
2.72e-26	1.11928	0.698	0.451	5.22e-22	Spats2
1.33e-14	1.11839	0.41	0.213	2.55e-10	Srxn1
1.32e-30	1.11791	0.797	0.605	2.53e-26	Ehd1
8.49e-18	1.11199	0.628	0.449	1.63e-13	Tcirg1
2.56e-08	1.11137	0.262	0.138	0.000491425	Gcat
4.96e-08	1.11061	0.259	0.139	0.000953748	Mroh6
5.1e-13	1.10788	0.401	0.219	9.8e-09	Zeb2
9.78e-08	1.10714	0.27	0.152	0.00187802	Cd200
1.22e-09	1.10637	0.416	0.269	2.34e-05	Atf3
3.24e-27	1.10121	0.794	0.554	6.23e-23	Notch1
3.89e-14	1.09931	0.445	0.252	7.48e-10	Desi1
2.81e-28	1.09562	0.767	0.533	5.39e-24	Tfrc
1.78e-08	1.09534	0.256	0.132	0.000341694	Thbs3
7.36e-07	1.09131	0.209	0.108	0.0141316	Il2rg
1.19e-10	1.09029	0.326	0.171	2.28e-06	Pnpla7
5.26e-08	1.08765	0.262	0.142	0.00100956	H2-Q7
2.69e-17	1.08657	0.552	0.337	5.16e-13	Nlrx1
3.33e-09	1.08657	0.285	0.149	6.4e-05	Tspan11
5.18e-08	1.08355	0.224	0.11	0.000995227	Cdca7l
1.66e-32	1.07751	0.828	0.605	3.18e-28	Net1
1.4e-05	1.07692	0.25	0.158	0.269073	Cdk20
3.39e-21	1.0749	0.645	0.409	6.51e-17	Ildr1
3.35e-10	1.06879	0.279	0.135	6.44e-06	Gjb4
4.49e-07	1.06879	0.212	0.108	0.00861872	Atp6v1c2
1.22e-11	1.06795	0.36	0.193	2.34e-07	Fam131c
4.95e-09	1.0678	0.291	0.155	9.51e-05	Rgs10
3.12e-09	1.06514	0.346	0.201	6e-05	Fzd7
5.67e-10	1.06455	0.317	0.168	1.09e-05	Nrarp
3.6e-19	1.06441	0.61	0.378	6.91e-15	Osgin1
8.95e-32	1.06321	0.89	0.752	1.72e-27	Rnf149
2.26e-07	1.06243	0.233	0.122	0.00433827	Gbp2
3.87e-23	1.0613	0.709	0.515	7.44e-19	Zswim4
1.38e-09	1.05782	0.308	0.165	2.66e-05	Ier5l
0.000104032	1.05512	0.209	0.13	1	Wdr91
1.3e-18	1.05492	0.645	0.44	2.5e-14	Dusp7
9.64e-08	1.05059	0.334	0.207	0.0018509	Kifc1
2.31e-19	1.04848	0.648	0.431	4.44e-15	Ifrd1
5.23e-09	1.04845	0.337	0.196	0.000100471	Arhgdib
2.07e-09	1.04739	0.279	0.141	3.97e-05	Spc25
1.78e-07	1.04445	0.227	0.116	0.00341771	Dennd2c
1.11e-29	1.04164	0.773	0.544	2.14e-25	Stom
4.95e-25	1.0391	0.741	0.523	9.51e-21	Fam110a
7.66e-16	1.03889	0.57	0.374	1.47e-11	Ctnnbip1
9e-11	1.03749	0.352	0.19	1.73e-06	Trim15
3.77e-09	1.03484	0.314	0.174	7.25e-05	Ddit3.1
6.38e-27	1.03358	0.706	0.416	1.23e-22	Igfbp4
3.22e-16	1.03333	0.576	0.375	6.18e-12	Ndrg1
4.62e-24	1.03318	0.785	0.581	8.88e-20	Trf
2.56e-11	1.03304	0.503	0.334	4.93e-07	Plekho1
1.53e-21	1.02935	0.669	0.443	2.94e-17	Hbegf
4.85e-12	1.02861	0.381	0.203	9.31e-08	Gmpr
2.45e-48	1.0276	0.959	0.782	4.7e-44	Atp1b3
8.79e-07	1.02567	0.23	0.125	0.0168875	Glipr1
1.87e-12	1.01892	0.52	0.347	3.6e-08	Fam20c
4.5e-09	1.0165	0.305	0.166	8.64e-05	Stra6
1.15e-08	1.01565	0.352	0.212	0.000220465	Tmem106a
1.54e-23	1.01472	0.782	0.59	2.95e-19	Map2k3
9.27e-17	1.01403	0.57	0.362	1.78e-12	Crybg2
8.61e-48	1.01273	0.945	0.773	1.65e-43	Cpeb4
1.65e-12	1.01032	0.506	0.338	3.17e-08	Uaca
4.23e-08	1.01013	0.279	0.152	0.00081272	Lgi3
1.29e-14	1.0098	0.581	0.396	2.49e-10	Fnip2
1.72e-13	1.00739	0.494	0.309	3.31e-09	Epha4
2.22e-78	1.00721	0.994	0.997	4.26e-74	Ehf
2.94e-06	1.00472	0.224	0.124	0.0564783	Mctp1
1.24e-07	1.00454	0.247	0.13	0.00238321	Hck
4.32e-07	1.0043	0.256	0.144	0.00830021	Itprip
2.38e-07	1.00404	0.291	0.171	0.0045761	Rnf125
1.53e-17	1.00347	0.32	0.122	2.94e-13	Ifit3
7.72e-11	1.00168	0.442	0.274	1.48e-06	Natd1
2.04e-09	0.99703	0.384	0.233	3.92e-05	Ptgs1
1.04e-13	0.996138	0.515	0.327	2e-09	Slc31a2
9.17e-21	0.995632	0.727	0.524	1.76e-16	Atp13a2
3e-05	0.991408	0.203	0.118	0.575509	1700017B05Rik
1.65e-08	0.990705	0.299	0.163	0.000316374	Mmd
2.33e-25	0.99012	0.866	0.702	4.47e-21	C1qa
3.65e-09	0.989108	0.366	0.221	7.02e-05	Gdpd3
2.79e-10	0.988909	0.328	0.173	5.36e-06	Cat
8.15e-17	0.988042	0.625	0.408	1.57e-12	Abl2
2.06e-12	0.987555	0.384	0.201	3.97e-08	Pigz
2.03e-38	0.986239	0.933	0.822	3.9e-34	Bspry
1.84e-20	0.986205	0.654	0.413	3.54e-16	Cldnd1
4.44e-06	0.984294	0.235	0.136	0.0852624	Slc2a9
3.59e-26	0.982493	0.814	0.653	6.91e-22	Gk
2.51e-39	0.981429	0.924	0.755	4.82e-35	Hras
1.63e-05	0.981212	0.206	0.118	0.313812	Tgfb2
7.99e-13	0.980945	0.535	0.368	1.53e-08	Celsr2
1.08e-09	0.980032	0.39	0.237	2.07e-05	Snx7
7.34e-07	0.978025	0.267	0.155	0.0140997	Hist1h3c
1.24e-07	0.97427	0.314	0.188	0.002384	Scnn1g
4.09e-16	0.973645	0.59	0.383	7.85e-12	Iffo2
1.97e-41	0.970797	0.939	0.804	3.79e-37	Rtn4
3.71e-11	0.970397	0.448	0.279	7.13e-07	Cd93
3.6e-08	0.969422	0.288	0.159	0.000691533	Serpinb5
3.36e-07	0.967376	0.294	0.174	0.00644562	Cks2
4.19e-39	0.963162	0.922	0.788	8.05e-35	Wwtr1
1.08e-44	0.962347	0.948	0.782	2.07e-40	Blvrb
2.12e-14	0.962125	0.581	0.404	4.08e-10	Rnf144b
1.7e-33	0.961477	0.988	0.989	3.28e-29	Mal
1.26e-14	0.958768	0.581	0.393	2.41e-10	Lpin3
6.21e-19	0.958341	0.666	0.443	1.19e-14	Tacc1
3e-07	0.957759	0.267	0.15	0.0057584	Eid3
3.97e-10	0.957584	0.381	0.223	7.62e-06	Prkar2b
1.12e-12	0.953655	0.503	0.318	2.15e-08	Phlda3
2.54e-36	0.95317	0.898	0.711	4.88e-32	Ece1
4.99e-10	0.950146	0.416	0.256	9.58e-06	Tent5b
6.24e-09	0.949539	0.302	0.163	0.00011984	Slc6a20a
1.72e-08	0.947008	0.337	0.196	0.000330525	Ahnak2
5.22e-88	0.944282	1	1	1e-83	Txn1
1.17e-34	0.943021	0.89	0.688	2.25e-30	Capn15
5.99e-15	0.942491	0.555	0.348	1.15e-10	Birc3
3.99e-23	0.942115	0.82	0.69	7.67e-19	Mindy3
1.89e-14	0.941629	0.497	0.287	3.64e-10	Csf1r
8.01e-39	0.933733	0.904	0.787	1.54e-34	Dedd2
6.88e-11	0.932059	0.48	0.314	1.32e-06	Cdca3
5.41e-28	0.931947	0.884	0.755	1.04e-23	Tcp11l2
4.04e-47	0.931642	0.983	0.919	7.77e-43	Prelid1
2.61e-07	0.928745	0.34	0.215	0.00500997	Mgll
1.15e-05	0.926715	0.221	0.127	0.221486	Rrp12
1.46e-05	0.926502	0.215	0.124	0.280278	Hsbp1l1
2.28e-12	0.925551	0.503	0.322	4.37e-08	Notch4
1.78e-09	0.924357	0.398	0.245	3.43e-05	Rnd3
1.74e-06	0.924198	0.224	0.121	0.0334295	Rerg
9.34e-11	0.921806	0.483	0.321	1.79e-06	Mki67
4.63e-17	0.918963	0.642	0.433	8.9e-13	Psapl1
2.54e-51	0.917246	0.974	0.92	4.89e-47	Rab27a
5.75e-10	0.914965	0.453	0.294	1.1e-05	Fes
0.000276392	0.914965	0.241	0.162	1	Tmem104
2.89e-27	0.914711	0.846	0.735	5.55e-23	Plekha7
4.93e-22	0.91137	0.66	0.391	9.47e-18	Cldn4
1.31e-18	0.909914	0.73	0.545	2.52e-14	Dusp3
2.06e-36	0.908106	0.933	0.761	3.95e-32	Phlda1
2.93e-10	0.90808	0.419	0.255	5.63e-06	Mocos
1.17e-13	0.90798	0.547	0.361	2.24e-09	Antxr1
2.12e-25	0.907487	0.799	0.561	4.07e-21	Csrnp1
1.26e-40	0.906817	0.98	0.819	2.43e-36	Ctsc
6.41e-34	0.906122	0.892	0.75	1.23e-29	Rarg
5.33e-26	0.905866	0.826	0.641	1.02e-21	Map7d1
1.1e-25	0.905403	0.852	0.681	2.11e-21	Ndst1
2.4e-14	0.904976	0.555	0.352	4.6e-10	Lpcat1
7.97e-12	0.902141	0.709	0.568	1.53e-07	C1qc
8.25e-14	0.899107	0.64	0.451	1.58e-09	Hist1h2bj
8.34e-05	0.897709	0.206	0.125	1	Mgl2
3.97e-36	0.894978	0.948	0.768	7.63e-32	H2-Ab1
9.94e-13	0.893319	0.558	0.384	1.91e-08	Snx8
3.22e-24	0.891345	0.823	0.671	6.19e-20	Hsdl2
6.83e-11	0.89133	0.483	0.314	1.31e-06	N4bp3
1.47e-11	0.885918	0.474	0.292	2.82e-07	Snx25
7.53e-09	0.88432	0.395	0.247	0.000144734	Prex1
6.07e-11	0.883159	0.485	0.321	1.17e-06	Ccn5
5.62e-14	0.882169	0.544	0.344	1.08e-09	Leo1
3.46e-27	0.881892	0.811	0.542	6.66e-23	Arhgef17
2.33e-09	0.881534	0.43	0.275	4.48e-05	Hist1h2bk
3.18e-05	0.881247	0.212	0.124	0.609926	Col23a1
3.42e-12	0.881004	0.695	0.574	6.56e-08	Gm2a
1.63e-25	0.879703	0.884	0.764	3.14e-21	Hist1h2bc
5.35e-21	0.878483	0.753	0.579	1.03e-16	Dtnbp1
5.35e-25	0.877893	0.692	0.372	1.03e-20	B4galnt1
3.76e-15	0.876773	0.619	0.429	7.22e-11	Tgfa
1.88e-69	0.875714	1	0.999	3.62e-65	B2m
9.77e-10	0.874106	0.451	0.294	1.88e-05	Vash1
1.47e-16	0.873477	0.512	0.282	2.82e-12	S100g
3.46e-05	0.872779	0.25	0.158	0.665401	Cmc2
2.49e-05	0.872394	0.235	0.143	0.478934	Rab34
2.93e-07	0.87089	0.326	0.199	0.00562846	Arhgap45
5.06e-11	0.868703	0.474	0.3	9.72e-07	Cryab
4.13e-08	0.865554	0.241	0.12	0.000793339	Gbp3
2.4e-16	0.86445	0.689	0.524	4.6e-12	Pdlim2
2.5e-78	0.862942	1	0.999	4.8e-74	Pabpc1
4.03e-13	0.862301	0.645	0.494	7.75e-09	Gadd45b
6.03e-26	0.861246	0.881	0.678	1.16e-21	Lyn
1.33e-13	0.859595	0.564	0.374	2.56e-09	Prnp
8.78e-20	0.859545	0.895	0.801	1.69e-15	Hist2h2bb
7.56e-12	0.858936	0.564	0.389	1.45e-07	Ccng2
9.05e-07	0.857941	0.305	0.187	0.017383	Trps1
4.09e-18	0.856803	0.703	0.516	7.86e-14	Hif1a
2.78e-57	0.85644	1	0.998	5.34e-53	Cd74
1.27e-18	0.856048	0.744	0.537	2.44e-14	Tmem65
1.52e-06	0.853202	0.308	0.191	0.0292176	Spc24
8.66e-05	0.852598	0.203	0.121	1	Wdr12
1.77e-20	0.848111	0.802	0.632	3.41e-16	Usp25
2.23e-12	0.847735	0.599	0.436	4.27e-08	Ppp1r13l
1.3e-09	0.847577	0.453	0.293	2.49e-05	Entpd1
4.28e-05	0.844437	0.238	0.147	0.821432	Fyb
0.000101353	0.842751	0.206	0.125	1	Nuak2
2.55e-10	0.842478	0.587	0.449	4.89e-06	Cdk1
2.8e-05	0.841982	0.395	0.295	0.53824	Rgl1
1.99e-37	0.841343	0.997	0.994	3.81e-33	Npc2
3.93e-45	0.840803	0.985	0.956	7.56e-41	Gde1
3.51e-24	0.839841	0.834	0.706	6.74e-20	Pcdh1
6.83e-14	0.839456	0.637	0.446	1.31e-09	B4galt5
5.91e-09	0.838584	0.477	0.341	0.000113522	Mpzl3
1.65e-08	0.838433	0.43	0.287	0.000316571	Wsb1
3.43e-17	0.837672	0.701	0.492	6.6e-13	Smap2
8.04e-05	0.837557	0.201	0.118	1	Wnk2
2.71e-12	0.837158	0.558	0.382	5.2e-08	Tbx2
7.04e-08	0.833347	0.395	0.252	0.0013533	Itpkb
1.89e-12	0.832618	0.584	0.43	3.63e-08	Rnf150
4.24e-08	0.831353	0.465	0.334	0.000813931	Ninj1
2.95e-09	0.830718	0.404	0.247	5.67e-05	Rin3
1.24e-08	0.828439	0.297	0.159	0.000237859	Gbp7
3.02e-11	0.828028	0.517	0.339	5.8e-07	Ptprs
1.42e-18	0.826528	0.756	0.594	2.73e-14	Ankrd50
8.45e-12	0.825388	0.631	0.487	1.62e-07	Yod1
1.38e-08	0.824799	0.34	0.193	0.000265322	Pitpnm2
6.69e-39	0.822986	0.977	0.904	1.29e-34	Gipc1
3.15e-12	0.819997	0.59	0.413	6.05e-08	Hist1h3b
4.44e-06	0.817714	0.328	0.219	0.0853018	Fam117a
3.17e-11	0.816364	0.645	0.497	6.08e-07	2024-09-05
0.000406394	0.816179	0.209	0.134	1	Fhdc1
2.96e-36	0.814712	0.945	0.887	5.68e-32	Chp1
4.59e-15	0.814306	0.718	0.536	8.82e-11	Plpp3
9.34e-09	0.81393	0.407	0.256	0.000179433	Bicd2
4.42e-24	0.81296	0.828	0.625	8.49e-20	Atp11a
8.32e-18	0.812881	0.852	0.787	1.6e-13	Lcp1
2.32e-05	0.812643	0.241	0.144	0.446269	H2-DMb2
1.42e-16	0.812291	0.701	0.514	2.73e-12	Phldb3
2.48e-06	0.812015	0.291	0.176	0.0476603	Gnb5
4.55e-10	0.811202	0.567	0.42	8.73e-06	P3h4
9e-05	0.810993	0.227	0.141	1	Syne1
4.03e-18	0.810963	0.756	0.566	7.75e-14	Cxcl16
1.86e-07	0.810792	0.369	0.237	0.00358071	Sh3bp5
3.02e-41	0.810442	0.962	0.922	5.8e-37	1810037I17Rik
7.41e-16	0.809842	0.765	0.645	1.42e-11	Fam162a
4.18e-10	0.808264	0.584	0.427	8.03e-06	Il3ra
1.15e-05	0.808248	0.314	0.208	0.220169	Krt10
6.56e-32	0.8077	0.916	0.825	1.26e-27	Cdkn1a
5.46e-31	0.807158	0.922	0.78	1.05e-26	Stk24
2.58e-08	0.807097	0.43	0.287	0.000494791	Ets1
0.000115815	0.806731	0.305	0.22	1	Fkbp11
1.17e-06	0.806329	0.288	0.171	0.022389	Hey1
4.84e-11	0.805328	0.59	0.432	9.3e-07	Pstpip2
0.000625352	0.80507	0.227	0.152	1	Tmeff1
1.09e-10	0.804809	0.561	0.399	2.09e-06	Sowahc
5.17e-08	0.803934	0.459	0.324	0.000992739	G6pdx
2.31e-10	0.799524	0.465	0.296	4.44e-06	Zbp1
2.82e-32	0.799456	0.927	0.85	5.41e-28	Ostf1
1.49e-32	0.798813	0.942	0.845	2.85e-28	Cast
4.55e-07	0.798231	0.384	0.25	0.00873145	Map3k20
1.26e-07	0.796486	0.459	0.328	0.00241817	Ly6g6e
1.15e-11	0.794737	0.61	0.452	2.22e-07	Eppk1
2.68e-33	0.790596	0.959	0.848	5.15e-29	Sidt2
5.56e-62	0.790132	0.997	0.993	1.07e-57	Atp6v1e1
3.4e-10	0.789666	0.523	0.361	6.54e-06	Fem1c
1.57e-05	0.787277	0.363	0.259	0.301973	Ftl1-ps1
4.88e-06	0.786956	0.366	0.258	0.0938006	Fam83g
2.58e-08	0.785948	0.416	0.27	0.000495949	Zc3h12a
9.5e-16	0.781077	0.669	0.443	1.83e-11	Elovl5
0.000304009	0.779747	0.218	0.14	1	Cbx8
0.00568733	0.778906	0.212	0.152	1	Cpxm1
6.03e-05	0.772704	0.326	0.227	1	Slc46a3
3.51e-10	0.772373	0.651	0.547	6.74e-06	Shmt2
9.11e-17	0.771687	0.77	0.583	1.75e-12	Nfkbia
8.46e-18	0.771087	0.791	0.704	1.63e-13	Nbeal2
6.95e-07	0.769669	0.398	0.278	0.0133578	Stx11
2.9e-09	0.769574	0.398	0.236	5.56e-05	Fli1
3.25e-22	0.767234	0.834	0.652	6.25e-18	Ap2a2
1.84e-11	0.765147	0.663	0.517	3.54e-07	Siva1
3.29e-11	0.764177	0.619	0.46	6.32e-07	Nucb2
9.12e-18	0.763821	0.776	0.645	1.75e-13	Stap2
3.21e-11	0.763806	0.613	0.46	6.17e-07	Sh3bp5l
4.65e-05	0.761603	0.244	0.151	0.893763	Uba52
4.76e-24	0.76017	0.898	0.802	9.14e-20	Ppp1r14b
7.46e-05	0.760016	0.253	0.162	1	Kcnj8
0.000291522	0.759807	0.244	0.164	1	Nfkbie
1.13e-19	0.759042	0.843	0.668	2.17e-15	Tpcn2
3.52e-06	0.75901	0.279	0.167	0.0676607	Runx3
5e-09	0.758271	0.459	0.295	9.6e-05	Cldn5
7.12e-07	0.757162	0.413	0.286	0.0136847	Bmp1
0.000577556	0.755716	0.206	0.132	1	Ccdc85a
3.21e-17	0.755247	0.773	0.579	6.16e-13	Flna
2.88e-10	0.755077	0.578	0.431	5.54e-06	Zdhhc21
6.73e-05	0.752063	0.259	0.166	1	Nusap1
0.000152974	0.751353	0.265	0.176	1	Colec12
1.6e-19	0.751206	0.808	0.668	3.08e-15	Parp12
3.59e-06	0.74984	0.407	0.294	0.0689979	Sdr42e1
1.08e-09	0.749697	0.538	0.385	2.08e-05	Znrf2
1.96e-07	0.748649	0.453	0.32	0.00376959	Sema4d
4.66e-19	0.747359	0.625	0.368	8.95e-15	Sec14l3
2.23e-06	0.746591	0.485	0.382	0.0429252	Fabp4
1.01e-09	0.744768	0.509	0.345	1.94e-05	Slc8b1
5e-11	0.742942	0.625	0.463	9.6e-07	Zfand2a
2.1e-07	0.742747	0.366	0.232	0.00404322	Etv5
2.69e-05	0.738642	0.244	0.147	0.515887	Ttc7b
3.9e-05	0.738642	0.221	0.131	0.749085	Lrrk2
0.00020005	0.738642	0.215	0.134	1	Maoa
0.000319961	0.738642	0.302	0.218	1	Plxnd1
0.000518963	0.738642	0.209	0.135	1	Mgmt
6.49e-32	0.7346	0.93	0.799	1.25e-27	Anxa8
1.62e-10	0.734491	0.593	0.456	3.1e-06	Sptbn2
3.28e-07	0.72954	0.468	0.346	0.00629642	Ovol1
1.25e-05	0.727995	0.317	0.207	0.239818	Plekhm3
2.31e-21	0.724712	0.863	0.726	4.44e-17	Palld
2.02e-15	0.723186	0.831	0.78	3.88e-11	Eps8l1
0.000197531	0.721963	0.224	0.141	1	Cdca8
6.65e-08	0.721239	0.451	0.307	0.00127767	Osbpl8
7.41e-12	0.720418	0.64	0.464	1.42e-07	Adk
1.24e-07	0.719946	0.573	0.457	0.0023754	Dnase2a
2.46e-05	0.719906	0.337	0.233	0.472045	Adam19
1.5e-08	0.719533	0.488	0.339	0.000288253	Slc11a2
2.09e-08	0.719127	0.52	0.381	0.000401644	6430548M08Rik
7.33e-09	0.71908	0.544	0.383	0.000140897	Dennd5a
3.17e-06	0.718178	0.39	0.27	0.0609282	Incenp
4.12e-05	0.717983	0.265	0.166	0.791196	Mettl27
0.000117656	0.717784	0.25	0.161	1	H1fx
7.39e-23	0.717683	0.892	0.669	1.42e-18	Tgfb1
5.07e-11	0.716548	0.695	0.587	9.74e-07	Dynll1
2.65e-49	0.714465	0.994	0.989	5.09e-45	Atp6v0e
1.63e-07	0.712553	0.477	0.333	0.00314021	Rgcc
2.92e-05	0.710073	0.265	0.165	0.560661	Mllt11
3.54e-13	0.709623	0.747	0.648	6.79e-09	Ybx3
8e-05	0.708647	0.285	0.19	1	Lpar5
0.00135546	0.708585	0.23	0.159	1	Tpcn1
7.96e-09	0.70853	0.631	0.541	0.000152828	Mvk
0.000585812	0.708269	0.233	0.155	1	Sfta2
1.2e-08	0.707215	0.715	0.647	0.000230993	Pld3
1.44e-12	0.706301	0.68	0.521	2.76e-08	Tbc1d10a
1.39e-05	0.705799	0.343	0.229	0.267441	Rasa3
1e-06	0.703953	0.465	0.349	0.0193034	Bnipl
2.74e-10	0.701962	0.66	0.557	5.27e-06	Psat1
0.000425714	0.70193	0.233	0.153	1	Chst12
2.44e-05	0.700674	0.512	0.43	0.469304	Dnmt3a
6.57e-08	0.698436	0.48	0.337	0.00126273	Yif1b
1.51e-12	0.697354	0.674	0.517	2.89e-08	Gsto2
1.77e-06	0.69487	0.436	0.313	0.0339353	Rnf152
0.000517424	0.693453	0.27	0.19	1	Ston2
2.83e-12	0.693318	0.674	0.513	5.44e-08	Rhog
0.000415844	0.693318	0.235	0.156	1	Crlf3
2.8e-14	0.692667	0.75	0.624	5.38e-10	Cflar
2.53e-10	0.691549	0.683	0.551	4.87e-06	Slc27a4
0.000500284	0.691336	0.227	0.148	1	Hist1h2ag
7.05e-14	0.691242	0.747	0.578	1.35e-09	Eif4ebp1
7.91e-35	0.690875	0.971	0.889	1.52e-30	Ier3
2.19e-05	0.689173	0.305	0.199	0.419988	Racgap1
3.31e-26	0.688601	0.922	0.878	6.35e-22	Mcl1
1.11e-60	0.685727	1	0.996	2.13e-56	Pkm
9.03e-06	0.685344	0.413	0.302	0.1735	Rrm1
1.84e-15	0.685113	0.799	0.671	3.54e-11	Nfkb1
2.25e-05	0.684602	0.299	0.195	0.433123	Rab3il1
1.62e-13	0.683648	0.741	0.606	3.11e-09	Arhgef18
3.5e-25	0.682093	0.965	0.887	6.73e-21	Col4a1
1.36e-22	0.680783	0.919	0.782	2.61e-18	H2-Eb1
3.17e-10	0.675754	0.605	0.44	6.09e-06	Ttc7
4.45e-08	0.673916	0.552	0.412	0.000855402	Igf1
9.04e-26	0.673201	0.985	0.924	1.74e-21	Epas1
0.000469014	0.672553	0.244	0.163	1	Kcnj2
4.59e-22	0.670746	0.922	0.844	8.81e-18	Ppp2ca
4.14e-12	0.669285	0.767	0.67	7.95e-08	Msrb1
3.02e-18	0.668638	0.817	0.663	5.8e-14	Fads3
0.000496142	0.668253	0.375	0.296	1	Rap2a
3.77e-33	0.66768	0.974	0.913	7.24e-29	Ckap4
2.59e-08	0.667419	0.515	0.364	0.000497817	Dgka
2.73e-07	0.665269	0.297	0.17	0.00525213	Cldn2
2.78e-09	0.664441	0.622	0.495	5.33e-05	Met
0.000140774	0.663591	0.265	0.173	1	Casp12
1.93e-05	0.662511	0.419	0.313	0.371175	Acsl4
1.7e-05	0.661885	0.384	0.274	0.326548	Pdzd2
0.00116215	0.66064	0.244	0.17	1	P2rx7
4.19e-05	0.66014	0.358	0.253	0.804833	Nradd
3.47e-05	0.659865	0.256	0.156	0.66575	Pdxk
3.57e-06	0.657526	0.506	0.407	0.0685876	Arhgap10
7.12e-08	0.655286	0.535	0.4	0.00136814	Xpr1
4.98e-33	0.651358	0.98	0.923	9.58e-29	Atox1
0.00348527	0.650204	0.215	0.152	1	Lrp12
1.02e-05	0.649985	0.334	0.219	0.195306	H2-Q6
7.85e-08	0.648928	0.5	0.351	0.00150818	Casp1
1.75e-06	0.648757	0.599	0.495	0.033583	Nrp2
3.5e-08	0.648372	0.57	0.435	0.000672358	Cdk6
0.000588453	0.646384	0.265	0.183	1	Stard5
5.35e-05	0.645533	0.398	0.297	1	Uchl3
3.1e-10	0.645393	0.596	0.442	5.96e-06	Dtx3l
1.85e-07	0.645043	0.547	0.413	0.00354638	Tmem125
0.00525116	0.642883	0.23	0.168	1	Inka2
0.000564517	0.642595	0.305	0.222	1	Arhgap31
3.91e-19	0.642368	0.863	0.675	7.51e-15	Ttc9
9.2e-09	0.640718	0.945	0.943	0.000176801	Ctsa
0.000794502	0.640152	0.224	0.148	1	Trpv4
1.83e-06	0.639106	0.448	0.319	0.0352091	Gstt2
0.000285847	0.639106	0.212	0.132	1	Slc16a3
8.64e-26	0.638945	0.994	0.949	1.66e-21	Mal2
1.01e-10	0.638847	0.663	0.489	1.93e-06	Rnf145
1.11e-14	0.63714	0.849	0.747	2.12e-10	Sh3pxd2a
0.000899727	0.635138	0.285	0.206	1	Tm7sf2
2.23e-12	0.634659	0.733	0.588	4.29e-08	Elovl1
6.49e-05	0.633673	0.346	0.242	1	Fgl2
6.86e-12	0.633063	0.759	0.638	1.32e-07	Cd99l2
5.42e-73	0.631755	1	1	1.04e-68	H2-D1
7.45e-05	0.629866	0.372	0.272	1	Dlg3
0.000109583	0.629375	0.39	0.293	1	Lsp1
0.000720075	0.629344	0.267	0.187	1	Specc1
3.68e-09	0.627998	0.701	0.612	7.07e-05	Txndc17
2.98e-09	0.625901	0.672	0.544	5.72e-05	Mfsd5
0.00524276	0.625748	0.209	0.147	1	Ikbke
0.00618986	0.624309	0.233	0.172	1	Mad2l1
2.86e-12	0.624161	0.773	0.614	5.5e-08	Pgk1
6.17e-12	0.624082	0.73	0.609	1.18e-07	Nudt19
0.000254715	0.623165	0.328	0.236	1	Dab2
1.03e-15	0.622625	0.881	0.74	1.97e-11	Egln3
2.77e-10	0.619446	0.808	0.693	5.33e-06	Hist1h2bb
1.18e-12	0.618703	0.759	0.613	2.27e-08	Col3a1
1.36e-08	0.617493	0.657	0.545	0.000260572	AI413582
0.000167119	0.616873	0.378	0.28	1	Sipa1
6.68e-05	0.616436	0.392	0.29	1	Igsf3
0.000554012	0.615785	0.241	0.16	1	Ddit3
1.7e-12	0.61526	0.794	0.673	3.26e-08	Ppic
5.13e-06	0.61443	0.474	0.351	0.0985486	Il1r1
9.81e-20	0.612779	0.927	0.859	1.88e-15	Slc3a2
3.41e-20	0.611304	0.942	0.851	6.56e-16	Slc6a8
6.21e-05	0.611152	0.41	0.308	1	Baz1a
0.000287279	0.610887	0.221	0.139	1	Adcy7
0.000139567	0.610689	0.297	0.199	1	Tk1
1.18e-06	0.610584	0.625	0.537	0.0226082	Kifc3
2e-08	0.610346	0.718	0.645	0.000384317	Maff
5.06e-15	0.610256	0.855	0.747	9.72e-11	Arhgap27
2.33e-07	0.61	0.395	0.252	0.00447137	Serpine1
3.36e-09	0.609929	0.674	0.565	6.45e-05	Sh3rf1
1.09e-41	0.60872	1	1	2.1e-37	Elf3
3.05e-06	0.608127	0.57	0.456	0.058629	Lss
6.03e-14	0.607398	0.831	0.749	1.16e-09	Ehd4
4.74e-11	0.606328	0.765	0.631	9.1e-07	Fasn
0.000663348	0.604477	0.291	0.207	1	Rassf4
1.87e-05	0.603402	0.526	0.424	0.359925	Man2a2
0.000292489	0.602321	0.285	0.195	1	Gpsm2
8.52e-13	0.601526	0.831	0.72	1.64e-08	Slc49a4
1.98e-36	0.600465	1	0.999	3.8e-32	Krt23
2.31e-39	0.59905	0.997	0.98	4.44e-35	Litaf
0.000915516	0.598917	0.285	0.204	1	Cd276
0.000465456	0.598819	0.436	0.36	1	Rgs19
0.00109799	0.595684	0.282	0.202	1	Nebl
0.00213375	0.592663	0.262	0.189	1	Man1c1
0.00100229	0.592253	0.259	0.18	1	Stk11
1.45e-09	0.590136	0.715	0.6	2.79e-05	Bak1
3.26e-14	0.589433	0.791	0.572	6.26e-10	Psmb8
6.92e-05	0.588569	0.407	0.307	1	Dut
1.37e-10	0.586966	0.706	0.577	2.63e-06	Faap100
0.000446011	0.586247	0.39	0.302	1	Icam1
2.48e-10	0.58576	0.82	0.768	4.75e-06	Mpzl2
0.00976025	0.582724	0.215	0.159	1	Gja4
0.000660267	0.582366	0.294	0.208	1	Ttpal
0.000203215	0.582213	0.387	0.294	1	Serpinb8
3.38e-08	0.577979	0.419	0.262	0.000648592	Cfh
0.000470116	0.577751	0.224	0.143	1	Kcnj15
0.000540671	0.576836	0.41	0.324	1	Mdfic
6.37e-21	0.574927	0.948	0.909	1.22e-16	Actr1a
0.0133595	0.573583	0.512	0.493	1	Wfs1
2.67e-11	0.573228	0.718	0.592	5.14e-07	Col5a2
6.9e-08	0.570915	0.68	0.586	0.00132541	Txnrd1
2.62e-05	0.568717	0.468	0.361	0.502925	Map4k5
4.28e-05	0.568717	0.456	0.357	0.821364	Afap1
0.00195639	0.568717	0.267	0.193	1	Rbl1
1.36e-06	0.56786	0.608	0.482	0.0262008	Anxa6
0.000681934	0.56722	0.439	0.361	1	Hebp2
0.00488464	0.566995	0.363	0.306	1	Mcm5
8.14e-11	0.566126	0.648	0.439	1.56e-06	Gabrp
8.07e-07	0.56584	0.593	0.483	0.0154965	Snrpf
1.33e-36	0.565002	1	0.997	2.55e-32	Ahnak
3.93e-27	0.56458	0.968	0.889	7.54e-23	Rbp1
4.06e-24	0.562326	0.98	0.875	7.8e-20	Nupr1
9.51e-16	0.5613	0.878	0.794	1.83e-11	Mkrn1
0.00414114	0.560724	0.206	0.143	1	Ciita
2.43e-27	0.56006	0.977	0.963	4.66e-23	Rab11a
9.77e-07	0.559806	0.549	0.423	0.018775	Luzp1
0.0197691	0.559318	0.23	0.179	1	Knstrn
4.45e-06	0.556729	0.526	0.409	0.0855127	Reep3
0.00225772	0.55493	0.201	0.133	1	Nlrc5
0.00472714	0.553363	0.314	0.247	1	Prkx
2.46e-08	0.551015	0.613	0.469	0.000473285	H6pd
0.00764259	0.55057	0.201	0.141	1	Myef2
8.94e-19	0.549853	0.953	0.891	1.72e-14	Tmbim4
0.000189777	0.549608	0.459	0.364	1	Tmem140
3.89e-05	0.548924	0.413	0.307	0.74771	Psme2b
1.74e-09	0.548014	0.747	0.622	3.35e-05	Fdx1
0.000275348	0.54738	0.485	0.404	1	Ttc36
7.35e-12	0.546784	0.808	0.672	1.41e-07	Egln1
5.43e-16	0.54666	0.913	0.841	1.04e-11	Grk2
1.5e-25	0.545745	0.991	0.962	2.88e-21	Pnp
0.000926216	0.54487	0.363	0.28	1	Stk10
3.89e-05	0.54447	0.485	0.386	0.747216	Trib1
0.0128408	0.544373	0.259	0.2	1	Oser1
0.000736124	0.544264	0.358	0.27	1	Fzd2
1.38e-08	0.542891	0.797	0.701	0.000264677	Grina
0.000297642	0.54278	0.422	0.334	1	Atp6v1g1
8.03e-06	0.541315	0.631	0.524	0.154236	Rasip1
0.000234542	0.540703	0.398	0.301	1	Sox18
0.00259449	0.540373	0.279	0.206	1	Nabp1
1.14e-19	0.54035	0.962	0.912	2.18e-15	Sod2
0.00156584	0.536537	0.308	0.23	1	Kremen1
1.75e-45	0.536428	1	1	3.36e-41	Sdcbp
4.91e-06	0.536334	0.677	0.632	0.0943629	Mdfi
0.00965557	0.535702	0.233	0.172	1	Stmn1
6.86e-05	0.534468	0.363	0.253	1	Tmem71
3.48e-10	0.534134	0.797	0.665	6.68e-06	Ptpn1
0.000282695	0.533093	0.369	0.275	1	Rilpl2
5.96e-17	0.529572	0.939	0.893	1.14e-12	Tmem134
0.00254755	0.528891	0.311	0.235	1	Tank
0.0171903	0.528222	0.279	0.224	1	Dennd4b
0.0226353	0.525047	0.302	0.251	1	Xylt1
0.00039676	0.523999	0.474	0.403	1	Nsdhl
0.000494547	0.523532	0.462	0.381	1	Rcbtb2
0.00206325	0.523474	0.331	0.253	1	Smc4
0.000160399	0.523399	0.523	0.449	1	Upp1
0.00083494	0.523325	0.343	0.256	1	Fam102b
3.73e-05	0.522995	0.506	0.395	0.717462	Usp53
0.00549832	0.522324	0.314	0.247	1	Irak3
0.00465281	0.521225	0.221	0.156	1	Mtm1
1.12e-11	0.518655	0.849	0.747	2.15e-07	Atp5o
0.00237817	0.518312	0.25	0.177	1	Glis3
4.9e-19	0.51817	0.974	0.939	9.41e-15	Slk
5.77e-06	0.517926	0.637	0.536	0.110787	Sash1
0.011688	0.517503	0.517	0.492	1	Mfsd12
0.00223209	0.51625	0.39	0.313	1	Hipk2
0.00401008	0.513855	0.224	0.157	1	Sord
0.0016092	0.513769	0.541	0.483	1	Ifnar2
6.68e-14	0.51335	0.901	0.822	1.28e-09	Atp5k
1.13e-07	0.512929	0.703	0.578	0.00217384	Proser2
4.73e-20	0.512339	0.98	0.963	9.09e-16	Ndufb6
0.000148118	0.512007	0.433	0.332	1	Rhbdf2
0.0016114	0.510472	0.39	0.308	1	Dpp7
0.00188605	0.509339	0.285	0.207	1	Tgfb3
6.97e-06	0.508775	0.552	0.445	0.133854	Fam49b
2.42e-05	0.508608	0.535	0.425	0.464591	Ifngr1
6.14e-08	0.507219	0.852	0.797	0.0011789	Tpp1
0.00523186	0.507078	0.27	0.202	1	Ncaph
0.000356412	0.506621	0.424	0.333	1	Def8
8.75e-07	0.505981	0.634	0.516	0.0168139	Enah
0.00142642	0.505251	0.387	0.305	1	Ppp1r2
0.0090205	0.504473	0.285	0.223	1	Gprc5b
0.124533	0.504385	0.311	0.283	1	Anpep
0.00921971	0.503686	0.328	0.269	1	Arhgap17
9.06e-10	0.503364	0.823	0.7	1.74e-05	Edem1
0.00322231	0.503325	0.305	0.231	1	Tom1
0.00320141	0.502575	0.235	0.165	1	Sh2d4b
0.00526867	0.502175	0.506	0.47	1	Gng11
5.09e-05	0.502127	0.573	0.503	0.977171	Rassf1
2.66e-20	0.501198	0.968	0.959	5.1e-16	Arpc4
2.71e-08	-0.500276	0.552	0.701	0.000521452	Sar1b
2.43e-29	-0.500426	0.936	0.997	4.68e-25	Car2
0.00210728	-0.500429	0.224	0.308	1	Heatr3
0.0075322	-0.500545	0.163	0.229	1	Tyw5
2.63e-08	-0.500696	0.532	0.686	0.000505052	Cxxc1
2.14e-10	-0.500824	0.677	0.797	4.11e-06	Cgn
4.43e-07	-0.500899	0.477	0.619	0.00851011	Adprhl2
6.05e-14	-0.501348	0.759	0.878	1.16e-09	Acaa1a
0.000100306	-0.501621	0.369	0.473	1	Ap2m1
9.5e-07	-0.501672	0.424	0.571	0.018243	Bloc1s6
3.03e-27	-0.501883	0.965	0.996	5.82e-23	Vapa
0.00314341	-0.501918	0.151	0.226	1	Fbxw17
2.9e-06	-0.502366	0.465	0.588	0.0556188	Smg9
0.000860777	-0.502366	0.218	0.312	1	4930453N24Rik
0.00364705	-0.502366	0.192	0.27	1	Lrig2
0.00320288	-0.502635	0.279	0.355	1	Zdhhc8
0.000115955	-0.502733	0.372	0.477	1	Sec22a
0.000569071	-0.503019	0.206	0.305	1	Ptcd2
9.62e-06	-0.503064	0.349	0.488	0.184834	Tpd52l2
0.000166502	-0.503331	0.285	0.395	1	Smc1a
2.86e-08	-0.503626	0.488	0.649	0.00054857	Rp2
0.00841182	-0.503851	0.145	0.21	1	Kdm6b
0.000322698	-0.504013	0.253	0.355	1	Sgf29
4.6e-05	-0.504449	0.413	0.522	0.88313	Hgsnat
2.37e-13	-0.504881	0.762	0.876	4.55e-09	Bag6
0.00155365	-0.504915	0.218	0.304	1	Thap2
3.12e-09	-0.504962	0.567	0.716	5.99e-05	Tut7
3e-06	-0.505039	0.433	0.571	0.0575696	Rrn3
2.71e-05	-0.505061	0.346	0.472	0.520316	Rnmt
2.43e-15	-0.505283	0.785	0.9	4.66e-11	Nap1l4
0.000240029	-0.50583	0.212	0.32	1	Cfap298
4.31e-05	-0.505861	0.256	0.382	0.827579	Entpd2
1.13e-05	-0.50606	0.381	0.512	0.216268	Cpsf1
5.11e-09	-0.506118	0.573	0.721	9.81e-05	Zfp91
0.000485382	-0.506161	0.166	0.263	1	Elac2
0.00170114	-0.506362	0.27	0.354	1	Acyp2
6.18e-05	-0.50647	0.395	0.501	1	Atg2b
0.000166506	-0.506571	0.273	0.382	1	D6Wsu163e
1.81e-05	-0.506603	0.381	0.502	0.34816	Eed
0.000506526	-0.506724	0.212	0.312	1	Flad1
2.4e-11	-0.506856	0.727	0.827	4.61e-07	Rc3h1
2.6e-24	-0.506886	0.939	0.992	4.99e-20	Nisch
9.81e-06	-0.507114	0.311	0.456	0.188395	Plxnb1
4.6e-07	-0.507209	0.384	0.547	0.00884105	Rnf167
6.49e-10	-0.507315	0.587	0.772	1.25e-05	Irak2
0.000492166	-0.507462	0.32	0.414	1	Pias3
3.04e-08	-0.507582	0.448	0.62	0.00058354	Stag2
3.53e-12	-0.508101	0.738	0.844	6.78e-08	Pgp
0.000605287	-0.508152	0.157	0.25	1	Hibch
9.98e-05	-0.508215	0.343	0.454	1	Aen
0.00290305	-0.508215	0.177	0.255	1	Trmt10b
0.00501514	-0.508273	0.201	0.273	1	Tmem88
1.03e-13	-0.508445	0.77	0.878	1.97e-09	Impa1
0.00116558	-0.508486	0.241	0.333	1	Sdad1
3.55e-05	-0.508647	0.291	0.417	0.682128	Dicer1
1.36e-45	-0.508797	0.997	1	2.61e-41	Anxa4
4e-09	-0.509102	0.68	0.804	7.69e-05	Azin1
6.78e-53	-0.50928	1	0.999	1.3e-48	Gsta4
0.00452003	-0.509285	0.189	0.263	1	Fbxl19
0.00575655	-0.509285	0.157	0.226	1	Rc3h2
3.91e-05	-0.509856	0.308	0.433	0.752044	Ubap2
1.42e-09	-0.509949	0.64	0.775	2.72e-05	Erg28
1.21e-06	-0.509982	0.456	0.6	0.0231674	Mex3d
1.76e-08	-0.510057	0.558	0.703	0.000337832	Gigyf1
2.62e-19	-0.51009	0.878	0.963	5.04e-15	Glg1
6.16e-12	-0.510095	0.738	0.853	1.18e-07	Eef1d
2.15e-06	-0.510102	0.407	0.551	0.0412512	Zfand2b
0.000678894	-0.510102	0.227	0.322	1	Slc35b4
6.22e-06	-0.510238	0.503	0.611	0.119493	Nfia
1.2e-05	-0.510246	0.363	0.498	0.231081	Ttc1
4.75e-08	-0.510288	0.474	0.641	0.000911797	Bckdk
5.05e-05	-0.51053	0.305	0.424	0.969526	Cbfa2t2
0.00726662	-0.510617	0.145	0.212	1	Fpgs
0.0168516	-0.510717	0.148	0.205	1	Kctd6
4.5e-06	-0.511136	0.349	0.497	0.0864837	Ift27
1.05e-08	-0.511368	0.491	0.666	0.000200833	Cpsf3
0.00237078	-0.511733	0.151	0.229	1	Atad2b
0.000161167	-0.512203	0.247	0.36	1	Brk1
5.92e-16	-0.512523	0.878	0.945	1.14e-11	Pcbp1
0.0018658	-0.512583	0.244	0.328	1	Wdr4
1.02e-07	-0.512641	0.477	0.634	0.00196326	Tm2d2
8.74e-10	-0.512681	0.485	0.688	1.68e-05	Cdc42se2
0.000166689	-0.512897	0.256	0.366	1	Jrkl
0.00172517	-0.513276	0.195	0.279	1	Rdm1
5.21e-06	-0.513323	0.378	0.519	0.100169	Cln6
8.19e-05	-0.513498	0.346	0.461	1	Fam210b
0.000874927	-0.513545	0.23	0.323	1	Mlst8
8.28e-09	-0.513801	0.573	0.736	0.000159071	Nol7
2.59e-69	-0.513961	1	1	4.98e-65	Tmsb4x
0.00270901	-0.513965	0.209	0.288	1	Ppil2
0.00158009	-0.514124	0.238	0.325	1	Btf3l4
1.66e-07	-0.514437	0.433	0.597	0.0031978	Casp3
2.51e-20	-0.514467	0.983	0.996	4.82e-16	Tpm1
0.0204389	-0.514699	0.148	0.202	1	Samd5
1.17e-10	-0.514712	0.663	0.801	2.24e-06	Limd2
3.88e-05	-0.514806	0.366	0.481	0.745106	Cpne1
1.09e-07	-0.514831	0.517	0.659	0.002086	Usp24
3.3e-07	-0.514997	0.439	0.584	0.00634057	Ccser2
0.000168863	-0.515114	0.285	0.391	1	Ppme1
0.00106731	-0.515114	0.235	0.325	1	Gmpr2
2.7e-12	-0.515166	0.703	0.845	5.18e-08	Grcc10
2.02e-12	-0.515309	0.738	0.862	3.87e-08	Tmem131
2.61e-16	-0.515371	0.799	0.911	5.01e-12	Fuca2
3.73e-11	-0.51563	0.631	0.816	7.16e-07	Map1lc3a
4.67e-16	-0.515765	0.837	0.916	8.97e-12	Vps37b
0.00225671	-0.515779	0.177	0.259	1	Tanc1
4.43e-08	-0.51598	0.456	0.622	0.000850103	Csnk1g3
1.13e-07	-0.516036	0.436	0.605	0.00216188	Efr3a
1.02e-16	-0.516074	0.858	0.936	1.96e-12	Erbb3
1.27e-05	-0.516077	0.323	0.458	0.244598	Gon4l
0.00186386	-0.516172	0.169	0.251	1	Ap4b1
9.46e-09	-0.516369	0.541	0.702	0.000181778	Polr2m
3.04e-05	-0.516473	0.317	0.443	0.583037	Rabgap1
0.0024433	-0.516499	0.221	0.302	1	Cep250
5.15e-06	-0.517052	0.36	0.5	0.0989406	Pafah2
0.00390901	-0.517119	0.148	0.22	1	Cutc
2.93e-07	-0.517141	0.523	0.648	0.00562692	Cox15
9.23e-08	-0.517273	0.5	0.653	0.00177236	Ints3
0.00140877	-0.517698	0.233	0.321	1	Adpgk
8.21e-07	-0.517698	0.352	0.503	0.0157747	Swap70
6.17e-05	-0.517698	0.299	0.421	1	Cnot7
0.013702	-0.517698	0.142	0.2	1	Btbd35f2
1.33e-12	-0.517885	0.75	0.87	2.56e-08	Phc2
5.64e-13	-0.517989	0.747	0.862	1.08e-08	Anapc13
0.000104666	-0.51802	0.256	0.372	1	2610002M06Rik
0.000215367	-0.518435	0.218	0.324	1	Zfp715
0.00013964	-0.51858	0.276	0.389	1	Mon2
1.4e-19	-0.518611	0.872	0.943	2.69e-15	Nfe2l1
7.93e-14	-0.518616	0.759	0.873	1.52e-09	Pfdn2
3e-06	-0.518616	0.323	0.471	0.0576416	Utp3
1.36e-05	-0.518616	0.334	0.47	0.261146	Mapre3
3.26e-15	-0.518637	0.779	0.929	6.25e-11	Pabpn1
4.52e-11	-0.518845	0.654	0.804	8.68e-07	Arl2
0.010004	-0.518917	0.142	0.205	1	Slc26a11
2.47e-05	-0.518987	0.384	0.503	0.473736	0610030E20Rik
7.07e-05	-0.519156	0.273	0.392	1	Eapp
2.37e-08	-0.519374	0.485	0.648	0.000455387	Kdm4b
6.26e-08	-0.519414	0.529	0.666	0.00120217	Prpf6
0.000721311	-0.519603	0.23	0.323	1	Vasn
0.00507322	-0.519761	0.172	0.243	1	Cog5
8.06e-07	-0.519842	0.378	0.535	0.0154828	Mtfr1l
1.52e-11	-0.519884	0.686	0.82	2.92e-07	Imp3
3.5e-09	-0.520021	0.605	0.736	6.72e-05	Dalrd3
7.92e-10	-0.520024	0.596	0.74	1.52e-05	Vapb
3.16e-10	-0.520153	0.613	0.773	6.06e-06	Tnks
9.44e-07	-0.520316	0.422	0.564	0.0181273	Mier1
7.41e-14	-0.520474	0.727	0.863	1.42e-09	Itgb5
0.000417262	-0.520744	0.256	0.355	1	Gpbp1
6.88e-06	-0.52098	0.433	0.558	0.132155	Gstp2
4.57e-07	-0.52128	0.517	0.645	0.00877732	F2r
2.7e-10	-0.521358	0.625	0.776	5.18e-06	Mri1
0.00141791	-0.521481	0.154	0.238	1	Prorp
9.4e-08	-0.521564	0.494	0.632	0.00180544	Wiz
2.21e-08	-0.521623	0.488	0.654	0.00042421	Abcb10
2.21e-23	-0.521759	0.916	0.975	4.25e-19	Tmem176a
2.84e-14	-0.5221	0.727	0.889	5.45e-10	Smarca4
3.17e-19	-0.522173	0.93	0.983	6.09e-15	Tmem176b
3.67e-05	-0.522191	0.398	0.51	0.705844	Tmem11
0.000787941	-0.522318	0.221	0.314	1	Topors
3.69e-09	-0.52235	0.619	0.742	7.08e-05	Sirt7
0.00118428	-0.522431	0.238	0.328	1	Slc35a5
2.84e-05	-0.522483	0.439	0.548	0.54474	Sdhaf1
5.64e-05	-0.522483	0.297	0.42	1	Ckap5
1.81e-06	-0.522623	0.369	0.524	0.034765	Sdhaf4
0.00241969	-0.522744	0.189	0.27	1	Epg5
4.57e-06	-0.522809	0.436	0.555	0.0877872	Slu7
7.62e-07	-0.522898	0.36	0.517	0.0146346	Ndst2
0.00987183	-0.523279	0.142	0.205	1	Rnf115
5.7e-10	-0.523566	0.523	0.712	1.1e-05	Alg1
0.00341474	-0.52358	0.192	0.267	1	Zbtb41
8.4e-06	-0.523606	0.358	0.488	0.16135	Zbtb45
0.00291161	-0.523631	0.206	0.284	1	Mllt1
8.14e-07	-0.523735	0.392	0.556	0.015633	Pacs1
7.21e-10	-0.524215	0.631	0.762	1.39e-05	Fam3a
0.00436535	-0.524392	0.14	0.21	1	Nat10
0.00621324	-0.524392	0.183	0.253	1	Zfp317
0.00731437	-0.524392	0.16	0.226	1	Hsph1
7.54e-06	-0.525112	0.392	0.514	0.144835	Hnrnpc
4.81e-08	-0.525134	0.509	0.663	0.000923049	Tmem135
0.00403006	-0.525134	0.206	0.282	1	Akt2
1.75e-08	-0.525505	0.549	0.682	0.000335246	Supt16
3.71e-06	-0.525735	0.413	0.537	0.0713307	Ruvbl2
3.08e-19	-0.525848	0.881	0.946	5.92e-15	Ak3
0.00118203	-0.526186	0.166	0.253	1	Hars2
2.08e-14	-0.526312	0.782	0.889	3.99e-10	Nsun2
3.39e-05	-0.527042	0.326	0.449	0.651057	Zdhhc12
4.73e-05	-0.527143	0.331	0.443	0.909151	Ilf3
0.000168382	-0.527395	0.244	0.353	1	Klc2
5.81e-09	-0.527553	0.535	0.701	0.000111703	Auh
3.65e-76	-0.527603	1	1	7.01e-72	App
2.66e-09	-0.52786	0.645	0.759	5.11e-05	Gas2l1
1.24e-05	-0.528003	0.311	0.443	0.238977	Pias2
0.000397233	-0.528144	0.285	0.384	1	Zfp414
0.000557397	-0.528144	0.241	0.335	1	Extl3
0.00129608	-0.528319	0.282	0.365	1	Abca2
3.15e-08	-0.528413	0.451	0.609	0.000604675	Ddx56
0.000219869	-0.528512	0.244	0.349	1	Adgra2
0.00386735	-0.52868	0.18	0.255	1	Cc2d2a
7.43e-05	-0.528749	0.294	0.411	1	Bcor
1.6e-31	-0.528831	0.968	0.991	3.08e-27	Mapk3
4.47e-07	-0.528902	0.381	0.542	0.00857978	Ttc17
3.59e-33	-0.528927	0.977	0.996	6.89e-29	Akt1
7.58e-12	-0.529046	0.634	0.794	1.46e-07	Rnf130
0.000276952	-0.529054	0.259	0.362	1	Dcaf5
5.15e-06	-0.529463	0.326	0.465	0.0989515	Fbxo22
0.00253611	-0.529515	0.215	0.294	1	Mak16
5.61e-07	-0.529675	0.343	0.497	0.0107736	1110038F14Rik
8.04e-05	-0.529847	0.238	0.355	1	Zfp280c
0.0104596	-0.529847	0.148	0.21	1	Ltbp1
0.0111772	-0.529847	0.154	0.215	1	Gtpbp6
3.92e-14	-0.529897	0.805	0.888	7.52e-10	Erbin
2.07e-07	-0.529973	0.471	0.616	0.00396967	Prkaca
0.00013708	-0.530106	0.256	0.367	1	Sema4b
4.63e-07	-0.530154	0.392	0.543	0.00889615	Pex19
0.000822995	-0.530225	0.18	0.272	1	Cox18
0.00245151	-0.530225	0.186	0.266	1	Acer3
1.66e-08	-0.530363	0.41	0.609	0.000318611	Unc50
0.000135008	-0.530544	0.291	0.399	1	Cstf2
0.0030297	-0.530659	0.177	0.253	1	Crebl2
5.5e-08	-0.530767	0.43	0.604	0.00105741	Dhx32
5.24e-11	-0.530849	0.642	0.791	1.01e-06	Decr2
3.87e-21	-0.53089	0.924	0.982	7.43e-17	Itgb1
5.03e-09	-0.531246	0.619	0.756	9.66e-05	Irf2bpl
2.15e-12	-0.531368	0.715	0.848	4.13e-08	Stat3
0.00434033	-0.531685	0.192	0.266	1	Arl2bp
0.00498129	-0.531756	0.148	0.218	1	Rpp30
1.09e-08	-0.531858	0.526	0.677	0.000208579	Med22
3.85e-05	-0.531887	0.294	0.414	0.739886	Cnpy4
4.78e-09	-0.532005	0.532	0.712	9.19e-05	Selenbp1
4.56e-05	-0.532005	0.317	0.435	0.875329	Mphosph8
0.00217749	-0.532005	0.16	0.239	1	Ctif
5.08e-05	-0.532344	0.235	0.359	0.975931	Setd1b
0.000435277	-0.532344	0.241	0.341	1	Timm44
0.000831561	-0.532533	0.203	0.296	1	Ubfd1
2.76e-05	-0.532586	0.326	0.449	0.530526	Socs7
1.78e-07	-0.53266	0.465	0.613	0.00341182	Dyrk1a
3.22e-07	-0.532744	0.526	0.656	0.00619059	Smim4
1.07e-05	-0.532791	0.366	0.497	0.205079	Eif2d
0.00466791	-0.532821	0.169	0.24	1	Mindy4
1.53e-14	-0.532831	0.724	0.879	2.94e-10	Hnrnpk
1.87e-21	-0.533388	0.898	0.976	3.58e-17	Srsf1
0.0014863	-0.533675	0.183	0.267	1	Esf1
4.2e-07	-0.533898	0.439	0.593	0.00806536	Klc3
3.41e-10	-0.534195	0.509	0.706	6.55e-06	Plekhh1
5.96e-15	-0.534376	0.762	0.883	1.15e-10	Sfxn3
1.73e-11	-0.534376	0.567	0.751	3.33e-07	Rsrc2
3.89e-05	-0.534376	0.334	0.453	0.747833	Dcp2
4.67e-05	-0.534376	0.291	0.411	0.897163	Rfxap
0.0138445	-0.534376	0.148	0.206	1	Ybey
1.11e-06	-0.534671	0.375	0.531	0.0213063	Sccpdh
0.000425826	-0.534889	0.238	0.337	1	Ptdss2
1.53e-12	-0.535067	0.683	0.831	2.95e-08	Crebzf
9.41e-07	-0.535219	0.413	0.552	0.0180737	Nudt16l1
2.65e-09	-0.535533	0.442	0.624	5.1e-05	Ppp1r16a
1.48e-05	-0.535765	0.41	0.534	0.28432	Abl1
1.09e-41	-0.535882	0.991	1	2.1e-37	Tle5
2.99e-07	-0.535937	0.483	0.621	0.00575071	Apopt1
0.00433455	-0.536538	0.177	0.25	1	Washc4
0.00145944	-0.536801	0.212	0.298	1	Tefm
1.67e-11	-0.537027	0.718	0.854	3.21e-07	Ppp1r10
1.65e-05	-0.537116	0.302	0.43	0.316991	Ccdc61
6.33e-07	-0.537482	0.422	0.571	0.0121556	Elp3
0.000159043	-0.537753	0.259	0.368	1	Crcp
6.52e-05	-0.537843	0.308	0.422	1	Rufy1
0.000126309	-0.538198	0.221	0.334	1	Acvr1
1.04e-07	-0.538198	0.544	0.664	0.00199377	Uggt1
5.21e-10	-0.538328	0.64	0.78	1e-05	Supt20
2.65e-07	-0.53856	0.416	0.577	0.00509085	Ndufv2
2.89e-08	-0.538634	0.427	0.602	0.000554808	Smg5
9.76e-11	-0.538985	0.538	0.73	1.87e-06	Dapk3
7.68e-05	-0.539062	0.259	0.373	1	Repin1
0.000109624	-0.539106	0.32	0.426	1	Cep164
0.0057379	-0.539744	0.18	0.251	1	Adamts15
0.00963955	-0.540074	0.157	0.22	1	Shfl
3.82e-06	-0.540217	0.32	0.458	0.0733146	Mms19
0.000626279	-0.540512	0.23	0.324	1	Prmt3
4.16e-05	-0.540536	0.328	0.448	0.799042	Clcc1
7.65e-10	-0.54063	0.474	0.671	1.47e-05	Tapt1
6.53e-05	-0.540642	0.244	0.358	1	Socs2
6.8e-05	-0.54074	0.282	0.395	1	Rpia
0.00142482	-0.540907	0.195	0.28	1	Naa25
1.34e-09	-0.540994	0.552	0.697	2.57e-05	Cbx1
2.05e-06	-0.541263	0.433	0.571	0.0393859	Mov10
7.76e-08	-0.541466	0.517	0.65	0.00149049	Foxk1
0.0108451	-0.541466	0.172	0.233	1	Fbxl4
2.71e-18	-0.541597	0.831	0.935	5.2e-14	Il4ra
1.1e-07	-0.542181	0.378	0.537	0.00211138	Camk1
3.13e-13	-0.542436	0.709	0.849	6.02e-09	Rab1b
0.00959798	-0.542771	0.18	0.244	1	Rhot1
3.08e-05	-0.543208	0.334	0.449	0.59146	Hsd11b1
1.27e-07	-0.543266	0.448	0.605	0.00244562	Zswim8
0.00752969	-0.543393	0.174	0.24	1	Aldh16a1
2.6e-07	-0.543973	0.416	0.568	0.0049958	Usf3
0.000510263	-0.544292	0.23	0.327	1	Ap4m1
8.47e-07	-0.544493	0.43	0.575	0.0162639	Fbxw5
0.00219329	-0.54494	0.154	0.232	1	Hars
6.5e-17	-0.545009	0.817	0.925	1.25e-12	Ncstn
0.000707684	-0.545318	0.192	0.284	1	Rsl1d1
0.0070346	-0.545566	0.16	0.227	1	Calcrl
1.59e-27	-0.545764	0.965	0.99	3.05e-23	P4hb
0.000339577	-0.546035	0.262	0.362	1	Etaa1
0.0001392	-0.546401	0.265	0.373	1	Atp11c
5.16e-08	-0.546549	0.384	0.554	0.000990855	Agtpbp1
3e-07	-0.54676	0.404	0.551	0.0057698	Sephs1
0.00148719	-0.547329	0.166	0.248	1	Cyp4f17
3.14e-06	-0.547547	0.43	0.56	0.0603225	Exoc7
1.55e-06	-0.547829	0.392	0.533	0.0298634	Gnl2
2.7e-05	-0.547881	0.233	0.36	0.519006	Dgcr8
3e-05	-0.547953	0.294	0.417	0.576667	Srek1ip1
3.18e-27	-0.547968	0.965	0.994	6.11e-23	Hdlbp
2.01e-08	-0.548001	0.512	0.68	0.000386454	Timp3
1.2e-10	-0.548129	0.608	0.756	2.3e-06	Edem3
0.00386974	-0.548415	0.183	0.257	1	Timmdc1
8.14e-08	-0.548491	0.506	0.639	0.00156326	Tor1b
0.00154991	-0.548934	0.221	0.306	1	Xrcc6
0.0121775	-0.549224	0.163	0.222	1	Cby1
3.4e-06	-0.549254	0.378	0.514	0.0653859	Rxrb
0.000111341	-0.549272	0.256	0.367	1	Ecpas
0.000391405	-0.549483	0.238	0.34	1	Slc7a7
9.46e-13	-0.549515	0.637	0.807	1.82e-08	Impad1
0.00140146	-0.549733	0.23	0.314	1	Arl6ip6
0.00465998	-0.549789	0.16	0.23	1	Rufy2
0.00573437	-0.549927	0.186	0.255	1	Hspbap1
0.000343758	-0.550119	0.224	0.323	1	Nop14
2.71e-08	-0.550155	0.381	0.566	0.000520012	Pnn
1.3e-06	-0.55043	0.352	0.498	0.0248839	Gtf3c2
0.00138398	-0.550864	0.186	0.271	1	Clcn5
0.00256381	-0.550864	0.163	0.239	1	Nup205
3.41e-11	-0.55115	0.631	0.762	6.55e-07	Tial1
1.34e-07	-0.551153	0.491	0.636	0.00256536	Nipal3
0.000100584	-0.55146	0.27	0.383	1	Oma1
2.09e-08	-0.551684	0.491	0.646	0.000401485	Ctso
1.21e-11	-0.551727	0.613	0.78	2.32e-07	Suclg2
2.95e-08	-0.55175	0.477	0.628	0.000566799	Clpx
0.00142153	-0.55175	0.192	0.276	1	Ecsit
2.76e-17	-0.551873	0.797	0.934	5.3e-13	Plaat3
0.00203972	-0.551873	0.166	0.246	1	Tmem200b
5.77e-11	-0.551932	0.558	0.742	1.11e-06	Dtymk
0.00116712	-0.552035	0.137	0.22	1	Cul5
2.65e-05	-0.552259	0.198	0.319	0.509157	1700094D03Rik
0.000192699	-0.55244	0.262	0.366	1	Sgms2
2.74e-05	-0.552589	0.218	0.346	0.526782	Mblac2
0.00387811	-0.552589	0.151	0.223	1	Twnk
2.15e-06	-0.552698	0.334	0.474	0.0412934	Scmh1
1.68e-06	-0.552912	0.334	0.48	0.0322754	Vps35l
5.45e-10	-0.552992	0.608	0.747	1.05e-05	Spen
7.5e-06	-0.55364	0.279	0.417	0.144091	Ppm1h
0.00130168	-0.553713	0.174	0.26	1	Ahdc1
0.00161288	-0.553713	0.18	0.263	1	Cmip
3.85e-13	-0.553852	0.77	0.876	7.4e-09	Mgst1
4.16e-05	-0.553869	0.265	0.389	0.798469	Ythdf3
0.000695449	-0.55414	0.256	0.347	1	Cuedc1
1.61e-07	-0.554794	0.5	0.631	0.00308382	Phax
2.55e-07	-0.555032	0.366	0.52	0.0049034	Ddx41
0.00251595	-0.556462	0.189	0.268	1	Dmwd
0.00131373	-0.556507	0.233	0.318	1	Nol11
2.39e-10	-0.55673	0.608	0.751	4.59e-06	Denr
8.72e-05	-0.556814	0.247	0.36	1	Sergef
0.000536219	-0.556814	0.166	0.259	1	Ensa
3.11e-07	-0.557324	0.355	0.512	0.00597411	Wapl
0.000225009	-0.55749	0.192	0.295	1	Glt8d1
2.8e-11	-0.557577	0.663	0.793	5.37e-07	Nectin2
0.000917541	-0.557599	0.174	0.262	1	Mid2
6.17e-06	-0.557668	0.299	0.441	0.118472	Rbm28
8.6e-06	-0.557716	0.349	0.479	0.165139	Pptc7
4.23e-08	-0.557835	0.392	0.562	0.000811713	Vezf1
2.74e-06	-0.557889	0.352	0.488	0.0526623	Pank3
3.38e-07	-0.558075	0.285	0.447	0.00648713	Lmf2
9.13e-05	-0.558249	0.23	0.341	1	Acad11
1.41e-05	-0.55847	0.311	0.439	0.271122	Dcaf8
1.71e-12	-0.558549	0.677	0.817	3.28e-08	Tnrc18
1.14e-09	-0.559038	0.401	0.589	2.18e-05	Cul3
1.77e-09	-0.559251	0.477	0.664	3.41e-05	Metap1
0.00043153	-0.559439	0.137	0.227	1	Gpsm1
0.00662057	-0.559439	0.16	0.226	1	Mcrs1
5.28e-06	-0.559537	0.355	0.491	0.101379	Lrrc14
0.000134665	-0.559779	0.247	0.357	1	Ambra1
0.0008706	-0.559827	0.157	0.244	1	Acp6
6.44e-06	-0.560016	0.224	0.361	0.123771	Nipsnap3b
8.83e-12	-0.560054	0.57	0.758	1.7e-07	Tmem205
4.68e-08	-0.560071	0.448	0.611	0.00089862	Hdac1
1.61e-06	-0.560088	0.372	0.51	0.0309662	Nxn
0.000840749	-0.56012	0.299	0.388	1	Epc2
4.53e-09	-0.560163	0.5	0.664	8.71e-05	Tmem102
0.00602408	-0.560202	0.172	0.24	1	Ogfr
6.5e-05	-0.560724	0.294	0.407	1	Polr3a
9.1e-08	-0.561203	0.34	0.513	0.00174842	Chpt1
3.58e-06	-0.56126	0.32	0.461	0.0686962	Sart3
7.55e-07	-0.561381	0.32	0.473	0.0144992	Med11
7.71e-06	-0.561426	0.317	0.446	0.148039	Bin1
9.97e-07	-0.561482	0.369	0.514	0.0191439	Srek1
3.64e-07	-0.561521	0.419	0.563	0.00698785	4932438A13Rik
1.01e-06	-0.561814	0.433	0.56	0.0194797	Nat9
2.1e-05	-0.561842	0.299	0.424	0.402847	Tdrd3
1.21e-05	-0.561912	0.323	0.454	0.232177	Cntrl
0.00852731	-0.562147	0.151	0.214	1	Gabpb1
0.0117595	-0.562147	0.145	0.205	1	Jam2
3.05e-07	-0.562402	0.378	0.532	0.00585072	Vps41
0.00743962	-0.562527	0.201	0.268	1	Slit3
0.00398045	-0.562822	0.198	0.271	1	Hira
4.53e-07	-0.563014	0.395	0.546	0.00870888	Ccni
5.67e-05	-0.563073	0.276	0.395	1	Phf20
1.47e-05	-0.563108	0.349	0.471	0.281635	Usb1
0.000156884	-0.563248	0.224	0.331	1	Cep350
0.000131369	-0.563248	0.294	0.4	1	Tcof1
1.2e-23	-0.563271	0.875	0.969	2.31e-19	Pls1
4.73e-06	-0.563325	0.32	0.454	0.0907787	Polr2h
1.97e-11	-0.563347	0.567	0.74	3.78e-07	Clcn3
0.000412369	-0.563657	0.186	0.282	1	Uprt
6.1e-09	-0.563733	0.433	0.616	0.000117251	Exosc3
5.12e-12	-0.564033	0.596	0.773	9.84e-08	Nek9
0.000219781	-0.564177	0.174	0.279	1	Idua
2.82e-05	-0.56424	0.302	0.425	0.541982	Zfp865
7.81e-07	-0.564396	0.276	0.435	0.0150033	Thoc3
2.01e-12	-0.564578	0.602	0.778	3.86e-08	Ubqln4
3.19e-10	-0.56461	0.573	0.732	6.12e-06	Sort1
0.000271111	-0.564636	0.288	0.386	1	Rnf166
2.03e-06	-0.56479	0.358	0.497	0.0390322	Angel2
0.00249929	-0.564849	0.166	0.243	1	Acvr2a
3.68e-05	-0.564946	0.23	0.351	0.706007	Uvssa
3.89e-07	-0.565139	0.395	0.544	0.00747085	Wdr41
0.00164014	-0.565139	0.169	0.25	1	Herc3
0.00311387	-0.56542	0.172	0.247	1	Psmg2
0.000135318	-0.565511	0.256	0.364	1	Supt3
8.28e-22	-0.565869	0.942	0.978	1.59e-17	Cltc
1.73e-15	-0.566685	0.701	0.873	3.33e-11	Rpp21
1.94e-06	-0.567037	0.291	0.443	0.0372739	Dctn6
5.77e-06	-0.567543	0.32	0.454	0.110784	Yeats4
0.000287139	-0.567689	0.233	0.334	1	Epb41l4a
4e-14	-0.567805	0.706	0.844	7.68e-10	Ube2e3
1.21e-07	-0.568019	0.378	0.547	0.00231856	2024-03-05
6.68e-08	-0.568258	0.41	0.572	0.00128297	Xpa
7.94e-07	-0.568877	0.375	0.51	0.0152494	Mecp2
6.52e-06	-0.568907	0.294	0.427	0.125243	Atxn7l1
0.000800173	-0.569142	0.206	0.297	1	Fam98a
2.59e-12	-0.569406	0.616	0.785	4.97e-08	Gaa
4.85e-08	-0.569406	0.404	0.571	0.000932576	Rmdn3
5.47e-06	-0.569589	0.294	0.434	0.104999	Rbm34
2.04e-21	-0.569638	0.878	0.953	3.91e-17	Ndufs4
8.94e-08	-0.569697	0.416	0.579	0.00171687	Brix1
0.000148076	-0.570111	0.285	0.388	1	Dtd1
0.000146547	-0.570462	0.285	0.389	1	Pacsin3
8.21e-07	-0.570594	0.314	0.468	0.0157761	Sdccag8
0.000109697	-0.570795	0.291	0.397	1	Impdh1
0.00484151	-0.570867	0.192	0.262	1	Abhd6
1.01e-05	-0.570955	0.337	0.463	0.194918	Htatsf1
0.000638466	-0.571213	0.177	0.27	1	Carm1
4.59e-06	-0.571285	0.267	0.399	0.0881846	Tppp3
1.42e-07	-0.571338	0.436	0.589	0.00272145	Wdr6
7.11e-29	-0.571416	0.959	0.984	1.37e-24	Pcx
3.07e-07	-0.571495	0.392	0.549	0.00590318	Pskh1
1.91e-07	-0.571894	0.398	0.557	0.00367328	Pxmp4
1.07e-21	-0.57191	0.863	0.958	2.05e-17	Bcap31
3.43e-06	-0.571926	0.372	0.503	0.0659105	Iqsec2
7.85e-05	-0.572	0.189	0.302	1	Nat2
1.19e-05	-0.572315	0.311	0.436	0.227864	Xrcc1
0.000159873	-0.57256	0.282	0.387	1	Creb1
1.9e-09	-0.572678	0.517	0.693	3.65e-05	Myo10
3.53e-11	-0.572787	0.622	0.774	6.78e-07	Serinc1
1.33e-06	-0.572819	0.41	0.536	0.0255512	Hook1
6.75e-08	-0.572837	0.427	0.587	0.00129682	Scaf4
0.000101431	-0.573036	0.288	0.397	1	Phactr2
8.63e-08	-0.573049	0.436	0.598	0.00165748	Anapc16
5.2e-05	-0.573066	0.212	0.329	0.99882	Wdr92
1.07e-08	-0.573106	0.517	0.661	0.000205384	Mau2
6.32e-06	-0.573302	0.413	0.527	0.121473	Trappc5
1.23e-07	-0.573351	0.436	0.587	0.0023617	Rnf11
1.37e-06	-0.57337	0.34	0.489	0.0263567	Cops2
7.99e-06	-0.573636	0.288	0.421	0.153501	Lamb1
0.000218531	-0.573636	0.23	0.334	1	Zwint
5.44e-06	-0.573948	0.363	0.49	0.104454	Pds5a
1.36e-09	-0.574015	0.541	0.696	2.62e-05	Cav2
2.66e-10	-0.574097	0.593	0.731	5.11e-06	Aak1
3.66e-06	-0.574898	0.326	0.465	0.0702856	Fndc3a
1.77e-39	-0.574964	0.988	0.997	3.4e-35	Ypel3
9.81e-08	-0.575018	0.311	0.48	0.00188407	Mnat1
0.000812389	-0.575018	0.18	0.268	1	Dnajc18
6.31e-15	-0.575126	0.75	0.861	1.21e-10	Hsp90aa1
3.23e-06	-0.575135	0.346	0.477	0.0620578	Tmf1
2.09e-12	-0.575224	0.625	0.771	4.01e-08	Inpp5a
3.98e-07	-0.575249	0.331	0.492	0.00764078	Brcc3
7.21e-05	-0.575249	0.169	0.28	1	Nt5c3b
5.29e-10	-0.575332	0.584	0.711	1.02e-05	Birc6
0.000186546	-0.575466	0.177	0.28	1	Epsti1
0.000196652	-0.575466	0.18	0.282	1	Trmt13
1.56e-12	-0.575628	0.613	0.781	3.01e-08	Pak1ip1
0.00154797	-0.575772	0.198	0.28	1	L2hgdh
8.87e-13	-0.575937	0.718	0.84	1.7e-08	Arhgef1
1.6e-32	-0.576081	0.997	1	3.07e-28	Mt1
3.3e-18	-0.576144	0.799	0.916	6.33e-14	Sf3b5
0.000225449	-0.5764	0.212	0.315	1	Zdhhc6
0.00027685	-0.576787	0.23	0.331	1	Trip4
1.97e-06	-0.576907	0.32	0.463	0.0378562	Ldah
2.36e-15	-0.577331	0.721	0.85	4.54e-11	Klf3
7.59e-05	-0.577385	0.253	0.366	1	Dpy30
8.65e-09	-0.577532	0.433	0.6	0.000166141	Vps36
6.64e-08	-0.578244	0.392	0.557	0.00127642	Agps
4.51e-06	-0.578259	0.27	0.409	0.0866434	Btbd7
1.13e-11	-0.578324	0.799	0.901	2.17e-07	Cebpd
4.55e-07	-0.578442	0.413	0.56	0.00874973	Pik3r1
2.91e-09	-0.578532	0.599	0.718	5.58e-05	Sra1
4.28e-10	-0.57868	0.485	0.675	8.22e-06	Trip11
0.00141972	-0.578907	0.172	0.254	1	Kctd17
0.00429463	-0.578907	0.183	0.254	1	Hagh
0.000813166	-0.578973	0.172	0.26	1	Cep70
3.32e-27	-0.579273	0.916	0.974	6.38e-23	Cyb5r3
0.000682331	-0.579381	0.189	0.28	1	Ppil4
1.92e-10	-0.579399	0.448	0.641	3.69e-06	Tomm34
9.55e-07	-0.579408	0.346	0.497	0.018347	Usp34
0.000129414	-0.579927	0.212	0.321	1	Trp53rka
4.59e-05	-0.580213	0.227	0.344	0.882515	Dhx37
0.000123921	-0.580277	0.244	0.348	1	Rbbp5
4.73e-08	-0.580426	0.448	0.594	0.000907885	Cdk11b
1.25e-05	-0.580839	0.297	0.425	0.240799	Slc35e1
1.34e-06	-0.58103	0.302	0.449	0.025744	Bcl7b
4.22e-11	-0.581065	0.506	0.693	8.1e-07	Pebp1
1.12e-10	-0.581274	0.555	0.717	2.16e-06	Slmap
1.73e-06	-0.581374	0.363	0.5	0.0332643	Fam210a
9.61e-07	-0.581435	0.372	0.518	0.0184593	Usp47
1.42e-12	-0.581557	0.59	0.773	2.73e-08	Golph3
1e-09	-0.581557	0.36	0.553	1.93e-05	Dele1
6.25e-18	-0.581813	0.814	0.902	1.2e-13	Crim1
4.95e-14	-0.583286	0.631	0.807	9.5e-10	Ugdh
2.71e-07	-0.583286	0.407	0.551	0.00519692	Sugt1
1.34e-05	-0.583286	0.241	0.368	0.257277	Ciao3
2.04e-05	-0.583286	0.253	0.377	0.391041	Lsm7
3.58e-05	-0.583286	0.262	0.383	0.687589	Cbr4
3.94e-05	-0.583286	0.267	0.382	0.756094	Rtf1
0.000158422	-0.583286	0.209	0.315	1	Gosr2
0.000163999	-0.583286	0.23	0.335	1	Chchd5
0.00171001	-0.583286	0.192	0.274	1	Pde6d
4.68e-08	-0.583286	0.427	0.584	0.00089879	Tgfbrap1
5.76e-08	-0.583286	0.392	0.557	0.00110615	Cpsf7
1.04e-07	-0.583286	0.317	0.488	0.00200645	Dhps
6.65e-07	-0.583286	0.416	0.554	0.0127715	Taf10
3.76e-06	-0.583286	0.358	0.487	0.0722142	Ilf2
4.67e-06	-0.583286	0.311	0.444	0.0896731	Mib2
5.6e-06	-0.583286	0.276	0.415	0.10753	Lmbr1
5.99e-06	-0.583286	0.311	0.443	0.115065	Cnot11
7.56e-06	-0.583286	0.346	0.467	0.145174	Usp8
3.16e-05	-0.583286	0.227	0.346	0.606892	Rbm26
0.000145361	-0.583286	0.23	0.338	1	Orai3
0.00183749	-0.583286	0.142	0.22	1	Birc2
0.0020795	-0.583286	0.212	0.291	1	Sufu
1.06e-18	-0.583589	0.866	0.957	2.03e-14	Bgn
2.73e-32	-0.583643	0.869	0.996	5.24e-28	Sftpd
4.96e-13	-0.58419	0.593	0.759	9.53e-09	Man2b2
2.74e-07	-0.585034	0.381	0.531	0.00526299	Dennd1b
3.81e-08	-0.585221	0.323	0.5	0.000731681	Pus10
2.42e-06	-0.585331	0.337	0.476	0.0465803	Foxj2
9.26e-05	-0.58614	0.259	0.368	1	Csnk1g1
6.22e-08	-0.586385	0.433	0.586	0.00119484	Pfkfb2
1.27e-06	-0.586524	0.419	0.544	0.0244003	Nemf
0.000579961	-0.587344	0.186	0.278	1	Ddx10
0.000408189	-0.587462	0.174	0.268	1	Dnttip2
2.42e-58	-0.587494	0.994	0.999	4.64e-54	Wfdc2
1.97e-08	-0.587764	0.41	0.579	0.000377806	Tmem164
3.52e-06	-0.588008	0.294	0.433	0.0675528	Wdr24
5.04e-08	-0.58806	0.392	0.561	0.000967624	Mvb12a
3.52e-05	-0.588429	0.273	0.394	0.67579	Plagl2
4e-11	-0.588639	0.538	0.697	7.69e-07	Nr1d2
4.67e-09	-0.588644	0.459	0.63	8.97e-05	Prcc
4.48e-05	-0.588771	0.259	0.378	0.860916	Mcat
9.19e-06	-0.588824	0.253	0.385	0.176591	4833439L19Rik
1.24e-05	-0.588932	0.235	0.366	0.238517	Hmox2
5.07e-09	-0.58896	0.427	0.6	9.75e-05	Luc7l
5.07e-06	-0.589045	0.334	0.468	0.0973476	Heyl
0.000114918	-0.589103	0.247	0.355	1	Vps72
6.5e-10	-0.589193	0.398	0.595	1.25e-05	Slc38a2
1.17e-15	-0.589243	0.715	0.849	2.25e-11	Trim28
3.1e-07	-0.589545	0.323	0.485	0.00595232	Zranb1
6.04e-05	-0.589637	0.343	0.45	1	Zgpat
3.52e-07	-0.589792	0.41	0.55	0.00675959	Rnf20
1.26e-07	-0.590099	0.369	0.53	0.00242413	Fgfr1
8.64e-18	-0.590126	0.759	0.882	1.66e-13	Emc10
7.95e-06	-0.590422	0.288	0.42	0.152764	Clk1
0.00138833	-0.590481	0.206	0.291	1	Tcf7l1
1.88e-09	-0.59096	0.471	0.643	3.6e-05	Gemin7
2.2e-09	-0.590974	0.523	0.686	4.22e-05	Myo1d
2.47e-23	-0.591582	0.866	0.955	4.74e-19	Amfr
2.52e-06	-0.591625	0.32	0.461	0.0483966	Lrrc20
3.13e-10	-0.591639	0.561	0.713	6.01e-06	Eid1
4.14e-12	-0.591717	0.538	0.709	7.95e-08	Srprb
0.000142742	-0.591873	0.157	0.26	1	Nme7
3.79e-10	-0.592003	0.485	0.659	7.29e-06	Scaf8
5.05e-07	-0.592003	0.305	0.464	0.00970075	Shoc2
0.00147666	-0.592003	0.169	0.251	1	Msh3
6.68e-10	-0.592564	0.372	0.587	1.28e-05	Pacsin2
0.00674193	-0.592564	0.169	0.234	1	Ldlrad4
4.34e-07	-0.593067	0.343	0.498	0.00834137	Brpf3
6.89e-10	-0.593075	0.468	0.661	1.32e-05	Dcun1d1
4.2e-07	-0.593201	0.352	0.502	0.00806154	Ciz1
3.98e-13	-0.593345	0.608	0.784	7.65e-09	Suclg1
0.00230277	-0.593375	0.151	0.227	1	Brf2
5.71e-11	-0.593554	0.578	0.733	1.1e-06	Ltbp2
3.34e-09	-0.593607	0.439	0.611	6.41e-05	Ube3b
1.09e-11	-0.593827	0.558	0.735	2.09e-07	Nudc
7.78e-18	-0.593933	0.759	0.91	1.49e-13	Eif4ebp2
7.16e-07	-0.593933	0.378	0.519	0.0137521	Rgmb
0.00297197	-0.594341	0.134	0.205	1	Cep44
2.74e-11	-0.594497	0.532	0.712	5.27e-07	Mapk1ip1l
0.00416142	-0.594782	0.134	0.202	1	Gtpbp10
0.000239483	-0.594936	0.189	0.287	1	Stambpl1
1.11e-06	-0.595176	0.343	0.49	0.0213809	Fadd
1.08e-11	-0.595512	0.544	0.732	2.07e-07	Naprt
6.56e-11	-0.595914	0.555	0.713	1.26e-06	Actr8
4.62e-08	-0.596342	0.387	0.553	0.000887658	Camta2
1.6e-11	-0.596461	0.602	0.762	3.08e-07	Cops6
3.2e-08	-0.596475	0.422	0.578	0.000614309	Rab43
0.000757781	-0.596961	0.16	0.247	1	Asrgl1
2.9e-07	-0.597125	0.378	0.525	0.00556552	Rusc1
3.34e-05	-0.597293	0.294	0.414	0.642238	Cd34
2.07e-05	-0.597407	0.308	0.429	0.397119	Slc10a7
0.00464096	-0.597407	0.172	0.24	1	Inpp5f
6.69e-06	-0.597523	0.299	0.433	0.128564	Insig2
4.22e-12	-0.597674	0.677	0.794	8.11e-08	Mxra8
4.05e-08	-0.597713	0.427	0.584	0.000777052	Patz1
2e-78	-0.59774	1	1	3.84e-74	Tpt1
1.32e-05	-0.598007	0.291	0.421	0.25401	Nup214
5.7e-05	-0.598007	0.189	0.303	1	Aar2
1.46e-10	-0.598055	0.59	0.735	2.81e-06	Aprt
2.17e-08	-0.598295	0.349	0.524	0.00041765	Diaph2
4.14e-07	-0.598295	0.346	0.496	0.00795821	Fem1a
0.00170506	-0.598393	0.145	0.224	1	Hdac6
0.00314513	-0.598661	0.145	0.218	1	Mboat1
8.43e-08	-0.599316	0.413	0.567	0.00161942	Pbx2
9.95e-23	-0.599401	0.84	0.932	1.91e-18	Plin3
7.35e-08	-0.599406	0.392	0.562	0.00141109	Ikbkb
0.00170597	-0.599451	0.192	0.273	1	Traf3ip2
9.58e-08	-0.599943	0.366	0.528	0.00184093	Uevld
1.05e-17	-0.600029	0.753	0.886	2.02e-13	Ddx17
1.39e-07	-0.600359	0.369	0.53	0.00266813	Kmt2b
2.75e-25	-0.600583	0.916	0.981	5.28e-21	Tram1
0.00058452	-0.600988	0.215	0.307	1	Setdb1
7.44e-24	-0.601002	0.884	0.964	1.43e-19	Micos13
1.23e-08	-0.60131	0.384	0.555	0.000236715	BC031181
6.87e-08	-0.601413	0.413	0.561	0.001319	Rad21
1.41e-05	-0.601532	0.265	0.393	0.271672	Stag1
1.21e-10	-0.602325	0.552	0.707	2.33e-06	1810030O07Rik
3.3e-13	-0.602452	0.587	0.772	6.33e-09	Pgrmc2
6.44e-06	-0.602763	0.247	0.382	0.123791	Tmem161a
3.05e-06	-0.602826	0.32	0.456	0.058659	Tlk1
4.82e-06	-0.602881	0.288	0.422	0.0926366	Wwox
0.000968756	-0.603049	0.148	0.233	1	Zfp369
5.89e-21	-0.603092	0.834	0.943	1.13e-16	Fuca1
5.11e-07	-0.603277	0.297	0.452	0.00980919	Wdr11
1.35e-06	-0.603277	0.311	0.455	0.0259927	Sel1l
3.92e-07	-0.603324	0.334	0.49	0.0075227	Zfp362
1.44e-06	-0.603489	0.384	0.518	0.0276047	Tbc1d22b
2.85e-24	-0.603667	0.855	0.956	5.48e-20	Lima1
2.03e-10	-0.60375	0.468	0.659	3.9e-06	Apeh
1.35e-05	-0.603913	0.297	0.422	0.260284	Exoc2
3.33e-05	-0.603959	0.241	0.36	0.639871	Ift52
1.62e-05	-0.604119	0.27	0.396	0.310732	Rtl8b
1.31e-07	-0.604324	0.404	0.558	0.00250928	Madd
1.1e-07	-0.604348	0.302	0.472	0.00210847	Cic
9.07e-05	-0.604502	0.198	0.307	1	Mlh1
8.06e-05	-0.604614	0.224	0.338	1	Dhx36
0.00486496	-0.6049	0.142	0.21	1	Tti2
3.79e-12	-0.605312	0.576	0.753	7.29e-08	Ptbp2
0.00249323	-0.605312	0.14	0.213	1	Map1s
1.28e-06	-0.605466	0.34	0.483	0.0244957	Tmed5
1.69e-10	-0.605789	0.48	0.66	3.25e-06	Pkp4
1.36e-38	-0.605792	0.983	0.997	2.61e-34	Eif3f
0.00145769	-0.606006	0.172	0.253	1	C330018D20Rik
1.24e-13	-0.606393	0.648	0.803	2.38e-09	Cluh
3.13e-09	-0.606532	0.439	0.611	6.02e-05	Snx17
0.000112956	-0.606809	0.174	0.279	1	Psip1
1.77e-08	-0.607133	0.235	0.415	0.000340565	Spink4
3.14e-50	-0.607346	0.994	1	6.03e-46	Calm1
0.00131715	-0.607466	0.186	0.269	1	Hmbox1
0.0021881	-0.607533	0.157	0.233	1	Arhgef10
0.000184241	-0.607808	0.177	0.28	1	Tmem183a
0.000294304	-0.608377	0.134	0.226	1	Adgrv1
0.00334208	-0.608377	0.151	0.223	1	Tmem119
2.89e-05	-0.608629	0.189	0.308	0.554474	Ptrh2
4.9e-27	-0.609221	0.884	0.975	9.41e-23	Acaa2
8.13e-14	-0.609281	0.631	0.805	1.56e-09	Osbpl5
9.85e-05	-0.609281	0.163	0.267	1	Mturn
0.000724952	-0.609281	0.166	0.253	1	Hmgcll1
2.27e-09	-0.610042	0.448	0.611	4.36e-05	Snx10
0.000172983	-0.61019	0.203	0.307	1	Pdlim4
1.27e-07	-0.610832	0.372	0.529	0.00243198	Tbc1d13
2.48e-17	-0.611063	0.788	0.903	4.76e-13	Tsc22d3
8.43e-07	-0.611426	0.317	0.463	0.0162006	Ctnnbl1
2.54e-07	-0.611483	0.363	0.517	0.00487472	Dnttip1
0.000326161	-0.611506	0.215	0.312	1	Nr2c2ap
4.77e-22	-0.61157	0.828	0.924	9.17e-18	Cmas
1.05e-05	-0.611855	0.27	0.398	0.201219	Poc1b
8.74e-18	-0.612029	0.747	0.861	1.68e-13	Eif1
5.46e-09	-0.612432	0.436	0.605	0.000104867	Samd1
3.06e-06	-0.61273	0.227	0.365	0.0588129	Rbm33
1.43e-05	-0.612902	0.331	0.453	0.274193	Msto1
1.49e-05	-0.612922	0.259	0.384	0.285463	Tmem175
9.15e-08	-0.612957	0.343	0.507	0.00175762	Cask
4.89e-17	-0.613022	0.744	0.879	9.39e-13	Srsf2
4.74e-14	-0.613261	0.66	0.807	9.1e-10	Snd1
1.14e-19	-0.613264	0.762	0.903	2.18e-15	Slc39a7
2.56e-07	-0.613343	0.36	0.51	0.00492388	Txnl4a
0.00184575	-0.613343	0.145	0.221	1	Zzz3
1.86e-07	-0.613811	0.369	0.519	0.0035743	Crebbp
7.23e-11	-0.613874	0.552	0.719	1.39e-06	Coa3
1.59e-05	-0.613958	0.314	0.434	0.306113	Upf2
2.47e-07	-0.614313	0.326	0.485	0.00473742	Lrrc41
0.000668805	-0.614565	0.186	0.276	1	Bfsp1
2.05e-09	-0.614995	0.39	0.575	3.93e-05	Ripor1
4.78e-07	-0.615347	0.398	0.538	0.00918884	Serpinb9
3.54e-08	-0.615555	0.378	0.551	0.000680954	Zfyve1
0.000598005	-0.615891	0.18	0.271	1	Gpatch3
0.000913816	-0.615891	0.186	0.271	1	Ecd
9.2e-05	-0.615975	0.244	0.353	1	Eef1akmt1
0.00183756	-0.616201	0.134	0.209	1	Rnf214
7.61e-14	-0.616323	0.628	0.799	1.46e-09	Gga1
1.81e-09	-0.616358	0.477	0.631	3.47e-05	Maf1
7.2e-14	-0.616416	0.616	0.804	1.38e-09	Esrp2
2.05e-06	-0.616516	0.247	0.394	0.0393113	Sap18
1.09e-10	-0.616754	0.41	0.607	2.09e-06	Ado
2.1e-07	-0.616838	0.32	0.48	0.00403179	Ddx3y
4.03e-06	-0.616838	0.346	0.473	0.0774239	Med24
8.71e-05	-0.616838	0.215	0.326	1	AW209491
7.83e-06	-0.616969	0.32	0.446	0.150484	Ankrd54
8.58e-09	-0.61712	0.39	0.571	0.000164803	Emg1
5.29e-16	-0.617248	0.701	0.859	1.02e-11	Ccdc9
2.66e-07	-0.617502	0.297	0.455	0.00510523	Spred2
2.36e-06	-0.617502	0.305	0.441	0.0453516	Zfp358
9.05e-05	-0.617502	0.262	0.368	1	Vdac3
1.42e-05	-0.617637	0.186	0.311	0.271928	Orc5
0.000156315	-0.617637	0.215	0.319	1	Itgb3bp
0.000843289	-0.617696	0.148	0.233	1	Ccdc112
0.0011192	-0.617696	0.151	0.233	1	Zcchc4
3.71e-13	-0.617759	0.549	0.74	7.12e-09	Epb41l5
0.000600407	-0.617843	0.169	0.259	1	Nfrkb
9.06e-05	-0.618428	0.177	0.283	1	Rnf19a
1.88e-06	-0.61891	0.285	0.427	0.0360809	Frk
0.00443274	-0.61891	0.151	0.22	1	Mff
1.06e-13	-0.619002	0.637	0.811	2.04e-09	Man2c1
9.88e-07	-0.619156	0.334	0.48	0.018985	Slc30a5
2.88e-10	-0.619314	0.541	0.696	5.54e-06	Atrx
3.66e-10	-0.619446	0.416	0.6	7.02e-06	Sh3pxd2b
4.93e-05	-0.6196	0.267	0.381	0.947076	Fam43a
5.54e-05	-0.619658	0.233	0.348	1	Ppp2r5b
1.27e-08	-0.619692	0.404	0.575	0.000244794	Shroom2
1.04e-06	-0.619955	0.233	0.381	0.0199932	Rnf34
5.4e-08	-0.620095	0.41	0.57	0.00103687	Ubald2
1.13e-13	-0.620267	0.535	0.747	2.18e-09	Plbd2
3.06e-10	-0.620388	0.497	0.673	5.88e-06	Zfp740
8.84e-07	-0.620533	0.311	0.458	0.0169752	Ptpn9
3.41e-06	-0.620553	0.265	0.401	0.0654106	Rbm45
0.000255751	-0.620761	0.195	0.295	1	Mthfr
2.28e-07	-0.621254	0.36	0.509	0.00437118	Utp6
0.00347341	-0.621254	0.169	0.24	1	Polr1b
1.11e-05	-0.621614	0.259	0.387	0.212743	Phrf1
2.43e-07	-0.621652	0.328	0.482	0.00467487	Rab12
0.000164459	-0.621675	0.224	0.328	1	Foxf2
3.85e-13	-0.621784	0.526	0.735	7.4e-09	Tmem54
0.00941658	-0.622194	0.765	0.776	1	F3
1.71e-10	-0.622214	0.497	0.666	3.29e-06	Dnaja1
0.00269918	-0.622355	0.131	0.203	1	1700109H08Rik
3.53e-09	-0.622545	0.378	0.555	6.77e-05	Nudcd1
2.27e-18	-0.622892	0.767	0.888	4.36e-14	Gtf2i
1.33e-14	-0.622976	0.593	0.78	2.55e-10	Eml2
7.8e-06	-0.622996	0.328	0.449	0.149785	Fech
7.27e-16	-0.623239	0.599	0.801	1.4e-11	Dlg1
0.000139077	-0.623414	0.203	0.308	1	Zfp654
2.9e-09	-0.623508	0.424	0.59	5.56e-05	Sf3a3
4.11e-13	-0.623651	0.532	0.734	7.89e-09	Pnrc1
2.98e-05	-0.623928	0.235	0.355	0.57261	Pigx
1.88e-59	-0.623992	1	1	3.62e-55	Por
4.79e-09	-0.624411	0.485	0.642	9.21e-05	Clec2f
3.47e-20	-0.624461	0.794	0.919	6.66e-16	Pdia4
4.14e-08	-0.624481	0.334	0.501	0.000794561	Slc7a1
8.54e-15	-0.624746	0.619	0.794	1.64e-10	Rbm5
2.05e-25	-0.62502	0.881	0.957	3.94e-21	Cyb5a
0.00220808	-0.625241	0.163	0.239	1	Ttc23
4.47e-09	-0.62535	0.375	0.56	8.59e-05	Bphl
3.51e-10	-0.625461	0.439	0.628	6.74e-06	Smad5
1.51e-11	-0.62593	0.485	0.68	2.9e-07	Rad23a
0.000597631	-0.626642	0.154	0.242	1	Tec
0.00141704	-0.626642	0.157	0.237	1	Cwc27
1.18e-09	-0.626801	0.459	0.618	2.27e-05	Qdpr
0.000411966	-0.627007	0.209	0.302	1	Rapgef6
0.00205916	-0.627007	0.172	0.249	1	Ints10
6.39e-26	-0.627033	0.901	0.963	1.23e-21	Adam10
5.35e-20	-0.627174	0.767	0.893	1.03e-15	Mta2
8e-10	-0.627215	0.448	0.625	1.54e-05	Tbk1
1.46e-12	-0.627553	0.561	0.728	2.8e-08	Chd8
0.000156501	-0.627566	0.203	0.306	1	Fam160b2
4.01e-08	-0.62774	0.343	0.508	0.000771173	Rnf216
1.21e-05	-0.627756	0.294	0.417	0.23271	Rad54l2
1.77e-16	-0.628892	0.689	0.85	3.4e-12	Polr1c
0.00186217	-0.628929	0.154	0.231	1	Kat8
3.24e-05	-0.628986	0.209	0.328	0.622263	Sos1
9.26e-09	-0.62909	0.343	0.518	0.000177938	Mpst
1.76e-52	-0.629341	1	1	3.38e-48	Anxa7
5.1e-10	-0.629478	0.442	0.627	9.8e-06	Slc7a6os
4.01e-05	-0.629642	0.247	0.362	0.770451	Srcap
0.000282844	-0.629897	0.172	0.267	1	Wdr59
4.79e-08	-0.630024	0.378	0.535	0.000919429	Zhx1
7.82e-12	-0.630234	0.5	0.701	1.5e-07	Adgrf5
1.31e-09	-0.630326	0.395	0.578	2.51e-05	Urm1
1.49e-12	-0.630431	0.561	0.735	2.86e-08	Mgrn1
3.45e-13	-0.630592	0.503	0.708	6.64e-09	Inpp5k
2.79e-05	-0.630592	0.259	0.376	0.536211	Plrg1
4.25e-05	-0.630592	0.247	0.361	0.816036	2300009A05Rik
4.29e-10	-0.630802	0.483	0.646	8.25e-06	Ttc33
1.06e-06	-0.630931	0.314	0.464	0.020352	Myo5c
2.77e-05	-0.631052	0.259	0.376	0.532851	Brd9
2.02e-05	-0.631247	0.169	0.287	0.388103	Abcb7
3.71e-06	-0.631422	0.279	0.413	0.0711987	Tmem203
3.37e-10	-0.631884	0.465	0.641	6.47e-06	Aqr
1.05e-08	-0.632018	0.366	0.536	0.00020112	Cmtr1
5.65e-09	-0.632473	0.39	0.564	0.000108493	Prkag1
3.37e-12	-0.633039	0.578	0.735	6.46e-08	Ccar2
0.000664773	-0.633327	0.125	0.209	1	Commd5
0.00130419	-0.633327	0.134	0.213	1	Igip
1.4e-10	-0.633403	0.448	0.643	2.69e-06	Mul1
7.01e-06	-0.633497	0.238	0.372	0.134671	Rock1
0.000102841	-0.633776	0.18	0.285	1	Tmem63b
5.35e-18	-0.633978	0.709	0.868	1.03e-13	Khnyn
2.8e-06	-0.634223	0.305	0.444	0.0537655	Snrnp27
2.94e-19	-0.634284	0.651	0.867	5.64e-15	Pak1
4.84e-08	-0.63431	0.343	0.51	0.000930159	Rp9
0.000872806	-0.63431	0.128	0.21	1	Dtx2
2.08e-14	-0.634547	0.683	0.81	3.99e-10	Camk2d
7.13e-07	-0.634816	0.279	0.427	0.0136984	Marveld1
3.65e-05	-0.63506	0.265	0.378	0.701333	Rbbp6
2.69e-29	-0.635595	0.904	0.981	5.16e-25	Esrp1
9.21e-05	-0.63586	0.25	0.357	1	Wwc2
1.95e-08	-0.635922	0.416	0.576	0.000374027	Strn4
[truncated: 2,822 more rows]
