# Supplementary material for: TMPRSS11B promotes an acidified microenvironment and immune suppression in squamous lung cancer
Source: EMBO Rep. 2025 Nov 10;26(24):6346–79. doi: 10.1038/s44319-025-00631-1 (PMC12714794; doi:10.1038/s44319-025-00631-1)
Supplement: Supplementary file 10 — Source data Fig. 5 [file 44319_2025_631_MOESM10_ESM.zip › Figure 5/5C-D/Ranked list_DGE_T11b-high LUSC vs LUAD.rnk]

Krt13	7.531386741
Krtdap	7.385970554
Klk14	7.300435508
Krt6b	7.28502221
Tgm3	7.271212721
Calml3	7.130482434
Klk10	6.990361265
Klk13	6.950146277
Cnfn	6.922439348
Tmprss11g	6.786311423
2300002M23Rik	6.642035975
Tmprss11b	6.63815904
Crct1	6.636958032
Clca3b	6.606763197
Arg1	6.570444218
Lypd3	6.487772703
Nccrp1	6.484287522
Sprr2d	6.311307314
Cxcl3	6.264815341
Abca12	6.246436812
Gm9573	6.232456785
Sprr3	6.151025218
Krt16	6.108208362
Tgm1	6.085211773
Sprr2f	6.058447095
Prss27	6.009107223
Gsdmc	5.95687337
Ecm1	5.794078418
Ppbp	5.754017398
Krt6a	5.709111563
Alox12b	5.654810581
Krt14	5.553138628
Il1r2	5.303426791
Dsg3	5.300621355
Krt17	5.250461817
Gjb2	5.217421801
Il1f9	5.204457407
Sprr1a	5.165982507
Fam25c	5.112100568
Pbp2	4.983948985
Ppfia3	4.954960079
Gsdmc2	4.896183449
Pglyrp4	4.813930299
Pitx1	4.781527985
Lgals7	4.762354528
Clec2g	4.738642172
Psca	4.716594606
Upk1b	4.643484939
Aldh1a3	4.573549399
Elovl4	4.537729478
Defb1	4.489413566
Elf5	4.489282703
Cldn1	4.477227862
Clca2	4.453803396
Skint3	4.403978089
S100a7a	4.366673395
Duoxa1	4.360693991
Pkp1	4.358149229
Krt5	4.353255479
Xlr4a	4.340678186
Prss22	4.326765014
Ifit1bl1	4.307531856
Phyhip	4.281169406
Mmp12	4.267108051
Spink5	4.226307471
Gpnmb	4.222771452
Ankk1	4.222675764
Slc5a9	4.19369535
Wfdc5	4.19209989
Spp1	4.139118118
Csta1	4.126912762
Tgm5	4.120512807
Mreg	4.109100161
Ephx3	4.107875982
Tmprss11e	4.094122827
Chil4	4.093350134
Ctsl	4.064238167
Cpe	4.024044391
Gdpd2	4.009496082
Emp1	4.007334741
Cyp4f39	3.954031206
Cysrt1	3.946650675
Ccl9	3.943756602
Tnfaip2	3.933353853
Saa3	3.928973384
Sprr2h	3.908567173
Dhrs9	3.897840767
Tprg	3.886072536
Rnase2b	3.871092468
Serpinb2	3.864173054
Klk11	3.860632696
Adgrf4	3.854119389
4833423E24Rik	3.797535861
S100a8	3.787969884
Chit1	3.783036291
Car12	3.743200454
Aqp3	3.723237479
Grhl3	3.696821996
Rhov	3.694698824
Npy	3.691024152
Slc6a14	3.687772654
Cxcl5	3.684901973
Rnase1	3.679748483
Tm4sf19	3.667559074
Tmem45a	3.662810759
Pinlyp	3.66063966
Serpinb11	3.658471823
Pou3f1	3.639106498
Dapl1	3.636280454
Fgd3	3.630885992
S100a9	3.624338545
Ctsk	3.615575696
Dmkn	3.602024242
Duox1	3.601138648
Mmp9	3.577705954
Arc	3.568227041
Prdm1	3.558434197
Vsig10l	3.536807923
Trim29	3.521204633
Il1a	3.496669382
Stac2	3.478050942
Barx2	3.42400657
Rdh12	3.38074858
Bex1	3.379747751
Csf3r	3.373124809
Nmb	3.36396241
Cst6	3.360130549
Zfp185	3.303212884
Acpp	3.299357126
Ankrd35	3.259758191
Odaph	3.255700608
Clec4d	3.253999205
Itgam	3.250231486
Tmem40	3.247655819
Hopx	3.243794329
Hk3	3.222675764
Plpp1	3.20822789
Nipal4	3.205768182
Adam8	3.205341791
Evpl	3.173936416
Trem2	3.156430282
Gjb6	3.142364358
Flrt2	3.126912762
Fat2	3.109329579
Hmox1	3.10246797
Mamdc2	3.093817591
Foxc1	3.072444367
Igsf6	3.055982997
Vnn1	3.047430173
Lpl	3.043780609
Acsbg1	3.013920174
Gja1	3.005772908
Pthlh	3.000449274
Gm14137	2.991761109
Col17a1	2.991578469
Mall	2.982567755
Prom2	2.961034593
Trp53inp2	2.960494965
Itgb2	2.936705264
Cd84	2.935788642
Cd300lf	2.934855941
Gna15	2.913475974
Slc5a1	2.911031213
Mxd1	2.891758886
Tmprss13	2.889109667
Krt4	2.879479884
Krt80	2.864594833
Gpr87	2.846222059
Slc37a2	2.842978832
Slc11a1	2.826105013
Itgax	2.825625474
Ada	2.822706437
Abca1	2.80945034
Cybb	2.804731362
Rcn1	2.791553703
Ammecr1	2.7738316
Csf2rb	2.76560922
Cd68	2.764367874
Cd109	2.758007497
Slc26a4	2.738642172
Cdh3	2.731884806
Tyrobp	2.731733803
Duoxa2	2.728588507
Htra1	2.727623171
Npl	2.72353528
Srgn	2.715124365
Hvcn1	2.709959417
Ccl6	2.69468198
Plat	2.690039153
Trp63	2.685202913
Plet1	2.673874776
Tnc	2.671527976
Slc25a48	2.647876708
Fermt3	2.642165916
Kctd1	2.626167443
Pla2g7	2.598666163
Msr1	2.586639079
Spns2	2.57419834
Melk	2.5741064
Cd36	2.567214719
Rhbdl3	2.554930219
Hmgn3	2.547216101
Atp6v0d2	2.546328939
Wnk4	2.545997094
Teddm3	2.540096493
C3ar1	2.530904569
Grhl1	2.529909151
Clec4n	2.527963171
Mfge8	2.523020392
Anxa9	2.516249751
Plau	2.513082472
Kif21a	2.493838503
Bambi	2.482543813
Cd274	2.480844415
Rassf10	2.464467209
Scd1	2.463939787
Adamtsl4	2.461304228
Abcg1	2.461108196
Anxa1	2.455256239
Lhfpl2	2.441376131
Slpi	2.438925356
Ptn	2.428786909
Dlk2	2.425854731
Rab38	2.425142699
P2ry2	2.419024238
Ablim3	2.415171912
Mcoln3	2.413802482
Arhgef4	2.400225954
Insl6	2.39830204
Zfp750	2.396957266
Kank1	2.396361015
Myo5a	2.391719698
Enpp3	2.390040326
Nectin1	2.387169801
Mab21l4	2.385970554
Dusp22	2.371433198
Stra6l	2.368996576
Ephb6	2.366673395
Dsc2	2.358973285
Cyp27a1	2.355970198
Il1b	2.351160395
Wfdc17	2.3366845
Scel	2.326819952
Apcdd1	2.323604673
Cd37	2.323604673
Pstpip1	2.323604673
Ces2f	2.319017403
Ctss	2.317308219
Rassf5	2.317178404
Gas1	2.312109034
Spi1	2.308957897
Lratd1	2.305292794
Plek	2.302994393
S100a14	2.301096361
Lyz1	2.300752002
Trbc2	2.297373131
Chil1	2.295921674
Slamf7	2.289657341
Cd300c2	2.287727636
Reln	2.283447546
Fcgr3	2.281479197
Cd53	2.270655793
Orm1	2.265390059
S100a10	2.263457011
Ltf	2.249705173
Rnf39	2.24938958
Cdkn2b	2.248220807
Tmem154	2.244533102
Sirpa	2.241719706
Slc36a2	2.239836315
Afap1l2	2.235656973
Ncf1	2.235129485
Fcer1g	2.235119731
Gngt2	2.234770541
Ctsd	2.219188744
Dusp5	2.206294297
Zranb3	2.206081369
Slc7a11	2.198073791
Ly6a	2.197474789
F7	2.187949573
Fcgr2b	2.177927217
Cd300a	2.173689632
Sult2b1	2.172295349
Lcn2	2.162781878
Ptafr	2.158973971
Slc15a3	2.147850592
Epha2	2.146719723
Il1rn	2.146435999
Ctsb	2.138987498
Fth1	2.129265072
Tbxas1	2.12887628
Sh3kbp1	2.124623638
Cyp26b1	2.122557154
Frmpd1	2.119732339
Clca1	2.118606904
Cib2	2.115018051
Dmxl2	2.114790658
Wnt10a	2.113037687
Plekho2	2.111889044
Csf2ra	2.107875982
Arl11	2.107875982
Nqo1	2.105851146
Vim	2.104770071
Mafb	2.103516877
Ppl	2.077550208
Bhlhe41	2.077444085
Gbp4	2.06669637
Sntb1	2.064870404
Tpm2	2.054321135
Evi2a	2.04797023
Rasal1	2.042795565
Ly6k	2.03865549
Vnn3	2.037404282
Hspa1b	2.034417979
Aplp1	2.028148789
Ceacam1	2.026203608
Matn2	2.021814223
C5ar1	2.01937858
Cdsn	2.016943334
Pim1	2.011315631
Ltb4r2	2.008032073
Smox	2.003906401
Perp	1.994371777
Mif	1.990950171
Dusp14	1.988256062
Crlf2	1.983849581
Cxcl15	1.979961097
Tns4	1.979934799
Prap1	1.979218055
Cd44	1.975934053
Pirb	1.964523579
H2-M2	1.963515583
Cd52	1.963348459
Dsp	1.954778965
Tiam1	1.949352788
Zc3h12c	1.947456187
Slc35f2	1.940276033
Strc	1.939782044
Ptprc	1.92604214
Dusp1	1.922605007
Myo1f	1.918348194
Msantd3	1.916979413
Nrg1	1.906369618
Pak6	1.896594532
Phospho1	1.895743133
Pglyrp1	1.894385045
Mpeg1	1.8890212
Tnfrsf26	1.87881983
Trpv2	1.877025656
Bcl2a1b	1.876145696
Rgs1	1.873571752
Clip4	1.868898558
Tubb2a	1.867628613
S100a4	1.867039526
Emilin2	1.866966269
Bst1	1.866798523
Rgs12	1.862666323
Tubb6	1.860632696
Hist1h1b	1.855582717
Jdp2	1.854621458
Gpsm3	1.854119389
Cyth4	1.847920513
Cd33	1.817812385
Lpcat4	1.809544094
Bdh1	1.807589526
Mapk6	1.8037372
Zdhhc14	1.798763164
Gask1b	1.791429586
Cxcr1	1.788110848
Pdpn	1.787613267
Aldh1a7	1.785335407
Wnt7b	1.776905189
Ckb	1.769015821
Was	1.767788518
Zfp385a	1.767211324
Itih4	1.766734479
Plcd1	1.763425273
Robo1	1.760837918
Nectin4	1.75904197
Epn3	1.758007497
Megf9	1.758007497
Pgam1	1.756332115
Cers3	1.752856031
Malt1	1.7463161
Hexb	1.742253426
Eif4e3	1.738642172
Apoc1	1.738642172
Nfam1	1.738642172
Hp	1.735751964
Sorbs1	1.733624097
Oxct1	1.723122754
Tnf	1.721963431
Plk3	1.720830896
Hsd17b2	1.711369242
Irf5	1.709017003
Nckap1l	1.707615276
Renbp	1.707106599
Gsto1	1.70053597
Rap2b	1.689476115
Havcr2	1.688889137
Lgals1	1.684437951
Pard6g	1.680343531
Mertk	1.676426776
Lcp2	1.675906417
Pygl	1.672754236
Fcgr4	1.67214676
Il1rl2	1.671810663
Dse	1.669929422
Igfbp2	1.667571583
Pik3cb	1.663591467
Soat1	1.662914846
Rab11fip5	1.660235827
Duox2	1.654719688
Bmx	1.654373255
Gnai1	1.653753274
Arhgap9	1.652054487
Sftpa1	1.643514828
Smpdl3b	1.636127261
Def6	1.629294776
Msn	1.627989532
Fam57a	1.625579507
Maf	1.62403905
Tubb2b	1.621072576
Fmnl1	1.620990583
Ust	1.620460746
Cebpb	1.620418021
Trex2	1.620358154
Ifitm1	1.618766981
Hk2	1.617043578
Dpep2	1.614653455
Slc39a8	1.607158247
Pik3ap1	1.605580642
Selplg	1.603712592
Cfp	1.599479424
Dst	1.595750129
Lrrc28	1.594906695
Plekhg6	1.593101329
Tacstd2	1.574536996
Vat1	1.573837242
Mmp19	1.572904967
Itgb8	1.572632221
Lgalsl	1.570546841
Apbb1ip	1.567414511
Tnfrsf1b	1.566062717
Fscn1	1.563963641
Ugt1a5	1.56209278
Itga5	1.560044869
Lgals3	1.559150192
Klf4	1.555465522
St6galnac4	1.551015169
Hsd17b7	1.548036239
Procr	1.547699389
AA467197	1.544142492
Dnajb1	1.542217435
Tmem64	1.540228614
Fam111a	1.540191472
Clca3a1	1.539333364
Mitf	1.537729478
Lgmn	1.533790332
Syk	1.531484264
Hspb1	1.52986936
Aim2	1.528719103
Fads2	1.527461143
Rapgefl1	1.527138067
Plxdc1	1.525648449
Gltp	1.522222056
Lrp8	1.520462002
Dock2	1.518252104
Gpr137b	1.518213938
Stk39	1.510912719
Fam83d	1.510017797
Mrc1	1.505232935
Amotl1	1.504969826
Lipa	1.503686289
C3	1.501983182
Dhrs1	1.500748924
Urah	1.500337075
Lat2	1.499066739
Gpr65	1.497634072
Cds1	1.494568855
5031439G07Rik	1.493346043
Piga	1.492623743
Gla	1.491676135
Crybg1	1.490714659
Emb	1.487905125
Slc34a2	1.482125379
Sla	1.479723875
Hcls1	1.479554951
Ly6g6c	1.479290461
Fxyd5	1.475607766
Apoe	1.47511747
Apobr	1.471358293
Lpxn	1.463462336
Ctsz	1.462719658
Dram1	1.457998367
Ermp1	1.457573843
Ndufa4l2	1.454468999
Lamp3	1.453400101
Jag2	1.451964924
Pycard	1.449499412
Alox5ap	1.445029988
Alox15	1.44438082
Tgfbi	1.443325807
Hist1h3d	1.440300897
Gusb	1.435266756
Hr	1.433139625
Layn	1.431664419
Plin2	1.431229166
Irf1	1.429358286
Smim3	1.419149006
Psap	1.414933631
Tmem132a	1.414900507
Acot1	1.413241885
Ddhd1	1.411886314
Atg9b	1.407630972
Sirpb1c	1.407191303
Pik3cd	1.406445742
Pmp22	1.399687066
Enpep	1.396249975
Clic3	1.394403915
Metrnl	1.394269877
Cd302	1.392534265
Cited2	1.39111032
Pltp	1.390983802
Rnasel	1.385005217
St3gal6	1.382498362
Sh2b2	1.382156855
Sftpc	1.379744704
Znrf3	1.375134973
Pkp3	1.374859234
Ppp1r18	1.371547761
Scnn1b	1.37049106
Rab8b	1.369408362
Creg1	1.368873536
Plekhn1	1.368184183
Eps8l2	1.367223643
Acp5	1.365546436
Emp3	1.364911647
Slc16a6	1.356771537
Tmem37	1.355698302
Xdh	1.354176372
Slc35e4	1.349196387
Fetub	1.345758964
Ppp1r15a	1.344863792
Slfn2	1.341983202
Galnt18	1.340501742
Coro1a	1.340380385
Rab32	1.336543728
Cmtm3	1.336543728
D16Ertd472e	1.335758873
Sdc3	1.33474523
Ubtd1	1.331589657
Hilpda	1.330491058
AI661453	1.329594548
Grn	1.328039947
Tmem50b	1.319060748
Slc9a3r1	1.308418269
Hist1h1a	1.303775699
Dach1	1.300833365
1-Mar	1.300200068
Ramp3	1.299938482
Nkx2-1	1.299791431
Hebp1	1.298553301
Ankrd22	1.297270525
Plch2	1.293745384
Jup	1.292714241
Cpeb2	1.290716379
Oasl1	1.290141914
Fads1	1.289427557
S100a16	1.288193245
Tifa	1.266337472
Rab31	1.265436138
Snrk	1.264146439
Ager	1.263888846
Capg	1.263495795
Adgrl2	1.261739417
Vsir	1.260594875
Zfand5	1.260278737
Rassf8	1.258016331
Esd	1.253475814
Blmh	1.251903207
Gba	1.244291011
Ccna2	1.243382474
Fah	1.236141831
Ifitm10	1.232751242
S1pr2	1.232181645
Bag2	1.231862104
Cstb	1.229406997
Blnk	1.22844744
Lpin2	1.227336713
Fam171a2	1.226928653
Il1rap	1.223220605
Prrg4	1.220793867
Dapk2	1.218251673
Cmtm6	1.21570316
Endod1	1.211894285
Trim62	1.211129943
St3gal1	1.209389104
Sun2	1.203969569
Samhd1	1.200792267
Rasa4	1.20042793
Prdx5	1.197746686
Pir	1.197250987
Vwa1	1.194321656
Cenpa	1.192992595
Smo	1.189658968
Dok3	1.189085007
Timp2	1.18888096
Sh3bp2	1.18689145
Ier5	1.186496245
Arhgef10l	1.185899077
Fgfr2	1.185442234
Cln8	1.184540635
Kctd12	1.183170968
Sat1	1.180187258
C1qb	1.180113079
Notch3	1.178406757
Irf7	1.174227049
Muc13	1.171531547
Gpat4	1.171071274
Reep4	1.169799337
Rab24	1.168446382
Matn4	1.167754856
Gpc1	1.166976494
Ggta1	1.162781878
Inpp5d	1.161097143
Apobec1	1.157143527
Trim25	1.148694542
Mlc1	1.148162666
Fam129b	1.141740058
St6galnac6	1.135532325
Arrdc4	1.133425521
Tpbg	1.133359687
Cadm1	1.125539191
Slc39a6	1.122247163
Spats2	1.119276967
Srxn1	1.118390921
Ehd1	1.117914452
Tcirg1	1.111986723
Gcat	1.111368866
Mroh6	1.110610949
Zeb2	1.107875982
Cd200	1.107137085
Atf3	1.106373956
Notch1	1.101212251
Desi1	1.099313968
Tfrc	1.09562257
Thbs3	1.095335685
Il2rg	1.09131379
Pnpla7	1.090290965
H2-Q7	1.087649801
Nlrx1	1.086565475
Tspan11	1.086565475
Cdca7l	1.083553585
Net1	1.077507991
Cdk20	1.076922472
Ildr1	1.074902558
Gjb4	1.068790774
Atp6v1c2	1.068790774
Fam131c	1.067949797
Rgs10	1.067801836
Fzd7	1.065142997
Nrarp	1.064553781
Osgin1	1.064412333
Rnf149	1.06321176
Gbp2	1.062430609
Zswim4	1.06130056
Ier5l	1.057819656
Wdr91	1.055115837
Dusp7	1.054918599
Kifc1	1.050586178
Ifrd1	1.048478696
Arhgdib	1.048451337
Spc25	1.047394878
Dennd2c	1.044450601
Stom	1.041642985
Fam110a	1.039104984
Ctnnbip1	1.038891914
Trim15	1.037486654
Ddit3.1	1.034843442
Igfbp4	1.033576662
Ndrg1	1.033329028
Trf	1.033184379
Plekho1	1.033040749
Hbegf	1.029351536
Gmpr	1.028612157
Atp1b3	1.027599923
Glipr1	1.025672059
Fam20c	1.01892015
Stra6	1.016495293
Tmem106a	1.01564952
Map2k3	1.014719615
Crybg2	1.014027681
Cpeb4	1.012725719
Uaca	1.010315496
Lgi3	1.010125768
Fnip2	1.009804459
Epha4	1.007390229
Ehf	1.007205665
Mctp1	1.004717032
Hck	1.004536232
Itprip	1.004302047
Rnf125	1.004043592
Ifit3	1.00346986
Natd1	1.001676578
Ptgs1	0.997030213
Slc31a2	0.996138394
Atp13a2	0.995632141
1700017B05Rik	0.991408242
Mmd	0.99070546
C1qa	0.990119546
Gdpd3	0.989107904
Cat	0.988909282
Abl2	0.988042028
Pigz	0.98755547
Bspry	0.986239032
Cldnd1	0.986205169
Slc2a9	0.9842945
Gk	0.982493021
Hras	0.981428867
Tgfb2	0.981212475
Celsr2	0.980945136
Snx7	0.980031584
Hist1h3c	0.97802531
Scnn1g	0.97427042
Iffo2	0.973644642
Rtn4	0.970796704
Cd93	0.970397411
Serpinb5	0.969422379
Cks2	0.96737612
Wwtr1	0.963162149
Blvrb	0.962346731
Rnf144b	0.962124654
Mal	0.961476663
Lpin3	0.958767986
Tacc1	0.95834149
Eid3	0.957759461
Prkar2b	0.957583994
Phlda3	0.953655063
Ece1	0.953170368
Tent5b	0.950146277
Slc6a20a	0.949538954
Ahnak2	0.947007708
Txn1	0.944281749
Capn15	0.943020879
Birc3	0.942491254
Mindy3	0.94211535
Csf1r	0.941629194
Dedd2	0.933733187
Cdca3	0.932059364
Tcp11l2	0.931947271
Prelid1	0.931641619
Mgll	0.928745055
Rrp12	0.92671452
Hsbp1l1	0.926502187
Notch4	0.92555088
Rnd3	0.924356756
Rerg	0.924197825
Mki67	0.921806197
Psapl1	0.918963318
Rab27a	0.917246019
Fes	0.914964945
Tmem104	0.914964945
Plekha7	0.914711269
Cldn4	0.911370157
Dusp3	0.909913599
Phlda1	0.908106027
Mocos	0.908079859
Antxr1	0.907979876
Csrnp1	0.907486792
Ctsc	0.906817391
Rarg	0.906122086
Map7d1	0.905866002
Ndst1	0.905402872
Lpcat1	0.904975973
C1qc	0.902140904
Hist1h2bj	0.899106844
Mgl2	0.897708658
H2-Ab1	0.894977686
Snx8	0.8933194
Hsdl2	0.891345433
N4bp3	0.891330468
Snx25	0.885918434
Prex1	0.884319627
Ccn5	0.883159062
Leo1	0.882169483
Arhgef17	0.88189222
Hist1h2bk	0.881534215
Col23a1	0.881246567
Gm2a	0.881004308
Hist1h2bc	0.879702752
Dtnbp1	0.878483381
B4galnt1	0.877893358
Tgfa	0.876773091
B2m	0.875714406
Vash1	0.874105589
S100g	0.873476509
Cmc2	0.872778845
Rab34	0.872393561
Arhgap45	0.87088997
Cryab	0.868702713
Gbp3	0.865554284
Pdlim2	0.864450362
Pabpc1	0.862942226
Gadd45b	0.86230064
Lyn	0.86124617
Prnp	0.859594519
Hist2h2bb	0.859545101
Ccng2	0.858936406
Trps1	0.8579411
Hif1a	0.856802948
Cd74	0.856439574
Tmem65	0.856048126
Spc24	0.853201936
Wdr12	0.852598361
Usp25	0.848110819
Ppp1r13l	0.847735029
Entpd1	0.847576544
Fyb	0.844436836
Nuak2	0.842750575
Cdk1	0.842477983
Rgl1	0.841981922
Npc2	0.841342828
Gde1	0.840802753
Pcdh1	0.839840895
B4galt5	0.839455886
Mpzl3	0.83858361
Wsb1	0.838432941
Smap2	0.837671548
Wnk2	0.837557198
Tbx2	0.837157913
Itpkb	0.833346596
Rnf150	0.83261832
Ninj1	0.831352546
Rin3	0.830717757
Gbp7	0.828438842
Ptprs	0.82802849
Ankrd50	0.826528004
Yod1	0.825387671
Pitpnm2	0.824798816
Gipc1	0.822986211
Hist1h3b	0.819996867
Fam117a	0.817713743
5-Sep	0.816364467
Fhdc1	0.816178772
Chp1	0.814712405
Plpp3	0.814306442
Bicd2	0.813930299
Atp11a	0.812960493
Lcp1	0.812880802
H2-DMb2	0.812642753
Phldb3	0.812291262
Gnb5	0.812015358
P3h4	0.811201739
Syne1	0.810993016
Cxcl16	0.810962596
Sh3bp5	0.810791958
1810037I17Rik	0.810442137
Fam162a	0.80984223
Il3ra	0.808264313
Krt10	0.808247639
Cdkn1a	0.807700483
Stk24	0.807157655
Ets1	0.807097474
Fkbp11	0.806731162
Hey1	0.806328979
Pstpip2	0.805328395
Tmeff1	0.805069534
Sowahc	0.804809096
G6pdx	0.803933632
Zbp1	0.799524414
Ostf1	0.799455615
Cast	0.798813322
Map3k20	0.798230968
Ly6g6e	0.796486247
Eppk1	0.794736734
Sidt2	0.790596352
Atp6v1e1	0.790132487
Fem1c	0.789666175
Ftl1-ps1	0.787276947
Fam83g	0.78695611
Zc3h12a	0.785947887
Elovl5	0.781077438
Cbx8	0.779747375
Cpxm1	0.778906042
Slc46a3	0.772704008
Shmt2	0.772373029
Nfkbia	0.771687479
Nbeal2	0.771087171
Stx11	0.769669068
Fli1	0.769574032
Ap2a2	0.767233973
Siva1	0.765146807
Nucb2	0.764177264
Stap2	0.763820735
Sh3bp5l	0.763806096
Uba52	0.76160332
Ppp1r14b	0.760169794
Kcnj8	0.760015823
Nfkbie	0.759806782
Tpcn2	0.75904197
Runx3	0.75900997
Cldn5	0.758270979
Bmp1	0.75716226
Ccdc85a	0.755715685
Flna	0.755247079
Zdhhc21	0.75507663
Nusap1	0.752062688
Colec12	0.751353224
Parp12	0.751205633
Sdr42e1	0.749840379
Znrf2	0.74969736
Sema4d	0.748649345
Sec14l3	0.747359389
Fabp4	0.746590925
Slc8b1	0.744768275
Zfand2a	0.742942309
Etv5	0.74274657
Ttc7b	0.738642172
Lrrk2	0.738642172
Maoa	0.738642172
Plxnd1	0.738642172
Mgmt	0.738642172
Anxa8	0.734600378
Sptbn2	0.734490529
Ovol1	0.729539965
Plekhm3	0.727994928
Palld	0.724711954
Eps8l1	0.72318603
Cdca8	0.721963431
Osbpl8	0.721239126
Adk	0.720418413
Dnase2a	0.719946078
Adam19	0.719905609
Slc11a2	0.719533349
6430548M08Rik	0.719127159
Dennd5a	0.719079906
Incenp	0.718178069
Mettl27	0.717982701
H1fx	0.717783567
Tgfb1	0.717682553
Dynll1	0.716548401
Atp6v0e	0.714465296
Rgcc	0.712552943
Mllt11	0.71007302
Ybx3	0.709623279
Lpar5	0.708647432
Tpcn1	0.708584938
Mvk	0.70852958
Sfta2	0.708268523
Pld3	0.707214736
Tbc1d10a	0.706301452
Rasa3	0.705798915
Bnipl	0.703952751
Psat1	0.701961509
Chst12	0.701930394
Dnmt3a	0.700674322
Yif1b	0.69843585
Gsto2	0.697353963
Rnf152	0.69486977
Ston2	0.693453398
Rhog	0.693318181
Crlf3	0.693318181
Cflar	0.692666743
Slc27a4	0.691549464
Hist1h2ag	0.691336457
Eif4ebp1	0.691242253
Ier3	0.690874774
Racgap1	0.689173496
Mcl1	0.688601489
Pkm	0.685727032
Rrm1	0.685343946
Nfkb1	0.685112776
Rab3il1	0.684602332
Arhgef18	0.68364814
Col4a1	0.68209277
H2-Eb1	0.680783366
Ttc7	0.675754466
Igf1	0.673916459
Epas1	0.673200977
Kcnj2	0.672552982
Ppp2ca	0.670746019
Msrb1	0.66928543
Fads3	0.668637768
Rap2a	0.668252844
Ckap4	0.667679664
Dgka	0.667418675
Cldn2	0.665268986
Met	0.66444123
Casp12	0.663591467
Acsl4	0.662511103
Pdzd2	0.661884973
P2rx7	0.66063966
Nradd	0.660140198
Pdxk	0.659865059
Arhgap10	0.657526437
Xpr1	0.655286425
Atox1	0.651357753
Lrp12	0.650204207
H2-Q6	0.649984552
Casp1	0.648928051
Nrp2	0.648756668
Cdk6	0.648371984
Stard5	0.646383664
Uchl3	0.645532768
Dtx3l	0.645392761
Tmem125	0.645042805
Inka2	0.642883189
Arhgap31	0.642595485
Ttc9	0.642368466
Ctsa	0.640718187
Trpv4	0.640152309
Gstt2	0.639106498
Slc16a3	0.639106498
Mal2	0.638945222
Rnf145	0.638846577
Sh3pxd2a	0.637139969
Tm7sf2	0.635137596
Elovl1	0.634658724
Fgl2	0.633672612
Cd99l2	0.633063416
H2-D1	0.631755103
Dlg3	0.629865826
Lsp1	0.62937496
Specc1	0.629343529
Txndc17	0.627998108
Mfsd5	0.62590096
Ikbke	0.625748116
Mad2l1	0.624309496
Pgk1	0.624161497
Nudt19	0.624082408
Dab2	0.623164955
Egln3	0.622624761
Hist1h2bb	0.619445708
Col3a1	0.618703008
AI413582	0.617492685
Sipa1	0.616873209
Igsf3	0.61643624
Ddit3	0.615785424
Ppic	0.615259756
Il1r1	0.614430145
Slc3a2	0.612779216
Slc6a8	0.611303628
Baz1a	0.611152437
Adcy7	0.610886625
Tk1	0.610689441
Kifc3	0.610584027
Maff	0.61034634
Arhgap27	0.610255517
Serpine1	0.610000021
Sh3rf1	0.609929127
Elf3	0.60872035
Lss	0.608127194
Ehd4	0.607397639
Fasn	0.606328204
Rassf4	0.604476934
Man2a2	0.6034017
Gpsm2	0.602320701
Slc49a4	0.601526157
Krt23	0.600465233
Litaf	0.599050056
Cd276	0.598917408
Rgs19	0.598819202
Nebl	0.595684218
Man1c1	0.592662866
Stk11	0.592252685
Bak1	0.590136154
Psmb8	0.589433148
Dut	0.588569106
Faap100	0.586965517
Icam1	0.586247095
Mpzl2	0.585759655
Gja4	0.582724029
Ttpal	0.582366232
Serpinb8	0.582213013
Cfh	0.57797874
Kcnj15	0.577750982
Mdfic	0.576835903
Actr1a	0.574926965
Wfs1	0.573582926
Col5a2	0.573228499
Txnrd1	0.570914726
Map4k5	0.568717171
Afap1	0.568717171
Rbl1	0.568717171
Anxa6	0.567860209
Hebp2	0.567219822
Mcm5	0.566994549
Gabrp	0.566125657
Snrpf	0.56584041
Ahnak	0.565001929
Rbp1	0.56458018
Nupr1	0.562325698
Mkrn1	0.561299699
Ciita	0.56072438
Rab11a	0.560059904
Luzp1	0.559806117
Knstrn	0.559318473
Reep3	0.55672882
Nlrc5	0.554930219
Prkx	0.553362924
H6pd	0.551015169
Myef2	0.550569824
Tmbim4	0.549853111
Tmem140	0.549608348
Psme2b	0.548924444
Fdx1	0.548014465
Ttc36	0.547379648
Egln1	0.546784119
Grk2	0.54666025
Pnp	0.545744685
Stk10	0.544870429
Trib1	0.544469624
Oser1	0.544373352
Fzd2	0.544264127
Grina	0.542891183
Atp6v1g1	0.542780381
Rasip1	0.541315088
Sox18	0.540702794
Nabp1	0.540372545
Sod2	0.540350251
Kremen1	0.536536765
Sdcbp	0.536428399
Mdfi	0.536333997
Stmn1	0.535702113
Tmem71	0.534467609
Ptpn1	0.534133843
Rilpl2	0.533093261
Tmem134	0.529572154
Tank	0.52889119
Dennd4b	0.528222392
Xylt1	0.525046699
Nsdhl	0.52399925
Rcbtb2	0.523531508
Smc4	0.523474077
Upp1	0.523398898
Fam102b	0.523325268
Usp53	0.522995269
Irak3	0.522324265
Mtm1	0.521224566
Atp5o	0.518655245
Glis3	0.518312217
Slk	0.518170291
Sash1	0.517926328
Mfsd12	0.517503178
Hipk2	0.516249751
Sord	0.513855235
Ifnar2	0.513768761
Atp5k	0.51334986
Proser2	0.512929392
Ndufb6	0.512338681
Rhbdf2	0.512006527
Dpp7	0.510472029
Tgfb3	0.509338623
Fam49b	0.50877463
Ifngr1	0.50860834
Tpp1	0.507218766
Ncaph	0.507078105
Def8	0.506621049
Enah	0.505981415
Ppp1r2	0.505250752
Gprc5b	0.504472583
Anpep	0.504385415
Arhgap17	0.503686289
Edem1	0.503364034
Tom1	0.503325185
Sh2d4b	0.502574814
Gng11	0.502174565
Rassf1	0.502126639
Arpc4	0.501198485
Sar1b	-0.500276146
Car2	-0.500426391
Heatr3	-0.500428991
Tyw5	-0.500545492
Cxxc1	-0.500696141
Cgn	-0.500823763
Adprhl2	-0.500898531
Acaa1a	-0.501347926
Ap2m1	-0.501620926
Bloc1s6	-0.501672157
Vapa	-0.50188334
Fbxw17	-0.501918372
Smg9	-0.502365928
4930453N24Rik	-0.502365928
Lrig2	-0.502365928
Zdhhc8	-0.502635263
Sec22a	-0.502733353
Ptcd2	-0.503018583
Tpd52l2	-0.503063724
Smc1a	-0.503330618
Rp2	-0.503626474
Kdm6b	-0.503851455
Sgf29	-0.504013153
Hgsnat	-0.504449242
Bag6	-0.504881059
Thap2	-0.504914859
Tut7	-0.504961704
Rrn3	-0.505039279
Rnmt	-0.505060756
Nap1l4	-0.505283411
Cfap298	-0.505829783
Entpd2	-0.505860951
Cpsf1	-0.506060411
Zfp91	-0.506118062
Elac2	-0.506161497
Acyp2	-0.506361946
Atg2b	-0.506470326
D6Wsu163e	-0.506570957
Eed	-0.50660292
Flad1	-0.506723586
Rc3h1	-0.506856269
Nisch	-0.506885516
Plxnb1	-0.507114242
Rnf167	-0.507209222
Irak2	-0.507314596
Pias3	-0.507461838
Stag2	-0.50758184
Pgp	-0.508101071
Hibch	-0.508151593
Aen	-0.50821549
Trmt10b	-0.50821549
Tmem88	-0.508272568
Impa1	-0.508444528
Sdad1	-0.508485843
Dicer1	-0.508647122
Anxa4	-0.50879664
Azin1	-0.509102363
Gsta4	-0.509279867
Fbxl19	-0.509285341
Rc3h2	-0.509285341
Ubap2	-0.509856141
Erg28	-0.509949311
Mex3d	-0.509981791
Gigyf1	-0.510057318
Glg1	-0.510090043
Eef1d	-0.510094617
Zfand2b	-0.510101576
Slc35b4	-0.510101576
Nfia	-0.51023814
Ttc1	-0.510246177
Bckdk	-0.51028849
Cbfa2t2	-0.51052958
Fpgs	-0.510616855
Kctd6	-0.510717297
Ift27	-0.511136137
Cpsf3	-0.511368226
Atad2b	-0.511732662
Brk1	-0.512202825
Pcbp1	-0.512523275
Wdr4	-0.512582932
Tm2d2	-0.512641228
Cdc42se2	-0.512681251
Jrkl	-0.512896595
Rdm1	-0.513276202
Cln6	-0.513323365
Fam210b	-0.513497593
Mlst8	-0.513544852
Nol7	-0.513800823
Tmsb4x	-0.513960987
Ppil2	-0.513964862
Btf3l4	-0.514123898
Casp3	-0.514436515
Tpm1	-0.514467157
Samd5	-0.514698838
Limd2	-0.514712179
Cpne1	-0.514806185
Usp24	-0.514830621
Ccser2	-0.514997485
Ppme1	-0.51511442
Gmpr2	-0.51511442
Grcc10	-0.515166014
Tmem131	-0.515309129
Fuca2	-0.515370909
Map1lc3a	-0.515630149
Vps37b	-0.515764895
Tanc1	-0.515779104
Csnk1g3	-0.515979994
Efr3a	-0.516035682
Erbb3	-0.516074
Gon4l	-0.516076966
Ap4b1	-0.516171727
Polr2m	-0.516369411
Rabgap1	-0.516472571
Cep250	-0.516498832
Pafah2	-0.517052225
Cutc	-0.517118999
Cox15	-0.51714061
Ints3	-0.517272822
Adpgk	-0.517697581
Swap70	-0.517697581
Cnot7	-0.517697581
Btbd35f2	-0.517697581
Phc2	-0.517885005
Anapc13	-0.517988667
2610002M06Rik	-0.518020151
Zfp715	-0.518434779
Mon2	-0.518580234
Nfe2l1	-0.518610573
Pfdn2	-0.518616495
Utp3	-0.518616495
Mapre3	-0.518616495
Pabpn1	-0.518636926
Arl2	-0.518844924
Slc26a11	-0.518917104
0610030E20Rik	-0.518987429
Eapp	-0.519155585
Kdm4b	-0.519374159
Prpf6	-0.51941374
Vasn	-0.519602632
Cog5	-0.519760785
Mtfr1l	-0.519841694
Imp3	-0.519884035
Dalrd3	-0.520021029
Vapb	-0.520024168
Tnks	-0.520152751
Mier1	-0.520316379
Itgb5	-0.520474284
Gpbp1	-0.520744457
Gstp2	-0.520979772
F2r	-0.521279622
Mri1	-0.521358174
Prorp	-0.521480638
Wiz	-0.521563671
Abcb10	-0.521622903
Tmem176a	-0.521758654
Smarca4	-0.522100422
Tmem176b	-0.522173272
Tmem11	-0.522191326
Topors	-0.522317906
Sirt7	-0.52234994
Slc35a5	-0.522430718
Sdhaf1	-0.522482644
Ckap5	-0.522482644
Sdhaf4	-0.522623141
Epg5	-0.522744381
Slu7	-0.522809463
Ndst2	-0.522897987
Rnf115	-0.523278614
Alg1	-0.523565711
Zbtb41	-0.523579677
Zbtb45	-0.523606238
Mllt1	-0.523631118
Pacs1	-0.523735119
Fam3a	-0.524214901
Nat10	-0.524392234
Zfp317	-0.524392234
Hsph1	-0.524392234
Hnrnpc	-0.525111962
Tmem135	-0.52513417
Akt2	-0.52513417
Supt16	-0.525504995
Ruvbl2	-0.5257349
Ak3	-0.525847786
Hars2	-0.526185516
Nsun2	-0.526311838
Zdhhc12	-0.527041812
Ilf3	-0.527142845
Klc2	-0.527394722
Auh	-0.527552575
App	-0.527603274
Gas2l1	-0.527859594
Pias2	-0.528003487
Zfp414	-0.528144369
Extl3	-0.528144369
Abca2	-0.528319464
Ddx56	-0.528413286
Adgra2	-0.5285117
Cc2d2a	-0.528679592
Bcor	-0.528748639
Mapk3	-0.52883061
Ttc17	-0.528902286
Akt1	-0.528927346
Rnf130	-0.529045834
Dcaf5	-0.529053611
Fbxo22	-0.529463223
Mak16	-0.529514666
1110038F14Rik	-0.529675455
Zfp280c	-0.529846664
Ltbp1	-0.529846664
Gtpbp6	-0.529846664
Erbin	-0.529896609
Prkaca	-0.529973266
Sema4b	-0.530105885
Pex19	-0.530154209
Cox18	-0.530224679
Acer3	-0.530224679
Unc50	-0.530362603
Cstf2	-0.530544461
Crebl2	-0.530658992
Dhx32	-0.530766876
Decr2	-0.530848776
Itgb1	-0.530890224
Irf2bpl	-0.531245905
Stat3	-0.53136827
Arl2bp	-0.531684726
Rpp30	-0.531755622
Med22	-0.531857684
Cnpy4	-0.53188677
Selenbp1	-0.532005418
Mphosph8	-0.532005418
Ctif	-0.532005418
Setd1b	-0.532344357
Timm44	-0.532344357
Ubfd1	-0.532532622
Socs7	-0.532585712
Dyrk1a	-0.53265985
Smim4	-0.532744314
Eif2d	-0.532791117
Mindy4	-0.532820856
Hnrnpk	-0.532830522
Srsf1	-0.533387611
Esf1	-0.533675475
Klc3	-0.533897896
Plekhh1	-0.534195409
Sfxn3	-0.534376322
Rsrc2	-0.534376322
Dcp2	-0.534376322
Rfxap	-0.534376322
Ybey	-0.534376322
Sccpdh	-0.53467066
Ptdss2	-0.534889098
Crebzf	-0.535067103
Nudt16l1	-0.535219264
Ppp1r16a	-0.535532791
Abl1	-0.535765265
Tle5	-0.535881651
Apopt1	-0.535937078
Washc4	-0.536537664
Tefm	-0.536801021
Ppp1r10	-0.537027118
Ccdc61	-0.537115741
Elp3	-0.537482233
Crcp	-0.537753306
Rufy1	-0.537842952
Acvr1	-0.538198033
Uggt1	-0.538198033
Supt20	-0.538328141
Ndufv2	-0.538559566
Smg5	-0.538634156
Dapk3	-0.538984758
Repin1	-0.539061923
Cep164	-0.539106474
Adamts15	-0.539744496
Shfl	-0.540073856
Mms19	-0.540217201
Prmt3	-0.540511899
Clcc1	-0.540536275
Tapt1	-0.540630226
Socs2	-0.540641586
Rpia	-0.540740228
Naa25	-0.540907321
Cbx1	-0.540994201
Mov10	-0.541262708
Foxk1	-0.541465747
Fbxl4	-0.541465747
Il4ra	-0.54159711
Camk1	-0.54218072
Rab1b	-0.542436409
Rhot1	-0.542770763
Hsd11b1	-0.543208484
Zswim8	-0.543265991
Aldh16a1	-0.543393196
Usf3	-0.543972999
Ap4m1	-0.544291791
Fbxw5	-0.54449344
Hars	-0.544939611
Ncstn	-0.545008566
Rsl1d1	-0.545318073
Calcrl	-0.545566257
P4hb	-0.545763504
Etaa1	-0.546034528
Atp11c	-0.546400855
Agtpbp1	-0.546548648
Sephs1	-0.546760047
Cyp4f17	-0.547329045
Exoc7	-0.5475469
Gnl2	-0.547828789
Dgcr8	-0.547880587
Srek1ip1	-0.54795285
Hdlbp	-0.547967583
Timp3	-0.548000861
Edem3	-0.548129478
Timmdc1	-0.548415463
Tor1b	-0.548490557
Xrcc6	-0.548934418
Cby1	-0.549224087
Rxrb	-0.549254294
Ecpas	-0.549271891
Slc7a7	-0.549483215
Impad1	-0.549515186
Arl6ip6	-0.549733363
Rufy2	-0.549789011
Hspbap1	-0.549927326
Nop14	-0.550119059
Pnn	-0.55015533
Gtf3c2	-0.550430095
Clcn5	-0.550864445
Nup205	-0.550864445
Tial1	-0.551149535
Nipal3	-0.551153302
Oma1	-0.551460477
Ctso	-0.551683926
Suclg2	-0.551727043
Clpx	-0.551750349
Ecsit	-0.551750349
Plaat3	-0.55187297
Tmem200b	-0.55187297
Dtymk	-0.55193208
Cul5	-0.552034989
1700094D03Rik	-0.552259027
Sgms2	-0.552439956
Mblac2	-0.552589126
Twnk	-0.552589126
Scmh1	-0.552697603
Vps35l	-0.552912274
Spen	-0.552992001
Ppm1h	-0.553640461
Ahdc1	-0.553712808
Cmip	-0.553712808
Mgst1	-0.553851834
Ythdf3	-0.553869435
Cuedc1	-0.554139577
Phax	-0.554793712
Ddx41	-0.555031506
Dmwd	-0.556462135
Nol11	-0.556506592
Denr	-0.556729695
Sergef	-0.556813712
Ensa	-0.556813712
Wapl	-0.557324129
Glt8d1	-0.557489922
Nectin2	-0.55757684
Mid2	-0.557599279
Rbm28	-0.557668389
Pptc7	-0.557716016
Vezf1	-0.557835295
Pank3	-0.557889146
Lmf2	-0.55807536
Acad11	-0.558249372
Dcaf8	-0.558469603
Tnrc18	-0.558549245
Cul3	-0.559038377
Metap1	-0.559250991
Gpsm1	-0.559439181
Mcrs1	-0.559439181
Lrrc14	-0.55953732
Ambra1	-0.55977917
Acp6	-0.55982695
Nipsnap3b	-0.560016144
Tmem205	-0.560053617
Hdac1	-0.560071209
Nxn	-0.5600881
Epc2	-0.560119938
Tmem102	-0.560163365
Ogfr	-0.56020231
Polr3a	-0.560723768
Chpt1	-0.561203425
Sart3	-0.561259617
Med11	-0.56138123
Bin1	-0.561426489
Srek1	-0.561481553
4932438A13Rik	-0.561520714
Nat9	-0.561814393
Tdrd3	-0.561841671
Cntrl	-0.561912272
Gabpb1	-0.562147156
Jam2	-0.562147156
Vps41	-0.562402156
Slit3	-0.562527363
Hira	-0.56282182
Ccni	-0.563013528
Phf20	-0.563072702
Usb1	-0.563108041
Cep350	-0.56324817
Tcof1	-0.56324817
Pls1	-0.563270589
Polr2h	-0.563325181
Clcn3	-0.563347076
Uprt	-0.563657116
Exosc3	-0.563733125
Nek9	-0.564032962
Idua	-0.5641771
Zfp865	-0.564240167
Thoc3	-0.564396029
Ubqln4	-0.564578285
Sort1	-0.564609998
Rnf166	-0.564635866
Angel2	-0.564789579
Acvr2a	-0.564848675
Uvssa	-0.564946332
Wdr41	-0.565138576
Herc3	-0.565138576
Psmg2	-0.565419502
Supt3	-0.565511221
Cltc	-0.56586887
Rpp21	-0.566685371
Dctn6	-0.567036571
Yeats4	-0.567543186
Epb41l4a	-0.567689068
Ube2e3	-0.567805492
5-Mar	-0.568019166
Xpa	-0.568257714
Mecp2	-0.568876864
Atxn7l1	-0.568906784
Fam98a	-0.569141741
Gaa	-0.569406334
Rmdn3	-0.569406334
Rbm34	-0.569589348
Ndufs4	-0.569638426
Brix1	-0.569696858
Dtd1	-0.570110534
Pacsin3	-0.570461883
Sdccag8	-0.570593509
Impdh1	-0.570794979
Abhd6	-0.570866664
Htatsf1	-0.570955121
Carm1	-0.571213091
Tppp3	-0.571284825
Wdr6	-0.57133807
Pcx	-0.571416263
Pskh1	-0.571495005
Pxmp4	-0.571894025
Bcap31	-0.571910065
Iqsec2	-0.571926061
Nat2	-0.572000115
Xrcc1	-0.572314805
Creb1	-0.572559516
Myo10	-0.572677823
Serinc1	-0.572787186
Hook1	-0.572818924
Scaf4	-0.572836974
Phactr2	-0.573035826
Anapc16	-0.573048814
Wdr92	-0.573066081
Mau2	-0.573106143
Trappc5	-0.573301834
Rnf11	-0.573350945
Cops2	-0.573370454
Lamb1	-0.573635753
Zwint	-0.573635753
Pds5a	-0.573948058
Cav2	-0.574014734
Aak1	-0.574096751
Fndc3a	-0.574898137
Ypel3	-0.57496432
Mnat1	-0.575018307
Dnajc18	-0.575018307
Hsp90aa1	-0.575126216
Tmf1	-0.575135082
Inpp5a	-0.575223651
Brcc3	-0.575248604
Nt5c3b	-0.575248604
Birc6	-0.575331692
Epsti1	-0.575466418
Trmt13	-0.575466418
Pak1ip1	-0.575627836
L2hgdh	-0.575771869
Arhgef1	-0.575937148
Mt1	-0.576081195
Sf3b5	-0.576143854
Zdhhc6	-0.576399537
Trip4	-0.576787286
Ldah	-0.57690701
Klf3	-0.5773312
Dpy30	-0.577385321
Vps36	-0.577532396
Agps	-0.578244467
Btbd7	-0.578259106
Cebpd	-0.57832394
Pik3r1	-0.578441951
Sra1	-0.578532393
Trip11	-0.578680348
Kctd17	-0.578907482
Hagh	-0.578907482
Cep70	-0.57897293
Cyb5r3	-0.57927286
Ppil4	-0.579381468
Tomm34	-0.579399001
Usp34	-0.579407708
Trp53rka	-0.579926911
Dhx37	-0.580213089
Rbbp5	-0.580277173
Cdk11b	-0.580426269
Slc35e1	-0.580838602
Bcl7b	-0.581029949
Pebp1	-0.581064683
Slmap	-0.581273796
Fam210a	-0.581373802
Usp47	-0.581435127
Golph3	-0.581557109
Dele1	-0.581557109
Crim1	-0.581813034
Ugdh	-0.583285923
Sugt1	-0.583285923
Ciao3	-0.583285923
Lsm7	-0.583285923
Cbr4	-0.583285923
Rtf1	-0.583285923
Gosr2	-0.583285923
Chchd5	-0.583285923
Pde6d	-0.583285923
Tgfbrap1	-0.583285923
Cpsf7	-0.583285923
Dhps	-0.583285923
Taf10	-0.583285923
Ilf2	-0.583285923
Mib2	-0.583285923
Lmbr1	-0.583285923
Cnot11	-0.583285923
Usp8	-0.583285923
Rbm26	-0.583285923
Orai3	-0.583285923
Birc2	-0.583285923
Sufu	-0.583285923
Bgn	-0.583589297
Sftpd	-0.583642761
Man2b2	-0.58419015
Dennd1b	-0.585033585
Pus10	-0.585221128
Foxj2	-0.585330849
Csnk1g1	-0.58613992
Pfkfb2	-0.586385162
Nemf	-0.586524297
Ddx10	-0.587344139
Dnttip2	-0.587461599
Wfdc2	-0.587493692
Tmem164	-0.587764028
Wdr24	-0.588008333
Mvb12a	-0.588060428
Plagl2	-0.588429226
Nr1d2	-0.588639157
Prcc	-0.588644128
Mcat	-0.588771462
4833439L19Rik	-0.588824106
Hmox2	-0.588932486
Luc7l	-0.588960247
Heyl	-0.589045192
Vps72	-0.58910325
Slc38a2	-0.589192564
Trim28	-0.589243378
Zranb1	-0.589544913
Zgpat	-0.589636755
Rnf20	-0.589791887
Fgfr1	-0.590099135
Emc10	-0.590126054
Clk1	-0.590422104
Tcf7l1	-0.590481424
Gemin7	-0.590959851
Myo1d	-0.590974457
Amfr	-0.591581631
Lrrc20	-0.591625224
Eid1	-0.591638635
Srprb	-0.591716597
Nme7	-0.591873419
Scaf8	-0.59200314
Shoc2	-0.59200314
Msh3	-0.59200314
Pacsin2	-0.592563737
Ldlrad4	-0.592563737
Brpf3	-0.593066944
Dcun1d1	-0.59307524
Ciz1	-0.593201392
Suclg1	-0.593345429
Brf2	-0.593374741
Ltbp2	-0.593554258
Ube3b	-0.593606729
Nudc	-0.593827083
Eif4ebp2	-0.593933167
Rgmb	-0.593933167
Cep44	-0.594341111
Mapk1ip1l	-0.594497315
Gtpbp10	-0.594781562
Stambpl1	-0.594936283
Fadd	-0.595176334
Naprt	-0.595512225
Actr8	-0.595913531
Camta2	-0.596342076
Cops6	-0.596461312
Rab43	-0.596474695
Asrgl1	-0.59696086
Rusc1	-0.59712483
Cd34	-0.597292781
Slc10a7	-0.597407031
Inpp5f	-0.597407031
Insig2	-0.597523161
Mxra8	-0.597673753
Patz1	-0.597712994
Tpt1	-0.597740206
Nup214	-0.598007429
Aar2	-0.598007429
Aprt	-0.598054523
Diaph2	-0.598294589
Fem1a	-0.598294589
Hdac6	-0.598392815
Mboat1	-0.598661149
Pbx2	-0.599316033
Plin3	-0.599400587
Ikbkb	-0.599405588
Traf3ip2	-0.599450742
Uevld	-0.599943267
Ddx17	-0.600029187
Kmt2b	-0.600359436
Tram1	-0.600582746
Setdb1	-0.600987925
Micos13	-0.601001511
BC031181	-0.601309605
Rad21	-0.601412541
Stag1	-0.601531632
1810030O07Rik	-0.602324697
Pgrmc2	-0.602452443
Tmem161a	-0.602763297
Tlk1	-0.602826109
Wwox	-0.602881403
Zfp369	-0.603049178
Fuca1	-0.603092475
Wdr11	-0.603277398
Sel1l	-0.603277398
Zfp362	-0.603323676
Tbc1d22b	-0.603489494
Lima1	-0.603666632
Apeh	-0.603750025
Exoc2	-0.603912574
Ift52	-0.603959491
Rtl8b	-0.604119426
Madd	-0.604323913
Cic	-0.604347538
Mlh1	-0.604502409
Dhx36	-0.604614432
Tti2	-0.604899736
Ptbp2	-0.605312229
Map1s	-0.605312229
Tmed5	-0.605466158
Pkp4	-0.605789421
Eif3f	-0.605792057
C330018D20Rik	-0.606005999
Cluh	-0.60639339
Snx17	-0.606532267
Psip1	-0.606808646
Spink4	-0.607132665
Calm1	-0.607346489
Hmbox1	-0.607465735
Arhgef10	-0.607533469
Tmem183a	-0.607808242
Adgrv1	-0.608376904
Tmem119	-0.608376904
Ptrh2	-0.608628771
Acaa2	-0.609221218
Osbpl5	-0.609281131
Mturn	-0.609281131
Hmgcll1	-0.609281131
Snx10	-0.610042381
Pdlim4	-0.610190107
Tbc1d13	-0.61083225
Tsc22d3	-0.61106329
Ctnnbl1	-0.611426403
Dnttip1	-0.611482815
Nr2c2ap	-0.611505797
Cmas	-0.611570267
Poc1b	-0.611855075
Eif1	-0.612029324
Samd1	-0.612432269
Rbm33	-0.612729701
Msto1	-0.612902404
Tmem175	-0.612922157
Cask	-0.61295679
Srsf2	-0.613021697
Snd1	-0.613260982
Slc39a7	-0.613263761
Txnl4a	-0.613343157
Zzz3	-0.613343157
Crebbp	-0.61381079
Coa3	-0.613874243
Upf2	-0.613957619
Lrrc41	-0.614312819
Bfsp1	-0.614565089
Ripor1	-0.614994783
Serpinb9	-0.615347132
Zfyve1	-0.615554726
Gpatch3	-0.615890588
Ecd	-0.615890588
Eef1akmt1	-0.615974542
Rnf214	-0.616200545
Gga1	-0.616323109
Maf1	-0.616357745
Esrp2	-0.616415632
Sap18	-0.616516452
Ado	-0.616753875
Ddx3y	-0.616838483
Med24	-0.616838483
AW209491	-0.616838483
Ankrd54	-0.616969049
Emg1	-0.617119518
Ccdc9	-0.617248334
Spred2	-0.617501638
Zfp358	-0.617501638
Vdac3	-0.617501638
Orc5	-0.617637428
Itgb3bp	-0.617637428
Ccdc112	-0.617695954
Zcchc4	-0.617695954
Epb41l5	-0.61775945
Nfrkb	-0.617843145
Rnf19a	-0.618427729
Frk	-0.618909833
Mff	-0.618909833
Man2c1	-0.619001704
Slc30a5	-0.619155879
Atrx	-0.619314232
Sh3pxd2b	-0.619445586
Fam43a	-0.619599622
Ppp2r5b	-0.619658313
Shroom2	-0.619691569
Rnf34	-0.619954633
Ubald2	-0.620095447
Plbd2	-0.620267315
Zfp740	-0.62038755
Ptpn9	-0.620532966
Rbm45	-0.620553181
Mthfr	-0.620760628
Utp6	-0.621253773
Polr1b	-0.621253773
Phrf1	-0.621614042
Rab12	-0.621652363
Foxf2	-0.621674752
Tmem54	-0.621783948
F3	-0.622193524
Dnaja1	-0.622214289
1700109H08Rik	-0.622355488
Nudcd1	-0.622545353
Gtf2i	-0.622891803
Eml2	-0.622976262
Fech	-0.622995633
Dlg1	-0.623238777
Zfp654	-0.623414036
Sf3a3	-0.623508214
Pnrc1	-0.623650546
Pigx	-0.623927907
Por	-0.623991618
Clec2f	-0.624410656
Pdia4	-0.624461251
Slc7a1	-0.624480558
Rbm5	-0.62474553
Cyb5a	-0.625020444
Ttc23	-0.625241239
Bphl	-0.625349982
Smad5	-0.625461059
Rad23a	-0.62593026
Tec	-0.626642292
Cwc27	-0.626642292
Qdpr	-0.62680123
Rapgef6	-0.6270073
Ints10	-0.6270073
Adam10	-0.6270334
Mta2	-0.627173567
Tbk1	-0.627215331
Chd8	-0.627553318
Fam160b2	-0.627566484
Rnf216	-0.627739521
Rad54l2	-0.627756072
Polr1c	-0.62889215
Kat8	-0.628928588
Sos1	-0.628985967
Mpst	-0.629089613
Anxa7	-0.629340947
Slc7a6os	-0.629477845
Srcap	-0.629641559
Wdr59	-0.629896865
Zhx1	-0.630023983
Adgrf5	-0.630233604
Urm1	-0.630325679
Mgrn1	-0.630430596
Inpp5k	-0.630591638
Plrg1	-0.630591638
2300009A05Rik	-0.630591638
Ttc33	-0.630802204
Myo5c	-0.630931295
Brd9	-0.631052342
Abcb7	-0.631246961
Tmem203	-0.631422444
Aqr	-0.631883796
Cmtr1	-0.632018495
Prkag1	-0.632473473
Ccar2	-0.633038958
Commd5	-0.633326605
Igip	-0.633326605
Mul1	-0.633402856
Rock1	-0.633497369
Tmem63b	-0.633775693
Khnyn	-0.633977886
Snrnp27	-0.634222888
Pak1	-0.634283896
Rp9	-0.634309926
Dtx2	-0.634309926
Camk2d	-0.634546938
Marveld1	-0.634816224
Rbbp6	-0.635059573
Esrp1	-0.635594796
Wwc2	-0.635859576
Strn4	-0.635922267
Tmem223	-0.635973249
[truncated: 2,821 more rows]
