# Supplementary material for: TMPRSS11B promotes an acidified microenvironment and immune suppression in squamous lung cancer
Source: EMBO Rep. 2025 Nov 10;26(24):6346–79. doi: 10.1038/s44319-025-00631-1 (PMC12714794; doi:10.1038/s44319-025-00631-1)
Supplement: Supplementary file 10 — Source data Fig. 5 [file 44319_2025_631_MOESM10_ESM.zip › Figure 5/5C-D/GSEA_Broad Institute_M8_T11b-high LUSC vs LUAD/DESCARTES_ORGANOGENESIS_CHONDROCYTE_PROGENITORS.tsv]

NAME	SYMBOL	RANK IN GENE LIST	RANK METRIC SCORE	RUNNING ES	CORE ENRICHMENT
row_0	Flrt2	142	3.126912832260132	0.124827616	No
row_1	Slc7a11	277	2.1980738639831543	0.20546354	No
row_2	Slc6a20a	741	0.9495389461517334	0.15600386	No
row_3	Colec12	908	0.7513532042503357	0.15855761	No
row_4	Lrrk2	919	0.738642156124115	0.19294326	No
row_5	Bgn	1714	-0.5835893154144287	0.0565446	No
row_6	Il6st	2082	-0.6499391198158264	0.012268867	No
row_7	Ifi27	2905	-0.8145292401313782	-0.11855446	No
row_8	Ghdc	3526	-1.0067850351333618	-0.19785543	No
row_9	Syt12	4086	-1.3162661790847778	-0.24918501	Yes
row_10	Gmds	4203	-1.411562204360962	-0.20363343	Yes
row_11	Alcam	4291	-1.495877742767334	-0.14788511	Yes
row_12	Sidt1	4350	-1.5747743844985962	-0.08220758	Yes
row_13	Dock5	4454	-1.7486236095428467	-0.01731051	Yes
row_14	Itgbl1	4539	-1.8889646530151367	0.05846852	Yes
