# Supplementary material for: TMPRSS11B promotes an acidified microenvironment and immune suppression in squamous lung cancer
Source: EMBO Rep. 2025 Nov 10;26(24):6346–79. doi: 10.1038/s44319-025-00631-1 (PMC12714794; doi:10.1038/s44319-025-00631-1)
Supplement: Supplementary file 10 — Source data Fig. 5 [file 44319_2025_631_MOESM10_ESM.zip › Figure 5/5C-D/GSEA_Broad Institute_M8_T11b-high LUSC vs LUAD/DESCARTES_ORGANOGENESIS_EPENDYMAL_CELL.tsv]

NAME	SYMBOL	RANK IN GENE LIST	RANK METRIC SCORE	RUNNING ES	CORE ENRICHMENT
row_0	Pthlh	152	3.0004491806030273	0.076046675	No
row_1	Dusp14	324	1.9882560968399048	0.11180737	No
row_2	Igfbp2	408	1.6675715446472168	0.15437977	No
row_3	Pef1	2385	-0.7033358812332153	-0.23178528	No
row_4	Scrn2	2803	-0.790881335735321	-0.2902193	No
row_5	Dkk3	2880	-0.8098540306091309	-0.2769751	No
row_6	Wls	3401	-0.961086630821228	-0.350745	No
row_7	Ezr	3702	-1.081100344657898	-0.37440255	No
row_8	Cfap69	4013	-1.2551968097686768	-0.39389342	Yes
row_9	Ccdc149	4170	-1.3866828680038452	-0.37660164	Yes
row_10	Bbs9	4205	-1.4122997522354126	-0.3329896	Yes
row_11	Zkscan7	4209	-1.415428876876831	-0.282811	Yes
row_12	Slc2a12	4293	-1.4983969926834106	-0.24631067	Yes
row_13	1700088E04Rik	4383	-1.6212537288665771	-0.20664993	Yes
row_14	Clmn	4396	-1.635765790939331	-0.15043668	Yes
row_15	Shroom3	4545	-1.9040477275848389	-0.11290976	Yes
row_16	Capsl	4550	-1.9134345054626465	-0.04506466	Yes
row_17	Slc5a3	4776	-2.815946578979492	0.009160916	Yes
