# Supplementary material for: TMPRSS11B promotes an acidified microenvironment and immune suppression in squamous lung cancer
Source: EMBO Rep. 2025 Nov 10;26(24):6346–79. doi: 10.1038/s44319-025-00631-1 (PMC12714794; doi:10.1038/s44319-025-00631-1)
Supplement: Supplementary file 10 — Source data Fig. 5 [file 44319_2025_631_MOESM10_ESM.zip › Figure 5/5C-D/GSEA_Broad Institute_M8_T11b-high LUSC vs LUAD/DESCARTES_ORGANOGENESIS_HEPATOCYTES.tsv]

NAME	SYMBOL	RANK IN GENE LIST	RANK METRIC SCORE	RUNNING ES	CORE ENRICHMENT
row_0	Dhrs9	86	3.897840738296509	-0.0021795998	No
row_1	Slc25a48	192	2.647876739501953	-0.01368361	No
row_2	Stra6l	236	2.3689966201782227	-0.013013828	No
row_3	Slc36a2	269	2.2398362159729004	-0.010517945	No
row_4	F7	279	2.1879496574401855	-0.0032899694	No
row_5	Bdh1	364	1.8075895309448242	-0.0137946615	No
row_6	Itih4	375	1.7667344808578491	-0.008546232	No
row_7	Apoc1	386	1.7386422157287598	-0.0034154723	No
row_8	Hsd17b2	393	1.711369276046753	0.0024618187	No
row_9	Pygl	404	1.6727542877197266	0.0073165917	No
row_10	Plekhg6	436	1.5931013822555542	0.007318677	No
row_11	Mmp19	439	1.5729049444198608	0.01347675	No
row_12	C3	474	1.5019831657409668	0.012451588	No
row_13	Cd302	521	1.3925342559814453	0.008385665	No
row_14	Tmem37	539	1.3556983470916748	0.010406031	No
row_15	Fah	583	1.2361418008804321	0.006330601	No
row_16	Gcat	639	1.1113688945770264	-8.497792E-4	No
row_17	Osgin1	663	1.0644123554229736	-0.0013406838	No
row_18	Ndrg1	681	1.0333290100097656	-6.706322E-4	No
row_19	Trf	682	1.0331844091415405	0.003657088	No
row_20	Rnf144b	732	0.9621246457099915	-0.002857279	No
row_21	Mocos	767	0.9080798625946045	-0.006370135	No
row_22	Fkbp11	864	0.8067311644554138	-0.023649454	No
row_23	Sdr42e1	910	0.7498403787612915	-0.03019225	No
row_24	Adk	931	0.720418393611908	-0.031478472	No
row_25	Psat1	954	0.7019615173339844	-0.03327239	No
row_26	Gstt2	1012	0.6391065120697021	-0.042861328	No
row_27	Ikbke	1027	0.6257480978965759	-0.04325294	No
row_28	Il1r1	1040	0.6144301295280457	-0.043261576	No
row_29	Kifc3	1046	0.610584020614624	-0.041779973	No
row_30	Lss	1052	0.6081271767616272	-0.04030866	No
row_31	Sord	1146	0.5138552188873291	-0.05816918	No
row_32	Anpep	1162	0.5043854117393494	-0.059284337	No
row_33	Anxa4	1225	-0.5087966322898865	-0.07049508	No
row_34	Fpgs	1242	-0.5106168389320374	-0.07179932	No
row_35	Cutc	1285	-0.5171189904212952	-0.07867134	No
row_36	Tmem176a	1324	-0.5217586755752563	-0.08466317	No
row_37	Selenbp1	1398	-0.5320054292678833	-0.0981438	No
row_38	Shfl	1443	-0.5400738716125488	-0.10535006	No
row_39	Hdlbp	1479	-0.5479676127433777	-0.11058652	No
row_40	Mgst1	1519	-0.553851842880249	-0.1166591	No
row_41	Acad11	1538	-0.5582493543624878	-0.118194215	No
row_42	Tmem205	1549	-0.5600536465644836	-0.11800023	No
row_43	Pxmp4	1621	-0.5718940496444702	-0.13088341	No
row_44	Inpp5f	1783	-0.5974070429801941	-0.16302705	No
row_45	Cluh	1835	-0.6063933968544006	-0.17146185	No
row_46	Acaa2	1846	-0.6092212200164795	-0.17106192	No
row_47	Snd1	1866	-0.6132609844207764	-0.1725818	No
row_48	Bphl	1944	-0.6253499984741211	-0.18653221	No
row_49	R3hdm2	2036	-0.6412914991378784	-0.20342855	No
row_50	Gne	2070	-0.647117555141449	-0.20781931	No
row_51	Grhpr	2089	-0.6519423127174377	-0.20896198	No
row_52	Chka	2293	-0.6869085431098938	-0.24976881	No
row_53	Errfi1	2313	-0.6902979016304016	-0.250966	No
row_54	Vwa8	2412	-0.7074653506278992	-0.26909152	No
row_55	Sdc4	2418	-0.7095036506652832	-0.26719555	No
row_56	Hip1r	2473	-0.7225973606109619	-0.2757892	No
row_57	Als2cl	2544	-0.7349900007247925	-0.28777403	No
row_58	Agpat2	2599	-0.7471213936805725	-0.29626492	No
row_59	Ngef	2671	-0.7625717520713806	-0.3083494	No
row_60	Pla2g6	2683	-0.7643693089485168	-0.3075148	No
row_61	Selenbp2	2695	-0.7665931582450867	-0.30667087	No
row_62	Preb	2722	-0.771402895450592	-0.30903468	No
row_63	Fabp5	2745	-0.7780223488807678	-0.31051	No
row_64	Ddt	2787	-0.7876926064491272	-0.31603348	No
row_65	Slc25a33	2952	-0.8265570998191833	-0.34786284	No
row_66	Nostrin	2973	-0.8346856236457825	-0.34867045	No
row_67	Ephx2	2986	-0.8378587365150452	-0.34774318	No
row_68	Insr	2987	-0.8380050659179688	-0.34423304	No
row_69	Slc39a14	3030	-0.8496406674385071	-0.34971222	No
row_70	Gjb1	3084	-0.8662198781967163	-0.35748905	No
row_71	Zscan26	3092	-0.8682234287261963	-0.35535866	No
row_72	Plekhg3	3106	-0.8727925419807434	-0.3545003	No
row_73	Sirt3	3232	-0.9090560674667358	-0.37759158	No
row_74	Gsta3	3234	-0.9097456932067871	-0.3739961	No
row_75	Slc19a2	3267	-0.9199014902114868	-0.37702906	No
row_76	Acsl1	3337	-0.941307008266449	-0.38793448	No
row_77	Cryz	3421	-0.971530556678772	-0.40172598	No
row_78	Slc25a15	3433	-0.9757968783378601	-0.40000576	No
row_79	Chmp4c	3440	-0.9771557450294495	-0.3972039	No
row_80	Asl	3473	-0.9876204133033752	-0.3999532	No
row_81	Usp18	3483	-0.9912213087081909	-0.39773798	No
row_82	Pex26	3486	-0.9922555685043335	-0.3940121	No
row_83	Nt5e	3535	-1.0101451873779297	-0.40011013	No
row_84	Ccdc125	3548	-1.0135711431503296	-0.39844686	No
row_85	Ggcx	3561	-1.0173135995864868	-0.3967679	No
row_86	Soat2	3567	-1.0203497409820557	-0.39356992	No
row_87	Rnf128	3580	-1.0254052877426147	-0.39185712	No
row_88	Abcc10	3656	-1.057426929473877	-0.40356728	No
row_89	Grk3	3691	-1.073670506477356	-0.40638652	No
row_90	Pcyt2	3738	-1.0978591442108154	-0.41168678	Yes
row_91	Foxa3	3746	-1.1005616188049316	-0.40858316	Yes
row_92	2310039H08Rik	3763	-1.107987880706787	-0.4073852	Yes
row_93	Sh3bgrl2	3772	-1.110745906829834	-0.40445414	Yes
row_94	Cfb	3801	-1.1286895275115967	-0.40575176	Yes
row_95	Baiap2l1	3803	-1.1296025514602661	-0.40123537	Yes
row_96	Sfxn2	3810	-1.1337100267410278	-0.39777774	Yes
row_97	Ctps2	3820	-1.1395480632781982	-0.3949412	Yes
row_98	Mcrip2	3863	-1.1628952026367188	-0.39910826	Yes
row_99	Cyp3a13	3865	-1.1629540920257568	-0.39445215	Yes
row_100	Galm	3869	-1.1649280786514282	-0.3902182	Yes
row_101	Hkdc1	3877	-1.1682484149932861	-0.38683107	Yes
row_102	Lactb2	3878	-1.1697273254394531	-0.38193142	Yes
row_103	0610040J01Rik	3911	-1.1915067434310913	-0.38382667	Yes
row_104	Hadh	3948	-1.2152754068374634	-0.38648316	Yes
row_105	Nipsnap1	3976	-1.2299937009811401	-0.38714126	Yes
row_106	Aldh3a2	3988	-1.2392702102661133	-0.38431743	Yes
row_107	Zfp395	4006	-1.2513896226882935	-0.382734	Yes
row_108	Tmem150a	4015	-1.2563397884368896	-0.37919307	Yes
row_109	Abcd3	4034	-1.2696473598480225	-0.37774834	Yes
row_110	Pgm3	4049	-1.282960057258606	-0.37538707	Yes
row_111	Rhpn2	4091	-1.319937825202942	-0.37868112	Yes
row_112	Pxmp2	4099	-1.3236421346664429	-0.37464312	Yes
row_113	Rassf6	4140	-1.3619295358657837	-0.37754607	Yes
row_114	Ocln	4148	-1.3673994541168213	-0.37332475	Yes
row_115	Mettl26	4185	-1.3968007564544678	-0.3752209	Yes
row_116	Gstm1	4200	-1.4097791910171509	-0.37232843	Yes
row_117	Steap2	4223	-1.4390184879302979	-0.371035	Yes
row_118	Gldc	4232	-1.4457824230194092	-0.36670056	Yes
row_119	Slc25a10	4253	-1.4685418605804443	-0.3648531	Yes
row_120	Aqp11	4256	-1.4695922136306763	-0.3591278	Yes
row_121	Gpd1	4257	-1.470061182975769	-0.35297012	Yes
row_122	Gipc2	4295	-1.4997625350952148	-0.35465017	Yes
row_123	Ttc38	4300	-1.5048980712890625	-0.34920734	Yes
row_124	Slc22a18	4312	-1.5147771835327148	-0.34522948	Yes
row_125	Atp8b1	4315	-1.5226763486862183	-0.3392818	Yes
row_126	Stard10	4317	-1.5252975225448608	-0.33310795	Yes
row_127	Fgf1	4328	-1.5398932695388794	-0.32880968	Yes
row_128	Mkrn2os	4341	-1.5579748153686523	-0.3248661	Yes
row_129	Aldh6a1	4345	-1.5698522329330444	-0.318936	Yes
row_130	Tmem51	4368	-1.5983166694641113	-0.31697533	Yes
row_131	Slc35d2	4385	-1.6232246160507202	-0.31361917	Yes
row_132	Pctp	4414	-1.6652547121047974	-0.31266928	Yes
row_133	Bche	4424	-1.680488109588623	-0.3075669	Yes
row_134	Phyh	4469	-1.7678183317184448	-0.30963048	Yes
row_135	Chdh	4474	-1.776914358139038	-0.30304825	Yes
row_136	Cbx7	4479	-1.7801860570907593	-0.29645234	Yes
row_137	Nadsyn1	4491	-1.7960776090621948	-0.29129618	Yes
row_138	2810459M11Rik	4535	-1.8823630809783936	-0.29266477	Yes
row_139	Pdia5	4544	-1.893626093864441	-0.28645444	Yes
row_140	Faah	4548	-1.9096462726593018	-0.27910104	Yes
row_141	Pcbd1	4552	-1.919335126876831	-0.2717071	Yes
row_142	Tcea3	4554	-1.9257712364196777	-0.26385576	Yes
row_143	Echdc2	4557	-1.9363524913787842	-0.2561753	Yes
row_144	Steap1	4588	-2.0162453651428223	-0.2541856	Yes
row_145	Cideb	4591	-2.0235798358917236	-0.24613976	Yes
row_146	Dop1b	4611	-2.0765256881713867	-0.24153043	Yes
row_147	Dnajc22	4615	-2.0826969146728516	-0.23345219	Yes
row_148	Pkhd1	4626	-2.104336738586426	-0.22678962	Yes
row_149	Akr1c13	4632	-2.1222622394561768	-0.21897604	Yes
row_150	Hnf1a	4638	-2.1421186923980713	-0.21107925	Yes
row_151	Mgst2	4641	-2.1498494148254395	-0.20250453	Yes
row_152	Dqx1	4649	-2.1853220462799072	-0.19485718	Yes
row_153	Cfi	4653	-2.1920952796936035	-0.18632068	Yes
row_154	Aspa	4655	-2.195624828338623	-0.17733902	Yes
row_155	Slc44a3	4658	-2.202195644378662	-0.16854502	Yes
row_156	Hgfac	4673	-2.270191192626953	-0.16204852	Yes
row_157	Hpn	4685	-2.329371452331543	-0.15465856	Yes
row_158	Hnf4a	4686	-2.336789846420288	-0.1448704	Yes
row_159	Pbld2	4695	-2.370556592941284	-0.13666233	Yes
row_160	Bcas1	4696	-2.373339891433716	-0.12672108	Yes
row_161	Pik3c2g	4699	-2.3913393020629883	-0.11713482	Yes
row_162	Acnat1	4702	-2.4001901149749756	-0.107511476	Yes
row_163	Tfcp2l1	4708	-2.421229124069214	-0.09844559	Yes
row_164	Hmgcs2	4714	-2.4347634315490723	-0.089323014	Yes
row_165	Iyd	4739	-2.5719707012176514	-0.083714366	Yes
row_166	Akr1c19	4742	-2.5968689918518066	-0.0732672	Yes
row_167	Ugt2b34	4751	-2.666341781616211	-0.063820176	Yes
row_168	Krt20	4767	-2.755596399307251	-0.055505645	Yes
row_169	Atp8a2	4779	-2.835005044937134	-0.045997724	Yes
row_170	Sec16b	4780	-2.853515863418579	-0.034045145	Yes
row_171	Sytl5	4796	-3.1741249561309814	-0.023977512	Yes
row_172	Itih2	4803	-3.2807412147521973	-0.011526562	Yes
row_173	Baiap2l2	4812	-3.573763132095337	0.0017213898	Yes
