# Supplementary material for: TMPRSS11B promotes an acidified microenvironment and immune suppression in squamous lung cancer
Source: EMBO Rep. 2025 Nov 10;26(24):6346–79. doi: 10.1038/s44319-025-00631-1 (PMC12714794; doi:10.1038/s44319-025-00631-1)
Supplement: Supplementary file 10 — Source data Fig. 5 [file 44319_2025_631_MOESM10_ESM.zip › Figure 5/5C-D/GSEA_Broad Institute_M8_T11b-high LUSC vs LUAD/DESCARTES_ORGANOGENESIS_SCHWANN_CELL_PRECURSOR.tsv]

NAME	SYMBOL	RANK IN GENE LIST	RANK METRIC SCORE	RUNNING ES	CORE ENRICHMENT
row_0	Afap1l2	270	2.235656976699829	0.0057699555	No
row_1	Sntb1	307	2.0648703575134277	0.055579875	No
row_2	Matn2	316	2.0218141078948975	0.11003166	No
row_3	Megf9	380	1.758007526397705	0.14569546	No
row_4	Mal	733	0.9614766836166382	0.09900398	No
row_5	Fhdc1	844	0.8161787986755371	0.09872766	No
row_6	Entpd2	1201	-0.5058609247207642	0.03855579	No
row_7	Erbb3	1278	-0.516074001789093	0.03703722	No
row_8	Ugdh	1692	-0.583285927772522	-0.032867987	No
row_9	Heyl	1736	-0.5890451669692993	-0.025481794	No
row_10	Wdfy1	2153	-0.6623004674911499	-0.093819186	No
row_11	Cyp2j6	3348	-0.9475498199462891	-0.3164236	No
row_12	Rasa2	3497	-0.9952829480171204	-0.31965014	No
row_13	Serpine2	3936	-1.205466628074646	-0.37749708	Yes
row_14	Deptor	4082	-1.3144692182540894	-0.3712386	Yes
row_15	Ednrb	4313	-1.5161716938018799	-0.37710086	Yes
row_16	Bcar3	4336	-1.5480350255966187	-0.33871824	Yes
row_17	Lmo4	4382	-1.6174921989440918	-0.30320236	Yes
row_18	Itprid2	4401	-1.6476688385009766	-0.26122037	Yes
row_19	Adgrg6	4542	-1.8918349742889404	-0.2378936	Yes
row_20	Dagla	4546	-1.9063024520874023	-0.18560575	Yes
row_21	Tmem117	4712	-2.4298760890960693	-0.15255618	Yes
row_22	Cdh6	4793	-3.096193552017212	-0.08329222	Yes
row_23	Sema3b	4798	-3.1960315704345703	0.0045861774	Yes
