# Supplementary material for: TMPRSS11B promotes an acidified microenvironment and immune suppression in squamous lung cancer
Source: EMBO Rep. 2025 Nov 10;26(24):6346–79. doi: 10.1038/s44319-025-00631-1 (PMC12714794; doi:10.1038/s44319-025-00631-1)
Supplement: Supplementary file 10 — Source data Fig. 5 [file 44319_2025_631_MOESM10_ESM.zip › Figure 5/5C-D/GSEA_Broad Institute_M8_T11b-high LUSC vs LUAD/DESCARTES_ORGANOGENESIS_WHITE_BLOOD_CELLS.tsv]

NAME	SYMBOL	RANK IN GENE LIST	RANK METRIC SCORE	RUNNING ES	CORE ENRICHMENT
row_0	Clec2g	45	4.73864221572876	0.0054454026	Yes
row_1	Ccl9	82	3.943756580352783	0.010292623	Yes
row_2	Il1a	119	3.496669292449951	0.013703895	Yes
row_3	Csf3r	124	3.373124837875366	0.023668846	Yes
row_4	Itgam	132	3.2502315044403076	0.032587484	Yes
row_5	Hk3	135	3.2226758003234863	0.04250363	Yes
row_6	Trem2	140	3.156430244445801	0.051772602	Yes
row_7	Hmox1	144	3.1024680137634277	0.061085463	Yes
row_8	Cd84	159	2.935788631439209	0.067473754	Yes
row_9	Cd300lf	160	2.9348559379577637	0.07689989	Yes
row_10	Gna15	161	2.91347599029541	0.08625736	Yes
row_11	Slc37a2	168	2.8429787158966064	0.09408519	Yes
row_12	Slc11a1	169	2.8261051177978516	0.103162035	Yes
row_13	Cybb	173	2.8047313690185547	0.11151863	Yes
row_14	Cd68	177	2.7643678188323975	0.11974558	Yes
row_15	Tyrobp	181	2.731733798980713	0.12786773	Yes
row_16	Npl	184	2.7235352993011475	0.13618074	Yes
row_17	Ccl6	187	2.6946818828582764	0.14440107	Yes
row_18	Msr1	196	2.586639165878296	0.15097119	Yes
row_19	Cd36	199	2.5672147274017334	0.15878214	Yes
row_20	C3ar1	205	2.530904531478882	0.16582486	Yes
row_21	Clec4n	207	2.527963161468506	0.17372693	Yes
row_22	Myo5a	231	2.3917195796966553	0.17641297	Yes
row_23	Cyp27a1	239	2.3559701442718506	0.18245943	Yes
row_24	Cd37	244	2.3236045837402344	0.18905355	Yes
row_25	Pstpip1	245	2.3236045837402344	0.19651647	Yes
row_26	Ctss	247	2.317308187484741	0.20374197	Yes
row_27	Spi1	250	2.308957815170288	0.21072344	Yes
row_28	Cd300c2	258	2.2877275943756104	0.21655072	Yes
row_29	Fcgr3	260	2.2814791202545166	0.22366115	Yes
row_30	Cd53	261	2.270655870437622	0.23095402	Yes
row_31	Sirpa	268	2.2417197227478027	0.23685072	Yes
row_32	Ncf1	271	2.2351295948028564	0.24359508	Yes
row_33	Fcer1g	272	2.2351198196411133	0.25077382	Yes
row_34	Ctsd	274	2.219188690185547	0.25768417	Yes
row_35	Fcgr2b	280	2.177927255630493	0.2635932	Yes
row_36	Cd300a	281	2.173689603805542	0.27057463	Yes
row_37	Ptafr	284	2.1589739322662354	0.2770744	Yes
row_38	Slc15a3	285	2.147850513458252	0.28397283	Yes
row_39	Ctsb	288	2.1389875411987305	0.2904084	Yes
row_40	Evi2a	309	2.0479702949523926	0.292642	Yes
row_41	C5ar1	317	2.019378662109375	0.2976074	Yes
row_42	Crlf2	325	1.9838495254516602	0.30245867	Yes
row_43	Cd44	329	1.9759340286254883	0.30815336	Yes
row_44	Cd52	332	1.9633485078811646	0.3140248	Yes
row_45	Ptprc	338	1.9260421991348267	0.31912485	Yes
row_46	Myo1f	340	1.9183481931686401	0.32506895	Yes
row_47	Mpeg1	346	1.8890211582183838	0.33005008	Yes
row_48	Tnfrsf26	347	1.8788198232650757	0.33608446	Yes
row_49	Jdp2	359	1.854621410369873	0.33965188	Yes
row_50	Cyth4	361	1.847920536994934	0.34536982	Yes
row_51	Cd33	362	1.817812442779541	0.35120824	Yes
row_52	Hexb	384	1.7422534227371216	0.35224274	Yes
row_53	Nfam1	387	1.7386422157287598	0.35739246	Yes
row_54	Irf5	394	1.709017038345337	0.36157826	Yes
row_55	Nckap1l	395	1.7076152563095093	0.36706275	Yes
row_56	Havcr2	399	1.6888891458511353	0.3718355	Yes
row_57	Mertk	402	1.6764267683029175	0.37678543	Yes
row_58	Lcp2	403	1.6759064197540283	0.38216808	Yes
row_59	Il1rl2	406	1.6718106269836426	0.38710317	Yes
row_60	Dse	407	1.6699293851852417	0.39246663	Yes
row_61	Arhgap9	415	1.6520544290542603	0.39625227	Yes
row_62	Def6	418	1.629294753074646	0.4010508	Yes
row_63	Maf	421	1.6240390539169312	0.40583247	Yes
row_64	Fmnl1	423	1.6209906339645386	0.41082156	Yes
row_65	Cebpb	425	1.6204180717468262	0.4158088	Yes
row_66	Pik3ap1	431	1.6055806875228882	0.41987956	Yes
row_67	Selplg	432	1.603712558746338	0.42503035	Yes
row_68	Cfp	433	1.5994794368743896	0.43016753	Yes
row_69	Apbb1ip	442	1.5674145221710205	0.4334641	Yes
row_70	Tnfrsf1b	443	1.5660626888275146	0.43849397	Yes
row_71	Lgals3	447	1.559150218963623	0.44285002	Yes
row_72	St6galnac4	449	1.5510151386260986	0.44761434	Yes
row_73	Fam111a	455	1.5401915311813354	0.4514751	Yes
row_74	Lgmn	458	1.5337903499603271	0.45596692	Yes
row_75	Plxdc1	464	1.5256484746932983	0.45978096	Yes
row_76	Dock2	467	1.5182521343231201	0.46422285	Yes
row_77	Mrc1	471	1.5052329301834106	0.46840575	Yes
row_78	Gpr65	478	1.4976340532302856	0.47191262	Yes
row_79	Hcls1	487	1.4795548915863037	0.474927	Yes
row_80	Fxyd5	489	1.4756077527999878	0.47944915	Yes
row_81	Apoe	490	1.4751174449920654	0.48418692	Yes
row_82	Lpxn	492	1.4634623527526855	0.48867002	Yes
row_83	Ctsz	493	1.4627196788787842	0.49336797	Yes
row_84	Pycard	499	1.4494993686676025	0.49693745	Yes
row_85	Alox5ap	500	1.4450299739837646	0.50157857	Yes
row_86	Gusb	504	1.4352667331695557	0.50553674	Yes
row_87	Irf1	508	1.4293582439422607	0.50947595	Yes
row_88	Psap	510	1.414933681488037	0.5138032	Yes
row_89	Pik3cd	516	1.4064457416534424	0.5172344	Yes
row_90	Emp3	537	1.364911675453186	0.51727414	Yes
row_91	Slfn2	544	1.3419831991195679	0.5202811	Yes
row_92	Coro1a	546	1.3403804302215576	0.5243689	Yes
row_93	Rab32	547	1.3365436792373657	0.5286616	Yes
row_94	Grn	554	1.3280400037765503	0.5316238	Yes
row_95	Vsir	576	1.2605948448181152	0.5311113	Yes
row_96	Blnk	588	1.228447437286377	0.5326676	Yes
row_97	Samhd1	599	1.2007923126220703	0.53435224	Yes
row_98	Rasa4	600	1.2004278898239136	0.53820777	Yes
row_99	Sat1	614	1.1801872253417969	0.5391746	Yes
row_100	C1qb	615	1.1801130771636963	0.54296494	Yes
row_101	Inpp5d	625	1.1610971689224243	0.5447393	Yes
row_102	Apobec1	626	1.157143473625183	0.5484558	Yes
row_103	Tcirg1	638	1.111986756324768	0.54963803	Yes
row_104	Glipr1	687	1.0256720781326294	0.5425065	Yes
row_105	Tmem106a	690	1.0156495571136475	0.54533416	Yes
row_106	Fnip2	696	1.0098044872283936	0.54749143	Yes
row_107	Mctp1	699	1.0047169923782349	0.55028397	Yes
row_108	Hck	700	1.0045362710952759	0.55351037	Yes
row_109	Ptgs1	705	0.9970301985740662	0.5558438	Yes
row_110	C1qa	710	0.9901195168495178	0.558155	Yes
row_111	Csf1r	747	0.94162917137146	0.55336004	Yes
row_112	Fes	761	0.9149649739265442	0.5534751	Yes
row_113	Tmem104	762	0.9149649739265442	0.55641377	Yes
row_114	Ctsc	770	0.9068173766136169	0.55780584	Yes
row_115	C1qc	775	0.9021409153938293	0.55983454	Yes
row_116	Snx8	779	0.8933194279670715	0.5620521	Yes
row_117	Gm2a	789	0.8810043334960938	0.5629268	Yes
row_118	B2m	794	0.8757144212722778	0.56487066	Yes
row_119	Lyn	805	0.8612461686134338	0.5654648	Yes
row_120	Cd74	811	0.8564395904541016	0.56712943	Yes
row_121	Gbp7	835	0.8284388184547424	0.5647946	No
row_122	Il3ra	859	0.8082643151283264	0.5623949	No
row_123	Pstpip2	866	0.805328369140625	0.5636782	No
row_124	Zc3h12a	881	0.785947859287262	0.5631617	No
row_125	Slc46a3	885	0.772704005241394	0.56499183	No
row_126	Runx3	901	0.7590099573135376	0.56417155	No
row_127	Osbpl8	930	0.7212391495704651	0.5604064	No
row_128	Dnase2a	932	0.7199460864067078	0.5625015	No
row_129	Lpar5	946	0.7086474299430847	0.5619539	No
row_130	Rhog	961	0.6933181881904602	0.5611398	No
row_131	P2rx7	992	0.6606396436691284	0.5567456	No
row_132	Pdxk	994	0.6598650813102722	0.55864775	No
row_133	Casp1	1000	0.6489280462265015	0.55964595	No
row_134	Dtx3l	1005	0.6453927755355835	0.56085	No
row_135	Ctsa	1010	0.6407181620597839	0.562039	No
row_136	H2-D1	1021	0.6317551136016846	0.5618961	No
row_137	Lsp1	1023	0.6293749809265137	0.5637003	No
row_138	Dab2	1031	0.6231649518013	0.5641813	No
row_139	Ehd4	1053	0.6073976159095764	0.56157094	No
row_140	Litaf	1060	0.5990500450134277	0.5621917	No
row_141	Psmb8	1067	0.5894331336021423	0.5627817	No
row_142	Cfh	1075	0.5779787302017212	0.56311756	No
row_143	Nlrc5	1099	0.5549302101135254	0.5599043	No
row_144	Psme2b	1105	0.548924446105957	0.56058127	No
row_145	Grk2	1109	0.5466602444648743	0.56168544	No
row_146	Stk10	1111	0.5448704361915588	0.56321824	No
row_147	Sdcbp	1122	0.5364283919334412	0.5627691	No
row_148	Dennd4b	1130	0.528222382068634	0.5629452	No
row_149	Ifnar2	1147	0.51376873254776	0.5611201	No
row_150	Ifngr1	1155	0.508608341217041	0.5612332	No
row_151	Tpp1	1156	0.5072187781333923	0.5628623	No
row_152	Arhgap17	1163	0.5036863088607788	0.5631768	No
row_153	Hgsnat	1193	-0.5044492483139038	0.55849814	No
row_154	Il4ra	1455	-0.5415971279144287	0.5035478	No
row_155	Ppm1h	1516	-0.5536404848098755	0.4922938	No
row_156	Rnf166	1586	-0.5646358728408813	0.47912034	No
row_157	Epsti1	1653	-0.5754663944244385	0.46663326	No
row_158	Fuca1	1814	-0.6030924916267395	0.43381786	No
row_159	Madd	1824	-0.6043239235877991	0.433804	No
row_160	Tbc1d13	1852	-0.6108322739601135	0.4299014	No
row_161	Cracr2b	2009	-0.6374779939651489	0.39806527	No
row_162	Vwa5a	2066	-0.6461301445960999	0.38797715	No
row_163	Lrch4	2161	-0.6637852787971497	0.36969206	No
row_164	Tmem141	2198	-0.6698226928710938	0.3640241	No
row_165	Pepd	2262	-0.6822639107704163	0.35253164	No
row_166	Lrmda	2275	-0.6838898658752441	0.3521217	No
row_167	Snx24	2289	-0.686024010181427	0.35150146	No
row_168	Cmtm7	2316	-0.691753089427948	0.34807596	No
row_169	Snx2	2321	-0.6925004124641418	0.3494313	No
row_170	Trim65	2331	-0.6943172216415405	0.3497065	No
row_171	Tep1	2366	-0.6997523903846741	0.34456906	No
row_172	Gas6	2372	-0.7005298137664795	0.34573302	No
row_173	Mast3	2443	-0.7164109945297241	0.3328298	No
row_174	Shisa5	2493	-0.7272042632102966	0.3245225	No
row_175	Fchsd2	2537	-0.7343654036521912	0.31754142	No
row_176	Apobec3	2698	-0.7667320370674133	0.28525162	No
row_177	Ly6e	2739	-0.7752938866615295	0.2790536	No
row_178	Tbc1d5	2824	-0.79547119140625	0.26336348	No
row_179	Laptm5	2847	-0.8014554977416992	0.26115912	No
row_180	Tmcc3	2883	-0.8113248944282532	0.25616285	No
row_181	Abcc3	2901	-0.8140001893043518	0.25508478	No
row_182	Plekha2	2904	-0.8144362568855286	0.2572662	No
row_183	Pld2	3009	-0.8445113301277161	0.23738952	No
row_184	Helz2	3044	-0.8532397150993347	0.23274507	No
row_185	H2-M3	3047	-0.853973925113678	0.23505345	No
row_186	Tlr4	3127	-0.8784529566764832	0.22071585	No
row_187	Paqr7	3205	-0.9006190299987793	0.20688386	No
row_188	Ccdc93	3214	-0.9032227396965027	0.2080472	No
row_189	Rnf213	3273	-0.9211289286613464	0.19840793	No
row_190	Hint2	3347	-0.9455645084381104	0.1855891	No
row_191	Fcgrt	3361	-0.9501561522483826	0.18581718	No
row_192	Naip2	3374	-0.9536543488502502	0.18627368	No
row_193	Asah1	3425	-0.9724121689796448	0.17853674	No
row_194	Tcn2	3584	-1.0258898735046387	0.1475137	No
row_195	Wwp1	3720	-1.0873284339904785	0.121683635	No
row_196	Elf4	3767	-1.1089142560958862	0.11525392	No
row_197	Aga	3908	-1.1890069246292114	0.08866441	No
row_198	Rel	3944	-1.2128139734268188	0.08495763	No
row_199	Manba	3972	-1.2269243001937866	0.083033785	No
row_200	Gmfg	4007	-1.2539782524108887	0.07967641	No
row_201	Sp100	4053	-1.2846903800964355	0.074028455	No
row_202	Reps2	4226	-1.440000057220459	0.041294612	No
row_203	Nfatc2	4277	-1.4837502241134644	0.03519998	No
row_204	Glb1	4287	-1.4935979843139648	0.038042277	No
row_205	Neurl3	4307	-1.5106652975082397	0.038767368	No
row_206	Arid5a	4389	-1.6245741844177246	0.026391758	No
row_207	Selenop	4397	-1.6363760232925415	0.030127032	No
row_208	Snx6	4406	-1.6555110216140747	0.03370656	No
row_209	Pparg	4408	-1.6579625606536865	0.038814384	No
row_210	Gsdmd	4501	-1.8148810863494873	0.024660772	No
row_211	Cela1	4538	-1.8884458541870117	0.02290677	No
row_212	Dock8	4572	-1.9673357009887695	0.022057755	No
row_213	Map3k5	4574	-1.9734323024749756	0.028178798	No
row_214	Galnt6	4645	-2.1589651107788086	0.019908765	No
row_215	Tlr2	4716	-2.444685459136963	0.012556404	No
row_216	Il18	4789	-3.0560624599456787	0.006733252	No
