# Supplementary material for: TMPRSS11B promotes an acidified microenvironment and immune suppression in squamous lung cancer
Source: EMBO Rep. 2025 Nov 10;26(24):6346–79. doi: 10.1038/s44319-025-00631-1 (PMC12714794; doi:10.1038/s44319-025-00631-1)
Supplement: Supplementary file 10 — Source data Fig. 5 [file 44319_2025_631_MOESM10_ESM.zip › Figure 5/5C-D/GSEA_Broad Institute_M8_T11b-high LUSC vs LUAD/gsea_report_for_na_neg_1723674399702.tsv]

NAME	GS<br> follow link to MSigDB	GS DETAILS	SIZE	ES	NES	NOM p-val	FDR q-val	FWER p-val	RANK AT MAX	LEADING EDGE
DESCARTES_ORGANOGENESIS_HEPATOCYTES	DESCARTES_ORGANOGENESIS_HEPATOCYTES	Details ...	174	-0.4162854	-2.615865	0.0	0.0	0.0	1084	tags=48%, list=22%, signal=60%
DESCARTES_ORGANOGENESIS_SCHWANN_CELL_PRECURSOR	DESCARTES_ORGANOGENESIS_SCHWANN_CELL_PRECURSOR	Details ...	24	-0.41918522	-1.6248821	0.026086956	0.23419803	0.631	509	tags=38%, list=11%, signal=42%
DESCARTES_ORGANOGENESIS_EPENDYMAL_CELL	DESCARTES_ORGANOGENESIS_EPENDYMAL_CELL	Details ...	18	-0.43894556	-1.5926913	0.03869654	0.19906928	0.711	809	tags=56%, list=17%, signal=67%
DESCARTES_ORGANOGENESIS_SENSORY_NEURONS	DESCARTES_ORGANOGENESIS_SENSORY_NEURONS	Details ...	23	-0.37501156	-1.4687128	0.06949807	0.34199435	0.944	662	tags=35%, list=14%, signal=40%
DESCARTES_ORGANOGENESIS_MYOCYTES	DESCARTES_ORGANOGENESIS_MYOCYTES	Details ...	18	-0.40572447	-1.467047	0.07692308	0.2775065	0.945	501	tags=39%, list=10%, signal=43%
TABULA_MURIS_SENIS_PANCREAS_PANCREATIC_DUCTAL_CELL_AGEING	TABULA_MURIS_SENIS_PANCREAS_PANCREATIC_DUCTAL_CELL_AGEING	Details ...	112	-0.20896935	-1.1918238	0.15451895	1.0	1.0	1146	tags=30%, list=24%, signal=39%
TABULA_MURIS_SENIS_LARGE_INTESTINE_LARGE_INTESTINE_GOBLET_CELL_AGEING	TABULA_MURIS_SENIS_LARGE_INTESTINE_LARGE_INTESTINE_GOBLET_CELL_AGEING	Details ...	255	-0.17035066	-1.1595203	0.15129152	1.0	1.0	1125	tags=26%, list=23%, signal=32%
ZHANG_UTERUS_C13_EPITHELIAL1_CELL	ZHANG_UTERUS_C13_EPITHELIAL1_CELL	Details ...	109	-0.19160017	-1.1380994	0.2392473	1.0	1.0	435	tags=17%, list=9%, signal=18%
TABULA_MURIS_SENIS_LARGE_INTESTINE_SECRETORY_CELL_AGEING	TABULA_MURIS_SENIS_LARGE_INTESTINE_SECRETORY_CELL_AGEING	Details ...	251	-0.16540597	-1.1032928	0.23461539	1.0	1.0	1324	tags=29%, list=27%, signal=38%
DESCARTES_ORGANOGENESIS_CHONDROCYTE_PROGENITORS	DESCARTES_ORGANOGENESIS_CHONDROCYTE_PROGENITORS	Details ...	15	-0.31416836	-1.0721089	0.378	1.0	1.0	736	tags=40%, list=15%, signal=47%
TABULA_MURIS_SENIS_LARGE_INTESTINE_ENTEROCYTE_OF_EPITHELIUM_OF_LARGE_INTESTINE_AGEING	TABULA_MURIS_SENIS_LARGE_INTESTINE_ENTEROCYTE_OF_EPITHELIUM_OF_LARGE_INTESTINE_AGEING	Details ...	355	-0.15090135	-1.0414219	0.35454544	1.0	1.0	1706	tags=37%, list=35%, signal=53%
TABULA_MURIS_SENIS_HEART_ATRIAL_MYOCYTE_AGEING	TABULA_MURIS_SENIS_HEART_ATRIAL_MYOCYTE_AGEING	Details ...	49	-0.21297488	-1.0389252	0.38010204	1.0	1.0	949	tags=33%, list=20%, signal=40%
TABULA_MURIS_SENIS_LARGE_INTESTINE_INTESTINAL_CRYPT_STEM_CELL_AGEING	TABULA_MURIS_SENIS_LARGE_INTESTINE_INTESTINAL_CRYPT_STEM_CELL_AGEING	Details ...	103	-0.17471626	-0.9880003	0.48554912	1.0	1.0	703	tags=19%, list=15%, signal=22%
ZHANG_UTERUS_C2_REGENERATIVE_UP	ZHANG_UTERUS_C2_REGENERATIVE_UP	Details ...	32	-0.22215362	-0.983163	0.46848738	1.0	1.0	622	tags=22%, list=13%, signal=25%
TABULA_MURIS_SENIS_KIDNEY_EPITHELIAL_CELL_OF_PROXIMAL_TUBULE_AGEING	TABULA_MURIS_SENIS_KIDNEY_EPITHELIAL_CELL_OF_PROXIMAL_TUBULE_AGEING	Details ...	103	-0.16503964	-0.9539953	0.56368566	1.0	1.0	1096	tags=27%, list=23%, signal=34%
TABULA_MURIS_SENIS_PANCREAS_PANCREATIC_POLYPEPTIDE_CELL_AGEING	TABULA_MURIS_SENIS_PANCREAS_PANCREATIC_POLYPEPTIDE_CELL_AGEING	Details ...	38	-0.20308311	-0.9417457	0.5550351	1.0	1.0	2329	tags=63%, list=48%, signal=121%
ZHANG_UTERUS_C14_ENDOTHELIAL_MMRN1_HIGH_CELL	ZHANG_UTERUS_C14_ENDOTHELIAL_MMRN1_HIGH_CELL	Details ...	17	-0.26001838	-0.906963	0.5795678	1.0	1.0	425	tags=24%, list=9%, signal=26%
DESCARTES_ORGANOGENESIS_CARDIAC_MUSCLE_LINEAGES	DESCARTES_ORGANOGENESIS_CARDIAC_MUSCLE_LINEAGES	Details ...	28	-0.21646962	-0.89361095	0.61981565	1.0	1.0	724	tags=25%, list=15%, signal=29%
TABULA_MURIS_SENIS_BRAIN_NON_MYELOID_NEURON_AGEING	TABULA_MURIS_SENIS_BRAIN_NON_MYELOID_NEURON_AGEING	Details ...	287	-0.12943582	-0.8747668	0.8442623	1.0	1.0	1088	tags=23%, list=23%, signal=28%
TABULA_MURIS_SENIS_PANCREAS_PANCREATIC_ALPHA_CELL_AGEING	TABULA_MURIS_SENIS_PANCREAS_PANCREATIC_ALPHA_CELL_AGEING	Details ...	43	-0.1859539	-0.8609171	0.68	1.0	1.0	825	tags=23%, list=17%, signal=28%
TABULA_MURIS_SENIS_KIDNEY_KIDNEY_COLLECTING_DUCT_PRINCIPAL_CELL_AGEING	TABULA_MURIS_SENIS_KIDNEY_KIDNEY_COLLECTING_DUCT_PRINCIPAL_CELL_AGEING		135	-0.14487605	-0.85432583	0.7717718	1.0	1.0	880	tags=21%, list=18%, signal=26%
DESCARTES_ORGANOGENESIS_STROMAL_CELLS	DESCARTES_ORGANOGENESIS_STROMAL_CELLS		47	-0.16477051	-0.79926527	0.7768052	1.0	1.0	2949	tags=74%, list=61%, signal=190%
TABULA_MURIS_SENIS_LIVER_HEPATOCYTE_AGEING	TABULA_MURIS_SENIS_LIVER_HEPATOCYTE_AGEING		52	-0.15932085	-0.7858912	0.81653744	1.0	1.0	868	tags=23%, list=18%, signal=28%
TABULA_MURIS_SENIS_PANCREAS_PANCREATIC_DELTA_CELL_AGEING	TABULA_MURIS_SENIS_PANCREAS_PANCREATIC_DELTA_CELL_AGEING		77	-0.14459606	-0.78585553	0.83113456	1.0	1.0	1540	tags=38%, list=32%, signal=54%
TABULA_MURIS_SENIS_HEART_VALVE_CELL_AGEING	TABULA_MURIS_SENIS_HEART_VALVE_CELL_AGEING		42	-0.15087499	-0.7005187	0.8697674	1.0	1.0	917	tags=24%, list=19%, signal=29%
DESCARTES_ORGANOGENESIS_PRIMITIVE_ERYTHROID_LINEAGE	DESCARTES_ORGANOGENESIS_PRIMITIVE_ERYTHROID_LINEAGE		153	-0.1121849	-0.68919075	0.96428573	1.0	1.0	1254	tags=27%, list=26%, signal=35%
TABULA_MURIS_SENIS_PANCREAS_PANCREATIC_BETA_CELL_AGEING	TABULA_MURIS_SENIS_PANCREAS_PANCREATIC_BETA_CELL_AGEING		73	-0.12588805	-0.6694928	0.94285715	1.0	1.0	1284	tags=26%, list=27%, signal=35%
TABULA_MURIS_SENIS_TRACHEA_ENDOTHELIAL_CELL_AGEING	TABULA_MURIS_SENIS_TRACHEA_ENDOTHELIAL_CELL_AGEING		58	-0.1263337	-0.648533	0.9386792	1.0	1.0	271	tags=7%, list=6%, signal=7%
TABULA_MURIS_SENIS_MAMMARY_GLAND_ENDOTHELIAL_CELL_AGEING	TABULA_MURIS_SENIS_MAMMARY_GLAND_ENDOTHELIAL_CELL_AGEING		175	-0.095226444	-0.59616256	1.0	1.0	1.0	1329	tags=25%, list=28%, signal=33%
TABULA_MURIS_SENIS_HEART_VENTRICULAR_MYOCYTE_AGEING	TABULA_MURIS_SENIS_HEART_VENTRICULAR_MYOCYTE_AGEING		45	-0.118841454	-0.56353456	0.9470046	1.0	1.0	756	tags=16%, list=16%, signal=18%
TABULA_MURIS_SENIS_BROWN_ADIPOSE_TISSUE_MESENCHYMAL_STEM_CELL_OF_ADIPOSE_AGEING	TABULA_MURIS_SENIS_BROWN_ADIPOSE_TISSUE_MESENCHYMAL_STEM_CELL_OF_ADIPOSE_AGEING		375	-0.0592875	-0.41724426	1.0	0.99765724	1.0	1351	tags=24%, list=28%, signal=31%
