# Supplementary material for: TMPRSS11B promotes an acidified microenvironment and immune suppression in squamous lung cancer
Source: EMBO Rep. 2025 Nov 10;26(24):6346–79. doi: 10.1038/s44319-025-00631-1 (PMC12714794; doi:10.1038/s44319-025-00631-1)
Supplement: Supplementary file 10 — Source data Fig. 5 [file 44319_2025_631_MOESM10_ESM.zip › Figure 5/5C-D/GSEA_Broad Institute_M8_T11b-high LUSC vs LUAD/gsea_report_for_na_pos_1723674399702.tsv]

NAME	GS<br> follow link to MSigDB	GS DETAILS	SIZE	ES	NES	NOM p-val	FDR q-val	FWER p-val	RANK AT MAX	LEADING EDGE
ZHANG_UTERUS_C12_MONOCYTE	ZHANG_UTERUS_C12_MONOCYTE	Details ...	96	0.7308463	3.6548057	0.0	0.0	0.0	1067	tags=88%, list=22%, signal=110%
ZHANG_UTERUS_C5_MACROPHAGE	ZHANG_UTERUS_C5_MACROPHAGE	Details ...	86	0.6977248	3.4042451	0.0	0.0	0.0	861	tags=76%, list=18%, signal=90%
DESCARTES_ORGANOGENESIS_WHITE_BLOOD_CELLS	DESCARTES_ORGANOGENESIS_WHITE_BLOOD_CELLS	Details ...	217	0.56712943	3.318962	0.0	0.0	0.0	811	tags=56%, list=17%, signal=64%
ZHANG_UTERUS_C9_DENDRITIC_CELL	ZHANG_UTERUS_C9_DENDRITIC_CELL	Details ...	43	0.7473314	3.1662974	0.0	0.0	0.0	1023	tags=88%, list=21%, signal=111%
TABULA_MURIS_SENIS_MARROW_GRANULOCYTOPOIETIC_CELL_AGEING	TABULA_MURIS_SENIS_MARROW_GRANULOCYTOPOIETIC_CELL_AGEING	Details ...	43	0.7304758	3.087987	0.0	0.0	0.0	982	tags=84%, list=20%, signal=104%
TABULA_MURIS_SENIS_LUNG_ALVEOLAR_MACROPHAGE_AGEING	TABULA_MURIS_SENIS_LUNG_ALVEOLAR_MACROPHAGE_AGEING	Details ...	78	0.6052836	3.0157342	0.0	0.0	0.0	1090	tags=72%, list=23%, signal=91%
TABULA_MURIS_SENIS_SPLEEN_MACROPHAGE_AGEING	TABULA_MURIS_SENIS_SPLEEN_MACROPHAGE_AGEING	Details ...	61	0.650869	2.9857597	0.0	0.0	0.0	833	tags=64%, list=17%, signal=76%
TABULA_MURIS_SENIS_KIDNEY_MACROPHAGE_AGEING	TABULA_MURIS_SENIS_KIDNEY_MACROPHAGE_AGEING	Details ...	54	0.6421502	2.8822973	0.0	0.0	0.0	686	tags=61%, list=14%, signal=70%
TABULA_MURIS_SENIS_MARROW_PROMONOCYTE_AGEING	TABULA_MURIS_SENIS_MARROW_PROMONOCYTE_AGEING	Details ...	29	0.7385114	2.8322394	0.0	0.0	0.0	499	tags=62%, list=10%, signal=69%
TABULA_MURIS_SENIS_HEART_AND_AORTA_LEUKOCYTE_AGEING	TABULA_MURIS_SENIS_HEART_AND_AORTA_LEUKOCYTE_AGEING	Details ...	45	0.6418905	2.791916	0.0	0.0	0.0	609	tags=53%, list=13%, signal=60%
ZHANG_UTERUS_C10_STROMAL2_RETNLG_HIGH_CELL	ZHANG_UTERUS_C10_STROMAL2_RETNLG_HIGH_CELL	Details ...	30	0.7220886	2.7879689	0.0	0.0	0.0	546	tags=63%, list=11%, signal=71%
TABULA_MURIS_SENIS_TONGUE_BASAL_CELL_OF_EPIDERMIS_AGEING	TABULA_MURIS_SENIS_TONGUE_BASAL_CELL_OF_EPIDERMIS_AGEING	Details ...	61	0.60171324	2.7639241	0.0	0.0	0.0	1068	tags=66%, list=22%, signal=83%
TABULA_MURIS_SENIS_MARROW_HEMATOPOIETIC_PRECURSOR_CELL_AGEING	TABULA_MURIS_SENIS_MARROW_HEMATOPOIETIC_PRECURSOR_CELL_AGEING	Details ...	42	0.64473647	2.7626686	0.0	0.0	0.0	1023	tags=76%, list=21%, signal=96%
TABULA_MURIS_SENIS_MARROW_NAIVE_T_CELL_AGEING	TABULA_MURIS_SENIS_MARROW_NAIVE_T_CELL_AGEING	Details ...	19	0.7743935	2.6618109	0.0	0.0	0.0	489	tags=68%, list=10%, signal=76%
TABULA_MURIS_SENIS_MARROW_GRANULOCYTE_AGEING	TABULA_MURIS_SENIS_MARROW_GRANULOCYTE_AGEING	Details ...	28	0.7130401	2.6599073	0.0	0.0	0.0	601	tags=64%, list=12%, signal=73%
TABULA_MURIS_SENIS_LUNG_INTERMEDIATE_MONOCYTE_AGEING	TABULA_MURIS_SENIS_LUNG_INTERMEDIATE_MONOCYTE_AGEING	Details ...	102	0.5072102	2.5893676	0.0	0.0	0.0	587	tags=36%, list=12%, signal=40%
TABULA_MURIS_SENIS_AORTA_PROFESSIONAL_ANTIGEN_PRESENTING_CELL_AGEING	TABULA_MURIS_SENIS_AORTA_PROFESSIONAL_ANTIGEN_PRESENTING_CELL_AGEING	Details ...	50	0.567125	2.5049465	0.0	0.0	0.0	887	tags=60%, list=18%, signal=73%
TABULA_MURIS_SENIS_SPLEEN_B_CELL_AGEING	TABULA_MURIS_SENIS_SPLEEN_B_CELL_AGEING	Details ...	37	0.60437614	2.4969926	0.0	0.0	0.0	822	tags=62%, list=17%, signal=74%
TABULA_MURIS_SENIS_TONGUE_KERATINOCYTE_AGEING	TABULA_MURIS_SENIS_TONGUE_KERATINOCYTE_AGEING	Details ...	20	0.7025601	2.4771996	0.0	0.0	0.0	488	tags=45%, list=10%, signal=50%
TABULA_MURIS_SENIS_LUNG_NON_CLASSICAL_MONOCYTE_AGEING	TABULA_MURIS_SENIS_LUNG_NON_CLASSICAL_MONOCYTE_AGEING	Details ...	18	0.72283965	2.471832	0.0	0.0	0.0	811	tags=78%, list=17%, signal=93%
TABULA_MURIS_SENIS_BRAIN_MYELOID_MICROGLIAL_CELL_AGEING	TABULA_MURIS_SENIS_BRAIN_MYELOID_MICROGLIAL_CELL_AGEING		105	0.48283082	2.4664836	0.0	0.0	0.0	861	tags=47%, list=18%, signal=56%
TABULA_MURIS_SENIS_MARROW_MACROPHAGE_AGEING	TABULA_MURIS_SENIS_MARROW_MACROPHAGE_AGEING		54	0.52674466	2.3875592	0.0	6.136364E-5	0.001	770	tags=46%, list=16%, signal=54%
TABULA_MURIS_SENIS_MAMMARY_GLAND_MACROPHAGE_AGEING	TABULA_MURIS_SENIS_MAMMARY_GLAND_MACROPHAGE_AGEING		36	0.5712459	2.349976	0.0	5.8695652E-5	0.001	601	tags=42%, list=12%, signal=47%
TABULA_MURIS_SENIS_MARROW_PRECURSOR_B_CELL_AGEING	TABULA_MURIS_SENIS_MARROW_PRECURSOR_B_CELL_AGEING		32	0.5984321	2.3471463	0.0	5.625E-5	0.001	871	tags=59%, list=18%, signal=72%
ZHANG_UTERUS_C8_NK_CELL	ZHANG_UTERUS_C8_NK_CELL		47	0.52448803	2.2920036	0.0	5.4E-5	0.001	1067	tags=60%, list=22%, signal=76%
TABULA_MURIS_SENIS_SPLEEN_T_CELL_AGEING	TABULA_MURIS_SENIS_SPLEEN_T_CELL_AGEING		88	0.4628335	2.287215	0.0	5.1923074E-5	0.001	1129	tags=59%, list=23%, signal=76%
TABULA_MURIS_SENIS_TRACHEA_FIBROBLAST_AGEING	TABULA_MURIS_SENIS_TRACHEA_FIBROBLAST_AGEING		33	0.5693742	2.2831247	0.0	5.0E-5	0.001	861	tags=52%, list=18%, signal=62%
TABULA_MURIS_SENIS_SPLEEN_CD4_POSITIVE_ALPHA_BETA_T_CELL_AGEING	TABULA_MURIS_SENIS_SPLEEN_CD4_POSITIVE_ALPHA_BETA_T_CELL_AGEING		65	0.48637906	2.2603765	0.0	1.8584367E-4	0.004	682	tags=40%, list=14%, signal=46%
TABULA_MURIS_SENIS_SUBCUTANEOUS_ADIPOSE_TISSUE_MYELOID_CELL_AGEING	TABULA_MURIS_SENIS_SUBCUTANEOUS_ADIPOSE_TISSUE_MYELOID_CELL_AGEING		93	0.44746727	2.25197	0.0	2.25987E-4	0.005	1127	tags=55%, list=23%, signal=70%
TABULA_MURIS_SENIS_MARROW_MONOCYTE_AGEING	TABULA_MURIS_SENIS_MARROW_MONOCYTE_AGEING		18	0.67009157	2.246432	0.0	2.184541E-4	0.005	811	tags=67%, list=17%, signal=80%
TABULA_MURIS_SENIS_BLADDER_BLADDER_UROTHELIAL_CELL_AGEING	TABULA_MURIS_SENIS_BLADDER_BLADDER_UROTHELIAL_CELL_AGEING		68	0.47477075	2.2453375	0.0	2.5773526E-4	0.006	1119	tags=59%, list=23%, signal=76%
TABULA_MURIS_SENIS_BLADDER_BLADDER_CELL_AGEING	TABULA_MURIS_SENIS_BLADDER_BLADDER_CELL_AGEING		114	0.43643484	2.2443502	0.0	2.4968103E-4	0.006	1126	tags=54%, list=23%, signal=68%
TABULA_MURIS_SENIS_LIMB_MUSCLE_MACROPHAGE_AGEING	TABULA_MURIS_SENIS_LIMB_MUSCLE_MACROPHAGE_AGEING		38	0.5441448	2.2429776	0.0	2.4211494E-4	0.006	1067	tags=68%, list=22%, signal=87%
TABULA_MURIS_SENIS_MARROW_PROERYTHROBLAST_AGEING	TABULA_MURIS_SENIS_MARROW_PROERYTHROBLAST_AGEING		16	0.6679101	2.194491	0.0	6.276755E-4	0.016	794	tags=69%, list=16%, signal=82%
TABULA_MURIS_SENIS_SPLEEN_CD8_POSITIVE_ALPHA_BETA_T_CELL_AGEING	TABULA_MURIS_SENIS_SPLEEN_CD8_POSITIVE_ALPHA_BETA_T_CELL_AGEING		55	0.48757607	2.1876638	0.0	6.471899E-4	0.017	1021	tags=55%, list=21%, signal=68%
TABULA_MURIS_SENIS_LUNG_CD4_POSITIVE_ALPHA_BETA_T_CELL_AGEING	TABULA_MURIS_SENIS_LUNG_CD4_POSITIVE_ALPHA_BETA_T_CELL_AGEING		52	0.48901078	2.1816525	0.0	6.9598586E-4	0.019	1090	tags=58%, list=23%, signal=74%
TABULA_MURIS_SENIS_GONADAL_ADIPOSE_TISSUE_MYELOID_CELL_AGEING	TABULA_MURIS_SENIS_GONADAL_ADIPOSE_TISSUE_MYELOID_CELL_AGEING		105	0.43039033	2.1781404	0.0	8.3468633E-4	0.023	887	tags=41%, list=18%, signal=49%
TABULA_MURIS_SENIS_GONADAL_ADIPOSE_TISSUE_B_CELL_AGEING	TABULA_MURIS_SENIS_GONADAL_ADIPOSE_TISSUE_B_CELL_AGEING		28	0.5666422	2.1487112	0.0	9.5814595E-4	0.027	490	tags=36%, list=10%, signal=40%
TABULA_MURIS_SENIS_MARROW_ERYTHROBLAST_AGEING	TABULA_MURIS_SENIS_MARROW_ERYTHROBLAST_AGEING		32	0.5441899	2.143869	0.0	9.665452E-4	0.028	388	tags=34%, list=8%, signal=37%
TABULA_MURIS_SENIS_SUBCUTANEOUS_ADIPOSE_TISSUE_B_CELL_AGEING	TABULA_MURIS_SENIS_SUBCUTANEOUS_ADIPOSE_TISSUE_B_CELL_AGEING		53	0.481974	2.1236105	0.0	0.0011371322	0.034	726	tags=43%, list=15%, signal=51%
TABULA_MURIS_SENIS_MAMMARY_GLAND_T_CELL_AGEING	TABULA_MURIS_SENIS_MAMMARY_GLAND_T_CELL_AGEING		159	0.3860473	2.1231318	0.0	0.0011429961	0.035	1023	tags=45%, list=21%, signal=55%
TABULA_MURIS_SENIS_MAMMARY_GLAND_LUMINAL_EPITHELIAL_CELL_OF_MAMMARY_GLAND_AGEING	TABULA_MURIS_SENIS_MAMMARY_GLAND_LUMINAL_EPITHELIAL_CELL_OF_MAMMARY_GLAND_AGEING		159	0.38017553	2.0887403	0.0	0.0015931805	0.049	827	tags=35%, list=17%, signal=40%
TABULA_MURIS_SENIS_MAMMARY_GLAND_B_CELL_AGEING	TABULA_MURIS_SENIS_MAMMARY_GLAND_B_CELL_AGEING		91	0.42203507	2.0826252	0.0	0.0016160666	0.051	1090	tags=52%, list=23%, signal=65%
TABULA_MURIS_SENIS_HEART_MONOCYTE_AGEING	TABULA_MURIS_SENIS_HEART_MONOCYTE_AGEING		48	0.4821507	2.0816467	0.0	0.0015793378	0.051	710	tags=42%, list=15%, signal=48%
TABULA_MURIS_SENIS_LIMB_MUSCLE_MESENCHYMAL_STEM_CELL_AGEING	TABULA_MURIS_SENIS_LIMB_MUSCLE_MESENCHYMAL_STEM_CELL_AGEING		75	0.43264782	2.069526	0.0	0.0018129771	0.06	887	tags=43%, list=18%, signal=51%
TABULA_MURIS_SENIS_LIMB_MUSCLE_T_CELL_AGEING	TABULA_MURIS_SENIS_LIMB_MUSCLE_T_CELL_AGEING		83	0.42076552	2.0477092	0.0	0.0021108529	0.07	1043	tags=51%, list=22%, signal=63%
DESCARTES_ORGANOGENESIS_EPITHELIAL_CELLS	DESCARTES_ORGANOGENESIS_EPITHELIAL_CELLS		80	0.41437325	1.9935479	0.0	0.0031388311	0.104	564	tags=34%, list=12%, signal=38%
TABULA_MURIS_SENIS_LUNG_B_CELL_AGEING	TABULA_MURIS_SENIS_LUNG_B_CELL_AGEING		34	0.48363322	1.9643874	0.0017361111	0.0040468317	0.13	1126	tags=65%, list=23%, signal=84%
TABULA_MURIS_SENIS_LUNG_CLASSICAL_MONOCYTE_AGEING	TABULA_MURIS_SENIS_LUNG_CLASSICAL_MONOCYTE_AGEING		86	0.40171987	1.9600254	0.001633987	0.0040972717	0.135	976	tags=38%, list=20%, signal=47%
TABULA_MURIS_SENIS_MARROW_IMMATURE_B_CELL_AGEING	TABULA_MURIS_SENIS_MARROW_IMMATURE_B_CELL_AGEING		54	0.42990607	1.9258074	0.0050847456	0.0052513257	0.178	1264	tags=57%, list=26%, signal=77%
TABULA_MURIS_SENIS_KIDNEY_T_CELL_AGEING	TABULA_MURIS_SENIS_KIDNEY_T_CELL_AGEING		20	0.54103005	1.8990344	0.009727626	0.006291356	0.216	1067	tags=70%, list=22%, signal=90%
ZHANG_UTERUS_C1_PROLIFERATIVE_STROMAL1_MGP_HIGH_CELL	ZHANG_UTERUS_C1_PROLIFERATIVE_STROMAL1_MGP_HIGH_CELL		101	0.36504441	1.8888701	0.0	0.0066590724	0.231	607	tags=32%, list=13%, signal=35%
TABULA_MURIS_SENIS_SUBCUTANEOUS_ADIPOSE_TISSUE_ENDOTHELIAL_CELL_AGEING	TABULA_MURIS_SENIS_SUBCUTANEOUS_ADIPOSE_TISSUE_ENDOTHELIAL_CELL_AGEING		65	0.4029781	1.8882653	0.003533569	0.006560242	0.232	828	tags=35%, list=17%, signal=42%
ZHANG_UTERUS_C3_PROLIFERATIVE_STROMAL1_STROCXCL14_HIGH_CELL	ZHANG_UTERUS_C3_PROLIFERATIVE_STROMAL1_STROCXCL14_HIGH_CELL		22	0.51329386	1.8877196	0.0076190475	0.0064387554	0.232	1092	tags=64%, list=23%, signal=82%
TABULA_MURIS_SENIS_MARROW_NAIVE_B_CELL_AGEING	TABULA_MURIS_SENIS_MARROW_NAIVE_B_CELL_AGEING		87	0.3782273	1.886716	0.0	0.006397074	0.235	1126	tags=47%, list=23%, signal=60%
DESCARTES_ORGANOGENESIS_MELANOCYTES	DESCARTES_ORGANOGENESIS_MELANOCYTES		19	0.5411599	1.8594528	0.0075046904	0.007965022	0.288	760	tags=58%, list=16%, signal=68%
TABULA_MURIS_SENIS_MAMMARY_GLAND_BASAL_CELL_AGEING	TABULA_MURIS_SENIS_MAMMARY_GLAND_BASAL_CELL_AGEING		141	0.3434805	1.8401734	0.0	0.009278107	0.333	861	tags=35%, list=18%, signal=41%
TABULA_MURIS_SENIS_MESENTERIC_ADIPOSE_TISSUE_MACROPHAGE_AGEING	TABULA_MURIS_SENIS_MESENTERIC_ADIPOSE_TISSUE_MACROPHAGE_AGEING		21	0.52696615	1.8358645	0.0151802655	0.009475613	0.341	537	tags=48%, list=11%, signal=53%
ZHANG_UTERUS_C1_REGENERATIVE_UP	ZHANG_UTERUS_C1_REGENERATIVE_UP		124	0.34312457	1.8241159	0.0	0.010310192	0.367	887	tags=41%, list=18%, signal=49%
TABULA_MURIS_SENIS_LIVER_NK_CELL_AGEING	TABULA_MURIS_SENIS_LIVER_NK_CELL_AGEING		80	0.36394864	1.7979703	0.006482982	0.012369621	0.426	1326	tags=56%, list=28%, signal=76%
TABULA_MURIS_SENIS_HEART_ENDOTHELIAL_CELL_OF_CORONARY_ARTERY_AGEING	TABULA_MURIS_SENIS_HEART_ENDOTHELIAL_CELL_OF_CORONARY_ARTERY_AGEING		49	0.40315077	1.791362	0.0034364262	0.012892447	0.446	1021	tags=51%, list=21%, signal=64%
TABULA_MURIS_SENIS_LIVER_ENDOTHELIAL_CELL_OF_HEPATIC_SINUSOID_AGEING	TABULA_MURIS_SENIS_LIVER_ENDOTHELIAL_CELL_OF_HEPATIC_SINUSOID_AGEING		129	0.33041558	1.7847052	0.00770416	0.013338741	0.465	976	tags=39%, list=20%, signal=47%
TABULA_MURIS_SENIS_BLADDER_ENDOTHELIAL_CELL_AGEING	TABULA_MURIS_SENIS_BLADDER_ENDOTHELIAL_CELL_AGEING		161	0.31429005	1.7378052	0.0014814815	0.019068679	0.595	1168	tags=45%, list=24%, signal=58%
TABULA_MURIS_SENIS_SKIN_EPIDERMAL_CELL_AGEING	TABULA_MURIS_SENIS_SKIN_EPIDERMAL_CELL_AGEING		225	0.30210346	1.7375472	0.0	0.018832736	0.596	840	tags=27%, list=17%, signal=31%
TABULA_MURIS_SENIS_SUBCUTANEOUS_ADIPOSE_TISSUE_MESENCHYMAL_STEM_CELL_OF_ADIPOSE_AGEING	TABULA_MURIS_SENIS_SUBCUTANEOUS_ADIPOSE_TISSUE_MESENCHYMAL_STEM_CELL_OF_ADIPOSE_AGEING		100	0.34344357	1.735405	0.0030674846	0.01880642	0.601	861	tags=37%, list=18%, signal=44%
TABULA_MURIS_SENIS_SPLEEN_MATURE_NK_T_CELL_AGEING	TABULA_MURIS_SENIS_SPLEEN_MATURE_NK_T_CELL_AGEING		20	0.5087893	1.732808	0.021956088	0.018977148	0.609	537	tags=40%, list=11%, signal=45%
DESCARTES_ORGANOGENESIS_MEGAKARYOCYTES	DESCARTES_ORGANOGENESIS_MEGAKARYOCYTES		46	0.4032438	1.7316964	0.013513514	0.018773045	0.612	952	tags=43%, list=20%, signal=54%
TABULA_MURIS_SENIS_MESENTERIC_ADIPOSE_TISSUE_B_CELL_AGEING	TABULA_MURIS_SENIS_MESENTERIC_ADIPOSE_TISSUE_B_CELL_AGEING		26	0.46625882	1.7238678	0.027624309	0.019712817	0.635	811	tags=42%, list=17%, signal=51%
TABULA_MURIS_SENIS_BROWN_ADIPOSE_TISSUE_T_CELL_AGEING	TABULA_MURIS_SENIS_BROWN_ADIPOSE_TISSUE_T_CELL_AGEING		35	0.41813046	1.7039626	0.010733453	0.0217717	0.678	607	tags=37%, list=13%, signal=42%
TABULA_MURIS_SENIS_LIMB_MUSCLE_B_CELL_AGEING	TABULA_MURIS_SENIS_LIMB_MUSCLE_B_CELL_AGEING		70	0.35206723	1.6804705	0.018333333	0.025233258	0.737	1090	tags=46%, list=23%, signal=58%
TABULA_MURIS_SENIS_THYMUS_DN4_THYMOCYTE_AGEING	TABULA_MURIS_SENIS_THYMUS_DN4_THYMOCYTE_AGEING		60	0.35701352	1.658293	0.011705685	0.02880277	0.776	901	tags=38%, list=19%, signal=47%
TABULA_MURIS_SENIS_HEART_AND_AORTA_FIBROBLAST_OF_CARDIAC_TISSUE_AGEING	TABULA_MURIS_SENIS_HEART_AND_AORTA_FIBROBLAST_OF_CARDIAC_TISSUE_AGEING		96	0.32291737	1.6458209	0.006329114	0.031098207	0.804	1115	tags=48%, list=23%, signal=61%
ZHANG_UTERUS_C4_MYOFIBROBLAST	ZHANG_UTERUS_C4_MYOFIBROBLAST		151	0.29228953	1.6127821	0.006259781	0.038163837	0.869	1112	tags=41%, list=23%, signal=52%
TABULA_MURIS_SENIS_LIMB_MUSCLE_SKELETAL_MUSCLE_SATELLITE_CELL_AGEING	TABULA_MURIS_SENIS_LIMB_MUSCLE_SKELETAL_MUSCLE_SATELLITE_CELL_AGEING		38	0.38614073	1.5868821	0.033333335	0.044503473	0.91	1326	tags=58%, list=28%, signal=79%
ZHANG_UTERUS_C15_B_CELL	ZHANG_UTERUS_C15_B_CELL		20	0.46040985	1.5821729	0.046554934	0.045204263	0.918	708	tags=45%, list=15%, signal=53%
TABULA_MURIS_SENIS_MESENTERIC_ADIPOSE_TISSUE_CD4_POSITIVE_ALPHA_BETA_T_CELL_AGEING	TABULA_MURIS_SENIS_MESENTERIC_ADIPOSE_TISSUE_CD4_POSITIVE_ALPHA_BETA_T_CELL_AGEING		30	0.40183508	1.5758548	0.05045045	0.046127338	0.927	887	tags=40%, list=18%, signal=49%
TABULA_MURIS_SENIS_GONADAL_ADIPOSE_TISSUE_MESENCHYMAL_STEM_CELL_OF_ADIPOSE_AGEING	TABULA_MURIS_SENIS_GONADAL_ADIPOSE_TISSUE_MESENCHYMAL_STEM_CELL_OF_ADIPOSE_AGEING		231	0.27018076	1.5357155	0.006830601	0.059539992	0.963	871	tags=28%, list=18%, signal=33%
TABULA_MURIS_SENIS_LUNG_NK_CELL_AGEING	TABULA_MURIS_SENIS_LUNG_NK_CELL_AGEING		15	0.46691212	1.511881	0.08102767	0.06790348	0.978	1067	tags=60%, list=22%, signal=77%
TABULA_MURIS_SENIS_SKIN_BASAL_CELL_OF_EPIDERMIS_AGEING	TABULA_MURIS_SENIS_SKIN_BASAL_CELL_OF_EPIDERMIS_AGEING		303	0.25144464	1.5082692	0.001305483	0.06854438	0.98	897	tags=26%, list=19%, signal=30%
TABULA_MURIS_SENIS_LUNG_FIBROBLAST_OF_LUNG_AGEING	TABULA_MURIS_SENIS_LUNG_FIBROBLAST_OF_LUNG_AGEING		94	0.29773456	1.5064126	0.02124183	0.068369955	0.98	979	tags=35%, list=20%, signal=43%
TABULA_MURIS_SENIS_HEART_FIBROBLAST_OF_CARDIAC_TISSUE_AGEING	TABULA_MURIS_SENIS_HEART_FIBROBLAST_OF_CARDIAC_TISSUE_AGEING		88	0.30065238	1.4860762	0.03169572	0.076461546	0.992	833	tags=38%, list=17%, signal=45%
TABULA_MURIS_SENIS_KIDNEY_FENESTRATED_CELL_AGEING	TABULA_MURIS_SENIS_KIDNEY_FENESTRATED_CELL_AGEING		33	0.36985233	1.4702016	0.066055045	0.08308885	0.994	811	tags=36%, list=17%, signal=43%
ZHANG_UTERUS_C2_SECRETORY_STROMAL3_RAMP3_HIGH_CELL	ZHANG_UTERUS_C2_SECRETORY_STROMAL3_RAMP3_HIGH_CELL		75	0.30088985	1.4637036	0.04620462	0.08482561	0.995	587	tags=27%, list=12%, signal=30%
TABULA_MURIS_SENIS_BROWN_ADIPOSE_TISSUE_B_CELL_AGEING	TABULA_MURIS_SENIS_BROWN_ADIPOSE_TISSUE_B_CELL_AGEING		121	0.27522528	1.4344697	0.051671732	0.09898363	0.999	876	tags=31%, list=18%, signal=37%
TABULA_MURIS_SENIS_TRACHEA_MACROPHAGE_AGEING	TABULA_MURIS_SENIS_TRACHEA_MACROPHAGE_AGEING		19	0.4099036	1.4106431	0.11153119	0.11188562	1.0	751	tags=37%, list=16%, signal=43%
ZHANG_UTERUS_C6_ENDOTHELIAL_PLVAP_HIGH_CELL	ZHANG_UTERUS_C6_ENDOTHELIAL_PLVAP_HIGH_CELL		57	0.3149476	1.3957356	0.094339624	0.12081628	1.0	1326	tags=56%, list=28%, signal=77%
ZHANG_UTERUS_C0_SECRETORY_STROMAL3_NPPC_HIGH_CELL	ZHANG_UTERUS_C0_SECRETORY_STROMAL3_NPPC_HIGH_CELL		123	0.26292616	1.3740323	0.049535602	0.13464636	1.0	1112	tags=40%, list=23%, signal=50%
TABULA_MURIS_SENIS_PANCREAS_LEUKOCYTE_AGEING	TABULA_MURIS_SENIS_PANCREAS_LEUKOCYTE_AGEING		15	0.4300504	1.3518566	0.13944224	0.15013398	1.0	643	tags=40%, list=13%, signal=46%
TABULA_MURIS_SENIS_LIVER_MYELOID_LEUKOCYTE_AGEING	TABULA_MURIS_SENIS_LIVER_MYELOID_LEUKOCYTE_AGEING		16	0.40878013	1.3331604	0.15810277	0.16411674	1.0	1127	tags=63%, list=23%, signal=81%
TABULA_MURIS_SENIS_MARROW_NK_CELL_AGEING	TABULA_MURIS_SENIS_MARROW_NK_CELL_AGEING		149	0.2448985	1.3186607	0.079104476	0.17446023	1.0	822	tags=23%, list=17%, signal=27%
TABULA_MURIS_SENIS_MARROW_LATE_PRO_B_CELL_AGEING	TABULA_MURIS_SENIS_MARROW_LATE_PRO_B_CELL_AGEING		62	0.28132623	1.3006926	0.14796747	0.18949512	1.0	1270	tags=48%, list=26%, signal=65%
TABULA_MURIS_SENIS_DIAPHRAGM_SKELETAL_MUSCLE_SATELLITE_CELL_AGEING	TABULA_MURIS_SENIS_DIAPHRAGM_SKELETAL_MUSCLE_SATELLITE_CELL_AGEING		48	0.29102075	1.2779177	0.17383178	0.20881581	1.0	997	tags=38%, list=21%, signal=47%
TABULA_MURIS_SENIS_BROWN_ADIPOSE_TISSUE_MYELOID_CELL_AGEING	TABULA_MURIS_SENIS_BROWN_ADIPOSE_TISSUE_MYELOID_CELL_AGEING		91	0.2508577	1.2653956	0.14991763	0.21973595	1.0	811	tags=27%, list=17%, signal=32%
TABULA_MURIS_SENIS_AORTA_AORTIC_ENDOTHELIAL_CELL_AGEING	TABULA_MURIS_SENIS_AORTA_AORTIC_ENDOTHELIAL_CELL_AGEING		104	0.24668579	1.2577503	0.13458529	0.22607875	1.0	834	tags=28%, list=17%, signal=33%
DESCARTES_ORGANOGENESIS_ENDOTHELIAL_CELLS	DESCARTES_ORGANOGENESIS_ENDOTHELIAL_CELLS		83	0.25616562	1.2568228	0.147651	0.2247599	1.0	1118	tags=45%, list=23%, signal=57%
TABULA_MURIS_SENIS_LIMB_MUSCLE_ENDOTHELIAL_CELL_AGEING	TABULA_MURIS_SENIS_LIMB_MUSCLE_ENDOTHELIAL_CELL_AGEING		50	0.28113812	1.2370273	0.18901454	0.24523094	1.0	1067	tags=50%, list=22%, signal=64%
TABULA_MURIS_SENIS_KIDNEY_KIDNEY_MESANGIAL_CELL_AGEING	TABULA_MURIS_SENIS_KIDNEY_KIDNEY_MESANGIAL_CELL_AGEING		17	0.35876977	1.2188797	0.24693878	0.26405197	1.0	1021	tags=53%, list=21%, signal=67%
TABULA_MURIS_SENIS_HEART_AND_AORTA_ENDOTHELIAL_CELL_OF_CORONARY_ARTERY_AGEING	TABULA_MURIS_SENIS_HEART_AND_AORTA_ENDOTHELIAL_CELL_OF_CORONARY_ARTERY_AGEING		98	0.2389967	1.2057223	0.20093457	0.27862507	1.0	1118	tags=42%, list=23%, signal=53%
ZHANG_UTERUS_C7_EPITHELIAL2_CELL	ZHANG_UTERUS_C7_EPITHELIAL2_CELL		217	0.21160223	1.2040311	0.17029972	0.2782199	1.0	971	tags=28%, list=20%, signal=34%
TABULA_MURIS_SENIS_KIDNEY_KIDNEY_LOOP_OF_HENLE_THICK_ASCENDING_LIMB_EPITHELIAL_CELL_AGEING	TABULA_MURIS_SENIS_KIDNEY_KIDNEY_LOOP_OF_HENLE_THICK_ASCENDING_LIMB_EPITHELIAL_CELL_AGEING		74	0.24124481	1.1579226	0.2450658	0.33893263	1.0	1029	tags=38%, list=21%, signal=47%
TABULA_MURIS_SENIS_SPLEEN_NK_CELL_AGEING	TABULA_MURIS_SENIS_SPLEEN_NK_CELL_AGEING		16	0.34551433	1.1134608	0.312	0.40363917	1.0	532	tags=31%, list=11%, signal=35%
TABULA_MURIS_SENIS_SPLEEN_MEGAKARYOCYTE_ERYTHROID_PROGENITOR_CELL_AGEING	TABULA_MURIS_SENIS_SPLEEN_MEGAKARYOCYTE_ERYTHROID_PROGENITOR_CELL_AGEING		21	0.3247092	1.1036466	0.34615386	0.4155175	1.0	1171	tags=62%, list=24%, signal=81%
TABULA_MURIS_SENIS_LUNG_ADVENTITIAL_CELL_AGEING	TABULA_MURIS_SENIS_LUNG_ADVENTITIAL_CELL_AGEING		68	0.23503101	1.1000415	0.31570247	0.41691545	1.0	1120	tags=37%, list=23%, signal=47%
TABULA_MURIS_SENIS_KIDNEY_PODOCYTE_AGEING	TABULA_MURIS_SENIS_KIDNEY_PODOCYTE_AGEING		72	0.22886354	1.0817345	0.32833335	0.44305128	1.0	855	tags=33%, list=18%, signal=40%
TABULA_MURIS_SENIS_LIVER_MATURE_NK_T_CELL_AGEING	TABULA_MURIS_SENIS_LIVER_MATURE_NK_T_CELL_AGEING		38	0.25865138	1.0754844	0.34074074	0.4494087	1.0	1904	tags=63%, list=39%, signal=104%
TABULA_MURIS_SENIS_LUNG_BRONCHIAL_SMOOTH_MUSCLE_CELL_AGEING	TABULA_MURIS_SENIS_LUNG_BRONCHIAL_SMOOTH_MUSCLE_CELL_AGEING		56	0.23605248	1.0684313	0.36106488	0.4575097	1.0	1072	tags=46%, list=22%, signal=59%
TABULA_MURIS_SENIS_MAMMARY_GLAND_STROMAL_CELL_AGEING	TABULA_MURIS_SENIS_MAMMARY_GLAND_STROMAL_CELL_AGEING		123	0.19109865	1.0338688	0.3976261	0.5145589	1.0	607	tags=18%, list=13%, signal=20%
TABULA_MURIS_SENIS_SPLEEN_GRANULOCYTE_AGEING	TABULA_MURIS_SENIS_SPLEEN_GRANULOCYTE_AGEING		56	0.2285741	1.0240026	0.41226575	0.52797985	1.0	1293	tags=43%, list=27%, signal=58%
TABULA_MURIS_SENIS_SPLEEN_PROERYTHROBLAST_AGEING	TABULA_MURIS_SENIS_SPLEEN_PROERYTHROBLAST_AGEING		262	0.1729303	1.0188715	0.41333333	0.53242046	1.0	3148	tags=86%, list=65%, signal=235%
TABULA_MURIS_SENIS_KIDNEY_KIDNEY_DISTAL_CONVOLUTED_TUBULE_EPITHELIAL_CELL_AGEING	TABULA_MURIS_SENIS_KIDNEY_KIDNEY_DISTAL_CONVOLUTED_TUBULE_EPITHELIAL_CELL_AGEING		31	0.25320253	0.99315655	0.46346155	0.5761648	1.0	827	tags=32%, list=17%, signal=39%
TABULA_MURIS_SENIS_DIAPHRAGM_MESENCHYMAL_STEM_CELL_AGEING	TABULA_MURIS_SENIS_DIAPHRAGM_MESENCHYMAL_STEM_CELL_AGEING		87	0.19303897	0.9511417	0.5322581	0.65314746	1.0	1326	tags=45%, list=28%, signal=61%
TABULA_MURIS_SENIS_KIDNEY_BRUSH_CELL_AGEING	TABULA_MURIS_SENIS_KIDNEY_BRUSH_CELL_AGEING		18	0.2807794	0.9475775	0.51376146	0.65391827	1.0	811	tags=33%, list=17%, signal=40%
TABULA_MURIS_SENIS_SKIN_BULGE_KERATINOCYTE_AGEING	TABULA_MURIS_SENIS_SKIN_BULGE_KERATINOCYTE_AGEING		277	0.15792692	0.93624663	0.6	0.6704566	1.0	846	tags=21%, list=18%, signal=24%
TABULA_MURIS_SENIS_KIDNEY_KIDNEY_PROXIMAL_CONVOLUTED_TUBULE_EPITHELIAL_CELL_AGEING	TABULA_MURIS_SENIS_KIDNEY_KIDNEY_PROXIMAL_CONVOLUTED_TUBULE_EPITHELIAL_CELL_AGEING		55	0.2018878	0.93479556	0.5465313	0.66747206	1.0	819	tags=31%, list=17%, signal=37%
TABULA_MURIS_SENIS_SUBCUTANEOUS_ADIPOSE_TISSUE_EPITHELIAL_CELL_AGEING	TABULA_MURIS_SENIS_SUBCUTANEOUS_ADIPOSE_TISSUE_EPITHELIAL_CELL_AGEING		221	0.15516898	0.89844173	0.6686047	0.73248535	1.0	922	tags=24%, list=19%, signal=28%
TABULA_MURIS_SENIS_MESENTERIC_ADIPOSE_TISSUE_MESENCHYMAL_STEM_CELL_OF_ADIPOSE_AGEING	TABULA_MURIS_SENIS_MESENTERIC_ADIPOSE_TISSUE_MESENCHYMAL_STEM_CELL_OF_ADIPOSE_AGEING		226	0.14689195	0.856179	0.7446505	0.80518484	1.0	1021	tags=28%, list=21%, signal=34%
TABULA_MURIS_SENIS_MARROW_GRANULOCYTE_MONOCYTE_PROGENITOR_CELL_AGEING	TABULA_MURIS_SENIS_MARROW_GRANULOCYTE_MONOCYTE_PROGENITOR_CELL_AGEING		61	0.1843317	0.82207036	0.71754384	0.8582119	1.0	2764	tags=80%, list=57%, signal=186%
TABULA_MURIS_SENIS_BRAIN_NON_MYELOID_ASTROCYTE_AGEING	TABULA_MURIS_SENIS_BRAIN_NON_MYELOID_ASTROCYTE_AGEING		158	0.14794517	0.8129443	0.8101072	0.86612874	1.0	846	tags=22%, list=18%, signal=25%
TABULA_MURIS_SENIS_THYMUS_THYMOCYTE_AGEING	TABULA_MURIS_SENIS_THYMUS_THYMOCYTE_AGEING		126	0.14952298	0.7909493	0.81972265	0.8932941	1.0	3301	tags=88%, list=68%, signal=272%
TABULA_MURIS_SENIS_HEART_AND_AORTA_SMOOTH_MUSCLE_CELL_AGEING	TABULA_MURIS_SENIS_HEART_AND_AORTA_SMOOTH_MUSCLE_CELL_AGEING		25	0.2158941	0.7905913	0.7109827	0.88645893	1.0	1021	tags=40%, list=21%, signal=50%
TABULA_MURIS_SENIS_BRAIN_NON_MYELOID_BRAIN_PERICYTE_AGEING	TABULA_MURIS_SENIS_BRAIN_NON_MYELOID_BRAIN_PERICYTE_AGEING		229	0.13145913	0.7583481	0.91588783	0.9234305	1.0	861	tags=20%, list=18%, signal=23%
TABULA_MURIS_SENIS_GONADAL_ADIPOSE_TISSUE_ENDOTHELIAL_CELL_AGEING	TABULA_MURIS_SENIS_GONADAL_ADIPOSE_TISSUE_ENDOTHELIAL_CELL_AGEING		342	0.12554967	0.75788116	0.94078946	0.9164982	1.0	902	tags=18%, list=19%, signal=21%
TABULA_MURIS_SENIS_BRAIN_NON_MYELOID_OLIGODENDROCYTE_PRECURSOR_CELL_AGEING	TABULA_MURIS_SENIS_BRAIN_NON_MYELOID_OLIGODENDROCYTE_PRECURSOR_CELL_AGEING		130	0.13754004	0.7386521	0.8830585	0.9333795	1.0	682	tags=15%, list=14%, signal=17%
TABULA_MURIS_SENIS_HEART_ENDOCARDIAL_CELL_AGEING	TABULA_MURIS_SENIS_HEART_ENDOCARDIAL_CELL_AGEING		20	0.21144767	0.7328283	0.76502734	0.93256444	1.0	1047	tags=35%, list=22%, signal=45%
TABULA_MURIS_SENIS_MARROW_MATURE_ALPHA_BETA_T_CELL_AGEING	TABULA_MURIS_SENIS_MARROW_MATURE_ALPHA_BETA_T_CELL_AGEING		169	0.13109596	0.7219551	0.91654676	0.93737704	1.0	1744	tags=50%, list=36%, signal=76%
TABULA_MURIS_SENIS_LIMB_MUSCLE_SMOOTH_MUSCLE_CELL_AGEING	TABULA_MURIS_SENIS_LIMB_MUSCLE_SMOOTH_MUSCLE_CELL_AGEING		32	0.17562725	0.69239366	0.82642996	0.96039176	1.0	1075	tags=41%, list=22%, signal=52%
TABULA_MURIS_SENIS_AORTA_FIBROBLAST_OF_CARDIAC_TISSUE_AGEING	TABULA_MURIS_SENIS_AORTA_FIBROBLAST_OF_CARDIAC_TISSUE_AGEING		251	0.11763372	0.6845403	0.975	0.96009237	1.0	966	tags=22%, list=20%, signal=26%
TABULA_MURIS_SENIS_MARROW_HEMATOPOIETIC_STEM_CELL_AGEING	TABULA_MURIS_SENIS_MARROW_HEMATOPOIETIC_STEM_CELL_AGEING		219	0.10857264	0.6245047	0.9933066	0.99591964	1.0	1327	tags=34%, list=28%, signal=45%
TABULA_MURIS_SENIS_BROWN_ADIPOSE_TISSUE_ENDOTHELIAL_CELL_AGEING	TABULA_MURIS_SENIS_BROWN_ADIPOSE_TISSUE_ENDOTHELIAL_CELL_AGEING		74	0.12966192	0.61976737	0.9478114	0.9907909	1.0	800	tags=20%, list=17%, signal=24%
TABULA_MURIS_SENIS_HEART_AND_AORTA_CARDIOMYOCYTE_AGEING	TABULA_MURIS_SENIS_HEART_AND_AORTA_CARDIOMYOCYTE_AGEING		19	0.17770474	0.60763115	0.9043977	0.98983413	1.0	465	tags=16%, list=10%, signal=17%
TABULA_MURIS_SENIS_BRAIN_NON_MYELOID_ENDOTHELIAL_CELL_AGEING	TABULA_MURIS_SENIS_BRAIN_NON_MYELOID_ENDOTHELIAL_CELL_AGEING		108	0.11155437	0.5730448	0.98107255	0.99780154	1.0	1302	tags=36%, list=27%, signal=48%
TABULA_MURIS_SENIS_MESENTERIC_ADIPOSE_TISSUE_ENDOTHELIAL_CELL_AGEING	TABULA_MURIS_SENIS_MESENTERIC_ADIPOSE_TISSUE_ENDOTHELIAL_CELL_AGEING		30	0.11882599	0.46593612	0.97514343	1.0	1.0	1844	tags=57%, list=38%, signal=91%
TABULA_MURIS_SENIS_PANCREAS_ENDOTHELIAL_CELL_AGEING	TABULA_MURIS_SENIS_PANCREAS_ENDOTHELIAL_CELL_AGEING		88	0.0903865	0.452265	0.9984568	1.0	1.0	155	tags=3%, list=3%, signal=3%
TABULA_MURIS_SENIS_TRACHEA_T_CELL_AGEING	TABULA_MURIS_SENIS_TRACHEA_T_CELL_AGEING		137	0.084869675	0.44820058	1.0	1.0	1.0	3915	tags=94%, list=81%, signal=487%
TABULA_MURIS_SENIS_BRAIN_NON_MYELOID_OLIGODENDROCYTE_AGEING	TABULA_MURIS_SENIS_BRAIN_NON_MYELOID_OLIGODENDROCYTE_AGEING		331	0.06267624	0.38383052	1.0	0.998555	1.0	4215	tags=97%, list=87%, signal=721%
