# Supplementary material for: TMPRSS11B promotes an acidified microenvironment and immune suppression in squamous lung cancer
Source: EMBO Rep. 2025 Nov 10;26(24):6346–79. doi: 10.1038/s44319-025-00631-1 (PMC12714794; doi:10.1038/s44319-025-00631-1)
Supplement: Supplementary file 10 — Source data Fig. 5 [file 44319_2025_631_MOESM10_ESM.zip › Figure 5/5C-D/GSEA_Broad Institute_M8_T11b-high LUSC vs LUAD/ranked_gene_list_na_pos_versus_na_neg_1723674399702.tsv]

NAME	TITLE	SCORE
Krt13		7.531387
Krtdap		7.3859706
Klk14		7.3004355
Krt6b		7.2850223
Tgm3		7.2712126
Calml3		7.130482
Klk10		6.990361
Klk13		6.950146
Cnfn		6.9224396
Tmprss11g		6.7863116
2300002M23Rik		6.642036
Tmprss11b		6.6381593
Crct1		6.636958
Clca3b		6.6067634
Arg1		6.570444
Lypd3		6.4877725
Nccrp1		6.4842877
Sprr2d		6.3113074
Cxcl3		6.2648153
Abca12		6.2464366
Gm9573		6.2324567
Sprr3		6.1510253
Krt16		6.108208
Tgm1		6.0852118
Sprr2f		6.058447
Prss27		6.009107
Gsdmc		5.9568734
Ecm1		5.7940784
Ppbp		5.7540174
Krt6a		5.7091117
Alox12b		5.6548104
Krt14		5.5531387
Il1r2		5.3034267
Dsg3		5.3006215
Krt17		5.250462
Gjb2		5.217422
Il1f9		5.2044573
Sprr1a		5.1659827
Fam25c		5.1121006
Pbp2		4.983949
Ppfia3		4.95496
Gsdmc2		4.8961835
Pglyrp4		4.8139305
Pitx1		4.781528
Lgals7		4.7623544
Clec2g		4.738642
Psca		4.7165947
Upk1b		4.643485
Aldh1a3		4.5735493
Elovl4		4.5377293
Defb1		4.4894137
Elf5		4.4892826
Cldn1		4.4772277
Clca2		4.4538035
Skint3		4.403978
S100a7a		4.3666735
Duoxa1		4.360694
Pkp1		4.358149
Krt5		4.3532553
Xlr4a		4.340678
Prss22		4.326765
Ifit1bl1		4.307532
Phyhip		4.2811694
Mmp12		4.267108
Spink5		4.2263074
Gpnmb		4.2227716
Ankk1		4.222676
Slc5a9		4.1936955
Wfdc5		4.1921
Spp1		4.139118
Csta1		4.1269126
Tgm5		4.120513
Mreg		4.1091003
Ephx3		4.107876
Tmprss11e		4.094123
Chil4		4.09335
Ctsl		4.064238
Cpe		4.0240445
Gdpd2		4.009496
Emp1		4.0073347
Cyp4f39		3.9540312
Cysrt1		3.9466507
Ccl9		3.9437566
Tnfaip2		3.933354
Saa3		3.9289734
Sprr2h		3.9085672
Dhrs9		3.8978407
Tprg		3.8860726
Rnase2b		3.8710926
Serpinb2		3.864173
Klk11		3.8606327
Adgrf4		3.8541193
4833423E24Rik		3.797536
S100a8		3.7879698
Chit1		3.7830362
Car12		3.7432005
Aqp3		3.7232375
Grhl3		3.696822
Rhov		3.6946988
Npy		3.691024
Slc6a14		3.6877728
Cxcl5		3.684902
Rnase1		3.6797485
Tm4sf19		3.6675591
Tmem45a		3.6628108
Pinlyp		3.6606398
Serpinb11		3.6584718
Pou3f1		3.6391065
Dapl1		3.6362805
Fgd3		3.630886
S100a9		3.6243386
Ctsk		3.6155758
Dmkn		3.6020243
Duox1		3.6011386
Mmp9		3.5777059
Arc		3.568227
Prdm1		3.5584342
Vsig10l		3.536808
Trim29		3.5212047
Il1a		3.4966693
Stac2		3.478051
Barx2		3.4240065
Rdh12		3.3807485
Bex1		3.3797479
Csf3r		3.3731248
Nmb		3.3639624
Cst6		3.3601305
Zfp185		3.303213
Acpp		3.2993572
Ankrd35		3.2597582
Odaph		3.2557006
Clec4d		3.2539992
Itgam		3.2502315
Tmem40		3.2476559
Hopx		3.2437944
Hk3		3.2226758
Plpp1		3.2082279
Nipal4		3.205768
Adam8		3.2053418
Evpl		3.1739364
Trem2		3.1564302
Gjb6		3.1423643
Flrt2		3.1269128
Fat2		3.1093295
Hmox1		3.102468
Mamdc2		3.0938175
Foxc1		3.0724444
Igsf6		3.055983
Vnn1		3.0474303
Lpl		3.0437806
Acsbg1		3.01392
Gja1		3.0057728
Pthlh		3.0004492
Gm14137		2.9917612
Col17a1		2.9915786
Mall		2.9825678
Prom2		2.9610345
Trp53inp2		2.960495
Itgb2		2.9367054
Cd84		2.9357886
Cd300lf		2.934856
Gna15		2.913476
Slc5a1		2.9110312
Mxd1		2.891759
Tmprss13		2.8891096
Krt4		2.87948
Krt80		2.864595
Gpr87		2.8462222
Slc37a2		2.8429787
Slc11a1		2.826105
Itgax		2.8256254
Ada		2.8227065
Abca1		2.8094504
Cybb		2.8047314
Rcn1		2.7915537
Ammecr1		2.7738316
Csf2rb		2.7656093
Cd68		2.7643678
Cd109		2.7580075
Slc26a4		2.7386422
Cdh3		2.7318847
Tyrobp		2.7317338
Duoxa2		2.7285886
Htra1		2.7276232
Npl		2.7235353
Srgn		2.7151244
Hvcn1		2.7099595
Ccl6		2.694682
Plat		2.6900392
Trp63		2.6852028
Plet1		2.6738749
Tnc		2.6715279
Slc25a48		2.6478767
Fermt3		2.642166
Kctd1		2.6261675
Pla2g7		2.5986662
Msr1		2.5866392
Spns2		2.5741982
Melk		2.5741065
Cd36		2.5672147
Rhbdl3		2.5549302
Hmgn3		2.5472162
Atp6v0d2		2.546329
Wnk4		2.5459971
Teddm3		2.5400965
C3ar1		2.5309045
Grhl1		2.5299091
Clec4n		2.5279632
Mfge8		2.5230205
Anxa9		2.5162497
Plau		2.5130825
Kif21a		2.4938385
Bambi		2.4825437
Cd274		2.4808445
Rassf10		2.4644673
Scd1		2.46394
Adamtsl4		2.4613042
Abcg1		2.4611082
Anxa1		2.4552562
Lhfpl2		2.4413762
Slpi		2.4389253
Ptn		2.428787
Dlk2		2.4258547
Rab38		2.4251428
P2ry2		2.4190242
Ablim3		2.4151719
Mcoln3		2.4138024
Arhgef4		2.4002259
Insl6		2.398302
Zfp750		2.3969572
Kank1		2.396361
Myo5a		2.3917196
Enpp3		2.3900404
Nectin1		2.3871698
Mab21l4		2.3859706
Dusp22		2.3714333
Stra6l		2.3689966
Ephb6		2.3666735
Dsc2		2.3589733
Cyp27a1		2.3559701
Il1b		2.3511603
Wfdc17		2.3366845
Scel		2.32682
Apcdd1		2.3236046
Cd37		2.3236046
Pstpip1		2.3236046
Ces2f		2.3190174
Ctss		2.3173082
Rassf5		2.3171785
Gas1		2.312109
Spi1		2.3089578
Lratd1		2.3052928
Plek		2.3029945
S100a14		2.3010964
Lyz1		2.300752
Trbc2		2.297373
Chil1		2.2959216
Slamf7		2.2896574
Cd300c2		2.2877276
Reln		2.2834475
Fcgr3		2.2814791
Cd53		2.2706559
Orm1		2.2653902
S100a10		2.263457
Ltf		2.249705
Rnf39		2.2493896
Cdkn2b		2.248221
Tmem154		2.244533
Sirpa		2.2417197
Slc36a2		2.2398362
Afap1l2		2.235657
Ncf1		2.2351296
Fcer1g		2.2351198
Gngt2		2.2347705
Ctsd		2.2191887
Dusp5		2.2062943
Zranb3		2.2060814
Slc7a11		2.1980739
Ly6a		2.1974747
F7		2.1879497
Fcgr2b		2.1779273
Cd300a		2.1736896
Sult2b1		2.1722953
Lcn2		2.162782
Ptafr		2.158974
Slc15a3		2.1478505
Epha2		2.1467197
Il1rn		2.146436
Ctsb		2.1389875
Fth1		2.129265
Tbxas1		2.1288762
Sh3kbp1		2.1246235
Cyp26b1		2.1225572
Frmpd1		2.1197324
Clca1		2.1186068
Cib2		2.1150181
Dmxl2		2.1147907
Wnt10a		2.1130376
Plekho2		2.1118891
Csf2ra		2.107876
Arl11		2.107876
Nqo1		2.1058512
Vim		2.1047702
Mafb		2.1035168
Ppl		2.0775502
Bhlhe41		2.077444
Gbp4		2.0666964
Sntb1		2.0648704
Tpm2		2.054321
Evi2a		2.0479703
Rasal1		2.0427957
Ly6k		2.0386555
Vnn3		2.0374043
Hspa1b		2.0344179
Aplp1		2.028149
Ceacam1		2.0262036
Matn2		2.021814
C5ar1		2.0193787
Cdsn		2.0169432
Pim1		2.0113156
Ltb4r2		2.008032
Smox		2.0039065
Perp		1.9943718
Mif		1.9909502
Dusp14		1.9882561
Crlf2		1.9838495
Cxcl15		1.979961
Tns4		1.9799348
Prap1		1.979218
Cd44		1.975934
Pirb		1.9645236
H2-M2		1.9635156
Cd52		1.9633485
Dsp		1.9547789
Tiam1		1.9493527
Zc3h12c		1.9474562
Slc35f2		1.940276
Strc		1.939782
Ptprc		1.9260422
Dusp1		1.922605
Myo1f		1.9183482
Msantd3		1.9169794
Nrg1		1.9063696
Pak6		1.8965945
Phospho1		1.8957431
Pglyrp1		1.8943851
Mpeg1		1.8890212
Tnfrsf26		1.8788198
Trpv2		1.8770256
Bcl2a1b		1.8761457
Rgs1		1.8735718
Clip4		1.8688985
Tubb2a		1.8676286
S100a4		1.8670396
Emilin2		1.8669662
Bst1		1.8667985
Rgs12		1.8626664
Tubb6		1.8606327
Hist1h1b		1.8555827
Jdp2		1.8546214
Gpsm3		1.8541194
Cyth4		1.8479205
Cd33		1.8178124
Lpcat4		1.8095441
Bdh1		1.8075895
Mapk6		1.8037372
Zdhhc14		1.7987632
Gask1b		1.7914296
Cxcr1		1.7881109
Pdpn		1.7876133
Aldh1a7		1.7853354
Wnt7b		1.7769052
Ckb		1.7690158
Was		1.7677885
Zfp385a		1.7672113
Itih4		1.7667345
Plcd1		1.7634252
Robo1		1.7608379
Nectin4		1.759042
Epn3		1.7580075
Megf9		1.7580075
Pgam1		1.7563322
Cers3		1.752856
Malt1		1.7463161
Hexb		1.7422534
Eif4e3		1.7386422
Apoc1		1.7386422
Nfam1		1.7386422
Hp		1.735752
Sorbs1		1.7336241
Oxct1		1.7231227
Tnf		1.7219634
Plk3		1.7208309
Hsd17b2		1.7113693
Irf5		1.709017
Nckap1l		1.7076153
Renbp		1.7071066
Gsto1		1.700536
Rap2b		1.6894761
Havcr2		1.6888891
Lgals1		1.684438
Pard6g		1.6803435
Mertk		1.6764268
Lcp2		1.6759064
Pygl		1.6727543
Fcgr4		1.6721468
Il1rl2		1.6718106
Dse		1.6699294
Igfbp2		1.6675715
Pik3cb		1.6635915
Soat1		1.6629149
Rab11fip5		1.6602359
Duox2		1.6547197
Bmx		1.6543733
Gnai1		1.6537533
Arhgap9		1.6520544
Sftpa1		1.6435149
Smpdl3b		1.6361272
Def6		1.6292948
Msn		1.6279895
Fam57a		1.6255795
Maf		1.624039
Tubb2b		1.6210725
Fmnl1		1.6209906
Ust		1.6204607
Cebpb		1.6204181
Trex2		1.6203581
Ifitm1		1.618767
Hk2		1.6170436
Dpep2		1.6146535
Slc39a8		1.6071583
Pik3ap1		1.6055807
Selplg		1.6037126
Cfp		1.5994794
Dst		1.5957501
Lrrc28		1.5949067
Plekhg6		1.5931014
Tacstd2		1.574537
Vat1		1.5738373
Mmp19		1.572905
Itgb8		1.5726322
Lgalsl		1.5705469
Apbb1ip		1.5674145
Tnfrsf1b		1.5660627
Fscn1		1.5639637
Ugt1a5		1.5620928
Itga5		1.5600449
Lgals3		1.5591502
Klf4		1.5554656
St6galnac4		1.5510151
Hsd17b7		1.5480362
Procr		1.5476993
AA467197		1.5441425
Dnajb1		1.5422175
Tmem64		1.5402286
Fam111a		1.5401915
Clca3a1		1.5393333
Mitf		1.5377295
Lgmn		1.5337903
Syk		1.5314842
Hspb1		1.5298693
Aim2		1.5287191
Fads2		1.5274612
Rapgefl1		1.5271381
Plxdc1		1.5256485
Gltp		1.522222
Lrp8		1.520462
Dock2		1.5182521
Gpr137b		1.518214
Stk39		1.5109128
Fam83d		1.5100178
Mrc1		1.5052329
Amotl1		1.5049698
Lipa		1.5036863
C3		1.5019832
Dhrs1		1.5007489
Urah		1.5003371
Lat2		1.4990667
Gpr65		1.497634
Cds1		1.4945688
5031439G07Rik		1.4933461
Piga		1.4926237
Gla		1.4916761
Crybg1		1.4907147
Emb		1.4879051
Slc34a2		1.4821254
Sla		1.4797239
Hcls1		1.4795549
Ly6g6c		1.4792905
Fxyd5		1.4756078
Apoe		1.4751174
Apobr		1.4713583
Lpxn		1.4634624
Ctsz		1.4627197
Dram1		1.4579984
Ermp1		1.4575739
Ndufa4l2		1.454469
Lamp3		1.4534001
Jag2		1.451965
Pycard		1.4494994
Alox5ap		1.44503
Alox15		1.4443809
Tgfbi		1.4433258
Hist1h3d		1.440301
Gusb		1.4352667
Hr		1.4331397
Layn		1.4316645
Plin2		1.4312291
Irf1		1.4293582
Smim3		1.419149
Psap		1.4149337
Tmem132a		1.4149005
Acot1		1.4132419
Ddhd1		1.4118863
Atg9b		1.4076309
Sirpb1c		1.4071913
Pik3cd		1.4064457
Pmp22		1.399687
Enpep		1.39625
Clic3		1.3944039
Metrnl		1.3942698
Cd302		1.3925343
Cited2		1.3911103
Pltp		1.3909838
Rnasel		1.3850052
St3gal6		1.3824984
Sh2b2		1.3821568
Sftpc		1.3797446
Znrf3		1.375135
Pkp3		1.3748592
Ppp1r18		1.3715478
Scnn1b		1.370491
Rab8b		1.3694084
Creg1		1.3688735
Plekhn1		1.3681842
Eps8l2		1.3672236
Acp5		1.3655465
Emp3		1.3649117
Slc16a6		1.3567716
Tmem37		1.3556983
Xdh		1.3541764
Slc35e4		1.3491964
Fetub		1.3457589
Ppp1r15a		1.3448638
Slfn2		1.3419832
Galnt18		1.3405018
Coro1a		1.3403804
Rab32		1.3365437
Cmtm3		1.3365437
D16Ertd472e		1.3357589
Sdc3		1.3347453
Ubtd1		1.3315897
Hilpda		1.3304911
AI661453		1.3295945
Grn		1.32804
Tmem50b		1.3190608
Slc9a3r1		1.3084183
Hist1h1a		1.3037757
Dach1		1.3008333
1-Mar		1.3002001
Ramp3		1.2999384
Nkx2-1		1.2997915
Hebp1		1.2985533
Ankrd22		1.2972705
Plch2		1.2937454
Jup		1.2927142
Cpeb2		1.2907164
Oasl1		1.2901419
Fads1		1.2894275
S100a16		1.2881932
Tifa		1.2663375
Rab31		1.2654362
Snrk		1.2641464
Ager		1.2638888
Capg		1.2634958
Adgrl2		1.2617394
Vsir		1.2605948
Zfand5		1.2602787
Rassf8		1.2580163
Esd		1.2534758
Blmh		1.2519032
Gba		1.2442911
Ccna2		1.2433825
Fah		1.2361418
Ifitm10		1.2327513
S1pr2		1.2321817
Bag2		1.2318621
Cstb		1.229407
Blnk		1.2284474
Lpin2		1.2273368
Fam171a2		1.2269287
Il1rap		1.2232206
Prrg4		1.2207938
Dapk2		1.2182517
Cmtm6		1.2157031
Endod1		1.2118943
Trim62		1.2111299
St3gal1		1.2093891
Sun2		1.2039696
Samhd1		1.2007923
Rasa4		1.2004279
Prdx5		1.1977466
Pir		1.197251
Vwa1		1.1943216
Cenpa		1.1929926
Smo		1.189659
Dok3		1.189085
Timp2		1.1888809
Sh3bp2		1.1868914
Ier5		1.1864963
Arhgef10l		1.185899
Fgfr2		1.1854422
Cln8		1.1845406
Kctd12		1.1831709
Sat1		1.1801872
C1qb		1.1801131
Notch3		1.1784067
Irf7		1.174227
Muc13		1.1715316
Gpat4		1.1710713
Reep4		1.1697993
Rab24		1.1684464
Matn4		1.1677549
Gpc1		1.1669765
Ggta1		1.1627818
Inpp5d		1.1610972
Apobec1		1.1571435
Trim25		1.1486945
Mlc1		1.1481627
Fam129b		1.1417401
St6galnac6		1.1355324
Arrdc4		1.1334255
Tpbg		1.1333597
Cadm1		1.1255392
Slc39a6		1.1222472
Spats2		1.119277
Srxn1		1.1183909
Ehd1		1.1179144
Tcirg1		1.1119868
Gcat		1.1113689
Mroh6		1.110611
Zeb2		1.107876
Cd200		1.1071371
Atf3		1.1063739
Notch1		1.1012123
Desi1		1.099314
Tfrc		1.0956225
Thbs3		1.0953357
Il2rg		1.0913138
Pnpla7		1.090291
H2-Q7		1.0876498
Nlrx1		1.0865655
Tspan11		1.0865655
Cdca7l		1.0835536
Net1		1.077508
Cdk20		1.0769224
Ildr1		1.0749025
Gjb4		1.0687908
Atp6v1c2		1.0687908
Fam131c		1.0679498
Rgs10		1.0678018
Fzd7		1.065143
Nrarp		1.0645537
Osgin1		1.0644124
Rnf149		1.0632118
Gbp2		1.0624306
Zswim4		1.0613005
Ier5l		1.0578196
Wdr91		1.0551158
Dusp7		1.0549186
Kifc1		1.0505862
Ifrd1		1.0484787
Arhgdib		1.0484513
Spc25		1.0473949
Dennd2c		1.0444506
Stom		1.041643
Fam110a		1.0391049
Ctnnbip1		1.0388919
Trim15		1.0374867
Ddit3.1		1.0348434
Igfbp4		1.0335766
Ndrg1		1.033329
Trf		1.0331844
Plekho1		1.0330408
Hbegf		1.0293516
Gmpr		1.0286121
Atp1b3		1.0275999
Glipr1		1.0256721
Fam20c		1.0189202
Stra6		1.0164953
Tmem106a		1.0156496
Map2k3		1.0147196
Crybg2		1.0140277
Cpeb4		1.0127257
Uaca		1.0103155
Lgi3		1.0101258
Fnip2		1.0098045
Epha4		1.0073903
Ehf		1.0072056
Mctp1		1.004717
Hck		1.0045363
Itprip		1.004302
Rnf125		1.0040436
Ifit3		1.0034698
Natd1		1.0016766
Ptgs1		0.9970302
Slc31a2		0.9961384
Atp13a2		0.9956321
1700017B05Rik		0.9914082
Mmd		0.99070543
C1qa		0.9901195
Gdpd3		0.9891079
Cat		0.9889093
Abl2		0.98804206
Pigz		0.98755544
Bspry		0.986239
Cldnd1		0.98620516
Slc2a9		0.9842945
Gk		0.98249304
Hras		0.98142886
Tgfb2		0.9812125
Celsr2		0.9809451
Snx7		0.9800316
Hist1h3c		0.9780253
Scnn1g		0.9742704
Iffo2		0.9736446
Rtn4		0.9707967
Cd93		0.9703974
Serpinb5		0.9694224
Cks2		0.9673761
Wwtr1		0.9631621
Blvrb		0.96234673
Rnf144b		0.96212465
Mal		0.9614767
Lpin3		0.958768
Tacc1		0.9583415
Eid3		0.95775944
Prkar2b		0.957584
Phlda3		0.95365506
Ece1		0.95317036
Tent5b		0.95014626
Slc6a20a		0.94953895
Ahnak2		0.9470077
Txn1		0.94428176
Capn15		0.9430209
Birc3		0.94249123
Mindy3		0.94211537
Csf1r		0.9416292
Dedd2		0.93373317
Cdca3		0.93205935
Tcp11l2		0.9319473
Prelid1		0.93164164
Mgll		0.92874503
Rrp12		0.92671454
Hsbp1l1		0.92650217
Notch4		0.9255509
Rnd3		0.92435676
Rerg		0.92419785
Mki67		0.9218062
Psapl1		0.9189633
Rab27a		0.91724604
Fes		0.914965
Tmem104		0.914965
Plekha7		0.9147113
Cldn4		0.91137016
Dusp3		0.9099136
Phlda1		0.908106
Mocos		0.90807986
Antxr1		0.9079799
Csrnp1		0.9074868
Ctsc		0.9068174
Rarg		0.9061221
Map7d1		0.905866
Ndst1		0.9054029
Lpcat1		0.90497595
C1qc		0.9021409
Hist1h2bj		0.89910686
Mgl2		0.89770865
H2-Ab1		0.8949777
Snx8		0.8933194
Hsdl2		0.89134544
N4bp3		0.8913305
Snx25		0.88591844
Prex1		0.8843196
Ccn5		0.88315904
Leo1		0.8821695
Arhgef17		0.8818922
Hist1h2bk		0.8815342
Col23a1		0.88124657
Gm2a		0.88100433
Hist1h2bc		0.87970275
Dtnbp1		0.87848336
B4galnt1		0.8778933
Tgfa		0.8767731
B2m		0.8757144
Vash1		0.8741056
S100g		0.8734765
Cmc2		0.87277883
Rab34		0.87239355
Arhgap45		0.87088996
Cryab		0.8687027
Gbp3		0.8655543
Pdlim2		0.86445034
Pabpc1		0.8629422
Gadd45b		0.86230063
Lyn		0.86124617
Prnp		0.8595945
Hist2h2bb		0.8595451
Ccng2		0.8589364
Trps1		0.8579411
Hif1a		0.85680294
Cd74		0.8564396
Tmem65		0.8560481
Spc24		0.8532019
Wdr12		0.85259837
Usp25		0.8481108
Ppp1r13l		0.84773505
Entpd1		0.84757656
Fyb		0.8444368
Nuak2		0.84275055
Cdk1		0.842478
Rgl1		0.84198195
Npc2		0.8413428
Gde1		0.8408027
Pcdh1		0.8398409
B4galt5		0.8394559
Mpzl3		0.8385836
Wsb1		0.83843297
Smap2		0.8376715
Wnk2		0.8375572
Tbx2		0.8371579
Itpkb		0.8333466
Rnf150		0.8326183
Ninj1		0.83135253
Rin3		0.83071774
Gbp7		0.8284388
Ptprs		0.8280285
Ankrd50		0.826528
Yod1		0.82538766
Pitpnm2		0.8247988
Gipc1		0.8229862
Hist1h3b		0.8199969
Fam117a		0.81771374
5-Sep		0.81636447
Fhdc1		0.8161788
Chp1		0.8147124
Plpp3		0.81430644
Bicd2		0.8139303
Atp11a		0.8129605
Lcp1		0.8128808
H2-DMb2		0.81264275
Phldb3		0.81229126
Gnb5		0.81201535
P3h4		0.81120175
Syne1		0.810993
Cxcl16		0.8109626
Sh3bp5		0.81079197
1810037I17Rik		0.81044215
Fam162a		0.8098422
Il3ra		0.8082643
Krt10		0.8082476
Cdkn1a		0.80770046
Stk24		0.80715764
Ets1		0.8070975
Fkbp11		0.80673116
Hey1		0.80632895
Pstpip2		0.80532837
Tmeff1		0.8050695
Sowahc		0.8048091
G6pdx		0.8039336
Zbp1		0.7995244
Ostf1		0.79945564
Cast		0.79881334
Map3k20		0.79823095
Ly6g6e		0.79648626
Eppk1		0.79473674
Sidt2		0.79059637
Atp6v1e1		0.79013246
Fem1c		0.7896662
Ftl1-ps1		0.7872769
Fam83g		0.78695613
Zc3h12a		0.78594786
Elovl5		0.78107744
Cbx8		0.77974737
Cpxm1		0.77890605
Slc46a3		0.772704
Shmt2		0.772373
Nfkbia		0.7716875
Nbeal2		0.77108717
Stx11		0.76966906
Fli1		0.76957405
Ap2a2		0.76723397
Siva1		0.7651468
Nucb2		0.76417726
Stap2		0.7638207
Sh3bp5l		0.7638061
Uba52		0.7616033
Ppp1r14b		0.7601698
Kcnj8		0.76001585
Nfkbie		0.75980675
Tpcn2		0.75904197
Runx3		0.75900996
Cldn5		0.758271
Bmp1		0.7571623
Ccdc85a		0.75571567
Flna		0.75524706
Zdhhc21		0.75507665
Nusap1		0.7520627
Colec12		0.7513532
Parp12		0.7512056
Sdr42e1		0.7498404
Znrf2		0.7496974
Sema4d		0.74864936
Sec14l3		0.7473594
Fabp4		0.7465909
Slc8b1		0.74476826
Zfand2a		0.74294233
Etv5		0.7427466
Ttc7b		0.73864216
Lrrk2		0.73864216
Maoa		0.73864216
Plxnd1		0.73864216
Mgmt		0.73864216
Anxa8		0.73460037
Sptbn2		0.7344905
Ovol1		0.72954
Plekhm3		0.7279949
Palld		0.72471195
Eps8l1		0.723186
Cdca8		0.7219634
Osbpl8		0.72123915
Adk		0.7204184
Dnase2a		0.7199461
Adam19		0.7199056
Slc11a2		0.7195333
6430548M08Rik		0.7191272
Dennd5a		0.7190799
Incenp		0.7181781
Mettl27		0.7179827
H1fx		0.7177836
Tgfb1		0.71768254
Dynll1		0.7165484
Atp6v0e		0.7144653
Rgcc		0.71255296
Mllt11		0.710073
Ybx3		0.7096233
Lpar5		0.70864743
Tpcn1		0.70858496
Mvk		0.7085296
Sfta2		0.7082685
Pld3		0.7072147
Tbc1d10a		0.70630145
Rasa3		0.7057989
Bnipl		0.7039527
Psat1		0.7019615
Chst12		0.7019304
Dnmt3a		0.7006743
Yif1b		0.69843584
Gsto2		0.69735396
Rnf152		0.69486976
Ston2		0.6934534
Rhog		0.6933182
Crlf3		0.6933182
Cflar		0.69266677
Slc27a4		0.6915495
Hist1h2ag		0.69133645
Eif4ebp1		0.6912423
Ier3		0.69087476
Racgap1		0.6891735
Mcl1		0.6886015
Pkm		0.68572706
Rrm1		0.6853439
Nfkb1		0.6851128
Rab3il1		0.6846023
Arhgef18		0.68364817
Col4a1		0.6820928
H2-Eb1		0.6807834
Ttc7		0.6757545
Igf1		0.67391646
Epas1		0.67320096
Kcnj2		0.672553
Ppp2ca		0.670746
Msrb1		0.6692854
Fads3		0.66863775
Rap2a		0.6682528
Ckap4		0.66767967
Dgka		0.66741866
Cldn2		0.66526896
Met		0.6644412
Casp12		0.66359144
Acsl4		0.6625111
Pdzd2		0.66188496
P2rx7		0.66063964
Nradd		0.6601402
Pdxk		0.6598651
Arhgap10		0.65752643
Xpr1		0.65528643
Atox1		0.65135777
Lrp12		0.6502042
H2-Q6		0.64998454
Casp1		0.64892805
Nrp2		0.6487567
Cdk6		0.648372
Stard5		0.64638364
Uchl3		0.6455328
Dtx3l		0.6453928
Tmem125		0.6450428
Inka2		0.6428832
Arhgap31		0.64259547
Ttc9		0.6423685
Ctsa		0.64071816
Trpv4		0.64015234
Gstt2		0.6391065
Slc16a3		0.6391065
Mal2		0.6389452
Rnf145		0.6388466
Sh3pxd2a		0.63714
Tm7sf2		0.6351376
Elovl1		0.6346587
Fgl2		0.6336726
Cd99l2		0.63306344
H2-D1		0.6317551
Dlg3		0.6298658
Lsp1		0.629375
Specc1		0.6293435
Txndc17		0.6279981
Mfsd5		0.625901
Ikbke		0.6257481
Mad2l1		0.6243095
Pgk1		0.6241615
Nudt19		0.6240824
Dab2		0.62316495
Egln3		0.62262475
Hist1h2bb		0.6194457
Col3a1		0.618703
AI413582		0.6174927
Sipa1		0.6168732
Igsf3		0.61643624
Ddit3		0.6157854
Ppic		0.61525977
Il1r1		0.6144301
Slc3a2		0.6127792
Slc6a8		0.6113036
Baz1a		0.6111524
Adcy7		0.61088663
Tk1		0.61068946
Kifc3		0.610584
Maff		0.6103463
Arhgap27		0.61025554
Serpine1		0.61
Sh3rf1		0.60992914
Elf3		0.60872036
Lss		0.6081272
Ehd4		0.6073976
Fasn		0.6063282
Rassf4		0.6044769
Man2a2		0.6034017
Gpsm2		0.60232073
Slc49a4		0.60152614
Krt23		0.60046524
Litaf		0.59905005
Cd276		0.5989174
Rgs19		0.5988192
Nebl		0.59568423
Man1c1		0.5926629
Stk11		0.5922527
Bak1		0.5901362
Psmb8		0.58943313
Dut		0.5885691
Faap100		0.5869655
Icam1		0.5862471
Mpzl2		0.58575964
Gja4		0.58272403
Ttpal		0.5823662
Serpinb8		0.582213
Cfh		0.57797873
Kcnj15		0.577751
Mdfic		0.57683593
Actr1a		0.574927
Wfs1		0.57358295
Col5a2		0.5732285
Txnrd1		0.57091475
Map4k5		0.5687172
Afap1		0.5687172
Rbl1		0.5687172
Anxa6		0.5678602
Hebp2		0.5672198
Mcm5		0.56699455
Gabrp		0.56612563
Snrpf		0.5658404
Ahnak		0.5650019
Rbp1		0.5645802
Nupr1		0.5623257
Mkrn1		0.5612997
Ciita		0.5607244
Rab11a		0.5600599
Luzp1		0.5598061
Knstrn		0.5593185
Reep3		0.55672884
Nlrc5		0.5549302
Prkx		0.5533629
H6pd		0.5510152
Myef2		0.55056983
Tmbim4		0.5498531
Tmem140		0.54960835
Psme2b		0.54892445
Fdx1		0.54801446
Ttc36		0.5473797
Egln1		0.5467841
Grk2		0.54666024
Pnp		0.54574466
Stk10		0.54487044
Trib1		0.5444696
Oser1		0.54437333
Fzd2		0.54426414
Grina		0.5428912
Atp6v1g1		0.5427804
Rasip1		0.5413151
Sox18		0.5407028
Nabp1		0.54037255
Sod2		0.54035026
Kremen1		0.53653675
Sdcbp		0.5364284
Mdfi		0.536334
Stmn1		0.5357021
Tmem71		0.53446764
Ptpn1		0.53413385
Rilpl2		0.5330933
Tmem134		0.5295721
Tank		0.5288912
Dennd4b		0.5282224
Xylt1		0.5250467
Nsdhl		0.5239993
Rcbtb2		0.5235315
Smc4		0.5234741
Upp1		0.5233989
Fam102b		0.52332526
Usp53		0.5229953
Irak3		0.52232426
Mtm1		0.52122456
Atp5o		0.51865524
Glis3		0.5183122
Slk		0.5181703
Sash1		0.51792634
Mfsd12		0.5175032
Hipk2		0.5162498
Sord		0.5138552
Ifnar2		0.51376873
Atp5k		0.51334983
Proser2		0.5129294
Ndufb6		0.5123387
Rhbdf2		0.5120065
Dpp7		0.510472
Tgfb3		0.5093386
Fam49b		0.50877464
Ifngr1		0.50860834
Tpp1		0.5072188
Ncaph		0.5070781
Def8		0.50662106
Enah		0.5059814
Ppp1r2		0.50525075
Gprc5b		0.50447255
Anpep		0.5043854
Arhgap17		0.5036863
Edem1		0.503364
Tom1		0.50332516
Sh2d4b		0.5025748
Gng11		0.50217456
Rassf1		0.50212663
Arpc4		0.5011985
Sar1b		-0.50027615
Car2		-0.5004264
Heatr3		-0.500429
Tyw5		-0.5005455
Cxxc1		-0.5006961
Cgn		-0.50082374
Adprhl2		-0.50089854
Acaa1a		-0.5013479
Ap2m1		-0.50162095
Bloc1s6		-0.50167215
Vapa		-0.5018833
Fbxw17		-0.5019184
Smg9		-0.50236595
4930453N24Rik		-0.50236595
Lrig2		-0.50236595
Zdhhc8		-0.50263524
Sec22a		-0.50273335
Ptcd2		-0.50301856
Tpd52l2		-0.50306374
Smc1a		-0.5033306
Rp2		-0.50362647
Kdm6b		-0.5038515
Sgf29		-0.5040132
Hgsnat		-0.50444925
Bag6		-0.5048811
Thap2		-0.5049149
Tut7		-0.5049617
Rrn3		-0.5050393
Rnmt		-0.50506073
Nap1l4		-0.5052834
Cfap298		-0.5058298
Entpd2		-0.5058609
Cpsf1		-0.5060604
Zfp91		-0.50611806
Elac2		-0.5061615
Acyp2		-0.50636196
Atg2b		-0.5064703
D6Wsu163e		-0.50657094
Eed		-0.50660294
Flad1		-0.5067236
Rc3h1		-0.50685626
Nisch		-0.5068855
Plxnb1		-0.50711423
Rnf167		-0.50720924
Irak2		-0.5073146
Pias3		-0.50746185
Stag2		-0.50758183
Pgp		-0.50810105
Hibch		-0.5081516
Aen		-0.5082155
Trmt10b		-0.5082155
Tmem88		-0.5082726
Impa1		-0.50844455
Sdad1		-0.50848585
Dicer1		-0.50864714
Anxa4		-0.50879663
Azin1		-0.50910234
Gsta4		-0.50927985
Fbxl19		-0.50928533
Rc3h2		-0.50928533
Ubap2		-0.50985616
Erg28		-0.5099493
Mex3d		-0.5099818
Gigyf1		-0.51005733
Glg1		-0.51009005
Eef1d		-0.51009464
Zfand2b		-0.51010156
Slc35b4		-0.51010156
Nfia		-0.5102381
Ttc1		-0.51024616
Bckdk		-0.5102885
Cbfa2t2		-0.5105296
Fpgs		-0.51061684
Kctd6		-0.5107173
Ift27		-0.5111361
Cpsf3		-0.5113682
Atad2b		-0.51173264
Brk1		-0.5122028
Pcbp1		-0.5125233
Wdr4		-0.51258296
Tm2d2		-0.51264125
Cdc42se2		-0.51268125
Jrkl		-0.5128966
Rdm1		-0.5132762
Cln6		-0.51332337
Fam210b		-0.5134976
Mlst8		-0.51354486
Nol7		-0.5138008
Tmsb4x		-0.51396096
Ppil2		-0.5139649
Btf3l4		-0.5141239
Casp3		-0.51443654
Tpm1		-0.5144672
Samd5		-0.51469886
Limd2		-0.51471215
Cpne1		-0.5148062
Usp24		-0.51483065
Ccser2		-0.5149975
Ppme1		-0.5151144
Gmpr2		-0.5151144
Grcc10		-0.515166
Tmem131		-0.51530915
Fuca2		-0.5153709
Map1lc3a		-0.5156301
Vps37b		-0.5157649
Tanc1		-0.5157791
Csnk1g3		-0.51598
Efr3a		-0.5160357
Erbb3		-0.516074
Gon4l		-0.516077
Ap4b1		-0.51617175
Polr2m		-0.5163694
Rabgap1		-0.5164726
Cep250		-0.5164988
Pafah2		-0.51705223
Cutc		-0.517119
Cox15		-0.5171406
Ints3		-0.51727283
Adpgk		-0.5176976
Swap70		-0.5176976
Cnot7		-0.5176976
Btbd35f2		-0.5176976
Phc2		-0.517885
Anapc13		-0.5179887
2610002M06Rik		-0.51802015
Zfp715		-0.51843476
Mon2		-0.51858026
Nfe2l1		-0.5186106
Pfdn2		-0.5186165
Utp3		-0.5186165
Mapre3		-0.5186165
Pabpn1		-0.51863694
Arl2		-0.5188449
Slc26a11		-0.5189171
0610030E20Rik		-0.5189874
Eapp		-0.51915556
Kdm4b		-0.51937413
Prpf6		-0.51941377
Vasn		-0.51960266
Cog5		-0.5197608
Mtfr1l		-0.5198417
Imp3		-0.51988405
Dalrd3		-0.520021
Vapb		-0.5200242
Tnks		-0.52015275
Mier1		-0.52031636
Itgb5		-0.52047426
Gpbp1		-0.52074444
Gstp2		-0.52097976
F2r		-0.52127963
Mri1		-0.5213582
Prorp		-0.5214806
Wiz		-0.52156365
Abcb10		-0.5216229
Tmem176a		-0.5217587
Smarca4		-0.52210045
Tmem176b		-0.5221733
Tmem11		-0.52219135
Topors		-0.5223179
Sirt7		-0.52234995
Slc35a5		-0.5224307
Sdhaf1		-0.52248263
Ckap5		-0.52248263
Sdhaf4		-0.5226231
Epg5		-0.52274436
Slu7		-0.52280945
Ndst2		-0.52289796
Rnf115		-0.5232786
Alg1		-0.5235657
Zbtb41		-0.52357966
Zbtb45		-0.52360624
Mllt1		-0.5236311
Pacs1		-0.5237351
Fam3a		-0.5242149
Nat10		-0.52439225
Zfp317		-0.52439225
Hsph1		-0.52439225
Hnrnpc		-0.525112
Tmem135		-0.52513415
Akt2		-0.52513415
Supt16		-0.525505
Ruvbl2		-0.5257349
Ak3		-0.5258478
Hars2		-0.5261855
Nsun2		-0.5263118
Zdhhc12		-0.5270418
Ilf3		-0.5271428
Klc2		-0.5273947
Auh		-0.5275526
App		-0.52760327
Gas2l1		-0.52785957
Pias2		-0.5280035
Zfp414		-0.52814436
Extl3		-0.52814436
Abca2		-0.5283195
Ddx56		-0.5284133
Adgra2		-0.5285117
Cc2d2a		-0.5286796
Bcor		-0.52874863
Mapk3		-0.5288306
Ttc17		-0.5289023
Akt1		-0.5289273
Rnf130		-0.5290458
Dcaf5		-0.5290536
Fbxo22		-0.52946323
Mak16		-0.5295147
1110038F14Rik		-0.5296755
Zfp280c		-0.52984667
Ltbp1		-0.52984667
Gtpbp6		-0.52984667
Erbin		-0.5298966
Prkaca		-0.52997327
Sema4b		-0.5301059
Pex19		-0.5301542
Cox18		-0.5302247
Acer3		-0.5302247
Unc50		-0.5303626
Cstf2		-0.53054446
Crebl2		-0.530659
Dhx32		-0.5307669
Decr2		-0.5308488
Itgb1		-0.5308902
Irf2bpl		-0.5312459
Stat3		-0.53136826
Arl2bp		-0.5316847
Rpp30		-0.5317556
Med22		-0.53185767
Cnpy4		-0.53188676
Selenbp1		-0.5320054
Mphosph8		-0.5320054
Ctif		-0.5320054
Setd1b		-0.53234434
Timm44		-0.53234434
Ubfd1		-0.53253263
Socs7		-0.53258574
Dyrk1a		-0.5326598
Smim4		-0.5327443
Eif2d		-0.53279114
Mindy4		-0.5328209
Hnrnpk		-0.53283054
Srsf1		-0.5333876
Esf1		-0.5336755
Klc3		-0.5338979
Plekhh1		-0.5341954
Sfxn3		-0.5343763
Rsrc2		-0.5343763
Dcp2		-0.5343763
Rfxap		-0.5343763
Ybey		-0.5343763
Sccpdh		-0.53467065
Ptdss2		-0.5348891
Crebzf		-0.5350671
Nudt16l1		-0.53521925
Ppp1r16a		-0.5355328
Abl1		-0.5357653
Tle5		-0.53588164
Apopt1		-0.5359371
Washc4		-0.53653765
Tefm		-0.53680104
Ppp1r10		-0.5370271
Ccdc61		-0.53711575
Elp3		-0.53748226
Crcp		-0.5377533
Rufy1		-0.5378429
Acvr1		-0.53819805
Uggt1		-0.53819805
Supt20		-0.5383282
Ndufv2		-0.53855956
Smg5		-0.5386342
Dapk3		-0.5389848
Repin1		-0.5390619
Cep164		-0.5391065
Adamts15		-0.5397445
Shfl		-0.5400739
Mms19		-0.5402172
Prmt3		-0.5405119
Clcc1		-0.5405363
Tapt1		-0.5406302
Socs2		-0.5406416
Rpia		-0.54074025
Naa25		-0.5409073
Cbx1		-0.5409942
Mov10		-0.5412627
Foxk1		-0.54146576
Fbxl4		-0.54146576
Il4ra		-0.5415971
Camk1		-0.5421807
Rab1b		-0.5424364
Rhot1		-0.54277074
Hsd11b1		-0.5432085
Zswim8		-0.543266
Aldh16a1		-0.5433932
Usf3		-0.543973
Ap4m1		-0.5442918
Fbxw5		-0.54449344
Hars		-0.54493964
Ncstn		-0.54500854
Rsl1d1		-0.54531807
Calcrl		-0.54556626
P4hb		-0.5457635
Etaa1		-0.5460345
Atp11c		-0.54640085
Agtpbp1		-0.54654866
Sephs1		-0.54676
Cyp4f17		-0.54732907
Exoc7		-0.5475469
Gnl2		-0.5478288
Dgcr8		-0.5478806
Srek1ip1		-0.54795283
Hdlbp		-0.5479676
Timp3		-0.5480009
Edem3		-0.5481295
Timmdc1		-0.5484155
Tor1b		-0.5484906
Xrcc6		-0.5489344
Cby1		-0.5492241
Rxrb		-0.5492543
Ecpas		-0.5492719
Slc7a7		-0.54948324
Impad1		-0.5495152
Arl6ip6		-0.54973334
Rufy2		-0.549789
Hspbap1		-0.54992735
Nop14		-0.55011904
Pnn		-0.55015534
Gtf3c2		-0.5504301
Clcn5		-0.55086446
Nup205		-0.55086446
Tial1		-0.55114955
Nipal3		-0.5511533
Oma1		-0.5514605
Ctso		-0.5516839
Suclg2		-0.55172706
Clpx		-0.55175036
Ecsit		-0.55175036
Plaat3		-0.55187297
Tmem200b		-0.55187297
Dtymk		-0.5519321
Cul5		-0.552035
1700094D03Rik		-0.552259
Sgms2		-0.5524399
Mblac2		-0.5525891
Twnk		-0.5525891
Scmh1		-0.5526976
Vps35l		-0.5529123
Spen		-0.552992
Ppm1h		-0.5536405
Ahdc1		-0.5537128
Cmip		-0.5537128
Mgst1		-0.55385184
Ythdf3		-0.5538694
Cuedc1		-0.55413955
Phax		-0.5547937
Ddx41		-0.5550315
Dmwd		-0.5564621
Nol11		-0.5565066
Denr		-0.5567297
Sergef		-0.5568137
Ensa		-0.5568137
Wapl		-0.5573241
Glt8d1		-0.55748993
Nectin2		-0.55757684
Mid2		-0.5575993
Rbm28		-0.5576684
Pptc7		-0.557716
Vezf1		-0.5578353
Pank3		-0.55788916
Lmf2		-0.55807537
Acad11		-0.55824935
Dcaf8		-0.5584696
Tnrc18		-0.5585492
Cul3		-0.5590384
Metap1		-0.559251
Gpsm1		-0.5594392
Mcrs1		-0.5594392
Lrrc14		-0.5595373
Ambra1		-0.55977917
Acp6		-0.55982697
Nipsnap3b		-0.56001616
Tmem205		-0.56005365
Hdac1		-0.56007123
Nxn		-0.5600881
Epc2		-0.5601199
Tmem102		-0.5601634
Ogfr		-0.5602023
Polr3a		-0.5607238
Chpt1		-0.5612034
Sart3		-0.5612596
Med11		-0.5613812
Bin1		-0.56142646
Srek1		-0.56148154
4932438A13Rik		-0.5615207
Nat9		-0.56181437
Tdrd3		-0.56184167
Cntrl		-0.5619123
Gabpb1		-0.56214714
Jam2		-0.56214714
Vps41		-0.5624021
Slit3		-0.56252736
Hira		-0.5628218
Ccni		-0.56301355
Phf20		-0.5630727
Usb1		-0.563108
Cep350		-0.56324816
Tcof1		-0.56324816
Pls1		-0.56327057
Polr2h		-0.56332517
Clcn3		-0.5633471
Uprt		-0.5636571
Exosc3		-0.5637331
Nek9		-0.564033
Idua		-0.5641771
Zfp865		-0.56424016
Thoc3		-0.564396
Ubqln4		-0.5645783
Sort1		-0.56461
Rnf166		-0.5646359
Angel2		-0.5647896
Acvr2a		-0.56484866
Uvssa		-0.56494635
Wdr41		-0.5651386
Herc3		-0.5651386
Psmg2		-0.5654195
Supt3		-0.5655112
Cltc		-0.56586885
Rpp21		-0.5666854
Dctn6		-0.56703657
Yeats4		-0.5675432
Epb41l4a		-0.56768906
Ube2e3		-0.56780547
5-Mar		-0.56801915
Xpa		-0.5682577
Mecp2		-0.56887686
Atxn7l1		-0.5689068
Fam98a		-0.56914175
Gaa		-0.56940633
Rmdn3		-0.56940633
Rbm34		-0.5695894
Ndufs4		-0.56963843
Brix1		-0.56969684
Dtd1		-0.57011056
Pacsin3		-0.57046187
Sdccag8		-0.57059354
Impdh1		-0.570795
Abhd6		-0.57086664
Htatsf1		-0.5709551
Carm1		-0.57121307
Tppp3		-0.57128483
Wdr6		-0.57133806
Pcx		-0.57141626
Pskh1		-0.571495
Pxmp4		-0.57189405
Bcap31		-0.5719101
Iqsec2		-0.57192606
Nat2		-0.5720001
Xrcc1		-0.5723148
Creb1		-0.57255954
Myo10		-0.57267785
Serinc1		-0.57278717
Hook1		-0.57281893
Scaf4		-0.572837
Phactr2		-0.57303584
Anapc16		-0.57304883
Wdr92		-0.57306606
Mau2		-0.57310617
Trappc5		-0.57330185
Rnf11		-0.57335097
Cops2		-0.57337046
Lamb1		-0.57363576
Zwint		-0.57363576
Pds5a		-0.5739481
Cav2		-0.5740147
Aak1		-0.57409674
Fndc3a		-0.5748981
Ypel3		-0.57496434
Mnat1		-0.5750183
Dnajc18		-0.5750183
Hsp90aa1		-0.57512623
Tmf1		-0.57513505
Inpp5a		-0.5752236
Brcc3		-0.5752486
Nt5c3b		-0.5752486
Birc6		-0.5753317
Epsti1		-0.5754664
Trmt13		-0.5754664
Pak1ip1		-0.57562786
L2hgdh		-0.57577187
Arhgef1		-0.57593715
Mt1		-0.5760812
Sf3b5		-0.57614386
Zdhhc6		-0.57639956
Trip4		-0.5767873
Ldah		-0.57690704
Klf3		-0.5773312
Dpy30		-0.5773853
Vps36		-0.5775324
Agps		-0.57824445
Btbd7		-0.5782591
Cebpd		-0.57832396
Pik3r1		-0.578442
Sra1		-0.5785324
Trip11		-0.57868034
Kctd17		-0.5789075
Hagh		-0.5789075
Cep70		-0.57897294
Cyb5r3		-0.57927287
Ppil4		-0.57938147
Tomm34		-0.579399
Usp34		-0.5794077
Trp53rka		-0.5799269
Dhx37		-0.58021307
Rbbp5		-0.58027714
Cdk11b		-0.5804263
Slc35e1		-0.5808386
Bcl7b		-0.58102995
Pebp1		-0.5810647
Slmap		-0.5812738
Fam210a		-0.5813738
Usp47		-0.58143514
Golph3		-0.5815571
Dele1		-0.5815571
Crim1		-0.58181304
Ugdh		-0.5832859
Sugt1		-0.5832859
Ciao3		-0.5832859
Lsm7		-0.5832859
Cbr4		-0.5832859
Rtf1		-0.5832859
Gosr2		-0.5832859
Chchd5		-0.5832859
Pde6d		-0.5832859
Tgfbrap1		-0.5832859
Cpsf7		-0.5832859
Dhps		-0.5832859
Taf10		-0.5832859
Ilf2		-0.5832859
Mib2		-0.5832859
Lmbr1		-0.5832859
Cnot11		-0.5832859
Usp8		-0.5832859
Rbm26		-0.5832859
Orai3		-0.5832859
Birc2		-0.5832859
Sufu		-0.5832859
Bgn		-0.5835893
Sftpd		-0.5836428
Man2b2		-0.58419013
Dennd1b		-0.5850336
Pus10		-0.5852211
Foxj2		-0.58533084
Csnk1g1		-0.5861399
Pfkfb2		-0.5863852
Nemf		-0.5865243
Ddx10		-0.5873441
Dnttip2		-0.5874616
Wfdc2		-0.5874937
Tmem164		-0.587764
Wdr24		-0.58800834
Mvb12a		-0.58806044
Plagl2		-0.5884292
Nr1d2		-0.58863914
Prcc		-0.58864415
Mcat		-0.58877146
4833439L19Rik		-0.5888241
Hmox2		-0.5889325
Luc7l		-0.58896023
Heyl		-0.58904517
Vps72		-0.5891032
Slc38a2		-0.58919257
Trim28		-0.58924335
Zranb1		-0.5895449
Zgpat		-0.58963674
Rnf20		-0.5897919
Fgfr1		-0.59009916
Emc10		-0.59012604
Clk1		-0.5904221
Tcf7l1		-0.5904814
Gemin7		-0.59095985
Myo1d		-0.59097445
Amfr		-0.59158164
Lrrc20		-0.5916252
Eid1		-0.5916386
Srprb		-0.5917166
Nme7		-0.5918734
Scaf8		-0.59200317
Shoc2		-0.59200317
Msh3		-0.59200317
Pacsin2		-0.59256375
Ldlrad4		-0.59256375
Brpf3		-0.59306693
Dcun1d1		-0.5930752
Ciz1		-0.5932014
Suclg1		-0.5933454
Brf2		-0.5933747
Ltbp2		-0.59355426
Ube3b		-0.5936067
Nudc		-0.59382707
Eif4ebp2		-0.59393317
Rgmb		-0.59393317
Cep44		-0.5943411
Mapk1ip1l		-0.5944973
Gtpbp10		-0.5947816
Stambpl1		-0.5949363
Fadd		-0.59517634
Naprt		-0.5955122
Actr8		-0.5959135
Camta2		-0.5963421
Cops6		-0.5964613
Rab43		-0.5964747
Asrgl1		-0.59696084
Rusc1		-0.5971248
Cd34		-0.5972928
Slc10a7		-0.59740704
Inpp5f		-0.59740704
Insig2		-0.59752315
Mxra8		-0.5976738
Patz1		-0.597713
Tpt1		-0.59774023
Nup214		-0.59800744
Aar2		-0.59800744
Aprt		-0.5980545
Diaph2		-0.5982946
Fem1a		-0.5982946
Hdac6		-0.59839284
Mboat1		-0.5986611
Pbx2		-0.59931606
Plin3		-0.5994006
Ikbkb		-0.5994056
Traf3ip2		-0.59945077
Uevld		-0.5999433
Ddx17		-0.6000292
Kmt2b		-0.60035944
Tram1		-0.6005827
Setdb1		-0.6009879
Micos13		-0.6010015
BC031181		-0.6013096
Rad21		-0.60141253
Stag1		-0.6015316
1810030O07Rik		-0.6023247
Pgrmc2		-0.60245246
Tmem161a		-0.6027633
Tlk1		-0.6028261
Wwox		-0.60288143
Zfp369		-0.60304916
Fuca1		-0.6030925
Wdr11		-0.6032774
Sel1l		-0.6032774
Zfp362		-0.6033237
Tbc1d22b		-0.6034895
Lima1		-0.6036666
Apeh		-0.60375005
Exoc2		-0.6039126
Ift52		-0.6039595
Rtl8b		-0.6041194
Madd		-0.6043239
Cic		-0.6043475
Mlh1		-0.6045024
Dhx36		-0.60461444
Tti2		-0.60489976
Ptbp2		-0.6053122
Map1s		-0.6053122
Tmed5		-0.6054662
Pkp4		-0.6057894
Eif3f		-0.60579205
C330018D20Rik		-0.606006
Cluh		-0.6063934
Snx17		-0.6065323
Psip1		-0.60680866
Spink4		-0.6071327
Calm1		-0.6073465
Hmbox1		-0.60746574
Arhgef10		-0.60753345
Tmem183a		-0.60780823
Adgrv1		-0.6083769
Tmem119		-0.6083769
Ptrh2		-0.60862875
Acaa2		-0.6092212
Osbpl5		-0.6092811
Mturn		-0.6092811
Hmgcll1		-0.6092811
Snx10		-0.6100424
Pdlim4		-0.6101901
Tbc1d13		-0.6108323
Tsc22d3		-0.6110633
Ctnnbl1		-0.6114264
Dnttip1		-0.6114828
Nr2c2ap		-0.6115058
Cmas		-0.61157024
Poc1b		-0.6118551
Eif1		-0.6120293
Samd1		-0.61243224
Rbm33		-0.6127297
Msto1		-0.6129024
Tmem175		-0.61292213
Cask		-0.61295676
Srsf2		-0.6130217
Snd1		-0.613261
Slc39a7		-0.6132638
Txnl4a		-0.6133432
Zzz3		-0.6133432
Crebbp		-0.6138108
Coa3		-0.61387426
Upf2		-0.61395764
Lrrc41		-0.6143128
Bfsp1		-0.6145651
Ripor1		-0.61499476
Serpinb9		-0.61534715
Zfyve1		-0.61555475
Gpatch3		-0.61589056
Ecd		-0.61589056
Eef1akmt1		-0.61597455
Rnf214		-0.61620057
Gga1		-0.6163231
Maf1		-0.61635774
Esrp2		-0.6164156
Sap18		-0.6165165
Ado		-0.6167539
Ddx3y		-0.61683846
Med24		-0.61683846
AW209491		-0.61683846
Ankrd54		-0.61696905
Emg1		-0.6171195
Ccdc9		-0.61724836
Spred2		-0.6175016
Zfp358		-0.6175016
Vdac3		-0.6175016
Orc5		-0.61763746
Itgb3bp		-0.61763746
Ccdc112		-0.6176959
Zcchc4		-0.6176959
Epb41l5		-0.61775947
Nfrkb		-0.61784315
Rnf19a		-0.61842775
Frk		-0.61890984
Mff		-0.61890984
Man2c1		-0.6190017
Slc30a5		-0.6191559
Atrx		-0.61931425
Sh3pxd2b		-0.61944556
Fam43a		-0.61959964
Ppp2r5b		-0.6196583
Shroom2		-0.61969155
Rnf34		-0.61995465
Ubald2		-0.62009543
Plbd2		-0.62026733
Zfp740		-0.62038755
Ptpn9		-0.620533
Rbm45		-0.6205532
Mthfr		-0.6207606
Utp6		-0.6212538
Polr1b		-0.6212538
Phrf1		-0.62161404
Rab12		-0.62165236
Foxf2		-0.6216748
Tmem54		-0.621784
F3		-0.6221935
Dnaja1		-0.6222143
1700109H08Rik		-0.62235546
Nudcd1		-0.62254536
Gtf2i		-0.6228918
Eml2		-0.62297624
Fech		-0.6229956
Dlg1		-0.6232388
Zfp654		-0.62341404
Sf3a3		-0.6235082
Pnrc1		-0.62365055
Pigx		-0.6239279
Por		-0.6239916
Clec2f		-0.6244106
Pdia4		-0.62446123
Slc7a1		-0.62448055
Rbm5		-0.62474555
Cyb5a		-0.62502044
Ttc23		-0.6252412
Bphl		-0.62535
Smad5		-0.62546104
Rad23a		-0.62593025
Tec		-0.6266423
Cwc27		-0.6266423
Qdpr		-0.62680125
Rapgef6		-0.6270073
Ints10		-0.6270073
Adam10		-0.6270334
Mta2		-0.62717354
Tbk1		-0.6272153
Chd8		-0.62755334
Fam160b2		-0.62756646
Rnf216		-0.62773955
Rad54l2		-0.62775606
Polr1c		-0.6288921
Kat8		-0.6289286
Sos1		-0.62898594
Mpst		-0.6290896
Anxa7		-0.62934095
Slc7a6os		-0.62947786
Srcap		-0.62964153
Wdr59		-0.6298969
Zhx1		-0.63002396
Adgrf5		-0.6302336
Urm1		-0.6303257
Mgrn1		-0.6304306
Inpp5k		-0.63059163
Plrg1		-0.63059163
2300009A05Rik		-0.63059163
Ttc33		-0.6308022
Myo5c		-0.6309313
Brd9		-0.6310523
Abcb7		-0.631247
Tmem203		-0.63142246
Aqr		-0.6318838
Cmtr1		-0.6320185
Prkag1		-0.63247347
Ccar2		-0.63303894
Commd5		-0.6333266
Igip		-0.6333266
Mul1		-0.6334029
Rock1		-0.63349736
Tmem63b		-0.6337757
Khnyn		-0.6339779
Snrnp27		-0.63422287
Pak1		-0.6342839
Rp9		-0.63430995
Dtx2		-0.63430995
Camk2d		-0.63454694
Marveld1		-0.6348162
Rbbp6		-0.6350596
Esrp1		-0.6355948
Wwc2		-0.63585955
Strn4		-0.63592225
[truncated: 2,822 more rows]
