# Supplementary material for: TMPRSS11B promotes an acidified microenvironment and immune suppression in squamous lung cancer
Source: EMBO Rep. 2025 Nov 10;26(24):6346–79. doi: 10.1038/s44319-025-00631-1 (PMC12714794; doi:10.1038/s44319-025-00631-1)
Supplement: Supplementary file 10 — Source data Fig. 5 [file 44319_2025_631_MOESM10_ESM.zip › Figure 5/5C-D/GSEA_Broad Institute_M8_T11b-high LUSC vs LUAD/TABULA_MURIS_SENIS_BRAIN_NON_MYELOID_NEURON_AGEING.tsv]

NAME	SYMBOL	RANK IN GENE LIST	RANK METRIC SCORE	RUNNING ES	CORE ENRICHMENT
row_0	Pou3f1	107	3.639106512069702	-0.010856515	No
row_1	Mamdc2	145	3.0938174724578857	-0.008183547	No
row_2	Kctd1	194	2.6261675357818604	-0.009574249	No
row_3	Spns2	197	2.5741982460021973	-0.0010013646	No
row_4	Nectin1	233	2.38716983795166	-3.6173355E-4	No
row_5	Sirpa	268	2.2417197227478027	-1.0864707E-5	No
row_6	Sult2b1	282	2.172295331954956	0.0047285743	No
row_7	Fth1	289	2.129265069961548	0.010861225	No
row_8	Vim	302	2.1047701835632324	0.01558477	No
row_9	Smpdl3b	417	1.636127233505249	-0.0038294112	No
row_10	Klf4	448	1.555465579032898	-0.004999356	No
row_11	5031439G07Rik	480	1.493346095085144	-0.0066073784	No
row_12	Apoe	490	1.4751174449920654	-0.003427004	No
row_13	Jag2	498	1.4519649744033813	1.1340955E-4	No
row_14	Pltp	523	1.3909838199615479	-3.0916143E-4	No
row_15	S100a16	569	1.2881932258605957	-0.005723343	No
row_16	Capg	574	1.2634958028793335	-0.0021812192	No
row_17	Ifitm10	584	1.2327512502670288	1.5046854E-4	No
row_18	Fam171a2	590	1.2269287109375	0.0033439905	No
row_19	Rnf149	664	1.0632117986679077	-0.0090335645	No
row_20	Trf	682	1.0331844091415405	-0.009165141	No
row_21	Plekho1	683	1.0330407619476318	-0.005547771	No
row_22	Cat	712	0.9889093041419983	-0.008260498	No
row_23	Iffo2	725	0.9736446142196655	-0.007497784	No
row_24	Wwtr1	730	0.9631621241569519	-0.0050073303	No
row_25	Ctsc	770	0.9068173766136169	-0.01043363	No
row_26	B2m	794	0.8757144212722778	-0.012439949	No
row_27	Cd74	811	0.8564395904541016	-0.012969872	No
row_28	B4galt5	825	0.8394559025764465	-0.012897599	No
row_29	Ptprs	836	0.8280285000801086	-0.012203673	No
row_30	Pitpnm2	839	0.8247988224029541	-0.00975661	No
row_31	Plpp3	846	0.8143064379692078	-0.008228512	No
row_32	Pstpip2	866	0.805328369140625	-0.009599076	No
row_33	Fem1c	878	0.7896661758422852	-0.009260038	No
row_34	Cldn5	902	0.7582709789276123	-0.011677606	No
row_35	Flna	905	0.7552470564842224	-0.00947409	No
row_36	Sptbn2	924	0.7344905138015747	-0.010872151	No
row_37	H2-Eb1	976	0.6807833909988403	-0.019736616	No
row_38	Atox1	997	0.6513577699661255	-0.021866892	No
row_39	Uchl3	1004	0.6455327868461609	-0.020929782	No
row_40	H2-D1	1021	0.6317551136016846	-0.022246476	No
row_41	Col3a1	1034	0.6187030076980591	-0.022726651	No
row_42	Ppic	1039	0.6152597665786743	-0.021454437	No
row_43	Arhgap27	1048	0.6102555394172668	-0.02108197	No
row_44	Icam1	1070	0.5862470865249634	-0.023660796	No
row_45	Cfh	1075	0.5779787302017212	-0.022519128	No
row_46	Txnrd1	1081	0.5709147453308105	-0.02162275	No
row_47	Arhgap17	1163	0.5036863088607788	-0.037724026	No
row_48	Kdm6b	1191	-0.5038514733314514	-0.04191471	No
row_49	Pgp	1217	-0.5081010460853577	-0.0456494	No
row_50	Tmem88	1221	-0.5082725882530212	-0.044531267	No
row_51	Gigyf1	1233	-0.5100573301315308	-0.045171328	No
row_52	Tmsb4x	1258	-0.5139609575271606	-0.048664942	No
row_53	Grcc10	1270	-0.5151659846305847	-0.049287114	No
row_54	Pafah2	1284	-0.5170522332191467	-0.050343793	No
row_55	Mon2	1296	-0.5185802578926086	-0.05095401	No
row_56	Pfdn2	1298	-0.5186164975166321	-0.049358543	No
row_57	Pabpn1	1301	-0.51863694190979	-0.047983557	No
row_58	Epg5	1334	-0.522744357585907	-0.053210862	No
row_59	Mllt1	1341	-0.5236310958862305	-0.052700613	No
row_60	Pacs1	1342	-0.5237351059913635	-0.050866667	No
row_61	Klc2	1357	-0.527394711971283	-0.052107684	No
row_62	Adgra2	1366	-0.5285117030143738	-0.052021455	No
row_63	Mapk3	1369	-0.5288305878639221	-0.050610777	No
row_64	Ltbp1	1378	-0.5298466682434082	-0.050519876	No
row_65	Gtpbp6	1379	-0.5298466682434082	-0.048664525	No
row_66	Sfxn3	1414	-0.534376323223114	-0.054292213	No
row_67	Tle5	1425	-0.5358816385269165	-0.05462129	No
row_68	Dapk3	1439	-0.5389847755432129	-0.05560117	No
row_69	Cep164	1441	-0.5391064882278442	-0.05393395	No
row_70	Prmt3	1445	-0.5405119061470032	-0.052702922	No
row_71	Glt8d1	1530	-0.5574899315834045	-0.06927746	No
row_72	Lrrc14	1545	-0.5595372915267944	-0.07040593	No
row_73	Acp6	1547	-0.5598269701004028	-0.06866615	No
row_74	Dctn6	1596	-0.5670365691184998	-0.07726725	No
row_75	Tppp3	1617	-0.571284830570221	-0.07967792	No
row_76	Pxmp4	1621	-0.5718940496444702	-0.078337	No
row_77	Iqsec2	1623	-0.5719260573387146	-0.07655486	No
row_78	Mt1	1658	-0.5760812163352966	-0.08203651	No
row_79	Sf3b5	1659	-0.5761438608169556	-0.08001904	No
row_80	Cebpd	1668	-0.5783239603042603	-0.07975839	No
row_81	Kctd17	1672	-0.5789074897766113	-0.078392915	No
row_82	Dhx37	1680	-0.5802130699157715	-0.07790509	No
row_83	Rtf1	1697	-0.583285927772522	-0.07939151	No
row_84	Bgn	1714	-0.5835893154144287	-0.08087686	No
row_85	Dennd1b	1717	-0.5850335955619812	-0.07926938	No
row_86	Pus10	1718	-0.5852211117744446	-0.07722013	No
row_87	Ddx10	1723	-0.5873441100120544	-0.07604566	No
row_88	Zranb1	1740	-0.5895448923110962	-0.07751016	No
row_89	Zgpat	1741	-0.5896367430686951	-0.07544545	No
row_90	Wwox	1812	-0.6028814315795898	-0.08877326	No
row_91	Zfp362	1817	-0.6033236980438232	-0.08754285	No
row_92	Madd	1824	-0.6043239235877991	-0.08675003	No
row_93	Map1s	1830	-0.6053122282028198	-0.085733205	No
row_94	Acaa2	1846	-0.6092212200164795	-0.08690825	No
row_95	Nr2c2ap	1856	-0.6115058064460754	-0.08675196	No
row_96	Tmem175	1863	-0.6129221320152283	-0.08592904	No
row_97	Gga1	1882	-0.6163231134414673	-0.08774089	No
row_98	Ado	1886	-0.616753876209259	-0.086242884	No
row_99	Ankrd54	1890	-0.6169690489768982	-0.08474413	No
row_100	Ccdc9	1892	-0.6172483563423157	-0.08280329	No
row_101	1700109H08Rik	1927	-0.6223554611206055	-0.0881229	No
row_102	Qdpr	1949	-0.6268012523651123	-0.09055972	No
row_103	Chd8	1955	-0.6275533437728882	-0.089465015	No
row_104	Wdr59	1966	-0.629896879196167	-0.08946488	No
row_105	Ccar2	1982	-0.6330389380455017	-0.09055652	No
row_106	Ppp1r35	2003	-0.6367834806442261	-0.09273783	No
row_107	Cracr2b	2009	-0.6374779939651489	-0.09160837	No
row_108	Zfand3	2010	-0.6377336978912354	-0.089375235	No
row_109	Csnk1g2	2018	-0.6386883854866028	-0.08868265	No
row_110	Per1	2020	-0.6390877366065979	-0.08666533	No
row_111	Gpatch8	2061	-0.6456646919250488	-0.09322666	No
row_112	Pon2	2062	-0.6457468867301941	-0.090965465	No
row_113	Tsr1	2069	-0.6470115184783936	-0.090023175	No
row_114	Gtf3c5	2090	-0.6519423127174377	-0.0921514	No
row_115	Mpv17l2	2093	-0.6528512835502625	-0.090306446	No
row_116	Tmem101	2118	-0.6571407914161682	-0.093298696	No
row_117	Spg7	2140	-0.660982072353363	-0.09561583	No
row_118	Trio	2167	-0.6645315289497375	-0.099023305	No
row_119	Slc9a6	2186	-0.6678891181945801	-0.10065458	No
row_120	Acbd6	2195	-0.6694425940513611	-0.10007486	No
row_121	Tex261	2206	-0.6721242666244507	-0.09992686	No
row_122	Gnb2	2210	-0.6732940077781677	-0.09823087	No
row_123	Keap1	2212	-0.67340087890625	-0.0960934	No
row_124	Ing4	2236	-0.677781879901886	-0.09879281	No
row_125	Mettl1	2254	-0.6808966994285583	-0.10015798	No
row_126	Kpna4	2268	-0.6833147406578064	-0.10063247	No
row_127	Chka	2293	-0.6869085431098938	-0.103520475	No
row_128	Pnpla6	2295	-0.6872538328170776	-0.1013345	No
row_129	Zfp692	2298	-0.6878909468650818	-0.099366836	No
row_130	Zyx	2334	-0.6944757699966431	-0.10465447	No
row_131	Fam98c	2335	-0.6945692300796509	-0.102222316	No
row_132	Sap130	2336	-0.6946278810501099	-0.099789955	No
row_133	Ehmt2	2392	-0.7046336531639099	-0.10945313	No
row_134	Rab11fip2	2408	-0.7070212960243225	-0.11028571	No
row_135	Stau1	2415	-0.7088168263435364	-0.109127	No
row_136	Sdc4	2418	-0.7095036506652832	-0.10708366	No
row_137	Nacc2	2424	-0.711219310760498	-0.105695985	No
row_138	Elp2	2430	-0.7127372026443481	-0.104302995	No
row_139	Mast3	2443	-0.7164109945297241	-0.104441024	No
row_140	Mfn1	2472	-0.7222299575805664	-0.10808758	No
row_141	Hip1r	2473	-0.7225973606109619	-0.10555728	No
row_142	Tbc1d1	2474	-0.7226098775863647	-0.103026934	No
row_143	Enoph1	2476	-0.7233588099479675	-0.10071453	No
row_144	Aldoc	2488	-0.7259235978126526	-0.10059869	No
row_145	Rmdn1	2495	-0.7274429202079773	-0.09937476	No
row_146	Nt5c	2556	-0.7373195290565491	-0.11002626	No
row_147	Chd3	2557	-0.7380445003509521	-0.10744187	No
row_148	Smad7	2594	-0.7458804249763489	-0.11277005	No
row_149	Fig4	2614	-0.7518163323402405	-0.114328	No
row_150	Yeats2	2641	-0.7573866248130798	-0.11741033	No
row_151	Tfdp2	2658	-0.7602577209472656	-0.11827705	No
row_152	Akap8	2662	-0.7617080807685852	-0.116271466	No
row_153	Zfpl1	2674	-0.7627697587013245	-0.11602661	No
row_154	Polr2i	2682	-0.7642911076545715	-0.114894204	No
row_155	Msra	2696	-0.7666470408439636	-0.115076885	No
row_156	Tmem208	2697	-0.7666608691215515	-0.11239229	No
row_157	Exoc6b	2706	-0.7679919600486755	-0.11146748	No
row_158	Mxd4	2713	-0.769775390625	-0.110095315	No
row_159	Pnisr	2718	-0.7711139917373657	-0.10827735	No
row_160	Megf8	2724	-0.771552562713623	-0.106678404	No
row_161	Ctc1	2733	-0.7740642428398132	-0.10573234	No
row_162	Zcchc14	2737	-0.7747904658317566	-0.10368094	No
row_163	Fabp5	2745	-0.7780223488807678	-0.10250045	No
row_164	Rdh13	2754	-0.7802659273147583	-0.10153266	No
row_165	Tmc7	2761	-0.7824085354804993	-0.10011626	No
row_166	Cyp20a1	2765	-0.7834603190422058	-0.09803451	No
row_167	Lamc1	2789	-0.7884851694107056	-0.100346275	No
row_168	Phf2	2802	-0.7907991409301758	-0.100223824	No
row_169	Dxo	2830	-0.7966895699501038	-0.103389084	No
row_170	Eif2b4	2839	-0.7996448874473572	-0.10235344	No
row_171	N4bp2	2846	-0.8012324571609497	-0.10087112	No
row_172	Trrap	2854	-0.8030165433883667	-0.09960311	No
row_173	Gpr137	2889	-0.8125997185707092	-0.104256555	No
row_174	C1qtnf4	2892	-0.8128738403320312	-0.10185125	No
row_175	Hook2	2944	-0.8242500424385071	-0.11021334	No
row_176	Fh1	2972	-0.8335573673248291	-0.1132495	No
row_177	Ift43	2992	-0.8383890390396118	-0.1145043	No
row_178	Rbm7	2994	-0.8389028310775757	-0.1117873	No
row_179	Rpf1	3015	-0.8463203310966492	-0.11323487	No
row_180	Nfkbil1	3026	-0.8490974307060242	-0.11246717	No
row_181	Arhgef40	3029	-0.8494396805763245	-0.10993382	No
row_182	Gadd45gip1	3033	-0.8499046564102173	-0.107619405	No
row_183	Ube2o	3056	-0.856967568397522	-0.109470814	No
row_184	Foxj3	3076	-0.8636675477027893	-0.11063709	No
row_185	Vps26c	3081	-0.8650568723678589	-0.10849017	No
row_186	L3mbtl2	3085	-0.8662198781967163	-0.10611862	No
row_187	Adcy9	3086	-0.8664278984069824	-0.103084676	No
row_188	Haghl	3099	-0.8705678582191467	-0.1026829	No
row_189	Ring1	3102	-0.8712666630744934	-0.10007313	No
row_190	Tgfbr2	3104	-0.8718931674957275	-0.0972406	No
row_191	Cirbp	3148	-0.8844494819641113	-0.10362744	No
row_192	Lrrc42	3152	-0.8858487010002136	-0.10118716	No
row_193	Dbp	3176	-0.8922792673110962	-0.103135474	No
row_194	Spint2	3189	-0.8951176404953003	-0.10264774	No
row_195	Kdm6a	3210	-0.9019126296043396	-0.103900656	No
row_196	C2cd3	3215	-0.9033905267715454	-0.1016195	No
row_197	Tsc1	3220	-0.9052140116691589	-0.09933196	No
row_198	Gfpt1	3227	-0.9074233770370483	-0.09747779	No
row_199	D11Wsu47e	3258	-0.9175272583961487	-0.10088159	No
row_200	Commd9	3259	-0.9178262948989868	-0.097667664	No
row_201	Zfp324	3261	-0.9184701442718506	-0.09467204	No
row_202	Gramd4	3265	-0.9195693135261536	-0.09211368	No
row_203	Phldb2	3270	-0.9203729629516602	-0.08977306	No
row_204	Ppa2	3287	-0.9254269003868103	-0.09006141	No
row_205	Akr1e1	3295	-0.9290607571601868	-0.08835203	No
row_206	Cant1	3316	-0.9359205365180969	-0.08948586	No
row_207	B9d2	3338	-0.9414775371551514	-0.09082079	No
row_208	Fcgrt	3361	-0.9501561522483826	-0.092345886	No
row_209	Taco1	3404	-0.9617975354194641	-0.09824133	No
row_210	Kiz	3407	-0.9617975354194641	-0.09531454	No
row_211	Ap2b1	3413	-0.9664589166641235	-0.0930331	No
row_212	Sh3yl1	3461	-0.9846113324165344	-0.09995144	No
row_213	Mecr	3462	-0.9847157597541809	-0.09650329	No
row_214	Armc9	3496	-0.9951837062835693	-0.10029682	No
row_215	Vps13d	3536	-1.010707139968872	-0.10535933	No
row_216	Maz	3596	-1.0318759679794312	-0.114758834	No
row_217	Polr3e	3608	-1.0348267555236816	-0.113561325	No
row_218	Pik3r4	3618	-1.038163661956787	-0.11191102	No
row_219	Dnajc1	3626	-1.041871190071106	-0.10980662	No
row_220	Krt15	3685	-1.07083261013031	-0.11884915	No
row_221	Dock7	3734	-1.0954155921936035	-0.12560004	Yes
row_222	Pcyt2	3738	-1.0978591442108154	-0.12241737	Yes
row_223	Mettl8	3745	-1.1000769138336182	-0.119888596	Yes
row_224	Taf7	3751	-1.1020499467849731	-0.11713236	Yes
row_225	Zfp821	3773	-1.1129467487335205	-0.11786686	Yes
row_226	Pick1	3793	-1.12273371219635	-0.118125975	Yes
row_227	Iqcc	3807	-1.131562352180481	-0.11703084	Yes
row_228	Tab1	3819	-1.138873815536499	-0.11546899	Yes
row_229	Trim68	3845	-1.1536016464233398	-0.11694335	Yes
row_230	Cdc42ep1	3847	-1.154733657836914	-0.11312041	Yes
row_231	Tgoln1	3875	-1.167826533317566	-0.11498607	Yes
row_232	Dusp23	3901	-1.1833553314208984	-0.116356246	Yes
row_233	Dynll2	3904	-1.185383677482605	-0.112646535	Yes
row_234	Bri3	3905	-1.1863056421279907	-0.10849248	Yes
row_235	Dcn	3919	-1.1963684558868408	-0.10717042	Yes
row_236	Hadh	3948	-1.2152754068374634	-0.109090485	Yes
row_237	Qsox1	3954	-1.2170305252075195	-0.10593162	Yes
row_238	Serpinb6a	3957	-1.2193636894226074	-0.10210292	Yes
row_239	Sgce	3962	-1.2221872806549072	-0.09870545	Yes
row_240	Pycr1	3965	-1.2238831520080566	-0.09486092	Yes
row_241	Hsd17b11	3980	-1.2332472801208496	-0.09363028	Yes
row_242	Bcl2	3987	-1.2386378049850464	-0.09061631	Yes
row_243	Med19	3991	-1.2411799430847168	-0.08693177	Yes
row_244	Prrc1	3995	-1.2448697090148926	-0.08323431	Yes
row_245	Btg2	4032	-1.268935203552246	-0.08673093	Yes
row_246	Zfp787	4105	-1.3329625129699707	-0.09794335	Yes
row_247	Cyp4f16	4130	-1.3541150093078613	-0.09849502	Yes
row_248	Tyro3	4132	-1.3548697233200073	-0.09397127	Yes
row_249	Hdac5	4145	-1.366431713104248	-0.091833144	Yes
row_250	Zc3h6	4155	-1.3734163045883179	-0.08900889	Yes
row_251	Kansl1l	4165	-1.3829872608184814	-0.08615113	Yes
row_252	Gstm1	4200	-1.4097791910171509	-0.088713445	Yes
row_253	Cystm1	4215	-1.4235997200012207	-0.086816244	Yes
row_254	AU040320	4246	-1.463600516319275	-0.08830787	Yes
row_255	Ncmap	4254	-1.4687132835388184	-0.08470881	Yes
row_256	Sec14l1	4263	-1.4722546339035034	-0.0813179	Yes
row_257	Pcgf2	4270	-1.478588581085205	-0.07746371	Yes
row_258	Ppcs	4272	-1.4799981117248535	-0.07250179	Yes
row_259	Spr	4273	-1.4812709093093872	-0.06731487	Yes
row_260	Mgp	4278	-1.4843425750732422	-0.06299941	Yes
row_261	Auts2	4305	-1.5084686279296875	-0.06345171	Yes
row_262	Stard10	4317	-1.5252975225448608	-0.060536727	Yes
row_263	Ptgis	4321	-1.5300812721252441	-0.055840556	Yes
row_264	Basp1	4338	-1.5499775409698486	-0.053941935	Yes
row_265	Atp8a1	4339	-1.5549297332763672	-0.04849708	Yes
row_266	Sidt1	4350	-1.5747743844985962	-0.045188297	Yes
row_267	Senp6	4370	-1.5996288061141968	-0.043777484	Yes
row_268	Mapk8ip1	4373	-1.6053122282028198	-0.03859732	Yes
row_269	Lmo4	4382	-1.6174921989440918	-0.034697838	Yes
row_270	Selenop	4397	-1.6363760232925415	-0.032055568	Yes
row_271	Syt7	4409	-1.6610171794891357	-0.028665347	Yes
row_272	Slc35d1	4438	-1.7177122831344604	-0.028826045	Yes
row_273	Sorbs3	4439	-1.7194082736968994	-0.022805242	Yes
row_274	Lypd8	4470	-1.7701486349105835	-0.023223437	Yes
row_275	Krt8	4476	-1.778268814086914	-0.018099302	Yes
row_276	Pde8b	4504	-1.8227518796920776	-0.017671632	Yes
row_277	Cul9	4559	-1.9401566982269287	-0.022787854	Yes
row_278	Ufsp1	4657	-2.201524496078491	-0.036472753	Yes
row_279	Epb41l4b	4659	-2.2039902210235596	-0.028975658	Yes
row_280	Lurap1l	4679	-2.3065688610076904	-0.02508937	Yes
row_281	Serp2	4693	-2.365694522857666	-0.01967271	Yes
row_282	Hmgcs2	4714	-2.4347634315490723	-0.015558085	Yes
row_283	Adh1	4746	-2.6140143871307373	-0.013241896	Yes
row_284	Dmd	4759	-2.717663288116455	-0.0063722017	Yes
row_285	Ttyh1	4766	-2.7500014305114746	0.001934065	Yes
row_286	Ppp1r1b	4771	-2.7860469818115234	0.010807663	Yes
