# Supplementary material for: TMPRSS11B promotes an acidified microenvironment and immune suppression in squamous lung cancer
Source: EMBO Rep. 2025 Nov 10;26(24):6346–79. doi: 10.1038/s44319-025-00631-1 (PMC12714794; doi:10.1038/s44319-025-00631-1)
Supplement: Supplementary file 10 — Source data Fig. 5 [file 44319_2025_631_MOESM10_ESM.zip › Figure 5/5C-D/GSEA_Broad Institute_M8_T11b-high LUSC vs LUAD/TABULA_MURIS_SENIS_LARGE_INTESTINE_ENTEROCYTE_OF_EPITHELIUM_OF_LARGE_INTESTINE_AGEING.tsv]

NAME	SYMBOL	RANK IN GENE LIST	RANK METRIC SCORE	RUNNING ES	CORE ENRICHMENT
row_0	Ppfia3	40	4.954959869384766	0.0047055287	No
row_1	Gsdmc2	41	4.896183490753174	0.018205557	No
row_2	Ctsb	288	2.1389875411987305	-0.030979555	No
row_3	Fth1	289	2.129265069961548	-0.025108628	No
row_4	Nqo1	301	2.105851173400879	-0.021765314	No
row_5	Mif	323	1.9909502267837524	-0.02097795	No
row_6	Prap1	328	1.9792180061340332	-0.016416397	No
row_7	Pglyrp1	345	1.8943850994110107	-0.014775717	No
row_8	Bdh1	364	1.8075895309448242	-0.013822183	No
row_9	Pgam1	381	1.7563321590423584	-0.012562151	No
row_10	Hsd17b2	393	1.711369276046753	-0.010306523	No
row_11	Gsto1	397	1.7005360126495361	-0.0062894532	No
row_12	Lgals3	447	1.559150218963623	-0.012962265	No
row_13	AA467197	452	1.544142484664917	-0.0096003255	No
row_14	Ctsz	493	1.4627196788787842	-0.014523795	No
row_15	Pycard	499	1.4494993686676025	-0.011646725	No
row_16	Psap	510	1.414933681488037	-0.009984531	No
row_17	Creg1	533	1.3688734769821167	-0.011136306	No
row_18	Acp5	536	1.365546464920044	-0.007818975	No
row_19	S100a16	569	1.2881932258605957	-0.011432345	No
row_20	Capg	574	1.2634958028793335	-0.00884422	No
row_21	Esd	579	1.2534757852554321	-0.0062837237	No
row_22	Cstb	587	1.2294069528579712	-0.004461333	No
row_23	Prdx5	601	1.1977466344833374	-0.004069722	No
row_24	Sat1	614	1.1801872253417969	-0.0035026125	No
row_25	Rab24	621	1.16844642162323	-0.0016243915	No
row_26	Hras	719	0.981428861618042	-0.020638	No
row_27	Rtn4	726	0.9707967042922974	-0.01930475	No
row_28	Cks2	729	0.9673761129379272	-0.017085277	No
row_29	Blvrb	731	0.9623467326164246	-0.014655754	No
row_30	Ece1	739	0.9531703591346741	-0.013595019	No
row_31	Txn1	743	0.9442817568778992	-0.011663134	No
row_32	Prelid1	751	0.9316416382789612	-0.0106617585	No
row_33	B2m	794	0.8757144212722778	-0.017651578	No
row_34	Gadd45b	804	0.8623006343841553	-0.017289221	No
row_35	Prnp	806	0.8595945239067078	-0.0151430145	No
row_36	Npc2	822	0.8413428068161011	-0.016181927	No
row_37	Gipc1	840	0.8229861855506897	-0.017719284	No
row_38	Fam162a	858	0.8098422288894653	-0.01929288	No
row_39	Ostf1	871	0.7994556427001953	-0.019775543	No
row_40	Nfkbia	887	0.7716875076293945	-0.021006515	No
row_41	Ap2a2	891	0.7672339677810669	-0.019562798	No
row_42	Stap2	894	0.7638207077980042	-0.017904576	No
row_43	Uba52	896	0.7616032958030701	-0.016028555	No
row_44	Atp6v0e	942	0.714465320110321	-0.024134723	No
row_45	Atox1	997	0.6513577699661255	-0.03443012	No
row_46	Casp1	1000	0.6489280462265015	-0.033088688	No
row_47	Stard5	1003	0.6463836431503296	-0.03175427	No
row_48	Gstt2	1012	0.6391065120697021	-0.031783402	No
row_49	Elovl1	1018	0.634658694267273	-0.031153057	No
row_50	H2-D1	1021	0.6317551136016846	-0.029858975	No
row_51	Txndc17	1025	0.6279981136322021	-0.028799167	No
row_52	Pgk1	1029	0.6241614818572998	-0.027749935	No
row_53	Nudt19	1030	0.6240823864936829	-0.02602918	No
row_54	Snrpf	1089	0.5658404231071472	-0.03745603	No
row_55	Rab11a	1095	0.5600599050521851	-0.03703137	No
row_56	Tmbim4	1103	0.5498530864715576	-0.037082683	No
row_57	Fdx1	1106	0.5480144619941711	-0.036019493	No
row_58	Pnp	1110	0.5457446575164795	-0.03518648	No
row_59	Atp6v1g1	1116	0.5427803993225098	-0.034809466	No
row_60	Sod2	1120	0.5403502583503723	-0.033991322	No
row_61	Tmem134	1128	0.5295721292495728	-0.034098554	No
row_62	Ndufb6	1150	0.5123386979103088	-0.0373881	No
row_63	Arpc4	1169	0.5011984705924988	-0.040036622	No
row_64	Sar1b	1170	-0.5002761483192444	-0.038657233	No
row_65	Car2	1171	-0.5004264116287231	-0.03727743	No
row_66	Acaa1a	1177	-0.5013478994369507	-0.037014656	No
row_67	Tpd52l2	1188	-0.5030637383460999	-0.03786672	No
row_68	Pgp	1217	-0.5081010460853577	-0.04273535	No
row_69	Erg28	1231	-0.5099493265151978	-0.04424017	No
row_70	Eef1d	1235	-0.5100946426391602	-0.043505453	No
row_71	Zfand2b	1236	-0.5101015567779541	-0.04209897	No
row_72	Brk1	1247	-0.512202799320221	-0.04292584	No
row_73	Tm2d2	1250	-0.5126412510871887	-0.041960184	No
row_74	Nol7	1257	-0.5138007998466492	-0.041886985	No
row_75	Tmsb4x	1258	-0.5139609575271606	-0.040469866	No
row_76	Grcc10	1270	-0.5151659846305847	-0.041512474	No
row_77	Map1lc3a	1273	-0.5156301259994507	-0.04053858	No
row_78	Anapc13	1293	-0.5179886817932129	-0.04336472	No
row_79	Pfdn2	1298	-0.5186164975166321	-0.042830415	No
row_80	Arl2	1302	-0.5188449025154114	-0.04207157	No
row_81	Gstp2	1318	-0.5209797620773315	-0.043993805	No
row_82	Mri1	1320	-0.5213581919670105	-0.042780202	No
row_83	Tmem11	1327	-0.5221913456916809	-0.042683873	No
row_84	Sdhaf4	1333	-0.5226231217384338	-0.042362437	No
row_85	Hnrnpc	1347	-0.525111973285675	-0.04382545	No
row_86	Unc50	1386	-0.530362606048584	-0.050871838	No
row_87	Timm44	1402	-0.5323443412780762	-0.05276274	No
row_88	Tle5	1425	-0.5358816385269165	-0.056211285	No
row_89	Ndufv2	1437	-0.5385595560073853	-0.057189394	No
row_90	Dapk3	1439	-0.5389847755432129	-0.055927187	No
row_91	Socs2	1448	-0.5406416058540344	-0.056227814	No
row_92	Srek1ip1	1478	-0.5479528307914734	-0.061210476	No
row_93	Nipsnap3b	1548	-0.5600161552429199	-0.07511643	No
row_94	Tmem205	1549	-0.5600536465644836	-0.073572226	No
row_95	Hdac1	1550	-0.5600712299346924	-0.07202797	No
row_96	Nat9	1562	-0.5618143677711487	-0.07294195	No
row_97	Rpp21	1595	-0.5666853785514832	-0.078544706	No
row_98	Ndufs4	1608	-0.5696384310722351	-0.079661034	No
row_99	Abhd6	1614	-0.5708666443824768	-0.07920658	No
row_100	Bcap31	1622	-0.5719100832939148	-0.07919707	No
row_101	Anapc16	1632	-0.5730488300323486	-0.07963226	No
row_102	Trappc5	1635	-0.5733018517494202	-0.07849935	No
row_103	Ypel3	1644	-0.5749643445014954	-0.07870533	No
row_104	Hsp90aa1	1647	-0.5751262307167053	-0.07756739	No
row_105	Mt1	1658	-0.5760812163352966	-0.07821813	No
row_106	Sf3b5	1659	-0.5761438608169556	-0.07662956	No
row_107	Dpy30	1664	-0.5773853063583374	-0.07593321	No
row_108	Sra1	1670	-0.5785323977470398	-0.075457625	No
row_109	Hagh	1673	-0.5789074897766113	-0.07430925	No
row_110	Cyb5r3	1675	-0.5792728662490845	-0.07293596	No
row_111	Pebp1	1685	-0.5810647010803223	-0.073349044	No
row_112	Sugt1	1693	-0.583285927772522	-0.07330818	No
row_113	Mvb12a	1728	-0.5880604386329651	-0.07929982	No
row_114	Emc10	1744	-0.5901260375976562	-0.081031404	No
row_115	Gemin7	1747	-0.5909598469734192	-0.0798498	No
row_116	Suclg1	1762	-0.5933454036712646	-0.0813486	No
row_117	Nudc	1766	-0.5938270688056946	-0.080383	No
row_118	Cops6	1777	-0.596461296081543	-0.08097755	No
row_119	Tpt1	1787	-0.5977402329444885	-0.08134465	No
row_120	Aprt	1790	-0.5980545282363892	-0.08014349	No
row_121	Micos13	1804	-0.601001501083374	-0.08139726	No
row_122	BC031181	1805	-0.601309597492218	-0.079739295	No
row_123	Fuca1	1814	-0.6030924916267395	-0.07986773	No
row_124	Eif3f	1833	-0.6057920455932617	-0.082227856	No
row_125	Spink4	1838	-0.6071326732635498	-0.081449494	No
row_126	Calm1	1839	-0.6073464751243591	-0.07977488	No
row_127	Acaa2	1846	-0.6092212200164795	-0.07943859	No
row_128	Txnl4a	1868	-0.6133431792259216	-0.08244964	No
row_129	Coa3	1871	-0.6138742566108704	-0.08120486	No
row_130	Emg1	1891	-0.6171194911003113	-0.08375767	No
row_131	Vdac3	1895	-0.6175016164779663	-0.0827268	No
row_132	Tmem54	1924	-0.621783971786499	-0.08728198	No
row_133	Dnaja1	1926	-0.6222143173217773	-0.085790284	No
row_134	Pigx	1936	-0.623927891254425	-0.086085185	No
row_135	Cyb5a	1942	-0.625020444393158	-0.08548141	No
row_136	Qdpr	1949	-0.6268012523651123	-0.08509665	No
row_137	Polr1c	1959	-0.6288921236991882	-0.08537786	No
row_138	Mpst	1962	-0.6290895938873291	-0.08409113	No
row_139	Rp9	1991	-0.6343099474906921	-0.08861176	No
row_140	Tmem223	1999	-0.6359732747077942	-0.08842562	No
row_141	Polr2k	2071	-0.6479389071464539	-0.102536984	No
row_142	Mpv17l2	2093	-0.6528512835502625	-0.1054391	No
row_143	Ndufs2	2103	-0.6545445919036865	-0.105649576	No
row_144	Mcee	2106	-0.6548799872398376	-0.10429174	No
row_145	Raly	2113	-0.6556001305580139	-0.10382756	No
row_146	Sin3b	2139	-0.6608971953392029	-0.10760315	No
row_147	Ubl7	2146	-0.6618456244468689	-0.10712176	No
row_148	Txn2	2163	-0.6638984680175781	-0.108873844	No
row_149	Alad	2165	-0.6642358899116516	-0.10726629	No
row_150	H13	2183	-0.6665722727775574	-0.109234914	No
row_151	Tex261	2206	-0.6721242666244507	-0.11230781	No
row_152	Gnb2	2210	-0.6732940077781677	-0.11112311	No
row_153	Gstt3	2225	-0.6752083897590637	-0.11239618	No
row_154	Fmc1	2232	-0.6770995855331421	-0.111872725	No
row_155	Arl6ip5	2311	-0.6900469064712524	-0.12743539	No
row_156	Fam98c	2335	-0.6945692300796509	-0.13067031	No
row_157	Spag7	2338	-0.6948409676551819	-0.12920228	No
row_158	Ndufa7	2344	-0.6959860324859619	-0.12840283	No
row_159	Churc1	2345	-0.696294903755188	-0.12648298	No
row_160	Ywhaq	2346	-0.6967065334320068	-0.12456197	No
row_161	Polr2e	2361	-0.6991472840309143	-0.12576905	No
row_162	Dnlz	2368	-0.7001135349273682	-0.12518214	No
row_163	2610528J11Rik	2396	-0.7050907611846924	-0.1292837	No
row_164	Sdc4	2418	-0.7095036506652832	-0.13202961	No
row_165	Yipf3	2423	-0.711219310760498	-0.13096425	No
row_166	Naxd	2426	-0.7120774984359741	-0.1294487	No
row_167	Rab4b	2428	-0.7124645709991455	-0.12770817	No
row_168	Smagp	2447	-0.7174842953681946	-0.12976034	No
row_169	Idh3g	2455	-0.7185648083686829	-0.12934646	No
row_170	Dmbt1	2466	-0.7210401892662048	-0.12959751	No
row_171	Hmgcl	2468	-0.7212594747543335	-0.12783273	No
row_172	Pnkd	2487	-0.7258250117301941	-0.1298619	No
row_173	Acads	2492	-0.7268416881561279	-0.12875347	No
row_174	Shisa5	2493	-0.7272042632102966	-0.12674838	No
row_175	Polr2c	2515	-0.7301273345947266	-0.12943743	No
row_176	Guk1	2516	-0.730372965335846	-0.1274236	No
row_177	Tmem33	2536	-0.7342936992645264	-0.12965333	No
row_178	Cib1	2552	-0.736947774887085	-0.13098009	No
row_179	Calm3	2555	-0.7371798157691956	-0.12939532	No
row_180	Nt5c	2556	-0.7373195290565491	-0.12736234	No
row_181	Kxd1	2559	-0.7385445833206177	-0.12577382	No
row_182	Smim14	2579	-0.7439154386520386	-0.12797701	No
row_183	Krtcap2	2586	-0.7444137334823608	-0.12726797	No
row_184	Selenos	2616	-0.7518745064735413	-0.13168836	No
row_185	Ndufa9	2646	-0.7581347823143005	-0.1360915	No
row_186	Fbp2	2651	-0.7590464949607849	-0.13489427	No
row_187	Zfpl1	2674	-0.7627697587013245	-0.13771723	No
row_188	Polr2i	2682	-0.7642911076545715	-0.13717727	No
row_189	Sod1	2688	-0.765213668346405	-0.13618696	No
row_190	Ppa1	2690	-0.7655890583992004	-0.13429995	No
row_191	Msra	2696	-0.7666470408439636	-0.13330567	No
row_192	Tmem208	2697	-0.7666608691215515	-0.13119179	No
row_193	Tmem171	2705	-0.7678936719894409	-0.13064192	No
row_194	Ccs	2710	-0.7691524624824524	-0.12941682	No
row_195	2510002D24Rik	2723	-0.7714663147926331	-0.12997666	No
row_196	Cnpy2	2726	-0.7721886038780212	-0.12829536	No
row_197	Nans	2757	-0.7810119986534119	-0.13285933	No
row_198	Bsg	2764	-0.7829715013504028	-0.13204397	No
row_199	Atraid	2778	-0.7859706878662109	-0.13278773	No
row_200	Hcfc1r1	2783	-0.7867817282676697	-0.13151403	No
row_201	Ddt	2787	-0.7876926064491272	-0.1300139	No
row_202	Bola1	2805	-0.7909772992134094	-0.13163951	No
row_203	Ciao2a	2807	-0.7910563349723816	-0.12968229	No
row_204	Iah1	2825	-0.7956942319869995	-0.13129489	No
row_205	Gstk1	2827	-0.7965220808982849	-0.12932259	No
row_206	Smim22	2845	-0.8011403679847717	-0.13092017	No
row_207	Cox16	2870	-0.8081178665161133	-0.13406593	No
row_208	Tex264	2874	-0.8085182905197144	-0.13250838	No
row_209	Pmm1	2876	-0.8090071678161621	-0.13050166	No
row_210	Ifi27	2905	-0.8145292401313782	-0.13452537	No
row_211	2210016L21Rik	2913	-0.816594123840332	-0.13384122	No
row_212	Timm8b	2968	-0.8312134146690369	-0.14364071	No
row_213	Fh1	2972	-0.8335573673248291	-0.14201412	No
row_214	Tmco1	2982	-0.837131142616272	-0.14172116	No
row_215	Gtf3c6	2983	-0.837345540523529	-0.13941239	No
row_216	Nsa2	2989	-0.8381741046905518	-0.13822089	No
row_217	Hmgb1	2990	-0.8381809592247009	-0.13590981	No
row_218	Gadd45gip1	3033	-0.8499046564102173	-0.1429708	No
row_219	Dpm1	3067	-0.8585363030433655	-0.14799276	No
row_220	S100a1	3077	-0.8638815879821777	-0.14762604	No
row_221	Idh3b	3079	-0.8645990490913391	-0.14546604	No
row_222	Tmem147	3100	-0.8710427284240723	-0.14754263	No
row_223	Eif4e2	3116	-0.8757872581481934	-0.14848657	Yes
row_224	Yipf1	3121	-0.8770825862884521	-0.1469639	Yes
row_225	Smim24	3124	-0.877890408039093	-0.14499114	Yes
row_226	Hsd17b10	3144	-0.8833708763122559	-0.14680983	Yes
row_227	Clybl	3145	-0.8834096193313599	-0.14437404	Yes
row_228	Cirbp	3148	-0.8844494819641113	-0.14238322	Yes
row_229	Gna11	3165	-0.889030396938324	-0.14351456	Yes
row_230	Vasp	3174	-0.8914675712585449	-0.14284787	Yes
row_231	Idh1	3183	-0.8936260342597961	-0.14217523	Yes
row_232	Fkbp1a	3188	-0.8949585556983948	-0.14060326	Yes
row_233	Spint2	3189	-0.8951176404953003	-0.1381352	Yes
row_234	Zfp706	3191	-0.8963084816932678	-0.13588776	Yes
row_235	Mif4gd	3208	-0.9016277194023132	-0.13698436	Yes
row_236	Chchd7	3229	-0.9085609316825867	-0.1389575	Yes
row_237	Adh5	3239	-0.9112306237220764	-0.13846023	Yes
row_238	Uqcc3	3246	-0.9139209389686584	-0.1372838	Yes
row_239	Ndufb8	3274	-0.9217610955238342	-0.14078796	Yes
row_240	Surf1	3279	-0.9235854744911194	-0.13913704	Yes
row_241	Ddrgk1	3282	-0.924032986164093	-0.13703708	Yes
row_242	Ppa2	3287	-0.9254269003868103	-0.1353811	Yes
row_243	Gstm5	3294	-0.9271585941314697	-0.13416816	Yes
row_244	Akr1e1	3295	-0.9290607571601868	-0.13160652	Yes
row_245	Naxe	3301	-0.9309391975402832	-0.13015924	Yes
row_246	Tmed4	3329	-0.939429759979248	-0.13361467	Yes
row_247	Fkbp4	3332	-0.9400688409805298	-0.1314705	Yes
row_248	Sqor	3336	-0.9411595463752747	-0.12954722	Yes
row_249	Hint2	3347	-0.9455645084381104	-0.1291792	Yes
row_250	Mdp1	3355	-0.9494138360023499	-0.12812881	Yes
row_251	Fcgrt	3361	-0.9501561522483826	-0.12662856	Yes
row_252	Mlec	3380	-0.9558950066566467	-0.12802337	Yes
row_253	Tmem59	3397	-0.9600679278373718	-0.12895884	Yes
row_254	Sdhd	3399	-0.9602765440940857	-0.12653503	Yes
row_255	Acot13	3414	-0.9666145443916321	-0.12700462	Yes
row_256	Lgr4	3436	-0.9766141772270203	-0.12901405	Yes
row_257	Dnajc4	3459	-0.9841192364692688	-0.13122669	Yes
row_258	Ces1d	3471	-0.9873997569084167	-0.13096723	Yes
row_259	Asl	3473	-0.9876204133033752	-0.12846802	Yes
row_260	Rnf186	3474	-0.9879814982414246	-0.1257439	Yes
row_261	Zmat5	3484	-0.9913256764411926	-0.12502578	Yes
row_262	Nudt14	3503	-0.9983234405517578	-0.12630361	Yes
row_263	Aamdc	3547	-1.0133278369903564	-0.13313791	Yes
row_264	Cenpx	3601	-1.0345436334609985	-0.14215285	Yes
row_265	Cbr1	3607	-1.0348052978515625	-0.1404192	Yes
row_266	Mt2	3612	-1.0353108644485474	-0.13846023	Yes
row_267	Thap4	3631	-1.0442596673965454	-0.1396114	Yes
row_268	Lgals9	3638	-1.0468313694000244	-0.1380685	Yes
row_269	Galk1	3646	-1.0512253046035767	-0.1367374	Yes
row_270	Plpp2	3671	-1.064042329788208	-0.1391775	Yes
row_271	Tsc22d1	3676	-1.0661438703536987	-0.13713352	Yes
row_272	Decr1	3683	-1.0698509216308594	-0.13552716	Yes
row_273	Krtcap3	3697	-1.0782041549682617	-0.13546516	Yes
row_274	Ech1	3705	-1.083120584487915	-0.13404611	Yes
row_275	Sri	3726	-1.0915840864181519	-0.13551462	Yes
row_276	Macrod1	3732	-1.094896674156189	-0.13361529	Yes
row_277	Srsf3	3744	-1.0998139381408691	-0.13304587	Yes
row_278	2310039H08Rik	3763	-1.107987880706787	-0.13402131	Yes
row_279	Fahd1	3787	-1.119338870048523	-0.13608503	Yes
row_280	Pigr	3833	-1.1485016345977783	-0.14299445	Yes
row_281	Mcrip2	3863	-1.1628952026367188	-0.14628156	Yes
row_282	Bag1	3870	-1.164937973022461	-0.14441301	Yes
row_283	Saysd1	3876	-1.1682484149932861	-0.14231142	Yes
row_284	Gnpnat1	3884	-1.1774022579193115	-0.14063242	Yes
row_285	Dynll2	3904	-1.185383677482605	-0.14161839	Yes
row_286	Bri3	3905	-1.1863056421279907	-0.13834743	Yes
row_287	Pigp	3918	-1.1949304342269897	-0.13773967	Yes
row_288	Ppdpf	3930	-1.2027368545532227	-0.13688648	Yes
row_289	Mea1	3947	-1.2148661613464355	-0.1371194	Yes
row_290	Hadh	3948	-1.2152754068374634	-0.13376857	Yes
row_291	Dcxr	3966	-1.2240132093429565	-0.1342002	Yes
row_292	Mpnd	3971	-1.2268301248550415	-0.13171317	Yes
row_293	Wbp1	3986	-1.2386378049850464	-0.13143273	Yes
row_294	Cdc42ep5	4009	-1.25454580783844	-0.13289973	Yes
row_295	Pts	4078	-1.3074721097946167	-0.14452085	Yes
row_296	Prelid2	4107	-1.3337663412094116	-0.1471129	Yes
row_297	Sult1a1	4112	-1.3388018608093262	-0.14431715	Yes
row_298	Pllp	4119	-1.348463535308838	-0.14194258	Yes
row_299	Tstd1	4139	-1.3616219758987427	-0.1424426	Yes
row_300	Gtf2a2	4156	-1.373749017715454	-0.14223744	Yes
row_301	Mettl26	4185	-1.3968007564544678	-0.1446557	Yes
row_302	Gstm1	4200	-1.4097791910171509	-0.14390337	Yes
row_303	Gmds	4203	-1.411562204360962	-0.14045916	Yes
row_304	Akr7a5	4207	-1.4131850004196167	-0.1372344	Yes
row_305	Cystm1	4215	-1.4235997200012207	-0.13487656	Yes
row_306	Ccdc107	4218	-1.4299179315567017	-0.13138175	Yes
row_307	Vsig2	4221	-1.4335840940475464	-0.12787682	Yes
row_308	Aqp11	4256	-1.4695922136306763	-0.13143785	Yes
row_309	Gpd1	4257	-1.470061182975769	-0.12738451	Yes
row_310	Cisd3	4271	-1.4796223640441895	-0.12621571	Yes
row_311	Ppcs	4272	-1.4799981117248535	-0.12213497	Yes
row_312	Spr	4273	-1.4812709093093872	-0.11805073	Yes
row_313	Fermt1	4276	-1.4837502241134644	-0.11440748	Yes
row_314	Tmem45b	4279	-1.4873168468475342	-0.11075439	Yes
row_315	Gipc2	4295	-1.4997625350952148	-0.10997788	Yes
row_316	Slc22a18	4312	-1.5147771835327148	-0.10938387	Yes
row_317	Ociad2	4322	-1.5354496240615845	-0.10716547	Yes
row_318	Mkrn2os	4341	-1.5579748153686523	-0.10690019	Yes
row_319	Cgref1	4354	-1.583285927772522	-0.10522164	Yes
row_320	Pafah1b3	4356	-1.584287405014038	-0.101077266	Yes
row_321	Cnnm4	4367	-1.5969609022140503	-0.09891318	Yes
row_322	Lmo4	4382	-1.6174921989440918	-0.09758814	Yes
row_323	Espn	4392	-1.6279298067092896	-0.095114745	Yes
row_324	Bad	4410	-1.6631451845169067	-0.09433556	Yes
row_325	Cmbl	4433	-1.707301378250122	-0.09455421	Yes
row_326	Tspan8	4446	-1.740329623222351	-0.09244264	Yes
row_327	Rab4a	4465	-1.7603178024291992	-0.09161945	Yes
row_328	Khk	4487	-1.7871582508087158	-0.09139399	Yes
row_329	Csrp2	4490	-1.7938529253005981	-0.08689571	Yes
row_330	Krt19	4510	-1.8365012407302856	-0.08608637	Yes
row_331	Abhd14b	4513	-1.839978814125061	-0.08146091	Yes
row_332	Cela1	4538	-1.8884458541870117	-0.08162792	Yes
row_333	Gm3336	4540	-1.8902318477630615	-0.07663998	Yes
row_334	Klf5	4543	-1.8927100896835327	-0.07186912	Yes
row_335	Tcea3	4554	-1.9257712364196777	-0.06879842	Yes
row_336	Cideb	4591	-2.0235798358917236	-0.0712798	Yes
row_337	Car9	4594	-2.031207799911499	-0.06612707	Yes
row_338	Sult1b1	4616	-2.0829546451568604	-0.06508602	Yes
row_339	Akr1c13	4632	-2.1222622394561768	-0.06259312	Yes
row_340	Fa2h	4634	-2.1341357231140137	-0.056932673	Yes
row_341	Ifi27l2b	4639	-2.142503023147583	-0.051920902	Yes
row_342	Mgst2	4641	-2.1498494148254395	-0.046217132	Yes
row_343	Tmem98	4651	-2.1870851516723633	-0.042202003	Yes
row_344	Degs2	4665	-2.227142095565796	-0.038972087	Yes
row_345	Agr2	4671	-2.2647078037261963	-0.03384728	Yes
row_346	Lurap1l	4679	-2.3065688610076904	-0.029054878	Yes
row_347	Hmgcs2	4714	-2.4347634315490723	-0.02995469	Yes
row_348	Ces1f	4723	-2.489863634109497	-0.024880813	Yes
row_349	Akr1c12	4726	-2.49934720993042	-0.018437302	Yes
row_350	Akr1c19	4742	-2.5968689918518066	-0.014635782	Yes
row_351	Adh1	4746	-2.6140143871307373	-0.008100019	Yes
row_352	Lgals4	4748	-2.6353566646575928	-0.0010575816	Yes
row_353	Paqr5	4787	-3.0122323036193848	-0.0012608205	Yes
row_354	Il18	4789	-3.0560624599456787	0.0069416105	Yes
