# Supplementary material for: TMPRSS11B promotes an acidified microenvironment and immune suppression in squamous lung cancer
Source: EMBO Rep. 2025 Nov 10;26(24):6346–79. doi: 10.1038/s44319-025-00631-1 (PMC12714794; doi:10.1038/s44319-025-00631-1)
Supplement: Supplementary file 10 — Source data Fig. 5 [file 44319_2025_631_MOESM10_ESM.zip › Figure 5/5C-D/GSEA_Broad Institute_M8_T11b-high LUSC vs LUAD/TABULA_MURIS_SENIS_LARGE_INTESTINE_INTESTINAL_CRYPT_STEM_CELL_AGEING.tsv]

NAME	SYMBOL	RANK IN GENE LIST	RANK METRIC SCORE	RUNNING ES	CORE ENRICHMENT
row_0	Lypd3	15	6.487772464752197	0.05330773	No
row_1	Mfge8	208	2.5230205059051514	0.034579683	No
row_2	S100a14	253	2.3010964393615723	0.04528864	No
row_3	Fth1	289	2.129265069961548	0.0564091	No
row_4	Pglyrp1	345	1.8943850994110107	0.061245445	No
row_5	Rgs1	350	1.873571753501892	0.07671025	No
row_6	Ctsz	493	1.4627196788787842	0.059348196	No
row_7	S100a16	569	1.2881932258605957	0.054667532	No
row_8	Trf	682	1.0331844091415405	0.03992428	No
row_9	Mal	733	0.9614766836166382	0.037697848	No
row_10	Ece1	739	0.9531703591346741	0.04493704	No
row_11	Gadd45b	804	0.8623006343841553	0.038879756	No
row_12	Ninj1	833	0.8313525319099426	0.04018337	No
row_13	Gipc1	840	0.8229861855506897	0.046077132	No
row_14	Rgcc	943	0.7125529646873474	0.030661782	No
row_15	Ier3	967	0.6908747553825378	0.03180207	No
row_16	Pkm	970	0.685727059841156	0.037348576	No
row_17	H2-D1	1021	0.6317551136016846	0.03225136	No
row_18	Stmn1	1124	0.535702109336853	0.015296225	No
row_19	Arpc4	1169	0.5011984705924988	0.010334021	No
row_20	Kdm6b	1191	-0.5038514733314514	0.010269863	No
row_21	Sgf29	1192	-0.504013180732727	0.01465815	No
row_22	Pgp	1217	-0.5081010460853577	0.013995129	No
row_23	Gsta4	1227	-0.5092798471450806	0.016521685	No
row_24	Eef1d	1235	-0.5100946426391602	0.019479243	No
row_25	Mri1	1320	-0.5213581919670105	0.006214394	No
row_26	Timm44	1402	-0.5323443412780762	-0.0063189394	No
row_27	Tle5	1425	-0.5358816385269165	-0.006316175	No
row_28	Socs2	1448	-0.5406416058540344	-0.0062719677	No
row_29	Mgst1	1519	-0.553851842880249	-0.016286545	No
row_30	Nt5c3b	1651	-0.5752485990524292	-0.039044034	No
row_31	Pebp1	1685	-0.5810647010803223	-0.04097937	No
row_32	Vps72	1737	-0.5891032218933105	-0.046659894	No
row_33	Emc10	1744	-0.5901260375976562	-0.042793576	No
row_34	Eif3f	1833	-0.6057920455932617	-0.0561711	No
row_35	Calm1	1839	-0.6073464751243591	-0.051942892	No
row_36	Emg1	1891	-0.6171194911003113	-0.057379488	No
row_37	Cd248	2110	-0.6554356813430786	-0.09787883	No
row_38	Raly	2113	-0.6556001305580139	-0.09259463	No
row_39	Ubl7	2146	-0.6618456244468689	-0.093614675	No
row_40	Txn2	2163	-0.6638984680175781	-0.09122559	No
row_41	Cdpf1	2197	-0.6696649789810181	-0.09238951	No
row_42	Tex261	2206	-0.6721242666244507	-0.088233165	No
row_43	Ptgr1	2287	-0.6854371428489685	-0.09922161	No
row_44	Fam98c	2335	-0.6945692300796509	-0.103136055	No
row_45	2610528J11Rik	2396	-0.7050907611846924	-0.1097143	No
row_46	Sdc4	2418	-0.7095036506652832	-0.10798791	No
row_47	Naxd	2426	-0.7120774984359741	-0.103271745	No
row_48	Smagp	2447	-0.7174842953681946	-0.10126392	No
row_49	Osgep	2499	-0.7278235554695129	-0.10573664	No
row_50	Guk1	2516	-0.730372965335846	-0.10276878	No
row_51	Nt5c	2556	-0.7373195290565491	-0.10461538	No
row_52	Zfpl1	2674	-0.7627697587013245	-0.12277282	No
row_53	2510002D24Rik	2723	-0.7714663147926331	-0.1262297	No
row_54	Aarsd1	2738	-0.7748851776123047	-0.122450374	No
row_55	Ly6e	2739	-0.7752938866615295	-0.11570013	No
row_56	Bsg	2764	-0.7829715013504028	-0.11396994	No
row_57	Sfxn1	2864	-0.8058028817176819	-0.12793753	No
row_58	Pmm1	2876	-0.8090071678161621	-0.12322525	No
row_59	2210016L21Rik	2913	-0.816594123840332	-0.12374576	No
row_60	Hmgb1	2990	-0.8381809592247009	-0.1325565	No
row_61	Gadd45gip1	3033	-0.8499046564102173	-0.13405871	No
row_62	Gjb1	3084	-0.8662198781967163	-0.13711452	No
row_63	Dcps	3130	-0.8793354034423828	-0.13899636	No
row_64	Hsd17b10	3144	-0.8833708763122559	-0.13406052	No
row_65	Cirbp	3148	-0.8844494819641113	-0.12699576	No
row_66	Spint2	3189	-0.8951176404953003	-0.1276804	No
row_67	Ddrgk1	3282	-0.924032986164093	-0.13913493	No
row_68	Tmed4	3329	-0.939429759979248	-0.1407055	No
row_69	Fam241b	3349	-0.9478583335876465	-0.13647991	No
row_70	Lsr	3431	-0.9755609035491943	-0.1451543	No
row_71	Mecr	3462	-0.9847157597541809	-0.1429393	No
row_72	Asl	3473	-0.9876204133033752	-0.13645993	No
row_73	Rnf186	3474	-0.9879814982414246	-0.1278579	No
row_74	Zmat5	3484	-0.9913256764411926	-0.1211343	No
row_75	Cdk5rap3	3593	-1.0296497344970703	-0.13506052	No
row_76	Krtcap3	3697	-1.0782041549682617	-0.14750421	No
row_77	Foxa3	3746	-1.1005616188049316	-0.14809576	No
row_78	Fahd1	3787	-1.119338870048523	-0.14682819	No
row_79	Smco4	3805	-1.1311352252960205	-0.14058296	No
row_80	Dynll2	3904	-1.185383677482605	-0.15103371	No
row_81	Bri3	3905	-1.1863056421279907	-0.14070491	No
row_82	Cdc42ep5	4009	-1.25454580783844	-0.15161325	No
row_83	Pllp	4119	-1.348463535308838	-0.1629756	Yes
row_84	Qtrt1	4153	-1.3732507228851318	-0.15801361	Yes
row_85	Tmem9	4164	-1.381223440170288	-0.14810728	Yes
row_86	Ptov1	4177	-1.3888076543807983	-0.1385588	Yes
row_87	Mettl26	4185	-1.3968007564544678	-0.12788096	Yes
row_88	Hes6	4191	-1.4039877653121948	-0.116716646	Yes
row_89	Akr7a5	4207	-1.4131850004196167	-0.10759179	Yes
row_90	Vsig2	4221	-1.4335840940475464	-0.09786542	Yes
row_91	Ccnd1	4229	-1.443292260169983	-0.0867828	Yes
row_92	Spr	4273	-1.4812709093093872	-0.082999855	Yes
row_93	Fermt1	4276	-1.4837502241134644	-0.07050521	Yes
row_94	Pafah1b3	4356	-1.584287405014038	-0.073455684	Yes
row_95	Cela1	4538	-1.8884458541870117	-0.09537728	Yes
row_96	Tff3	4571	-1.9659019708633423	-0.08504331	Yes
row_97	Sdsl	4661	-2.2124481201171875	-0.08464413	Yes
row_98	Akr1c12	4726	-2.49934720993042	-0.07644816	Yes
row_99	Adh1	4746	-2.6140143871307373	-0.057715863	Yes
row_100	Krt20	4767	-2.755596399307251	-0.037962817	Yes
row_101	Ppp1r1b	4771	-2.7860469818115234	-0.014341422	Yes
row_102	Clu	4775	-2.815666913986206	0.009537862	Yes
