# Supplementary material for: TMPRSS11B promotes an acidified microenvironment and immune suppression in squamous lung cancer
Source: EMBO Rep. 2025 Nov 10;26(24):6346–79. doi: 10.1038/s44319-025-00631-1 (PMC12714794; doi:10.1038/s44319-025-00631-1)
Supplement: Supplementary file 10 — Source data Fig. 5 [file 44319_2025_631_MOESM10_ESM.zip › Figure 5/5C-D/GSEA_Broad Institute_M8_T11b-high LUSC vs LUAD/TABULA_MURIS_SENIS_LARGE_INTESTINE_LARGE_INTESTINE_GOBLET_CELL_AGEING.tsv]

NAME	SYMBOL	RANK IN GENE LIST	RANK METRIC SCORE	RUNNING ES	CORE ENRICHMENT
row_0	Plet1	190	2.673874855041504	-0.031042762	No
row_1	S100a14	253	2.3010964393615723	-0.03552573	No
row_2	Ctsb	288	2.1389875411987305	-0.034517195	No
row_3	Fth1	289	2.129265069961548	-0.02610075	No
row_4	Mif	323	1.9909502267837524	-0.025458356	No
row_5	Dusp1	339	1.922605037689209	-0.021143936	No
row_6	Pglyrp1	345	1.8943850994110107	-0.014750958	No
row_7	Gsto1	397	1.7005360126495361	-0.019198682	No
row_8	Urah	476	1.5003371238708496	-0.030351015	No
row_9	Ctsz	493	1.4627196788787842	-0.028073413	No
row_10	Pycard	499	1.4494993686676025	-0.023438958	No
row_11	Psap	510	1.414933681488037	-0.020036181	No
row_12	Acp5	536	1.365546464920044	-0.020113774	No
row_13	Hilpda	552	1.330491065979004	-0.018139828	No
row_14	S100a16	569	1.2881932258605957	-0.016552087	No
row_15	Prdx5	601	1.1977466344833374	-0.01860701	No
row_16	Ctnnbip1	677	1.0388919115066528	-0.030926287	No
row_17	Txn1	743	0.9442817568778992	-0.041429434	No
row_18	Prelid1	751	0.9316416382789612	-0.03927996	No
row_19	B2m	794	0.8757144212722778	-0.045016903	No
row_20	Gadd45b	804	0.8623006343841553	-0.043579537	No
row_21	Npc2	822	0.8413428068161011	-0.043977093	No
row_22	Gipc1	840	0.8229861855506897	-0.04444721	No
row_23	Phldb3	851	0.8122912645339966	-0.043426525	No
row_24	Fkbp11	864	0.8067311644554138	-0.042865843	No
row_25	Nfkbia	887	0.7716875076293945	-0.044633776	No
row_26	Stap2	894	0.7638207077980042	-0.042928647	No
row_27	Ier3	967	0.6908747553825378	-0.05596652	No
row_28	Pkm	970	0.685727059841156	-0.053694032	No
row_29	Atox1	997	0.6513577699661255	-0.056813642	No
row_30	Gstt2	1012	0.6391065120697021	-0.057353556	No
row_31	Elovl1	1018	0.634658694267273	-0.05593996	No
row_32	H2-D1	1021	0.6317551136016846	-0.05388081	No
row_33	Txndc17	1025	0.6279981136322021	-0.052055523	No
row_34	Ehd4	1053	0.6073976159095764	-0.055567905	No
row_35	Nupr1	1092	0.5623257160186768	-0.061667558	No
row_36	Tmbim4	1103	0.5498530864715576	-0.06168423	No
row_37	Atp6v1g1	1116	0.5427803993225098	-0.062166873	No
row_38	Sod2	1120	0.5403502583503723	-0.060688037	No
row_39	Ndufb6	1150	0.5123386979103088	-0.06501418	No
row_40	Ppp1r2	1160	0.5052507519721985	-0.064988144	No
row_41	Gng11	1167	0.5021745562553406	-0.064317234	No
row_42	Arpc4	1169	0.5011984705924988	-0.062555134	No
row_43	Sar1b	1170	-0.5002761483192444	-0.06057767	No
row_44	Car2	1171	-0.5004264116287231	-0.05859961	No
row_45	Tpd52l2	1188	-0.5030637383460999	-0.060115285	No
row_46	Pgp	1217	-0.5081010460853577	-0.064239174	No
row_47	Eef1d	1235	-0.5100946426391602	-0.06594607	No
row_48	Zfand2b	1236	-0.5101015567779541	-0.06392977	No
row_49	Brk1	1247	-0.512202799320221	-0.06409526	No
row_50	Tm2d2	1250	-0.5126412510871887	-0.06250694	No
row_51	Tmsb4x	1258	-0.5139609575271606	-0.062008448	No
row_52	Grcc10	1270	-0.5151659846305847	-0.062381238	No
row_53	Map1lc3a	1273	-0.5156301259994507	-0.060781103	No
row_54	Pfdn2	1298	-0.5186164975166321	-0.06398738	No
row_55	Gstp2	1318	-0.5209797620773315	-0.06608927	No
row_56	Mri1	1320	-0.5213581919670105	-0.06424749	No
row_57	Tmem176a	1324	-0.5217586755752563	-0.06284214	No
row_58	Tmem176b	1326	-0.522173285484314	-0.06099713	No
row_59	Tmem11	1327	-0.5221913456916809	-0.05893304	No
row_60	Unc50	1386	-0.530362606048584	-0.069539234	No
row_61	Tle5	1425	-0.5358816385269165	-0.07574341	No
row_62	Ndufv2	1437	-0.5385595560073853	-0.07602373	No
row_63	Plaat3	1505	-0.551872968673706	-0.08851599	No
row_64	Dtymk	1507	-0.5519320964813232	-0.08655335	No
row_65	Nectin2	1531	-0.5575768351554871	-0.08938663	No
row_66	Tmem205	1549	-0.5600536465644836	-0.09089604	No
row_67	Ndufs4	1608	-0.5696384310722351	-0.10134699	No
row_68	Anapc16	1632	-0.5730488300323486	-0.10411911	No
row_69	Ypel3	1644	-0.5749643445014954	-0.10425553	No
row_70	Sf3b5	1659	-0.5761438608169556	-0.10504432	No
row_71	Hagh	1673	-0.5789074897766113	-0.10560317	No
row_72	Cyb5r3	1675	-0.5792728662490845	-0.10353246	No
row_73	Pebp1	1685	-0.5810647010803223	-0.103206754	No
row_74	Mvb12a	1728	-0.5880604386329651	-0.11008072	No
row_75	Vps72	1737	-0.5891032218933105	-0.10950422	No
row_76	Emc10	1744	-0.5901260375976562	-0.10848566	No
row_77	Tcf7l1	1746	-0.5904814004898071	-0.10637065	No
row_78	Suclg1	1762	-0.5933454036712646	-0.10731046	No
row_79	Tpt1	1787	-0.5977402329444885	-0.11020398	No
row_80	Micos13	1804	-0.601001501083374	-0.111332536	No
row_81	BC031181	1805	-0.601309597492218	-0.10895571	No
row_82	Fuca1	1814	-0.6030924916267395	-0.10832392	No
row_83	Eif3f	1833	-0.6057920455932617	-0.10987156	No
row_84	Calm1	1839	-0.6073464751243591	-0.10856592	No
row_85	Txnl4a	1868	-0.6133431792259216	-0.11227381	No
row_86	Coa3	1871	-0.6138742566108704	-0.11028534	No
row_87	Emg1	1891	-0.6171194911003113	-0.112007216	No
row_88	Cyb5a	1942	-0.625020444393158	-0.12048717	No
row_89	Qdpr	1949	-0.6268012523651123	-0.11932364	No
row_90	Cracr2b	2009	-0.6374779939651489	-0.12972544	No
row_91	Vkorc1	2063	-0.6458882093429565	-0.13877995	No
row_92	Mpv17l2	2093	-0.6528512835502625	-0.14255069	No
row_93	Ndufs2	2103	-0.6545445919036865	-0.14193453	No
row_94	Lrrc26	2107	-0.6549192667007446	-0.14000283	No
row_95	Tmbim6	2111	-0.6554567813873291	-0.138069	No
row_96	Sin3b	2139	-0.6608971953392029	-0.14136991	No
row_97	Ubl7	2146	-0.6618456244468689	-0.14006786	No
row_98	Txn2	2163	-0.6638984680175781	-0.1409478	No
row_99	Alad	2165	-0.6642358899116516	-0.13854125	No
row_100	H13	2183	-0.6665722727775574	-0.13962963	No
row_101	Cdpf1	2197	-0.6696649789810181	-0.13982975	No
row_102	Tmem141	2198	-0.6698226928710938	-0.1371821	No
row_103	Tex261	2206	-0.6721242666244507	-0.13605843	No
row_104	Gnb2	2210	-0.6732940077781677	-0.13405411	No
row_105	Bet1l	2249	-0.6802476644515991	-0.13968764	No
row_106	Ptgr1	2287	-0.6854371428489685	-0.14508165	No
row_107	Sil1	2329	-0.6943172216415405	-0.15131661	No
row_108	Fam98c	2335	-0.6945692300796509	-0.1496662	No
row_109	Spag7	2338	-0.6948409676551819	-0.14735769	No
row_110	Ndufa7	2344	-0.6959860324859619	-0.14570169	No
row_111	Polr2e	2361	-0.6991472840309143	-0.1464423	No
row_112	Dnlz	2368	-0.7001135349273682	-0.14498898	No
row_113	Aldh2	2388	-0.7038428783416748	-0.14636806	No
row_114	2610528J11Rik	2396	-0.7050907611846924	-0.14511408	No
row_115	Yipf3	2423	-0.711219310760498	-0.14799708	No
row_116	Naxd	2426	-0.7120774984359741	-0.14562044	No
row_117	Smagp	2447	-0.7174842953681946	-0.1471646	No
row_118	Hmgcl	2468	-0.7212594747543335	-0.14869384	No
row_119	Shisa5	2493	-0.7272042632102966	-0.15107563	No
row_120	Faap20	2505	-0.7287163734436035	-0.15060431	No
row_121	Guk1	2516	-0.730372965335846	-0.14990743	No
row_122	S100a13	2519	-0.7308146357536316	-0.14745672	No
row_123	Idh2	2529	-0.7330808639526367	-0.14653014	No
row_124	B3gat3	2535	-0.7340339422225952	-0.14472373	No
row_125	Cib1	2552	-0.736947774887085	-0.14531492	No
row_126	Calm3	2555	-0.7371798157691956	-0.14283906	No
row_127	Smim14	2579	-0.7439154386520386	-0.14493577	No
row_128	Krtcap2	2586	-0.7444137334823608	-0.14330736	No
row_129	Snw1	2591	-0.7453914284706116	-0.14123705	No
row_130	Selenos	2616	-0.7518745064735413	-0.14352132	No
row_131	Fbp2	2651	-0.7590464949607849	-0.14796735	No
row_132	Zfpl1	2674	-0.7627697587013245	-0.14977053	No
row_133	Ppa1	2690	-0.7655890583992004	-0.15002951	No
row_134	Tmem208	2697	-0.7666608691215515	-0.14831315	No
row_135	Tmem109	2708	-0.7686994075775146	-0.14746477	No
row_136	Ccs	2710	-0.7691524624824524	-0.14464352	No
row_137	2510002D24Rik	2723	-0.7714663147926331	-0.14422223	No
row_138	Cnpy2	2726	-0.7721886038780212	-0.14160798	No
row_139	Aarsd1	2738	-0.7748851776123047	-0.14095417	No
row_140	Ly6e	2739	-0.7752938866615295	-0.13788962	No
row_141	Nans	2757	-0.7810119986534119	-0.13852565	No
row_142	Bsg	2764	-0.7829715013504028	-0.13674483	No
row_143	Atraid	2778	-0.7859706878662109	-0.1364852	No
row_144	Ddt	2787	-0.7876926064491272	-0.13512374	No
row_145	Bola1	2805	-0.7909772992134094	-0.13572037	No
row_146	Ciao2a	2807	-0.7910563349723816	-0.13281254	No
row_147	Smim22	2845	-0.8011403679847717	-0.13774921	No
row_148	Sfxn1	2864	-0.8058028817176819	-0.13850625	No
row_149	Slc50a1	2865	-0.8061564564704895	-0.13531972	No
row_150	Tm2d3	2872	-0.8083069920539856	-0.13343875	No
row_151	Tex264	2874	-0.8085182905197144	-0.13046189	No
row_152	Itm2c	2893	-0.8129000067710876	-0.13119088	No
row_153	Ifi27	2905	-0.8145292401313782	-0.13038036	No
row_154	Mob2	2969	-0.8324703574180603	-0.14088745	No
row_155	Gadd45gip1	3033	-0.8499046564102173	-0.15132563	No
row_156	Fam3b	3069	-0.8596171736717224	-0.15559313	No
row_157	S100a1	3077	-0.8638815879821777	-0.1537115	No
row_158	Gjb1	3084	-0.8662198781967163	-0.15160161	No
row_159	Tmem147	3100	-0.8710427284240723	-0.15144375	No
row_160	Isg20	3115	-0.8754320740699768	-0.15104952	No
row_161	Yipf1	3121	-0.8770825862884521	-0.14867769	No
row_162	Hsd17b10	3144	-0.8833708763122559	-0.15000416	No
row_163	Cirbp	3148	-0.8844494819641113	-0.1471652	No
row_164	Spint2	3189	-0.8951176404953003	-0.15238743	No
row_165	Uqcc3	3246	-0.9139209389686584	-0.16103949	No
row_166	Commd9	3259	-0.9178262948989868	-0.16003968	No
row_167	Ndufb8	3274	-0.9217610955238342	-0.15946232	No
row_168	Surf1	3279	-0.9235854744911194	-0.15668766	No
row_169	Ddrgk1	3282	-0.924032986164093	-0.15347321	No
row_170	Gstm5	3294	-0.9271585941314697	-0.1522175	No
row_171	Naxe	3301	-0.9309391975402832	-0.1498518	No
row_172	Atp2c2	3322	-0.9376447200775146	-0.15052572	No
row_173	Tmed4	3329	-0.939429759979248	-0.14812645	No
row_174	Hint2	3347	-0.9455645084381104	-0.14811204	No
row_175	Tmem59	3397	-0.9600679278373718	-0.15504864	No
row_176	Sdhd	3399	-0.9602765440940857	-0.15147191	No
row_177	3110040N11Rik	3409	-0.9632380604743958	-0.14963557	No
row_178	Acot13	3414	-0.9666145443916321	-0.14669082	No
row_179	Mecr	3462	-0.9847157597541809	-0.15309197	No
row_180	Zmat5	3484	-0.9913256764411926	-0.15377271	No
row_181	Nudt14	3503	-0.9983234405517578	-0.15376878	No
row_182	Txndc12	3516	-1.003341555595398	-0.15243094	No
row_183	Cd82	3518	-1.004255771636963	-0.14868037	No
row_184	Gadd45g	3538	-1.0109754800796509	-0.14884543	No
row_185	Cenpx	3601	-1.0345436334609985	-0.15833478	No
row_186	Lgals9	3638	-1.0468313694000244	-0.16208127	No
row_187	Tsc22d1	3676	-1.0661438703536987	-0.16597044	No
row_188	Krtcap3	3697	-1.0782041549682617	-0.16608879	Yes
row_189	Pdrg1	3698	-1.0782670974731445	-0.16182667	Yes
row_190	Ech1	3705	-1.083120584487915	-0.15885942	Yes
row_191	Sri	3726	-1.0915840864181519	-0.15892486	Yes
row_192	2310039H08Rik	3763	-1.107987880706787	-0.16242963	Yes
row_193	Cmtm8	3784	-1.117830514907837	-0.16239133	Yes
row_194	Smco4	3805	-1.1311352252960205	-0.16230044	Yes
row_195	Foxp4	3822	-1.1401921510696411	-0.16129771	Yes
row_196	Arfip2	3827	-1.1414114236831665	-0.15766203	Yes
row_197	Mcrip2	3863	-1.1628952026367188	-0.16073076	Yes
row_198	Bag1	3870	-1.164937973022461	-0.15744011	Yes
row_199	Dnajc3	3895	-1.1808958053588867	-0.15802857	Yes
row_200	Dynll2	3904	-1.185383677482605	-0.15509513	Yes
row_201	Bri3	3905	-1.1863056421279907	-0.15040596	Yes
row_202	Aga	3908	-1.1890069246292114	-0.14614414	Yes
row_203	Ppdpf	3930	-1.2027368545532227	-0.14598924	Yes
row_204	Mea1	3947	-1.2148661613464355	-0.14469133	Yes
row_205	Qsox1	3954	-1.2170305252075195	-0.14119478	Yes
row_206	Dcxr	3966	-1.2240132093429565	-0.13876568	Yes
row_207	Wbp1	3986	-1.2386378049850464	-0.13803084	Yes
row_208	Cdc42ep5	4009	-1.25454580783844	-0.13789016	Yes
row_209	Tcf7l2	4036	-1.271752953529358	-0.13855751	Yes
row_210	Pts	4078	-1.3074721097946167	-0.14236881	Yes
row_211	Pllp	4119	-1.348463535308838	-0.14579909	Yes
row_212	Npdc1	4121	-1.3501585721969604	-0.14068125	Yes
row_213	Tstd1	4139	-1.3616219758987427	-0.13902228	Yes
row_214	Gtf2a2	4156	-1.373749017715454	-0.13709635	Yes
row_215	Tmem9	4164	-1.381223440170288	-0.1331698	Yes
row_216	Ptov1	4177	-1.3888076543807983	-0.13030832	Yes
row_217	Mettl26	4185	-1.3968007564544678	-0.12632018	Yes
row_218	Hes6	4191	-1.4039877653121948	-0.12186562	Yes
row_219	Gstm1	4200	-1.4097791910171509	-0.118045196	Yes
row_220	Gmds	4203	-1.411562204360962	-0.11290367	Yes
row_221	Akr7a5	4207	-1.4131850004196167	-0.10797473	Yes
row_222	Ccdc107	4218	-1.4299179315567017	-0.10451273	Yes
row_223	Vsig2	4221	-1.4335840940475464	-0.09928415	Yes
row_224	Ccnd1	4229	-1.443292260169983	-0.09511226	Yes
row_225	Ppif	4262	-1.4721448421478271	-0.096301556	Yes
row_226	Cisd3	4271	-1.4796223640441895	-0.09220506	Yes
row_227	Spr	4273	-1.4812709093093872	-0.08656898	Yes
row_228	Fermt1	4276	-1.4837502241134644	-0.08114211	Yes
row_229	Tmem45b	4279	-1.4873168468475342	-0.07570115	Yes
row_230	Gipc2	4295	-1.4997625350952148	-0.07305811	Yes
row_231	Ociad2	4322	-1.5354496240615845	-0.072683126	Yes
row_232	Bcat2	4335	-1.5471951961517334	-0.069195576	Yes
row_233	Mkrn2os	4341	-1.5579748153686523	-0.06413235	Yes
row_234	Cgref1	4354	-1.583285927772522	-0.060502138	Yes
row_235	Pafah1b3	4356	-1.584287405014038	-0.054458857	Yes
row_236	Syt7	4409	-1.6610171794891357	-0.0592818	Yes
row_237	Bad	4410	-1.6631451845169067	-0.052707806	Yes
row_238	Ppp1r14d	4420	-1.6716418266296387	-0.048071317	Yes
row_239	Gstm2	4466	-1.760682225227356	-0.05096724	Yes
row_240	Krt19	4510	-1.8365012407302856	-0.053125445	Yes
row_241	Cela1	4538	-1.8884458541870117	-0.051574167	Yes
row_242	Klf5	4543	-1.8927100896835327	-0.044968802	Yes
row_243	Pcbd1	4552	-1.919335126876831	-0.039134234	Yes
row_244	Tcea3	4554	-1.9257712364196777	-0.031741157	Yes
row_245	Mpi	4570	-1.965755581855774	-0.02725617	Yes
row_246	Prss32	4584	-2.0081119537353516	-0.022165742	Yes
row_247	Smim6	4618	-2.0852348804473877	-0.021150665	Yes
row_248	Ifi27l2b	4639	-2.142503023147583	-0.017062094	Yes
row_249	Mgst2	4641	-2.1498494148254395	-0.00878329	Yes
row_250	Degs2	4665	-2.227142095565796	-0.005017191	Yes
row_251	Agr2	4671	-2.2647078037261963	0.0028395778	Yes
row_252	Ccnd2	4672	-2.2652361392974854	0.011793486	Yes
row_253	Creb3l1	4682	-2.319776773452759	0.018991888	Yes
row_254	Ppp1r1b	4771	-2.7860469818115234	0.010731542	Yes
