# Supplementary material for: TMPRSS11B promotes an acidified microenvironment and immune suppression in squamous lung cancer
Source: EMBO Rep. 2025 Nov 10;26(24):6346–79. doi: 10.1038/s44319-025-00631-1 (PMC12714794; doi:10.1038/s44319-025-00631-1)
Supplement: Supplementary file 10 — Source data Fig. 5 [file 44319_2025_631_MOESM10_ESM.zip › Figure 5/5C-D/GSEA_Broad Institute_M8_T11b-high LUSC vs LUAD/TABULA_MURIS_SENIS_LARGE_INTESTINE_SECRETORY_CELL_AGEING.tsv]

NAME	SYMBOL	RANK IN GENE LIST	RANK METRIC SCORE	RUNNING ES	CORE ENRICHMENT
row_0	Mxd1	163	2.891758918762207	-0.02401297	No
row_1	S100a14	253	2.3010964393615723	-0.034213882	No
row_2	Dusp5	275	2.206294298171997	-0.029917214	No
row_3	Ctsb	288	2.1389875411987305	-0.023922443	No
row_4	Csf2ra	299	2.1078760623931885	-0.017615423	No
row_5	Dusp1	339	1.922605037689209	-0.018400816	No
row_6	Bdh1	364	1.8075895309448242	-0.016367475	No
row_7	St6galnac4	449	1.5510151386260986	-0.028497286	No
row_8	Dnajb1	453	1.542217493057251	-0.022938265	No
row_9	Psap	510	1.414933681488037	-0.0294896	No
row_10	Snrk	572	1.2641464471817017	-0.03774273	No
row_11	Ehd1	637	1.1179144382476807	-0.047241665	No
row_12	Rnf149	664	1.0632117986679077	-0.048645966	No
row_13	Fam110a	676	1.03910493850708	-0.046865147	No
row_14	Ctnnbip1	677	1.0388919115066528	-0.042678185	No
row_15	Trf	682	1.0331844091415405	-0.039389495	No
row_16	Ece1	739	0.9531703591346741	-0.04780184	No
row_17	Dusp3	765	0.9099135994911194	-0.049605146	No
row_18	Csrnp1	769	0.9074867963790894	-0.04660423	No
row_19	B4galnt1	792	0.877893328666687	-0.04788013	No
row_20	Gadd45b	804	0.8623006343841553	-0.04681187	No
row_21	Prnp	806	0.8595945239067078	-0.043566335	No
row_22	Gipc1	840	0.8229861855506897	-0.047470525	No
row_23	Fam83g	880	0.7869561314582825	-0.052832834	No
row_24	Nucb2	893	0.7641772627830505	-0.052378852	No
row_25	Stap2	894	0.7638207077980042	-0.049300488	No
row_26	Incenp	937	0.7181780934333801	-0.055596445	No
row_27	Ybx3	945	0.7096232771873474	-0.054268233	No
row_28	Pkm	970	0.685727059841156	-0.056756243	No
row_29	Rrm1	971	0.6853439211845398	-0.053994156	No
row_30	Pgk1	1029	0.6241614818572998	-0.0639513	No
row_31	Ehd4	1053	0.6073976159095764	-0.06653617	No
row_32	Mcm5	1087	0.5669945478439331	-0.07147206	No
row_33	Ptpn1	1126	0.5341338515281677	-0.07763449	No
row_34	Ppp1r2	1160	0.5052507519721985	-0.08281922	No
row_35	Arpc4	1169	0.5011984705924988	-0.08254983	No
row_36	Cgn	1175	-0.5008237361907959	-0.08162549	No
row_37	Kdm6b	1191	-0.5038514733314514	-0.08287714	No
row_38	Nap1l4	1199	-0.5052834153175354	-0.08237246	No
row_39	Nfia	1238	-0.5102381110191345	-0.08863119	No
row_40	Cln6	1254	-0.5133233666419983	-0.08984466	No
row_41	Map1lc3a	1273	-0.5156301259994507	-0.091705285	No
row_42	Vps37b	1274	-0.5157648921012878	-0.08962664	No
row_43	Fam3a	1343	-0.5242149233818054	-0.10239358	No
row_44	Ruvbl2	1351	-0.5257349014282227	-0.101806484	No
row_45	Zfp414	1362	-0.528144359588623	-0.10186613	No
row_46	Ddx56	1365	-0.5284132957458496	-0.100174144	No
row_47	Akt1	1371	-0.5289273262023926	-0.099136546	No
row_48	Arl2bp	1394	-0.5316846966743469	-0.10180774	No
row_49	Hnrnpk	1409	-0.532830536365509	-0.10272378	No
row_50	Ppp1r16a	1423	-0.5355327725410461	-0.1034101	No
row_51	Tle5	1425	-0.5358816385269165	-0.1014692	No
row_52	Dapk3	1439	-0.5389847755432129	-0.10214161	No
row_53	Clcc1	1446	-0.5405362844467163	-0.10127604	No
row_54	Cbx1	1451	-0.5409942269325256	-0.09997099	No
row_55	Rab1b	1457	-0.542436420917511	-0.09887894	No
row_56	Fbxw5	1464	-0.5444934368133545	-0.09799742	No
row_57	Ncstn	1466	-0.5450085401535034	-0.09601974	No
row_58	Exoc7	1475	-0.547546923160553	-0.095563546	No
row_59	Ecsit	1504	-0.5517503619194031	-0.099466786	No
row_60	Dtymk	1507	-0.5519320964813232	-0.09768002	No
row_61	Nectin2	1531	-0.5575768351554871	-0.10046568	No
row_62	Lmf2	1537	-0.5580753684043884	-0.09931061	No
row_63	Gpsm1	1543	-0.5594391822814941	-0.09815004	No
row_64	Rnf166	1586	-0.5646358728408813	-0.1050648	No
row_65	Rmdn3	1606	-0.5694063305854797	-0.106927514	No
row_66	Brix1	1609	-0.569696843624115	-0.105069146	No
row_67	Nt5c3b	1651	-0.5752485990524292	-0.11172233	No
row_68	Pebp1	1685	-0.5810647010803223	-0.11660151	No
row_69	Rbm26	1710	-0.583285927772522	-0.11950238	No
row_70	Mcat	1732	-0.5887714624404907	-0.12172469	No
row_71	Vps72	1737	-0.5891032218933105	-0.12022575	No
row_72	Emc10	1744	-0.5901260375976562	-0.11916032	No
row_73	Tcf7l1	1746	-0.5904814004898071	-0.116999365	No
row_74	Srprb	1752	-0.5917165875434875	-0.11570871	No
row_75	Rgmb	1768	-0.5939331650733948	-0.1165973	No
row_76	Rusc1	1780	-0.5971248149871826	-0.116597764	No
row_77	Traf3ip2	1798	-0.5994507670402527	-0.11790176	No
row_78	Tmem161a	1810	-0.602763295173645	-0.11787949	No
row_79	Tmed5	1831	-0.6054661870002747	-0.11981569	No
row_80	Eif3f	1833	-0.6057920455932617	-0.117593035	No
row_81	Snx17	1836	-0.6065322756767273	-0.115586214	No
row_82	Gga1	1882	-0.6163231134414673	-0.12294912	No
row_83	Sap18	1885	-0.6165164709091187	-0.12090207	No
row_84	AW209491	1889	-0.6168384552001953	-0.11907253	No
row_85	Dnaja1	1926	-0.6222143173217773	-0.124442324	No
row_86	Eml2	1930	-0.6229762434959412	-0.12258805	No
row_87	Rad23a	1946	-0.6259302496910095	-0.12334769	No
row_88	Qdpr	1949	-0.6268012523651123	-0.121259175	No
row_89	Mpst	1962	-0.6290895938873291	-0.12134963	No
row_90	Pak1	1990	-0.6342839002609253	-0.12470142	No
row_91	Ppp1r35	2003	-0.6367834806442261	-0.124760866	No
row_92	Cracr2b	2009	-0.6374779939651489	-0.12328578	No
row_93	Csnk1g2	2018	-0.6386883854866028	-0.12246227	No
row_94	Itpk1	2025	-0.6395019292831421	-0.12119785	No
row_95	Snx15	2038	-0.6415757536888123	-0.12123798	No
row_96	Tfg	2048	-0.6431573629379272	-0.12061527	No
row_97	Traf4	2080	-0.649853527545929	-0.1247796	No
row_98	Mtfr1	2086	-0.6508336067199707	-0.123250686	No
row_99	Tmbim6	2111	-0.6554567813873291	-0.12586069	No
row_100	Raly	2113	-0.6556001305580139	-0.12343729	No
row_101	Farsb	2115	-0.6558279991149902	-0.12101298	No
row_102	Ivd	2126	-0.6583166122436523	-0.120548	No
row_103	Ei24	2132	-0.6595215201377869	-0.11898408	No
row_104	Ubl7	2146	-0.6618456244468689	-0.11916133	No
row_105	Txn2	2163	-0.6638984680175781	-0.11998677	No
row_106	Eif2a	2172	-0.6651505827903748	-0.11905661	No
row_107	Polr3d	2182	-0.6664271354675293	-0.11834013	No
row_108	Tex261	2206	-0.6721242666244507	-0.12066414	No
row_109	Keap1	2212	-0.67340087890625	-0.11904428	No
row_110	Prpf19	2264	-0.6827760934829712	-0.12745228	No
row_111	Dus1l	2267	-0.6831421852111816	-0.1251367	No
row_112	2410002F23Rik	2280	-0.684569239616394	-0.12500356	No
row_113	Gnptg	2327	-0.6940721273422241	-0.13227195	No
row_114	Hnrnpd	2328	-0.6942314505577087	-0.12947404	No
row_115	Sil1	2329	-0.6943172216415405	-0.12667578	No
row_116	Rnf44	2367	-0.699990451335907	-0.13195094	No
row_117	Psmd3	2373	-0.7005397081375122	-0.13022171	No
row_118	Pcnp	2376	-0.7010573744773865	-0.12783393	No
row_119	2610528J11Rik	2396	-0.7050907611846924	-0.12914981	No
row_120	Tmem39a	2405	-0.7066683173179626	-0.12805232	No
row_121	Klhl22	2421	-0.7103978395462036	-0.12847154	No
row_122	Snx1	2431	-0.713219165802002	-0.12756649	No
row_123	Klf16	2435	-0.7143247723579407	-0.12534405	No
row_124	Pnkp	2454	-0.718054473400116	-0.12638886	No
row_125	Sh2b1	2460	-0.7190396785736084	-0.12458506	No
row_126	Shisa5	2493	-0.7272042632102966	-0.12865646	No
row_127	B3gat3	2535	-0.7340339422225952	-0.13466969	No
row_128	Pycr2	2540	-0.7345294952392578	-0.13258465	No
row_129	Calm3	2555	-0.7371798157691956	-0.13267711	No
row_130	Nfkbiz	2566	-0.7401129603385925	-0.13188247	No
row_131	Coasy	2567	-0.7401374578475952	-0.12889956	No
row_132	Dedd	2577	-0.7432268261909485	-0.12787355	No
row_133	Akap8	2662	-0.7617080807685852	-0.14318445	No
row_134	Zfpl1	2674	-0.7627697587013245	-0.14251733	No
row_135	Usp22	2679	-0.7638581395149231	-0.14031409	No
row_136	Elavl1	2687	-0.7651835680007935	-0.13876195	No
row_137	Apobec3	2698	-0.7667320370674133	-0.13786003	No
row_138	Tmem109	2708	-0.7686994075775146	-0.13673137	No
row_139	Preb	2722	-0.771402895450592	-0.13646708	No
row_140	Rdh13	2754	-0.7802659273147583	-0.14010581	No
row_141	Polr3gl	2763	-0.7828038930892944	-0.13870148	No
row_142	Bsg	2764	-0.7829715013504028	-0.13554594	No
row_143	Med25	2784	-0.7870091199874878	-0.13653167	No
row_144	Actr1b	2790	-0.789045512676239	-0.13444574	No
row_145	Bzw2	2815	-0.7932590842247009	-0.13650037	No
row_146	Dxo	2830	-0.7966895699501038	-0.13635299	No
row_147	Eif2b4	2839	-0.7996448874473572	-0.1348808	No
row_148	Plpbp	2852	-0.8027310371398926	-0.13427143	No
row_149	Sfxn1	2864	-0.8058028817176819	-0.13343087	No
row_150	Itm2c	2893	-0.8129000067710876	-0.13628161	No
row_151	Tysnd1	2914	-0.816628634929657	-0.13736679	No
row_152	Arid4b	2924	-0.8181496262550354	-0.13603884	No
row_153	Tbc1d17	2949	-0.8254202604293823	-0.13796385	No
row_154	Mllt6	2954	-0.826876699924469	-0.13550663	No
row_155	Msi2	2967	-0.8309372663497925	-0.13478358	No
row_156	Pak4	2974	-0.834897518157959	-0.13273168	No
row_157	Mrtfb	3016	-0.8463203310966492	-0.13829237	No
row_158	Ep400	3020	-0.8463203310966492	-0.13553797	No
row_159	Gadd45gip1	3033	-0.8499046564102173	-0.13473849	No
row_160	Efcab14	3075	-0.8629118800163269	-0.14023231	No
row_161	Gjb1	3084	-0.8662198781967163	-0.13849181	No
row_162	Dcps	3130	-0.8793354034423828	-0.14479472	No
row_163	Cirbp	3148	-0.8844494819641113	-0.1449501	No
row_164	Gna11	3165	-0.889030396938324	-0.14486821	No
row_165	Vasp	3174	-0.8914675712585449	-0.14302595	No
row_166	Paip1	3260	-0.9184701442718506	-0.15792388	No
row_167	Ddrgk1	3282	-0.924032986164093	-0.158795	No
row_168	Akr1e1	3295	-0.9290607571601868	-0.1576765	No
row_169	Ddhd2	3312	-0.9351295828819275	-0.15740882	No
row_170	Cant1	3316	-0.9359205365180969	-0.15429331	No
row_171	Tmed4	3329	-0.939429759979248	-0.15313302	No
row_172	Fkbp4	3332	-0.9400688409805298	-0.14978197	No
row_173	Fam241b	3349	-0.9478583335876465	-0.14946298	No
row_174	Arfgef3	3352	-0.9487676024436951	-0.14607689	No
row_175	Btbd2	3353	-0.9492267966270447	-0.14225128	No
row_176	Bcar1	3434	-0.9762006402015686	-0.15582246	No
row_177	Rita1	3476	-0.9883393049240112	-0.16081078	No
row_178	Scn1b	3498	-0.9956492781639099	-0.16139328	Yes
row_179	Slc1a5	3499	-0.9965901374816895	-0.15737681	Yes
row_180	Txndc12	3516	-1.003341555595398	-0.15683421	Yes
row_181	Cd82	3518	-1.004255771636963	-0.15300566	Yes
row_182	Gadd45g	3538	-1.0109754800796509	-0.15308875	Yes
row_183	Pkp2	3589	-1.0278493165969849	-0.15988721	Yes
row_184	Cdk5rap3	3593	-1.0296497344970703	-0.15639395	Yes
row_185	Maz	3596	-1.0318759679794312	-0.1526729	Yes
row_186	Polr3e	3608	-1.0348267555236816	-0.15090932	Yes
row_187	Atg4b	3634	-1.0451899766921997	-0.15216744	Yes
row_188	Slc30a6	3660	-1.0594199895858765	-0.1533682	Yes
row_189	Tmem263	3665	-1.0614373683929443	-0.14996564	Yes
row_190	Abcb8	3666	-1.0615882873535156	-0.14568721	Yes
row_191	Tsc22d1	3676	-1.0661438703536987	-0.14335978	Yes
row_192	Macrod1	3732	-1.094896674156189	-0.15098213	Yes
row_193	Foxa3	3746	-1.1005616188049316	-0.14939125	Yes
row_194	Tnk1	3781	-1.1161867380142212	-0.1523326	Yes
row_195	Pick1	3793	-1.12273371219635	-0.15021473	Yes
row_196	Cfb	3801	-1.1286895275115967	-0.1471976	Yes
row_197	Smco4	3805	-1.1311352252960205	-0.14329533	Yes
row_198	Arfip2	3827	-1.1414114236831665	-0.14329037	Yes
row_199	Dynll2	3904	-1.185383677482605	-0.15514322	Yes
row_200	Bri3	3905	-1.1863056421279907	-0.15036215	Yes
row_201	Aga	3908	-1.1890069246292114	-0.14600782	Yes
row_202	Mid1ip1	3910	-1.190380334854126	-0.14142914	Yes
row_203	Eri3	3914	-1.1924481391906738	-0.13727976	Yes
row_204	Vamp2	3923	-1.199097752571106	-0.13419768	Yes
row_205	Gpr180	3941	-1.2095189094543457	-0.13304298	Yes
row_206	Qsox1	3954	-1.2170305252075195	-0.13076389	Yes
row_207	Inava	3981	-1.2338367700576782	-0.13148053	Yes
row_208	Prkab1	4029	-1.2669824361801147	-0.13665877	Yes
row_209	Tcf7l2	4036	-1.271752953529358	-0.13284625	Yes
row_210	Slc9a1	4037	-1.2726553678512573	-0.12771717	Yes
row_211	Pheta1	4057	-1.2879695892333984	-0.1266839	Yes
row_212	Lap3	4064	-1.2921838760375977	-0.12278903	Yes
row_213	Zfp787	4105	-1.3329625129699707	-0.12616964	Yes
row_214	Lzts2	4118	-1.3451261520385742	-0.123374306	Yes
row_215	Foxp1	4122	-1.350441336631775	-0.11858818	Yes
row_216	Tmub1	4149	-1.3682730197906494	-0.118763015	Yes
row_217	Tmem9	4164	-1.381223440170288	-0.11625984	Yes
row_218	Vmac	4167	-1.3838800191879272	-0.111120135	Yes
row_219	Ptov1	4177	-1.3888076543807983	-0.1074923	Yes
row_220	Btbd6	4202	-1.4114174842834473	-0.10705562	Yes
row_221	Vsig2	4221	-1.4335840940475464	-0.10521669	Yes
row_222	Ccnd1	4229	-1.443292260169983	-0.10093163	Yes
row_223	Slc25a10	4253	-1.4685418605804443	-0.100045905	Yes
row_224	Gpd1	4257	-1.470061182975769	-0.09477769	Yes
row_225	Cnp	4258	-1.4712809324264526	-0.08884811	Yes
row_226	Ppif	4262	-1.4721448421478271	-0.08357149	Yes
row_227	Ppcs	4272	-1.4799981117248535	-0.07957614	Yes
row_228	Spr	4273	-1.4812709093093872	-0.07360629	Yes
row_229	Ttc38	4300	-1.5048980712890625	-0.0732305	Yes
row_230	Cnnm4	4367	-1.5969609022140503	-0.08123641	Yes
row_231	Rbm38	4407	-1.6556367874145508	-0.08309774	Yes
row_232	Syt7	4409	-1.6610171794891357	-0.07662229	Yes
row_233	Sox9	4412	-1.6637428998947144	-0.07035468	Yes
row_234	Pdk2	4428	-1.6953444480895996	-0.06680434	Yes
row_235	Nav2	4458	-1.7532109022140503	-0.06608425	Yes
row_236	Krt19	4510	-1.8365012407302856	-0.06984249	Yes
row_237	Klf5	4543	-1.8927100896835327	-0.06921663	Yes
row_238	Tcea3	4554	-1.9257712364196777	-0.06364354	Yes
row_239	Mpi	4570	-1.965755581855774	-0.059003383	Yes
row_240	Cideb	4591	-2.0235798358917236	-0.055224277	Yes
row_241	Tcf4	4599	-2.045736312866211	-0.048511237	Yes
row_242	Ica1	4624	-2.0993010997772217	-0.04530223	Yes
row_243	Lurap1l	4679	-2.3065688610076904	-0.047822442	Yes
row_244	Fut2	4680	-2.3181467056274414	-0.0384798	Yes
row_245	Hid1	4703	-2.400836706161499	-0.033617903	Yes
row_246	Foxa2	4720	-2.472203016281128	-0.027155474	Yes
row_247	Tox	4745	-2.6118550300598145	-0.021880765	Yes
row_248	Ppp1r1b	4771	-2.7860469818115234	-0.01612284	Yes
row_249	D630039A03Rik	4784	-2.9785871505737305	-0.006744297	Yes
row_250	Baiap2l2	4812	-3.573763132095337	0.0017506598	Yes
