# Supplementary material for: TMPRSS11B promotes an acidified microenvironment and immune suppression in squamous lung cancer
Source: EMBO Rep. 2025 Nov 10;26(24):6346–79. doi: 10.1038/s44319-025-00631-1 (PMC12714794; doi:10.1038/s44319-025-00631-1)
Supplement: Supplementary file 10 — Source data Fig. 5 [file 44319_2025_631_MOESM10_ESM.zip › Figure 5/5C-D/GSEA_Broad Institute_M8_T11b-high LUSC vs LUAD/TABULA_MURIS_SENIS_LUNG_INTERMEDIATE_MONOCYTE_AGEING.tsv]

NAME	SYMBOL	RANK IN GENE LIST	RANK METRIC SCORE	RUNNING ES	CORE ENRICHMENT
row_0	Ctsl	76	4.06423807144165	0.014639739	Yes
row_1	Ccl9	82	3.943756580352783	0.043413628	Yes
row_2	Tnfaip2	83	3.933353900909424	0.073168375	Yes
row_3	S100a8	93	3.7879698276519775	0.09991614	Yes
row_4	S100a9	110	3.6243386268615723	0.12394272	Yes
row_5	Clec4d	131	3.2539992332458496	0.14432015	Yes
row_6	Trem2	140	3.156430244445801	0.1665024	Yes
row_7	Cybb	173	2.8047313690185547	0.18093832	Yes
row_8	Csf2rb	176	2.7656092643737793	0.20143558	Yes
row_9	Fermt3	193	2.6421658992767334	0.21803229	Yes
row_10	Slpi	220	2.438925266265869	0.23097244	Yes
row_11	Il1b	240	2.3511602878570557	0.24473205	Yes
row_12	Wfdc17	241	2.336684465408325	0.26240844	Yes
row_13	Plek	252	2.3029944896698	0.27771086	Yes
row_14	S100a10	263	2.2634570598602295	0.29271418	Yes
row_15	Ctsd	274	2.219188690185547	0.30738264	Yes
row_16	Ly6a	278	2.197474718093872	0.32337022	Yes
row_17	Fth1	289	2.129265069961548	0.33735842	Yes
row_18	Mif	323	1.9909502267837524	0.3454264	Yes
row_19	Pirb	330	1.9645235538482666	0.35901603	Yes
row_20	Cd52	332	1.9633485078811646	0.37365633	Yes
row_21	Bcl2a1b	349	1.8761457204818726	0.3844583	Yes
row_22	Hp	388	1.735751986503601	0.38953623	Yes
row_23	Lgals1	400	1.6844379901885986	0.39994755	Yes
row_24	Fcgr4	405	1.6721467971801758	0.41174924	Yes
row_25	Ifitm1	427	1.6187670230865479	0.41954467	Yes
row_26	Lgals3	447	1.559150218963623	0.42731294	Yes
row_27	Fam111a	455	1.5401915311813354	0.4374807	Yes
row_28	Syk	459	1.5314842462539673	0.44843024	Yes
row_29	C3	474	1.5019831657409668	0.45682558	Yes
row_30	Emb	484	1.4879051446914673	0.466174	Yes
row_31	Apoe	490	1.4751174449920654	0.4762733	Yes
row_32	Pycard	499	1.4494993686676025	0.4855431	Yes
row_33	Creg1	533	1.3688734769821167	0.48890525	Yes
row_34	Acp5	536	1.365546464920044	0.49881142	Yes
row_35	Esd	579	1.2534757852554321	0.49939343	Yes
row_36	Cstb	587	1.2294069528579712	0.5072102	Yes
row_37	Hck	700	1.0045362710952759	0.49107537	No
row_38	Blvrb	731	0.9623467326164246	0.491998	No
row_39	Txn1	743	0.9442817568778992	0.49681023	No
row_40	Prelid1	751	0.9316416382789612	0.5023745	No
row_41	Siva1	892	0.765146791934967	0.4784953	No
row_42	Uba52	896	0.7616032958030701	0.48362088	No
row_43	Ier3	967	0.6908747553825378	0.4740135	No
row_44	Pkm	970	0.685727059841156	0.47877702	No
row_45	Atox1	997	0.6513577699661255	0.47819474	No
row_46	Pgk1	1029	0.6241614818572998	0.47634715	No
row_47	Rassf4	1055	0.6044769287109375	0.47562212	No
row_48	Grina	1115	0.5428912043571472	0.4672263	No
row_49	Sod2	1120	0.5403502583503723	0.47046626	No
row_50	Ptpn1	1126	0.5341338515281677	0.4734473	No
row_51	Rilpl2	1127	0.533093273639679	0.47748	No
row_52	Ndufb6	1150	0.5123386979103088	0.4766937	No
row_53	Smc1a	1189	-0.5033305883407593	0.4724487	No
row_54	Eef1d	1235	-0.5100946426391602	0.4667715	No
row_55	Tm2d2	1250	-0.5126412510871887	0.46768275	No
row_56	Nol7	1257	-0.5138007998466492	0.47029808	No
row_57	Grcc10	1270	-0.5151659846305847	0.47165224	No
row_58	Imp3	1311	-0.5198840498924255	0.46710867	No
row_59	Itgb1	1391	-0.5308902263641357	0.45438385	No
row_60	P4hb	1469	-0.5457634925842285	0.4421954	No
row_61	Rpp21	1595	-0.5666853785514832	0.41999355	No
row_62	Xpa	1601	-0.5682576894760132	0.4232327	No
row_63	Usp34	1678	-0.5794076919555664	0.41151068	No
row_64	Rtf1	1697	-0.583285927772522	0.4121087	No
row_65	Aprt	1790	-0.5980545282363892	0.39713717	No
row_66	Micos13	1804	-0.601001501083374	0.39892876	No
row_67	Emg1	1891	-0.6171194911003113	0.3853729	No
row_68	Dnaja1	1926	-0.6222143173217773	0.38287485	No
row_69	Cyb5a	1942	-0.625020444393158	0.38442433	No
row_70	Rp9	1991	-0.6343099474906921	0.37905106	No
row_71	Agpat4	2099	-0.6536752581596375	0.36132163	No
row_72	Srrm2	2159	-0.6632479429244995	0.35383627	No
row_73	Atxn7l3b	2363	-0.6996276378631592	0.31611118	No
row_74	S100a13	2519	-0.7308146357536316	0.28879365	No
row_75	Krtcap2	2586	-0.7444137334823608	0.28043893	No
row_76	Sod1	2688	-0.765213668346405	0.26482472	No
row_77	Tmem208	2697	-0.7666608691215515	0.26892903	No
row_78	Cnpy2	2726	-0.7721886038780212	0.26883698	No
row_79	Spata13	2747	-0.7781181335449219	0.270485	No
row_80	Ddt	2787	-0.7876926064491272	0.26817924	No
row_81	Ciao2a	2807	-0.7910563349723816	0.2701371	No
row_82	Filip1l	2887	-0.8123729825019836	0.25954163	No
row_83	Ifi27	2905	-0.8145292401313782	0.26210088	No
row_84	Kif5b	2964	-0.830428957939148	0.2560921	No
row_85	Rere	2991	-0.8383097648620605	0.25692403	No
row_86	Tgm2	2996	-0.839097797870636	0.26242393	No
row_87	Tnrc6b	3055	-0.8568509817123413	0.25661504	No
row_88	Son	3098	-0.8705678582191467	0.25430045	No
row_89	Prorsd1	3226	-0.9069271087646484	0.23424864	No
row_90	Uqcc3	3246	-0.9139209389686584	0.23713592	No
row_91	Ndufb8	3274	-0.9217610955238342	0.23838724	No
row_92	Rbm39	3394	-0.958396315574646	0.22042003	No
row_93	S100a6	3412	-0.9663337469100952	0.22412762	No
row_94	Dnm2	3545	-1.013132095336914	0.20381966	No
row_95	Cenpx	3601	-1.0345436334609985	0.19999069	No
row_96	Id3	3653	-1.0551836490631104	0.19716549	No
row_97	Tnfaip8	3897	-1.1809790134429932	0.15460531	No
row_98	Rel	3944	-1.2128139734268188	0.1540321	No
row_99	Smim11	3961	-1.2218294143676758	0.15988435	No
row_100	Gmfg	4007	-1.2539782524108887	0.15983443	No
row_101	Lmo4	4382	-1.6174921989440918	0.09281624	No
