# Supplementary material for: TMPRSS11B promotes an acidified microenvironment and immune suppression in squamous lung cancer
Source: EMBO Rep. 2025 Nov 10;26(24):6346–79. doi: 10.1038/s44319-025-00631-1 (PMC12714794; doi:10.1038/s44319-025-00631-1)
Supplement: Supplementary file 10 — Source data Fig. 5 [file 44319_2025_631_MOESM10_ESM.zip › Figure 5/5C-D/GSEA_Broad Institute_M8_T11b-high LUSC vs LUAD/TABULA_MURIS_SENIS_TONGUE_BASAL_CELL_OF_EPIDERMIS_AGEING.tsv]

NAME	SYMBOL	RANK IN GENE LIST	RANK METRIC SCORE	RUNNING ES	CORE ENRICHMENT
row_0	Krtdap	1	7.385970592498779	0.07847515	Yes
row_1	Krt6b	3	7.285022258758545	0.15587486	Yes
row_2	Tgm3	4	7.271212577819824	0.23333754	Yes
row_3	Lypd3	15	6.487772464752197	0.30035314	Yes
row_4	Krt16	22	6.108208179473877	0.36416543	Yes
row_5	Cysrt1	81	3.946650743484497	0.39402556	Yes
row_6	Plet1	190	2.673874855041504	0.39982218	Yes
row_7	Slpi	220	2.438925266265869	0.41971242	Yes
row_8	S100a14	253	2.3010964393615723	0.43750408	Yes
row_9	Tubb6	357	1.8606326580047607	0.4356874	Yes
row_10	Apoc1	386	1.7386422157287598	0.44832736	Yes
row_11	Gsto1	397	1.7005360126495361	0.46434292	Yes
row_12	Tacstd2	437	1.5745370388031006	0.4729237	Yes
row_13	Lgals3	447	1.559150218963623	0.4876431	Yes
row_14	Apoe	490	1.4751174449920654	0.4945345	Yes
row_15	Zfand5	577	1.2602787017822266	0.48989344	Yes
row_16	Ccna2	582	1.243382453918457	0.5022993	Yes
row_17	Cenpa	604	1.1929925680160522	0.5105969	Yes
row_18	Ehf	698	1.007205605506897	0.50178915	Yes
row_19	Cks2	729	0.9673761129379272	0.50579244	Yes
row_20	Cdca3	749	0.9320593476295471	0.5117304	Yes
row_21	Cldn4	764	0.9113701581954956	0.5184983	Yes
row_22	Phlda1	766	0.9081060290336609	0.52796257	Yes
row_23	B2m	794	0.8757144212722778	0.5316196	Yes
row_24	Gadd45b	804	0.8623006343841553	0.5389152	Yes
row_25	Spc24	813	0.8532019257545471	0.546324	Yes
row_26	Cdk1	820	0.8424779772758484	0.5540387	Yes
row_27	Cxcl16	855	0.8109626173973083	0.5555353	Yes
row_28	Nfkbia	887	0.7716875076293945	0.55724376	Yes
row_29	Stx11	889	0.7696690559387207	0.56523323	Yes
row_30	Nusap1	907	0.7520626783370972	0.5696738	Yes
row_31	Ovol1	925	0.7295399904251099	0.57387435	Yes
row_32	Cdca8	929	0.7219634056091309	0.5809354	Yes
row_33	Incenp	937	0.7181780934333801	0.5871158	Yes
row_34	Ier3	967	0.6908747553825378	0.5883835	Yes
row_35	Racgap1	968	0.6891735196113586	0.59572554	Yes
row_36	H2-D1	1021	0.6317551136016846	0.59153146	Yes
row_37	Pgk1	1029	0.6241614818572998	0.59671026	Yes
row_38	Tk1	1045	0.6106894612312317	0.6000649	Yes
row_39	Dut	1068	0.5885691046714783	0.60171324	Yes
row_40	Stmn1	1124	0.535702109336853	0.59586567	No
row_41	Smc4	1134	0.5234740972518921	0.5995516	No
row_42	Gsta4	1227	-0.5092798471450806	0.58564943	No
row_43	Selenbp1	1398	-0.5320054292678833	0.5556028	No
row_44	Tle5	1425	-0.5358816385269165	0.55584955	No
row_45	Mgst1	1519	-0.553851842880249	0.54221207	No
row_46	Pebp1	1685	-0.5810647010803223	0.5137385	No
row_47	Nudc	1766	-0.5938270688056946	0.503258	No
row_48	Tpt1	1787	-0.5977402329444885	0.50542426	No
row_49	Pnrc1	1935	-0.6236505508422852	0.48118585	No
row_50	Ptgr1	2287	-0.6854371428489685	0.41474855	No
row_51	Sod1	2688	-0.765213668346405	0.33886704	No
row_52	Ppa1	2690	-0.7655890583992004	0.34681302	No
row_53	Fabp5	2745	-0.7780223488807678	0.343757	No
row_54	Pmm1	2876	-0.8090071678161621	0.32506472	No
row_55	Ifi27	2905	-0.8145292401313782	0.32785982	No
row_56	Aldh3a1	3207	-0.9014337658882141	0.2742278	No
row_57	Tsc22d1	3676	-1.0661438703536987	0.18726647	No
row_58	Gstm1	4200	-1.4097791910171509	0.09241136	No
row_59	Adh7	4375	-1.6085152626037598	0.0729928	No
row_60	Shroom3	4545	-1.9040477275848389	0.057773057	No
