# Supplementary material for: TMPRSS11B promotes an acidified microenvironment and immune suppression in squamous lung cancer
Source: EMBO Rep. 2025 Nov 10;26(24):6346–79. doi: 10.1038/s44319-025-00631-1 (PMC12714794; doi:10.1038/s44319-025-00631-1)
Supplement: Supplementary file 10 — Source data Fig. 5 [file 44319_2025_631_MOESM10_ESM.zip › Figure 5/5C-D/GSEA_Broad Institute_M8_T11b-high LUSC vs LUAD/TABULA_MURIS_SENIS_TONGUE_KERATINOCYTE_AGEING.tsv]

NAME	SYMBOL	RANK IN GENE LIST	RANK METRIC SCORE	RUNNING ES	CORE ENRICHMENT
row_0	Krtdap	1	7.385970592498779	0.14308558	Yes
row_1	Krt6b	3	7.285022258758545	0.28421268	Yes
row_2	Tgm3	4	7.271212577819824	0.42528012	Yes
row_3	Krt16	22	6.108208179473877	0.54024345	Yes
row_4	Krt14	31	5.553138732910156	0.64631253	Yes
row_5	Slpi	220	2.438925266265869	0.65447116	Yes
row_6	Nqo1	301	2.105851173400879	0.67866325	Yes
row_7	Apoc1	386	1.7386422157287598	0.69489795	Yes
row_8	Ly6g6c	488	1.47929048538208	0.7025601	Yes
row_9	Phlda1	766	0.9081060290336609	0.6624818	No
row_10	B2m	794	0.8757144212722778	0.67384756	No
row_11	H2-D1	1021	0.6317551136016846	0.6390306	No
row_12	Gsta4	1227	-0.5092798471450806	0.6062116	No
row_13	Tpt1	1787	-0.5977402329444885	0.5013742	No
row_14	Ptgr1	2287	-0.6854371428489685	0.41073552	No
row_15	Aldh3a1	3207	-0.9014337658882141	0.2368056	No
row_16	Ces1d	3471	-0.9873997569084167	0.20118171	No
row_17	Pdzk1ip1	3668	-1.062799096107483	0.18097606	No
row_18	Gstm1	4200	-1.4097791910171509	0.09772497	No
row_19	Adh7	4375	-1.6085152626037598	0.09268902	No
