# Supplementary material for: TMPRSS11B promotes an acidified microenvironment and immune suppression in squamous lung cancer
Source: EMBO Rep. 2025 Nov 10;26(24):6346–79. doi: 10.1038/s44319-025-00631-1 (PMC12714794; doi:10.1038/s44319-025-00631-1)
Supplement: Supplementary file 10 — Source data Fig. 5 [file 44319_2025_631_MOESM10_ESM.zip › Figure 5/5C-D/GSEA_Broad Institute_M8_T11b-high LUSC vs LUAD/edb/gene_sets.gmt]

DESCARTES_ORGANOGENESIS_HEPATOCYTES	https://www.gsea-msigdb.org/gsea/msigdb/mouse/geneset/DESCARTES_ORGANOGENESIS_HEPATOCYTES	0610040J01Rik	2310039H08Rik	2810459M11Rik	Abcc10	Abcd3	Acaa2	Acad11	Acnat1	Acsl1	Adk	Agpat2	Akr1c13	Akr1c19	Aldh3a2	Aldh6a1	Als2cl	Anpep	Anxa4	Apoc1	Aqp11	Asl	Aspa	Atp8a2	Atp8b1	Baiap2l1	Baiap2l2	Bcas1	Bche	Bdh1	Bphl	C3	Cbx7	Ccdc125	Cd302	Cfb	Cfi	Chdh	Chka	Chmp4c	Cideb	Cluh	Cryz	Ctps2	Cutc	Cyp3a13	Ddt	Dhrs9	Dnajc22	Dop1b	Dqx1	Echdc2	Ephx2	Errfi1	F7	Faah	Fabp5	Fah	Fgf1	Fkbp11	Foxa3	Fpgs	Galm	Gcat	Ggcx	Gipc2	Gjb1	Gldc	Gne	Gpd1	Grhpr	Grk3	Gsta3	Gstm1	Gstt2	Hadh	Hdlbp	Hgfac	Hip1r	Hkdc1	Hmgcs2	Hnf1a	Hnf4a	Hpn	Hsd17b2	Ikbke	Il1r1	Inpp5f	Insr	Itih2	Itih4	Iyd	Kifc3	Krt20	Lactb2	Lss	Mcrip2	Mettl26	Mgst1	Mgst2	Mkrn2os	Mmp19	Mocos	Nadsyn1	Ndrg1	Ngef	Nipsnap1	Nostrin	Nt5e	Ocln	Osgin1	Pbld2	Pcbd1	Pctp	Pcyt2	Pdia5	Pex26	Pgm3	Phyh	Pik3c2g	Pkhd1	Pla2g6	Plekhg3	Plekhg6	Preb	Psat1	Pxmp2	Pxmp4	Pygl	R3hdm2	Rassf6	Rhpn2	Rnf128	Rnf144b	Sdc4	Sdr42e1	Sec16b	Selenbp1	Selenbp2	Sfxn2	Sh3bgrl2	Shfl	Sirt3	Slc19a2	Slc22a18	Slc25a10	Slc25a15	Slc25a33	Slc25a48	Slc35d2	Slc36a2	Slc39a14	Slc44a3	Snd1	Soat2	Sord	Stard10	Steap1	Steap2	Stra6l	Sytl5	Tcea3	Tfcp2l1	Tmem150a	Tmem176a	Tmem205	Tmem37	Tmem51	Trf	Ttc38	Ugt2b34	Usp18	Vwa8	Zfp395	Zscan26
DESCARTES_ORGANOGENESIS_SCHWANN_CELL_PRECURSOR	https://www.gsea-msigdb.org/gsea/msigdb/mouse/geneset/DESCARTES_ORGANOGENESIS_SCHWANN_CELL_PRECURSOR	Adgrg6	Afap1l2	Bcar3	Cdh6	Cyp2j6	Dagla	Deptor	Ednrb	Entpd2	Erbb3	Fhdc1	Heyl	Itprid2	Lmo4	Mal	Matn2	Megf9	Rasa2	Sema3b	Serpine2	Sntb1	Tmem117	Ugdh	Wdfy1
DESCARTES_ORGANOGENESIS_EPENDYMAL_CELL	https://www.gsea-msigdb.org/gsea/msigdb/mouse/geneset/DESCARTES_ORGANOGENESIS_EPENDYMAL_CELL	1700088E04Rik	Bbs9	Capsl	Ccdc149	Cfap69	Clmn	Dkk3	Dusp14	Ezr	Igfbp2	Pef1	Pthlh	Scrn2	Shroom3	Slc2a12	Slc5a3	Wls	Zkscan7
DESCARTES_ORGANOGENESIS_SENSORY_NEURONS	https://www.gsea-msigdb.org/gsea/msigdb/mouse/geneset/DESCARTES_ORGANOGENESIS_SENSORY_NEURONS	Ankrd24	B4galnt3	Cadm1	Ccdc92	Ccser2	Cerkl	Csnk1g1	Enah	Itga7	Kif13b	Kif19a	Mapk8ip1	Mreg	Pde4dip	Phc2	Rap1gap2	Rapgef6	Rgs11	Rnf150	Serpinb8	Sgpp2	Synpo	Tesc
DESCARTES_ORGANOGENESIS_MYOCYTES	https://www.gsea-msigdb.org/gsea/msigdb/mouse/geneset/DESCARTES_ORGANOGENESIS_MYOCYTES	Ablim3	Adh1	Adora1	Cd82	Cdkn1a	Clcn5	Fbxo17	Frmpd1	Gramd1b	Igdcc4	Itgb6	Macrod1	Ncoa1	Parm1	Ptgis	Rnf217	Sytl2	Tpm2
TABULA_MURIS_SENIS_PANCREAS_PANCREATIC_DUCTAL_CELL_AGEING	https://www.gsea-msigdb.org/gsea/msigdb/mouse/geneset/TABULA_MURIS_SENIS_PANCREAS_PANCREATIC_DUCTAL_CELL_AGEING	2610528J11Rik	Abl1	Adh1	Aldh2	Arhgap44	Atn1	B2m	Bcap31	Bri3	Bsg	C3	Capsl	Cavin1	Cbx7	Ccnd2	Cdc42ep5	Cfap298	Chd6	Cic	Cirbp	Cryab	Csf2ra	Dapk3	Dynll2	Eapp	Echdc2	Eif1	Ergic1	Fnbp1l	Fos	Fth1	Fuz	Gadd45b	Gadd45gip1	Gjb1	Gsta3	Gstm1	Gstm2	H2-D1	H2-Q6	Ifi27	Ift27	Igsf5	Kdm6b	Kdsr	Kpna4	Lcn2	Lgals3bp	Lmo4	Lrrc75a	Lurap1l	Ly6a	Macrod1	Map1lc3a	Mapk3	Marf1	Mgst1	Myo10	Nav2	Ndufa9	Nectin2	Nr2c2ap	Nr2f2	Nucb2	Nupr1	Osgin1	Paip1	Pdcd2	Pebp1	Plet1	Polr3gl	Ppa1	Ppp1r35	Prdx5	Psmb8	Qsox1	Rbm26	Rbp1	Rita1	Rtf1	S100a16	Sat1	Sdc4	Selenos	Smagp	Smco4	Smim19	Sod1	Spag7	Spr	Spry2	Ssbp3	Tcf7l2	Thap3	Tle5	Tm4sf1	Tmem176a	Tmem176b	Tmem37	Tmem59	Tmem9	Tmsb4x	Tsc22d1	Txn2	Ubl7	Vps72	Wiz	Zfp414	Zfp704	Zfp787	Znrf3	Zscan26
TABULA_MURIS_SENIS_LARGE_INTESTINE_LARGE_INTESTINE_GOBLET_CELL_AGEING	https://www.gsea-msigdb.org/gsea/msigdb/mouse/geneset/TABULA_MURIS_SENIS_LARGE_INTESTINE_LARGE_INTESTINE_GOBLET_CELL_AGEING	2310039H08Rik	2510002D24Rik	2610528J11Rik	3110040N11Rik	Aarsd1	Acot13	Acp5	Aga	Agr2	Akr7a5	Alad	Aldh2	Anapc16	Arfip2	Arpc4	Atox1	Atp2c2	Atp6v1g1	Atraid	B2m	B3gat3	BC031181	Bad	Bag1	Bcat2	Bet1l	Bola1	Bri3	Brk1	Bsg	Calm1	Calm3	Car2	Ccdc107	Ccnd1	Ccnd2	Ccs	Cd82	Cdc42ep5	Cdpf1	Cela1	Cenpx	Cgref1	Ciao2a	Cib1	Cirbp	Cisd3	Cmtm8	Cnpy2	Coa3	Commd9	Cracr2b	Creb3l1	Ctnnbip1	Ctsb	Ctsz	Cyb5a	Cyb5r3	Dcxr	Ddrgk1	Ddt	Degs2	Dnajc3	Dnlz	Dtymk	Dusp1	Dynll2	Ech1	Eef1d	Ehd4	Eif3f	Elovl1	Emc10	Emg1	Faap20	Fam3b	Fam98c	Fbp2	Fermt1	Fkbp11	Foxp4	Fth1	Fuca1	Gadd45b	Gadd45g	Gadd45gip1	Gipc1	Gipc2	Gjb1	Gmds	Gnb2	Gng11	Grcc10	Gstm1	Gstm2	Gstm5	Gsto1	Gstp2	Gstt2	Gtf2a2	Guk1	H13	H2-D1	Hagh	Hes6	Hilpda	Hint2	Hmgcl	Hsd17b10	Idh2	Ier3	Ifi27	Ifi27l2b	Isg20	Itm2c	Klf5	Krt19	Krtcap2	Krtcap3	Lgals9	Lrrc26	Ly6e	Map1lc3a	Mcrip2	Mea1	Mecr	Mettl26	Mgst2	Micos13	Mif	Mkrn2os	Mob2	Mpi	Mpv17l2	Mri1	Mvb12a	Nans	Naxd	Naxe	Ndufa7	Ndufb6	Ndufb8	Ndufs2	Ndufs4	Ndufv2	Nectin2	Nfkbia	Npc2	Npdc1	Nudt14	Nupr1	Ociad2	Pafah1b3	Pcbd1	Pdrg1	Pebp1	Pfdn2	Pglyrp1	Pgp	Phldb3	Pkm	Plaat3	Plet1	Pllp	Polr2e	Ppa1	Ppdpf	Ppif	Ppp1r14d	Ppp1r1b	Ppp1r2	Prdx5	Prelid1	Prss32	Psap	Ptgr1	Ptov1	Pts	Pycard	Qdpr	Qsox1	S100a1	S100a13	S100a14	S100a16	Sar1b	Sdhd	Selenos	Sf3b5	Sfxn1	Shisa5	Sil1	Sin3b	Slc50a1	Smagp	Smco4	Smim14	Smim22	Smim6	Snw1	Sod2	Spag7	Spint2	Spr	Sri	Stap2	Suclg1	Surf1	Syt7	Tcea3	Tcf7l1	Tcf7l2	Tex261	Tex264	Tle5	Tm2d2	Tm2d3	Tmbim4	Tmbim6	Tmed4	Tmem109	Tmem11	Tmem141	Tmem147	Tmem176a	Tmem176b	Tmem205	Tmem208	Tmem45b	Tmem59	Tmem9	Tmsb4x	Tpd52l2	Tpt1	Tsc22d1	Tstd1	Txn1	Txn2	Txndc12	Txndc17	Txnl4a	Ubl7	Unc50	Uqcc3	Urah	Vkorc1	Vps72	Vsig2	Wbp1	Yipf1	Yipf3	Ypel3	Zfand2b	Zfpl1	Zmat5
ZHANG_UTERUS_C13_EPITHELIAL1_CELL	https://www.gsea-msigdb.org/gsea/msigdb/mouse/geneset/ZHANG_UTERUS_C13_EPITHELIAL1_CELL	1810037I17Rik	2510002D24Rik	Aamdc	Acadl	Adi1	Alad	Anapc13	Anpep	Anxa4	Atp1a1	Bcam	Bcat1	Bola1	Brk1	C3	Cbx6	Cd24a	Cenpx	Cfi	Ciao2a	Cib1	Cited4	Clu	Coa3	Cxcl17	Cyb5r3	Cystm1	Dcxr	Dpy30	Dtymk	Dut	Dynll2	Echdc2	Fermt1	Fkbp4	Gstm1	Gstm2	Gstm5	Gstm7	Gsto1	Gtf2a2	Gtf3c6	Hat1	Hnrnpc	Iah1	Id1	Ifitm1	Ivns1abp	Kctd14	Krt19	Krt8	Krtcap2	Lcn2	Ltf	Mgst1	Micos13	Mid1ip1	Mif	Mphosph8	Mt1	Mt2	Muc1	Ndufa7	Ndufb6	Ndufb8	Ndufv2	Nudt14	Paics	Pdlim4	Pfdn2	Pigr	Plat	Plet1	Polr2e	Polr2i	Ptn	Rad23a	Rbbp7	Rnf128	Rpa3	S100g	Serpinb11	Sf3b5	Sftpd	Sfxn1	Siva1	Slc1a5	Smim22	Snrpf	Sox9	Spc24	Spint2	Sprr2f	Srsf3	Stmn1	Stx18	Suclg1	Sult1d1	Tgfbi	Timm8b	Tle5	Tmem158	Tmem176a	Tmem176b	Tpt1	Tspan8	Txn1	Wfdc2	Yipf1
TABULA_MURIS_SENIS_LARGE_INTESTINE_SECRETORY_CELL_AGEING	https://www.gsea-msigdb.org/gsea/msigdb/mouse/geneset/TABULA_MURIS_SENIS_LARGE_INTESTINE_SECRETORY_CELL_AGEING	2410002F23Rik	2610528J11Rik	AW209491	Abcb8	Actr1b	Aga	Akap8	Akr1e1	Akt1	Apobec3	Arfgef3	Arfip2	Arid4b	Arl2bp	Arpc4	Atg4b	B3gat3	B4galnt1	Baiap2l2	Bcar1	Bdh1	Bri3	Brix1	Bsg	Btbd2	Btbd6	Bzw2	Calm3	Cant1	Cbx1	Ccnd1	Cd82	Cdk5rap3	Cfb	Cgn	Cideb	Cirbp	Clcc1	Cln6	Cnnm4	Cnp	Coasy	Cracr2b	Csf2ra	Csnk1g2	Csrnp1	Ctnnbip1	Ctsb	D630039A03Rik	Dapk3	Dcps	Ddhd2	Ddrgk1	Ddx56	Dedd	Dnaja1	Dnajb1	Dtymk	Dus1l	Dusp1	Dusp3	Dusp5	Dxo	Dynll2	Ece1	Ecsit	Efcab14	Ehd1	Ehd4	Ei24	Eif2a	Eif2b4	Eif3f	Elavl1	Emc10	Eml2	Ep400	Eri3	Exoc7	Fam110a	Fam241b	Fam3a	Fam83g	Farsb	Fbxw5	Fkbp4	Foxa2	Foxa3	Foxp1	Fut2	Gadd45b	Gadd45g	Gadd45gip1	Gga1	Gipc1	Gjb1	Gna11	Gnptg	Gpd1	Gpr180	Gpsm1	Hid1	Hnrnpd	Hnrnpk	Ica1	Inava	Incenp	Itm2c	Itpk1	Ivd	Kdm6b	Keap1	Klf16	Klf5	Klhl22	Krt19	Lap3	Lmf2	Lurap1l	Lzts2	Macrod1	Map1lc3a	Maz	Mcat	Mcm5	Med25	Mid1ip1	Mllt6	Mpi	Mpst	Mrtfb	Msi2	Mtfr1	Mxd1	Nap1l4	Nav2	Ncstn	Nectin2	Nfia	Nfkbiz	Nt5c3b	Nucb2	Paip1	Pak1	Pak4	Pcnp	Pdk2	Pebp1	Pgk1	Pheta1	Pick1	Pkm	Pkp2	Plpbp	Pnkp	Polr3d	Polr3e	Polr3gl	Ppcs	Ppif	Ppp1r16a	Ppp1r1b	Ppp1r2	Ppp1r35	Preb	Prkab1	Prnp	Prpf19	Psap	Psmd3	Ptov1	Ptpn1	Pycr2	Qdpr	Qsox1	Rab1b	Rad23a	Raly	Rbm26	Rbm38	Rdh13	Rgmb	Rita1	Rmdn3	Rnf149	Rnf166	Rnf44	Rrm1	Rusc1	Ruvbl2	S100a14	Sap18	Scn1b	Sfxn1	Sh2b1	Shisa5	Sil1	Slc1a5	Slc25a10	Slc30a6	Slc9a1	Smco4	Snrk	Snx1	Snx15	Snx17	Sox9	Spr	Srprb	St6galnac4	Stap2	Syt7	Tbc1d17	Tcea3	Tcf4	Tcf7l1	Tcf7l2	Tex261	Tfg	Tle5	Tmbim6	Tmed4	Tmed5	Tmem109	Tmem161a	Tmem263	Tmem39a	Tmem9	Tmub1	Tnk1	Tox	Traf3ip2	Traf4	Trf	Tsc22d1	Ttc38	Txn2	Txndc12	Tysnd1	Ubl7	Usp22	Vamp2	Vasp	Vmac	Vps37b	Vps72	Vsig2	Ybx3	Zfp414	Zfp787	Zfpl1
DESCARTES_ORGANOGENESIS_CHONDROCYTE_PROGENITORS	https://www.gsea-msigdb.org/gsea/msigdb/mouse/geneset/DESCARTES_ORGANOGENESIS_CHONDROCYTE_PROGENITORS	Alcam	Bgn	Colec12	Dock5	Flrt2	Ghdc	Gmds	Ifi27	Il6st	Itgbl1	Lrrk2	Sidt1	Slc6a20a	Slc7a11	Syt12
TABULA_MURIS_SENIS_LARGE_INTESTINE_ENTEROCYTE_OF_EPITHELIUM_OF_LARGE_INTESTINE_AGEING	https://www.gsea-msigdb.org/gsea/msigdb/mouse/geneset/TABULA_MURIS_SENIS_LARGE_INTESTINE_ENTEROCYTE_OF_EPITHELIUM_OF_LARGE_INTESTINE_AGEING	2210016L21Rik	2310039H08Rik	2510002D24Rik	2610528J11Rik	AA467197	Aamdc	Abhd14b	Abhd6	Acaa1a	Acaa2	Acads	Acot13	Acp5	Adh1	Adh5	Agr2	Akr1c12	Akr1c13	Akr1c19	Akr1e1	Akr7a5	Alad	Anapc13	Anapc16	Ap2a2	Aprt	Aqp11	Arl2	Arl6ip5	Arpc4	Asl	Atox1	Atp6v0e	Atp6v1g1	Atraid	B2m	BC031181	Bad	Bag1	Bcap31	Bdh1	Blvrb	Bola1	Bri3	Brk1	Bsg	Calm1	Calm3	Capg	Car2	Car9	Casp1	Cbr1	Ccdc107	Ccs	Cdc42ep5	Cela1	Cenpx	Ces1d	Ces1f	Cgref1	Chchd7	Churc1	Ciao2a	Cib1	Cideb	Cirbp	Cisd3	Cks2	Clybl	Cmbl	Cnnm4	Cnpy2	Coa3	Cops6	Cox16	Creg1	Csrp2	Cstb	Ctsb	Ctsz	Cyb5a	Cyb5r3	Cystm1	Dapk3	Dcxr	Ddrgk1	Ddt	Decr1	Degs2	Dmbt1	Dnaja1	Dnajc4	Dnlz	Dpm1	Dpy30	Dynll2	Ece1	Ech1	Eef1d	Eif3f	Eif4e2	Elovl1	Emc10	Emg1	Erg28	Esd	Espn	Fa2h	Fahd1	Fam162a	Fam98c	Fbp2	Fcgrt	Fdx1	Fermt1	Fh1	Fkbp1a	Fkbp4	Fmc1	Fth1	Fuca1	Gadd45b	Gadd45gip1	Galk1	Gemin7	Gipc1	Gipc2	Gm3336	Gmds	Gna11	Gnb2	Gnpnat1	Gpd1	Grcc10	Gsdmc2	Gstk1	Gstm1	Gstm5	Gsto1	Gstp2	Gstt2	Gstt3	Gtf2a2	Gtf3c6	Guk1	H13	H2-D1	Hadh	Hagh	Hcfc1r1	Hdac1	Hint2	Hmgb1	Hmgcl	Hmgcs2	Hnrnpc	Hras	Hsd17b10	Hsd17b2	Hsp90aa1	Iah1	Idh1	Idh3b	Idh3g	Ifi27	Ifi27l2b	Il18	Khk	Klf5	Krt19	Krtcap2	Krtcap3	Kxd1	Lgals3	Lgals4	Lgals9	Lgr4	Lmo4	Lurap1l	Macrod1	Map1lc3a	Mcee	Mcrip2	Mdp1	Mea1	Mettl26	Mgst2	Micos13	Mif	Mif4gd	Mkrn2os	Mlec	Mpnd	Mpst	Mpv17l2	Mri1	Msra	Mt1	Mt2	Mvb12a	Nans	Nat9	Naxd	Naxe	Ndufa7	Ndufa9	Ndufb6	Ndufb8	Ndufs2	Ndufs4	Ndufv2	Nfkbia	Nipsnap3b	Nol7	Npc2	Nqo1	Nsa2	Nt5c	Nudc	Nudt14	Nudt19	Ociad2	Ostf1	Pafah1b3	Paqr5	Pebp1	Pfdn2	Pgam1	Pgk1	Pglyrp1	Pgp	Pigp	Pigr	Pigx	Pllp	Plpp2	Pmm1	Pnkd	Pnp	Polr1c	Polr2c	Polr2e	Polr2i	Polr2k	Ppa1	Ppa2	Ppcs	Ppdpf	Ppfia3	Prap1	Prdx5	Prelid1	Prelid2	Prnp	Psap	Pts	Pycard	Qdpr	Rab11a	Rab24	Rab4a	Rab4b	Raly	Rnf186	Rp9	Rpp21	Rtn4	S100a1	S100a16	Sar1b	Sat1	Saysd1	Sdc4	Sdhaf4	Sdhd	Selenos	Sf3b5	Shisa5	Sin3b	Slc22a18	Smagp	Smim14	Smim22	Smim24	Snrpf	Socs2	Sod1	Sod2	Spag7	Spink4	Spint2	Spr	Sqor	Sra1	Srek1ip1	Sri	Srsf3	Stap2	Stard5	Suclg1	Sugt1	Sult1a1	Sult1b1	Surf1	Tcea3	Tex261	Tex264	Thap4	Timm44	Timm8b	Tle5	Tm2d2	Tmbim4	Tmco1	Tmed4	Tmem11	Tmem134	Tmem147	Tmem171	Tmem205	Tmem208	Tmem223	Tmem33	Tmem45b	Tmem54	Tmem59	Tmem98	Tmsb4x	Tpd52l2	Tpt1	Trappc5	Tsc22d1	Tspan8	Tstd1	Txn1	Txn2	Txndc17	Txnl4a	Uba52	Ubl7	Unc50	Uqcc3	Vasp	Vdac3	Vsig2	Wbp1	Yipf1	Yipf3	Ypel3	Ywhaq	Zfand2b	Zfp706	Zfpl1	Zmat5
TABULA_MURIS_SENIS_HEART_ATRIAL_MYOCYTE_AGEING	https://www.gsea-msigdb.org/gsea/msigdb/mouse/geneset/TABULA_MURIS_SENIS_HEART_ATRIAL_MYOCYTE_AGEING	Abca12	Amacr	Aph1a	Arhgdib	Bpgm	Bri3	C1qb	Capg	Car2	Ccnd1	Ccnd2	Cd74	Coro1a	Ctnnbip1	Ctss	Dynll2	Fech	Fxyd5	Gca	Gfpt1	H2-Ab1	H2-Eb1	Hnrnpd	Id3	Lamb3	Lmtk2	Ly6a	Macrod1	Med25	Mkrn1	Nr2f2	Pdlim4	Pnpo	Ppme1	Ppp1r1b	Prpf19	Pxmp2	Rbpms	Rnf216	Samd8	Selplg	Spr	Syt7	Tle5	Vamp2	Vezf1	Zfp579	Zfp704	Zmym2
TABULA_MURIS_SENIS_LARGE_INTESTINE_INTESTINAL_CRYPT_STEM_CELL_AGEING	https://www.gsea-msigdb.org/gsea/msigdb/mouse/geneset/TABULA_MURIS_SENIS_LARGE_INTESTINE_INTESTINAL_CRYPT_STEM_CELL_AGEING	2210016L21Rik	2510002D24Rik	2610528J11Rik	Aarsd1	Adh1	Akr1c12	Akr7a5	Arpc4	Asl	Bri3	Bsg	Calm1	Ccnd1	Cd248	Cdc42ep5	Cdk5rap3	Cdpf1	Cela1	Cirbp	Clu	Ctsz	Dcps	Ddrgk1	Dynll2	Ece1	Eef1d	Eif3f	Emc10	Emg1	Fahd1	Fam241b	Fam98c	Fermt1	Foxa3	Fth1	Gadd45b	Gadd45gip1	Gipc1	Gjb1	Gsta4	Guk1	H2-D1	Hes6	Hmgb1	Hsd17b10	Ier3	Kdm6b	Krt20	Krtcap3	Lsr	Ly6e	Lypd3	Mal	Mecr	Mettl26	Mfge8	Mgst1	Mri1	Naxd	Ninj1	Nt5c	Nt5c3b	Osgep	Pafah1b3	Pebp1	Pglyrp1	Pgp	Pkm	Pllp	Pmm1	Ppp1r1b	Ptgr1	Ptov1	Qtrt1	Raly	Rgcc	Rgs1	Rnf186	S100a14	S100a16	Sdc4	Sdsl	Sfxn1	Sgf29	Smagp	Smco4	Socs2	Spint2	Spr	Stmn1	Tex261	Tff3	Timm44	Tle5	Tmed4	Tmem9	Trf	Txn2	Ubl7	Vps72	Vsig2	Zfpl1	Zmat5
ZHANG_UTERUS_C2_REGENERATIVE_UP	https://www.gsea-msigdb.org/gsea/msigdb/mouse/geneset/ZHANG_UTERUS_C2_REGENERATIVE_UP	Clu	Dut	Echdc2	Gas6	Gstm1	Gstm2	Gstm5	Gstm7	Iah1	Id3	Ifitm1	Ivns1abp	Kctd14	Krtcap2	Ltf	Mgp	Mgst1	Mif	Mt1	Mt2	Pigr	Rbp1	S100g	Serpinb11	Siva1	Stmn1	Stx18	Sult1d1	Tgfbi	Tmem176a	Tmem176b	Tpt1
TABULA_MURIS_SENIS_KIDNEY_EPITHELIAL_CELL_OF_PROXIMAL_TUBULE_AGEING	https://www.gsea-msigdb.org/gsea/msigdb/mouse/geneset/TABULA_MURIS_SENIS_KIDNEY_EPITHELIAL_CELL_OF_PROXIMAL_TUBULE_AGEING	2310039H08Rik	Acaa2	Acot1	Acsl1	Adk	Akr7a5	Aldh2	Anapc13	Apoe	Ascc1	Atraid	B2m	Bphl	Btg2	Cbr1	Ccdc107	Ccnd1	Cd302	Cd74	Cela1	Cfb	Chchd7	Cmbl	Cryz	Csrp2	Cstb	Cyb5a	Cyp4b1	Ddc	Ddrgk1	Ddt	Dnajc12	Eef1d	Eif1	Eif3f	Fam162a	Fbp2	Fmc1	Fth1	Gas6	Gemin7	Ggact	Gm5617	Grcc10	Gsta3	Gsta4	Gstk1	Gstm1	Gstm5	Guk1	Hcfc1r1	Hebp1	Hint2	Hmgb1	Hsd17b10	Iah1	Ifi27	Iyd	Krcc1	Krtcap2	Laptm4b	Mgll	Mgst1	Micos13	Mpst	Ncoa7	Ndufa7	Ndufb6	Npl	Npnt	Nqo1	Nuak2	Pnrc1	Polr2e	Ppa2	Pts	Pxmp2	Rida	S100a1	S100a10	Sat1	Scd1	Sephs2	Sgk1	Sri	Srrm2	Srsf3	Sult1c2	Tcea3	Tex261	Tmbim4	Tmco1	Tmem147	Tmem205	Tmem37	Tmem59	Tpt1	Tstd1	Txn1	Txndc17	Uba52	Vkorc1	Wfdc2
TABULA_MURIS_SENIS_PANCREAS_PANCREATIC_POLYPEPTIDE_CELL_AGEING	https://www.gsea-msigdb.org/gsea/msigdb/mouse/geneset/TABULA_MURIS_SENIS_PANCREAS_PANCREATIC_POLYPEPTIDE_CELL_AGEING	Agtrap	Alkbh6	Bace2	Bsg	Casz1	Cbr1	Cfap298	Ctnnbl1	Dnajb1	Dusp1	Emc10	Erlec1	Fos	Foxa3	Gal3st1	Ilkap	Klc3	Lrig1	Lsr	Map1lc3a	Mmadhc	Nudt16	Papss2	Pebp1	Pnrc1	Pofut1	Ppa1	Ppa2	Prelid1	Rab12	Sdr39u1	Selenos	Shisa5	Ssb	Tex261	Tle5	Trappc5	Tsc22d1
ZHANG_UTERUS_C14_ENDOTHELIAL_MMRN1_HIGH_CELL	https://www.gsea-msigdb.org/gsea/msigdb/mouse/geneset/ZHANG_UTERUS_C14_ENDOTHELIAL_MMRN1_HIGH_CELL	Aplp2	Cavin2	Cldn5	Cyb5r3	Fgl2	Fth1	Fxyd6	Gng11	Gngt2	Jup	Nrp2	Rab11a	Selenop	Serpine2	Timp3	Tm4sf1	Txnip
DESCARTES_ORGANOGENESIS_CARDIAC_MUSCLE_LINEAGES	https://www.gsea-msigdb.org/gsea/msigdb/mouse/geneset/DESCARTES_ORGANOGENESIS_CARDIAC_MUSCLE_LINEAGES	Atp1a1	Atp1b1	Bmp2	Cryab	Csrp2	Dmd	Eno3	Epn3	Fhl2	Gata5	Got1	Grhl1	Hcfc1r1	Hspb1	Ifitm10	Mical2	Mif	Myh7	Palld	Pkp2	Pnkd	Ppp1r13l	Rab1b	Rassf5	Rbpms	Rtl8b	Slc8a1	Tpm1
TABULA_MURIS_SENIS_BRAIN_NON_MYELOID_NEURON_AGEING	https://www.gsea-msigdb.org/gsea/msigdb/mouse/geneset/TABULA_MURIS_SENIS_BRAIN_NON_MYELOID_NEURON_AGEING	1700109H08Rik	5031439G07Rik	AU040320	Acaa2	Acbd6	Acp6	Adcy9	Adgra2	Adh1	Ado	Akap8	Akr1e1	Aldoc	Ankrd54	Ap2b1	Apoe	Arhgap17	Arhgap27	Arhgef40	Armc9	Atox1	Atp8a1	Auts2	B2m	B4galt5	B9d2	Basp1	Bcl2	Bgn	Bri3	Btg2	C1qtnf4	C2cd3	Cant1	Capg	Cat	Ccar2	Ccdc9	Cd74	Cdc42ep1	Cebpd	Cep164	Cfh	Chd3	Chd8	Chka	Cirbp	Cldn5	Col3a1	Commd9	Cracr2b	Csnk1g2	Ctc1	Ctsc	Cul9	Cyp20a1	Cyp4f16	Cystm1	D11Wsu47e	Dapk3	Dbp	Dcn	Dctn6	Ddx10	Dennd1b	Dhx37	Dmd	Dnajc1	Dock7	Dusp23	Dxo	Dynll2	Ehmt2	Eif2b4	Elp2	Enoph1	Epb41l4b	Epg5	Exoc6b	Fabp5	Fam171a2	Fam98c	Fcgrt	Fem1c	Fh1	Fig4	Flna	Foxj3	Fth1	Gadd45gip1	Gfpt1	Gga1	Gigyf1	Glt8d1	Gnb2	Gpatch8	Gpr137	Gramd4	Grcc10	Gstm1	Gtf3c5	Gtpbp6	H2-D1	H2-Eb1	Hadh	Haghl	Hdac5	Hip1r	Hmgcs2	Hook2	Hsd17b11	Icam1	Iffo2	Ifitm10	Ift43	Ing4	Iqcc	Iqsec2	Jag2	Kansl1l	Kctd1	Kctd17	Kdm6a	Kdm6b	Keap1	Kiz	Klc2	Klf4	Kpna4	Krt15	Krt8	L3mbtl2	Lamc1	Lmo4	Lrrc14	Lrrc42	Ltbp1	Lurap1l	Lypd8	Madd	Mamdc2	Map1s	Mapk3	Mapk8ip1	Mast3	Maz	Mecr	Med19	Megf8	Mettl1	Mettl8	Mfn1	Mgp	Mllt1	Mon2	Mpv17l2	Msra	Mt1	Mxd4	N4bp2	Nacc2	Ncmap	Nectin1	Nfkbil1	Nr2c2ap	Nt5c	Pabpn1	Pacs1	Pafah2	Pcgf2	Pcyt2	Pde8b	Per1	Pfdn2	Pgp	Phf2	Phldb2	Pick1	Pik3r4	Pitpnm2	Plekho1	Plpp3	Pltp	Pnisr	Pnpla6	Polr2i	Polr3e	Pon2	Pou3f1	Ppa2	Ppcs	Ppic	Ppp1r1b	Ppp1r35	Prmt3	Prrc1	Pstpip2	Ptgis	Ptprs	Pus10	Pxmp4	Pycr1	Qdpr	Qsox1	Rab11fip2	Rbm7	Rdh13	Ring1	Rmdn1	Rnf149	Rpf1	Rtf1	S100a16	Sap130	Sdc4	Sec14l1	Selenop	Senp6	Serp2	Serpinb6a	Sf3b5	Sfxn3	Sgce	Sh3yl1	Sidt1	Sirpa	Slc35d1	Slc9a6	Smad7	Smpdl3b	Sorbs3	Spg7	Spint2	Spns2	Spr	Sptbn2	Stard10	Stau1	Sult2b1	Syt7	Tab1	Taco1	Taf7	Tbc1d1	Tex261	Tfdp2	Tgfbr2	Tgoln1	Tle5	Tmc7	Tmem101	Tmem175	Tmem208	Tmem88	Tmsb4x	Tppp3	Trf	Trim68	Trio	Trrap	Tsc1	Tsr1	Ttyh1	Txnrd1	Tyro3	Ube2o	Uchl3	Ufsp1	Vim	Vps13d	Vps26c	Wdr59	Wwox	Wwtr1	Yeats2	Zc3h6	Zcchc14	Zfand3	Zfp324	Zfp362	Zfp692	Zfp787	Zfp821	Zfpl1	Zgpat	Zranb1	Zyx
TABULA_MURIS_SENIS_PANCREAS_PANCREATIC_ALPHA_CELL_AGEING	https://www.gsea-msigdb.org/gsea/msigdb/mouse/geneset/TABULA_MURIS_SENIS_PANCREAS_PANCREATIC_ALPHA_CELL_AGEING	Arglu1	Atf3	Bsg	Btg2	C1qa	Calm3	Ccnd2	Cdkn1a	Cela1	Cirbp	Cldn4	Ddc	Dusp1	Ece1	Emc10	Fos	Fth1	Hsp90aa1	Ifi27	Itm2c	Kdm6b	Klf4	Krt8	Lgals3bp	Map1lc3a	Mapre3	Pcbp1	Pebp1	Ppp1r15a	Prkaca	Ptov1	Rbm26	Rbm39	Reg1	Rnase1	Sdc4	Selenos	Sod1	Tle5	Tob1	Trem2	Tsc22d1	Xbp1
TABULA_MURIS_SENIS_KIDNEY_KIDNEY_COLLECTING_DUCT_PRINCIPAL_CELL_AGEING	https://www.gsea-msigdb.org/gsea/msigdb/mouse/geneset/TABULA_MURIS_SENIS_KIDNEY_KIDNEY_COLLECTING_DUCT_PRINCIPAL_CELL_AGEING	4930523C07Rik	Abhd14b	Adgrf5	Adgrg1	Agrn	Ahnak	Akap9	Apoe	Aqp3	Aqp4	Arglu1	Atf3	Atp6v0d2	Atrx	B2m	Bbx	Bcam	Btg2	Calm1	Calm3	Casz1	Cbx6	Cd24a	Cd2ap	Cd74	Cebpb	Celsr2	Ces1d	Chchd7	Chd3	Chka	Cirbp	Cldn4	Cmip	Coa3	Cxadr	Cxcl16	Cyb5r3	Ddx42	Dnajb1	Dusp1	Elf1	Elf3	Exph5	Fam168a	Fam174b	Fam20c	Flna	Fos	Foxp1	Foxq1	Gadd45b	Gcc2	Golga4	Gstm1	H2-D1	H6pd	Hbegf	Hnrnpc	Hsd17b11	Id3	Ifi27	Iqgap2	Irf1	Irf2bpl	Itm2c	Kcnk1	Klf4	Krt8	Laptm4b	Lcn2	Litaf	Lmo4	Ly6e	Mal2	Map1lc3a	Mat2a	Mcl1	Mier1	Mlec	Mtdh	Muc1	Mvb12a	Ncoa7	Ncor1	Ndrg1	Nfib	Nol7	Nuak2	Ociad2	Pam	Pcbp1	Pde3b	Pik3r1	Plet1	Pnn	Ppp1r15a	Prelid1	Prom1	Pura	Rab11fip5	Rbpms	Rtn4	S100a10	S100a13	S100a16	Samd9l	Serpinb9	Sltm	Smad7	Socs3	Sort1	Spag7	Spns2	Srsf3	Stag2	Syne2	Tacstd2	Tgfbr2	Tgif1	Timp3	Tmem30b	Tmem45b	Tmsb4x	Tnrc18	Tnrc6b	Tpp1	Tpt1	Trib1	Tsc22d1	Tspan13	Tubb2b	Vezf1	Xbp1	Zfand5
DESCARTES_ORGANOGENESIS_STROMAL_CELLS	https://www.gsea-msigdb.org/gsea/msigdb/mouse/geneset/DESCARTES_ORGANOGENESIS_STROMAL_CELLS	4833439L19Rik	Asf1a	Atg14	Avil	Bri3	Cand1	Champ1	D16Ertd472e	Ddx52	Exog	Fam83e	Fbxo21	Fbxo28	Fbxo4	Fem1c	Fscn1	Gabpb1	Golph3	Ints12	Kpna6	Lrrc41	Mfsd9	Orc4	Pank3	Pcnp	Pfdn2	Pigx	Ppa1	Prpf6	Rbbp6	Rdh14	Rnf2	Rsrc2	Snx33	Srsf3	Taf7	Terf2ip	Thop1	Tmem11	Tmem170	Togaram1	Ubxn7	Wdr3	Ythdc1	Zfp212	Zfp664	Zswim4
TABULA_MURIS_SENIS_LIVER_HEPATOCYTE_AGEING	https://www.gsea-msigdb.org/gsea/msigdb/mouse/geneset/TABULA_MURIS_SENIS_LIVER_HEPATOCYTE_AGEING	Acads	Adh5	Aldh1l1	Aldh2	Asl	Cd36	Clec2d	Clu	Coq8a	Ctsb	Cyb5r3	Dcxr	Fads2	Fah	Fpgs	Gas6	Gjb1	Got1	Grn	Gstt3	H2-D1	Hebp1	Hgfac	Id3	Ifi27	Igfbp4	Krt8	Lrg1	Ly6e	Macrod1	Mpst	Noct	Oat	Pigr	Pltp	Pnrc1	Psap	Qdpr	Qsox1	Rnf125	Scd1	Selenbp1	Slc25a10	Spr	Srebf1	Sult1a1	Tle5	Tmem176a	Tmem176b	Tmsb4x	Ttc36	Zfp395
TABULA_MURIS_SENIS_PANCREAS_PANCREATIC_DELTA_CELL_AGEING	https://www.gsea-msigdb.org/gsea/msigdb/mouse/geneset/TABULA_MURIS_SENIS_PANCREAS_PANCREATIC_DELTA_CELL_AGEING	Alkbh6	Arglu1	Arl6ip5	Bsg	C1qa	Cadm1	Ccdc92	Cela1	Cirbp	Ckb	Cldn4	Ctnnbip1	Ddhd2	Ddrgk1	Depp1	Dnaja1	Dnajb1	Dusp1	Dusp7	Ece1	Egr1	Eri3	Fam241b	Fos	Fxyd6	Gadd45g	Gnptg	Gstm1	Hadh	Hmces	Hook2	Hras	Itgb8	Itm2c	Kdm6b	Klc4	Krt8	Lgals3bp	Lgmn	Map1lc3a	Mapre3	Mettl26	Mob2	Nadsyn1	Nbl1	Ninj1	Nsmce3	Nucb2	Ogfod3	Pdia5	Pebp1	Pex26	Pick1	Pnrc1	Ptov1	Ptpn1	Rbm26	Rbm39	Rsrc2	Rtn4	Sdc4	Selenos	Sil1	Smco4	Sod1	Sult2b1	Tex261	Tle5	Tmem263	Tmem59	Tsc22d1	Tspan8	Tubb2b	Txnl4a	Wdfy1	Zfyve21	Zscan26
TABULA_MURIS_SENIS_HEART_VALVE_CELL_AGEING	https://www.gsea-msigdb.org/gsea/msigdb/mouse/geneset/TABULA_MURIS_SENIS_HEART_VALVE_CELL_AGEING	Apoe	Atn1	Bri3	Cirbp	Cmtm3	Ctsd	Cygb	Cystm1	Dcn	Ednrb	Ehd4	Emc10	Fos	Gga1	H2-D1	Hexb	Kdm6b	Lgmn	Map1lc3a	Mapk8ip1	Mast3	Mesd	Mllt6	Ndufa4l2	Nr4a1	Nudc	Pcnp	Phlda1	Plce1	Polr3gl	Rcn3	Sncg	Spr	Spry1	Spry2	Tcf7l1	Tex261	Thra	Tle5	Tmem119	Vasp	Vim
DESCARTES_ORGANOGENESIS_PRIMITIVE_ERYTHROID_LINEAGE	https://www.gsea-msigdb.org/gsea/msigdb/mouse/geneset/DESCARTES_ORGANOGENESIS_PRIMITIVE_ERYTHROID_LINEAGE	4930523C07Rik	Abcb10	Ackr3	Acot11	Acp5	Agpat4	Alad	Ankrd54	Ankrd9	Ano1	Apeh	Aqp3	Arrdc2	Asns	Atp8a1	Azin1	Bpgm	Brpf3	Bsg	Btrc	Capn5	Car2	Cat	Cdca8	Cenpx	Cep70	Chac2	Chrac1	Cited2	Cited4	Cks2	Cops6	Cox17	Cpeb4	Creg1	Csf2rb	Cyb5a	Dapk2	Ddhd1	Ddrgk1	Ddx27	Dennd2c	Dhrs11	Dhrs13	Dlg1	Dusp1	Dxo	Ehd1	Eif3f	Ell2	Endod1	Fads3	Fam117a	Fam210b	Fam241a	Fech	Frrs1	Fth1	Galnt10	Gcnt1	Gmpr	Golph3l	Grina	Hba-a2	Hbb-bt	Hdac11	Hipk2	Hras	Iars2	Ier3	Ift140	Jak2	Kif2a	Klhdc2	Lpcat1	Maz	Micall2	Mki67	Mmut	Mpv17l2	Mrm1	Mthfr	Mtm1	Mul1	Nanp	Nans	Ncoa7	Nt5c3	Nudt4	Nusap1	Pabpc1	Pak1ip1	Pcx	Pde10a	Pdik1l	Pdk2	Pdzk1ip1	Pfkfb2	Pgp	Pik3cb	Pim1	Pip5k1b	Plek2	Pnpo	Polr1b	Ppp1r15a	Prkag2	Prmt3	Rad23a	Reep6	Rhbdd1	Rmdn3	Rpia	Sh3yl1	Shmt2	Slc20a1	Slc26a2	Slc39a8	Slc9a8	Smc4	Smg5	Smg9	Smim1	Snx15	Spns2	Spty2d1	Sri	St3gal5	St3gal6	Ston2	Svip	Taf10	Taf5l	Tatdn3	Telo2	Tent5c	Tfrc	Tgm2	Tmem131	Tmem147	Tmem184a	Tnfrsf21	Tnrc6b	Trak2	Ttc39a	Uevld	Urod	Wdr91	Wnk4	Xk	Yipf4	Zfp524	Zfpm1
TABULA_MURIS_SENIS_PANCREAS_PANCREATIC_BETA_CELL_AGEING	https://www.gsea-msigdb.org/gsea/msigdb/mouse/geneset/TABULA_MURIS_SENIS_PANCREAS_PANCREATIC_BETA_CELL_AGEING	Arglu1	Bet1l	Btg2	C1qa	Cebpb	Cela1	Chka	Cirbp	Ckb	Clk1	Cmip	Csf2ra	Ddc	Ddit3	Ddx17	Dusp1	Ece1	Echdc2	Efna5	Egr1	Fos	Foxp4	Gadd45g	Gmppa	Gnb2	Gpsm1	Grk3	Guk1	Hadh	Ivd	Kdm6b	Madd	Matn2	Mt1	Mt2	Nav2	Ncoa1	Ncor1	Nfkbiz	Nipal3	Nisch	Nupr1	Papss2	Pcx	Pebp1	Pkp4	Pnisr	Preb	Prkca	Prnp	Psap	Ptprn2	Pycr2	Rbm26	Rbm39	Rhobtb1	Rsrc2	Selenos	Shfl	Smarca4	Socs2	Socs3	Son	Srrm2	Srsf2	Syt7	Tle5	Tsc22d1	Ttc3	Wfs1	Wnt4	Zc3h3	Zscan26
TABULA_MURIS_SENIS_TRACHEA_ENDOTHELIAL_CELL_AGEING	https://www.gsea-msigdb.org/gsea/msigdb/mouse/geneset/TABULA_MURIS_SENIS_TRACHEA_ENDOTHELIAL_CELL_AGEING	2510002D24Rik	Arhgdib	Atp6v1g1	BC031181	Bsg	Ccdc47	Ciao2a	Cldn5	Cops6	Copz2	Cracr2b	Cry2	Denr	Dpy30	Eef1d	Eif3f	Emc10	Fam3a	Fbxo4	Fgl2	Fth1	Gng11	Hmox2	Hs3st1	Hsd3b7	Ifi27	Ift43	Igfbp5	Klhdc2	Map1lc3a	Mgll	Npc2	Pglyrp1	Phax	Pnn	Prelid1	Prss23	Psmb8	Rnf166	S100a16	Sar1b	Scn1b	Serpine2	Slc50a1	Smco4	Sncg	Snx15	Surf1	Tex261	Timm44	Tle5	Tmem109	Tmem204	Tmem59	Txn2	Txnl4a	Urod	Wdr12
TABULA_MURIS_SENIS_MAMMARY_GLAND_ENDOTHELIAL_CELL_AGEING	https://www.gsea-msigdb.org/gsea/msigdb/mouse/geneset/TABULA_MURIS_SENIS_MAMMARY_GLAND_ENDOTHELIAL_CELL_AGEING	Ablim3	Acaa2	Acat1	Adam10	Adh5	Akt1	Aldh2	Amfr	Anapc13	Anxa11	Aplp2	Apoe	App	Arpc4	Atf3	Atox1	Atp6v0e	Atp6v1g1	Atraid	BC031181	Bag1	Bcam	Brk1	Bsg	Btg2	C130074G19Rik	Calm3	Capg	Cav2	Cavin1	Cavin2	Ccnd2	Cd2ap	Cd34	Cdkn1a	Cenpx	Chchd7	Churc1	Cirbp	Clptm1	Cnpy2	Coa3	Cops6	Cox17	Cracr2b	Crim1	Ctnnbip1	Ctsz	Cyb5a	Cyb5r3	Ddit3	Ddrgk1	Dnaja1	Dnajc3	Dusp3	Ech1	Egr1	Ei24	Eid1	Emc10	Eml1	Epas1	Fabp5	Fcgrt	Fli1	Flna	Fmc1	Fos	Fth1	Fuca1	Gna11	Gnb2	Gng11	Grcc10	Grn	Gstm1	Gstt2	Gtf2a2	Guk1	Hmgb1	Hrct1	Ifngr1	Igfbp4	Irf1	Jam2	Jup	Kctd17	Klf4	Krtcap2	Lamb2	Lgals1	Lmcd1	Lsm7	Ly6a	Ly6e	Mapk3	Mff	Mgll	Mgst1	Micos13	Mpzl1	Mtch1	Myadm	Ndufa7	Ndufa9	Ndufb8	Ndufv2	Nectin2	Nedd4	Nisch	Ostf1	Pabpn1	Palmd	Pam	Pde2a	Pigp	Plaat3	Pltp	Pnkd	Polr2k	Ppdpf	Prelid1	Prss23	Psap	Qdpr	Rflnb	Rnf130	Rtl8b	S100a1	S100a16	S100a6	Scn1b	Sdha	Sec14l1	Selenop	Sgms1	Sh3bp5	Slc50a1	Smagp	Smco4	Smim11	Smim14	Sncg	Snrk	Snrnp27	Socs3	Spag7	Spint2	Spr	Sri	St6galnac2	Stk25	Sult1a1	Tex261	Tgfbr3	Timp3	Tle5	Tmco1	Tmem109	Tmem134	Tmem147	Tmem59	Tob1	Tram1	Trp53i11	Tspan13	Tspan15	Vapb	Vat1	Vkorc1	Yif1b	Yipf4	Ypel3	Zc3h12a	Zyx
TABULA_MURIS_SENIS_HEART_VENTRICULAR_MYOCYTE_AGEING	https://www.gsea-msigdb.org/gsea/msigdb/mouse/geneset/TABULA_MURIS_SENIS_HEART_VENTRICULAR_MYOCYTE_AGEING	Aldh2	Amfr	App	Arl6ip5	Atp1a1	Bcam	Bckdha	Ces1d	Clip4	Clu	Cpe	Csnk1g2	Dctn1	Dkk3	Ehd4	Emc10	Gaa	H2-D1	Kcnk3	Lamb2	Laptm5	Maged1	Map7d1	Med25	Nectin2	Nudt4	Oat	Pam	Pbxip1	Pcbp1	Pkm	Prpf19	Psap	Psmd3	Ptov1	Raly	Ric8a	Sec23ip	Selenbp1	Serinc1	Spr	Tle5	Tpm2	Tppp3	Trf
TABULA_MURIS_SENIS_BROWN_ADIPOSE_TISSUE_MESENCHYMAL_STEM_CELL_OF_ADIPOSE_AGEING	https://www.gsea-msigdb.org/gsea/msigdb/mouse/geneset/TABULA_MURIS_SENIS_BROWN_ADIPOSE_TISSUE_MESENCHYMAL_STEM_CELL_OF_ADIPOSE_AGEING	1810037I17Rik	4930453N24Rik	Abhd16a	Acaa2	Adgra3	Adh1	Adnp	Agtpbp1	Agtrap	Akap9	Aldh2	Alox5ap	Amfr	Anxa7	Ap1b1	Ap2m1	Apbb1ip	Aplp1	Aplp2	Apoe	Arhgdib	Arhgef1	Arl6ip5	Arpc4	Asap2	Asl	Atp6v0e	Atp6v1g1	Atrx	BC031181	Bckdha	Bet1l	Bin1	Bmyc	Bri3	Bsg	Btg2	Bud13	C1qa	C1qtnf12	Camk1	Capg	Car8	Cast	Cbr1	Cby1	Ccs	Cd74	Cdk10	Cdkn1a	Cebpb	Cenpx	Ces1d	Cfap20	Cirbp	Ckb	Cmtm6	Cops3	Cryab	Csrnp1	Ctc1	Ctcf	Ctr9	Ctsz	Cyb5a	Cyb5r3	Cygb	Cyp27a1	Cyp4b1	Cystm1	Dcps	Dcun1d1	Ddhd2	Ddit3	Dguok	Dnaja1	Dnajb1	Dnajc3	Dnm2	Dnttip2	Dock7	Dok1	Dpm1	Dtnbp1	Dus3l	Dynll2	Ebpl	Ece1	Eef1d	Eif1b	Eif2b4	Eif3f	Eif4ebp1	Elovl1	Emc10	Ensa	Esd	Fam210a	Far1	Fcgrt	Fdx1	Fkrp	Fnbp1l	Fnta	Fos	Fuca1	Fut11	Fxyd6	Fyco1	G6pc3	Gadd45b	Gadd45g	Gatd1	Gemin7	Ggh	Gipc1	Gnptg	Golm1	Gprasp1	Grina	Gstk1	Gstm1	Gstm2	Gsto1	Gtf2a2	H2-Ab1	H2-D1	H2-Eb1	H2-M3	Hdac1	Hdgfl3	Hebp1	Hilpda	Hmg20a	Hmox1	Hmox2	Hnrnpd	Hras	Hsd11b1	Hsph1	Idh3b	Ier3	Ier5l	Ift27	Ift57	Igsf3	Il33	Inmt	Iqsec2	Irf1	Irf2bpl	Ivns1abp	Jdp2	Kdm1a	Kdm6b	Keap1	Khk	Klf7	Kpna4	Krt15	Krt8	Lactb2	Leo1	Limd2	Lmo4	Lrp6	Lsp1	Macrod1	Maf1	Mafb	Mageh1	Map1lc3a	Map2k3	Map3k2	Map4k5	Mapk1ip1	Mapk1ip1l	Mapk3	Matn2	Maz	Mcrs1	Mea1	Med11	Med25	Metrnl	Mettl27	Mfap3	Mff	Mgll	Mgst1	Mpg	Mpv17	Msra	Mta2	Mtch1	Mtfr1l	Mxra8	Naaa	Naxd	Nbl1	Ncoa3	Ndufa4l2	Ndufa9	Ndufv2	Nedd9	Nfe2l1	Nfkbie	Ninj1	Nipsnap3b	Npc2	Nr3c1	Nr4a1	Nsmce3	Nt5c	Nt5c3b	Nthl1	Nudt16	Nudt16l1	Oaf	Oas1a	Oser1	P2rx4	Pcnt	Pcyt2	Pde6d	Pdf	Pebp1	Per3	Pfdn2	Pgk1	Pgp	Phf2	Phlda3	Pigc	Pigx	Pik3c3	Pim1	Pim3	Pkm	Plekha2	Plekha5	Plin2	Plpp1	Plpp3	Pltp	Pnn	Pnrc1	Polr2c	Polr2e	Polr3gl	Ppa2	Ppdpf	Ppie	Ppil4	Ppp1r2	Ppp2ca	Pqbp1	Prdm2	Prdx5	Prkab1	Psip1	Psmb8	Psmg2	Ptges	Ptgs1	Ptov1	Ptpn14	Pycard	Pycr2	R3hdm2	Rab3il1	Rab4b	Rab5b	Raly	Rara	Rarg	Rassf1	Rbm26	Rbm39	Rdm1	Rmdn3	Rnf130	Rsrc2	Rundc1	Rusc1	S100a16	Samd8	Sar1b	Sbds	Scn1b	Sdc4	Sdhd	Selenbp1	Senp6	Serpine2	Sfxn1	Shfl	Shisa5	Sin3b	Slc30a9	Slc31a2	Slc39a14	Slc39a3	Slc50a1	Slu7	Smad7	Smc3	Smim14	Snx6	Spag7	Spen	Spr	Spry2	Srek1	Sri	Srsf2	St6galnac4	Ston2	Stx18	Swap70	Tbc1d10a	Tbc1d5	Tcf4	Tcf7l1	Tcf7l2	Tex261	Tex264	Thap2	Thbs1	Timp3	Tle5	Tm4sf1	Tmed4	Tmem109	Tmem11	Tmem158	Tmem176a	Tmem176b	Tmem204	Tmem205	Tmem9	Trf	Trp53bp1	Tsc22d1	Tsn	Tubb6	Txn2	Txndc12	Txnl4a	Txnrd1	Ube2e3	Ubl7	Ufl1	Usp22	Usp36	Vapa	Vps72	Vwa1	Vwa5a	Wbp1	Wdr33	Wdr59	Xbp1	Yif1b	Yme1l1	Ypel3	Zfand5	Zfp414	Zfp511	Zfp608	Zfp638	Zfpl1	Zscan26	Zswim4	Zwint
TABULA_MURIS_SENIS_BRAIN_NON_MYELOID_OLIGODENDROCYTE_AGEING	https://www.gsea-msigdb.org/gsea/msigdb/mouse/geneset/TABULA_MURIS_SENIS_BRAIN_NON_MYELOID_OLIGODENDROCYTE_AGEING	1500011B03Rik	2210016L21Rik	2310033P09Rik	Aarsd1	Abcg1	Acot13	Acyp2	Adh5	Aga	Akap9	Akr7a5	Aldh2	Aldoc	Anapc16	Aopep	Apoe	Aprt	Arl2	Arl6ip5	Arpc4	Atp6v0e	Atp6v1g1	Atraid	Auh	B2m	B3gat3	BC031181	Bag6	Bcap31	Bckdha	Bmyc	Bpgm	Brcc3	Bri3	Brk1	Bsg	Btg2	Calm1	Calm3	Camk1	Car2	Ccs	Cenpx	Cfap20	Cfap298	Chst12	Ciao2a	Cirbp	Cnpy2	Coa3	Commd5	Commd9	Cops6	Coq7	Creg1	Cryab	Cryzl1	Ctnnbip1	Ctsb	Ctsl	Ctsz	Cyb5a	Cyb5r3	Cystm1	Dapk3	Dcps	Ddc	Ddhd2	Ddit3	Ddrgk1	Ddt	Denr	Dnajb1	Dnajc3	Dnajc4	Dnlz	Dpm1	Dtd1	Dusp23	Dusp3	Dynll1	Dynll2	Ebpl	Ech1	Eef1d	Eif1	Eif1b	Eif3f	Eif4a3	Elovl1	Emc10	Emg1	Eri3	Esd	Faf2	Fah	Fam162a	Fbxo7	Fcf1	Fos	Fth1	Fuca1	Gadd45gip1	Galk1	Gcat	Gemin7	Gipc1	Gjb1	Gltp	Gm2a	Gng11	Gnptg	Grcc10	Grhpr	Grina	Gstk1	Gstm1	Gstm5	Gstm7	Gtf2a2	Gtf3a	Guk1	H2-D1	Hagh	Haghl	Hcfc1r1	Hexb	Hmgb1	Hmgcl	Hmox2	Hras	Hs3st1	Hsd17b10	Hsp90aa1	Id3	Idh2	Idh3g	Ifi27	Ift27	Ift43	Il18	Imp3	Ino80b	Ip6k2	Islr	Itgb5	Klf7	Kxd1	Litaf	Lmo4	Macrod1	Mad2l2	Mageh1	Map1lc3a	Map2k7	Mapre3	Marf1	Mblac2	Mea1	Med19	Mettl26	Mettl5	Mfge8	Micos13	Mid1ip1	Mif	Mif4gd	Mmp2	Mpst	Mpv17l2	Mvb12a	Mxd4	Myg1	Nat9	Naxe	Ncoa3	Ndufa9	Ndufb6	Ndufb8	Ndufs2	Ndufs4	Ndufv2	Nfix	Nfkbia	Nol7	Nop16	Npc2	Npdc1	Nr2c2ap	Nr4a1	Nt5c3b	Nudc	Nudt16l1	Oard1	Pabpn1	Pacsin3	Paip1	Paxx	Pde6d	Pdgfa	Pdlim2	Pdrg1	Pebp1	Pfdn2	Pgp	Phlda3	Pigp	Pigyl	Pih1d1	Pkm	Plaat3	Plin3	Pllp	Pmm1	Pmp22	Pnrc1	Polr2c	Polr2e	Polr2i	Pou3f1	Ppdpf	Ppp1r35	Pqbp1	Prdx5	Prelid1	Prnp	Psip1	Psmd6	Ptpn1	Pycr2	Qdpr	Rab4b	Raly	Rassf1	Rbm26	Rbm39	Rcor3	Rhog	Rnf167	Rpain	Rpp30	Rsrc2	Rtf1	S100a1	S100a13	S100a16	Sar1b	Sbds	Sdc4	Sdhd	Selenbp1	Selenos	Sf3b5	Sgf29	Shisa5	Sin3b	Slc50a1	Slc6a8	Slu7	Smad7	Smim1	Smim14	Snrnp27	Snrnp48	Snw1	Snx15	Sod1	Sod2	Spag7	Sphk1	Spr	Sra1	Stmn1	Suclg1	Surf1	Tbcel	Tcf7l2	Tex261	Tfam	Thap3	Thap7	Tle5	Tm2d2	Tm2d3	Tmbim4	Tmed4	Tmem106c	Tmem109	Tmem11	Tmem147	Tmem14a	Tmem205	Tmem208	Tmem223	Tmem59	Tmem9	Tmem98	Tmsb4x	Tmub1	Tpd52l2	Tpm1	Tppp3	Tpt1	Trappc5	Tsn	Ttc1	Txn2	Txndc12	Txnl4a	Uba52	Ube2e3	Ubl7	Unc50	Urod	Vamp2	Vdac3	Vkorc1	Vps72	Wbp1	Wrap73	Xbp1	Xpa	Yipf3	Ypel3	Zfp317	Zfp414	Zfp524	Zfpl1	Zfyve21	Zmat5	Zscan26
TABULA_MURIS_SENIS_TRACHEA_T_CELL_AGEING	https://www.gsea-msigdb.org/gsea/msigdb/mouse/geneset/TABULA_MURIS_SENIS_TRACHEA_T_CELL_AGEING	Aak1	Aarsd1	Abca2	Acp5	Adck5	Ahnak	Apbb1ip	Arpc4	B3gat3	Bag1	Baz1a	Bcl2a1b	Bcl7a	Bod1l	Bsg	Calm1	Ccdc107	Ccdc28a	Ccnd2	Cd37	Cd82	Cdc23	Cep70	Cirbp	Dctn6	Ddx19a	Dedd2	Denr	Dgcr8	Dynll2	Ech1	Eed	Ehmt1	Eif1b	Eif3f	Elmo1	Emc10	Ep400	Espn	Fam204a	Fbxl12	Fmnl1	Fntb	Fth1	Fxyd5	Gadd45gip1	Gemin7	Gga1	Gpalpp1	Grcc10	Gtf3c1	H2-D1	Hcls1	Hras	Ifnar2	Ino80b	Kmt2b	Kpna4	Krt8	Kxd1	Lgals1	Lsp1	Maf1	Map1lc3a	Maz	Med9	Mfsd5	Mpv17l2	Naa35	Nat10	Ncor1	Ndufs4	Npc2	Nr2c2ap	Nsa2	Nt5c	Nt5c3b	Ostf1	Pdxk	Pebp1	Polr2c	Polr3e	Ppie	Ppp1r10	Ppp1r12a	Ppp1r35	Prdx5	Pum1	Pxmp4	Rab24	Rab43	Ralgapa1	Rbm33	Rbm5	Rnf11	Rp9	Rtf1	S100a4	S100a6	Sdad1	Sdhaf2	Sema4d	Senp6	Sgf29	Smco4	Smim13	Smim14	Snrnp48	Spp1	Spr	Spred2	Spry1	Ssbp3	Tdp2	Tex261	Thap7	Tle5	Tmem59	Tmx2	Tnks	Tnrc6a	Trmt13	Tsc22d3	Tti2	Tysnd1	Ubl7	Uggt1	Unk	Utp11	Vasp	Vim	Vps72	Wdr45	Yipf3	Ypel3	Zfp386	Zwint
TABULA_MURIS_SENIS_PANCREAS_ENDOTHELIAL_CELL_AGEING	https://www.gsea-msigdb.org/gsea/msigdb/mouse/geneset/TABULA_MURIS_SENIS_PANCREAS_ENDOTHELIAL_CELL_AGEING	1110038F14Rik	2200002D01Rik	Adgrl2	Arpc4	Atp6v1e1	Bri3	Bsg	Cavin1	Cic	Csf1r	Ctsl	Dbp	Dcn	Dnaja1	Dusp1	Dusp3	Ednrb	Eed	Egr1	Ehd4	Eif3f	Ext2	Gga1	Gna11	Gstm1	Hdac1	Hdac10	Ica1	Ier3	Ilkap	Kdm6b	Klf7	Lmcd1	Mall	Man2c1	Map1lc3a	Map3k2	Mgll	Naxd	Nbeal1	Nbl1	Ncor1	Nfib	Nr4a1	Nxn	Osbpl8	Pebp1	Per2	Phf21a	Pkm	Plekho1	Pmm2	Pmp22	Pnrc1	Ppic	Ppp1r35	Prkab1	Ptdss1	Rarg	Rbm26	Rnase1	Scn1b	Senp6	Shisa5	Slc30a9	Smagp	Smco4	Smim14	Sod1	Sox18	Stard3	Taf7	Tex261	Tff2	Thap2	Thap3	Tle5	Tmem204	Tmem263	Tpt1	Trak2	Trio	Tsc22d1	Uba52	Zdhhc20	Zfand5	Zkscan1	Zmym4
TABULA_MURIS_SENIS_MESENTERIC_ADIPOSE_TISSUE_ENDOTHELIAL_CELL_AGEING	https://www.gsea-msigdb.org/gsea/msigdb/mouse/geneset/TABULA_MURIS_SENIS_MESENTERIC_ADIPOSE_TISSUE_ENDOTHELIAL_CELL_AGEING	Bsg	Cavin1	Cd74	Cldn5	Crim1	Dcn	Dusp3	Gstm1	H2-Ab1	Hexb	Kdm6b	Kmt2b	Marf1	Mcrs1	Mgp	Msn	Mxd4	Pcnp	Pdcd4	Pdzd8	Rab1b	Rbm26	Rnf44	Smco4	Sod1	Sox18	Tcf7l1	Tle5	Tmem119	Tut7
TABULA_MURIS_SENIS_BRAIN_NON_MYELOID_ENDOTHELIAL_CELL_AGEING	https://www.gsea-msigdb.org/gsea/msigdb/mouse/geneset/TABULA_MURIS_SENIS_BRAIN_NON_MYELOID_ENDOTHELIAL_CELL_AGEING	1810037I17Rik	Aplp1	Apoe	Arl2	Atp6v0e	Atp6v1g1	B2m	BC031181	Bad	Bri3	Brk1	Bsg	Calm1	Capg	Cd74	Cenpx	Chrac1	Cib1	Ckb	Cldn5	Clu	Cmtm8	Cnp	Copz2	Cyb5a	Cystm1	Ddhd2	Ddrgk1	Depp1	Dynll1	Ece1	Eef1d	Eif1b	Fdx1	Fth1	Fxyd5	Gadd45gip1	Gm2a	Gng11	Gstm1	Gstm2	Gtf2a2	H2-Ab1	H2-D1	H2-Q6	Hint2	Hrct1	Id1	Ier3	Ifi27	Kdm6b	Klf4	Klf7	Kmt2b	Krt14	Krt15	Krt8	Lgals4	Ly6a	Lypd8	Mageh1	Map1lc3a	Marf1	Mea1	Mgp	Mgst1	Micos13	Mif	Mllt6	Naxe	Ndufb8	Ndufv2	Pdrg1	Pebp1	Pfdn2	Pglyrp1	Pigp	Plaat3	Plekhb1	Polr2e	Polr3gl	Prdx5	Rbm26	Rbm39	Rdm1	Rtf1	S100a1	S100a13	S100a16	S100a6	Sdc4	Smad7	Smco4	Smim14	Sod1	Spag7	Spr	Stmn1	Tex261	Tle5	Tmbim4	Tmem176b	Tmsb4x	Trf	Txn2	Zfpl1	Zmat5	Zscan26
TABULA_MURIS_SENIS_HEART_AND_AORTA_CARDIOMYOCYTE_AGEING	https://www.gsea-msigdb.org/gsea/msigdb/mouse/geneset/TABULA_MURIS_SENIS_HEART_AND_AORTA_CARDIOMYOCYTE_AGEING	Acadl	Btg2	Cox17	Eif1	Fhl1	Flot1	Fth1	Gltp	H2-D1	Hspb1	Mt1	Mt2	Phyh	Pnrc1	S100a6	Serpinb6a	Tpm1	Vapa	Vps72
TABULA_MURIS_SENIS_BROWN_ADIPOSE_TISSUE_ENDOTHELIAL_CELL_AGEING	https://www.gsea-msigdb.org/gsea/msigdb/mouse/geneset/TABULA_MURIS_SENIS_BROWN_ADIPOSE_TISSUE_ENDOTHELIAL_CELL_AGEING	Angel2	Aplp1	Apoe	Atat1	Atp9a	Atraid	Bbs9	Bin1	Bri3	Camk1	Ccn2	Cebpd	Cfap20	Cldn5	Clu	Cnp	Cnpy2	Cryab	Csf1r	Ctsb	Dctn1	Ddt	Depp1	Dnmt3a	Ece1	Eif4e2	G3bp2	Gnptg	Gstm1	H2-D1	Hexb	Hsd3b7	Ifi27	Ifngr1	Kdm6b	Laptm5	Lgalsl	Lgmn	Lmo4	Mgp	Mgst1	Mt2	Ncor1	Nfkbil1	Npdc1	Nudt16l1	Osgep	Pfdn2	Pkm	Plek	Pltp	Ppil2	Prex1	Rassf1	Rbm39	Scamp2	Sdc4	Sephs2	Sh3kbp1	Smad7	Smco4	Smim14	Spr	Sri	Tle5	Tmed4	Tmem11	Tmem204	Tmem59	Trf	Tspan2	Txn2	Usp22	Vim
TABULA_MURIS_SENIS_MARROW_HEMATOPOIETIC_STEM_CELL_AGEING	https://www.gsea-msigdb.org/gsea/msigdb/mouse/geneset/TABULA_MURIS_SENIS_MARROW_HEMATOPOIETIC_STEM_CELL_AGEING	1110038F14Rik	2210016L21Rik	2510002D24Rik	Aarsd1	Abcg1	Alad	Alox5ap	Apbb1ip	Apoe	Arl2	Arl6ip5	Arpc4	Atp6v0e	B2m	BC031181	Bad	Basp1	Bcap31	Bcat2	Blvrb	Brix1	Brk1	Bsg	C1qtnf12	Calm1	Capg	Car2	Cavin1	Cbx1	Ccnd2	Cd74	Chchd6	Chrac1	Ciao2a	Cirbp	Clu	Cnpy2	Creg1	Crlf2	Csf2ra	Ctsb	Ctsl	Ctsz	Cyb5a	Dcps	Ddhd2	Ddrgk1	Dnajb1	Dnajc3	Dok1	Dtd1	Dtymk	Dusp1	Ece1	Ech1	Eef1d	Egr1	Eif2b4	Eif3f	Eif4ebp1	Elovl1	Emc10	Emg1	Eri3	Esd	Faap20	Fam98c	Fbxo6	Fos	Fth1	Fxyd5	G6pc3	Gadd45gip1	Galk1	Gatd1	Gipc1	Glipr1	Gng11	Grina	Gstm1	Gstm5	Gtf2a2	Gtf3a	Guk1	H13	H2-Ab1	H2-D1	H2-Eb1	H2-M3	H2-Q6	Hmox2	Hsd17b10	Hsd3b7	Idh3g	Ier3	Ift27	Ino80b	Isg20	Itm2c	Kdm6b	Khk	Kmt2b	Lgals9	Limd2	Lmo4	Ly6a	Macrod1	Map1lc3a	Maz	Mif4gd	Mri1	Mt1	Mvb12a	N6amt1	Ndn	Ndufa9	Ndufs2	Ndufv2	Nfkbia	Nfkbiz	Nop16	Npc2	Npdc1	Nr2c2ap	Nt5c3	Nt5c3b	Nudc	Nudt16l1	Oard1	Ostf1	Pdrg1	Pdzk1ip1	Pebp1	Pgp	Pih1d1	Pim1	Plin3	Polr2e	Polr3gl	Ppa1	Ppic	Ppie	Ppif	Ppp1r15a	Ppp1r35	Pqbp1	Prdx5	Prelid1	Prkag1	Psmb8	Ptpn1	Qtrt1	Rab38	Rab4b	Rabepk	Rbm26	Rbm38	Rdh13	Rgs1	Rnf125	Ruvbl2	S100a1	S100a6	Sac3d1	Sat1	Sbds	Sdhd	Sdsl	Selenos	Sfxn1	Sgf29	Shfl	Shisa5	Sin3b	Smco4	Smim14	Smim5	Sod2	Spag7	Spc24	Spi1	Spint2	Spr	Srgn	Stmn1	Sult1a1	Tex261	Tgm2	Thoc3	Timm44	Tk1	Tle5	Tm2d2	Tm2d3	Tmbim4	Tmco1	Tmem11	Tmem176a	Tmem176b	Tmem208	Tmem40	Tmem9	Tmsb4x	Tsc22d1	Tsfm	Tsn	Txn2	Ubl7	Uck2	Urod	Vkorc1	Vps72	Yeats4	Yif1b	Ypel3	Zfand2b	Zfp414	Zfpl1	Zmat5
TABULA_MURIS_SENIS_AORTA_FIBROBLAST_OF_CARDIAC_TISSUE_AGEING	https://www.gsea-msigdb.org/gsea/msigdb/mouse/geneset/TABULA_MURIS_SENIS_AORTA_FIBROBLAST_OF_CARDIAC_TISSUE_AGEING	2310033P09Rik	2510002D24Rik	Abhd6	Abl1	Acbd6	Acp6	Adh1	Als2cl	Amacr	Amotl1	Ankle2	Ankrd54	Ano1	Arfgef1	Arglu1	Armc8	Arpc4	Atf3	Atg2b	Atn1	Atp2a3	Atp6v0e	Atp8a2	Atraid	B2m	B3gat3	B4galt1	Bad	Bcar3	Bok	Brk1	Bsg	Capg	Car2	Cbr1	Cbx1	Ccs	Cd302	Cd68	Cdkn1a	Cfh	Cmtm3	Cmtm4	Cmtm7	Cnpy4	Coasy	Crebrf	Cryab	Ctsb	Ctsz	Cyb5a	Cygb	Cyp26b1	Dbp	Dcn	Dctn5	Ddrgk1	Ddt	Ddx52	Dmap1	Dnaja1	Dnajc3	Dusp1	Dusp3	Dynll1	Ece1	Eif4e3	Eif4ebp1	Emc10	Entpd2	Eri3	Esd	Fbxo6	Fcgr2b	Fkbp1a	Fndc3a	Fos	Fth1	Fxyd5	Fzd7	Gadd45gip1	Ggta1	Glod4	Gm2a	Gnptg	Golm1	Gpatch4	Gstm1	H2-D1	Helz	Hps5	Hsd11b1	Id3	Ift46	Igsf3	Ilkap	Ilrun	Incenp	Inmt	Iqgap2	Irf5	Isg20	Itga7	Itm2c	Kat14	Kdelr3	Kdm4b	Kdm6b	Kmt2b	Krt15	Krt5	Laptm5	Lgals4	Lgmn	Lmo4	Lpl	Lsp1	Lypd8	Maf1	Map1lc3a	Marf1	Mau2	Mdm4	Mmp2	Mpv17l2	Mxd4	Myo1d	N6amt1	Naa30	Ncoa3	Ndufa4l2	Ndufa9	Nedd4l	Neurl4	Nfix	Nme7	Nop16	Nr2f2	Nt5c3b	Nudc	Nudt19	Nupr1	Oaf	Oas1a	Pcnp	Pcolce	Pcyt2	Pdcd2l	Pdlim2	Pgghg	Pgrmc2	Phlda3	Pik3ap1	Pirb	Pld2	Pld3	Plpp1	Pltp	Pnp	Polr2c	Ppl	Ppp1r13l	Ppp1r14b	Ppp1r15a	Prelid1	Prorsd1	Ptprs	Ptpru	Qdpr	Rab34	Rab4b	Ralgapa1	Rbm26	Rbm34	Rc3h1	Rcn3	Rhbdd2	Rnf216	Rock1	Rp2	S100a16	S100a6	Scamp2	Scn1b	Sdhaf2	Selenop	Selenos	Serpine2	Shfl	Shisa5	Slc38a2	Slc39a7	Slc3a2	Slc9a8	Smarcc1	Smim14	Smim6	Sod1	Sox2	Spag7	Spire2	Spp1	Spr	Spry2	Sra1	Srgn	Sri	Sult1a1	Supt16	Tbc1d30	Tcf4	Tcf7l2	Tcn2	Tex261	Tgif1	Thoc3	Thyn1	Tle5	Tm2d2	Tmem11	Tmem204	Tmem9	Tnrc6c	Tpcn1	Traf4	Trim25	Tsn	Tspan11	Tspan13	Ttc9c	Tubb2b	Tubb6	Txn2	Txnl4a	Uchl3	Unc50	Uri1	Vdac3	Vwa8	Wdr24	Wdr3	Xbp1	Yeats2	Yif1b	Yipf1	Yipf3	Zdhhc21	Zfp414	Zfpl1	Zscan26	Zswim8
TABULA_MURIS_SENIS_LIMB_MUSCLE_SMOOTH_MUSCLE_CELL_AGEING	https://www.gsea-msigdb.org/gsea/msigdb/mouse/geneset/TABULA_MURIS_SENIS_LIMB_MUSCLE_SMOOTH_MUSCLE_CELL_AGEING	Aldh2	Asap2	B2m	Capg	Cfh	Cyp4b1	Ech1	Filip1l	Gbp7	Gng11	Gstm1	H2-D1	Hnrnpk	Hrct1	Ifit3	Irf1	Irgm1	Itgb1	Lgals3	Myo1b	Nbeal1	Nfkbia	Pkm	Psmb8	Rbbp7	S100a6	Sbds	Sncg	Srrm2	Ssb	Vat1	Zeb2
TABULA_MURIS_SENIS_MARROW_MATURE_ALPHA_BETA_T_CELL_AGEING	https://www.gsea-msigdb.org/gsea/msigdb/mouse/geneset/TABULA_MURIS_SENIS_MARROW_MATURE_ALPHA_BETA_T_CELL_AGEING	Acp5	Adcy7	Anxa11	Apbb1ip	Aplp1	Arhgap27	Arhgdib	Arl6ip5	Arpc4	Atox1	Atp6v0e	Atp6v1g1	Atrx	B2m	B3gat3	Bag6	Baz1a	Bcl7a	Bicra	Brk1	Bsg	Calm1	Calm3	Cbx7	Ccnd2	Cd37	Cd84	Cdk11b	Celsr1	Cenpx	Cirbp	Clcf1	Cops6	Crim1	Crybg2	Cul3	Cwc15	Dctn6	Ddc	Ddit3	Denr	Dnajc3	Dock8	Dynll1	Dynll2	Eapp	Eef1d	Eif2s3x	Eif4e2	Emc10	Eme2	Erbin	Esd	Fam117a	Foxk1	Fth1	Fxyd5	Gadd45gip1	Ggact	Gnb2	Gnptg	Gpd1l	Gpsm3	Gtf2i	H2-Ab1	H2-D1	H2-Eb1	Hnrnpd	Hopx	Ice1	Ifitm10	Ints6	Krtcap2	Lgals3	Lsp1	Map3k2	Mapk6	Mdm4	Med11	Med12	Micos13	Mindy3	Mllt1	Mllt10	Mmgt2	Mri1	Mtdh	Mtfr1	Ncdn	Nck2	Ncoa5	Ndufb8	Nol7	Nop16	Npc2	Nr1d2	Nr2c2ap	Nsmce2	Pabpn1	Pak1ip1	Pdcd2	Pebp1	Pfdn2	Pglyrp1	Phc3	Pi4ka	Pigp	Pigr	Pkp3	Plaat3	Pnn	Ppp1r10	Ppp1r12a	Ppp1r18	Ppp1r35	Prdx5	Prkca	Psip1	Psmb8	Ptgr2	R3hdm1	Rab11fip2	Rab4b	Rbm26	Rgs1	Rhobtb2	Rp9	Rtf1	S100a13	S100a6	Saysd1	Selenos	Setd5	Sf3b5	Sgf29	Shisa5	Sipa1l1	Slfn2	Smad7	Smc3	Sod2	Sra1	Sri	Ssb	Stk24	Tacc1	Tcof1	Thap3	Tle5	Tmem134	Tmem176a	Tmem176b	Tmf1	Tmsb4x	Trip4	Ttc7	Txn2	Ubqln4	Usp24	Utp3	Vasp	Zc3h12a	Zfp426	Zfp644	Zfp865	Zkscan17	Zmym4	Znhit2	Zranb2
TABULA_MURIS_SENIS_HEART_ENDOCARDIAL_CELL_AGEING	https://www.gsea-msigdb.org/gsea/msigdb/mouse/geneset/TABULA_MURIS_SENIS_HEART_ENDOCARDIAL_CELL_AGEING	Bri3	Casp6	Cirbp	Eif4ebp1	Fth1	H2-D1	H2-Eb1	H2-Q6	Maff	Mall	Map1lc3a	Polr3gl	Ptpru	Rbm26	Smagp	Spr	Tle5	Ube2g2	Ypel3	Zfp825
TABULA_MURIS_SENIS_BRAIN_NON_MYELOID_OLIGODENDROCYTE_PRECURSOR_CELL_AGEING	https://www.gsea-msigdb.org/gsea/msigdb/mouse/geneset/TABULA_MURIS_SENIS_BRAIN_NON_MYELOID_OLIGODENDROCYTE_PRECURSOR_CELL_AGEING	1500011B03Rik	Acbd6	Ambra1	Ankdd1b	Apoe	Atf3	Atp6v0e	Atp6v1g1	B2m	Bin1	Bri3	Brk1	Bsg	Btg2	Ccnd2	Ciao2a	Ckap5	Cnpy2	Cryab	Csf2ra	Ctnnbip1	Ctsl	Cyb5a	Cygb	Cystm1	Dctn6	Dynll2	Echdc2	Eef1d	Egr1	Eif3f	Evi2a	Fabp5	Fam241b	Fam43a	Fasn	Fos	Fth1	Fuz	Gadd45gip1	Gipc1	Glt8d1	Gnb2	Gng11	Gnptg	Grina	Gsta4	Gstm1	H2-D1	H2-Eb1	Hexb	Ifi27	Ift27	Igfbp2	Ip6k2	Kdm6b	Kmt2b	Krt14	Krt15	Lin37	Mageh1	Map1lc3a	Mea1	Med22	Metrnl	Mettl5	Mfge8	Nav2	Nbl1	Nfkbia	Nudt16l1	Pabpn1	Pdxk	Per3	Pgp	Phlda1	Phldb1	Pigyl	Pllp	Plpp3	Pnrc1	Polr3gl	Ppa1	Ppm1k	Ppp1r18	Ppp1r35	Prdx5	Psmb8	Ptges2	Ptn	Rab4b	Rab6b	Rac3	Rbm26	Reep4	Rgcc	Rp9	Rtf1	Rusc1	S100a1	S100a13	Sat1	Sdc4	Selenos	Shisa5	Smco4	Smim14	Snw1	Sod1	Sox2	Spag7	Spr	Syngr1	Tex261	Tle5	Tmbim4	Tmem176b	Tmem9	Tmub1	Tnfrsf12a	Tpt1	Trf	Tsc22d1	Tubb2b	Ubl7	Usp22	Ypel3	Zfp414	Zfp579	Zscan26
TABULA_MURIS_SENIS_GONADAL_ADIPOSE_TISSUE_ENDOTHELIAL_CELL_AGEING	https://www.gsea-msigdb.org/gsea/msigdb/mouse/geneset/TABULA_MURIS_SENIS_GONADAL_ADIPOSE_TISSUE_ENDOTHELIAL_CELL_AGEING	1110038F14Rik	2210016L21Rik	2310033P09Rik	Abcg1	Abhd16a	Acp6	Akap8l	Akap9	Ankrd12	Anxa11	Apoe	Arhgap31	Arhgdib	Arhgef40	Arl6ip5	Arpc4	Asxl1	Atoh8	Atp6v0e	Atp6v1g1	Atp8a1	Atraid	Atxn1	Atxn7l3b	B2m	BC031181	Bad	Bbs9	Bckdha	Birc6	Brd1	Bri3	Brk1	Bsg	C130074G19Rik	C3	Calm1	Camk1	Caml	Capg	Cask	Cavin1	Cbx1	Ccdc25	Ccdc88c	Ccz1	Cd36	Cd44	Cd74	Cdkn1a	Ceacam1	Cep350	Cib1	Cirbp	Cldn5	Cmtm3	Cmtm8	Cnnm3	Cnpy2	Coa3	Col15a1	Col3a1	Cops6	Copz2	Coro1a	Csf1r	Ctcf	Ctnnbip1	Ctsl	Ctss	Ctsz	Cuedc1	Cybb	Cyp4b1	Dab2ip	Dcaf13	Dcn	Dctn5	Ddhd1	Ddhd2	Ddrgk1	Denr	Depp1	Dkk3	Dnajc1	Dpm1	Dpy30	Dtd1	Dusp3	Dynll2	Dyrk1a	Ece1	Ech1	Ecm1	Eed	Eef2kmt	Efcab14	Efemp1	Eif1b	Eif4e3	Elovl1	Emc10	Eri3	Fabp4	Fam162a	Fam3c	Farsb	Fbxl14	Fbxo6	Filip1l	Foxk1	Fth1	Fubp1	Fuca1	Fxyd5	Galk1	Gbf1	Gbp7	Gemin7	Gga1	Ggh	Gna11	Gnb2	Gng11	Gnpnat1	Gon4l	Gprc5b	Grina	Gstm1	Gstm2	Gstt2	H2-Ab1	H2-D1	H2-Eb1	Hexb	Hmgb1	Hmox2	Hnrnpd	Hpcal1	Hras	Hrct1	Hsp90aa1	Hspb1	Id1	Id3	Iffo2	Ift27	Il1r1	Il3ra	Ilkap	Imp3	Inmt	Inppl1	Irf1	Irf2bpl	Irf7	Kansl1l	Kdm6b	Khdrbs3	Kif5b	Klf7	Klhl20	Kmt2b	Kpna4	Krt14	Krt15	Krt5	Krt6a	Laptm5	Leng1	Letmd1	Lgals3bp	Lgals9	Limd2	Litaf	Lpl	Luzp1	Ly6a	Maff	Map1lc3a	Map3k2	Map7d1	Marf1	Mast3	Mdp1	Mea1	Med19	Med25	Mepce	Mgll	Mgp	Mgst1	Mmp2	Mnat1	Mrtfb	Msra	Mtdh	Mtrex	Mxd4	Nat9	Naxe	Ncor1	Ndufs4	Nfkbia	Nfkbil1	Npc2	Nsmce2	Nucb2	Nufip2	Numa1	Oard1	Odr4	Ostf1	Pak1ip1	Pank2	Pcnp	Pde4d	Pde6d	Pdgfb	Pdpr	Pebp1	Pfdn2	Pias1	Pih1d1	Plin3	Plpp3	Pltp	Pnp	Pnrc1	Polr2e	Polr2i	Ppa1	Ppp1r13l	Ppp1r18	Prdx5	Psip1	Psmb8	Ptk2	Qdpr	Rabep1	Raly	Rassf1	Rbm26	Rbm34	Rbm39	Rgcc	Rin3	Ripor1	Rnf125	Rnf167	Rp9	Rsrc2	Rtf1	Rtl8b	Rtn4	S100a13	S100a16	Samhd1	Sbds	Scarb2	Selplg	Serinc5	Sgf29	Shisa5	Slc25a19	Slc35a5	Slc50a1	Sltm	Smagp	Smarcc1	Smc1a	Smc6	Smco4	Smim14	Snrnp27	Snw1	Snx24	Sod2	Sox18	Spag7	Spp1	Spr	Srek1	Srsf2	Ssb	Ssbp3	St6galnac2	Stk10	Stk11	Stmn1	Surf1	Taf10	Taf1a	Tbpl1	Tcf7l2	Tex261	Timm44	Timm8b	Tle5	Tlr2	Tm2d3	Tm4sf1	Tmbim4	Tmco1	Tmed5	Tmem205	Tmem223	Tmem263	Tmem59	Tmem88	Tmsb4x	Tpt1	Trf	Trim2	Trmt10b	Trp53rka	Tsn	Tspan13	Tubb2a	Txnl4a	Ube2g2	Ubl7	Ubqln4	Uri1	Usp12	Utp23	Vamp2	Vapb	Vasp	Vkorc1	Vps72	Vrk3	Washc3	Wdr45	Yeats2	Ypel3	Zfand5	Zfp609	Zfpl1	Zfyve27	Zmat5	Zscan26
TABULA_MURIS_SENIS_BRAIN_NON_MYELOID_BRAIN_PERICYTE_AGEING	https://www.gsea-msigdb.org/gsea/msigdb/mouse/geneset/TABULA_MURIS_SENIS_BRAIN_NON_MYELOID_BRAIN_PERICYTE_AGEING	1810037I17Rik	Aarsd1	Abl2	Ahnak	Akap11	Anxa1	Apoe	Arl2	Atf3	Atp6v0e	Atp6v1g1	B2m	BC031181	Bckdha	Birc6	Bmyc	Bpgm	Brcc3	Bri3	Bsg	Btg2	C1qtnf6	Camk1	Cand1	Capg	Cbr1	Ccdc107	Cd74	Cdc42ep5	Cdkn1a	Cebpb	Cebpd	Chchd7	Chp2	Chrac1	Cirbp	Cmc2	Coa3	Copz2	Cryab	Csrp2	Cstb	Ctsl	Ctsz	Cystm1	Dapk1	Dapk3	Dcaf13	Dctn6	Ddhd2	Ddrgk1	Dnajc1	Dnajc3	Dnajc4	Dpm1	Dtd1	Dusp14	Dynll1	Dynll2	Ehd4	Ehmt2	Eif4ebp1	Elmo1	Emp3	Epb41l4a	Fam111a	Fam204a	Fth1	Fxyd5	Gadd45b	Gadd45g	Gadd45gip1	Gng11	Gpatch4	Grina	Gstm1	H2-D1	Hbegf	Hcfc1r1	Hilpda	Hmgb1	Hmgn3	Hsd17b10	Id1	Id3	Idh2	Idh3g	Ier3	Ifi27	Ift43	Il33	Iqsec2	Irf1	Itga3	Kdm6b	Klf4	Klf5	Klf7	Kpna4	Krt14	Krt15	Leng1	Lgals3	Lpar1	Lrsam1	Ly6a	Ly6e	Map1lc3a	Mapk1ip1l	Mapk6	Marf1	Maz	Mea1	Med19	Med29	Mettl26	Mgll	Mgp	Micos13	Mif	Mllt6	Mlst8	Mon2	Mpv17l2	Mt1	Mt2	Mtx3	Mxd4	Naxe	Nbdy	Nbl1	Ncoa3	Ndufa4l2	Ndufa7	Ndufa9	Ndufb6	Ndufb8	Ndufv2	Nfkbia	Ninj1	Nol7	Npc2	Nr4a2	Nudt16	Nupr1	Pabpn1	Pacs1	Pdgfa	Pdlim2	Pebp1	Pfdn2	Phka2	Phlda3	Pigp	Pigyl	Pih1d1	Pkd2	Plekhb1	Plekho1	Plpp3	Pnrc1	Polr2e	Polr2i	Polr3gl	Ppdpf	Ppp1r35	Pqbp1	Prdx5	Prkra	Ptgr1	Ptpn1	R3hdm2	Rabepk	Rad21	Rassf1	Rbm26	Rcn1	Rdh13	S100a1	S100a6	Sar1b	Sat1	Sdc4	Sdhd	Selenbp1	Sfxn1	Shisa5	Sin3b	Slc38a2	Slk	Smim14	Sncg	Sod1	Sod2	Son	Spag7	Spint2	Spr	Suclg1	Tbc1d22b	Tcf7l2	Thap3	Thap7	Tle5	Tmem11	Tmem176b	Tmem203	Tmem9	Tmsb4x	Tnfrsf12a	Tpm2	Tppp3	Tpt1	Tubb6	Txn2	Txndc17	Uba52	Unc50	Vasp	Vkorc1	Vps72	Wdr91	Yipf3	Ypel3	Zfand2b	Zfp414	Zfp524	Zfpl1	Zscan26
TABULA_MURIS_SENIS_HEART_AND_AORTA_SMOOTH_MUSCLE_CELL_AGEING	https://www.gsea-msigdb.org/gsea/msigdb/mouse/geneset/TABULA_MURIS_SENIS_HEART_AND_AORTA_SMOOTH_MUSCLE_CELL_AGEING	Aldh2	Atf3	Btg2	Capg	Cdkn1a	Cebpb	Cebpd	Ctsd	Dcn	Fos	Gstm1	H2-D1	Hsp90aa1	Id3	Ier3	Ier5	Nfkbiz	Nr4a1	Nr4a2	Pnrc1	Ppp1r15a	Prnp	S100a6	Sncg	Socs3
TABULA_MURIS_SENIS_THYMUS_THYMOCYTE_AGEING	https://www.gsea-msigdb.org/gsea/msigdb/mouse/geneset/TABULA_MURIS_SENIS_THYMUS_THYMOCYTE_AGEING	Aarsd1	Adh5	B2m	Bag1	Bsg	Bzw2	Calm1	Calm3	Ccna2	Cdca3	Cdca8	Cdk1	Cenpa	Cenpx	Ciao2a	Cirbp	Cks2	Cmc2	Dcps	Ddt	Denr	Dpy30	Dtymk	Dut	Dynll2	Eef1d	Eif1	Eif3f	Emc10	Emp3	Esd	Fabp5	Fam162a	Fh1	Fmc1	Fth1	Gadd45gip1	Galk1	Gmfg	Gtf2a2	Gtf3a	H2-Ab1	H2-D1	Hmgb1	Hnrnpd	Hnrnpdl	Hsp90aa1	Incenp	Kif23	Knstrn	Lgals9	Limd2	Ly6e	Mad2l1	Micos13	Mif	Naxe	Ndufa7	Ndufa9	Ndufb6	Ndufb8	Ndufv2	Nol7	Nsa2	Nt5c3b	Nudc	Nusap1	Oxct1	Pabpc1	Pabpn1	Pafah1b3	Pebp1	Pgk1	Pgp	Pih1d1	Pmm1	Polr2c	Polr2e	Ppa1	Ppie	Ppp1r35	Prelid1	Psmb8	Psmg2	Ptov1	Racgap1	Raly	Rgs10	Rnaseh2b	Rp9	Rpa3	Sap30	Sf3b5	Sfxn1	Shmt2	Sin3b	Siva1	Smc1a	Smc3	Smc4	Smc6	Smco4	Snrnp27	Sod1	Sod2	Spc24	Spc25	Srsf3	Stmn1	Taf10	Tex261	Tk1	Tle5	Tmsb4x	Tpt1	Tsn	Tubb2a	Tubb2b	Txn1	Txn2	Uba52	Uchl3	Utp11	Utp3	Vrk1	Yif1b
TABULA_MURIS_SENIS_BRAIN_NON_MYELOID_ASTROCYTE_AGEING	https://www.gsea-msigdb.org/gsea/msigdb/mouse/geneset/TABULA_MURIS_SENIS_BRAIN_NON_MYELOID_ASTROCYTE_AGEING	Abl1	Acyp2	Aldoc	Ano6	Arglu1	Arhgdib	Arhgef40	Arid5a	Arl2	Arpc4	Atp6v1g1	B2m	Bckdha	Bdh1	C3	Calm3	Camk1	Capg	Ccnd1	Cfp	Cirbp	Clk1	Csf1r	Csrp2	Ctsl	Cystm1	Dcn	Ddt	Dhx36	Dnlz	Dynll1	Ehmt1	Eif3f	Filip1l	Fndc3a	Fos	Gadd45gip1	Gcat	Gon4l	Grcc10	Gstm1	Gstm5	Gsto1	H2-D1	Hadha	Haghl	Hcfc1r1	Hebp1	Hmgb1	Hmgn3	Hpcal1	Idh2	Ifi27	Ifngr1	Ift27	Inhbb	Inppl1	Ip6k2	Ipo13	Irf2bpl	Kansl1	Kansl3	Kdm6b	Kif21a	Klf5	Lgals3	Lgals9	Lgmn	Limd2	Lmo4	Lrrc47	Lsp1	Mageh1	Mapk1ip1l	Megf9	Mertk	Mettl26	Mgp	Mgst1	Mif	Mpv17l2	Mpzl1	Mras	Mtfr1l	Mtrf1l	Myadm	Ncoa1	Ngrn	Nme7	Npc2	Nupr1	Pabpc1	Pabpn1	Pcolce	Pde6d	Per3	Phf21a	Pigc	Pitpnm2	Pld2	Plpp3	Pmm2	Pnrc1	Ppp1r15a	Pqbp1	Prdm16	Prdx5	Psip1	Psmb8	Ptpn1	Pura	Pygl	Rab34	Rab4b	Rasa2	Rbm26	Rbm39	Rfx5	Rhog	Rsrc2	S100a10	S100a16	Sap18	Sat1	Sel1l	Sf3b5	Shisa5	Slc9a6	Snrnp27	Snx6	Sod2	Sox2	Sox9	Specc1l	Spen	Spr	Sri	Ssb	Stmn1	Suclg1	Sun1	Tcirg1	Tenm3	Tgfbi	Tle5	Tm4sf1	Tmem119	Tmsb4x	Tmtc2	Trf	Tspan13	Tubb6	Uqcc3	Vim	Washc3	Wdr6	Yipf3	Zmym6
TABULA_MURIS_SENIS_MARROW_GRANULOCYTE_MONOCYTE_PROGENITOR_CELL_AGEING	https://www.gsea-msigdb.org/gsea/msigdb/mouse/geneset/TABULA_MURIS_SENIS_MARROW_GRANULOCYTE_MONOCYTE_PROGENITOR_CELL_AGEING	5031439G07Rik	Acbd6	Akap8	Apbb1ip	Apoe	B2m	Bad	Brk1	Bsg	Cdk11b	Cenpv	Cfap298	Chrac1	Cirbp	Crlf2	Eef2kmt	Eif4e2	Emc10	Fth1	Fxyd5	Gadd45gip1	Gga1	Gstt3	H2-Ab1	H2-Eb1	H2-Q6	Ift27	Ino80b	Kdm6b	Map1lc3a	Mea1	Mri1	Nr2c2ap	Nt5c3b	Nudt16l1	Pebp1	Polr3gl	Ppp1r35	Psmb8	Rab4b	Rdh13	Rp9	Sac3d1	Sdr39u1	Setd5	Sgf29	Shisa5	Smco4	Spc24	Spi1	Spr	Stmn1	Tex261	Tle5	Ubl7	Uvssa	Vps72	Was	Yipf3	Zfp414	Zfpl1
TABULA_MURIS_SENIS_MESENTERIC_ADIPOSE_TISSUE_MESENCHYMAL_STEM_CELL_OF_ADIPOSE_AGEING	https://www.gsea-msigdb.org/gsea/msigdb/mouse/geneset/TABULA_MURIS_SENIS_MESENTERIC_ADIPOSE_TISSUE_MESENCHYMAL_STEM_CELL_OF_ADIPOSE_AGEING	Acsl4	Adh5	Alad	Aldh2	Apbb1ip	Apoe	Arc	Arglu1	Arl2bp	Arl6ip5	Arpc4	Atn1	Atoh8	B2m	B3gat3	B4galt1	Bad	Basp1	Bin1	Bmyc	Bri3	Bsg	Btbd2	C1qc	C3	Calm1	Calm3	Capg	Cavin1	Cavin2	Cbx1	Cd248	Cd36	Cdkn1a	Cebpb	Ces1d	Cirbp	Cited2	Ckb	Cmtm3	Cnnm4	Cnp	Col8a1	Cryab	Csrnp1	Cygb	Cystm1	Dapk1	Ddhd2	Dnaja1	Dnajb1	Dnajc3	Dock1	Dusp3	Ece1	Eef1d	Efcab14	Efemp1	Efna5	Ehd1	Eif1	Eif3f	Eln	Elovl1	Emc10	Ep400	Eri3	Eya2	Fam219b	Foxp1	Fubp3	Fxyd6	G3bp2	Gadd45b	Gadd45gip1	Gde1	Gm3336	Gna11	Grina	Gsta3	Gstm1	H2-Ab1	H2-D1	H2-Eb1	H2-M3	Hebp1	Hmox1	Hmox2	Hnrnpd	Hras	Hsp90aa1	Hspb1	Ier3	Ift27	Igsf3	Il3ra	Ints6	Irf2bpl	Itm2c	Kdm6b	Keap1	Kif2a	Klf3	Klf7	Kmt2b	Kpna4	Lgmn	Litaf	Lmo4	Ltbp1	Maf	Mafb	Map1lc3a	Map3k20	Map7d1	Mapk1ip1l	Mapk3	Marf1	Mea1	Mgst1	Mllt6	Mrtfb	Mtch1	Mtdh	Nbl1	Ncoa3	Nfia	Npc2	Nr3c1	Nr4a1	Nr4a2	Nt5c3b	Nudc	Nufip2	Oaf	Pabpc1	Pabpn1	Palld	Pcbp1	Pcnp	Pdlim4	Pdpn	Pdxk	Pebp1	Phactr2	Phlda3	Pim3	Pkm	Plin2	Plpp3	Pltp	Pnrc1	Polr3gl	Prdx5	Prelid1	Prkaca	Prnp	Psip1	Psmb8	Ptges	Ptgis	Ptgs1	Ptov1	Ptpn1	Qsox1	Raly	Rap2a	Rarg	Rbm26	Rbpms	Rock1	Rsrc2	S100a16	Sbds	Scn1b	Sdc4	Senp6	Shisa5	Smim14	Sod1	Sox9	Spr	Spry2	Srrm2	Srsf2	Ssbp3	Stx5a	Stxbp6	Tacc1	Tcf7l1	Tcf7l2	Tex261	Tle3	Tle5	Tmem150a	Tmem263	Tmem9	Tnfaip2	Tob1	Tpm2	Tppp3	Tpt1	Trf	Trip10	Tsc22d1	Ttyh2	Tubb6	Txn2	Ube2e3	Ubl7	Vamp2	Vapa	Vapb	Vat1	Vezf1	Vim	Vps72	Xbp1	Ybx3	Yif1b	Yme1l1	Zfand5	Zfp703	Zfpl1	Zscan26	Zyx
TABULA_MURIS_SENIS_SUBCUTANEOUS_ADIPOSE_TISSUE_EPITHELIAL_CELL_AGEING	https://www.gsea-msigdb.org/gsea/msigdb/mouse/geneset/TABULA_MURIS_SENIS_SUBCUTANEOUS_ADIPOSE_TISSUE_EPITHELIAL_CELL_AGEING	2200002D01Rik	AA467197	Abhd6	Aco1	Adgra3	Adnp	Akap8	Akr1c12	Alad	Amfr	Anapc4	Angel2	Ankle2	Ankrd12	Antxr1	Ap2b1	Apoe	Arhgap35	Arhgef1	Arnt	Atn1	Atxn2l	Azin1	Bbs2	Bcl7b	Bloc1s6	Bsdc1	Calm1	Camta2	Car2	Cat	Cavin1	Cbx7	Ccdc43	Ccdc61	Ccnh	Cd248	Cd44	Cdk11b	Cdkn2b	Ceacam1	Cep350	Ces2c	Cited2	Ckb	Cobll1	Coq8b	Cpt1a	Cse1l	Csf2ra	Ctc1	Ctss	Cwc15	Dcaf5	Dcaf6	Ddb2	Ddx10	Dele1	Dgka	Dhx37	Dhx40	Dmbt1	Dusp5	Eed	Eif2s3x	Emb	Enah	Epb41l4b	Ercc2	Espn	Fam117a	Fam120b	Fam162a	Fam83e	Fth1	Fubp1	Gcnt3	Gga1	Gigyf1	Gm3336	Gnb2	Gpsm3	Grhl2	Gstm5	Gtf3c2	Hexb	Hilpda	Hnrnpd	Hsd17b2	Hspa1b	Hyou1	Ier3	Il6st	Inhbb	Inpp5f	Irf2bpl	Itprid2	Ivd	Kdm6b	Klf16	Klf3	Krt15	Laptm5	Lcp1	Leng1	Lgals4	Lmo4	Lrrc58	Lypd8	Macrod1	Mal	Maml2	Mansc1	Map2k7	Map7d1	Mapk12	Mapk3	Mcl1	Mdfi	Mettl1	Mgmt	Mmd	Msrb1	Mtmr6	Muc13	Myef2	Myo10	Myo1a	Ncoa1	Nfatc3	Nfib	Nfkbiz	Nr2c2ap	Pabpc1	Papss2	Parp12	Pcyox1l	Pdlim4	Pglyrp1	Pgp	Phgr1	Phlda1	Plagl2	Ppp1r14d	Prap1	Prss22	Ptgs1	Ptk2	Ptp4a1	Pura	Rab27a	Rab34	Rap2b	Rbm45	Reep3	Rel	Rfk	Rgl3	Rgs3	Rnf19a	Rtn4	Rtn4ip1	Rufy1	Rufy2	Rxrb	S100a8	S100a9	Samhd1	Sap130	Scd1	Selenop	Selplg	Sephs1	Serinc5	Sh2b1	Shisa5	Sidt2	Slc25a38	Sltm	Smap2	Smc4	Smim22	Smim24	Smo	Smox	Snd1	Socs5	Stk24	Sult1b1	Swt1	Tbl1x	Tcf7l2	Tcim	Tdrd3	Tial1	Tle5	Tlk1	Tmem167b	Tmem45b	Tmem87a	Tnfaip8	Tnrc6b	Tns4	Trf	Trim28	Trp53bp1	Tstd1	Ttc39b	Ttc6	Ttpal	Ubqln2	Usp40	Vsig2	Vsir	Whamm	Wwp1	Xpa	Zdhhc21	Zfp445	Zfp609	Zfp654
TABULA_MURIS_SENIS_KIDNEY_KIDNEY_PROXIMAL_CONVOLUTED_TUBULE_EPITHELIAL_CELL_AGEING	https://www.gsea-msigdb.org/gsea/msigdb/mouse/geneset/TABULA_MURIS_SENIS_KIDNEY_KIDNEY_PROXIMAL_CONVOLUTED_TUBULE_EPITHELIAL_CELL_AGEING	Acsl1	Acss1	Apoe	Ascc1	Atxn1	B2m	Ccnd1	Cd74	Cela1	Chka	Creg1	Ddc	Ddt	Dnajb4	Dusp1	Eif1	Fbp2	Fos	Gas6	Gsta3	Gsta4	H2-Ab1	H2-D1	H2-Eb1	Ifi27	Isoc2a	Ldhd	Lgmn	Maf	Mgst1	Nabp1	Ndrg1	Npl	Nuak2	Pnrc1	Psap	Rhobtb1	Rnf186	Rtn4	Selenop	Sephs2	Sgk1	Sirpa	Slc3a2	Slc7a7	Smim22	Sult1c2	Tmem106a	Tmem37	Tmsb4x	Tpt1	Trf	Tstd1	Vkorc1	Ypel2
TABULA_MURIS_SENIS_SKIN_BULGE_KERATINOCYTE_AGEING	https://www.gsea-msigdb.org/gsea/msigdb/mouse/geneset/TABULA_MURIS_SENIS_SKIN_BULGE_KERATINOCYTE_AGEING	1110038F14Rik	2210016L21Rik	2510002D24Rik	Acbd6	Adh1	Adh7	Agr2	Alad	Aldh3a1	Alkbh6	Apoc1	Apoe	Aprt	Arglu1	Arhgap44	Arhgdib	Arl2	Arl6ip5	Atn1	Atox1	Atp6v0e	Atp6v1g1	Atraid	B2m	B4galt1	BC031181	Bad	Birc6	Blvrb	Bmyc	Bola1	Bri3	Brk1	Bsg	Calm1	Calm3	Capg	Cbarp	Cbr1	Cbx1	Ccdc28b	Cd74	Cdc42ep5	Cdpf1	Ceacam1	Cenpx	Cfap298	Chchd7	Chrac1	Cib2	Cic	Cirbp	Cited2	Cldn4	Cmip	Cmtm7	Cnp	Cnpy2	Coa3	Col3a1	Copz2	Coro1a	Cryab	Cstb	Ctnnbip1	Ctsl	Ctss	Ctsz	Cyb5a	Dcn	Dcxr	Ddhd2	Ddrgk1	Dnajc4	Dpm1	Dpy30	Dtd1	Dut	Dynll1	Dynll2	Ebpl	Ece1	Eef1d	Eif1b	Eif3f	Eif4ebp1	Emc10	Emp3	Fabp5	Fam241b	Fcgr3	Fermt1	Fgfr1	Flna	Fth1	Fxyd6	Fzd2	Gadd45b	Gadd45gip1	Gemin7	Gga1	Gm2a	Gnb2	Gnptg	Grcc10	Gstm1	Gstm2	Gstm5	H2-Ab1	H2-D1	H2-Eb1	Hcfc1r1	Hint2	Hmgb1	Hopx	Hras	Hsd17b10	Id3	Ier3	Ier5l	Iffo2	Ifi27	Ift27	Igfbp5	Ino80b	Irx5	Kdm6b	Khk	Klf4	Klf5	Kpna4	Krt14	Krt17	Krt19	Krt4	Krt8	Krtcap2	Laptm5	Lgals1	Lgals3bp	Lgals9	Lgr4	Lin37	Lmo4	Lrg1	Ltbp2	Luzp1	Ly6a	Ly6e	Macrod1	Map1lc3a	Marf1	Mea1	Mgp	Mgst1	Micos13	Mif	Mpv17l2	Mrtfb	Myo1d	Naxe	Nbl1	Ncoa3	Ndufa7	Ndufb6	Ndufb8	Ndufs4	Ndufv2	Nectin1	Nfix	Ninj1	Nol7	Npc2	Nr4a2	Nradd	Nt5c3b	Nudc	Pabpn1	Pafah1b3	Palld	Pdgfa	Pdrg1	Pdzk1ip1	Pebp1	Pfdn2	Phlda3	Plpp1	Plpp3	Pltp	Polr2e	Polr2i	Polr3gl	Ppdpf	Ppp1r13l	Ppp1r35	Pqbp1	Prdx5	Prelid1	Psmb8	Qsox1	Rac3	Rarg	Rbm26	Rbm39	Rdh13	Rflnb	Rp9	Rrn3	Rsrc2	Rtf1	S100a1	S100a13	S100a14	S100a16	S100a4	Sdc4	Selenos	Senp6	Sf3b5	Sh3pxd2a	Sin3b	Siva1	Slpi	Smco4	Snrnp27	Snw1	Sod1	Sox9	Spag7	Spint2	Spr	Spry2	Sra1	Srrm2	Ssbp3	Stmn1	Tcf7l2	Tex261	Thap3	Timp3	Tle5	Tm2d2	Tm2d3	Tm4sf1	Tmbim4	Tmem11	Tmem204	Tmem205	Tmem208	Tmem9	Tmsb4x	Tnfaip8	Tpm2	Tpt1	Trem2	Trf	Tsn	Tubb6	Txn2	Txndc17	Ubl7	Uqcc3	Urah	Usp18	Uvssa	Vim	Vkorc1	Vps72	Wfdc3	Ypel3	Zfp414	Zfp664	Zfp703	Zfpl1	Zmat5	Znhit6	Zscan26
TABULA_MURIS_SENIS_KIDNEY_BRUSH_CELL_AGEING	https://www.gsea-msigdb.org/gsea/msigdb/mouse/geneset/TABULA_MURIS_SENIS_KIDNEY_BRUSH_CELL_AGEING	Ackr3	Aldh2	Apoe	B2m	Cbr1	Cd74	Cfb	Ddt	Fbp2	H2-Ab1	H2-Eb1	Kcnk1	Pdzk1ip1	Rida	Spp1	Tmem37	Tmsb4x	Wfdc2
TABULA_MURIS_SENIS_DIAPHRAGM_MESENCHYMAL_STEM_CELL_AGEING	https://www.gsea-msigdb.org/gsea/msigdb/mouse/geneset/TABULA_MURIS_SENIS_DIAPHRAGM_MESENCHYMAL_STEM_CELL_AGEING	2310033P09Rik	4930523C07Rik	Aamdc	Apoe	Aprt	Atox1	Atp6v0e	B2m	Bri3	Bsg	Calm1	Cd74	Cdkn1a	Cenpx	Chchd7	Copz2	Coq7	Cryab	Cstb	Cygb	Ddrgk1	Dynll1	Eif1b	Emp3	Fam162a	Fmc1	Fth1	Gadd45b	Gadd45g	Gng11	Grcc10	Gstm1	H2-Ab1	H2-Eb1	Hcfc1r1	Hmgb1	Hsp90aa1	Id3	Ier3	Ifi27	Ift27	Il3ra	Inmt	Kcnj8	Kdm6b	Krt8	Krtcap2	Lgals1	Ly6a	Map1lc3a	Mea1	Micos13	Mif	Mt1	Mt2	Ndufa4l2	Ndufa7	Ndufb6	Ndufb8	Nfkbia	Nol7	Nupr1	Pdlim2	Polr2i	Psmb8	Rbm39	Rbp1	Rp9	S100a1	S100a10	S100a13	S100a16	S100a6	Saysd1	Son	Srrm2	Tcf7l2	Timm8b	Tle5	Tmem176a	Tmem176b	Tmem205	Tmsb4x	Tppp3	Tpt1	Vkorc1	Ypel3
TABULA_MURIS_SENIS_KIDNEY_KIDNEY_DISTAL_CONVOLUTED_TUBULE_EPITHELIAL_CELL_AGEING	https://www.gsea-msigdb.org/gsea/msigdb/mouse/geneset/TABULA_MURIS_SENIS_KIDNEY_KIDNEY_DISTAL_CONVOLUTED_TUBULE_EPITHELIAL_CELL_AGEING	Adgrg1	Apoe	B2m	Calm1	Cd74	Cited2	Elf3	Emb	F2rl1	H2-D1	Ifi27	Lgals3	Lmo4	Ly6e	Mier1	Mt2	Mtdh	Ndrg1	Pdcd4	Pigr	Pnrc1	Ppp1r1b	S100a10	Sec14l1	Son	Spp1	Tbc1d1	Tmsb4x	Wfdc2	Wsb1	Ywhaq
TABULA_MURIS_SENIS_SPLEEN_PROERYTHROBLAST_AGEING	https://www.gsea-msigdb.org/gsea/msigdb/mouse/geneset/TABULA_MURIS_SENIS_SPLEEN_PROERYTHROBLAST_AGEING	1810037I17Rik	Acaa1a	Acadl	Acat1	Acbd6	Adh5	Akap9	Anapc13	Anxa1	Anxa11	Anxa7	Ap2m1	Apobec3	Aprt	Atp6v1e1	Atraid	Atrx	Bad	Bag1	Bak1	Baz1a	Bbip1	Bin1	Bin3	Bsg	Btf3l4	Calm3	Capg	Ccni	Ccz1	Cd24a	Cebpd	Cenpx	Cfp	Chrac1	Churc1	Ciao2a	Cib1	Cirbp	Cited2	Ckap4	Cks2	Cmas	Cmtm7	Cnpy2	Coa3	Cops6	Cox16	Creg1	Cstb	Ctcf	Ctsd	Cwc15	Cyb5a	Ddrgk1	Ddx46	Def6	Denr	Dnajc3	Dpm1	Dpy30	Dtymk	Dut	Ech1	Eef1d	Eif1b	Eif2a	Eif4a3	Eif4e2	Elf1	Emc10	Emg1	Esd	Exosc3	Fabp5	Fam111a	Fam133b	Fermt3	Fh1	Fkbp4	Fmc1	Fnta	Fubp1	G3bp2	Gadd45gip1	Gemin7	Glipr1	Grina	Gtf2a2	Gtf3a	Guk1	Gusb	Hdac1	Hdlbp	Hint2	Hmgb1	Hnrnpc	Hnrnpd	Hnrnpdl	Hnrnpk	Hp	Hsd17b10	Hsp90aa1	Idh2	Idh3b	Idh3g	Ifi27	Ifitm1	Ilf2	Immt	Imp3	Iqgap2	Khk	Kif5b	Krcc1	Krtcap2	Lat2	Lgals1	Lsm14a	Lsm7	Map2k3	Mat2a	Maz	Mff	Micos13	Mif	Mlec	Mt1	Mtch1	Mtdh	Mvb12a	Nans	Nap1l4	Ndufa7	Ndufb6	Ndufb8	Ndufs2	Ndufs4	Ndufv2	Nelfb	Nol7	Nsa2	Nt5c3	Nudc	Oser1	Osgep	P4hb	Pabpn1	Paics	Pak1ip1	Pcbp1	Pcnp	Pdia4	Pdrg1	Pebp1	Pfdn2	Pgam1	Pgk1	Pgp	Pigt	Pih1d1	Pim1	Pnn	Pnp	Polr2c	Polr2i	Polr2k	Polr2m	Ppp1r2	Prelid1	Prpf19	Prpf4b	Psmd3	Psmd6	Pts	Pycard	Rab24	Rab32	Rab4b	Rad21	Rad23a	Rbbp7	Rbm39	Rgs19	Rp9	Rpa3	Rpia	Rpp21	Rsl1d1	Rsrc2	Rtf1	S100a10	S100a8	S100a9	Sar1b	Sdha	Sdhd	Selenos	Sf3b5	Sin3b	Siva1	Slc38a2	Slc3a2	Slpi	Sltm	Smc1a	Smc3	Smc4	Smc6	Smim11	Snrnp27	Snrpf	Snx1	Sod1	Sod2	Son	Spag7	Sra1	Sri	Srrm2	Srsf1	Srsf2	Srsf3	Ssb	Stmn1	Suclg1	Taf10	Tcof1	Tex261	Tial1	Timm8b	Tm2d2	Tm9sf3	Tmbim4	Tmco1	Tmem147	Tmem176a	Tmem208	Tmem33	Tnfaip8	Tram1	Trappc5	Trim28	Tsn	Txn1	Txn2	Txndc17	Txnl4a	Ubl7	Unc50	Uqcc3	Utp3	Vdac3	Vrk1	Vrk3	Was	Ybx3	Yeats4	Yif1b	Ywhaq	Zeb2	Zranb2
TABULA_MURIS_SENIS_SPLEEN_GRANULOCYTE_AGEING	https://www.gsea-msigdb.org/gsea/msigdb/mouse/geneset/TABULA_MURIS_SENIS_SPLEEN_GRANULOCYTE_AGEING	AA467197	Add3	Adpgk	Aldh2	Anapc13	Arhgdib	Arid4a	Atp6v1e1	Atrx	Baz1a	Brk1	Cd24a	Cdk1	Cdk11b	Cebpd	Cenpa	Ckap4	Cybb	Eif1b	Eif3f	Emp3	Ets1	Gtf2a2	Hdac1	Hnrnpk	Hsd17b10	Itgb2	Kif5b	Krcc1	Lcn2	Lmo4	Lrrc58	Ltf	Lyn	Mki67	Mpst	Myo1f	Ndufb8	Pgp	Plin3	Ppp1r12a	Rflnb	Rgs19	Rock1	Sdcbp	Smim14	Snx6	Son	Sqor	Sri	Srrm2	Syne1	Tle5	Tram1	Usp39	Vapa
TABULA_MURIS_SENIS_MAMMARY_GLAND_STROMAL_CELL_AGEING	https://www.gsea-msigdb.org/gsea/msigdb/mouse/geneset/TABULA_MURIS_SENIS_MAMMARY_GLAND_STROMAL_CELL_AGEING	Ackr3	Add3	Ahnak	Anpep	Anxa1	Apoe	App	Arid5a	Atf3	Atox1	Blvrb	Bsg	Btg2	C3	Calm1	Calm3	Capg	Cavin1	Cd248	Cd34	Cd55	Cdkn1a	Cebpd	Cfb	Cirbp	Cnpy2	Col4a1	Cpq	Cygb	Dcn	Dmkn	Dusp1	Ecm1	Egr1	Eln	Emilin2	Emp3	Entpd2	Fcgrt	Fhl1	Fos	Fuca1	Fxyd5	Gas6	Gm2a	Gnb2	Gngt2	Gpnmb	Grcc10	Grn	Gstm1	H2-D1	Hcfc1r1	Hmgb1	Hsd11b1	Iah1	Id3	Ifngr1	Igfbp4	Igfbp5	Inmt	Irf1	Itgb5	Kdm6b	Klf4	Krtcap2	Lgals1	Lpar1	Lsp1	Ly6a	Mapk3	Mcl1	Mgst1	Mmp23	Mtch1	Mxra8	Myadm	Naxe	Nbl1	Ndn	Ndufb8	Nfia	Nfib	Nfix	Nfkbiz	Nr4a1	Pam	Pcolce	Pdlim2	Pltp	Prnp	Prss23	Ptges	Ptov1	S100a1	S100a13	S100a16	S100a6	Scara3	Selenop	Serpine1	Sgce	Slit3	Smim11	Smim14	Smpd3	Socs3	Sri	Tcf4	Tgfbr2	Tgfbr3	Timp2	Timp3	Tle5	Tmem134	Tmem147	Tnfaip2	Tppp3	Tsc22d3	Txnip	Vkorc1	Ypel3	Zfp385a
TABULA_MURIS_SENIS_LUNG_BRONCHIAL_SMOOTH_MUSCLE_CELL_AGEING	https://www.gsea-msigdb.org/gsea/msigdb/mouse/geneset/TABULA_MURIS_SENIS_LUNG_BRONCHIAL_SMOOTH_MUSCLE_CELL_AGEING	Adk	Aldh2	Arid5a	Atf3	B2m	Ccnd2	Cd74	Cdk19	Cdkn1a	Cebpd	Cldn5	Cryab	Depp1	Elf1	Emp3	Enpp4	Fxyd5	Gbp2	Gbp4	Gbp7	Gja4	Gstm1	Gstm2	H2-Ab1	H2-D1	H2-Eb1	Hilpda	Hsp90aa1	Ier3	Ifit3	Jam2	Klf3	Klf4	Lima1	Lrg1	Ly6a	Nfib	Nr4a1	Nrarp	Palmd	Pcm1	Pkm	Plaat3	Pnrc1	Prss23	Psmb8	Sema3c	Smad7	Spag7	Srgn	Syne1	Tgm2	Tle5	Tm4sf1	Tspan8	Upp1
TABULA_MURIS_SENIS_LIVER_MATURE_NK_T_CELL_AGEING	https://www.gsea-msigdb.org/gsea/msigdb/mouse/geneset/TABULA_MURIS_SENIS_LIVER_MATURE_NK_T_CELL_AGEING	Adar	Brk1	Bsg	Cd68	Cd74	Cited2	Coa3	Ctsz	Eif4ebp2	Fcer1g	Fos	Gabpb1	Hagh	Hdlbp	Hexb	Lgmn	Lnpep	Mff	Msn	Msra	Mtdh	Nudc	Pgp	Plaat3	Plekho1	Ppip5k2	Sec24c	Shisa5	Smarcc1	Smc4	Sod1	Stat3	Tle5	Tmed5	Ubl7	Usp24	Zdhhc20	Zfp706
TABULA_MURIS_SENIS_KIDNEY_PODOCYTE_AGEING	https://www.gsea-msigdb.org/gsea/msigdb/mouse/geneset/TABULA_MURIS_SENIS_KIDNEY_PODOCYTE_AGEING	2200002D01Rik	4931406C07Rik	Acot13	Akr7a5	Aldh2	Apoe	Atox1	B2m	C130074G19Rik	C3	Cat	Ccnd1	Cd74	Cib1	Cryz	Cstb	Ctsb	Ctsz	Cxcl16	Dab2	Esd	Fermt1	Fth1	Fut9	Gcnt1	Gipc2	Grina	Gstm5	H2-Ab1	H2-D1	H2-Eb1	Iah1	Idh1	Igfbp4	Itgb6	Ivns1abp	Khk	Krtcap2	Lap3	Lgals1	Lgals3bp	Lgmn	Ly6a	Ly6e	Mgst1	Mif	Msra	Myof	Ndrg1	Npc2	Pdzk1ip1	Pebp1	Phlda3	Psap	Rida	S100a10	Selenop	Sfxn1	Slc4a4	Snx7	Spp1	Steap2	Sult1d1	Sytl2	Tkfc	Tmbim4	Tmem176a	Tmem176b	Tmem205	Tnfrsf12a	Tpt1	Ttc36
TABULA_MURIS_SENIS_LUNG_ADVENTITIAL_CELL_AGEING	https://www.gsea-msigdb.org/gsea/msigdb/mouse/geneset/TABULA_MURIS_SENIS_LUNG_ADVENTITIAL_CELL_AGEING	Anxa1	Apoe	B2m	BC031181	Bmyc	Bsg	Calm1	Cbr1	Cd74	Cd82	Cdkn1a	Ces1d	Chrac1	Crlf2	Cryab	Cyb5a	Ddhd2	Ddrgk1	Dnajc3	Efemp1	Eif3f	Emp3	Fth1	Fxyd6	Grina	Gsta3	H2-Ab1	H2-D1	Hadh	Hsd11b1	Hsp90aa1	Hspb1	Id3	Idh2	Klf7	Lgals3bp	Litaf	Map1lc3a	Mt1	Naxd	Nbl1	Nfkbia	Npdc1	Nudc	Pebp1	Phlda3	Pnp	Prelid1	Psmb8	Psmd6	Rassf1	Rbp1	S100a8	S100a9	Sbds	Sdc4	Selenbp1	Selenos	Sod2	Spr	Tex261	Tmem176a	Tmem176b	Tmem59	Trf	Tsc22d1	Tubb6	Txn2
TABULA_MURIS_SENIS_SPLEEN_MEGAKARYOCYTE_ERYTHROID_PROGENITOR_CELL_AGEING	https://www.gsea-msigdb.org/gsea/msigdb/mouse/geneset/TABULA_MURIS_SENIS_SPLEEN_MEGAKARYOCYTE_ERYTHROID_PROGENITOR_CELL_AGEING	Acp5	Adk	Asns	Atp8a1	Blvrb	Car2	Ctse	Eid1	Fam111a	Fth1	Gstm5	Hba-a2	Hebp1	Mcm5	Rgcc	Rrm1	Smc3	St3gal6	Tfrc	Tk1	Vrk1
TABULA_MURIS_SENIS_SPLEEN_NK_CELL_AGEING	https://www.gsea-msigdb.org/gsea/msigdb/mouse/geneset/TABULA_MURIS_SENIS_SPLEEN_NK_CELL_AGEING	B2m	Bcl2a1b	Cirbp	Itm2c	Kit	Lpxn	Ly6e	Mfsd10	Psmb8	Rab8b	Rgs1	S100a9	Spint2	Tox	Tpt1	Uba52
TABULA_MURIS_SENIS_KIDNEY_KIDNEY_LOOP_OF_HENLE_THICK_ASCENDING_LIMB_EPITHELIAL_CELL_AGEING	https://www.gsea-msigdb.org/gsea/msigdb/mouse/geneset/TABULA_MURIS_SENIS_KIDNEY_KIDNEY_LOOP_OF_HENLE_THICK_ASCENDING_LIMB_EPITHELIAL_CELL_AGEING	4833439L19Rik	Acsl4	Adgrg1	Ap2a2	Aplp2	Apoe	Atp6v1g1	B2m	Bmp4	C130074G19Rik	Calm1	Cd2ap	Cd74	Chp1	Clu	Ctsd	Cttn	Cxcl16	Dnajc3	Dusp3	Dynll1	Emb	Fgf1	Foxq1	Fth1	Gas6	Gipc2	H2-Ab1	H2-D1	H2-Eb1	Hpcal1	Itm2c	Ivns1abp	Kctd1	Kif5b	Lgals3	Lmo4	Ly6e	Mal	Man2a1	Mfge8	Msi2	Mt2	Ndrg1	Nuak2	Pdcd4	Pgk1	Pigr	Pkp4	Ppm1h	Pts	Rab6b	Raly	Sec14l1	Slc5a1	Smad7	Spp1	Srrm2	Stat3	Stk39	Tesc	Tfcp2l1	Timp3	Tle5	Tmbim6	Tmem176a	Tmem176b	Tmprss2	Tmsb4x	Tnfaip2	Tpt1	Tubb2b	Wfdc2	Wsb1
ZHANG_UTERUS_C7_EPITHELIAL2_CELL	https://www.gsea-msigdb.org/gsea/msigdb/mouse/geneset/ZHANG_UTERUS_C7_EPITHELIAL2_CELL	1810037I17Rik	2200002D01Rik	Alcam	Anpep	Anxa1	Anxa4	Anxa7	Ap2b1	Ap2m1	Aqp5	Armc10	Arpc4	Asah1	Atp1a1	Atp1b3	Atp2c2	Bace2	Bak1	Bcap31	Bcat1	Bmyc	Brix1	Bzw2	C3	Calm3	Capg	Car12	Car2	Cbx1	Ccnd1	Cd24a	Cd2ap	Cdc42ep5	Cdca3	Cdh1	Ceacam1	Cenpa	Cfap298	Cfb	Chka	Ciao2a	Cib1	Clca1	Cldn4	Coa3	Cttn	Cxcl17	Cystm1	Dcxr	Ddx1	Denr	Dpy30	Dtymk	Dut	Dynll1	Eef1d	Eif4a2	Eif4e2	Elavl1	Elf3	Elovl5	Emg1	Enpp3	Errfi1	Ezr	F2rl1	F3	Fam107b	Fam20c	Fam3c	Farsb	Fcf1	Fermt1	Fkbp11	Fkbp4	Fmc1	Fuca1	Fuca2	Fut2	G6pdx	Gadd45gip1	Gipc1	Gjb2	Gltp	Gmds	Gnb2	Golm1	Golph3	Gsta4	Gsto1	Gtf3c6	Hbegf	Hmgb1	Hnrnpc	Hnrnpk	Idh3b	Ier3	Ifitm1	Jup	Kcnk1	Kif5b	Krt19	Krt8	Krtcap3	Lamc2	Lap3	Lcn2	Lsm7	Lsr	Ltf	Ly6a	Mad2l1	Mall	Mfsd4a	Muc1	Muc4	Naaa	Naxd	Ncoa7	Ncstn	Ndufa9	Ndufb6	Ndufb8	Ndufs4	Ndufv2	Net1	Nol7	Nsun2	Nudc	Ostf1	Pak1ip1	Pdia4	Pdzk1ip1	Pebp1	Pepd	Perp	Pfdn2	Pgk1	Pglyrp1	Phlda1	Pigt	Pigyl	Pkm	Plet1	Plpp2	Polr2k	Por	Ppa1	Ppp1r14b	Prap1	Prdx5	Prelid1	Prkab1	Prom1	Psat1	Psmd3	Psme2b	Pycard	Pycr2	Qsox1	Rab11a	Rab32	Rbbp7	Rfk	Rnf128	Rpa3	Rpf1	Rrm1	Rtn4	Ruvbl2	S100a10	S100g	Sae1	Sap18	Sat1	Sdhd	Sftpd	Sfxn1	Sgms2	Slc1a5	Slc44a4	Smarca4	Smim22	Smox	Snrpf	Snx7	Spc24	Spint2	Spp1	Sprr1a	Sprr2f	Srsf1	Srsf3	Suclg1	Tacstd2	Tcim	Tgm2	Thyn1	Timm8b	Tmbim6	Tmem176a	Tmem208	Tmem45b	Tmod3	Trim15	Tspan8	Txn1	Txnl4a	Txnrd1	Uba52	Uchl3	Urah	Wfdc2	Ybx3	Ythdc1	Zfand5	Zfp706
TABULA_MURIS_SENIS_HEART_AND_AORTA_ENDOTHELIAL_CELL_OF_CORONARY_ARTERY_AGEING	https://www.gsea-msigdb.org/gsea/msigdb/mouse/geneset/TABULA_MURIS_SENIS_HEART_AND_AORTA_ENDOTHELIAL_CELL_OF_CORONARY_ARTERY_AGEING	4930523C07Rik	AU021092	Ablim3	Adgrg1	Aldh2	Anxa7	App	B2m	Btg2	Capg	Cd36	Cd74	Cdh13	Cdkn1a	Cebpd	Cirbp	Cldn5	Clu	Ctsd	Cyb5r3	Cyp4b1	Dcn	Ddrgk1	Dnajc3	Eef1d	Ehd1	Ehd4	Elf1	Epas1	Fos	Gadd45g	Galnt18	Gbp2	Gngt2	Gstm2	H2-Ab1	H2-D1	Hey1	Hrct1	Hsp90aa1	Icam1	Id1	Id3	Ier3	Ier5	Irf1	Kif5b	Klf3	Klf4	Klf7	Lima1	Litaf	Lnx1	Lpl	Ly6a	Maff	Mfge8	Mgll	Ndrg1	Nfib	Nostrin	Pim3	Pkm	Pkp4	Plaat3	Plat	Plcb4	Pnrc1	Ppp1r15a	Psap	Psmb8	Rassf1	Rassf9	Rbm39	S100a6	Serpinb6a	Sgms1	Sh3bp5	Slc38a2	Slc3a2	Slfn2	Smad6	Smad7	Sncg	Socs3	Sod1	Son	Sox18	Srrm2	Stat3	Tgm2	Tmem140	Tmod3	Tppp3	Tsc22d1	Tspan2	Vim	Xdh
TABULA_MURIS_SENIS_KIDNEY_KIDNEY_MESANGIAL_CELL_AGEING	https://www.gsea-msigdb.org/gsea/msigdb/mouse/geneset/TABULA_MURIS_SENIS_KIDNEY_KIDNEY_MESANGIAL_CELL_AGEING	Cd74	Cgnl1	Clu	Ctsd	Fcer1g	Fth1	H2-Ab1	H2-D1	H2-Eb1	Jam2	Ly6a	Mgst1	Ndrg1	Prss23	Ssb	Timp3	Zfp704
TABULA_MURIS_SENIS_LIMB_MUSCLE_ENDOTHELIAL_CELL_AGEING	https://www.gsea-msigdb.org/gsea/msigdb/mouse/geneset/TABULA_MURIS_SENIS_LIMB_MUSCLE_ENDOTHELIAL_CELL_AGEING	Aldh2	App	Atf3	B2m	Calm1	Capg	Car8	Ccnd2	Cd274	Cd36	Cd74	Cdkn1a	Cyp4b1	Dnaja1	Egr1	Gbp2	Gbp3	Gbp4	Gbp7	Grina	Gstm1	H2-Ab1	H2-D1	H2-Eb1	Hsp90aa1	Ifit3	Irf1	Irgm1	Jam2	Kitl	Lgals3	Ly6a	Mgll	Oat	Palmd	Pkm	Plaat3	Ppa1	Psmb8	S100a6	Slc3a2	Slfn2	Sncg	Sod1	Srrm2	Tm4sf1	Tmod3	Tspan13	Vwa1	Xdh
DESCARTES_ORGANOGENESIS_ENDOTHELIAL_CELLS	https://www.gsea-msigdb.org/gsea/msigdb/mouse/geneset/DESCARTES_ORGANOGENESIS_ENDOTHELIAL_CELLS	AU021092	Adam19	Adgrf5	Arhgap18	Arhgap27	Asah2	Bcl2	Bmx	C130074G19Rik	Calcrl	Car8	Card10	Cav2	Cd109	Cd34	Cd93	Cgnl1	Clca2	Cldn5	Col15a1	Col4a1	Depp1	Dusp5	Ece1	Enpp3	Epas1	Epha2	Ets1	Fam43a	Flnb	Foxo1	Foxq1	Fzd4	Galnt4	Gdpd3	Gja4	Hbegf	Ica1	Itpkb	Itpr3	Kcnj2	Kctd12b	Mall	Map4k5	Mmp28	Msn	Myo6	N4bp3	Nfkbia	Notch4	Nr4a1	Pald1	Pde8a	Pdgfb	Pgm2	Plpp1	Plxnd1	Ppp1r13b	Prex2	Ptk2	Ralb	Rasip1	Rgs3	Rin3	Ripply3	S100a16	Serpine1	Sh3bp5	Shroom2	Snrk	Sox18	Stap2	Tcim	Tek	Tm4sf1	Tmem204	Tmem88	Tspan15	Uprt	Vash1	Vsig2	Vwa1	Yes1
TABULA_MURIS_SENIS_AORTA_AORTIC_ENDOTHELIAL_CELL_AGEING	https://www.gsea-msigdb.org/gsea/msigdb/mouse/geneset/TABULA_MURIS_SENIS_AORTA_AORTIC_ENDOTHELIAL_CELL_AGEING	Ablim3	Apoe	Arglu1	B2m	BC031181	Bin1	Bri3	Bsg	Btg2	Cavin1	Cavin2	Cd36	Cd74	Cdh13	Cebpd	Cfh	Cldn5	Cpsf1	Csf1r	Csf2rb	Ctnnbip1	Dcn	Ddrgk1	Depp1	Dnaja1	Dusp3	Dynll2	Ece1	Egr1	Eif1	Eif3f	Emc10	Fabp4	Fabp5	Fip1l1	Fos	Fth1	Fubp3	Gadd45g	Gnb2	Gng11	Gstm1	Gstm2	Gstt2	H2-Ab1	H2-Eb1	Idh2	Irgm2	Kdm6b	Klf4	Krt14	Krt15	Lgmn	Lonrf1	Lpl	Ltf	Mall	Map1lc3a	Mcur1	Mgll	Mgp	Mrtfb	Ndrg1	Nol7	Npc2	Nr4a1	Pabpc1	Pltp	Pnrc1	Ppic	Ppp1r2	Prelid1	Prnp	Ptger4	Qdpr	Rbm26	Rin3	Rp9	Rtf1	Sdc4	Smagp	Smco4	Sncg	Socs2	Sod1	Spr	Srsf2	Stx18	Tle5	Tmem119	Tmsb4x	Tnfrsf10b	Tob1	Tpm1	Tpt1	Trf	Tspan13	Tut7	Vim	Vsir	Ybx3	Ypel3	Zfp369	Zscan26
TABULA_MURIS_SENIS_BROWN_ADIPOSE_TISSUE_MYELOID_CELL_AGEING	https://www.gsea-msigdb.org/gsea/msigdb/mouse/geneset/TABULA_MURIS_SENIS_BROWN_ADIPOSE_TISSUE_MYELOID_CELL_AGEING	Apbb1ip	Apoe	Arhgap17	Arhgef1	Asph	Atp1a1	Atp2a3	Atxn2l	Birc6	Bri3	Bsg	C1qa	C1qb	C1qc	Calm3	Cavin1	Cd274	Cd36	Cd74	Cebpd	Celf1	Ckb	Crlf2	Csf1r	Csf2ra	Cul1	Dcn	Dock2	Dok1	Dusp5	Egr1	Eno3	Ep400	Erbin	Errfi1	Fmnl1	Foxp1	Gnb2	Gpsm3	H2-Ab1	H2-Eb1	H2-Q6	Hexb	Hps4	Id3	Kdm6b	Kpna4	Krt15	Lars2	Leng8	Lgmn	Limd2	Lmo4	Lrrc58	Ly6a	Lyz1	Map3k14	Map3k5	Mier1	Mtdh	Nfkbiz	Oxct1	Pebp1	Pgp	Pigt	Ppp1r18	Rara	Rel	Rock2	Rtf1	Sdc4	Selenop	Smg1	Socs3	Srrm2	Stk24	Tcf7l2	Tle5	Tm9sf3	Tmem119	Tnf	Tpm1	Traf1	Trf	Trim28	Ugdh	Ugp2	Vapb	Vasp	Zfand3	Zfp703
TABULA_MURIS_SENIS_DIAPHRAGM_SKELETAL_MUSCLE_SATELLITE_CELL_AGEING	https://www.gsea-msigdb.org/gsea/msigdb/mouse/geneset/TABULA_MURIS_SENIS_DIAPHRAGM_SKELETAL_MUSCLE_SATELLITE_CELL_AGEING	Adh1	Apoe	Atox1	B2m	Bola1	Calm1	Capg	Cenpx	Chchd7	Cryab	Dcn	Dynll1	Emp3	Fam162a	Fmc1	Fth1	Gadd45b	Gstm1	Hmgb1	Hsp90aa1	Id3	Krt14	Map1lc3a	Mgll	Micos13	Mif	Mt1	Mt2	Nbl1	Ndufa7	Ndufb6	Nfkbia	Pfdn2	Ppp1r14b	Prelid1	Rbm39	Selplg	Son	Srrm2	Tcf7l2	Tle5	Tmem11	Tmsb4x	Tnfrsf12a	Tpm2	Tppp3	Tpt1	Zmat5
TABULA_MURIS_SENIS_MARROW_LATE_PRO_B_CELL_AGEING	https://www.gsea-msigdb.org/gsea/msigdb/mouse/geneset/TABULA_MURIS_SENIS_MARROW_LATE_PRO_B_CELL_AGEING	Alad	B2m	Blvrb	Bsg	Calm1	Car2	Ccnd2	Cisd3	Dok3	Edem1	Eef1d	Emc10	Fth1	Gadd45gip1	Gmfg	Grcc10	H2-M3	Hes6	Hp	Hsd11b1	Ifnar2	Ift27	Kcnn4	Lcn2	Lmo4	Mea1	Naxe	Ndufb8	Ninj1	Nol7	Npc2	Ostf1	Pafah1b3	Pebp1	Pkm	Plaat3	Ppp1r35	Prdx5	Prelid1	Psmb8	S100a6	S100a8	S100a9	Sdc4	Sin3b	Slc3a2	Slpi	Spi1	Spint2	Stmn1	Tex261	Tle5	Tm2d2	Tmbim4	Tmbim6	Tmem176a	Tmsb4x	Tpt1	Trp53i11	Txn2	Ypel3	Zbp1
TABULA_MURIS_SENIS_MARROW_NK_CELL_AGEING	https://www.gsea-msigdb.org/gsea/msigdb/mouse/geneset/TABULA_MURIS_SENIS_MARROW_NK_CELL_AGEING	1110038F14Rik	2210016L21Rik	2310039H08Rik	2510002D24Rik	2810004N23Rik	Abcg1	Acot13	Apbb1ip	Apoe	Aprt	Arhgdib	Arpc4	Asf1a	Atp6v0e	Atp6v1g1	B2m	BC031181	Bag1	Bcl2a1b	Bri3	Brk1	Bsg	Calm1	Calm3	Ccdc32	Cd37	Cd74	Cenpx	Chchd7	Chrac1	Cib1	Cirbp	Ckb	Crlf2	Cstb	Ctss	Ddrgk1	Dguok	Dnlz	Dpm1	Dtnbp1	Eef1d	Eif3f	Emc10	Emp3	Enoph1	Exosc3	Faap20	Fcer1g	Fcgr4	Flna	Fth1	Fxyd5	Gadd45gip1	Gemin7	Glipr1	Gmfg	Gnb2	Gnptg	Gpsm3	Grcc10	Grina	Guk1	H2-Ab1	H2-Eb1	Hcfc1r1	Iah1	Ilkap	Ino80b	Ipo13	Krtcap2	Lcn2	Lgals3	Limd2	Lrg1	Lsp1	Mea1	Med29	Mettl26	Mfsd10	Micos13	Mmp9	Mphosph8	Mpv17l2	Mvb12a	Ndufb8	Ndufs4	Nol7	Npc2	Pdrg1	Pebp1	Pfdn2	Pglyrp1	Pih1d1	Plaat3	Polr2e	Polr2i	Ppdpf	Ppp1r18	Ppp1r35	Pqbp1	Prdx5	Prelid1	Psmb8	Pts	Rbm39	Rfxank	Rhog	Rilpl2	Rp9	Rpp21	S100a13	S100a6	S100a8	Saysd1	Selenos	Sf3b5	Shisa5	Sin3b	Slpi	Slu7	Spi1	Sra1	Srgn	Sri	Sugt1	Surf1	Tex261	Thap7	Thyn1	Tle5	Tm2d3	Tmem11	Tmem134	Tmem147	Tmem208	Tmem223	Tmsb4x	Tsn	Ttc1	Ttc7	Txn1	Utp11	Utp3	Vasp	Wbp1	Wfdc17	Ypel3	Zmat5
TABULA_MURIS_SENIS_LIVER_MYELOID_LEUKOCYTE_AGEING	https://www.gsea-msigdb.org/gsea/msigdb/mouse/geneset/TABULA_MURIS_SENIS_LIVER_MYELOID_LEUKOCYTE_AGEING	Agpat4	Cd52	Cd74	Cxcl16	H2-Ab1	H2-Eb1	Id3	Ifrd1	Il1b	Inmt	Krt15	Nr4a1	Pim1	Rasgef1b	Rilpl2	Slc16a3
TABULA_MURIS_SENIS_PANCREAS_LEUKOCYTE_AGEING	https://www.gsea-msigdb.org/gsea/msigdb/mouse/geneset/TABULA_MURIS_SENIS_PANCREAS_LEUKOCYTE_AGEING	Atf3	Bsg	Cela1	Csf2ra	Dnttip2	Hcls1	Limd2	Nupr1	Ppp1r18	Ptpn1	Reg1	Rnase1	Spi1	Tle5	Yipf3
ZHANG_UTERUS_C0_SECRETORY_STROMAL3_NPPC_HIGH_CELL	https://www.gsea-msigdb.org/gsea/msigdb/mouse/geneset/ZHANG_UTERUS_C0_SECRETORY_STROMAL3_NPPC_HIGH_CELL	Ackr3	Ahnak	Akr1c14	Anxa1	Anxa6	Arl4c	Atp8a1	Btg2	Cavin1	Cd164	Cd248	Cd34	Cdh11	Cebpd	Ckap4	Ckb	Col15a1	Col3a1	Col4a1	Col5a2	Col6a3	Copg1	Copz2	Cryab	Csrnp1	Cstb	Cyb5a	Dcn	Dnajb1	Dnajb4	Dusp1	Egr1	Ehd1	Eif4a2	Eif4ebp1	Eln	Emb	Emp1	Errfi1	Fkbp9	Fos	Ftl1-ps1	Gadd45g	Gas6	Gja1	Hdlbp	Hk2	Hsph1	Htra1	Idh1	Ifrd1	Igf1	Il6st	Inhbb	Itga5	Itgb5	Kdelr3	Klf4	Lamb1	Lgals1	Lrig1	Maf	Maged1	Maged2	Man1a	Map1lc3a	Mfge8	Mmp19	Mmp23	Mxra8	Myadm	Nfkbia	Oaf	P4hb	Palld	Pgrmc1	Phlda1	Pim1	Pim3	Plpp3	Pnp	Pnrc1	Ppic	Ppp1r15a	Prss23	Raly	Ramp3	Rcn1	Rcn3	S100a10	S100a16	S100a6	Sap18	Scube1	Sdc4	Selenos	Serpinb6a	Serpine1	Sgk1	Socs2	Sphk1	Stt3a	Tcf4	Thbs1	Tmem109	Tmem119	Tnfrsf12a	Tpm2	Tppp3	Trib1	Tubb2a	Tubb6	Uba52	Ube2g2	Ugp2	Umps	Vapa	Vim	Vkorc1	Wls	Wnt5a	Xbp1	Zfand5
ZHANG_UTERUS_C6_ENDOTHELIAL_PLVAP_HIGH_CELL	https://www.gsea-msigdb.org/gsea/msigdb/mouse/geneset/ZHANG_UTERUS_C6_ENDOTHELIAL_PLVAP_HIGH_CELL	Adgrf5	Aopep	Atf3	Atp1b3	B2m	Calm1	Cd200	Cd93	Cebpd	Clec2d	Clu	Cyb5r3	Dynll1	Ehd4	Epas1	Fkbp1a	Fxyd5	Gng11	H2-D1	H2-Q7	Hsp90aa1	Hspa1b	Hspb1	Icam1	Id1	Id3	Ier3	Irf1	Lrg1	Ly6a	Ly6e	Msn	Nfkbia	Nfkbiz	Pim3	Plpp1	Plpp3	Pltp	Psmb8	Rab11a	Rasip1	S100a13	S100a16	Socs2	Socs3	Son	Tgm2	Timp3	Tm4sf1	Tmem176a	Tmem176b	Tmem88	Tmsb4x	Tsc22d1	Tshz2	Tspan13	Vim
TABULA_MURIS_SENIS_TRACHEA_MACROPHAGE_AGEING	https://www.gsea-msigdb.org/gsea/msigdb/mouse/geneset/TABULA_MURIS_SENIS_TRACHEA_MACROPHAGE_AGEING	Bgn	Bsg	Capg	Cyb5r3	Dnajb1	Eif3f	Emc10	Esd	Fabp5	Lgals3	Ly6a	Lyz1	Pebp1	Prelid1	Rab4b	Spry2	Tle5	Txn2	Vasp
TABULA_MURIS_SENIS_BROWN_ADIPOSE_TISSUE_B_CELL_AGEING	https://www.gsea-msigdb.org/gsea/msigdb/mouse/geneset/TABULA_MURIS_SENIS_BROWN_ADIPOSE_TISSUE_B_CELL_AGEING	4930523C07Rik	Aldh2	Anxa4	Apbb1ip	Apoe	App	Aqr	Arpc4	Atp1a1	B2m	Bri3	Bsg	C1qb	Capg	Car2	Ccdc88c	Cd36	Cd68	Cdkn1a	Cebpd	Cirbp	Clptm1	Crlf2	Csrnp1	Ctsb	Ctsd	Ctsl	Ctsz	Dcn	Dcun1d1	Ddrgk1	Dnajc3	Dusp5	Efcab14	Egr1	Emc10	Errfi1	Fabp4	Fahd1	Fam204a	Fam43a	Fcer1g	Fcgrt	Gadd45g	Gadd45gip1	Grn	Gstm1	Hexb	Icam1	Id3	Ifngr1	Igfbp5	Inmt	Irgm1	Itgb1	Itm2c	Kdm6b	Khnyn	Kpna4	Laptm4b	Lgals3	Lgals3bp	Limd2	Ly6a	Maged1	Map1lc3a	Mfge8	Mgll	Mt2	Mxra8	Myo6	Pkm	Plekho1	Plpp3	Pltp	Ppm1h	Ppp1r35	Prdx5	Prelid1	Prnp	Psap	Psip1	Psmb8	Pura	Rab11a	Rab43	Rbl2	Rbm38	Rbm39	Rcn3	Scamp2	Selenop	Selplg	Senp6	Serpinb6a	Serpine2	Sgk1	Shisa5	Sidt2	Sipa1	Smim14	Stk24	Tex261	Tgfbi	Timp2	Tle5	Tmed4	Tmem109	Tmem176a	Tmem176b	Tmem59	Tpm1	Tppp3	Tram1	Tspan2	Tubb6	Ubl7	Vim	Vsir	Xbp1	Zfand5
ZHANG_UTERUS_C2_SECRETORY_STROMAL3_RAMP3_HIGH_CELL	https://www.gsea-msigdb.org/gsea/msigdb/mouse/geneset/ZHANG_UTERUS_C2_SECRETORY_STROMAL3_RAMP3_HIGH_CELL	Ackr3	Anxa1	Arl4c	Atp8a1	Cd164	Cd248	Cd34	Cdh11	Ckap4	Ckb	Col15a1	Col3a1	Col5a2	Col6a3	Cryab	Cstb	Cyb5a	Dcn	Dnajb1	Dusp1	Ech1	Egr1	Eif4a2	Eln	Emb	Errfi1	Fos	Ftl1-ps1	Gadd45g	Gas6	Gja1	Hdlbp	Hspa1b	Htra1	Igf1	Igfbp5	Inhbb	Kdelr3	Klf4	Lgals1	Maged1	Maged2	Map1lc3a	Mfge8	Mmp19	Mmp23	Mxra8	Nedd4	P4hb	Pgrmc1	Pnp	Ppic	Ppp1r15a	Prss23	Raly	Ramp3	Rcn1	Rcn3	S100a16	Scube1	Selenos	Serpine1	Sgk1	Tcf4	Tmem109	Tmem119	Tnfrsf12a	Tppp3	Tubb2a	Tubb6	Uba52	Vapa	Vim	Vkorc1	Wnt5a
TABULA_MURIS_SENIS_KIDNEY_FENESTRATED_CELL_AGEING	https://www.gsea-msigdb.org/gsea/msigdb/mouse/geneset/TABULA_MURIS_SENIS_KIDNEY_FENESTRATED_CELL_AGEING	Aldh2	Aopep	Apoe	B2m	Car8	Cd74	Cfb	Egln3	Foxp1	Fth1	Fxyd5	H2-Ab1	H2-Eb1	Ly6a	Mal	Mlec	Plaat3	Plat	Psmb8	Rassf9	S100a6	Scn1b	Serpine2	Smad7	Sncg	Sod1	Spp1	Synpo	Tle5	Tmsb4x	Tnfaip2	Tpt1	Vim
TABULA_MURIS_SENIS_HEART_FIBROBLAST_OF_CARDIAC_TISSUE_AGEING	https://www.gsea-msigdb.org/gsea/msigdb/mouse/geneset/TABULA_MURIS_SENIS_HEART_FIBROBLAST_OF_CARDIAC_TISSUE_AGEING	Adh1	Apoe	Arhgdib	Arpc4	Atf3	B2m	Bri3	Bsg	C1qa	C1qb	C1qc	C3	Capg	Ccn5	Cd74	Cd82	Ces1d	Cirbp	Cmtm3	Cryab	Ctsb	Cyb5r3	Cygb	Cystm1	Ddhd2	Efemp1	Egr1	Eif3f	Emc10	Fos	Fth1	Fxyd5	Fxyd6	Gadd45b	Gna11	Gpnmb	Grina	Gsta3	Gstm1	H2-Ab1	H2-D1	Hsd11b1	Icam1	Id3	Ier3	Il33	Inmt	Irf1	Kdm6b	Lgals3bp	Lgmn	Lmo4	Ly6a	Mafb	Map1lc3a	Mgst1	Mid1ip1	Ndufa4l2	Nfkbiz	Ninj1	Npc2	Npdc1	Nr4a1	Pcolce	Pebp1	Phlda3	Pltp	Prdx5	Prnp	Psmb8	Rbm26	Rnf166	S100a16	Scn1b	Shisa5	Socs3	Sox9	Spr	Srsf2	Tcf7l2	Tex261	Tle5	Tm4sf1	Tmem176a	Tmem176b	Trf	Txn2	Vim
TABULA_MURIS_SENIS_LUNG_FIBROBLAST_OF_LUNG_AGEING	https://www.gsea-msigdb.org/gsea/msigdb/mouse/geneset/TABULA_MURIS_SENIS_LUNG_FIBROBLAST_OF_LUNG_AGEING	2210016L21Rik	4930523C07Rik	Acaa1a	Aldh2	Anxa1	Apoe	Atf3	B2m	Bsg	C3	Calm1	Car2	Cd302	Cd74	Cdkn1a	Cebpd	Cfb	Cirbp	Cryab	Ctsl	Ctsz	Ddrgk1	Ddt	Dnajc1	Dnajc3	Dpm1	Eif3f	Eif4ebp1	Epas1	Fth1	Gadd45b	Grina	Gsta3	Gstm1	Gstm2	H2-Ab1	H2-D1	H2-Eb1	Hadh	Hebp1	Hilpda	Hsd11b1	Hsp90aa1	Hspb1	Id3	Ifrd1	Inmt	Kif5b	Lgals3bp	Ly6a	Ly6e	Map1lc3a	Mat2a	Mgll	Mgst1	Mt1	Mtdh	Naxd	Ndufb8	Ndufs2	Nfkbia	Npdc1	Nr4a1	Pdlim2	Pebp1	Phlda3	Plpp3	Pnrc1	Prdx5	Prkca	Psmb8	Rassf1	Rgs3	S100a8	S100a9	Sbds	Selenbp1	Selenos	Serpinb6a	Slc3a2	Son	Spint2	Spr	Srrm2	Tmem176a	Tmem176b	Tmem204	Tmsb4x	Tnfaip2	Trf	Tsc22d1	Tyrobp	Vdac3	Ypel3
TABULA_MURIS_SENIS_SKIN_BASAL_CELL_OF_EPIDERMIS_AGEING	https://www.gsea-msigdb.org/gsea/msigdb/mouse/geneset/TABULA_MURIS_SENIS_SKIN_BASAL_CELL_OF_EPIDERMIS_AGEING	1810037I17Rik	2310033P09Rik	2310039H08Rik	2510002D24Rik	2610528J11Rik	AI467606	Aarsd1	Acbd4	Acbd6	Akr1c13	Alad	Aplp1	Apoc1	Apoe	Aprt	Arhgdib	Arl2	Atox1	Atp6v0e	Atp6v1g1	Atraid	B2m	BC031181	Bad	Bag1	Bag6	Bgn	Blvrb	Bmyc	Bri3	Brk1	Bsg	C1qtnf12	Calm1	Casz1	Cbr1	Ccdc107	Ccnd2	Ccs	Cd74	Cdc42ep5	Cdkn1a	Cela1	Cenpx	Cfap298	Chrac1	Cib1	Cib2	Cic	Cirbp	Clca2	Clic3	Cmtm8	Cnp	Cnpy2	Coa3	Commd9	Coq7	Coro1a	Cryab	Cst6	Cstb	Ctnnbip1	Ctsz	Cyb5a	Dapl1	Dcn	Ddrgk1	Denr	Depp1	Dmkn	Dnajc4	Dnlz	Dpm1	Dpy30	Dtnbp1	Dtymk	Dusp22	Dynll1	Dynll2	Ece1	Ech1	Echdc2	Eef1d	Eif1	Eif3f	Eif4e2	Eif4ebp1	Emc10	Evpl	Faap20	Fabp5	Fahd1	Fam110a	Fam162a	Fam241b	Fcgr2b	Fdx1	Fermt1	Fth1	Fxyd5	Gadd45gip1	Gemin7	Gga1	Gipc1	Gnb2	Gnptg	Gpatch4	Grcc10	Grhpr	Gstm1	Gstm5	Gsto1	Gtf2a2	Gtf3c6	Guk1	H2-Ab1	H2-Eb1	Hagh	Hbegf	Hcfc1r1	Hebp2	Hilpda	Hint2	Hras	Hsd17b10	Id3	Ier3	Iffo2	Ifi27	Ift27	Ift43	Inmt	Ino80b	Kdm6b	Khk	Klc3	Klf4	Klf5	Krt10	Krt17	Krtcap2	Krtdap	Kxd1	Lgals3	Lgals7	Lin37	Lmo4	Ly6e	Ly6g6c	Lypd3	Macrod1	Map1lc3a	Mcee	Mea1	Metrnl	Mettl5	Mgll	Mgst1	Micos13	Mif	Mpnd	Mpst	Mpv17l2	Mvb12a	Mxd4	Nans	Naxd	Naxe	Nbdy	Nbl1	Ndufa4l2	Ndufa7	Ndufb6	Ndufb8	Ndufv2	Nectin1	Nfix	Nfkbia	Ninj1	Nop16	Notch1	Npc2	Nr2c2ap	Nradd	Nrarp	Nt5c	Nt5c3b	Nudt14	Nudt16l1	Nupr1	Ostf1	Pabpn1	Pafah1b3	Pdgfa	Pdlim2	Pdrg1	Pdzk1ip1	Pebp1	Pfdn2	Pgp	Pgrmc2	Phax	Phlda3	Plet1	Plpp3	Pmm1	Pnkd	Pnn	Pnrc1	Polr2e	Polr2i	Pop7	Pou3f1	Ppdpf	Ppp1r13l	Ppp1r14b	Ppp1r35	Prdx5	Prelid1	Psmb8	Ptpn1	Pycard	Rab24	Rab4b	Rac3	Rarg	Rbm26	Rfxap	Rgs10	Rp9	Rtf1	S100a13	S100a14	S100a16	Sac3d1	Sdc4	Selenos	Senp6	Sf3b5	Sftpa1	Sftpc	Sin3b	Siva1	Slc6a8	Slpi	Smagp	Smco4	Smim14	Snw1	Sod2	Spag7	Spint2	Spr	Sprr1a	Sra1	Sri	Srrm2	Ssbp3	Stmn1	Taf10	Tcf7l2	Tex261	Tex264	Thap3	Thap7	Tle5	Tm2d2	Tm2d3	Tm4sf1	Tmbim4	Tmem11	Tmem134	Tmem147	Tmem176b	Tmem205	Tmem208	Tmem40	Tmem45a	Tmem45b	Tmem54	Tmem9	Tmsb4x	Tpt1	Tsn	Txn2	Ubl7	Uchl3	Uqcc3	Urah	Vasp	Vkorc1	Vps72	Vsir	Wfdc2	Wnt4	Ypel3	Zfand2b	Zfp414	Zfp703	Zfp750	Zfpl1	Zmat5
TABULA_MURIS_SENIS_LUNG_NK_CELL_AGEING	https://www.gsea-msigdb.org/gsea/msigdb/mouse/geneset/TABULA_MURIS_SENIS_LUNG_NK_CELL_AGEING	B2m	Bcl2	Cd74	Cldn5	H2-Ab1	Lgals3	Ly6e	Pim1	Psmb8	S100a4	S100a6	Tle5	Tpt1	Uba52	Vps37b
TABULA_MURIS_SENIS_GONADAL_ADIPOSE_TISSUE_MESENCHYMAL_STEM_CELL_OF_ADIPOSE_AGEING	https://www.gsea-msigdb.org/gsea/msigdb/mouse/geneset/TABULA_MURIS_SENIS_GONADAL_ADIPOSE_TISSUE_MESENCHYMAL_STEM_CELL_OF_ADIPOSE_AGEING	Adh5	Aldh2	Anxa1	Anxa8	Apbb1ip	Apoe	Arl6ip5	Arpc4	Atn1	Atp6v1g1	B2m	Bag1	Basp1	Bin1	Bri3	Brk1	Bsg	C1qb	C3	Calm3	Camk1	Capg	Cask	Cbr1	Cd248	Cd52	Cd74	Cdc42ep5	Cdkn1a	Cebpb	Cebpd	Ces1d	Cirbp	Clu	Cmtm3	Coro1a	Cryab	Ctsb	Ctss	Ctsz	Cyb5a	Cyb5r3	Cygb	Cyp4b1	Dapk3	Dcn	Ddhd2	Ddrgk1	Dmkn	Dnaja1	Dnajb1	Dtnbp1	Duoxa1	Dusp3	Ece1	Ecm1	Eef1d	Ehd1	Eif1	Eif3f	Elf1	Emc10	Eri3	Ets1	Eya2	Fam3a	Fbxo6	Fcgr3	Fdx1	Filip1l	Fos	Fth1	Gadd45b	Gadd45gip1	Gltp	Gnb2	Gngt2	Gnptg	Gpnmb	Gprc5b	Gpsm3	Grina	Gstm1	H2-Ab1	H2-D1	H2-Eb1	H2-M3	Hagh	Hmgb1	Hmox2	Hnrnpd	Hras	Hs3st1	Hsd11b1	Hsp90aa1	Icam1	Id3	Idh3b	Ier3	Ift27	Ift57	Il3ra	Inmt	Irf1	Irf7	Kdm6b	Kif2a	Kmt2b	Kpna4	Krt14	Krt15	Krt17	Lcn2	Lgals3	Lgals3bp	Lgals9	Lgmn	Lifr	Litaf	Lmo4	Lsp1	Lurap1l	Ly6a	Ly6e	Maf	Maf1	Map1lc3a	Mea1	Metrnl	Mfge8	Mgst1	Mier1	Mitf	Mllt6	Naxd	Naxe	Nbl1	Nfix	Nfkbia	Nfkbiz	Npc2	Nt5c3b	Nudc	Oaf	Ostf1	Pabpn1	Pcnp	Pde8a	Pdlim2	Pdlim4	Pdpn	Pebp1	Phlda3	Pih1d1	Pim1	Plaat3	Plin2	Plin3	Pltp	Pnrc1	Polr2e	Polr3gl	Ppp1r35	Prdx5	Prelid1	Prnp	Psip1	Psmb8	Ptov1	Ptpn1	Rab1b	Raly	Rassf1	Rbm26	Rbpms	Renbp	Rhog	S100a16	Sbds	Scara3	Scn1b	Sdc4	Senp6	Sfxn1	Shfl	Shisa5	Smc3	Smc6	Sod2	Sp100	Spag7	Spr	Spry1	Spry2	Sri	Srrm2	Ssbp3	St3gal6	Tcf4	Tcf7l1	Tcf7l2	Tcn2	Tek	Tex261	Thra	Timp3	Tle5	Tm4sf1	Tmed4	Tmem106a	Tmem150a	Tmem176b	Tmem88	Tmem9	Tnfaip2	Tpd52l2	Tppp3	Tpt1	Tsn	Ttyh2	Txn2	Txndc12	Ubl7	Usp18	Vapb	Vat1	Vps72	Ybx3	Ypel3	Zfpl1	Zmat5
TABULA_MURIS_SENIS_MESENTERIC_ADIPOSE_TISSUE_CD4_POSITIVE_ALPHA_BETA_T_CELL_AGEING	https://www.gsea-msigdb.org/gsea/msigdb/mouse/geneset/TABULA_MURIS_SENIS_MESENTERIC_ADIPOSE_TISSUE_CD4_POSITIVE_ALPHA_BETA_T_CELL_AGEING	Apbb1ip	Arglu1	B2m	C1qa	Cebpb	Ctsb	Ctsd	Dcn	Dusp5	Eif1	Emc10	Grn	Gstm1	H2-Q6	Hexb	Kdm6b	Lgmn	Marf1	Mgp	Mier1	Nfkbia	Ppp1r35	Rbm26	S100a8	Senp6	Smad7	Sod1	Srsf2	Tle5	Vps37b
ZHANG_UTERUS_C15_B_CELL	https://www.gsea-msigdb.org/gsea/msigdb/mouse/geneset/ZHANG_UTERUS_C15_B_CELL	1700017B05Rik	Cd52	Edem1	Evi2a	Glipr1	Il2rg	Impdh1	Kcnn4	Pon3	Sla	Slamf7	Slc16a6	Slpi	Tent5c	Tmem176a	Tmem248	Tnfaip8	Tspan13	Xbp1	Zbp1
TABULA_MURIS_SENIS_LIMB_MUSCLE_SKELETAL_MUSCLE_SATELLITE_CELL_AGEING	https://www.gsea-msigdb.org/gsea/msigdb/mouse/geneset/TABULA_MURIS_SENIS_LIMB_MUSCLE_SKELETAL_MUSCLE_SATELLITE_CELL_AGEING	Anxa1	Apoe	B2m	Bsg	Calm1	Capg	Cdkn1a	Cebpd	Ctsl	Cyb5a	Dcn	Eef1d	Eif1	Fos	Fth1	Gadd45b	Gadd45g	Gja1	Gstm1	Gstm2	H2-D1	Hspb1	Id3	Ier3	Ifi27	Isg20	Kdm6b	Map1lc3a	Mt1	Mt2	Ndrg1	Nfkbia	Pnp	S100a6	Smim3	Srgn	Tmem176a	Tmem176b
ZHANG_UTERUS_C4_MYOFIBROBLAST	https://www.gsea-msigdb.org/gsea/msigdb/mouse/geneset/ZHANG_UTERUS_C4_MYOFIBROBLAST	9530068E07Rik	Acaa2	Ackr3	Adh1	Akr1c14	Anxa1	Anxa6	Ap2m1	Arl6ip5	Atf3	Azin1	B4galt5	Btg2	Bzw2	C1qtnf6	C3	Cd248	Cd302	Cd34	Cd44	Cd55	Cdkn1a	Ckap4	Col15a1	Col16a1	Col3a1	Col4a1	Col5a2	Col6a3	Copb1	Copg1	Copz2	Cryab	Csrnp1	Csrp2	Ctsk	Cttn	Cxcl16	Dcn	Dnajb1	Dnajb4	Ecm1	Efemp1	Egr1	Eif4ebp1	Emp1	Errfi1	Ezr	Fgl2	Fkbp9	Flrt2	Fos	Foxo1	Ftl1-ps1	Gadd45g	Gas6	Gja1	Grcc10	Gstm2	Gstm5	Hdac1	Hdlbp	Hk2	Hmox1	Hsph1	Icam1	Ifrd1	Igf1	Il4ra	Il6st	Inhbb	Itga5	Itgb1	Klf4	Lamb1	Lgals1	Ly6a	Maff	Maged1	Maged2	Matn2	Mesd	Mmp19	Mmp23	Mt1	Mt2	Mxra8	Myadm	Nfkb1	Nfkbia	Nr4a1	Nr4a2	Oaf	Oat	P4hb	Pcolce	Pdpn	Pim1	Plat	Plpp3	Pmp22	Pnp	Pnrc1	Ppic	Ppp1r15a	Ppp1r2	Prnp	Prss23	Ptgis	Ptprs	Raly	Rassf8	Rbbp7	Rcn1	Rcn3	Rnf19a	S100a1	S100a10	S100a16	S100a6	Sap18	Sdc4	Selenos	Serpinb6a	Serpine1	Sgce	Sgk1	Socs2	Socs3	Sphk1	St3gal5	Stt3a	Tgfb2	Tgfbr2	Tgoln1	Thbs1	Tmem45a	Tnfrsf12a	Tpm1	Tpm2	Trib1	Tubb2a	Tubb6	Uba52	Ugdh	Ugp2	Umps	Vapa	Vim	Vkorc1	Wsb1
TABULA_MURIS_SENIS_HEART_AND_AORTA_FIBROBLAST_OF_CARDIAC_TISSUE_AGEING	https://www.gsea-msigdb.org/gsea/msigdb/mouse/geneset/TABULA_MURIS_SENIS_HEART_AND_AORTA_FIBROBLAST_OF_CARDIAC_TISSUE_AGEING	1810037I17Rik	Add3	Anxa1	Apbb1ip	App	B2m	Bgn	C3	Capg	Ccn2	Cd302	Cd55	Cd74	Ces1d	Cirbp	Col8a1	Ctsb	Cxcl16	Cyb5a	Cyb5r3	Cygb	Eef1d	Efemp1	Eif3f	Emp1	Enc1	Entpd2	Fabp4	Fos	Foxp1	Fth1	Fxyd5	Fxyd6	Gpsm3	Grina	Gsta3	Gstm1	Gstm2	H2-D1	Hk2	Hsd11b1	Hspb1	Iah1	Icam1	Id3	Ier3	Il33	Inmt	Klf4	Lgals1	Litaf	Lsp1	Ly6a	Ly6e	Maff	Man2a1	Mcl1	Mgll	Mgst1	Mt1	Mt2	Nbl1	Npc2	Nr4a1	Nsa2	Pabpc1	Pam	Pdlim2	Pdpn	Plat	Pltp	Pnrc1	Psmb8	Rbp1	S100a13	S100a6	Scd1	Selenbp1	Selenop	Serpine2	Socs3	Sod1	Sox9	Stat3	Tmem140	Tmem176a	Tmem176b	Tpt1	Trf	Txn1	Txnip	Uba52	Vat1	Vim	Vwa1	Xdh
TABULA_MURIS_SENIS_THYMUS_DN4_THYMOCYTE_AGEING	https://www.gsea-msigdb.org/gsea/msigdb/mouse/geneset/TABULA_MURIS_SENIS_THYMUS_DN4_THYMOCYTE_AGEING	Ankrd12	Apbb1ip	Apobec3	Aprt	Arl4c	Arl6ip5	B2m	Bcl2a1b	Bsg	Capg	Cd37	Cd74	Cd82	Chd3	Cirbp	Crlf2	Ctss	Ctsz	Eif3f	Epsti1	Fth1	Fxyd5	Gmfg	H2-Ab1	H2-D1	Ifi27	Irf1	Kbtbd11	Krtcap2	Ly6a	Ly6e	Micos13	Mif4gd	Nsa2	Nt5c	Ostf1	Pabpc1	Pglyrp1	Pkp3	Plaat3	Polr2e	Prdx5	Psmb8	Ptpn1	Runx3	S100a4	S100a6	Selplg	Shisa5	Smad7	Smco4	Socs3	Spr	Srgn	Srrm2	Stat3	Taf10	Thap3	Tle5	Tpt1
TABULA_MURIS_SENIS_LIMB_MUSCLE_B_CELL_AGEING	https://www.gsea-msigdb.org/gsea/msigdb/mouse/geneset/TABULA_MURIS_SENIS_LIMB_MUSCLE_B_CELL_AGEING	1810037I17Rik	Ahnak	B2m	BC031181	Baz1a	Bcl2a1b	Bsg	Calm1	Cd44	Cdkn1a	Cybb	Dcn	Dnaja1	Dnajc3	Dynll1	Edem1	Eef1d	Eif1	Ell2	Emp3	Ezr	Fgl2	Fos	Fth1	Fxyd5	G3bp2	Gadd45b	Got1	H13	H2-D1	H2-Eb1	Irf1	Itm2c	Kdm6b	Kras	Lgals1	Lgals3	Litaf	Ly6a	Man1a	Map1lc3a	Mtdh	Pfdn2	Pim1	Plek	Pnrc1	Ppp1r2	Prpf4b	Psap	Psmb8	Ptprc	Rbm39	Rel	S100a6	Sat1	Sbds	Selenos	Slc3a2	Sod1	Srgn	Srrm2	Stat3	Tcf4	Tmbim6	Traf1	Tubb2a	Txn1	Txnip	Vim	Xbp1
TABULA_MURIS_SENIS_BROWN_ADIPOSE_TISSUE_T_CELL_AGEING	https://www.gsea-msigdb.org/gsea/msigdb/mouse/geneset/TABULA_MURIS_SENIS_BROWN_ADIPOSE_TISSUE_T_CELL_AGEING	Acss1	Apbb1ip	Apoe	Areg	Ckb	Clu	Cmip	Ctsl	Ctsz	Elf1	Fxyd5	Gadd45gip1	Grn	Gstm1	Id3	Lgals1	Ly6a	Nap1l4	Qrich1	Rbm39	S100a10	S100a4	S100a6	Sf3b5	Slmap	Tbc1d17	Timp2	Tle5	Tmsb4x	Tppp3	Usp9x	Vim	Wdr3	Ypel3	Zfand2a
TABULA_MURIS_SENIS_MESENTERIC_ADIPOSE_TISSUE_B_CELL_AGEING	https://www.gsea-msigdb.org/gsea/msigdb/mouse/geneset/TABULA_MURIS_SENIS_MESENTERIC_ADIPOSE_TISSUE_B_CELL_AGEING	Apoe	Bsg	C1qa	C1qb	C1qc	Cd74	Crlf2	Csf1r	Dcn	Dusp5	Edem1	Eif1	Fos	Gstm1	H2-Q6	Hexb	Kdm6b	Krt14	Krt15	Lgals1	Ptpn1	Rbm26	Sod1	Srsf2	Tle5	Vps37b
DESCARTES_ORGANOGENESIS_MEGAKARYOCYTES	https://www.gsea-msigdb.org/gsea/msigdb/mouse/geneset/DESCARTES_ORGANOGENESIS_MEGAKARYOCYTES	Adcy9	Atp2a3	Camk1	Cavin2	Cdc42ep5	Ciao2a	Clu	Commd5	Cxcl5	Dennd2d	F2r	F5	Fermt3	Gas2l1	Gltp	Gramd1c	Hexim1	Itgb2	Lgalsl	Ly6g6d	Mgmt	Mob3c	Muc13	Mxd1	Nacc2	Nbeal2	Nlrx1	Plek	Pls1	Ppbp	Ppif	Prkca	Proser2	Rab27b	Rasa3	Scn1b	Serpinb2	Sla	Stx11	Syk	Syne1	Tacc1	Thbs1	Tmem40	Tor4a	Zyx
TABULA_MURIS_SENIS_SPLEEN_MATURE_NK_T_CELL_AGEING	https://www.gsea-msigdb.org/gsea/msigdb/mouse/geneset/TABULA_MURIS_SENIS_SPLEEN_MATURE_NK_T_CELL_AGEING	Ahnak	Bcl2	Emp3	Fcgrt	Gtf2i	Krtcap2	Lgals1	Ly6a	Micos13	Mif	Nsa2	Plek	Runx3	S100a13	S100a6	S100a8	S100a9	Thap3	Tox	Vim
TABULA_MURIS_SENIS_SUBCUTANEOUS_ADIPOSE_TISSUE_MESENCHYMAL_STEM_CELL_OF_ADIPOSE_AGEING	https://www.gsea-msigdb.org/gsea/msigdb/mouse/geneset/TABULA_MURIS_SENIS_SUBCUTANEOUS_ADIPOSE_TISSUE_MESENCHYMAL_STEM_CELL_OF_ADIPOSE_AGEING	Ado	Anxa8	Apbb1ip	Apoe	Atn1	Basp1	Bgn	Bri3	Bsg	Btg2	C1qa	C1qb	C1qc	Capg	Cavin1	Cd74	Cdkn1a	Cfh	Cirbp	Clu	Ctss	Cygb	Ddrgk1	Dmkn	Dtnbp1	Dusp3	Ece1	Ecm1	Emc10	F3	Fos	Fxyd5	Gadd45b	Gadd45g	Gadd45gip1	Gbp7	Gpnmb	Grina	Gstm1	H2-Ab1	Ier3	Il3ra	Inmt	Irf2bpl	Kdm6b	Kpna4	Krt14	Lifr	Lrrc58	Mafb	Map1lc3a	Mfge8	Mgp	Mllt6	Nbl1	Nfib	Nfix	Nr3c1	Nr4a1	Pcnp	Pdlim2	Pdpn	Pebp1	Phlda1	Phlda3	Plpp3	Pltp	Prnp	Ptgs1	Ptov1	Rarg	Rbm26	Rbp1	Scn1b	Sdc4	Selplg	Senp6	Shisa5	Sod1	Spr	Srrm2	Srsf2	Ssbp3	Tacc1	Tcf7l1	Tcf7l2	Tex261	Tgfbi	Timp3	Tle5	Tmem176a	Tmem176b	Tmem9	Tppp3	Txn2	Ubl7	Vat1	Ypel3	Zfp385a	Zscan26
TABULA_MURIS_SENIS_SKIN_EPIDERMAL_CELL_AGEING	https://www.gsea-msigdb.org/gsea/msigdb/mouse/geneset/TABULA_MURIS_SENIS_SKIN_EPIDERMAL_CELL_AGEING	1110038F14Rik	2410002F23Rik	2510002D24Rik	2610528J11Rik	Abhd14b	Abhd16a	Acbd4	Aen	Aldh2	Anxa8	B2m	B3gat3	Bad	Bag1	Barx2	Bcl7b	Bin1	Bok	Bri3	Bsg	C1qtnf12	Casz1	Cbarp	Ccl6	Ccs	Cd37	Cd53	Cd74	Cd82	Cdkn1a	Cdkn2b	Cebpd	Cic	Cirbp	Cited2	Clca2	Cldn5	Cmip	Cobl	Col6a3	Commd9	Coq7	Csrnp1	Ctcf	Ctnnbip1	Ctsz	Cyb5r3	Dcn	Ddrgk1	Dedd	Denr	Dtnbp1	Dusp22	Dusp7	Ece1	Echdc2	Egr1	Eif3f	Elf3	Emc10	Epb41l4b	Evi2a	Evpl	Fam241b	Fam3a	Fcer1g	Fermt3	Fos	Foxq1	Gadd45gip1	Gas2l1	Gga1	Gipc1	Gjb6	Gmfg	Gnb2	Gpatch4	Grhpr	Grina	Guk1	H2-Ab1	H2-D1	H2-Eb1	Hagh	Hebp2	Hras	Hyou1	Ier3	Iffo2	Igfbp4	Ilkap	Ino80b	Irf2bpl	Irx5	Kdm6b	Klc3	Klf16	Klf4	Klf5	Krt13	Krt14	Krt17	Krt4	Krt5	Kxd1	Leng1	Lgals3	Lgals9	Lmo4	Ltb4r2	Ly6g6e	Lypd3	Lypd8	Macrod1	Mal	Map1lc3a	Mapk3	Metrnl	Mettl5	Mgp	Mgst1	Mif4gd	Mllt10	Mmp2	Mob3b	Mpnd	Mpst	Mtch1	Mvb12a	Mxra8	Nans	Nbl1	Ndufa4l2	Nectin2	Nfix	Nfkbia	Nfkbil1	Nfkbiz	Ninj1	Notch1	Notch3	Npc2	Nr2c2ap	Nr4a1	Nr4a2	Nsmce3	Nt5c3b	Nupr1	Pdlim2	Pdrg1	Pebp1	Pfdn2	Phlda3	Pim3	Plcb3	Pnrc1	Polr2c	Polr3gl	Pou3f1	Ppp1r13l	Ppp1r35	Prdx5	Psmb8	Ptov1	Ptpn1	Ptprc	Rab24	Rapgefl1	Rarg	Rassf4	Rbm26	Rfxap	Rgs1	Rhov	Rock1	Rp9	S100a14	S100a16	Sdc4	Senp6	Shisa5	Slc6a8	Slpi	Smagp	Smco4	Smim14	Smim5	Sod2	Spag7	Spint2	Spr	Spry1	Srgn	Stmn1	Tex261	Thap3	Timm44	Tle5	Tmem106c	Tmem109	Tmem11	Tmem119	Tmem176b	Tmem205	Tmem40	Tmub1	Tpt1	Tsc22d1	Txn2	Tyrobp	Ubl7	Utp3	Vamp2	Vasp	Vim	Vps72	Wbp1	Ybx3	Ypel3	Zfand2b	Zfp414	Zfp511	Zfp703	Zfpl1	Zfr
TABULA_MURIS_SENIS_BLADDER_ENDOTHELIAL_CELL_AGEING	https://www.gsea-msigdb.org/gsea/msigdb/mouse/geneset/TABULA_MURIS_SENIS_BLADDER_ENDOTHELIAL_CELL_AGEING	4930523C07Rik	Actn1	Aldh2	Areg	Arid5a	Atf3	Atxn7l1	Azin1	Birc2	Birc3	Cbarp	Ccdc107	Cd36	Cdk11b	Cdkn1a	Cebpb	Cebpd	Chka	Chp1	Ckb	Cpe	Csrnp1	Cstb	Ddit3	Dnaja1	Eif1	Ell2	Emp1	Errfi1	Fabp4	Fbxo33	Fgf1	Fgl2	Fhl1	Flna	Foxc1	Fth1	Gadd45b	Gbp4	Gcnt1	Gja1	Gla	Gsta4	Gstm1	Gsto1	H2-Eb1	Hbegf	Hdlbp	Hif1a	Hilpda	Hk2	Hmox1	Hsp90aa1	Hsph1	Ier3	Ier5	Ifrd1	Igfbp5	Inpp5a	Insig2	Itpk1	Kctd10	Kdm6b	Krt23	Krt8	Lgals3	Litaf	Lmo4	Lzts2	Maff	Map1lc3a	Map2k3	Map3k20	Mat2a	Mcl1	Mepce	Mfge8	Mt1	Mt2	Ndufs2	Nectin2	Ninj1	Noct	Nop14	Nr4a1	Nr4a2	Oat	Oxnad1	Pbxip1	Pcnp	Pim1	Pim3	Pkm	Plat	Plcd1	Pnp	Pnrc1	Ppp1r15a	Ppp1r2	Ppp2ca	Procr	Ptpn1	Pvr	Rassf1	Rbm18	Rbm7	Relb	Rhpn2	Rnf4	Rrm1	Rusc1	S100a6	Sap18	Sat1	Sbds	Sdc4	Sema4c	Serpine2	Slc16a3	Slc20a1	Slc38a2	Slc3a2	Sncg	Sorbs1	Sprr1a	Spty2d1	Srsf3	Srxn1	Stat3	Stk11	Synpo	Tgfb3	Tgoln1	Thbs1	Thrb	Tifa	Tm2d2	Tmed5	Tnfrsf12a	Tpm2	Tpt1	Trib1	Trip10	Trp53inp2	Tsc22d2	Tubb2a	Tubb6	Txnrd1	Ugdh	Upp1	Usp37	Vim	Vps37b	Wfdc2	Wsb1	Xdh	Ythdc1	Zfand2a	Zfand5	Zfp703	Zfp706
TABULA_MURIS_SENIS_LIVER_ENDOTHELIAL_CELL_OF_HEPATIC_SINUSOID_AGEING	https://www.gsea-msigdb.org/gsea/msigdb/mouse/geneset/TABULA_MURIS_SENIS_LIVER_ENDOTHELIAL_CELL_OF_HEPATIC_SINUSOID_AGEING	1810037I17Rik	AU021092	Adgrg1	Aldh2	Ap2a2	Ap2b1	Arid4a	Atrx	B2m	B4galt1	Bcl2a1b	Bgn	Bod1l	Brd9	Capg	Car8	Cavin1	Cd74	Cd82	Cd84	Cdc42ep1	Cflar	Churc1	Clec2d	Clec4n	Cmip	Crim1	Csf2ra	Cyb5r3	Cyp26b1	Dennd5a	Depp1	Dse	Dtx3l	Dusp3	Ece1	Ehd4	Eif3f	Elf1	Ensa	Fads1	Gbp4	Gbp7	Gigyf1	Gngt2	Gstm2	H2-Ab1	H2-Eb1	Hcls1	Hid1	Hmox1	Hnrnpc	Hspb1	Id4	Ier3	Ifit3	Il1b	Irf1	Irf7	Lgals1	Lmo4	Lpl	Lrp6	Ly6a	Mafb	Mapk3	Mgst1	Mier1	Msrb3	Ndufa7	Nedd4	Nfe2l1	Nfia	Nfib	Nol7	Nr3c1	Nsa2	Pabpc1	Pard3b	Pcnp	Phactr2	Plaat3	Plekho2	Pltp	Prdx5	Prpf4b	Psap	Psmb8	Rarg	Rbp1	Rgs3	Rock1	Rock2	Rtf1	Samhd1	Scn1b	Sdc3	Sel1l	Serpinb6a	Sfxn1	Sh3bp5	Sh3tc1	Slpi	Slu7	Smad6	Smim11	Smim27	Snrnp27	Sod1	Sox18	Sp100	Spi1	Tacc1	Tcf7l2	Timp3	Tmem140	Tmem176a	Tmem176b	Tmsb4x	Tnfaip2	Tnfrsf1b	Tpt1	Tsn	Txnip	Vat1	Xpc	Zbp1	Zbtb4	Zeb2
TABULA_MURIS_SENIS_HEART_ENDOTHELIAL_CELL_OF_CORONARY_ARTERY_AGEING	https://www.gsea-msigdb.org/gsea/msigdb/mouse/geneset/TABULA_MURIS_SENIS_HEART_ENDOTHELIAL_CELL_OF_CORONARY_ARTERY_AGEING	Aldh2	Apoe	Atf3	Bri3	Bsg	C1qb	Capg	Cd74	Ckb	Cldn5	Clu	Ctsd	Dcn	Dusp1	Ece1	Ecm1	Eif3f	Fos	Gltp	Gstm2	H2-Ab1	H2-D1	H2-Eb1	H2-Q6	Hexb	Ier3	Kdm6b	Lgmn	Map1lc3a	Mgll	Mgp	Mgst1	Mllt6	Nr4a1	Pkm	Plpp1	Ppp1r15a	S100a6	Sdc4	Smad7	Smagp	Smco4	Spag7	Spr	Tex261	Tle5	Tppp3	Trf	Vim
TABULA_MURIS_SENIS_LIVER_NK_CELL_AGEING	https://www.gsea-msigdb.org/gsea/msigdb/mouse/geneset/TABULA_MURIS_SENIS_LIVER_NK_CELL_AGEING	1810037I17Rik	Acbd6	Ahnak	Ankrd12	Arpc4	Atxn2l	Bcl2a1b	Btg2	Capg	Cd74	Cd82	Clk1	Ctsd	Ctss	Dnajb1	Eef1d	Eif3f	Emp3	Ets1	Fam111a	Fos	Gpbp1	H2-Ab1	H2-Eb1	H2-Q7	Hnrnpdl	Hsp90aa1	Icam1	Ifi27	Ifrd1	Irf1	Kif5b	Laptm5	Lgals1	Lgals3	Lrrc58	Ly6a	Metrnl	Mt1	Neurl3	Nol7	Nsa2	Papola	Pgk1	Pglyrp1	Pim1	Pkp3	Plekha2	Ppp1r15a	Prkca	Ptprc	Rab8b	Rbbp7	Rbm39	Rgs1	Rsbn1l	Rsrc2	Runx3	S100a4	S100a6	Sat1	Sh3kbp1	Slc38a2	Slc3a2	Smad7	Smc4	Srsf2	Stat3	Stmn1	Sugt1	Surf1	Tmem176a	Tmem176b	Tmf1	Tox	Tspan13	Tspan15	Txn1	Vim	Vps37b
ZHANG_UTERUS_C1_REGENERATIVE_UP	https://www.gsea-msigdb.org/gsea/msigdb/mouse/geneset/ZHANG_UTERUS_C1_REGENERATIVE_UP	Adh1	Anxa1	Anxa6	Ap2m1	Atf3	Atp2c2	Bace2	Bak1	Bcar3	Blnk	Brcc3	Btg2	Capg	Capn5	Car2	Ccz1	Cd2ap	Cdc42ep5	Cdkn1a	Ceacam1	Cfb	Clca1	Cldn4	Cops2	Csrnp1	Ctsc	Cttn	Dalrd3	Dnajb4	Dusp1	Eif4a2	Elf3	Elovl5	Emp1	Endod1	Errfi1	F2rl1	F3	Fam107b	Ftl1-ps1	Fuca1	G6pdx	Galnt3	Gbp4	Gcat	Golm1	Gpd1l	Gsta4	Hbegf	Hk2	Hmox1	Ifrd1	Itgb1	Kcnk1	Klf4	Klf5	Krt19	Krt8	Lamc2	Lgals1	Lgals3	Ly6a	Maff	Map2k3	Mboat2	Mfsd4a	Muc4	Mxd1	Ncoa7	Ncstn	Net1	Nfkbia	Nfkbiz	Nr4a1	Oxct1	Pdxdc1	Perp	Pgk1	Phlda1	Pim1	Pkp4	Ppp1r15a	Prap1	Ptger4	Qsox1	Rab32	Ramp3	Rcn3	Rnd3	S100a6	Sat1	Sgk1	Sgms2	Slc44a4	Slu7	Smox	Snx2	Socs2	Sprr1a	Sulf2	Tacstd2	Tcim	Tfrc	Tgif1	Tgm2	Thbs1	Tmbim6	Tmed4	Tmed5	Tmem248	Tmem50b	Tmod3	Tram1	Trib1	Trim15	Trim25	Trip10	Tubb2a	Txnrd1	Vasp	Vim	Wsb1	Zfand5	Zyx
TABULA_MURIS_SENIS_MESENTERIC_ADIPOSE_TISSUE_MACROPHAGE_AGEING	https://www.gsea-msigdb.org/gsea/msigdb/mouse/geneset/TABULA_MURIS_SENIS_MESENTERIC_ADIPOSE_TISSUE_MACROPHAGE_AGEING	Apoe	Bri3	Cavin1	Crlf2	Csf2ra	Cyth4	Dcn	Emc10	Emp3	Gstm1	Hcls1	Hnrnpd	Kdm6b	Lgals3	Nr4a1	Pkm	Pmp22	Psap	Spi1	Timp3	Tle5
TABULA_MURIS_SENIS_MAMMARY_GLAND_BASAL_CELL_AGEING	https://www.gsea-msigdb.org/gsea/msigdb/mouse/geneset/TABULA_MURIS_SENIS_MAMMARY_GLAND_BASAL_CELL_AGEING	Adgra3	Aldh2	Apoe	App	Arc	Arid5a	Asph	Atf3	Atp1a1	Bambi	Bcam	Bgn	Bsg	Btg2	Cavin2	Cd200	Cdkn1a	Cebpb	Cebpd	Chka	Cirbp	Cldn4	Clu	Crlf2	Csrnp1	Ctsl	Cyb5r3	Dcn	Dkk3	Dnaja1	Dnajb1	Dst	Dusp1	Dusp14	Echdc2	Egr1	Eif3f	Emc10	Emp1	Erf	Errfi1	Eya2	Fam110a	Fcgrt	Fgfr1	Fos	Foxo1	Fxyd6	Gadd45b	Gadd45g	Gas1	Gas6	Grn	Gstm1	H2-Ab1	H2-D1	Hbegf	Hs3st1	Icam1	Id3	Ier3	Ier5	Irf1	Itm2c	Kdm6b	Kitl	Klc3	Klf16	Klf4	Klf5	Krt14	Krt5	Lamb3	Lgals9	Ly6a	Ly6e	Lypd3	Maff	Map1lc3a	Mcl1	Mdfi	Mgst1	Mmp2	Msn	Nfix	Nr4a1	Nr4a2	Nxn	Pbxip1	Phlda1	Pigp	Pik3r1	Pim1	Pim3	Plaat3	Plat	Plekhb1	Plpp3	Pltp	Pmp22	Pnrc1	Ppp1r15a	Psap	Ptov1	Ptpn14	Rassf1	Rbpms	Rflnb	Rgcc	Selenop	Sgk1	Slpi	Smad7	Socs3	Sphk1	Spr	Ssbp3	Stac2	Thbs1	Timp2	Timp3	Tle5	Tm4sf1	Tmbim6	Tmem45a	Tmem59	Tob1	Tppp3	Trf	Trib1	Trim29	Tsc22d1	Tspan8	Tubb2a	Txnrd1	Urah	Vasn	Vim	Wsb1	Zfand5	Zfp703
DESCARTES_ORGANOGENESIS_MELANOCYTES	https://www.gsea-msigdb.org/gsea/msigdb/mouse/geneset/DESCARTES_ORGANOGENESIS_MELANOCYTES	Aldh1a3	Appl2	Bace2	Bhlhe41	Cd274	Col8a1	Ctsf	Fam13a	Gpnmb	Hvcn1	Mcoln3	Mgll	Mitf	Mtus1	Ociad2	Rab27a	Rab38	Stra6	Syngr1
TABULA_MURIS_SENIS_MARROW_NAIVE_B_CELL_AGEING	https://www.gsea-msigdb.org/gsea/msigdb/mouse/geneset/TABULA_MURIS_SENIS_MARROW_NAIVE_B_CELL_AGEING	Acbd6	Adgrg1	Adk	Aldh2	Apoe	Arpc4	Atxn10	B2m	Blvrb	Bri3	Bsg	Calm1	Capg	Cebpd	Ciao2a	Cirbp	Cmtm7	Cnpy2	Creg1	Crlf2	Ctsb	Ctsz	Denr	Dok3	Dtymk	Ech1	Eef1d	Eif3f	Eif4e2	Emp3	Esd	Flot1	Fth1	Gadd45gip1	Grina	Grn	Gstm1	Gsto1	H2-D1	Hp	Idh2	Ifi27	Ifitm1	Itgb1	Itm2c	Kcnn4	Lat2	Lgals1	Lgals3	Lgals3bp	Litaf	Lsp1	Mif	Mtdh	Mvb12a	Ndufv2	Npc2	Pafah1b3	Pebp1	Pepd	Plin3	Prdx5	Prelid1	Psmb8	Ptpn1	Pycard	Rab4b	Rtn4	S100a1	S100a6	S100a8	S100a9	Slpi	Stmn1	Tex261	Tle5	Tmbim4	Tmem176b	Tmem9	Tnfaip8	Txn1	Txn2	Txndc17	Tyrobp	Vasp	Vdac3	Vim
ZHANG_UTERUS_C3_PROLIFERATIVE_STROMAL1_STROCXCL14_HIGH_CELL	https://www.gsea-msigdb.org/gsea/msigdb/mouse/geneset/ZHANG_UTERUS_C3_PROLIFERATIVE_STROMAL1_STROCXCL14_HIGH_CELL	Aprt	B2m	Cfh	Cmtm3	Cnpy2	Cpe	Ctsl	Id3	Igfbp4	Lgals1	Lsp1	Mif	Mmp2	Nbl1	Npc2	Nupr1	Pltp	Rbp1	Timp2	Tpt1	Tsc22d1	Zbtb20
TABULA_MURIS_SENIS_SUBCUTANEOUS_ADIPOSE_TISSUE_ENDOTHELIAL_CELL_AGEING	https://www.gsea-msigdb.org/gsea/msigdb/mouse/geneset/TABULA_MURIS_SENIS_SUBCUTANEOUS_ADIPOSE_TISSUE_ENDOTHELIAL_CELL_AGEING	Aldh2	Apoe	Brd9	Bri3	Bsg	Ccnd2	Cd53	Cd74	Cfh	Cracr2b	Csf1r	Ctc1	Ctnnbip1	Ctss	Cyb561d1	Dcn	Dusp3	Ece1	F3	Fxyd6	Gadd45gip1	Gigyf1	Gja4	Grina	Gstm1	H2-Ab1	Hexb	Hmox1	Hyou1	Irf2bpl	Kdm6b	Klf7	Kmt2b	Krt14	Krt6a	Laptm5	Lgals7	Maf1	Mall	Map1lc3a	Mgp	Mxra8	Paip1	Pcdh1	Plekha3	Psmb8	Rbm26	Rnf125	Rnf167	S100a16	Sdc3	Sdc4	Sec24c	Selplg	Sgf29	Shisa5	Sipa1l1	Slc37a3	Slc39a6	Smap2	Smco4	Tacstd2	Tex261	Tle5	Vasp
ZHANG_UTERUS_C1_PROLIFERATIVE_STROMAL1_MGP_HIGH_CELL	https://www.gsea-msigdb.org/gsea/msigdb/mouse/geneset/ZHANG_UTERUS_C1_PROLIFERATIVE_STROMAL1_MGP_HIGH_CELL	Ackr3	Adh1	Anxa1	Arl4c	Atp8a1	Bgn	Cd164	Cd248	Cd34	Cdh11	Ckap4	Ckb	Cmtm3	Cnpy2	Col15a1	Col3a1	Col5a2	Col6a3	Cpe	Cryab	Cstb	Ctsk	Ctsl	Cyb5a	Dcn	Dnajb1	Dusp1	Ech1	Egr1	Eif4a2	Eln	Emb	Errfi1	Fos	Ftl1-ps1	Gadd45g	Gas1	Gas6	Gja1	Gstm1	Hdlbp	Hspa1b	Htra1	Igf1	Igfbp5	Inhbb	Inmt	Kdelr3	Klf4	Lgals1	Lsp1	Maf	Maged1	Maged2	Map1lc3a	Matn2	Mfge8	Mgp	Mif	Mmp19	Mmp2	Mmp23	Mxra8	Nbl1	Nedd4	Npc2	Oxct1	P4hb	Pgrmc1	Pltp	Pnp	Ppic	Ppp1r15a	Prss23	Raly	Ramp3	Rbp1	Rcn1	Rcn3	S100a16	Scube1	Selenop	Selenos	Serpine1	Sgk1	Tcf4	Timp2	Tmem109	Tmem119	Tnfrsf12a	Tppp3	Tubb2a	Tubb6	Txnip	Uba52	Vapa	Vat1	Vim	Vkorc1	Wnt5a	Ypel3
TABULA_MURIS_SENIS_KIDNEY_T_CELL_AGEING	https://www.gsea-msigdb.org/gsea/msigdb/mouse/geneset/TABULA_MURIS_SENIS_KIDNEY_T_CELL_AGEING	B2m	Dusp1	Fgl2	Fos	Ifi27	Ndrg1	Nr4a2	Psmb8	Rgs1	Rida	Runx3	S100a10	S100a4	S100a6	S100a9	Spp1	Tmem176b	Trps1	Txn1	Zbp1
TABULA_MURIS_SENIS_MARROW_IMMATURE_B_CELL_AGEING	https://www.gsea-msigdb.org/gsea/msigdb/mouse/geneset/TABULA_MURIS_SENIS_MARROW_IMMATURE_B_CELL_AGEING	Alad	Alox5ap	Blvrb	Bsg	Calm1	Capg	Car2	Cd52	Dok3	Ech1	Eef1d	Eif3f	Eif4e2	Elovl1	Emc10	Emp3	Fth1	H2-Ab1	H2-D1	Hcls1	Hp	Idh3g	Ifitm1	Lcn2	Lgals3	Limd2	Lmo4	Lrg1	Mpst	Ndufb8	Npc2	Pdzk1ip1	Pglyrp1	Pim1	Pkm	Ppp1r35	Prelid1	Prkab1	Psmb8	Ptpn1	Rab24	Raly	S100a6	S100a9	Shisa5	Sin3b	Spag7	Spi1	Tle5	Tmsb4x	Tpt1	Uba52	Urod	Wfdc17
TABULA_MURIS_SENIS_LUNG_CLASSICAL_MONOCYTE_AGEING	https://www.gsea-msigdb.org/gsea/msigdb/mouse/geneset/TABULA_MURIS_SENIS_LUNG_CLASSICAL_MONOCYTE_AGEING	Agpat4	Apoe	Bad	Calm1	Calm3	Cd74	Cenpx	Ciao2a	Cks2	Cldn5	Csf2rb	Cstb	Ctcf	Ctsd	Ctsl	Ddx46	Dynll1	Eef1d	Emg1	Emp3	Fth1	Gmfg	Gngt2	Grcc10	H2-Ab1	H2-Eb1	Hdlbp	Hmgb1	Hnrnpc	Hnrnpd	Hp	Hsp90aa1	Id3	Idh3g	Ifitm1	Il1b	Krtcap2	Lgals1	Lgals3	Ly6a	Micos13	Mif	Mtch1	Mtdh	Ndufb6	Ndufb8	Nupr1	P4hb	Pabpn1	Pebp1	Pgk1	Pkm	Prelid1	Prpf4b	Pycard	Rbm39	Rp9	S100a1	S100a10	S100a13	S100a8	S100a9	Sf3b5	Siva1	Slpi	Smc1a	Smc4	Smc6	Smim11	Sod1	Sod2	Son	Srrm2	Srsf3	Taf10	Tmbim4	Tmco1	Tmem176a	Tmem176b	Tmem208	Trem2	Tsn	Txn1	Uba52	Uqcc3	Wfdc17
TABULA_MURIS_SENIS_LUNG_B_CELL_AGEING	https://www.gsea-msigdb.org/gsea/msigdb/mouse/geneset/TABULA_MURIS_SENIS_LUNG_B_CELL_AGEING	Ahnak	Aldh2	Anxa6	B2m	Bcl2a1b	Capg	Ccnd2	Cd44	Emp3	Evi2a	Fcgr2b	Fxyd5	H2-Ab1	H2-D1	H2-Eb1	Itgb1	Kctd12	Lgals1	Lgals3	Ly6a	Man1a	Mtdh	Pik3r1	Plek	Psmb8	Ptpn1	Pura	Sp100	Srgn	Srrm2	Tcf4	Tnfaip8	Vim	Ywhaq
DESCARTES_ORGANOGENESIS_EPITHELIAL_CELLS	https://www.gsea-msigdb.org/gsea/msigdb/mouse/geneset/DESCARTES_ORGANOGENESIS_EPITHELIAL_CELLS	Abca12	Arhgap8	Arhgef16	Arhgef38	Atp2c2	Barx2	Bcam	Ccdc68	Cdh1	Cdh3	Cers3	Cldn4	Col17a1	Crybg1	Cyp2s1	Dgka	Elf5	Eps8l1	Esrp1	Esrp2	Exph5	Fat2	Fermt1	Filip1l	Frem2	Gabrp	Galnt18	Galnt3	Gjb2	Gjb6	Gpr87	Grhl2	Grhl3	Ildr1	Itga3	Itgb4	Jag2	Kcnk1	Kdf1	Klf5	Krt14	Krt15	Krt5	Lama5	Lamb3	Lamc2	Lnx1	Lsr	Lypd6b	Mal2	Mfge8	Myo5c	Nectin4	Ovol2	Paqr5	Patj	Perp	Pkp1	Pkp3	Plch2	Pof1b	Ppl	Prom2	Scnn1b	Sema3c	Spint2	Tacstd2	Tmco6	Tmem220	Tmem30b	Tmem45b	Tmem54	Tmprss2	Trp63	Ttll10	Unc5cl	Vstm5	Vtcn1	Wfdc2	Wnt4
TABULA_MURIS_SENIS_LIMB_MUSCLE_T_CELL_AGEING	https://www.gsea-msigdb.org/gsea/msigdb/mouse/geneset/TABULA_MURIS_SENIS_LIMB_MUSCLE_T_CELL_AGEING	1810037I17Rik	Ahnak	Anxa1	Areg	Arid4b	Atp6v0e	B2m	BC031181	Baz1a	Bcl2a1b	Calm1	Capg	Cd164	Cd44	Cd74	Cd82	Cdk11b	Cdkn1a	Cebpb	Cenpa	Chd2	Cmtm7	Cstb	D16Ertd472e	Dnaja1	Dusp1	Dynll1	Eif1	Emb	Ezr	F2r	Fam110a	Fth1	Gabpb1	Gadd45b	Got1	H2-Ab1	H2-D1	Ifngr1	Itgb1	Kctd12	Klf4	Kras	Lgals1	Lgals3	Lmo4	Lpxn	Maf	Nfkbiz	Nr3c1	Nr4a2	Pgam1	Pim1	Pnrc1	Prpf4b	Ptpn1	Rab8b	Ramp3	Rassf1	Rbm39	Rnf125	S100a10	S100a4	S100a6	Sbds	Slc3a2	Smco4	Smox	Sod1	Spty2d1	Srgn	Stat3	Stx11	Tgfb1	Tgif1	Tmbim6	Tmem176a	Tmem176b	Tnfrsf1b	Traf4	Txndc17	Vps37b	Ywhaq
TABULA_MURIS_SENIS_LIMB_MUSCLE_MESENCHYMAL_STEM_CELL_AGEING	https://www.gsea-msigdb.org/gsea/msigdb/mouse/geneset/TABULA_MURIS_SENIS_LIMB_MUSCLE_MESENCHYMAL_STEM_CELL_AGEING	Aldh2	Anxa1	Apoe	B2m	C3	Capg	Cd302	Cd74	Cdkn1a	Cebpb	Cebpd	Ces1d	Cfb	Cfh	Clu	Cpq	Cyb5a	Cygb	Dcn	Ecm1	Efemp1	Egr1	Fos	Fth1	Gadd45b	Gadd45g	Gja1	Gpnmb	Gstm1	H2-D1	Hk2	Hsd11b1	Hsp90aa1	Hspb1	Icam1	Id3	Ier3	Il33	Inmt	Irf1	Irgm1	Kdm6b	Lgals3	Ly6a	Mgst1	Mt1	Mt2	Ndrg1	Nfkbia	Nfkbiz	Nmb	Nr4a1	Pdpn	Plat	Plau	Plpp3	Pltp	Procr	Psap	Psmb8	S100a13	S100a4	S100a6	Sbds	Serpinb6a	Serpine2	Sgce	Socs3	Sod2	Srrm2	Thbs1	Tmem176b	Tnfaip2	Trf	Txnrd1
TABULA_MURIS_SENIS_HEART_MONOCYTE_AGEING	https://www.gsea-msigdb.org/gsea/msigdb/mouse/geneset/TABULA_MURIS_SENIS_HEART_MONOCYTE_AGEING	Acp5	Anxa1	Basp1	Bri3	Bsg	C1qa	Capg	Cnnm4	Crlf2	Csf2ra	Ctsz	Dcn	Ecm1	Eif3f	Emc10	Fxyd5	Gadd45g	Gngt2	Grina	Gstm1	H2-Ab1	H2-Eb1	H2-M2	Id3	Ier3	Ifi27	Il1b	Il2rg	Kdm6b	Lgals3	Lyz1	Map1lc3a	Metrnl	Mgp	Mgst1	Mmp12	Nfkbia	Pebp1	Plekho1	Psmb8	S100a6	Sdc4	Shisa5	Spi1	Spr	Tex261	Tle5	Vim
TABULA_MURIS_SENIS_MAMMARY_GLAND_B_CELL_AGEING	https://www.gsea-msigdb.org/gsea/msigdb/mouse/geneset/TABULA_MURIS_SENIS_MAMMARY_GLAND_B_CELL_AGEING	1810037I17Rik	4930523C07Rik	Acp5	Ahnak	Aldh2	Anapc13	Anxa6	Arhgdib	Atf3	Atox1	B2m	Bcl2	Calm1	Calm3	Capg	Cd44	Cd52	Cdc42se2	Cenpx	Cirbp	Cnp	Coro1a	Crlf2	Csrnp1	Ctsa	Ctsb	Ctss	Cyb5a	Cybb	Dcn	Ddrgk1	Dnajc3	Dok3	Edem1	Egr1	Emc10	Evi2a	Fam43a	Fermt3	Fxyd5	Gltp	Gm2a	Gpsm3	Grcc10	H13	H2-D1	Hvcn1	Itm2c	Kctd12	Klf4	Krt14	Krtcap2	Lcp1	Lgals1	Lsp1	Ly6a	Man1a	Mt1	Mt2	Ndufa7	Npc2	Ostf1	P4hb	Pafah1b3	Pdcd4	Pdia4	Pkm	Prdx5	Psap	Psmb8	Ptprc	Pycard	Rgcc	S100a13	S100a6	Selenos	Slpi	Smim14	Spint2	Syk	Tcf4	Tle5	Tm9sf3	Tmem134	Tnfaip8	Tnrc6b	Tram1	Tsc22d3	Txn1	Vim	Xbp1
TABULA_MURIS_SENIS_MAMMARY_GLAND_LUMINAL_EPITHELIAL_CELL_OF_MAMMARY_GLAND_AGEING	https://www.gsea-msigdb.org/gsea/msigdb/mouse/geneset/TABULA_MURIS_SENIS_MAMMARY_GLAND_LUMINAL_EPITHELIAL_CELL_OF_MAMMARY_GLAND_AGEING	Abhd16a	Alcam	Aldh2	Aldoc	Anpep	Anxa1	Aplp2	Apobec3	Apoe	App	Aqp5	Arl4c	Atf3	Atp1a1	Atp1b1	B4galnt1	Barx2	Bcam	Bsg	Btg2	Ccnd1	Cd200	Cd52	Cd74	Cdkn1a	Cebpb	Cirbp	Clca2	Cnpy2	Cpe	Cracr2b	Csrnp1	Cxcl15	Cyb5a	Dcn	Dnaja1	Dnajb1	Dpep2	Dsp	Dusp1	Dusp14	Ece1	Ecm1	Egr1	Eif3f	Elf3	Ell2	Emb	Emc10	Emp1	Epha2	Erf	Fam110a	Fos	Foxa1	Foxp1	Fth1	Gas6	Gja1	Gjb4	Gm2a	Gnb2	Grn	Gstm1	Gsto1	H2-Ab1	H2-D1	H2-Eb1	Hbegf	Hilpda	Hint2	Hp	Icam1	Id3	Idh2	Ier3	Ier5	Iffo2	Igfbp5	Irx5	Itgb5	Itm2c	Kdm6b	Kit	Klc3	Klf16	Klf4	Klf5	Krcc1	Krt14	Krt15	Krt17	Krt5	Krt6a	Lgals3	Lgals7	Lrg1	Ltbp1	Ltf	Ly6e	Maff	Map1lc3a	Mapk3	Mcl1	Mfge8	Mtch1	Myh14	Nfib	Nfix	Nfkbiz	Nr4a1	Pam	Pbxip1	Pdcd4	Per1	Perp	Pim1	Pim3	Pkp4	Plk3	Ppp1r10	Ptov1	Ring1	Rp9	Selenop	Sgk1	Shisa5	Slc5a5	Slpi	Smagp	Smim14	Socs2	Spr	Sprr1a	Srxn1	Stc2	Tcf7l2	Timp2	Timp3	Tle5	Tmem176a	Tmem176b	Tnfrsf21	Tnrc6b	Tob1	Tppp3	Trf	Trib1	Trps1	Tsc22d1	Tspan8	Ube2e3	Vamp2	Vasn	Wfdc2	Wsb1	Xbp1	Ythdc1	Zc3h12a
TABULA_MURIS_SENIS_MAMMARY_GLAND_T_CELL_AGEING	https://www.gsea-msigdb.org/gsea/msigdb/mouse/geneset/TABULA_MURIS_SENIS_MAMMARY_GLAND_T_CELL_AGEING	1810037I17Rik	Ahnak	Anapc13	Anxa11	Anxa6	Apobec3	Apoe	Arhgap31	Arhgap9	Arhgdib	Arl2bp	Arl6ip5	Arpc4	Atf3	Atox1	Atp6v0e	B2m	B4galnt1	BC031181	Bcl2	Bcl2a1b	Brk1	Bsg	Btg2	Calm1	Calm3	Capg	Ccdc107	Ccnd2	Cd37	Cd44	Cd52	Cd82	Cdkn1a	Cebpb	Cenpx	Ciao2a	Cirbp	Clec2d	Cmtm7	Coro1a	Cox17	Crlf2	Csrnp1	Ctsb	Ctsd	Ctss	D16Ertd472e	Dcn	Dusp1	Ech1	Egr1	Emc10	Emp3	F2r	Fcer1g	Fgl2	Flna	Fos	Fuca1	Fxyd5	Gadd45b	Glipr1	Gm2a	Gmfg	Gnb2	Gpsm3	Grcc10	H2-D1	Hcls1	Hilpda	Hmgb1	Hnrnpd	Hsd11b1	Ier5	Ifi27	Il2rg	Itgb1	Itgb2	Itm2c	Kctd12	Kdm6b	Klf4	Krt14	Krtcap2	Laptm5	Lcp1	Lgals1	Lgals3	Lmo4	Lpxn	Lsm7	Lsp1	Ly6a	Ly6e	Micos13	Msn	Mt1	Mt2	Nabp1	Ndufa7	Ndufb8	Nfkbia	Nfkbiz	Nr4a1	Nr4a2	Nt5c	Ostf1	Pabpn1	Pdcd4	Pebp1	Pglyrp1	Pigp	Pkm	Pkp3	Plaat3	Ppp1r12a	Ppp1r14b	Ppp1r18	Prdx5	Psap	Psmb8	Ptprc	Pycard	Rgs1	S100a10	S100a13	S100a4	S100a6	Selenop	Selplg	Serpinb9	Sf3b5	Shisa5	Sla	Slc3a2	Smim14	Spint2	Sri	Srrm2	Suclg1	Taf10	Timp2	Tle5	Tmbim6	Tmem134	Tmem176a	Tmem176b	Tmsb4x	Tnfaip8	Tnfrsf1b	Tram1	Txn1	Txnip	Tyrobp	Vasp	Vim	Ywhaq	Zyx
TABULA_MURIS_SENIS_SUBCUTANEOUS_ADIPOSE_TISSUE_B_CELL_AGEING	https://www.gsea-msigdb.org/gsea/msigdb/mouse/geneset/TABULA_MURIS_SENIS_SUBCUTANEOUS_ADIPOSE_TISSUE_B_CELL_AGEING	Ahnak	Aldh2	Anxa1	Apoe	Atf3	Bsg	Calm1	Capg	Ccnd2	Cd36	Cd44	Cmtm7	Crlf2	Ctsb	Ctsd	Dusp5	Emp3	Ergic1	Fcgrt	Fos	Grn	H2-Q6	Hck	Hexb	Ifi27	Itm2c	Kdm6b	Krt14	Lgals1	Lgmn	Mcl1	Myadm	Ndufb8	Npc2	Pafah1b3	Pepd	Plaat3	Plin3	Prss23	Psap	Ptpn1	Rilpl2	Rtn4	S100a6	Socs3	Tcirg1	Tgm2	Tle5	Tppp3	Tsc22d1	Tubb2a	Tyrobp	Vim
TABULA_MURIS_SENIS_MARROW_ERYTHROBLAST_AGEING	https://www.gsea-msigdb.org/gsea/msigdb/mouse/geneset/TABULA_MURIS_SENIS_MARROW_ERYTHROBLAST_AGEING	Arhgdib	Asns	Calm1	Cd52	Cdk1	Eif4ebp1	Fcer1g	Gadd45gip1	Gstm5	H2-D1	Hp	Hsp90aa1	Lcn2	Ltf	Pglyrp1	Pgp	Pim1	Pkm	Prpf4b	Rbm39	S100a6	S100a8	S100a9	Slc3a2	Slpi	Smc1a	Smc4	Smc6	Son	Tfrc	Tmsb4x	Tyrobp
TABULA_MURIS_SENIS_GONADAL_ADIPOSE_TISSUE_B_CELL_AGEING	https://www.gsea-msigdb.org/gsea/msigdb/mouse/geneset/TABULA_MURIS_SENIS_GONADAL_ADIPOSE_TISSUE_B_CELL_AGEING	Anxa1	Apoe	Bcap31	Cavin1	Ccnd2	Cdkn1a	Cops6	Dcn	Ddrgk1	Ddx27	Fcgr2b	Krt14	Krt15	Krt5	Krt6a	Lgals1	Lgals7	Ly6a	Ndufa7	Nt5c	Pafah1b3	Perp	Psmb8	Sdhd	Sod1	Taf10	Tle5	Tmem176b
TABULA_MURIS_SENIS_GONADAL_ADIPOSE_TISSUE_MYELOID_CELL_AGEING	https://www.gsea-msigdb.org/gsea/msigdb/mouse/geneset/TABULA_MURIS_SENIS_GONADAL_ADIPOSE_TISSUE_MYELOID_CELL_AGEING	Apbb1ip	Apoe	Arpc4	Basp1	Bgn	Bri3	Bsg	Cadm1	Calm1	Ccnd2	Cd34	Cdkn1a	Ckb	Clu	Cmip	Col3a1	Crlf2	Csf2ra	Csf2rb	Ctsb	Ctsz	Dcn	Dmkn	Dnaja1	Dtnbp1	Dusp3	Ece1	Efemp1	Ehd1	Eif3f	Emc10	Entpd2	Ezr	Fmnl1	Fth1	Fxyd5	Gadd45b	Gga1	Gja1	Gltp	Gpsm3	H2-Ab1	H2-D1	Hcls1	Hilpda	Hnrnpd	Hspb1	Htra1	Id3	Igsf3	Il1b	Inmt	Islr	Kdm6b	Kmt2b	Kpna4	Krt14	Krt15	Krt5	Lgals3	Limd2	Lmo4	Ly6a	Map1lc3a	Mgp	Mmp2	Mxra8	Nfkbia	Nr4a1	Nudc	Pebp1	Pfdn2	Pim1	Pkm	Plpp3	Pnrc1	Ppp1r2	Prdx5	Prelid1	Ptpn1	Rab1b	Raly	Rcn1	Rsrc2	S100a8	S100a9	Sdc4	Shisa5	Smim14	Sod2	Spag7	Spi1	Spr	Tacstd2	Tex261	Tgm2	Tle5	Tmem119	Txn2	Ubl7	Vasp	Vps37b	Yif1b	Zfand5	Zfp703
TABULA_MURIS_SENIS_LUNG_CD4_POSITIVE_ALPHA_BETA_T_CELL_AGEING	https://www.gsea-msigdb.org/gsea/msigdb/mouse/geneset/TABULA_MURIS_SENIS_LUNG_CD4_POSITIVE_ALPHA_BETA_T_CELL_AGEING	1810037I17Rik	Ahnak	Apobec3	B2m	Bcl2a1b	Capg	Cd74	Cd82	Cirbp	Cox17	Dnaja1	Emp3	Epsti1	Gbp7	Gna15	H2-D1	Hsp90aa1	Ifngr1	Itgb1	Itm2c	Krtcap2	Lgals1	Lgals3	Lpxn	Lsp1	Ly6a	Ly6e	Nr3c1	Pgam1	Pglyrp1	Pkp3	Plaat3	Ppp1r12a	Psmb8	Rgs1	Runx3	S100a10	S100a13	S100a4	S100a6	Selplg	Sftpc	Slc3a2	Smco4	Socs3	Srgn	Tmbim6	Trps1	Txn1	Vim	Ywhaq	Zmat5
TABULA_MURIS_SENIS_SPLEEN_CD8_POSITIVE_ALPHA_BETA_T_CELL_AGEING	https://www.gsea-msigdb.org/gsea/msigdb/mouse/geneset/TABULA_MURIS_SENIS_SPLEEN_CD8_POSITIVE_ALPHA_BETA_T_CELL_AGEING	2310033P09Rik	Arhgdib	Arl4c	Arpc4	Aspscr1	Atxn1	Bcl2a1b	Bsg	Calm1	Casp1	Cdkn1a	Cebpb	Ckb	Clu	Ctsa	Dcn	Dusp1	Ech1	Eid1	Fcgrt	Fos	Fth1	Gpsm3	Gsto1	H2-D1	H2-Q6	Hnrnpd	Hopx	Ier3	Ifitm10	Igf1	Krt14	Krt15	Lgals1	Lgals3	Limd2	Lpxn	Ly6a	Mgp	Myo1f	Pglyrp1	Plaat3	Ppp1r18	Prdx5	Psmb8	Ptpn1	Rbm4	Rcn1	Rgs1	S100a6	Tle5	Tmsb4x	Vim	Ybx3	Zyx
TABULA_MURIS_SENIS_MARROW_PROERYTHROBLAST_AGEING	https://www.gsea-msigdb.org/gsea/msigdb/mouse/geneset/TABULA_MURIS_SENIS_MARROW_PROERYTHROBLAST_AGEING	AA467197	Anxa1	B2m	Calm1	Cenpa	Cks2	Cybb	Emp3	Hmgb1	Il1b	Kif5b	Lcn2	Ltf	Orm1	S100a6	Son
TABULA_MURIS_SENIS_LIMB_MUSCLE_MACROPHAGE_AGEING	https://www.gsea-msigdb.org/gsea/msigdb/mouse/geneset/TABULA_MURIS_SENIS_LIMB_MUSCLE_MACROPHAGE_AGEING	Agpat4	Anxa1	C3	Cd24a	Cd52	Cd74	Cks2	Coro1a	Csf2rb	Ctss	Eif3f	Emb	Ezr	Fxyd5	Gm2a	Got1	H13	H2-Ab1	H2-Eb1	Ifngr1	Il1b	Itgb2	Lgals3	Lmo4	Mgst1	Mpeg1	Msrb1	Pgk1	Pkm	Prdx5	Psap	Psmb8	Ptprc	Ramp3	S100a6	Tspan13	Uba52	Vasp
TABULA_MURIS_SENIS_BLADDER_BLADDER_CELL_AGEING	https://www.gsea-msigdb.org/gsea/msigdb/mouse/geneset/TABULA_MURIS_SENIS_BLADDER_BLADDER_CELL_AGEING	Ahnak	Anxa1	Arl4c	Atp1b3	Azin1	B2m	B4galt5	C3	Cd44	Cd55	Cdkn1a	Cebpb	Cfb	Cfh	Chka	Cirbp	Cstb	Cygb	Dcn	Ddit3	Dnaja1	Eef1d	Eif1	Eif3f	Elf1	Emp1	Erf	F3	Fam107b	Fth1	Gadd45b	Gas1	Gja1	Gngt2	Gsta3	Gsto1	H2-D1	Hbegf	Hmox1	Hsp90aa1	Hspa1b	Hspb1	Hsph1	Icam1	Ier3	Ier5	Ifrd1	Il4ra	Inmt	Kdm6b	Klf4	Lgals3	Litaf	Maff	Map1lc3a	Map2k3	Map7d1	Mat2a	Matn2	Metrnl	Mgst1	Mt1	Mt2	Nbl1	Ndrg1	Ndufs2	Nfkb1	Nfkbia	Ninj1	Nr4a2	Pabpc1	Pdpn	Pim3	Plat	Plpp3	Pnp	Pnrc1	Ppp1r15a	Ppp1r2	Prnp	Procr	Prss23	Ptpn1	Raly	Rgcc	S100a10	Sat1	Sbds	Sdc4	Slc38a2	Slc3a2	Smad7	Sphk1	Sprr1a	Stat3	Tcp11l2	Tgfbr2	Thbs1	Timp3	Tmsb4x	Tnfaip2	Tnfrsf12a	Tob1	Tpt1	Trf	Tubb2a	Txnrd1	Ugcg	Ugdh	Vasn	Vps37b	Wfdc2	Wsb1	Ybx3
TABULA_MURIS_SENIS_BLADDER_BLADDER_UROTHELIAL_CELL_AGEING	https://www.gsea-msigdb.org/gsea/msigdb/mouse/geneset/TABULA_MURIS_SENIS_BLADDER_BLADDER_UROTHELIAL_CELL_AGEING	Aldh3a1	Aqp3	Areg	Asns	B2m	Blvrb	Bok	Cdc42ep5	Cdkn1a	Cirbp	Creg1	Cstb	Ctsb	Ddit3	Depp1	Dynll1	Eef1d	Eif1	Eif3f	Eif4ebp1	Esd	Fdx1	Fth1	Gpnmb	H2-D1	Hif1a	Hmox1	Hsp90aa1	Ier3	Ifrd1	Igfbp2	Il33	Klf4	Klf5	Krt23	Krt8	Lgals3	Lmo4	Lypd3	Map1lc3a	Mat2a	Mfge8	Mid1ip1	Mif4gd	Nabp1	Ndrg1	Pebp1	Phlda1	Plin2	Plpp3	Ppa1	Prss22	S100a14	S100a16	Slc3a2	Smox	Sprr1a	Srsf2	Srsf3	Srxn1	Thbs1	Tnfrsf12a	Tpt1	Tubb2a	Txnrd1	Urah	Vps37b	Xbp1
TABULA_MURIS_SENIS_MARROW_MONOCYTE_AGEING	https://www.gsea-msigdb.org/gsea/msigdb/mouse/geneset/TABULA_MURIS_SENIS_MARROW_MONOCYTE_AGEING	Apoe	App	Cd24a	Cd74	Cfh	Ctsd	Gngt2	H2-Ab1	H2-Eb1	Lcn2	Ltf	Prelid1	S100a8	S100a9	Sirpb1c	Tmem176a	Tmem176b	Wfdc17
TABULA_MURIS_SENIS_SUBCUTANEOUS_ADIPOSE_TISSUE_MYELOID_CELL_AGEING	https://www.gsea-msigdb.org/gsea/msigdb/mouse/geneset/TABULA_MURIS_SENIS_SUBCUTANEOUS_ADIPOSE_TISSUE_MYELOID_CELL_AGEING	Agpat4	Apbb1ip	Arhgef1	Arpc4	B4galnt1	Bri3	Cdkn1a	Ceacam1	Cebpb	Cebpd	Cic	Cirbp	Cmip	Cnnm4	Coro1a	Crlf2	Csf2ra	Csrnp1	Cyb5r3	Cybb	Dcn	Dusp3	Dusp5	Ehd1	Eif3f	Emc10	Emilin2	Ezr	Filip1l	Flna	Fmnl1	Gadd45b	Gga1	Gnb2	Gngt2	Grk2	Hck	Hcls1	Hp	Id3	Ifrd1	Il1b	Irf1	Kdm6b	Kmt2b	Kpna4	Lcn2	Limd2	Lmo4	Lsp1	Map3k14	Mgp	Msn	Nfkbia	Nfkbie	Nfkbiz	Nr4a1	Nupr1	Pglyrp1	Pim1	Pim3	Pkm	Pnrc1	Ppp1r18	Prdx5	Ptpn1	Rbm38	Rgcc	Rilpl2	Rnf149	S100a8	S100a9	Sema4d	Sgk1	Sirpb1c	Slc16a3	Smpdl3b	Socs3	Sod2	Spi1	Stat3	Stk10	Tex261	Tgif1	Tgm2	Tle5	Tnfaip2	Tppp3	Traf1	Txnrd1	Vasp	Vps37b	Wfdc2
TABULA_MURIS_SENIS_SPLEEN_CD4_POSITIVE_ALPHA_BETA_T_CELL_AGEING	https://www.gsea-msigdb.org/gsea/msigdb/mouse/geneset/TABULA_MURIS_SENIS_SPLEEN_CD4_POSITIVE_ALPHA_BETA_T_CELL_AGEING	Apobec3	Apoe	Atxn1	B2m	Bcl2a1b	Bmyc	Calm1	Capg	Casp1	Cd74	Cd82	Cebpb	Ciao2a	Cirbp	Crlf2	Ctsb	Ctsz	Cybb	Dusp1	Emc10	Fam110a	Fos	Fth1	Gpsm3	Gstm1	H2-D1	H2-Q6	Hopx	Itgb5	Itm2c	Krt14	Krt15	Krt17	Lpxn	Lrrc41	Maf	Nfkbia	Nt5e	Pglyrp1	Pkp3	Plaat3	Plin3	Polr2e	Psmb8	Ptpn1	Rab43	Rgs1	Rilpl2	S100a4	S100a6	Shisa5	Sla	Smco4	Socs3	Srgn	Stx11	Timp2	Tle5	Tnfaip8	Tnfrsf1b	Traf1	Trf	Trp53i11	Usp53	Vasp
TABULA_MURIS_SENIS_TRACHEA_FIBROBLAST_AGEING	https://www.gsea-msigdb.org/gsea/msigdb/mouse/geneset/TABULA_MURIS_SENIS_TRACHEA_FIBROBLAST_AGEING	Apoe	Bsg	Cadm1	Calml3	Capg	Cdkn1a	Cygb	Dcn	Dnajb1	Eef1d	Eif3f	Fth1	Fxyd5	Fxyd6	Gpnmb	H2-D1	Hspb1	Ier3	Kdm6b	Lgals3	Ly6a	Map1lc3a	Nbl1	Ninj1	Pdlim2	Pebp1	Pltp	Reg3g	Spp1	Srgn	Tmem176a	Tmem176b	Tpt1
TABULA_MURIS_SENIS_SPLEEN_T_CELL_AGEING	https://www.gsea-msigdb.org/gsea/msigdb/mouse/geneset/TABULA_MURIS_SENIS_SPLEEN_T_CELL_AGEING	Ahnak	Ankrd12	Apobec3	Apoe	Arhgap31	B2m	Baz1a	Bcl2a1b	Bsg	Capg	Casp1	Cd44	Cd74	Cd82	Cd84	Cirbp	Clec2d	Cox17	Crlf2	Ctsb	Ctss	Dusp1	Fth1	Gltp	H2-Ab1	H2-D1	Hif1a	Hmgb1	Hsp90aa1	Id3	Ier5	Ifi27	Itgb1	Itm2c	Kcnn4	Krtcap2	Laptm5	Lcp2	Lgals1	Lpxn	Ly6a	Maf	Maz	Mif4gd	Nfkbia	Pebp1	Pgam1	Pglyrp1	Pim1	Pkm	Pkp3	Plaat3	Polr2e	Prelid1	Prkca	Psmb8	Ptpn1	Rabgap1l	Rilpl2	S100a10	S100a13	S100a4	S100a6	S100a8	S100a9	Sla	Slc3a2	Smco4	Socs3	Srgn	Sri	Stat3	Tank	Tiam1	Timp2	Tmbim4	Tmbim6	Tmem134	Tnfaip8	Tnfrsf1b	Tox	Traf1	Tspan13	Txn1	Txndc17	Vasp	Vim	Ypel3
ZHANG_UTERUS_C8_NK_CELL	https://www.gsea-msigdb.org/gsea/msigdb/mouse/geneset/ZHANG_UTERUS_C8_NK_CELL	Arhgdib	B2m	Calm1	Car2	Cd52	Cd53	Cenpa	Cmtm7	Coro1a	Dusp5	Eif1	Ets1	Fam107b	Fcer1g	Fxyd5	Gmfg	H2-D1	H2-Q6	H2-Q7	Hilpda	Ifngr1	Il2rg	Laptm5	Lcp1	Litaf	Ly6e	Nr4a2	Ostf1	Pabpc1	Psmb8	Ptprc	Rgs1	S100a10	Selplg	Serpinb9	Shisa5	Sp100	Spp1	Srgn	Stat3	Tiprl	Tmed5	Tmsb4x	Tyrobp	Uba52	Ubald2	Vps37b
TABULA_MURIS_SENIS_MARROW_PRECURSOR_B_CELL_AGEING	https://www.gsea-msigdb.org/gsea/msigdb/mouse/geneset/TABULA_MURIS_SENIS_MARROW_PRECURSOR_B_CELL_AGEING	Arhgdib	Bsg	Capg	Cd74	Cfp	Cirbp	Cmtm7	Coro1a	Eif3f	Fth1	Fxyd5	H2-Ab1	Hes6	Hmgb1	Lcn2	Ltf	Npc2	Ostf1	Prdx5	Psmb8	Raly	S100a6	S100a8	S100a9	Selplg	Slpi	Spi1	Tle5	Tmsb4x	Ubl7	Vim	Ypel3
TABULA_MURIS_SENIS_MAMMARY_GLAND_MACROPHAGE_AGEING	https://www.gsea-msigdb.org/gsea/msigdb/mouse/geneset/TABULA_MURIS_SENIS_MAMMARY_GLAND_MACROPHAGE_AGEING	Ahnak	App	Arl6ip5	Atp1a1	Btg2	Capg	Ccl6	Cirbp	Csf2ra	Dusp1	Ecm1	Fgfr1	Flna	Fos	Grcc10	H2-D1	Klf4	Krt14	Lpl	Lyz1	Mt2	Pirb	Pon2	Prdx5	Ptprc	Pycard	S100a10	S100a13	S100a4	S100a6	Sgms1	Shisa5	Thbs1	Tppp3	Tram1	Zyx
TABULA_MURIS_SENIS_MARROW_MACROPHAGE_AGEING	https://www.gsea-msigdb.org/gsea/msigdb/mouse/geneset/TABULA_MURIS_SENIS_MARROW_MACROPHAGE_AGEING	Aprt	Arhgdib	Bsg	Calm1	Cd24a	Cd52	Ciao2a	Cirbp	Coro1a	Ctsc	Dmkn	Dtymk	Emg1	Emilin2	Emp3	Fcer1g	Gnb2	Hes6	Hnrnpd	Hp	Hsp90aa1	Ifitm1	Lcn2	Lgals3	Lmo4	Ltf	Msrb1	Mtdh	Nr2c2ap	Pabpn1	Pglyrp1	Pgp	Pim1	Pkm	Prelid1	Psap	Psmb8	Ptpn1	Rab24	S100a4	S100a6	S100a8	S100a9	Siva1	Slfn2	Slpi	Spi1	Srrm2	Tex261	Tgfbi	Tle5	Tmem208	Tmsb4x	Txn2
TABULA_MURIS_SENIS_BRAIN_MYELOID_MICROGLIAL_CELL_AGEING	https://www.gsea-msigdb.org/gsea/msigdb/mouse/geneset/TABULA_MURIS_SENIS_BRAIN_MYELOID_MICROGLIAL_CELL_AGEING	Aga	Apoe	Arhgap45	Arhgdib	Arpc4	Atp6v0e	B2m	Basp1	Bgn	Bri3	Bsg	C1qa	C1qb	C1qc	Cadm1	Calm1	Camk1	Capg	Cd300c2	Cd37	Cd52	Cd68	Cd74	Cdkn1a	Clu	Coro1a	Crlf2	Csf2ra	Ctsb	Ctsl	Ctss	Ctsz	Cxcl16	Dcn	Ddhd2	Ddrgk1	Dok1	Eef1d	Eif3f	Emc10	Fabp4	Fcer1g	Fcgr2b	Fth1	Fuca1	Gadd45gip1	Gltp	Gnptg	Gpsm3	Grina	Gstm1	H2-Ab1	H2-D1	H2-Eb1	H2-M3	Hebp1	Ifi27	Igfbp4	Itm2c	Krt14	Krt15	Lat2	Lgals3bp	Lgals9	Limd2	Lpl	Lsp1	Ly6a	Ly6e	Map1lc3a	Mgp	Mid1ip1	Naxe	Npc2	Pabpn1	Pebp1	Pkm	Plekho1	Ppp1r18	Ppp1r35	Prdx5	Prelid1	Psmb8	Rbm26	Rgs10	Scn1b	Selenos	Shisa5	Slamf9	Spi1	Srgn	Syngr1	Tex261	Timp2	Tle5	Tm4sf1	Tmsb4x	Tpt1	Trem2	Tubb6	Tyrobp	Upk1b	Vim	Vkorc1	Ypel3
TABULA_MURIS_SENIS_LUNG_NON_CLASSICAL_MONOCYTE_AGEING	https://www.gsea-msigdb.org/gsea/msigdb/mouse/geneset/TABULA_MURIS_SENIS_LUNG_NON_CLASSICAL_MONOCYTE_AGEING	Apoe	Cd52	Cd74	Cfh	Cybb	Fcer1g	Fcgr4	Filip1l	Fth1	H2-Ab1	H2-Eb1	Hp	Il1b	Ly6a	Pla2g7	Rel	Slpi	Txn1
TABULA_MURIS_SENIS_TONGUE_KERATINOCYTE_AGEING	https://www.gsea-msigdb.org/gsea/msigdb/mouse/geneset/TABULA_MURIS_SENIS_TONGUE_KERATINOCYTE_AGEING	Adh7	Aldh3a1	Apoc1	B2m	Ces1d	Gsta4	Gstm1	H2-D1	Krt14	Krt16	Krt6b	Krtdap	Ly6g6c	Nqo1	Pdzk1ip1	Phlda1	Ptgr1	Slpi	Tgm3	Tpt1
TABULA_MURIS_SENIS_SPLEEN_B_CELL_AGEING	https://www.gsea-msigdb.org/gsea/msigdb/mouse/geneset/TABULA_MURIS_SENIS_SPLEEN_B_CELL_AGEING	Ahnak	Apoe	B2m	Bcl2a1b	Capg	Cd44	Cirbp	Cybb	Emp3	Evi2a	Fam3c	Fcgr2b	Fos	Fxyd5	H2-Ab1	H2-D1	H2-Eb1	Itgb1	Itm2c	Lat2	Lgals1	Ly6a	Npc2	Psap	Psmb8	Ptpn1	Pycard	S100a8	S100a9	Sat1	Srgn	Syk	Tcf4	Tnfaip8	Tpt1	Txn1	Zbtb20
TABULA_MURIS_SENIS_AORTA_PROFESSIONAL_ANTIGEN_PRESENTING_CELL_AGEING	https://www.gsea-msigdb.org/gsea/msigdb/mouse/geneset/TABULA_MURIS_SENIS_AORTA_PROFESSIONAL_ANTIGEN_PRESENTING_CELL_AGEING	Alox5ap	Apoe	Arhgdib	B2m	Btg2	Calm1	Capg	Cd52	Cd68	Cd74	Cdkn1a	Cebpb	Coro1a	Cpne1	Ctsc	Ctss	Ctsz	Dcn	Dusp1	Fcer1g	Fos	Fxyd5	Gm2a	Grn	H2-Ab1	H2-D1	H2-Eb1	Krt14	Krt15	Lpxn	Ly6a	Ly6e	Mgp	Nfkbia	Oas1a	Papss2	Pcbp1	Psap	Psmb8	Sdc4	Shisa5	Snx2	Srgn	Tgfbi	Tgif1	Timp3	Tmsb4x	Trf	Tyrobp	Wfdc17
TABULA_MURIS_SENIS_LUNG_INTERMEDIATE_MONOCYTE_AGEING	https://www.gsea-msigdb.org/gsea/msigdb/mouse/geneset/TABULA_MURIS_SENIS_LUNG_INTERMEDIATE_MONOCYTE_AGEING	Acp5	Agpat4	Apoe	Aprt	Atox1	Atxn7l3b	Bcl2a1b	Blvrb	C3	Ccl9	Cd52	Cenpx	Ciao2a	Clec4d	Cnpy2	Creg1	Csf2rb	Cstb	Ctsd	Ctsl	Cyb5a	Cybb	Ddt	Dnaja1	Dnm2	Eef1d	Emb	Emg1	Esd	Fam111a	Fcgr4	Fermt3	Filip1l	Fth1	Gmfg	Grcc10	Grina	Hck	Hp	Id3	Ier3	Ifi27	Ifitm1	Il1b	Imp3	Itgb1	Kif5b	Krtcap2	Lgals1	Lgals3	Lmo4	Ly6a	Micos13	Mif	Ndufb6	Ndufb8	Nol7	P4hb	Pgk1	Pirb	Pkm	Plek	Prelid1	Prorsd1	Ptpn1	Pycard	Rassf4	Rbm39	Rel	Rere	Rilpl2	Rp9	Rpp21	Rtf1	S100a10	S100a13	S100a6	S100a8	S100a9	Siva1	Slpi	Smc1a	Smim11	Sod1	Sod2	Son	Spata13	Srrm2	Syk	Tgm2	Tm2d2	Tmem208	Tnfaip2	Tnfaip8	Tnrc6b	Trem2	Txn1	Uba52	Uqcc3	Usp34	Wfdc17	Xpa
TABULA_MURIS_SENIS_MARROW_GRANULOCYTE_AGEING	https://www.gsea-msigdb.org/gsea/msigdb/mouse/geneset/TABULA_MURIS_SENIS_MARROW_GRANULOCYTE_AGEING	Alox5ap	B2m	Calm1	Ccl6	Cd52	Cebpd	Coro1a	Emp3	Fcer1g	Fxyd5	Gmfg	H2-D1	Hp	Lcn2	Lgals3	Lrg1	Lsp1	Orm1	Pglyrp1	Pkm	Prdx5	S100a6	S100a8	S100a9	Slpi	Spi1	Tmsb4x	Tyrobp
TABULA_MURIS_SENIS_MARROW_NAIVE_T_CELL_AGEING	https://www.gsea-msigdb.org/gsea/msigdb/mouse/geneset/TABULA_MURIS_SENIS_MARROW_NAIVE_T_CELL_AGEING	Atp6v1g1	Ccl6	Cd52	Cd74	Dmkn	Fcer1g	Fxyd5	H2-D1	Lcn2	Lgals3	Lrg1	Ltf	Pglyrp1	S100a6	S100a8	S100a9	Slpi	Son	Tyrobp
TABULA_MURIS_SENIS_MARROW_HEMATOPOIETIC_PRECURSOR_CELL_AGEING	https://www.gsea-msigdb.org/gsea/msigdb/mouse/geneset/TABULA_MURIS_SENIS_MARROW_HEMATOPOIETIC_PRECURSOR_CELL_AGEING	4930523C07Rik	Alox5ap	Anxa1	B2m	Bcl2a1b	Ccl6	Cd24a	Cd52	Cd74	Cd82	Ctsb	Gpsm3	Grina	H2-Ab1	H2-D1	H2-Eb1	Hp	Itgb2	Itm2c	Lcn2	Lgals3	Lsp1	Ltf	Ly6a	Lyz1	Msrb1	Ostf1	Pglyrp1	Prdx5	S100a4	S100a6	S100a8	S100a9	Sat1	Shisa5	Slfn2	Slpi	Tmbim6	Tmsb4x	Tyrobp	Vasp	Vsir
TABULA_MURIS_SENIS_TONGUE_BASAL_CELL_OF_EPIDERMIS_AGEING	https://www.gsea-msigdb.org/gsea/msigdb/mouse/geneset/TABULA_MURIS_SENIS_TONGUE_BASAL_CELL_OF_EPIDERMIS_AGEING	Adh7	Aldh3a1	Apoc1	Apoe	B2m	Ccna2	Cdca3	Cdca8	Cdk1	Cenpa	Cks2	Cldn4	Cxcl16	Cysrt1	Dut	Ehf	Fabp5	Gadd45b	Gsta4	Gstm1	Gsto1	H2-D1	Ier3	Ifi27	Incenp	Krt16	Krt6b	Krtdap	Lgals3	Lypd3	Mgst1	Nfkbia	Nudc	Nusap1	Ovol1	Pebp1	Pgk1	Phlda1	Plet1	Pmm1	Pnrc1	Ppa1	Ptgr1	Racgap1	S100a14	Selenbp1	Shroom3	Slpi	Smc4	Sod1	Spc24	Stmn1	Stx11	Tacstd2	Tgm3	Tk1	Tle5	Tpt1	Tsc22d1	Tubb6	Zfand5
ZHANG_UTERUS_C10_STROMAL2_RETNLG_HIGH_CELL	https://www.gsea-msigdb.org/gsea/msigdb/mouse/geneset/ZHANG_UTERUS_C10_STROMAL2_RETNLG_HIGH_CELL	Adam8	Alox5ap	Basp1	Ccl6	Cd24a	Cd52	Cebpb	Coro1a	Csf2rb	Cxcl3	Cybb	Fth1	Grina	Il1b	Il1rn	Laptm5	Mcl1	Msrb1	Pla2g7	Plek	Rgs1	Serpinb2	Slc7a11	Srgn	Tgm2	Thbs1	Tmsb4x	Trib1	Tyrobp	Vasp
TABULA_MURIS_SENIS_HEART_AND_AORTA_LEUKOCYTE_AGEING	https://www.gsea-msigdb.org/gsea/msigdb/mouse/geneset/TABULA_MURIS_SENIS_HEART_AND_AORTA_LEUKOCYTE_AGEING	Acp5	Anxa1	Bgn	Ccl6	Clec4d	Dcn	Ecm1	Fabp4	Fcgr2b	Fos	Hspb1	Icam1	Id3	Ier3	Ier5	Il1b	Itgb2	Klf4	Lgals3	Lmo4	Ly6a	Mcl1	Metrnl	Mgst1	Mpeg1	Msrb1	Nfkbiz	Ninj1	Nr4a1	Nupr1	Pim1	Pirb	Plek	Pnrc1	S100a4	S100a6	Sirpb1c	Socs3	Srgn	Stat3	Tnfaip2	Tpt1	Trib1	Wfdc17	Xdh
TABULA_MURIS_SENIS_MARROW_PROMONOCYTE_AGEING	https://www.gsea-msigdb.org/gsea/msigdb/mouse/geneset/TABULA_MURIS_SENIS_MARROW_PROMONOCYTE_AGEING	Apoe	Calm1	Cd24a	Cd74	Cirbp	Ctsl	Dmkn	Fth1	Gngt2	H2-Ab1	Hp	Lcn2	Ltf	Mif	Nupr1	Pglyrp1	Pim1	Psmb8	Ptpn1	Pycard	S100a8	S100a9	Selenos	Spi1	Srgn	Tmem176a	Tmem176b	Trem2	Wfdc17
TABULA_MURIS_SENIS_KIDNEY_MACROPHAGE_AGEING	https://www.gsea-msigdb.org/gsea/msigdb/mouse/geneset/TABULA_MURIS_SENIS_KIDNEY_MACROPHAGE_AGEING	Acp5	Agpat4	Ahnak	Aldh2	Alox5ap	Atp1b3	Capg	Ccl6	Ccl9	Cd300a	Cd44	Cd84	Cebpb	Cfp	Cmip	Cstb	Ctsd	Emp3	Ezr	Fos	Gmfg	Gngt2	Grn	Idh1	Ier3	Il2rg	Itgam	Klf4	Lgals3	Lmo4	Ly6a	Ly6e	Lyz1	Mcl1	Msrb1	Ninj1	Pgk1	Pla2g7	Pltp	Prdx5	Ptpn1	Rap2b	Rida	S100a4	S100a6	Sat1	Sirpb1c	Socs3	Sod2	Tnfaip2	Trem2	Txn1	Vim	Zeb2
TABULA_MURIS_SENIS_SPLEEN_MACROPHAGE_AGEING	https://www.gsea-msigdb.org/gsea/msigdb/mouse/geneset/TABULA_MURIS_SENIS_SPLEEN_MACROPHAGE_AGEING	Acp5	Aldh2	Apoe	App	Atp1b3	Atp6v0e	Basp1	Blvrb	C1qa	C1qb	C1qc	Cd300c2	Cfp	Cmtm7	Creg1	Csf1r	Cstb	Ctsb	Ctsc	Ctsd	Ctss	Cybb	Fabp5	Fcer1g	Flna	Fth1	Gng11	Grn	Ifitm1	Il1b	Lgals1	Lgmn	Litaf	Ly6a	Lyz1	Mpeg1	Msrb1	Mt1	Ninj1	Npc2	P4hb	Plaat3	Ppbp	Prdx5	Ptpn1	Rgs10	Rpp21	S100a8	S100a9	Sat1	Selenop	Slc3a2	Slpi	Smagp	Sod1	Tmbim4	Tmem176a	Tmem176b	Trf	Txn1	Wfdc17
TABULA_MURIS_SENIS_LUNG_ALVEOLAR_MACROPHAGE_AGEING	https://www.gsea-msigdb.org/gsea/msigdb/mouse/geneset/TABULA_MURIS_SENIS_LUNG_ALVEOLAR_MACROPHAGE_AGEING	Ahnak	Alcam	Aldh2	Apoc1	Apoe	B2m	Blvrb	C3	Calm1	Ccl9	Cd24a	Cd274	Cd2ap	Cd52	Cd74	Chpt1	Cmbl	Creg1	Csf1r	Ctsb	Ctsk	Ctsl	Ctss	Cybb	Dynll1	Emp3	Fabp4	Fcer1g	Fcgr4	Foxp1	Ggh	Grcc10	Gstm1	H2-Ab1	H2-D1	H2-Eb1	Hexb	Ier3	Igf1	Il1b	Krtcap2	Lgals3	Litaf	Lpl	Ly6e	Mgst1	Micos13	Msn	Npc2	Pgk1	Pirb	Pkm	Pnrc1	Prdx5	Psap	Psmb8	Pycard	Rtn4	S100a1	S100a10	S100a4	S100a6	S100a8	S100a9	Sat1	Scd1	Serpinb6a	Slpi	Sod1	Spp1	Srgn	Tanc2	Timp2	Trem2	Tyrobp	Uba52	Uqcc3	Wfdc17
TABULA_MURIS_SENIS_MARROW_GRANULOCYTOPOIETIC_CELL_AGEING	https://www.gsea-msigdb.org/gsea/msigdb/mouse/geneset/TABULA_MURIS_SENIS_MARROW_GRANULOCYTOPOIETIC_CELL_AGEING	1810037I17Rik	AA467197	Alox5ap	Anxa1	Apoe	Arhgdib	Blvrb	Bsg	Car2	Cd52	Cdca3	Cdca8	Cdk1	Cebpd	Cks2	Cybb	Emp3	Fcer1g	Fth1	Fxyd5	Gpsm3	Grina	H2-Eb1	Hp	Lcn2	Lgals3	Lrg1	Ltf	Lyz1	Msrb1	Nusap1	Orm1	Pglyrp1	Pgp	Prdx5	Rgcc	S100a6	S100a8	S100a9	Slpi	Spc25	Spi1	Tyrobp
ZHANG_UTERUS_C9_DENDRITIC_CELL	https://www.gsea-msigdb.org/gsea/msigdb/mouse/geneset/ZHANG_UTERUS_C9_DENDRITIC_CELL	Alox5ap	Arhgdib	Atox1	B2m	Bcl2a1b	Calm1	Ccl6	Cd52	Cd53	Cd74	Cdkn1a	Coro1a	Ctsc	Ctss	Ctsz	Cxcl16	Fcer1g	Fth1	Fxyd5	Gm2a	H2-Ab1	H2-D1	H2-Eb1	Il1b	Il1r2	Laptm5	Lcp1	Lgals3	Lgmn	Lsp1	Mcl1	Mpeg1	Pim1	Plek	Psap	Psmb8	Rgs1	Rilpl2	Spi1	Srgn	Tmsb4x	Tyrobp	Wfdc17
DESCARTES_ORGANOGENESIS_WHITE_BLOOD_CELLS	https://www.gsea-msigdb.org/gsea/msigdb/mouse/geneset/DESCARTES_ORGANOGENESIS_WHITE_BLOOD_CELLS	Abcc3	Aga	Alox5ap	Apbb1ip	Apobec1	Apobec3	Apoe	Arhgap17	Arhgap9	Arid5a	Asah1	B2m	Blnk	C1qa	C1qb	C1qc	C3ar1	C5ar1	Casp1	Ccdc93	Ccl6	Ccl9	Cd300a	Cd300c2	Cd300lf	Cd33	Cd36	Cd37	Cd44	Cd52	Cd53	Cd68	Cd74	Cd84	Cebpb	Cela1	Cfh	Cfp	Clec2g	Clec4n	Cmtm7	Coro1a	Cracr2b	Crlf2	Csf1r	Csf3r	Ctsa	Ctsb	Ctsc	Ctsd	Ctss	Ctsz	Cybb	Cyp27a1	Cyth4	Dab2	Def6	Dennd4b	Dnase2a	Dock2	Dock8	Dse	Dtx3l	Ehd4	Elf4	Emp3	Epsti1	Evi2a	Fam111a	Fcer1g	Fcgr2b	Fcgr3	Fcgrt	Fchsd2	Fes	Fmnl1	Fnip2	Fuca1	Fxyd5	Galnt6	Gas6	Gbp7	Glb1	Glipr1	Gm2a	Gmfg	Gna15	Gpr65	Grk2	Grn	Gsdmd	Gusb	H2-D1	H2-M3	Havcr2	Hck	Hcls1	Helz2	Hexb	Hgsnat	Hint2	Hk3	Hmox1	Ifnar2	Ifngr1	Il18	Il1a	Il1rl2	Il3ra	Il4ra	Inpp5d	Irf1	Irf5	Itgam	Jdp2	Laptm5	Lcp2	Lgals3	Lgmn	Litaf	Lpar5	Lpxn	Lrch4	Lrmda	Lsp1	Ly6e	Lyn	Madd	Maf	Manba	Map3k5	Mast3	Mctp1	Mertk	Mpeg1	Mrc1	Msr1	Myo1f	Myo5a	Naip2	Ncf1	Nckap1l	Neurl3	Nfam1	Nfatc2	Nlrc5	Npl	Osbpl8	P2rx7	Paqr7	Pdxk	Pepd	Pik3ap1	Pik3cd	Pld2	Plekha2	Plxdc1	Pparg	Ppm1h	Psap	Psmb8	Psme2b	Pstpip1	Pstpip2	Ptafr	Ptgs1	Ptprc	Pycard	Rab32	Rasa4	Rel	Reps2	Rhog	Rnf166	Rnf213	Runx3	Samhd1	Sat1	Sdcbp	Selenop	Selplg	Shisa5	Sirpa	Slc11a1	Slc15a3	Slc37a2	Slc46a3	Slfn2	Snx2	Snx24	Snx6	Snx8	Sp100	Spi1	St6galnac4	Stk10	Tbc1d13	Tbc1d5	Tcirg1	Tcn2	Tep1	Tlr2	Tlr4	Tmcc3	Tmem104	Tmem106a	Tmem141	Tnfrsf1b	Tnfrsf26	Tpp1	Trem2	Trim65	Tyrobp	Vsir	Vwa5a	Wwp1	Zc3h12a
ZHANG_UTERUS_C5_MACROPHAGE	https://www.gsea-msigdb.org/gsea/msigdb/mouse/geneset/ZHANG_UTERUS_C5_MACROPHAGE	Alox5ap	Apoe	Asah1	Atf3	B2m	Bcl2a1b	Blvrb	C1qa	C1qb	C1qc	C3ar1	Calm1	Ccl6	Ccl9	Cd52	Cd53	Cd68	Cd74	Cdkn1a	Cfp	Coro1a	Creg1	Csf1r	Cstb	Ctsa	Ctsb	Ctsc	Ctsd	Ctss	Ctsz	Cxcl16	Cybb	Dab2	Ehd4	Fcer1g	Fcgr2b	Fcgr3	Fth1	Grn	H2-Ab1	H2-D1	H2-Eb1	Hexb	Hmox1	Ier3	Ier5	Il1b	Il1rn	Kctd12	Laptm5	Lcp1	Lgals3	Lgals3bp	Lgmn	Lipa	Lpl	Ly6e	Mafb	Mcl1	Mpeg1	Mrc1	Nfkbiz	Ninj1	Npc2	Plek	Plin2	Pltp	Psap	Psmb8	Rgs1	Rgs10	Sat1	Sdc3	Sdcbp	Selenop	Sirpa	Snx2	Spi1	Tlr2	Tmem176a	Tmem176b	Tmsb4x	Trem2	Trf	Tyrobp	Wfdc17
ZHANG_UTERUS_C12_MONOCYTE	https://www.gsea-msigdb.org/gsea/msigdb/mouse/geneset/ZHANG_UTERUS_C12_MONOCYTE	Alox5ap	Apoe	Arhgdib	Atox1	B2m	C1qb	C1qc	C5ar1	Calm1	Ccl6	Ccl9	Cd44	Cd52	Cd53	Cd68	Cd74	Cdkn1a	Cfp	Coro1a	Csf1r	Csf2ra	Csf2rb	Cstb	Ctsa	Ctsb	Ctsc	Ctss	Ctsz	Cybb	Ddit3	Dusp5	Emilin2	Emp3	Esd	Fcer1g	Fcgr2b	Fcgr3	Fem1c	Fth1	Ftl1-ps1	Fxyd5	Got1	Grn	H2-Ab1	H2-D1	H2-Eb1	Hmox1	Ifrd1	Il1b	Irf5	Irf7	Itgb2	Kctd12	Laptm5	Lat2	Lcp1	Lgals3	Lgmn	Litaf	Ly6e	Mafb	Mcl1	Mpeg1	Msrb1	Ninj1	Npc2	Pim1	Pkm	Plek	Plin2	Por	Prdx5	Psap	Psmb8	Ptpn1	Ptprc	Rab8b	Rgs1	Rilpl2	S100a4	Samhd1	Sat1	Sdc3	Sdcbp	Slc3a2	Slfn2	Spi1	Spp1	Srgn	Tgfbi	Tgif1	Thbs1	Tmsb4x	Tyrobp	Vps37b	Wfdc17
