# Supplementary material for: TMPRSS11B promotes an acidified microenvironment and immune suppression in squamous lung cancer
Source: EMBO Rep. 2025 Nov 10;26(24):6346–79. doi: 10.1038/s44319-025-00631-1 (PMC12714794; doi:10.1038/s44319-025-00631-1)
Supplement: Supplementary file 10 — Source data Fig. 5 [file 44319_2025_631_MOESM10_ESM.zip › Figure 5/5C-D/GSEA_Broad Institute_M8_T11b-high LUSC vs LUAD/edb/results.edb]

<?xml version="1.0" encoding="UTF-8"?>

<EDB LC_PROC="none" SORT_MODE="real" ORDER="descending" METRIC="None" NUM_PERMS="1000">
  <DTG RANKED_LIST="Ranked list_DGE_squamousT11b_vs_all adenosadeno_HSE13-NT copy.rnk" TEMPLATE="na_as_pre_ranked" GENESET="gene_sets.gmt#DESCARTES_ORGANOGENESIS_HEPATOCYTES" ES="-0.4163" NES="-2.6159" NP="0.0000" FDR="0.0000" FWER="0.0000" RND_ES="-0.1418 0.1931 0.1298 -0.1745 0.1745 -0.1658 0.1314 0.1729 0.2205 0.1653 -0.1777 0.1221 0.2224 0.1452 -0.1393 -0.1459 -0.1792 0.1377 -0.1704 0.1700 0.1434 0.1790 0.1543 0.2266 0.1850 0.1293 0.1234 0.2191 0.1746 0.2052 0.1392 0.1692 0.1915 0.1504 -0.1481 0.1932 0.1969 0.1324 -0.1798 0.2548 0.2596 0.2206 0.1777 0.1624 -0.1868 -0.1718 0.2497 0.2132 -0.1669 -0.1432 0.1422 -0.1501 0.1517 0.1569 0.2298 -0.1758 0.1912 -0.1369 0.1616 0.2087 -0.1609 -0.1253 0.1421 0.2256 -0.1784 0.1558 0.1550 0.2010 0.1890 -0.1584 0.1614 -0.1376 0.2161 -0.1788 0.1358 -0.1627 0.2023 0.1344 0.1989 0.2323 0.1985 0.2464 0.1962 -0.1353 0.1798 0.1495 -0.1899 0.2144 0.2116 0.2511 0.2284 0.2608 0.1326 0.2103 0.2079 -0.1813 0.1760 -0.1969 -0.1645 0.1580 0.1904 0.1431 0.2134 0.2040 0.1825 0.1291 0.2406 -0.2311 0.1433 0.2109 0.1412 -0.1733 0.1230 -0.1159 -0.1335 -0.1779 0.1598 0.1375 -0.1623 0.1886 0.1470 0.2289 0.1636 -0.1919 -0.1308 0.2511 0.1076 0.1689 0.1205 0.1404 0.1447 -0.1304 -0.1795 0.1863 0.1846 0.1957 0.1673 0.1872 0.1420 0.1397 0.1810 -0.1361 -0.1694 -0.1354 0.1808 0.1980 0.1565 0.2027 0.1540 0.1268 0.2202 0.1809 0.1773 -0.1884 0.1915 0.1766 0.1346 0.1973 0.2381 0.1526 0.2100 -0.1431 0.1503 -0.2100 -0.1421 0.1644 0.2074 0.2497 0.2108 0.1382 0.1168 0.1597 -0.1747 0.1548 -0.1175 0.1957 0.1721 0.1429 0.1431 -0.1343 -0.1666 0.2074 -0.1691 -0.1311 0.1472 0.1533 0.1605 -0.1779 0.1612 0.1616 0.2744 0.1758 0.1350 0.1547 0.1337 0.1878 0.1563 -0.1589 -0.1574 0.1607 -0.1453 0.1970 -0.1438 0.2211 0.1918 -0.2053 0.2316 0.1879 0.1464 0.1706 0.1337 0.1974 0.1888 -0.1735 -0.1725 0.1355 0.1660 0.1398 0.1782 0.1768 -0.1523 0.1231 -0.1813 0.1133 0.1967 0.2102 -0.1772 0.1969 0.1952 0.2182 -0.1912 0.1266 -0.1422 0.1750 0.1618 -0.1937 0.2217 0.1944 -0.1471 -0.1783 0.2181 0.1400 0.1656 0.2496 0.1436 -0.1816 0.1996 0.2627 -0.1432 0.1881 0.1589 0.1698 0.1613 0.1308 0.1902 0.1471 0.2660 -0.1280 0.1401 0.1395 0.1714 0.1128 -0.1693 -0.1363 -0.1543 0.2570 0.2589 0.2021 0.1700 0.1876 -0.1485 -0.1546 0.2247 0.1524 0.1678 -0.2012 -0.1443 0.1769 -0.1607 0.1582 -0.1651 -0.1767 0.1037 0.2607 -0.1516 0.2179 -0.1939 0.1711 0.2680 -0.1439 0.2177 -0.1755 -0.2424 0.2106 0.2213 -0.1908 0.2416 -0.1366 -0.1818 0.1857 0.1376 -0.1508 0.1501 0.1532 0.1587 0.2553 0.2348 -0.1546 0.1474 -0.1708 0.1923 -0.1065 0.1624 0.2096 0.1481 0.1967 0.2115 -0.1798 -0.1260 0.1928 -0.1720 0.1808 0.2321 0.1717 -0.1519 0.2324 0.1897 -0.1467 -0.1528 0.1999 0.1731 0.1072 -0.1351 -0.1255 0.1661 0.1524 0.2021 0.2265 0.1724 0.1960 -0.1432 0.1491 -0.1402 0.0941 0.2069 0.1204 0.1226 -0.1849 0.1715 -0.1589 0.2344 -0.1513 -0.1470 0.1497 0.1687 -0.1868 0.2476 -0.1305 -0.1421 0.1608 -0.1610 -0.1483 -0.1252 0.1080 0.1757 -0.1631 0.1729 0.1607 0.2286 0.1966 0.1832 0.1392 -0.1355 0.1573 0.1456 0.1345 0.2045 0.1483 0.2224 -0.1825 0.2668 0.2479 0.1358 -0.1446 0.1764 0.1692 0.1505 0.1664 0.2126 0.2068 0.1395 -0.1867 0.1692 -0.2060 0.1863 0.2055 0.1625 0.2594 0.1892 0.1802 -0.1762 0.1866 0.1690 0.1785 -0.1601 0.1734 0.1753 -0.1296 0.1807 0.1745 0.2415 0.1945 0.1554 0.1164 0.1773 0.1780 -0.1548 -0.1124 -0.1169 -0.1825 0.1294 0.1645 0.2205 -0.0961 0.1397 0.1242 0.1914 0.1541 0.1496 -0.1373 0.2539 0.1418 0.1317 0.1304 0.1736 0.1197 0.1347 0.1761 -0.1618 0.1257 0.1730 0.1751 -0.1957 -0.1397 0.2104 0.1933 0.1700 0.2488 0.1758 0.1938 0.2542 -0.1987 0.1529 -0.1977 0.1636 0.1807 -0.1707 0.1700 0.2134 0.1842 -0.1391 0.1452 0.1590 -0.1362 0.1246 0.2974 0.2142 0.1505 0.1975 0.2413 0.1912 0.1601 0.1179 0.1404 -0.1531 0.2579 0.2885 0.1841 -0.1644 0.1631 -0.1511 0.1382 -0.1902 0.1609 0.1346 0.1869 0.2077 0.2118 0.1682 0.1237 0.1452 -0.1670 -0.1389 -0.1334 0.2026 0.1702 0.1330 0.1982 0.1761 0.2157 0.2802 0.2081 0.1954 0.1981 -0.1875 0.1895 -0.1716 0.1659 -0.1255 0.1399 0.1858 0.1417 0.1746 0.1361 0.1667 0.1665 0.2076 -0.1663 0.1422 -0.1691 -0.2091 0.1694 -0.1898 -0.1505 0.2227 0.1443 -0.1600 0.1757 0.1491 0.1259 -0.1642 0.1267 0.1273 0.1946 0.1349 0.2178 0.1336 0.1377 0.1429 0.1196 -0.1180 0.2473 0.1700 -0.1109 0.1632 0.1615 -0.1304 -0.1728 0.1919 0.1456 0.3170 0.1466 -0.1587 0.1469 0.2330 0.1181 -0.1843 -0.1525 0.2494 0.1019 0.1475 0.1544 0.1588 -0.1384 0.2091 0.1748 0.1397 0.1744 -0.1514 0.1816 -0.2080 -0.0999 -0.1414 0.1691 0.1384 0.1650 -0.1601 -0.1649 0.1785 0.1542 -0.1396 0.1811 -0.1815 0.2000 0.1499 -0.1260 0.2500 -0.1552 0.1145 0.1300 0.2459 0.2065 0.2097 0.1477 0.1928 -0.1616 0.2191 0.2154 0.2059 0.2182 0.1323 0.2482 0.1635 0.1675 -0.1200 -0.2088 0.1666 -0.1697 0.1496 0.1328 0.2098 0.1864 -0.1846 0.2246 0.2183 0.2123 -0.1638 -0.1714 -0.0951 0.1964 -0.1429 -0.1526 -0.1843 0.1838 0.1892 0.1431 -0.1380 -0.1393 0.1826 -0.1914 0.2045 0.2089 0.1992 0.1940 0.2016 -0.2015 0.1679 0.1665 -0.1612 0.2306 0.1520 -0.1550 0.1521 -0.1855 -0.1438 0.1278 0.1201 -0.1407 0.1494 0.1812 0.2252 -0.1244 0.1613 0.2113 -0.1788 0.1561 -0.1380 0.1545 0.1565 -0.1569 -0.1605 -0.1480 0.1819 -0.1523 0.2179 -0.1312 -0.1177 0.1758 -0.1951 0.1566 0.1966 0.1851 0.1781 0.1727 -0.1680 -0.1874 -0.1862 -0.1433 0.2342 0.1740 -0.1656 0.1829 0.1492 0.1869 0.1813 0.2267 0.1319 -0.2136 0.1840 0.2707 -0.1419 0.1856 -0.1395 0.2199 0.1142 0.1855 0.2595 0.1606 0.1965 -0.1601 0.2052 0.2099 0.1236 0.1749 0.1958 -0.1255 0.1960 0.2237 0.2446 0.1561 0.1668 0.2267 -0.1612 0.1786 0.2249 0.1756 -0.1450 0.1474 -0.1920 0.1504 0.1883 0.1507 0.1394 0.2225 -0.1198 0.2130 0.1596 0.2165 -0.1340 -0.1434 0.2390 0.1832 0.1292 -0.1552 0.2768 -0.1620 -0.1864 0.1739 -0.1533 0.2523 0.2118 -0.1687 0.1679 -0.1164 0.1997 0.2543 -0.1457 0.1496 0.1873 -0.1680 -0.1197 0.1365 0.1595 -0.1684 0.1601 0.1780 -0.2017 -0.1108 0.2239 0.1789 0.1076 0.1559 0.2004 -0.1728 -0.1457 0.2011 0.1760 0.1480 0.1881 0.2226 0.1317 0.2636 -0.1626 0.2012 0.2365 -0.1717 0.2152 0.2216 -0.1798 0.2229 0.1624 0.1435 0.1650 0.2523 0.2126 0.1490 0.1952 0.1700 0.1495 -0.1239 0.1729 0.1509 0.1867 0.1869 0.2143 0.2566 0.1575 0.2080 -0.1713 0.1630 0.1490 0.2080 0.1563 -0.1729 0.2882 0.1394 -0.1589 0.2243 0.1316 -0.2023 0.1680 0.2087 -0.1753 -0.1853 -0.1626 -0.1596 0.1637 0.1847 -0.1404 0.1621 0.1503 -0.1455 -0.1713 0.2166 0.2107 -0.1918 0.2131 0.1578 0.1418 0.1567 0.1660 0.1618 0.2281 -0.0909 0.2127 -0.1464 -0.1902 -0.1826 0.2275 0.1280 0.1884 -0.1295 0.1669 0.1747 0.2688 0.1898 0.1555 -0.1646 0.1954 -0.1415 0.2130 0.2529 -0.1867 0.1578 -0.1814 0.1513 0.1609 0.2338 -0.1559 0.1982 -0.1269 -0.1333 -0.0909 -0.1367 0.2193 0.1520 0.1513 0.1540 0.1745 0.1685 0.1824 -0.1450 0.1640 -0.1572 0.1811 0.1238 -0.0954 -0.1382 -0.1629 0.1683 -0.1183 -0.1508 0.1684 0.1437 0.1715 -0.1458 0.2270 0.2707 -0.2306 0.1325 0.1296 -0.2145 -0.1157 -0.1624 0.1580 0.1577 0.1881 -0.1657 0.1441 -0.1717 -0.2045 0.2698 0.1948 0.1555 0.1416 -0.1450 0.1619 -0.1624 -0.1378 0.1483 0.2402 0.2292 0.2723 0.1325 -0.1786 0.1776 0.1472 0.2135 0.1617 0.1346 0.1814 0.1764 0.2151 0.1951 0.2149 0.1692 -0.1649 -0.1417 0.1993 0.1422 0.2384 0.1183 0.2119 0.2038 0.1756 -0.1435 0.1731 0.3254 0.2334 0.2649 0.1902 0.2233 0.1857 0.1436 -0.1615 0.1757 0.1989 0.1583 0.1516 0.1462 -0.1844 0.2640 -0.1944 0.1178 -0.1528 0.1503 0.2480 0.2268 -0.1496 0.1273 0.1282 0.1943 0.1405 -0.1530 0.1905 -0.1800 0.2296 -0.1962 0.1281 0.2747 0.1983 0.1948 -0.1588 0.1813 0.2074 0.2044 0.1520 -0.1715 0.2175 0.2310 -0.1362 -0.1680 -0.1677 0.1800 0.1176 0.1621 0.1412 0.1261 -0.1817 0.2034 0.2413 0.2341 -0.1400 0.1279 0.2113 0.1070 0.2097 -0.2183 -0.2032 -0.1343" HIT_INDICES="86 192 236 269 279 364 375 386 393 404 436 439 474 521 539 583 639 663 681 682 732 767 864 910 931 954 1012 1027 1040 1046 1052 1146 1162 1225 1242 1285 1324 1398 1443 1479 1519 1538 1549 1621 1783 1835 1846 1866 1944 2036 2070 2089 2293 2313 2412 2418 2473 2544 2599 2671 2683 2695 2722 2745 2787 2952 2973 2986 2987 3030 3084 3092 3106 3232 3234 3267 3337 3421 3433 3440 3473 3483 3486 3535 3548 3561 3567 3580 3656 3691 3738 3746 3763 3772 3801 3803 3810 3820 3863 3865 3869 3877 3878 3911 3948 3976 3988 4006 4015 4034 4049 4091 4099 4140 4148 4185 4200 4223 4232 4253 4256 4257 4295 4300 4312 4315 4317 4328 4341 4345 4368 4385 4414 4424 4469 4474 4479 4491 4535 4544 4548 4552 4554 4557 4588 4591 4611 4615 4626 4632 4638 4641 4649 4653 4655 4658 4673 4685 4686 4695 4696 4699 4702 4708 4714 4739 4742 4751 4767 4779 4780 4796 4803 4812" ES_PROFILE="-0.0022 -0.0137 -0.0130 -0.0105 -0.0033 -0.0138 -0.0085 -0.0034 0.0025 0.0073 0.0073 0.0135 0.0125 0.0084 0.0104 0.0063 -0.0008 -0.0013 -0.0007 0.0037 -0.0029 -0.0064 -0.0236 -0.0302 -0.0315 -0.0333 -0.0429 -0.0433 -0.0433 -0.0418 -0.0403 -0.0582 -0.0593 -0.0705 -0.0718 -0.0787 -0.0847 -0.0981 -0.1054 -0.1106 -0.1167 -0.1182 -0.1180 -0.1309 -0.1630 -0.1715 -0.1711 -0.1726 -0.1865 -0.2034 -0.2078 -0.2090 -0.2498 -0.2510 -0.2691 -0.2672 -0.2758 -0.2878 -0.2963 -0.3083 -0.3075 -0.3067 -0.3090 -0.3105 -0.3160 -0.3479 -0.3487 -0.3477 -0.3442 -0.3497 -0.3575 -0.3554 -0.3545 -0.3776 -0.3740 -0.3770 -0.3879 -0.4017 -0.4000 -0.3972 -0.4000 -0.3977 -0.3940 -0.4001 -0.3984 -0.3968 -0.3936 -0.3919 -0.4036 -0.4064 -0.4117 -0.4086 -0.4074 -0.4045 -0.4058 -0.4012 -0.3978 -0.3949 -0.3991 -0.3945 -0.3902 -0.3868 -0.3819 -0.3838 -0.3865 -0.3871 -0.3843 -0.3827 -0.3792 -0.3777 -0.3754 -0.3787 -0.3746 -0.3775 -0.3733 -0.3752 -0.3723 -0.3710 -0.3667 -0.3649 -0.3591 -0.3530 -0.3547 -0.3492 -0.3452 -0.3393 -0.3331 -0.3288 -0.3249 -0.3189 -0.3170 -0.3136 -0.3127 -0.3076 -0.3096 -0.3030 -0.2965 -0.2913 -0.2927 -0.2865 -0.2791 -0.2717 -0.2639 -0.2562 -0.2542 -0.2461 -0.2415 -0.2335 -0.2268 -0.2190 -0.2111 -0.2025 -0.1949 -0.1863 -0.1773 -0.1685 -0.1620 -0.1547 -0.1449 -0.1367 -0.1267 -0.1171 -0.1075 -0.0984 -0.0893 -0.0837 -0.0733 -0.0638 -0.0555 -0.0460 -0.0340 -0.0240 -0.0115 0.0017" RANK_AT_ES="3737.0000" RANK_SCORE_AT_ES="-1.0968"/>
  <DTG RANKED_LIST="Ranked list_DGE_squamousT11b_vs_all adenosadeno_HSE13-NT copy.rnk" TEMPLATE="na_as_pre_ranked" GENESET="gene_sets.gmt#DESCARTES_ORGANOGENESIS_SCHWANN_CELL_PRECURSOR" ES="-0.4192" NES="-1.6249" NP="0.0261" FDR="0.2342" FWER="0.6310" RND_ES="0.3032 -0.3276 -0.3037 -0.1831 0.2357 0.1455 0.2937 -0.2097 0.2913 0.4633 0.2573 0.2064 -0.1456 0.2919 0.3806 0.3340 -0.1711 -0.2909 -0.2774 0.2548 0.2837 0.4177 0.1800 -0.2479 -0.1327 -0.2831 -0.2108 -0.2113 0.2730 -0.1827 -0.1976 0.3206 -0.2178 -0.4527 0.1599 -0.2267 0.1936 -0.1535 0.3296 0.1852 0.3192 -0.1201 0.2384 0.1778 -0.1438 0.2194 0.2633 0.2883 -0.2584 -0.2696 0.2768 -0.2583 -0.1862 -0.2319 0.3926 0.3346 0.1387 0.1533 0.2969 -0.4429 -0.3445 0.1477 0.2352 0.2574 0.2980 -0.3249 -0.3542 0.3326 0.3123 -0.2256 0.3506 -0.2714 -0.2106 0.4335 0.2343 -0.4803 0.3157 -0.2460 0.2946 0.2740 0.3040 0.0981 -0.1991 0.4481 -0.1802 -0.2803 0.3131 0.4036 -0.2381 0.2804 -0.3439 0.2396 -0.1934 -0.2380 0.3595 -0.1401 0.3146 0.4657 0.4120 0.1300 0.4118 -0.2898 0.3259 -0.1677 -0.2796 0.2000 -0.2780 -0.3508 0.1877 0.3296 0.1992 0.2422 -0.2050 0.2337 0.2811 -0.4127 0.2791 -0.1727 -0.1383 0.2457 -0.4088 -0.1907 0.1727 -0.3024 0.2630 0.2912 0.2005 0.1831 -0.2284 -0.3248 -0.1893 0.3143 -0.3077 0.1812 -0.1827 0.2461 -0.2522 -0.2034 0.1771 0.1912 0.3215 -0.3874 0.2903 0.2115 0.1518 -0.3477 0.1949 -0.2666 -0.2822 0.1923 0.4703 0.3991 0.1596 0.4107 0.1425 -0.4145 0.2576 0.2852 -0.4158 0.3419 0.1971 0.4018 -0.2153 -0.2223 -0.2165 0.3156 -0.2894 -0.3210 -0.3024 0.2198 -0.2716 0.2467 -0.3388 0.2313 0.3054 0.3203 -0.3971 0.2376 -0.2291 -0.2479 0.2101 0.2712 -0.3335 0.3010 0.3321 0.1563 -0.1789 -0.3462 0.1047 0.1781 -0.1983 0.1528 0.3681 0.1169 -0.2088 0.2497 -0.2000 -0.5123 0.3780 -0.2456 0.3787 -0.2636 0.3376 0.2900 0.4513 -0.2555 -0.1534 -0.2743 -0.2988 0.2082 -0.3674 0.2626 -0.2907 -0.2019 -0.2078 0.3606 0.1826 -0.1836 -0.1665 0.1825 -0.2509 -0.1968 0.2153 -0.2919 0.2378 -0.2296 0.2097 0.2087 0.2049 -0.2191 0.2584 -0.3842 0.3420 0.2953 -0.2350 0.3162 -0.2292 0.2896 -0.2900 0.1792 -0.2299 0.3244 0.2577 0.4781 0.2334 0.1397 -0.2260 -0.1752 -0.2831 -0.2310 -0.1533 0.2752 -0.3347 0.2320 -0.3744 0.1852 0.4237 -0.1941 0.1963 -0.3171 -0.3459 0.3519 0.2505 -0.3092 0.4265 -0.2869 0.1851 0.3105 0.2909 -0.1435 0.2229 -0.4115 0.2797 -0.2973 0.3147 0.2735 0.1603 0.2146 -0.2852 0.5262 0.3258 0.3503 0.3249 0.3076 -0.4073 0.2056 0.2454 -0.1139 0.2823 -0.4282 -0.3990 -0.2845 0.2206 -0.2981 -0.1606 -0.1915 -0.1332 -0.2943 -0.4140 0.2808 -0.1089 -0.2186 0.3029 -0.1874 0.3501 0.2007 0.2929 0.1732 -0.2718 -0.2485 0.1747 0.1915 0.3047 -0.2524 0.2190 0.1664 -0.2235 -0.2772 -0.3389 0.1831 0.2407 0.1747 0.3204 -0.4060 -0.2382 0.4127 0.1526 -0.2016 -0.2838 0.2740 -0.1101 -0.1627 -0.2268 0.5804 0.2735 0.1765 0.2698 -0.3127 -0.2045 -0.2475 -0.1352 -0.2000 0.2535 -0.3644 0.2164 0.2484 -0.2681 0.2088 0.2436 -0.2239 -0.2202 0.5114 -0.3451 0.3910 -0.2900 -0.3298 0.3296 -0.1647 0.1591 -0.2670 0.2437 -0.2023 0.1787 -0.2740 0.5198 0.3200 0.3950 -0.2836 -0.2982 -0.2829 -0.3121 -0.1913 0.2762 -0.3855 0.3838 -0.2804 -0.2107 0.1332 -0.2033 0.2820 0.3804 0.3792 0.2789 0.2519 -0.3141 0.3115 -0.1580 0.2242 0.3812 -0.2898 -0.3465 0.1575 0.4607 -0.2838 0.2795 0.1971 -0.2351 -0.2708 -0.1334 -0.3454 -0.3823 0.1954 0.2016 0.2535 -0.3454 0.4610 0.3083 0.1787 0.3690 0.4254 0.4061 0.2435 0.2058 -0.2012 0.1597 0.4123 0.1723 -0.1886 0.2205 -0.3461 -0.2778 0.2793 0.3944 0.3004 0.1910 0.1816 0.2653 0.4071 -0.2691 -0.2336 -0.1684 -0.2170 -0.3019 -0.2339 -0.3289 0.3372 -0.3254 -0.2293 0.2382 0.2479 -0.2471 0.1733 -0.2698 0.1488 0.1985 -0.3210 -0.1729 0.2420 -0.3594 -0.1994 -0.1287 0.2423 0.3332 0.2622 -0.2626 0.1872 0.2397 -0.2677 0.3492 0.3517 -0.3674 -0.2297 -0.1345 -0.1798 -0.2245 0.2462 0.3435 -0.2134 0.2168 -0.2045 0.3307 0.2719 -0.1751 0.3076 0.3817 0.4121 0.3334 -0.1895 -0.3271 -0.2294 0.1923 -0.1858 -0.3294 0.2173 0.2821 0.1747 0.2914 0.2152 0.2439 -0.2291 -0.2692 0.2230 -0.3678 0.2284 -0.2988 0.1474 -0.2779 0.3000 0.3643 -0.2986 0.1593 0.2413 -0.2258 0.2524 0.3345 -0.2628 0.3587 0.2349 0.1332 0.2073 -0.2148 -0.2613 0.2418 0.5047 0.1911 0.2489 0.3363 0.1793 0.2336 -0.2397 -0.2832 0.3061 -0.3818 0.3059 -0.2122 -0.1986 -0.2901 -0.2335 0.1757 -0.2871 0.2894 0.1922 -0.3175 0.2993 0.1782 0.2058 -0.1283 -0.4040 -0.2310 0.2731 -0.3744 -0.2207 -0.2709 0.1803 -0.2914 -0.2226 0.2660 -0.2415 -0.1586 -0.1220 -0.2762 -0.2063 0.1618 0.1483 0.2235 0.1943 -0.2691 -0.2665 0.2013 -0.3013 0.3844 -0.5080 -0.3187 0.1794 -0.3058 -0.2570 -0.1516 0.4697 -0.2880 -0.3560 -0.2251 0.2809 0.2175 -0.2087 -0.1737 0.2604 -0.1611 0.2606 -0.2538 -0.1446 -0.1288 -0.3177 0.3798 -0.2349 -0.2841 0.1505 0.2630 0.2760 0.2495 -0.3106 -0.1729 0.1803 -0.3355 -0.3024 0.2409 0.2517 0.3405 -0.2296 -0.3661 -0.1900 0.2583 0.1283 0.2330 0.2973 0.3041 0.3716 -0.3187 0.2864 -0.2826 0.4378 -0.1230 0.1613 -0.2497 -0.1895 -0.2259 0.3306 -0.4435 -0.2916 0.1848 -0.2093 0.2527 -0.2609 0.1747 -0.1584 0.4037 -0.2618 0.1646 -0.4803 -0.3122 0.1812 -0.3249 0.3399 0.3393 0.2720 0.2555 -0.3462 -0.2012 0.3255 0.2878 0.1710 -0.2549 0.3308 -0.1773 -0.2177 -0.1767 0.4135 -0.3758 0.4494 -0.0994 -0.2315 0.3186 -0.3895 0.4873 0.3760 0.2018 -0.2268 0.1670 -0.2269 0.3656 -0.2617 0.1996 0.2386 0.4207 -0.1284 -0.2762 0.2829 0.2179 0.4081 -0.1300 0.1958 0.1734 0.3041 -0.2459 0.2885 -0.4918 -0.1918 -0.2465 -0.2175 0.2108 0.1945 0.3869 0.2546 0.4106 0.3161 -0.1094 0.2327 -0.2815 0.2975 -0.3806 -0.2206 0.3088 0.2066 0.3363 0.2238 -0.2426 0.3227 -0.3052 -0.3664 -0.3709 -0.2360 0.4191 -0.1609 -0.2045 0.2470 -0.3509 0.2265 -0.3402 0.2410 0.2140 -0.1631 -0.1907 -0.3518 0.2282 0.1365 0.1211 0.1743 -0.3120 -0.3027 0.2415 0.5157 0.2936 -0.3264 -0.2856 0.2748 0.2806 0.3788 -0.3452 -0.3306 -0.3026 0.3200 0.2739 0.2792 -0.3013 0.2885 -0.3226 0.2260 -0.4222 0.2046 -0.2322 0.3768 0.2557 0.2177 0.1648 -0.1422 0.2160 -0.2547 0.1354 0.1325 0.1943 0.3179 0.2259 -0.1675 -0.1705 0.2219 -0.3099 0.3512 -0.2971 0.2677 0.3702 0.1288 0.2192 -0.2778 0.2242 -0.1104 -0.2642 -0.3096 -0.3947 0.4035 0.2589 0.2047 -0.1048 0.3081 -0.1165 0.2052 0.2824 -0.2581 0.3187 0.2411 0.2389 0.2337 0.3963 0.4024 -0.2898 0.2399 -0.1523 0.4146 0.2614 -0.1935 0.2314 0.2378 0.2268 0.3377 0.2782 0.4804 -0.2471 0.3519 0.1643 -0.2225 -0.2046 -0.2230 -0.2843 0.2830 -0.2823 -0.3535 -0.1374 0.2516 0.2107 0.1900 0.1747 -0.2100 -0.1324 -0.1419 0.3166 0.3794 -0.1758 -0.1559 0.2458 -0.2791 -0.2545 0.3380 -0.1828 -0.2661 -0.2714 -0.1219 -0.2601 0.3170 -0.3214 0.2268 -0.1182 -0.0982 0.3352 0.2808 -0.2968 0.1749 -0.3289 0.3280 0.1712 -0.1898 -0.3172 0.3036 0.1664 0.4148 -0.3163 0.1564 -0.3060 0.1004 0.1873 0.1801 -0.1995 0.3878 0.2671 0.5012 -0.3519 -0.1996 0.2369 0.3296 0.3318 -0.4969 0.4616 0.2347 -0.3116 0.3618 0.3043 0.2222 0.2588 0.1559 0.2276 0.2466 0.2378 0.2466 -0.1597 0.2482 0.2513 -0.3721 0.2235 -0.3171 0.4664 0.2405 0.2826 -0.1767 -0.2674 -0.3411 -0.3260 0.2460 0.2300 -0.3727 -0.1444 -0.2170 0.1957 0.2565 0.3207 0.1571 -0.1608 -0.1860 -0.3717 -0.2313 -0.3222 -0.2354 0.3472 -0.2233 0.3226 -0.1808 -0.2262 -0.2331 0.2473 0.2413 0.1538 -0.2553 -0.1449 0.2824 0.2863 0.3907 0.2077 0.3692 -0.1870 -0.1710 0.2411 0.1740 -0.1611 -0.2359 0.1893 -0.4073 0.1865 0.1785 0.1814 -0.1827 -0.2815 0.2689 0.1382 -0.2468 -0.3056 0.3259 0.2527 0.1819 -0.2749 0.3806 -0.2327 -0.3052 -0.2467 0.2875 0.2278 0.2755 0.1904 -0.2250 0.3259 0.2027 -0.3342 -0.1951 -0.2352 0.3747 -0.3911 0.3100 -0.2704 0.3288 -0.1867 -0.3858 -0.2840 0.2516 0.1935 -0.2879 -0.3547 0.4661 0.2136 -0.2445 -0.1855 0.2545 0.2114 -0.2801 -0.2126 -0.1762 -0.4010 -0.1650 -0.2017 0.1825 -0.2425 0.2733 -0.3000 0.1712 0.3254 -0.3435 0.3134 0.3141 0.4279 0.2909 -0.4496 0.2407 -0.1292 -0.2744 0.2893 -0.3607 -0.1181 0.4607 -0.2807 0.3063 0.1692 0.3226 0.2326 -0.3341 0.3527 -0.1878" HIT_INDICES="270 307 316 380 733 844 1201 1278 1692 1736 2153 3348 3497 3936 4082 4313 4336 4382 4401 4542 4546 4712 4793 4798" ES_PROFILE="0.0058 0.0556 0.1100 0.1457 0.0990 0.0987 0.0386 0.0370 -0.0329 -0.0255 -0.0938 -0.3164 -0.3197 -0.3775 -0.3712 -0.3771 -0.3387 -0.3032 -0.2612 -0.2379 -0.1856 -0.1526 -0.0833 0.0046" RANK_AT_ES="4312.0000" RANK_SCORE_AT_ES="-1.5148"/>
  <DTG RANKED_LIST="Ranked list_DGE_squamousT11b_vs_all adenosadeno_HSE13-NT copy.rnk" TEMPLATE="na_as_pre_ranked" GENESET="gene_sets.gmt#DESCARTES_ORGANOGENESIS_EPENDYMAL_CELL" ES="-0.4389" NES="-1.5927" NP="0.0387" FDR="0.1991" FWER="0.7110" RND_ES="0.2064 -0.3626 -0.2255 0.1899 -0.2157 -0.1731 0.4261 -0.1923 -0.1929 0.2349 -0.1796 -0.2972 -0.4341 -0.1830 -0.1560 -0.1634 0.3648 0.4248 -0.3480 0.3468 0.2971 0.2952 -0.3310 -0.3876 0.2763 -0.2039 -0.3528 -0.2521 -0.2405 0.3043 0.1699 -0.3916 0.1592 0.1945 0.3321 0.4352 0.3932 0.4468 0.3787 0.2224 -0.1659 0.4032 0.3143 -0.1997 -0.2174 -0.2246 0.4776 0.1939 0.3284 -0.3656 0.1918 -0.3142 -0.3104 -0.2410 0.3333 0.3737 0.1082 -0.2331 -0.1780 0.4426 -0.3593 0.3216 0.2717 -0.3056 0.3011 -0.2348 0.2439 -0.3250 -0.3876 -0.2276 -0.2158 -0.3104 -0.2362 0.1642 -0.2583 0.1240 -0.4311 0.2927 0.2755 0.2781 -0.2027 0.4178 -0.2535 0.3822 0.4400 0.1962 0.2912 0.2003 0.3097 -0.2690 0.4892 0.3902 -0.2153 0.5483 -0.3663 0.2762 0.3409 0.1403 0.3611 0.5378 -0.1847 0.1857 -0.3061 -0.2863 -0.1731 0.2108 -0.2996 -0.2836 0.3380 0.3738 -0.2015 0.2840 0.2089 0.4265 0.2090 0.3524 0.3945 -0.1999 -0.2653 -0.2495 -0.2287 -0.2749 0.2754 0.2696 0.2042 0.2269 -0.3098 -0.2423 -0.1315 0.1918 -0.1992 0.2059 -0.2267 -0.2917 0.6584 0.2309 -0.3389 -0.3216 -0.2143 0.2345 0.2517 0.3773 -0.4111 0.2624 0.2059 -0.2070 0.2203 0.4391 -0.2401 -0.2722 -0.2212 -0.3753 0.3282 0.2303 -0.3111 -0.2229 0.3008 -0.2550 -0.3296 0.3933 0.3617 0.4476 0.4513 -0.1964 -0.3097 -0.2094 0.2472 -0.2053 0.2296 0.1100 0.2970 -0.2565 0.4952 0.2098 -0.3709 0.2138 0.3465 -0.1697 -0.3103 0.2001 -0.3599 -0.2750 0.2444 -0.2220 0.2811 -0.2548 -0.4118 0.2944 0.3237 0.2903 0.3400 0.2223 0.3280 0.3151 -0.2793 0.3770 0.4394 0.2056 0.4015 -0.3096 -0.2859 0.2297 -0.4961 -0.1658 -0.2961 0.2993 -0.4072 -0.3519 0.2549 -0.2790 -0.3899 -0.2823 -0.3535 -0.4090 -0.2582 -0.2079 0.1924 -0.4544 0.2579 0.3881 0.2407 0.2109 -0.2558 -0.3989 0.2299 -0.5050 -0.2057 0.2257 0.2840 -0.2195 -0.1429 -0.3849 0.3016 0.1664 0.1362 0.2076 -0.1976 -0.3654 0.1725 0.2652 -0.3503 0.3269 -0.2485 0.3928 -0.1800 0.3185 0.4338 0.2477 -0.3755 0.3954 -0.4167 0.2864 -0.2417 0.2924 0.4006 -0.2788 0.2513 -0.4070 -0.2593 0.3558 -0.4391 -0.3600 0.2546 -0.2288 -0.1402 -0.3012 -0.1714 -0.3118 -0.2360 -0.3022 -0.1772 -0.2223 0.4116 -0.2602 0.1380 -0.2523 0.2762 -0.2792 0.4722 -0.1591 -0.2064 -0.2582 0.3474 0.2967 0.3236 0.3015 0.2374 0.3357 -0.2236 0.4244 -0.2588 0.3693 0.2133 -0.2008 -0.2680 0.3536 -0.2319 0.2614 0.6601 -0.3597 0.3197 0.3141 0.1705 -0.3441 0.2371 0.2174 0.3808 0.1299 0.2763 0.3627 -0.1714 0.3223 -0.2768 0.3735 -0.3501 -0.3237 0.3530 -0.3080 0.2864 -0.3278 0.3135 -0.2202 0.2833 0.1946 -0.1434 -0.2380 0.2017 0.2170 0.2828 0.3908 -0.2143 -0.2906 -0.2415 0.4366 0.1842 0.2426 -0.2619 0.2817 -0.4186 -0.2435 -0.2452 0.2596 0.3968 -0.3357 0.2649 -0.1665 -0.2794 -0.2125 0.3577 0.5728 0.2988 0.4660 0.3830 0.3772 -0.2545 0.2427 -0.4933 0.1933 -0.2118 -0.3116 -0.2341 -0.3784 -0.1947 0.1269 0.2428 0.2815 0.3564 0.2714 -0.1780 0.2035 -0.5423 0.2062 -0.2351 -0.3263 -0.3044 0.3314 -0.3068 0.1898 0.1916 -0.2310 0.2862 0.2333 -0.3263 -0.2507 0.4005 0.2292 -0.1906 0.3444 -0.4692 0.2109 -0.2873 0.2639 -0.1844 -0.1335 0.4151 0.2122 -0.3945 0.3514 0.3075 0.3088 0.4267 0.4453 -0.1806 0.1650 -0.2112 -0.1344 0.1643 0.2939 0.2957 0.3374 0.2391 0.1060 0.3322 -0.3189 0.1973 0.2479 0.1547 -0.3763 -0.2107 0.2452 -0.2321 -0.2880 -0.3709 0.2380 -0.5096 0.2888 0.2525 0.3714 -0.4548 -0.1067 0.3174 -0.2814 -0.2137 0.3429 -0.2505 0.4379 0.2880 0.2071 -0.5101 0.1804 -0.2001 -0.2687 -0.1463 -0.3068 -0.3170 -0.2397 0.3935 -0.1733 0.3214 -0.3182 -0.3830 -0.2431 0.4598 0.2576 -0.2228 -0.2435 -0.3541 -0.2909 0.4013 0.2813 -0.4262 -0.3957 -0.2228 -0.4796 0.2544 -0.1714 0.2206 -0.2256 0.4153 -0.2115 0.2394 0.1943 0.2392 -0.3086 -0.3092 -0.3833 -0.3084 -0.1912 0.2273 0.1731 0.4775 0.3350 -0.3046 -0.2170 -0.3193 0.2742 0.2974 0.1994 -0.2134 0.1986 -0.2859 0.3533 -0.1871 0.4409 -0.3061 -0.3158 0.5341 -0.3045 -0.2613 0.3782 -0.2247 -0.2932 0.2904 0.3756 0.2013 0.1283 0.2416 -0.3159 -0.2744 -0.2591 -0.2436 0.2244 -0.2210 -0.2209 -0.2226 0.2949 0.2826 -0.3897 0.2751 0.3351 0.3378 -0.2954 -0.2459 -0.2573 0.2367 0.2812 -0.2142 -0.2276 0.2614 0.1783 -0.2722 -0.2165 0.3080 0.2032 -0.3416 0.4024 -0.2117 0.2857 -0.2216 0.3874 -0.1369 -0.2811 -0.3145 -0.2009 0.3870 -0.2576 -0.2877 -0.2490 -0.2712 0.2446 -0.3716 0.1905 -0.3432 -0.1393 0.4243 0.4005 -0.2853 0.3115 -0.4273 -0.2977 -0.3128 0.2327 -0.2276 -0.2179 -0.2605 -0.5348 -0.2377 0.2530 -0.3059 -0.1920 0.1865 0.3608 -0.1437 -0.3362 0.3746 -0.4395 -0.2829 0.3139 0.2159 0.5538 -0.2923 -0.3315 -0.3400 -0.4207 0.2538 0.2853 -0.2726 -0.2802 0.3198 -0.4764 -0.3154 0.4167 0.4052 -0.3416 -0.1939 -0.4136 0.3166 -0.2140 -0.4124 0.4823 -0.2692 0.4037 0.2969 -0.3453 -0.3795 -0.1867 -0.2079 0.2125 -0.4161 -0.3412 -0.2582 0.2001 0.3610 0.3943 0.3368 -0.4919 0.1977 0.1788 -0.2198 -0.3774 0.3395 -0.2439 -0.3364 0.3593 -0.2729 0.3442 0.2845 -0.1289 -0.2138 -0.1493 0.1615 0.2145 0.4452 0.1742 0.2472 0.2400 -0.3272 -0.1943 0.2184 -0.3386 -0.2448 -0.1826 -0.3640 0.2244 0.4997 0.3926 -0.2056 0.2843 0.2163 0.4083 -0.4033 -0.3380 0.2433 0.1967 0.1802 0.2919 -0.2555 0.3416 -0.1679 -0.3147 -0.2741 -0.3301 -0.2770 -0.1935 0.1439 -0.2630 -0.3489 -0.2915 0.3488 -0.2340 0.1771 0.3716 -0.3534 0.3283 0.1767 0.2715 0.4347 -0.2590 0.3864 0.3037 -0.2075 0.3338 0.2207 0.3870 0.4332 -0.1932 0.1957 0.2871 0.2598 0.3828 0.2780 0.4000 -0.3022 -0.2711 0.3202 -0.1892 -0.1478 0.4414 0.2287 0.4302 0.2889 -0.2069 0.3142 0.1969 -0.3014 0.2364 -0.2634 0.3257 0.3844 0.3475 0.2531 0.2509 -0.1644 -0.2831 0.5522 -0.2565 -0.2323 -0.2777 -0.1946 -0.2685 0.3773 -0.2750 0.3524 0.2895 0.2968 0.2773 -0.2493 0.2876 -0.2306 -0.2742 0.3849 0.2851 -0.1939 0.1739 -0.2935 0.2629 0.4142 0.4167 -0.2053 0.2194 -0.2285 0.1728 0.2714 0.4915 -0.3748 0.2066 -0.2692 -0.4050 0.1642 0.1212 -0.2108 -0.3094 -0.2291 -0.3395 0.3315 -0.1862 -0.3969 0.2765 -0.2889 0.3709 0.3102 -0.1489 -0.4012 -0.2786 0.5176 0.3922 0.2762 -0.2770 -0.2711 0.1649 -0.2080 0.3226 0.3913 -0.3235 0.3624 0.1845 -0.2447 -0.3205 0.1898 -0.2232 -0.3093 0.2672 0.1995 0.3654 -0.2281 0.3837 -0.2737 0.1721 -0.2878 0.2988 -0.3089 0.2550 -0.3680 0.4089 0.4399 0.4982 -0.1744 -0.2470 0.2502 -0.1713 0.2428 0.3498 -0.2727 0.1995 0.2094 0.3517 -0.2212 0.2673 0.2690 0.2351 -0.1623 0.2734 0.2045 -0.1873 0.4154 -0.3492 -0.2000 -0.2977 0.2067 0.2033 -0.3075 0.2754 0.2899 0.3038 0.2425 0.4141 -0.2300 -0.3910 -0.1865 0.2013 -0.2823 0.2398 0.2845 0.2301 -0.3278 0.2277 0.2223 0.3097 0.5944 0.1463 -0.3159 -0.3246 -0.2330 -0.1895 -0.2089 0.4577 -0.3253 -0.2484 -0.2097 -0.4611 -0.2783 0.1856 -0.2343 0.1923 -0.2534 0.1448 0.1143 -0.2654 0.1816 -0.3891 -0.2751 -0.3871 0.2722 -0.2119 -0.3906 -0.3426 -0.3122 0.4135 -0.3525 -0.2924 -0.2800 -0.3077 -0.4437 -0.2242 -0.2704 -0.2584 -0.1208 0.2201 0.1643 -0.2450 0.1414 0.1718 0.1874 -0.1796 -0.3635 -0.4086 0.2823 0.1522 0.2600 0.2287 0.4225 -0.3953 0.2328 0.4426 -0.2527 0.3519 -0.1876 -0.2560 0.2078 0.2797 0.3293 -0.3566 -0.1373 0.4548 -0.2370 -0.1817 0.2995 -0.2452 -0.4136 -0.3772 -0.2326 -0.2293 0.3166 0.4524 0.2110 0.4445 0.1647 0.2517 -0.2240 0.4441 0.2879 0.2232 -0.1531 0.2553 -0.1740 -0.2353 -0.3390 0.1930 -0.3320 0.3795 0.4352 -0.2642 0.1879 0.3357 0.3710 0.4815 0.1489 -0.2092 -0.2523 0.2886 0.3394 0.2338 0.3313 0.2302 -0.1458 -0.1458 0.2570 0.2242 -0.4436 0.2969 0.2477 0.2298 -0.2483 -0.1765 -0.1416 -0.2124 -0.3381 -0.1794 0.2376 -0.1833 0.2104 0.3359 -0.2529 0.2248 -0.2132 0.3422 0.4145 0.3268 -0.3344 0.4622 0.3281 -0.2064 0.5295 -0.1620 -0.3695 -0.2089 -0.1762 0.4567 -0.2313 0.2608 -0.4124 -0.2497 0.4049 -0.2006 0.2736 0.3046 -0.4441 -0.2108 -0.4345 0.2303 0.2270 -0.2605 0.1635 0.3341 -0.4283 -0.2000 -0.2304 0.3305 -0.3389 0.1867" HIT_INDICES="152 324 408 2385 2803 2880 3401 3702 4013 4170 4205 4209 4293 4383 4396 4545 4550 4776" ES_PROFILE="0.0760 0.1118 0.1544 -0.2318 -0.2902 -0.2770 -0.3507 -0.3744 -0.3939 -0.3766 -0.3330 -0.2828 -0.2463 -0.2066 -0.1504 -0.1129 -0.0451 0.0092" RANK_AT_ES="4012.0000" RANK_SCORE_AT_ES="-1.2552"/>
  <DTG RANKED_LIST="Ranked list_DGE_squamousT11b_vs_all adenosadeno_HSE13-NT copy.rnk" TEMPLATE="na_as_pre_ranked" GENESET="gene_sets.gmt#DESCARTES_ORGANOGENESIS_SENSORY_NEURONS" ES="-0.3750" NES="-1.4687" NP="0.0695" FDR="0.3420" FWER="0.9440" RND_ES="-0.3311 0.2330 0.2561 0.3749 0.2807 -0.1988 -0.2231 0.2420 0.3435 -0.2412 -0.2855 0.2611 0.2209 0.3167 -0.2011 0.3990 -0.4053 -0.1759 -0.1936 0.2364 -0.2016 -0.4219 0.2410 -0.3719 0.2944 -0.2122 -0.3045 0.1171 -0.2390 0.1921 0.3718 0.2785 -0.2989 -0.2416 -0.2322 -0.1291 0.3162 -0.1716 0.2574 -0.2856 -0.2617 0.3215 -0.2406 -0.2089 -0.2305 -0.3201 0.1867 -0.2230 0.3481 0.2996 -0.1755 0.1777 0.3191 0.3898 0.2782 0.3691 -0.3497 -0.3780 0.4850 0.2927 -0.1967 -0.2190 -0.1682 -0.1944 -0.2608 -0.1543 -0.2909 0.2447 0.3369 -0.3423 0.4297 0.2714 0.2198 0.2083 0.2144 0.2771 -0.4568 -0.3163 -0.2252 0.2332 0.4064 -0.3033 -0.2482 -0.2948 -0.3514 0.2083 -0.2841 0.2374 -0.2275 -0.3860 0.2948 0.3615 -0.2959 0.5045 -0.3168 0.2808 0.3676 0.1686 0.2804 -0.2617 -0.2490 0.3069 -0.3548 -0.2861 0.3712 0.3612 -0.3058 -0.2584 -0.2421 -0.1185 0.2615 0.3717 0.3398 -0.2264 -0.4015 -0.1280 -0.2927 0.3455 0.4505 -0.3811 -0.4154 0.2411 -0.3523 0.3862 -0.2109 0.2131 -0.2145 -0.1589 0.1771 -0.2800 0.1894 -0.1535 -0.3239 -0.3725 0.4245 -0.1562 0.1580 0.2446 -0.1866 -0.2495 -0.3766 -0.3008 -0.3121 -0.2946 -0.1822 0.2620 -0.1716 0.3247 -0.2387 0.2160 -0.3273 0.4053 0.2819 0.3893 0.3677 0.3317 0.3303 -0.3294 -0.2453 0.3072 -0.3665 0.2423 0.1495 0.3334 -0.2164 -0.2428 0.2028 0.2111 0.2668 0.1823 -0.2770 -0.3311 -0.1995 0.2164 0.3216 -0.1183 -0.2597 -0.2959 -0.3106 -0.2951 -0.2881 0.2308 0.1861 0.1317 0.2537 0.2050 -0.2748 -0.2165 -0.2843 0.2918 0.2099 0.1948 0.5264 -0.3473 -0.2128 -0.2518 0.2023 -0.4133 -0.1744 0.2701 0.4248 0.3952 0.2494 -0.3260 0.1628 0.2404 0.3030 -0.2557 -0.3152 0.1485 0.2020 -0.4663 0.2665 0.1053 -0.1466 -0.1717 0.2890 -0.1705 0.2136 0.3143 0.3971 -0.1859 0.1983 0.1879 0.3540 0.2464 -0.1719 0.2680 -0.2998 0.2356 -0.2226 0.2800 0.3516 0.2605 0.2653 -0.3479 -0.2241 -0.1350 -0.4054 -0.2071 0.3494 0.1900 -0.2774 -0.3636 0.4507 -0.2096 -0.3930 -0.4061 0.3310 -0.2462 0.2963 -0.2278 0.2767 0.3337 -0.1609 0.1946 -0.3087 -0.2488 -0.2303 0.5002 0.4951 -0.2484 -0.2783 -0.3867 0.2792 0.2703 -0.1616 0.1777 0.3834 0.4348 0.4790 -0.2463 -0.4018 0.2850 0.3735 -0.2705 -0.3720 -0.2461 -0.3111 0.2921 0.1273 0.2223 -0.1769 0.2268 -0.2515 0.1785 0.3524 0.2117 -0.1811 0.4232 -0.3460 -0.1753 -0.3429 -0.1238 0.2589 0.1911 -0.2291 -0.2283 0.2377 0.2346 -0.1443 -0.3178 0.3981 0.1908 0.2519 0.2199 0.2505 -0.2343 -0.2173 0.2917 -0.2249 0.2385 0.3157 0.3167 0.3138 -0.2602 -0.1646 0.2807 0.5046 0.4028 0.2531 -0.2515 0.2637 -0.4274 0.2613 -0.1860 0.2251 0.3177 -0.4001 0.3170 -0.1936 -0.1759 -0.4331 0.2309 0.1374 -0.1211 -0.4372 0.3292 0.1772 -0.2492 0.3399 0.4423 -0.1695 -0.2767 -0.2917 0.2596 0.1608 0.2979 -0.1728 0.2900 -0.1813 -0.2086 -0.1653 0.2359 -0.1940 -0.3241 -0.2696 0.2686 -0.3295 -0.2535 -0.2520 -0.3045 -0.2351 0.2680 -0.2951 -0.3202 -0.3060 0.2143 0.3140 -0.4625 -0.2248 -0.2870 -0.2214 -0.2556 0.3993 0.2899 0.2130 0.4513 0.1124 -0.1925 -0.2298 0.2110 0.2555 -0.2949 0.2286 0.2924 0.2027 -0.1392 0.3815 0.2531 0.2419 -0.2465 -0.2032 -0.1757 -0.3773 0.2295 0.4773 0.3302 0.2492 0.2618 0.1687 0.2102 0.3282 0.1936 -0.2854 -0.2691 -0.3639 0.1742 0.3151 -0.3878 0.2345 0.4905 0.3459 0.1376 0.2694 -0.2297 -0.2505 0.4553 -0.3157 -0.2519 -0.1826 0.2424 0.2939 -0.3882 0.4131 0.3507 0.1992 -0.3499 -0.2361 -0.1839 -0.2259 -0.1601 0.2094 -0.3485 -0.1914 -0.0998 -0.0905 -0.2368 -0.2153 0.2641 -0.3676 0.2266 -0.3200 -0.2809 -0.3098 -0.3256 -0.1858 -0.1637 -0.3184 0.3152 -0.2626 0.1499 -0.3693 0.3228 -0.3633 0.2955 -0.1761 -0.2070 0.4278 -0.1736 -0.0930 0.4067 0.2455 0.2637 -0.2994 0.2313 0.3435 -0.2453 0.2507 -0.2758 -0.3683 -0.2223 0.1396 -0.2225 -0.1961 -0.1667 -0.1900 0.1405 -0.2070 -0.2248 0.3547 -0.2109 0.3408 -0.3101 0.1695 -0.3301 -0.2503 0.1501 0.5117 0.2155 0.2074 0.3409 -0.1399 -0.2206 0.4162 0.1941 0.2800 0.2060 -0.3851 0.3010 -0.2942 0.2856 -0.2660 0.1117 0.2171 -0.1539 -0.1853 0.2011 -0.2527 -0.3463 0.4267 0.2230 0.2506 -0.2581 0.2949 0.2400 -0.1864 -0.1844 -0.2289 0.3992 0.1352 -0.3340 0.2633 -0.2134 -0.2271 0.2598 -0.2933 -0.2245 -0.3754 -0.2100 -0.3097 -0.2687 0.1708 0.2030 -0.2441 0.2942 0.2145 0.4078 -0.3283 -0.1721 0.2038 0.5987 -0.5072 -0.2398 0.3936 0.2801 0.2452 0.3877 -0.2235 0.3062 -0.1672 -0.2802 -0.3068 -0.1536 -0.2075 -0.2260 0.3066 -0.3023 0.2338 0.1417 -0.1927 0.1813 -0.1754 0.2610 -0.2740 0.3121 -0.1953 -0.3524 -0.3427 -0.1652 -0.2311 -0.1454 0.2105 0.1623 0.3107 -0.2473 0.2480 0.4794 -0.2722 0.1359 -0.1585 0.2545 0.3174 0.4058 -0.3427 -0.1188 -0.1779 0.2488 -0.2430 0.2851 -0.2492 0.3092 0.1492 0.2473 0.3555 -0.2681 -0.1878 0.1253 -0.2196 -0.2524 -0.3083 -0.3963 0.2735 -0.3420 0.2485 -0.4156 -0.3214 0.2393 0.1978 0.1735 0.2140 0.2276 -0.2697 -0.2494 -0.2447 -0.1704 -0.2908 0.4000 0.2679 -0.2688 -0.1594 -0.2833 -0.3414 0.1609 -0.2597 -0.2270 -0.1123 -0.2819 -0.2032 0.2120 -0.2535 -0.1718 0.1991 0.2616 0.1708 -0.1944 0.3373 0.2418 0.2277 0.4119 -0.3745 0.2564 -0.1454 -0.1635 -0.1824 -0.3239 0.2584 -0.2128 0.3137 -0.2812 -0.2503 -0.1688 0.3525 0.2931 -0.2890 0.2171 -0.3156 -0.2740 -0.3190 0.2638 0.2447 0.2078 0.4463 -0.2089 0.2607 -0.1965 -0.3665 -0.3230 -0.3563 -0.1890 0.1675 -0.1812 -0.1777 0.4598 0.3100 -0.2136 -0.2571 0.2094 -0.3548 -0.2085 -0.2803 -0.2363 0.2686 -0.1854 -0.2328 0.3852 -0.2078 -0.2633 0.4016 0.3193 -0.2136 -0.2490 -0.2323 -0.2839 -0.1844 -0.1845 0.3929 -0.1813 0.2837 -0.4478 -0.1911 0.1342 0.2030 0.3295 0.1618 -0.2915 0.3876 0.1294 0.3739 -0.1873 -0.3252 0.3530 0.2670 -0.2899 0.3512 -0.1094 -0.2203 -0.2457 0.2968 0.2599 -0.2857 -0.3392 0.3347 0.3689 0.2047 -0.3706 0.2526 0.2659 0.2146 0.2580 0.2991 0.1383 0.3274 -0.3443 -0.2747 0.2145 0.1944 0.5262 -0.1489 -0.1725 0.2070 0.2026 0.2513 -0.1952 -0.2726 -0.1771 0.2716 -0.1816 0.2767 0.2463 -0.4070 -0.2502 0.2507 -0.2645 -0.3019 0.1845 0.1855 0.1789 0.2207 -0.2482 0.2733 0.2594 0.3693 -0.2165 0.2681 -0.4432 0.4236 0.3017 -0.2646 -0.2266 -0.3758 -0.2819 0.2558 -0.2822 -0.2181 0.3537 0.2617 0.2029 -0.3398 -0.3437 -0.4190 -0.1643 -0.2551 -0.3669 0.4014 0.4958 -0.1472 -0.1572 -0.3598 0.2245 -0.2506 -0.1184 0.3758 0.2840 0.3097 0.3326 0.4396 -0.2778 -0.2793 0.1167 -0.1867 0.3290 -0.3172 0.3503 -0.2937 0.1809 0.2092 -0.1561 0.1885 -0.1480 -0.2492 -0.2235 0.3038 -0.2862 0.2178 0.2339 0.2427 0.1153 0.1606 0.4203 -0.2914 -0.2475 -0.2151 0.2363 -0.3597 0.4945 0.1661 0.2977 -0.1717 -0.3479 -0.3647 -0.2039 -0.1582 -0.2033 -0.2520 0.3972 -0.1948 0.3187 0.1563 -0.2963 -0.2244 0.1381 0.1488 -0.2206 0.1720 0.3308 -0.1786 0.1326 -0.2309 -0.1355 0.3848 0.2839 -0.1406 -0.3541 -0.2908 -0.2947 0.4495 0.4872 -0.1689 0.2495 -0.2526 0.3654 -0.0955 0.2705 -0.2886 0.2565 0.3542 -0.2076 -0.2551 -0.2111 0.3020 -0.2962 0.2744 -0.2238 -0.3282 -0.1926 -0.2882 0.0998 0.3566 -0.2545 0.1776 0.2894 -0.2906 0.3263 0.3276 -0.2018 0.4891 -0.1682 -0.2668 0.2456 -0.1614 -0.1921 0.2781 0.3241 0.1794 -0.2253 0.4873 0.3170 0.3506 0.3587 0.3223 -0.1431 -0.2350 0.4465 0.2255 0.3246 -0.2280 -0.1538 0.1736 0.3935 -0.2204 0.2533 0.1679 -0.3779 -0.1509 -0.2060 -0.3384 -0.2916 0.3624 0.2375 -0.1694 0.2225 -0.2063 -0.2774 -0.2861 -0.3264 0.1255 -0.1752 0.2183 -0.3019 -0.2858 0.1710 -0.1448 0.3124 -0.3410 0.3646 0.2340 -0.1384 0.1952 -0.3141 -0.2102 -0.1410 0.3380 0.2229 0.2427 -0.1434 -0.2660 0.1605 -0.2422 -0.1895 -0.2747 -0.2684 -0.2352 -0.2815 -0.2328 -0.3457 0.3313 0.2232 -0.2175 0.2347 -0.2639 0.3359 0.3666 -0.2696 0.2455 -0.2858 -0.2308 -0.1192 -0.3106 0.2389 -0.2181 0.3096 -0.3224 -0.3031 -0.2014 -0.3430 -0.3004 -0.4965 0.2527 -0.1424 0.3030 0.2001 -0.3134 -0.1829 0.2776 -0.3482 0.1703 0.2276 0.5410 0.1820 -0.2229 0.5079 0.4306 0.2337 0.3741 -0.2044 -0.3188 0.2186 0.2000 -0.2846" HIT_INDICES="72 633 832 1074 1159 1267 1292 1720 1950 2645 3155 3367 3443 3513 3888 4160 4326 4327 4373 4489 4652 4756 4795" ES_PROFILE="0.1175 0.0371 0.0227 -0.0087 -0.0099 -0.0156 -0.0039 -0.0740 -0.1015 -0.2217 -0.2992 -0.3125 -0.2966 -0.2786 -0.3185 -0.3305 -0.3153 -0.2656 -0.2232 -0.1894 -0.1526 -0.0870 0.0052" RANK_AT_ES="4159.0000" RANK_SCORE_AT_ES="-1.3783"/>
  <DTG RANKED_LIST="Ranked list_DGE_squamousT11b_vs_all adenosadeno_HSE13-NT copy.rnk" TEMPLATE="na_as_pre_ranked" GENESET="gene_sets.gmt#DESCARTES_ORGANOGENESIS_MYOCYTES" ES="-0.4057" NES="-1.4670" NP="0.0769" FDR="0.2775" FWER="0.9450" RND_ES="0.2300 -0.1316 -0.2292 0.3423 -0.2828 -0.2216 -0.2312 0.2872 -0.2684 0.3069 0.3007 0.3428 0.1690 0.3968 0.3319 0.3740 -0.1901 0.3508 0.2872 0.1914 0.2725 -0.2435 0.2773 0.2517 0.1730 -0.3141 -0.3190 0.1822 -0.3417 0.2529 -0.2950 0.2762 -0.1721 0.3614 0.3679 -0.2945 -0.1851 -0.3405 -0.1755 -0.2707 0.4289 0.3501 0.3823 0.1741 -0.1750 0.3022 -0.2281 -0.4215 0.2256 0.4571 0.2316 -0.3037 0.3000 0.2181 -0.2044 -0.3306 0.2763 -0.3903 0.1336 0.2462 0.1823 0.2115 -0.4391 0.3953 0.2482 -0.3683 -0.2026 0.2436 0.3670 0.1714 0.2105 -0.2132 -0.2106 0.2864 0.2071 0.5503 -0.1679 -0.1883 0.2524 0.1866 -0.1799 0.5630 0.2692 -0.3770 0.3471 -0.3239 0.3345 -0.2221 0.1201 0.2613 -0.1525 0.1253 0.2113 0.1749 -0.2806 0.4014 -0.2678 0.4188 0.3481 -0.3005 -0.2268 0.2877 -0.1833 -0.2896 0.2950 -0.3179 0.2670 -0.4387 -0.4077 -0.2444 0.2911 0.4545 -0.3585 0.2483 0.2827 -0.3786 0.2430 0.1700 0.2703 -0.1617 0.2223 -0.2694 0.5864 0.2052 -0.2073 -0.3153 0.3674 -0.3649 0.2407 -0.2787 0.4765 0.2958 -0.2553 0.2878 -0.1183 -0.3355 0.3393 0.2760 -0.2323 -0.2196 0.4162 -0.1468 0.2519 -0.3548 0.4630 0.4398 -0.3211 0.3001 -0.2219 0.1478 0.1530 -0.2495 -0.3332 -0.1629 -0.2011 0.1439 0.2652 -0.2486 0.2671 0.1387 -0.2297 0.3075 0.3260 -0.2216 -0.3227 0.2625 -0.2919 0.2932 -0.2902 0.1630 -0.3259 0.1557 0.4782 -0.3556 0.3109 -0.1700 0.1582 -0.3343 -0.3560 0.4439 -0.2678 -0.2680 0.1842 -0.2908 0.3876 0.2579 0.2738 0.2276 -0.4078 0.4082 -0.3319 0.2653 -0.3799 -0.2255 0.3717 -0.2470 -0.2475 -0.2844 0.4088 0.2359 0.1575 -0.2056 0.3285 0.1944 0.3848 -0.2943 0.2923 -0.3193 -0.2455 -0.2585 -0.2535 0.2568 0.2556 -0.2989 -0.3129 0.4107 -0.2460 0.2511 -0.2251 0.5144 0.2047 0.2397 -0.2144 0.3212 -0.2095 0.3338 0.2694 -0.2551 -0.2879 -0.3901 0.3775 0.3702 0.3023 -0.4009 -0.1528 0.4529 -0.2371 0.4818 -0.3896 -0.2982 -0.2324 -0.3409 -0.2891 -0.2966 -0.3429 0.2784 -0.1885 -0.2657 -0.2257 0.2369 0.2924 0.2941 0.2490 0.2028 -0.2335 -0.2885 -0.4424 0.3589 -0.2288 0.2117 0.1658 0.3911 0.1644 0.3692 -0.2936 0.2297 0.4599 -0.1373 0.2623 -0.2651 0.2623 -0.2826 0.1767 -0.4014 0.3239 -0.1655 -0.2221 -0.2550 0.1892 -0.3609 -0.4366 0.3761 0.3704 0.2089 -0.2507 0.1570 -0.3055 0.3462 0.1804 -0.4599 -0.3749 -0.4218 -0.1515 0.2165 -0.2597 -0.2439 0.5431 -0.2717 -0.4400 -0.2024 0.4669 0.2064 0.3488 -0.4772 -0.2457 0.2988 0.2406 -0.2227 -0.2151 0.2532 -0.1625 0.1651 0.3825 0.3675 -0.3221 -0.3046 0.3531 0.1568 -0.2617 0.3958 0.2729 0.3118 0.4453 0.4351 -0.2570 -0.2224 0.2196 0.2319 -0.2699 -0.2891 -0.3212 -0.1830 0.3335 0.2904 0.1797 -0.2052 0.3800 -0.3097 0.2957 0.2218 -0.1793 -0.2820 0.2540 0.2181 -0.1851 0.3744 0.2269 0.3723 0.2885 0.2379 0.2667 -0.3746 0.2710 -0.2580 -0.3678 0.2221 -0.2129 0.2642 0.3431 0.4235 -0.2737 0.2705 -0.2177 0.1783 -0.2316 0.2712 0.2792 -0.2797 0.1824 0.2621 0.2926 -0.3384 0.3782 0.3094 0.4119 -0.3957 -0.1934 0.2775 -0.3132 0.4451 -0.2752 0.2213 -0.1994 -0.3870 -0.1512 -0.2226 -0.2372 -0.2230 0.3373 0.2429 -0.1580 -0.1844 -0.4687 0.2666 0.4532 0.2615 0.4126 -0.3353 -0.2826 0.1742 -0.2888 -0.2975 -0.2080 -0.3541 -0.1839 -0.4382 0.3695 -0.1527 0.3194 -0.3439 -0.2936 -0.1883 -0.3570 0.4274 0.1810 0.2959 -0.1572 0.3216 0.2942 -0.3366 0.1528 -0.3139 0.3812 0.2794 0.3794 0.3468 -0.3321 -0.4722 0.2009 0.3000 -0.2063 -0.3114 -0.2308 0.2488 0.2344 -0.3199 0.3763 -0.2118 0.2435 0.2209 0.3107 0.1666 -0.2275 0.2603 0.2628 0.2759 -0.1889 0.2297 -0.1605 0.4365 0.3383 -0.1507 0.2815 -0.4575 -0.3042 0.2670 -0.2041 -0.1578 -0.4734 -0.3593 0.2834 0.2014 -0.2470 0.2162 -0.1798 0.2576 0.4015 -0.2153 -0.3573 0.1717 -0.2108 -0.1925 0.4721 -0.3181 0.1337 0.3736 -0.2742 0.2433 -0.2601 0.4298 -0.3146 0.3482 -0.4034 0.1529 -0.3782 0.3501 0.4004 0.4064 0.3093 -0.2309 0.1928 -0.2126 -0.2062 0.2051 -0.2167 0.2729 0.3532 0.2435 -0.2809 0.2480 0.3186 -0.4158 0.3472 0.2861 -0.2680 -0.2812 0.3049 0.3624 0.3741 0.3632 -0.3926 0.2255 -0.3989 -0.2569 0.3549 -0.2655 -0.2679 0.3905 0.3642 0.1361 0.2709 0.2411 0.2811 0.2597 0.2417 -0.2791 0.1960 0.2776 0.3220 -0.3679 0.2966 -0.2294 0.3289 0.3565 -0.2095 -0.3893 -0.2710 0.2988 -0.2546 -0.2898 0.4604 -0.3766 -0.2062 0.2228 -0.2199 -0.2745 -0.4460 0.2162 0.4486 0.4786 0.3245 0.4734 0.3181 -0.2199 -0.1524 0.1860 -0.1990 0.2502 -0.3202 0.3510 -0.2939 -0.2657 -0.2641 -0.3380 0.5476 -0.2510 -0.3292 -0.3645 0.2625 -0.2171 -0.2407 0.3344 0.4217 -0.2053 0.1337 0.2562 -0.2875 0.2845 -0.2557 0.2593 0.2644 -0.3315 -0.3733 0.2821 -0.3841 0.2741 -0.2373 -0.4608 -0.2968 -0.4553 -0.3431 -0.3834 0.3230 -0.2674 0.1553 -0.2473 0.2686 -0.1974 -0.2068 0.2434 0.2246 -0.3997 -0.2702 -0.2093 -0.2447 0.3833 0.2820 0.4233 0.3863 0.2754 -0.3111 -0.2710 -0.2936 0.2217 0.3415 -0.2400 -0.3384 -0.2499 -0.2776 0.2843 0.4357 0.4056 -0.3716 0.4559 0.3068 0.3493 -0.5368 -0.3049 0.4291 0.4603 0.1847 -0.4124 -0.1601 0.3120 -0.3256 0.1643 0.1455 0.2050 0.2198 0.3698 0.1530 0.3020 -0.4447 -0.2513 -0.4467 -0.1768 -0.3872 -0.4021 0.2044 -0.2029 0.2514 -0.2531 0.3443 0.2690 0.2340 0.2395 0.3949 0.3117 0.1806 -0.2685 -0.1721 0.1393 0.1735 0.2736 0.2955 0.2821 0.2673 0.2551 0.2749 0.2474 0.4818 -0.3174 -0.2188 0.2399 -0.2160 -0.3277 0.2970 -0.2098 -0.3690 0.2733 -0.2667 -0.1995 -0.2805 -0.2081 -0.2115 0.2590 0.2021 0.2069 0.2306 0.2211 0.4591 -0.2176 -0.3248 0.2248 -0.1829 -0.2812 0.4089 -0.1954 0.3200 0.1637 -0.2294 0.2649 -0.1839 -0.2630 -0.2841 0.1998 0.2167 0.2544 0.3940 -0.2896 0.2077 -0.2587 -0.2844 0.3395 -0.2915 -0.2862 -0.3339 -0.2445 0.1789 -0.3906 -0.2380 0.1425 -0.2952 -0.3767 -0.1828 -0.3680 0.1445 0.3320 0.1825 0.1795 0.2368 0.2569 -0.3010 0.2235 -0.1856 0.2259 -0.2027 0.3460 0.2268 -0.4863 0.2553 0.3980 0.2454 0.3396 0.5072 0.2583 0.1576 -0.1693 -0.4329 -0.2073 0.3311 -0.2435 0.3382 -0.2840 0.6089 0.2600 -0.4654 -0.1855 0.2525 0.2715 0.2079 0.3379 -0.1998 -0.3589 0.4063 -0.3620 -0.3034 -0.2802 0.2970 0.2963 0.2570 -0.4612 0.4742 0.2006 -0.2620 -0.1370 0.2523 -0.2918 0.4500 -0.2483 0.1652 -0.2074 -0.1621 -0.2962 0.2916 0.3134 -0.2218 0.3974 -0.4194 -0.1927 0.3879 -0.3107 -0.1667 -0.2586 0.4105 0.3576 -0.1668 0.2806 -0.2497 0.3435 0.2641 -0.4114 0.1758 0.4227 -0.2522 0.2787 -0.2564 0.2761 -0.2526 -0.2970 0.2283 0.1853 -0.2506 -0.2900 0.3571 -0.2573 -0.2327 -0.4023 0.2976 0.1878 -0.2624 -0.1285 0.4599 -0.2720 0.2751 -0.2253 0.2279 -0.1755 0.3009 0.2665 0.2412 -0.1651 0.3608 0.2651 0.2139 0.5034 -0.3072 0.2482 -0.1924 0.1998 0.2304 0.4202 -0.2040 0.2152 0.3772 0.1658 0.2158 0.4223 -0.1515 -0.2679 0.4654 0.3602 -0.2745 0.2980 -0.2293 -0.2491 0.2103 0.1989 0.2726 -0.3920 0.2231 0.3053 -0.2533 -0.3717 0.3047 0.2659 0.4704 0.4907 0.2761 -0.3082 -0.1549 -0.1738 0.1439 -0.2867 -0.2855 -0.1949 -0.1808 -0.2242 -0.2552 -0.3208 -0.2645 0.2385 -0.4767 0.2603 -0.3406 -0.3311 0.4868 0.2090 -0.2508 0.3085 -0.3398 -0.2987 0.2138 -0.2214 -0.3019 0.4123 0.1449 0.2066 -0.2316 -0.2751 -0.2500 0.2755 -0.2024 -0.2532 0.4137 0.3651 0.2194 0.2460 -0.2394 0.2826 0.4236 -0.3165 -0.2606 0.3937 -0.2002 0.2963 -0.3284 0.2630 -0.2149 0.2685 -0.2275 0.2288 -0.2748 0.3642 0.4097 -0.1379 0.3631 0.2399 -0.4122 0.2339 -0.1859 0.3284 0.4482 0.2934 -0.1881 -0.2618 -0.4148 -0.5004 -0.2844 -0.2833 0.1814 -0.3096 -0.2018 0.1659 0.1699 0.4134 -0.3115 -0.3301 0.2315 0.2875 -0.1824 -0.2004 -0.3359 0.3654 0.4093 0.3408 0.2309 0.3459 -0.2918 0.4080 0.2668 0.2003 0.1522 -0.1332 0.3545 0.2185 0.2832 0.2104 0.1913 -0.3870 0.2605 0.2183 0.2460 -0.2555 0.3973 0.2944 0.2854 0.3561 -0.3678 -0.3444 -0.4259 0.2297 -0.2503 0.2817 0.3662 0.2477 -0.2890 0.1524 -0.2759 -0.1705 -0.1867 0.2689 -0.4453 0.2901 0.2309 -0.2348 -0.3241 -0.2210 -0.1441 -0.2171" HIT_INDICES="225 293 308 861 1496 2843 3304 3518 3570 3712 3732 4321 4344 4485 4596 4656 4746 4747" ES_PROFILE="0.0387 0.0998 0.1696 0.0833 -0.0292 -0.2811 -0.3439 -0.3527 -0.3272 -0.3181 -0.2833 -0.3515 -0.3006 -0.2664 -0.2173 -0.1518 -0.0778 0.0152" RANK_AT_ES="4320.0000" RANK_SCORE_AT_ES="-1.5281"/>
  <DTG RANKED_LIST="Ranked list_DGE_squamousT11b_vs_all adenosadeno_HSE13-NT copy.rnk" TEMPLATE="na_as_pre_ranked" GENESET="gene_sets.gmt#TABULA_MURIS_SENIS_PANCREAS_PANCREATIC_DUCTAL_CELL_AGEING" ES="-0.2090" NES="-1.1918" NP="0.1545" FDR="1.0000" FWER="1.0000" RND_ES="-0.2198 0.2040 -0.1930 0.2730 0.1877 0.2346 0.1478 0.1547 0.1937 -0.1244 -0.2274 0.1189 -0.1439 0.1122 0.2830 0.1484 -0.1615 -0.1570 0.1963 0.1641 0.1218 0.2220 -0.2316 -0.1877 0.2288 0.2468 -0.1548 -0.1504 0.2698 0.1753 0.1946 0.1370 -0.1842 0.1533 -0.1192 -0.1682 0.2206 -0.1304 0.2224 0.2231 -0.1632 -0.1775 0.2370 0.2538 -0.2072 0.1980 0.1959 0.1705 0.1812 0.1609 0.1807 0.2923 0.2225 0.2913 0.2093 0.2087 0.1529 0.1731 0.1911 -0.1411 -0.2153 -0.2405 -0.1801 0.1484 0.1939 -0.1999 0.1956 -0.2211 0.2794 -0.2088 -0.1319 -0.1225 0.1943 0.1894 0.1885 0.1167 0.2041 0.2102 0.1862 0.1632 0.3421 0.2022 0.2944 0.2107 -0.2552 0.1828 0.2416 0.1809 -0.1856 -0.2489 -0.1509 0.1697 0.2029 -0.1814 0.1313 0.2378 -0.1569 0.2276 0.2884 0.1428 0.2288 0.1850 0.1216 -0.2317 -0.1964 0.1590 0.3597 0.1871 0.2361 -0.2634 0.1298 -0.2592 0.1519 -0.1919 -0.1811 0.2310 -0.2231 -0.1592 0.1695 0.2530 -0.1425 0.2619 0.1852 0.2355 -0.1822 0.1936 -0.1920 0.1989 -0.1563 -0.1834 -0.1536 -0.1711 0.1988 -0.1393 0.2512 0.2156 0.2439 0.1729 0.2152 -0.1953 -0.1464 0.2054 0.2286 0.1796 0.1685 0.1637 0.1313 -0.1891 -0.1790 0.1844 -0.1565 0.2012 0.2086 0.2517 0.1926 -0.1947 0.1612 -0.1875 -0.1484 0.1576 0.2116 0.1617 -0.1384 0.1501 -0.1592 0.1007 0.1674 -0.1396 0.2054 0.1525 -0.2023 0.1558 0.1519 -0.1652 -0.1391 0.1456 0.1830 0.1720 -0.2034 0.1442 0.2266 0.1992 0.2522 -0.1906 0.2911 0.1813 0.2132 0.2268 0.1649 0.2042 0.1394 0.1899 0.2325 -0.2037 -0.2048 -0.2533 0.1933 -0.1394 -0.1096 0.2419 0.1031 -0.1783 0.1419 -0.2013 -0.1611 0.1961 -0.1577 -0.2070 0.1628 -0.2250 0.2260 0.2829 0.2013 0.2227 0.2047 0.1683 0.1204 0.1644 0.2297 0.1556 0.1903 0.1978 0.1579 0.2160 0.1926 0.2535 0.1659 -0.1000 -0.1329 0.1412 0.2020 0.1812 -0.1554 -0.1970 0.1902 -0.1326 0.1370 0.1978 0.2290 0.1820 0.2396 -0.1266 -0.1660 0.0901 0.1971 0.3131 0.2113 0.1591 -0.2529 0.1513 -0.1899 0.2368 0.2351 0.1681 0.1809 -0.1301 0.2055 0.1665 0.2027 -0.1494 -0.2260 0.2831 0.1218 0.1795 -0.1419 0.1696 -0.1399 -0.1285 0.1694 0.1405 0.1757 0.1913 0.2484 0.1896 0.1758 -0.2153 0.2582 0.1496 0.1516 0.1704 0.1187 0.1928 0.2413 -0.2118 0.1588 -0.1945 0.1709 -0.1773 -0.1621 0.2096 0.1683 -0.1455 -0.2296 0.1254 0.1494 0.2518 0.2599 0.1737 0.2361 0.2331 0.1810 -0.1409 0.2734 0.2704 0.2815 0.2000 0.1311 0.2109 -0.1791 0.1365 0.1823 0.1532 0.2432 -0.1453 -0.1613 0.2309 0.1512 0.1995 -0.1938 -0.1437 0.1727 -0.1379 0.2327 0.1876 0.2299 0.2137 0.2271 0.1666 0.1357 0.1847 0.1126 0.2305 0.3392 0.2120 -0.1574 0.1443 0.1599 0.2042 0.2811 0.1196 -0.1901 0.2288 0.1801 0.2708 0.1993 0.1473 -0.1569 0.1686 -0.2222 0.1685 -0.1880 0.1146 0.1879 0.1506 0.2416 0.2051 0.1592 -0.2341 0.2072 0.2004 -0.1684 -0.1414 0.2052 -0.1394 0.0964 0.1863 0.2174 0.2479 -0.1435 0.1726 0.2273 -0.2058 0.2094 0.1651 -0.2459 -0.1496 0.1604 0.2048 -0.1476 -0.1597 0.1524 0.1956 0.2429 0.2214 0.1860 0.1809 -0.1567 0.1684 0.2855 0.1978 -0.1368 -0.1349 0.2063 0.1709 0.1804 0.0946 0.1289 -0.2008 0.1701 0.1389 0.2353 0.1466 -0.1162 0.1481 0.1788 -0.2005 -0.1865 -0.1724 -0.2088 0.1555 -0.1663 -0.1995 0.1784 -0.1818 -0.1847 0.2546 0.2437 0.1682 0.1552 0.1578 0.1686 0.2182 0.2195 0.2012 0.1558 0.2403 0.2134 -0.2067 0.1530 0.1467 0.1718 -0.1724 0.2205 0.2262 0.3248 0.1490 0.1120 0.3097 0.2377 -0.1774 0.1639 -0.1848 0.1785 0.2703 0.1806 -0.1493 -0.1370 0.1949 0.2094 0.1274 -0.1161 -0.1601 -0.2052 0.1578 0.2793 0.1803 0.1571 -0.1934 0.2074 0.2713 -0.2442 0.1706 0.1519 0.1635 0.1557 0.2129 -0.1729 0.2321 0.1449 -0.1510 0.2393 -0.1497 -0.1384 0.2797 0.1605 0.2028 0.1470 -0.1857 0.1546 0.2000 -0.1584 0.1422 0.2559 -0.2516 0.2651 0.1738 -0.1938 0.2000 0.1795 0.1180 -0.1301 0.2021 -0.1468 -0.1779 0.1058 -0.1785 -0.1113 0.1627 -0.2439 0.1981 0.2865 0.1302 0.2583 -0.1217 0.2913 0.2569 0.1821 0.2087 -0.1600 -0.2316 0.1700 0.1702 0.1506 0.1090 0.1141 0.0966 0.2676 0.2646 0.0888 -0.1636 0.1196 0.2293 -0.1426 -0.1973 -0.2021 0.1199 0.1686 0.1740 -0.2065 -0.1878 -0.1610 0.1517 -0.1346 -0.2078 -0.1941 0.2282 0.2117 0.1686 -0.1354 -0.1579 -0.1750 -0.1563 0.2128 -0.1598 -0.2648 0.1854 0.2288 -0.1914 -0.1996 0.1525 -0.1426 0.1697 0.3069 -0.1791 0.3036 0.1893 -0.1495 -0.1477 -0.1572 -0.1547 0.1473 0.1487 0.1301 0.1711 0.1715 0.2760 0.2123 0.2622 0.1820 0.1978 0.2513 0.1855 0.1469 0.2299 0.1601 -0.1686 0.2557 0.2217 0.1921 0.1747 -0.2038 -0.1526 0.1421 0.1834 0.1588 0.1787 0.2605 0.1661 0.2410 -0.1469 -0.1279 -0.2233 0.2671 0.2708 -0.1260 -0.2003 0.2352 0.2298 -0.1468 -0.1603 -0.1653 -0.1372 -0.1507 0.1752 0.2114 -0.1029 0.1575 -0.1982 0.3217 -0.2552 0.1548 0.1685 0.2012 0.2086 0.1383 -0.1946 -0.2260 0.1355 -0.1846 0.1778 -0.2497 0.2006 0.1605 0.1596 0.2691 -0.1203 0.1941 0.2197 0.1749 -0.1702 -0.1152 0.2107 0.1997 -0.1076 -0.1934 -0.1461 0.2050 0.2325 0.1817 0.1955 0.1845 0.1572 -0.1648 -0.1896 -0.1256 -0.1624 -0.1689 0.1605 -0.1911 -0.1613 0.2682 -0.2049 0.1659 0.1642 -0.1499 0.2188 0.2473 0.1564 -0.1864 -0.1914 -0.1781 0.0862 -0.1277 0.2110 -0.1628 0.1679 0.1505 -0.1803 0.1310 0.2279 -0.1685 -0.1711 0.3222 0.2262 -0.1794 0.1520 0.1486 0.1854 0.2265 -0.1942 -0.1558 -0.2275 0.2022 0.2852 0.1910 0.1691 0.1887 -0.2359 0.2081 -0.1468 0.2053 0.1542 -0.1606 0.1483 0.1570 -0.2118 -0.1777 -0.1320 0.1854 -0.1641 -0.2366 -0.2731 -0.1992 0.2521 0.2427 0.2033 0.2263 -0.1726 0.1628 0.1962 0.2150 -0.1473 0.2005 0.1921 -0.1341 0.1235 0.2387 -0.2101 0.1536 0.1721 0.1642 0.1965 0.2166 0.2510 0.2224 -0.1723 0.1485 0.1177 0.1446 0.2040 0.2906 -0.1588 0.1913 0.1793 -0.1964 -0.2031 0.2304 0.2267 0.1681 -0.1830 -0.2151 0.2087 -0.1067 -0.2270 0.1627 -0.1597 0.1340 -0.2309 0.1775 -0.1700 -0.1750 -0.2082 0.2415 0.2378 0.2693 0.2282 0.1700 0.2311 -0.1628 -0.1654 0.2832 0.1974 0.1363 0.1999 -0.1376 0.1702 -0.1687 -0.1708 -0.1711 -0.1966 0.1938 0.1416 0.2050 0.2463 0.2042 0.2949 0.1932 0.1844 -0.2256 0.1738 0.2477 -0.1188 0.1412 0.1595 0.1310 0.1307 -0.2213 0.1716 0.1290 0.1053 -0.1907 0.2204 0.1861 0.2399 0.2118 0.2670 -0.1630 0.2050 0.2769 0.2502 0.1759 0.2533 0.2513 -0.2171 0.1719 -0.1603 0.1260 0.2307 -0.1662 0.2832 -0.1451 0.1585 -0.1236 0.2211 -0.2399 -0.1618 -0.1328 -0.1916 -0.1779 -0.2051 0.1578 -0.2161 -0.2732 0.1910 0.2154 0.1422 -0.1784 -0.1799 0.2680 0.2400 0.1575 0.1407 -0.1137 0.1833 0.2062 -0.1579 0.1541 -0.2328 -0.0997 0.1817 0.2026 -0.1781 0.1876 0.1924 0.1656 -0.1833 0.2747 0.1433 -0.1146 -0.1530 -0.0945 0.2537 0.1546 0.1927 0.2822 0.1991 0.2208 0.1800 0.2542 -0.1638 0.2647 0.2499 0.1931 0.1521 0.1509 -0.1453 0.1876 0.2275 -0.1498 0.2763 -0.2769 -0.1390 0.2567 -0.1941 -0.1697 -0.1911 0.1392 0.1905 0.1211 -0.1819 -0.1517 0.2681 0.2100 0.1654 0.1409 -0.1394 -0.1427 -0.2322 -0.2056 0.1108 0.2323 0.2974 0.2012 0.1620 0.1698 0.1931 -0.1792 0.2262 0.2135 0.2245 0.2227 0.1545 0.2567 0.1723 -0.1974 0.1542 -0.1482 -0.1489 -0.1534 0.2166 -0.1787 0.2318 0.2060 0.1449 -0.1998 0.2379 0.1941 0.1597 0.1596 0.1917 0.1574 0.2421 0.2709 0.2097 -0.1586 0.1565 -0.1636 0.2287 -0.1358 -0.1630 0.1813 -0.2329 -0.1426 0.1845 0.1527 0.1802 0.1613 0.1401 -0.1240 -0.1806 -0.1705 0.2278 0.1314 -0.2061 -0.2075 -0.1541 0.1406 0.1776 -0.1185 0.1666 0.2425 0.1626 0.1869 0.1331 -0.2144 -0.1688 -0.1614 -0.1630 0.2010 0.1880 -0.2276 0.2049 0.1803 0.2042 0.1969 -0.1459 0.2187 0.2025 -0.1962 0.1539 0.2508 -0.1612 0.1692 -0.1632 -0.2048 0.1486 0.1543 0.1789 0.1925 0.1379 0.1736 -0.2557 0.3131 0.1526 0.1695 0.2668 0.2002 0.1949 -0.1593 0.1510 0.2594 -0.1903 -0.2037 0.1768 0.2067 0.1727 0.1770 0.2088 0.2064 0.1375" HIT_INDICES="190 278 283 289 299 474 528 539 569 601 614 663 794 800 804 893 999 1021 1067 1091 1092 1191 1200 1244 1258 1273 1305 1322 1324 1326 1362 1369 1424 1425 1439 1519 1531 1622 1627 1685 1697 1710 1737 1825 1856 1859 2003 2053 2079 2146 2163 2179 2268 2338 2388 2396 2418 2447 2616 2646 2688 2690 2763 2764 2821 2905 3033 3084 3092 3148 3234 3260 3397 3402 3427 3476 3575 3600 3676 3689 3727 3732 3764 3805 3904 3905 3925 3954 4009 4036 4079 4105 4164 4183 4189 4198 4200 4273 4382 4421 4443 4458 4466 4479 4549 4550 4557 4567 4672 4679 4744 4746" ES_PROFILE="-0.0178 -0.0178 -0.0004 0.0164 0.0323 0.0080 0.0083 0.0176 0.0223 0.0258 0.0332 0.0319 0.0117 0.0180 0.0246 0.0123 -0.0045 -0.0036 -0.0082 -0.0084 -0.0036 -0.0202 -0.0176 -0.0224 -0.0209 -0.0195 -0.0217 -0.0207 -0.0165 -0.0124 -0.0153 -0.0122 -0.0191 -0.0146 -0.0128 -0.0249 -0.0226 -0.0369 -0.0329 -0.0401 -0.0375 -0.0352 -0.0357 -0.0491 -0.0503 -0.0456 -0.0706 -0.0756 -0.0754 -0.0839 -0.0817 -0.0793 -0.0922 -0.1010 -0.1055 -0.1010 -0.0995 -0.0994 -0.1288 -0.1285 -0.1308 -0.1246 -0.1333 -0.1267 -0.1319 -0.1426 -0.1624 -0.1658 -0.1599 -0.1642 -0.1746 -0.1721 -0.1929 -0.1857 -0.1826 -0.1845 -0.1967 -0.1930 -0.2000 -0.1935 -0.1922 -0.1838 -0.1810 -0.1800 -0.1908 -0.1808 -0.1748 -0.1705 -0.1714 -0.1662 -0.1641 -0.1582 -0.1588 -0.1509 -0.1402 -0.1300 -0.1183 -0.1212 -0.1305 -0.1244 -0.1144 -0.1026 -0.0892 -0.0768 -0.0753 -0.0592 -0.0442 -0.0296 -0.0326 -0.0145 -0.0061 0.0157" RANK_AT_ES="3675.0000" RANK_SCORE_AT_ES="-1.0653"/>
  <DTG RANKED_LIST="Ranked list_DGE_squamousT11b_vs_all adenosadeno_HSE13-NT copy.rnk" TEMPLATE="na_as_pre_ranked" GENESET="gene_sets.gmt#TABULA_MURIS_SENIS_LARGE_INTESTINE_LARGE_INTESTINE_GOBLET_CELL_AGEING" ES="-0.1704" NES="-1.1595" NP="0.1513" FDR="1.0000" FWER="1.0000" RND_ES="-0.1727 0.1730 0.1818 0.1828 -0.1573 0.1893 0.1815 0.2223 -0.1368 0.1585 0.1844 0.1783 -0.1517 0.1660 0.1974 0.1553 0.2189 0.1647 0.1974 0.2050 0.1443 0.1204 0.1328 0.1658 -0.1266 0.1756 0.1396 0.1973 0.1362 0.1658 0.1852 -0.1438 -0.1070 -0.1967 0.2394 -0.1475 0.1725 0.1799 0.1887 -0.1412 0.1498 0.1482 -0.1460 -0.1340 0.1561 -0.1724 -0.1269 0.1731 0.1260 -0.1344 0.1699 0.1585 0.1893 0.1587 0.2160 0.1680 0.2066 0.1363 0.1983 0.1759 0.1645 0.2175 0.1844 0.1441 0.1950 0.1372 0.2071 0.2047 0.1806 -0.1459 0.1461 0.1530 -0.1900 -0.1325 -0.1328 0.2280 -0.1429 0.2317 0.1921 -0.1260 0.2263 0.1269 0.1366 0.1404 0.1544 -0.1464 0.2098 0.1592 -0.1562 -0.1145 0.1468 -0.1368 0.1935 -0.1417 0.1219 0.1281 0.1570 0.1877 -0.1589 0.1857 0.2041 -0.1834 0.1509 0.1792 -0.1608 0.1776 0.1813 0.1677 -0.1477 0.1641 -0.1539 0.2145 0.1673 0.1523 0.1292 -0.1264 -0.1494 0.1912 0.1386 0.1683 0.2076 0.1023 0.1907 -0.1643 -0.1461 0.1446 0.1745 0.1645 0.1542 0.1348 0.2051 0.1445 0.1544 -0.1423 -0.1438 0.1879 0.1528 0.1476 0.1610 -0.1229 0.1897 0.1772 0.1290 0.1630 -0.1933 0.1106 0.1848 0.1549 0.1329 -0.1149 0.1475 0.1926 0.2428 0.1497 0.1192 0.1134 -0.2031 0.1556 -0.1899 -0.1487 -0.1592 0.1504 0.1727 -0.1451 0.1560 -0.1497 0.2157 0.1508 -0.1465 0.1890 0.1668 -0.1839 0.1766 0.1968 0.1631 0.1579 0.1473 -0.1894 0.1561 -0.1590 -0.1186 -0.1392 0.1505 -0.1267 -0.1826 -0.1400 0.1401 0.1935 0.1423 -0.2006 -0.1259 0.1250 0.1785 -0.1369 0.1717 -0.1547 0.1638 0.1109 0.1492 -0.1594 -0.1095 -0.1466 0.1439 0.1404 0.1845 -0.2329 0.1325 0.1148 0.2105 0.1779 -0.1447 0.1721 0.1717 0.1363 0.1674 -0.1720 0.2015 0.1073 0.2097 -0.1272 0.1445 0.1971 0.2024 0.1809 0.1774 0.1474 -0.0915 0.2043 -0.1524 -0.1357 0.1537 -0.1345 0.1873 0.1700 -0.1255 -0.1287 0.1471 0.1239 0.2348 0.2115 0.1697 0.1844 -0.1545 0.1307 0.1627 0.2434 -0.1403 -0.1231 -0.1136 -0.1602 0.2183 0.2049 0.2177 0.1899 0.1564 0.1786 0.1293 0.1964 0.0983 0.1275 0.1436 0.1766 -0.1743 0.1914 -0.1566 0.1902 0.1884 -0.1649 -0.1530 0.1508 0.1406 -0.1684 -0.1165 0.1598 0.1572 0.2066 0.1580 0.1633 0.1681 0.1644 0.1755 -0.1377 0.1520 0.1713 -0.2213 0.1309 -0.1198 -0.1684 0.1449 0.1201 0.1455 0.1710 -0.1171 0.1771 0.2238 0.2112 0.1455 0.1493 0.1344 -0.1364 0.1905 0.1426 -0.1633 -0.1287 0.1771 0.1699 0.1489 -0.1467 0.1390 -0.1380 0.1719 0.1584 -0.1497 0.2513 -0.1540 -0.1428 0.1807 0.1645 0.1935 0.1829 0.1362 0.2125 0.1846 -0.1303 0.1985 0.1377 0.1561 -0.1686 0.1497 -0.1322 0.1414 0.1655 -0.1264 -0.1324 0.1435 -0.1464 0.2460 0.1821 0.1465 -0.1268 0.1602 0.1781 -0.1387 0.1659 0.1387 -0.1274 0.1462 -0.1617 0.1382 0.2288 0.1628 -0.1316 0.1587 0.1176 -0.1358 0.1755 0.2375 0.1570 -0.1496 0.1726 -0.1562 0.1900 -0.1568 -0.1572 0.2034 0.2142 -0.1708 0.1445 0.1441 0.1528 -0.1323 0.1618 0.1129 0.1719 0.1214 0.2023 0.1619 0.1565 -0.1335 0.1674 0.1877 0.2211 0.1656 0.1532 -0.1480 0.1662 -0.1374 0.2266 0.2319 0.1886 -0.1178 0.2117 0.1948 0.1457 0.1364 0.1680 -0.1495 0.1930 0.1806 0.1520 -0.1786 0.1753 0.1719 -0.1441 0.1491 -0.1585 0.1743 0.1760 0.1291 0.2450 0.1496 -0.2097 -0.1800 -0.1457 0.2060 -0.1339 0.2041 -0.1268 0.1705 0.2020 0.1854 0.2028 0.1846 0.2251 0.2114 0.1186 0.1920 0.1692 0.2017 0.1765 0.2395 0.1655 0.2122 0.1631 0.1628 -0.1542 0.1825 -0.1400 -0.1525 0.1449 0.2167 0.1788 -0.1329 -0.1125 0.1779 -0.1533 0.2161 0.1177 0.1492 0.1468 -0.1229 0.1341 -0.1317 0.1408 0.1604 0.2169 -0.1247 0.2205 -0.1034 0.1851 -0.1494 0.2658 0.1739 0.2125 0.1771 0.1793 0.2365 0.1850 0.1714 -0.1940 0.2127 -0.1622 0.1529 0.2122 0.1627 0.1632 0.1571 -0.1373 0.1693 0.1282 0.1492 0.1671 0.1427 -0.1912 0.1866 0.1550 0.1542 0.1541 0.1987 0.2053 0.1324 0.1843 -0.1401 0.1455 0.1717 -0.1545 0.1457 0.1671 -0.1673 -0.1794 0.1836 0.1638 0.1521 0.1470 0.1621 0.1731 0.2887 0.2056 0.1609 0.1741 -0.1320 0.1767 0.1910 0.1489 0.2166 -0.1298 -0.1896 -0.1363 0.1105 -0.1129 0.2686 0.1738 0.1850 0.1875 0.1803 0.1069 -0.1618 0.1580 -0.1172 0.2440 0.1581 0.1947 -0.1580 0.1640 0.1175 -0.1625 0.1942 0.1531 0.1476 0.1188 0.1545 0.1670 0.1814 0.1511 0.1281 -0.1665 -0.1948 0.1573 0.1289 0.1610 0.2260 0.1129 -0.1045 0.1519 -0.0996 0.2364 -0.0994 0.2130 0.1750 0.1237 0.1669 0.2104 0.2181 0.2184 0.1162 0.1475 0.1054 -0.1788 -0.1318 0.1691 0.1762 -0.1308 0.1361 0.1832 0.1235 0.1380 0.1543 0.1492 0.1597 0.1816 0.2678 0.1787 0.1612 -0.1747 0.1508 -0.1313 0.1479 -0.1586 0.1355 -0.1192 -0.1040 0.2158 -0.1370 0.2227 0.1649 0.1922 -0.1507 0.1418 -0.1238 0.1147 0.1728 -0.1764 0.1847 -0.1295 0.1722 0.1857 0.2087 0.1895 0.1954 -0.2007 0.1551 -0.1512 0.1327 0.1739 0.1428 0.1695 -0.1536 0.1479 0.1137 0.1751 0.1922 0.1552 0.1424 -0.1677 0.1700 0.1576 0.1418 -0.1235 0.1412 0.2015 -0.1222 0.1703 0.2178 -0.1537 0.1277 0.1507 0.1787 0.1844 0.1396 0.1870 0.1694 0.2060 0.1592 -0.1374 0.1853 -0.1119 0.1202 0.1148 -0.1259 0.1811 0.1781 0.2086 0.1567 -0.1542 -0.1929 0.2039 0.2217 0.1885 -0.1198 -0.1323 0.2306 0.1275 0.2203 0.1462 0.1791 0.1554 0.1558 0.2269 -0.1324 0.1894 -0.1473 -0.1403 0.1533 0.1032 -0.1747 0.1245 0.1266 0.1600 0.1357 0.2080 -0.1339 -0.1434 0.1416 -0.1583 0.1473 0.1703 0.1805 -0.1558 -0.1345 0.1901 0.1274 0.1830 -0.1140 -0.1492 0.1533 -0.1170 0.1819 0.1534 0.1438 0.1935 -0.1665 -0.1430 0.1677 0.1743 0.1714 -0.1624 0.1673 -0.1043 0.1566 0.1426 0.1927 0.1292 -0.1574 0.2656 0.2012 -0.1287 0.1527 0.1466 0.1458 -0.1359 0.2056 0.1888 0.1461 0.1848 0.1338 0.2024 0.1617 0.1251 0.1875 0.1423 0.1596 0.1352 0.1505 0.1764 0.2384 0.1564 0.2141 0.1520 0.2277 0.1835 0.1366 0.1311 0.1707 0.2015 0.1500 0.1495 0.1820 -0.1434 0.1786 0.1516 0.1967 0.1850 0.1296 0.1624 -0.1099 0.1944 -0.1537 -0.1296 0.1629 -0.1733 0.1600 0.1745 -0.1466 0.1981 0.1422 0.1612 0.1530 0.1608 0.1604 -0.1616 0.1466 0.2084 0.1207 0.1726 0.2301 -0.1319 0.1982 -0.1392 0.1713 0.2010 -0.1779 -0.1018 0.1481 0.2085 0.1244 0.1567 0.1115 0.2058 0.1950 -0.1594 0.1629 0.1507 0.1787 0.1682 0.1413 0.1941 0.2292 0.1833 0.1932 0.1956 0.1881 0.1733 0.1978 0.1904 0.2234 0.1390 0.1634 0.1340 0.1703 0.1747 0.1637 -0.1484 -0.1645 0.2073 0.1433 -0.1318 -0.1358 0.2013 0.2088 0.2069 0.1966 0.1820 0.1804 0.2028 -0.1443 -0.0999 0.1430 0.1172 0.1846 0.1675 -0.1434 0.1979 0.2034 -0.1473 -0.1267 -0.1454 -0.1238 0.1833 0.2074 0.1602 -0.1602 0.1452 -0.1248 0.1656 0.1556 0.1524 -0.1519 0.2603 0.1708 0.1910 -0.1294 -0.1314 -0.1356 -0.1559 -0.1473 0.2307 0.1775 0.1894 0.1560 0.1519 0.1297 -0.1366 0.1517 0.1621 0.1817 0.1526 0.1486 0.1532 0.1912 0.1918 0.1824 0.1992 -0.1447 0.1271 0.1567 0.2083 0.1746 0.1416 -0.1613 -0.1484 0.1369 0.1651 -0.1483 0.1677 0.1391 0.1486 0.1937 0.1925 0.1418 -0.1473 0.1817 0.2112 0.1815 -0.1249 0.2212 0.1759 0.1746 -0.1737 0.2014 0.1455 0.1515 0.1233 -0.1334 0.1377 0.2103 0.1150 0.1721 0.1762 -0.1505 -0.1530 0.1295 0.1940 0.1799 0.1899 0.1381 0.1935 0.1940 0.1705 0.2000 -0.1765 0.2201 0.1890 0.1933 0.1774 -0.1945 0.1154 0.1835 -0.1300 0.1716 0.2176 0.1503 -0.1563 0.1342 -0.1862 0.1892 -0.1882 0.2110 0.1287 0.2242 -0.1228 0.2236 -0.1497 0.1794 0.1605 0.1624 0.1551 0.2043 0.2180 0.1746 0.1608 -0.1791 0.1567 0.1868 0.1108 0.0955 -0.1604 -0.1435 0.1698 0.1617 0.1923 0.1998 0.1512 0.1618 0.1219 0.1902 -0.1521 0.1820 -0.1691 -0.1438 0.1677 0.1865 -0.1760 0.1770 0.1373 0.1650 0.1850 0.1506 0.1192 0.1659 0.1626 0.1831 0.1120 0.1399 0.2050 -0.1314 -0.1487 0.1583 0.1146 -0.1437 0.1497 -0.1751 -0.1600 0.1346 0.1913 0.1473 -0.1258 -0.1616 0.2317 0.1869 -0.1573" HIT_INDICES="190 253 288 289 323 339 345 397 476 493 499 510 536 552 569 601 677 743 751 794 804 822 840 851 864 887 894 967 970 997 1012 1018 1021 1025 1053 1092 1103 1116 1120 1150 1160 1167 1169 1170 1171 1188 1217 1235 1236 1247 1250 1258 1270 1273 1298 1318 1320 1324 1326 1327 1386 1425 1437 1505 1507 1531 1549 1608 1632 1644 1659 1673 1675 1685 1728 1737 1744 1746 1762 1787 1804 1805 1814 1833 1839 1868 1871 1891 1942 1949 2009 2063 2093 2103 2107 2111 2139 2146 2163 2165 2183 2197 2198 2206 2210 2249 2287 2329 2335 2338 2344 2361 2368 2388 2396 2423 2426 2447 2468 2493 2505 2516 2519 2529 2535 2552 2555 2579 2586 2591 2616 2651 2674 2690 2697 2708 2710 2723 2726 2738 2739 2757 2764 2778 2787 2805 2807 2845 2864 2865 2872 2874 2893 2905 2969 3033 3069 3077 3084 3100 3115 3121 3144 3148 3189 3246 3259 3274 3279 3282 3294 3301 3322 3329 3347 3397 3399 3409 3414 3462 3484 3503 3516 3518 3538 3601 3638 3676 3697 3698 3705 3726 3763 3784 3805 3822 3827 3863 3870 3895 3904 3905 3908 3930 3947 3954 3966 3986 4009 4036 4078 4119 4121 4139 4156 4164 4177 4185 4191 4200 4203 4207 4218 4221 4229 4262 4271 4273 4276 4279 4295 4322 4335 4341 4354 4356 4409 4410 4420 4466 4510 4538 4543 4552 4554 4570 4584 4618 4639 4641 4665 4671 4672 4682 4771" ES_PROFILE="-0.0310 -0.0355 -0.0345 -0.0261 -0.0255 -0.0211 -0.0148 -0.0192 -0.0304 -0.0281 -0.0234 -0.0200 -0.0201 -0.0181 -0.0166 -0.0186 -0.0309 -0.0414 -0.0393 -0.0450 -0.0436 -0.0440 -0.0444 -0.0434 -0.0429 -0.0446 -0.0429 -0.0560 -0.0537 -0.0568 -0.0574 -0.0559 -0.0539 -0.0521 -0.0556 -0.0617 -0.0617 -0.0622 -0.0607 -0.0650 -0.0650 -0.0643 -0.0626 -0.0606 -0.0586 -0.0601 -0.0642 -0.0659 -0.0639 -0.0641 -0.0625 -0.0620 -0.0624 -0.0608 -0.0640 -0.0661 -0.0642 -0.0628 -0.0610 -0.0589 -0.0695 -0.0757 -0.0760 -0.0885 -0.0866 -0.0894 -0.0909 -0.1013 -0.1041 -0.1043 -0.1050 -0.1056 -0.1035 -0.1032 -0.1101 -0.1095 -0.1085 -0.1064 -0.1073 -0.1102 -0.1113 -0.1090 -0.1083 -0.1099 -0.1086 -0.1123 -0.1103 -0.1120 -0.1205 -0.1193 -0.1297 -0.1388 -0.1426 -0.1419 -0.1400 -0.1381 -0.1414 -0.1401 -0.1409 -0.1385 -0.1396 -0.1398 -0.1372 -0.1361 -0.1341 -0.1397 -0.1451 -0.1513 -0.1497 -0.1474 -0.1457 -0.1464 -0.1450 -0.1464 -0.1451 -0.1480 -0.1456 -0.1472 -0.1487 -0.1511 -0.1506 -0.1499 -0.1475 -0.1465 -0.1447 -0.1453 -0.1428 -0.1449 -0.1433 -0.1412 -0.1435 -0.1480 -0.1498 -0.1500 -0.1483 -0.1475 -0.1446 -0.1442 -0.1416 -0.1410 -0.1379 -0.1385 -0.1367 -0.1365 -0.1351 -0.1357 -0.1328 -0.1377 -0.1385 -0.1353 -0.1334 -0.1305 -0.1312 -0.1304 -0.1409 -0.1513 -0.1556 -0.1537 -0.1516 -0.1514 -0.1510 -0.1487 -0.1500 -0.1472 -0.1524 -0.1610 -0.1600 -0.1595 -0.1567 -0.1535 -0.1522 -0.1499 -0.1505 -0.1481 -0.1481 -0.1550 -0.1515 -0.1496 -0.1467 -0.1531 -0.1538 -0.1538 -0.1524 -0.1487 -0.1488 -0.1583 -0.1621 -0.1660 -0.1661 -0.1618 -0.1589 -0.1589 -0.1624 -0.1624 -0.1623 -0.1613 -0.1577 -0.1607 -0.1574 -0.1580 -0.1551 -0.1504 -0.1461 -0.1460 -0.1447 -0.1412 -0.1388 -0.1380 -0.1379 -0.1386 -0.1424 -0.1458 -0.1407 -0.1390 -0.1371 -0.1332 -0.1303 -0.1263 -0.1219 -0.1180 -0.1129 -0.1080 -0.1045 -0.0993 -0.0951 -0.0963 -0.0922 -0.0866 -0.0811 -0.0757 -0.0731 -0.0727 -0.0692 -0.0641 -0.0605 -0.0545 -0.0593 -0.0527 -0.0481 -0.0510 -0.0531 -0.0516 -0.0450 -0.0391 -0.0317 -0.0273 -0.0222 -0.0212 -0.0171 -0.0088 -0.0050 0.0028 0.0118 0.0190 0.0107" RANK_AT_ES="3696.0000" RANK_SCORE_AT_ES="-1.0776"/>
  <DTG RANKED_LIST="Ranked list_DGE_squamousT11b_vs_all adenosadeno_HSE13-NT copy.rnk" TEMPLATE="na_as_pre_ranked" GENESET="gene_sets.gmt#ZHANG_UTERUS_C13_EPITHELIAL1_CELL" ES="-0.1916" NES="-1.1381" NP="0.2392" FDR="1.0000" FWER="1.0000" RND_ES="-0.1794 0.1679 -0.1576 0.2110 -0.1629 -0.1735 0.2314 0.1689 0.2223 0.2440 -0.2172 -0.1081 -0.2262 -0.1633 0.1810 0.2234 0.1788 -0.1162 0.1503 -0.1147 -0.1691 0.2389 0.1979 0.1688 -0.1751 -0.2008 -0.1231 0.1886 -0.1500 0.1420 0.2247 0.1557 0.1810 0.2386 0.2394 0.2636 0.2816 0.3014 -0.1673 0.2112 0.2524 0.1960 0.1673 -0.1649 -0.1604 0.2304 0.2253 -0.1541 0.1911 -0.1074 -0.2041 0.1043 -0.2336 0.2364 0.1703 0.3226 0.1985 0.1903 -0.1643 -0.2717 0.2297 -0.1719 0.2157 -0.1843 0.1751 0.1014 -0.1143 0.2053 0.1992 0.1992 0.1698 -0.1335 -0.1741 0.1528 0.1453 0.1463 0.1970 0.1905 0.1552 0.2690 0.1939 -0.1592 0.1870 0.1400 -0.1424 0.2047 0.1868 0.2282 -0.1560 0.1801 0.2208 0.1452 -0.1064 0.2378 -0.1801 0.1953 -0.1241 -0.1720 0.1709 -0.0923 -0.1837 0.2454 -0.1050 0.1344 0.1272 0.2010 0.1650 0.2726 0.2631 0.2261 -0.2229 0.1499 -0.1360 -0.2223 0.1695 0.1745 0.1222 0.2977 0.1773 0.1737 -0.1116 0.1945 -0.1943 0.1691 0.1438 -0.3101 -0.2126 0.1692 0.2697 0.2495 0.1938 -0.1874 -0.1547 0.1965 -0.2395 0.1944 0.1592 0.1158 -0.1599 -0.1232 0.1235 -0.1449 -0.1821 -0.1799 0.2358 0.1897 0.2330 0.1343 -0.0751 0.1532 0.1988 -0.1835 -0.1400 0.1787 0.1721 -0.1712 0.1382 0.2655 -0.1906 -0.1353 -0.1372 -0.1662 0.2336 -0.1888 0.1916 -0.1486 0.1389 0.1962 -0.1642 -0.1522 0.1904 0.1948 -0.2320 0.1666 -0.1854 0.1876 -0.1794 -0.1539 -0.1075 -0.2027 -0.1792 0.1814 0.1834 0.1708 -0.1631 -0.1733 -0.1750 0.2045 -0.1078 0.1405 0.1941 0.1817 -0.1685 -0.2517 0.2436 -0.2229 0.2817 0.2226 0.2244 0.1172 -0.2019 -0.2387 0.1943 0.1532 0.1979 0.1780 0.2487 0.1376 -0.1455 0.2180 0.1621 0.1762 0.1791 0.1283 0.1395 -0.2076 -0.1788 0.2611 -0.1389 -0.1273 -0.1581 -0.1328 0.1728 0.2536 -0.1085 0.1660 0.1702 0.1804 0.1711 0.2316 0.0887 -0.1477 0.1566 -0.1664 -0.1885 -0.1760 -0.1484 0.2204 0.1578 0.2547 0.1761 0.2473 0.2161 -0.1146 0.2037 0.1997 -0.1489 -0.2277 -0.1463 0.2006 0.2034 0.1459 -0.2055 0.1578 0.2636 0.2309 0.1943 0.2168 0.1455 -0.1294 0.1301 0.2539 0.1609 0.2111 0.1736 0.1368 0.2770 -0.1976 0.2569 0.2638 0.1597 0.1394 -0.1451 -0.1626 -0.1675 0.2037 -0.1558 -0.2352 0.2072 0.1075 -0.1481 0.1848 0.2041 0.1255 0.1962 -0.1534 -0.2553 0.2694 0.1516 0.1857 -0.1407 -0.1664 -0.2105 0.2020 0.1629 0.1655 0.2606 0.2158 -0.1367 0.1383 -0.2123 0.2867 0.1497 0.1407 -0.1504 -0.1855 0.1300 0.1804 0.2136 0.2215 -0.1596 -0.1357 0.2046 -0.1694 0.2122 -0.2215 -0.1802 -0.1944 0.1677 -0.2199 -0.1310 0.1480 0.1914 0.1779 0.2408 0.1643 0.1997 0.1240 0.1702 0.1714 0.1630 -0.1771 -0.1700 0.1657 0.1905 0.1687 0.1460 -0.2153 0.2657 0.2137 -0.2322 -0.1714 0.1816 0.1629 -0.1527 0.2052 -0.1911 0.1726 -0.1580 -0.1979 -0.1644 0.1973 0.1305 0.1996 0.2075 0.2261 0.2728 0.3020 -0.2026 0.2383 0.0927 0.1821 0.1122 0.1659 -0.2057 0.1917 0.2247 -0.1371 0.1640 -0.1936 -0.2124 0.1569 0.1816 -0.1975 0.2013 -0.1531 -0.1528 0.1437 -0.1816 0.2279 -0.1272 0.1581 0.2095 -0.1362 0.2035 -0.2019 0.1942 0.1939 0.2072 0.1437 0.1505 0.1824 -0.1767 0.1748 0.1852 0.1770 -0.1391 0.1653 -0.1950 0.2378 0.2454 0.1264 -0.1483 -0.1550 0.1824 0.1608 0.1693 0.1948 -0.1716 0.2118 0.1532 -0.1499 0.2023 0.1974 0.2641 0.1854 0.1860 -0.1308 0.1976 -0.1562 0.2114 0.2491 -0.1408 0.2130 -0.1450 0.1466 0.1706 0.2123 0.3112 0.1473 0.1942 -0.1663 0.2005 0.1826 0.2019 0.2704 0.1844 0.2175 0.1387 0.1852 -0.1049 0.2189 0.1551 0.1366 -0.2018 0.1716 -0.1735 -0.1055 0.2106 0.1768 0.3207 -0.2019 0.2377 0.1479 -0.1315 0.1507 -0.1347 0.2346 0.1761 0.2974 0.1533 0.1631 -0.2130 -0.1621 0.2457 -0.2059 0.1860 0.2786 0.2391 0.2166 0.2627 0.2145 0.2715 -0.1556 0.2451 -0.1997 -0.1375 0.1769 -0.1681 0.1221 -0.1704 -0.2114 0.2529 0.2166 -0.1623 -0.1635 0.1226 0.1616 0.2839 0.1736 -0.1252 0.1830 0.2159 0.2554 0.1780 0.1813 -0.2313 0.1526 0.2719 -0.1491 -0.1252 0.1649 0.1506 0.1776 0.2158 0.1609 -0.1187 0.2054 0.2747 -0.2128 -0.1749 0.1805 0.2046 -0.1794 0.1085 0.2261 0.1702 -0.1674 0.2173 0.2124 0.2726 -0.2159 0.1337 -0.0927 -0.1252 0.2165 -0.1547 -0.1730 0.1987 0.2078 -0.2542 0.1594 -0.1215 -0.2078 -0.1446 0.1928 0.2118 -0.1360 -0.1623 0.1544 0.1186 -0.1847 -0.2217 0.2965 -0.2030 0.2589 0.1881 -0.1797 0.1614 -0.1535 -0.1159 0.1712 0.1751 0.1412 0.2212 -0.2098 0.2319 -0.1389 0.2184 -0.1224 0.2735 0.1627 -0.1814 0.1970 0.2667 -0.1766 0.1551 0.1740 -0.1179 -0.2671 -0.1796 -0.1875 0.1872 0.1462 -0.1964 -0.2242 0.2026 0.1967 -0.1305 0.2911 -0.2223 -0.1751 -0.1509 -0.2008 0.1947 -0.1415 -0.1905 0.2836 -0.1673 -0.2682 0.1879 -0.1729 0.1768 0.1753 0.1706 0.2922 -0.1327 -0.1850 -0.1738 0.2618 -0.1999 -0.1319 0.1784 0.1311 0.1292 0.1204 0.1360 0.1522 0.2085 0.1609 0.1803 -0.1304 0.1632 0.2125 -0.1205 0.2146 -0.1593 0.1535 0.1816 0.1797 0.1204 0.1725 0.1961 0.2435 -0.1364 -0.2001 0.1932 0.1242 -0.1926 0.3008 -0.2043 -0.1728 0.1789 -0.1790 0.1652 -0.1528 -0.1842 0.1824 -0.1735 -0.1392 0.1996 -0.1753 0.2961 -0.1981 0.2679 0.1604 0.2223 0.1680 -0.1875 -0.1453 0.1699 0.1764 -0.1917 -0.1554 -0.1351 0.1042 -0.1664 -0.1577 0.1755 0.1557 -0.1824 0.2380 -0.1397 0.1541 0.2440 0.2357 0.1774 0.1478 0.2316 -0.1515 0.1665 0.1964 0.2251 -0.1711 0.2598 -0.1832 0.1936 -0.1193 0.1938 0.1510 0.2575 0.1769 -0.1819 0.1421 0.1304 -0.1410 0.1576 0.2132 -0.1401 0.1853 -0.1154 0.2010 -0.1785 0.1992 -0.1390 -0.2020 0.2151 -0.1206 0.1480 0.2624 0.1684 0.1672 0.1270 0.2815 0.1921 0.1525 -0.1352 0.1327 -0.1885 0.2443 0.3030 0.2377 0.2084 0.1966 0.1867 0.2266 0.3055 -0.1563 0.2107 0.1727 0.1564 0.1373 -0.2227 0.2322 0.2115 0.2157 -0.1597 0.1609 -0.1494 0.1443 -0.1959 0.2761 0.1999 -0.1683 0.2202 -0.1863 0.1776 0.1480 -0.1577 -0.1838 -0.1664 0.1776 0.1901 -0.1525 0.1485 0.1992 0.2879 -0.1451 0.1669 0.0956 0.1312 0.1724 0.1162 0.1859 0.2617 -0.1811 0.2145 0.1489 0.2316 -0.1560 -0.1250 -0.2003 0.2311 -0.1814 -0.1637 0.1890 0.2376 -0.1797 0.1970 0.2083 0.1890 -0.1499 0.1084 0.1565 0.1524 -0.2306 0.2070 0.2580 -0.1566 0.1992 0.2646 0.1381 -0.1549 -0.1744 0.2709 -0.2171 0.2383 0.1712 -0.2092 -0.1359 0.2125 -0.1652 0.1338 0.1917 -0.1539 0.1761 0.1697 0.1886 -0.1932 0.1619 -0.1332 0.2852 0.1513 0.2745 -0.1473 0.2574 0.1823 -0.2539 0.1940 0.2267 0.2068 0.2315 0.1550 0.1357 0.1560 0.2388 0.1451 -0.1915 0.2115 0.2035 0.1612 0.1865 0.1841 -0.1677 -0.1817 -0.1590 0.2088 0.1544 -0.1530 0.1680 0.2650 -0.1832 0.2222 0.2743 -0.1096 -0.1356 -0.1740 0.2272 0.1386 0.1276 -0.2269 0.2314 0.2233 0.1947 0.1461 -0.1640 0.2483 -0.1526 0.2386 0.1433 -0.1382 -0.1180 -0.1956 -0.1415 -0.1579 0.1232 -0.1569 0.1713 -0.1512 0.1389 -0.1376 0.2627 -0.2039 0.2297 -0.1870 0.1705 -0.1497 -0.1284 -0.1455 0.2123 -0.1869 0.1975 0.1462 0.2487 0.1513 0.1517 0.1129 0.2675 0.2147 0.1418 0.1598 -0.1535 0.1051 -0.1638 0.1769 0.1756 0.2008 -0.1373 -0.2350 0.1404 0.1153 -0.1775 0.2261 -0.1511 -0.2123 0.1162 0.1373 -0.1894 0.2090 0.1798 0.1874 -0.2181 0.2030 0.2758 0.1807 0.2071 -0.1858 0.1495 0.2002 -0.2493 0.2443 0.2716 -0.1333 -0.1885 0.2699 0.1611 0.1955 -0.2197 0.2098 0.2200 0.3053 0.1334 -0.1740 0.1115 0.1962 -0.1926 0.1447 -0.1818 0.2376 0.1814 -0.1923 0.2063 -0.1581 0.2361 0.1374 0.1660 -0.2057 0.2359 0.1789 -0.1984 -0.1538 0.1826 -0.2277 -0.1767 -0.1312 0.1258 0.2535 0.2032 -0.2326 0.3246 -0.2119 0.1626 -0.1386 -0.1081 0.1899 0.1824 -0.1890 0.1927 0.1796 0.1259 0.1641 0.2677 0.2924 -0.1502 0.2502 0.1703 0.1451 -0.1716 0.2234 0.1601 0.2084 -0.1407 -0.1481 -0.1056 -0.1510 0.1986 -0.1651 -0.1220 0.1846 -0.1162 0.1415 -0.1565 0.1690 0.1422 -0.0907 -0.1586 0.1785 -0.1612 -0.1393 0.1480 0.2039 0.1333 -0.1325 0.1734 0.1745 0.1019 0.2619 0.1407 0.1755 -0.1204" HIT_INDICES="24 106 188 190 221 264 283 323 397 427 474 502 743 796 813 857 892 1068 1089 1124 1150 1162 1225 1247 1293 1298 1324 1326 1347 1399 1425 1437 1507 1519 1658 1659 1664 1675 1715 1725 1762 1787 1804 1851 1871 1946 2030 2165 2243 2272 2344 2351 2361 2552 2586 2623 2682 2723 2805 2807 2825 2845 2864 2968 2978 2983 3000 3121 3189 3251 3274 3294 3332 3499 3503 3533 3547 3563 3580 3601 3612 3744 3833 3904 3910 3913 3966 4156 4200 4215 4276 4387 4412 4446 4466 4476 4510 4523 4541 4553 4556 4557 4569 4587 4607 4653 4691 4760 4775" ES_PROFILE="0.0419 0.0531 0.0568 0.0774 0.0898 0.0984 0.1113 0.1185 0.1162 0.1226 0.1245 0.1300 0.0864 0.0821 0.0854 0.0825 0.0812 0.0487 0.0488 0.0458 0.0444 0.0460 0.0368 0.0363 0.0308 0.0340 0.0327 0.0366 0.0364 0.0297 0.0285 0.0304 0.0200 0.0220 -0.0028 0.0016 0.0053 0.0077 0.0039 0.0066 0.0035 0.0031 0.0043 -0.0007 0.0000 -0.0108 -0.0235 -0.0467 -0.0578 -0.0584 -0.0681 -0.0640 -0.0605 -0.0951 -0.0963 -0.0981 -0.1045 -0.1070 -0.1180 -0.1121 -0.1095 -0.1073 -0.1049 -0.1203 -0.1157 -0.1101 -0.1070 -0.1256 -0.1329 -0.1387 -0.1362 -0.1331 -0.1336 -0.1611 -0.1540 -0.1523 -0.1472 -0.1425 -0.1380 -0.1342 -0.1283 -0.1475 -0.1573 -0.1629 -0.1548 -0.1459 -0.1475 -0.1769 -0.1751 -0.1670 -0.1683 -0.1790 -0.1712 -0.1647 -0.1550 -0.1432 -0.1359 -0.1241 -0.1130 -0.1004 -0.0859 -0.0708 -0.0579 -0.0459 -0.0339 -0.0265 -0.0160 -0.0093 0.0096" RANK_AT_ES="4386.0000" RANK_SCORE_AT_ES="-1.6234"/>
  <DTG RANKED_LIST="Ranked list_DGE_squamousT11b_vs_all adenosadeno_HSE13-NT copy.rnk" TEMPLATE="na_as_pre_ranked" GENESET="gene_sets.gmt#TABULA_MURIS_SENIS_LARGE_INTESTINE_SECRETORY_CELL_AGEING" ES="-0.1654" NES="-1.1033" NP="0.2346" FDR="1.0000" FWER="1.0000" RND_ES="0.1532 -0.1194 0.1487 -0.1739 0.1397 -0.1661 -0.1446 0.1673 0.2110 0.1556 -0.1378 0.1599 0.1530 0.1606 -0.1504 0.2215 0.1481 0.1783 0.2279 -0.1597 -0.1619 0.1746 0.1740 -0.1440 0.2003 0.2055 0.2147 0.1440 0.1566 0.1145 0.1532 0.2192 0.1679 -0.1545 0.2301 0.1558 -0.1764 0.1772 0.1373 0.1923 0.2395 0.1825 0.1912 0.1538 -0.1396 0.1959 -0.1459 -0.1556 -0.1097 0.1605 0.1817 -0.1508 0.1528 -0.1539 0.2121 0.2217 0.1828 0.1705 0.2316 -0.1482 0.2156 0.1167 0.1440 -0.1452 -0.1529 -0.1530 0.1309 0.1401 0.1835 -0.1425 0.1796 0.1599 -0.1887 0.2015 -0.1429 0.1454 0.1915 0.1326 -0.1407 -0.1704 -0.1314 -0.1394 -0.2089 0.1622 -0.1861 0.1862 0.1717 0.1761 0.1686 0.1690 -0.1464 0.1575 -0.1222 0.1403 0.1956 0.2164 -0.1239 0.1972 -0.1810 -0.1061 0.1765 -0.1552 0.1400 0.1513 -0.1879 0.2135 0.1687 0.1675 -0.1323 0.1811 -0.1674 0.1146 0.1670 0.1628 0.2104 0.1798 0.2375 -0.1104 -0.1352 0.1613 0.1405 0.1794 0.1349 0.2141 0.1596 -0.1194 -0.1806 0.1527 0.1725 -0.1620 0.1900 0.1690 0.1845 0.2034 0.1879 -0.1399 0.1659 0.1365 0.1355 -0.1326 0.1705 0.1333 0.1792 0.1125 0.1762 0.1142 0.1603 -0.1645 0.2031 0.1975 0.1587 0.2172 0.1422 0.1757 -0.1121 -0.1623 -0.0967 0.2042 0.1462 0.1287 0.1709 0.2321 -0.1633 0.1539 0.1616 0.1128 0.1529 0.1410 -0.1493 -0.1535 0.2327 0.1432 0.2145 0.1845 0.1471 0.1509 0.1705 0.2038 0.1632 0.1945 0.1735 0.1864 0.1466 0.2174 0.1902 -0.1266 0.1839 -0.1354 0.2491 0.1490 0.1741 0.1598 0.1306 -0.1386 0.1567 0.1328 0.1408 0.1937 -0.1622 -0.1185 0.2198 -0.1287 0.1682 -0.1855 0.2097 0.1456 0.2146 0.1476 -0.1433 -0.1491 -0.1469 0.1787 0.1407 -0.1735 0.1113 0.1383 0.1929 0.1811 0.1798 0.2141 0.1725 0.1344 0.2305 0.2195 0.1728 0.1557 -0.1234 -0.1001 0.2345 0.1965 0.1420 0.1793 -0.1659 0.1705 -0.1399 0.1902 -0.1907 -0.1497 0.1572 0.1730 0.1432 0.1529 0.1321 -0.1479 0.1761 0.1530 0.2257 0.2020 -0.1512 0.1613 -0.1539 0.1444 0.2290 -0.1468 0.1519 -0.1179 0.1768 0.1444 0.1848 -0.1538 -0.1579 -0.1461 0.1997 0.1541 0.1638 0.1449 0.1760 0.2209 0.2014 0.1715 0.1996 0.1764 -0.1496 0.1242 0.1861 -0.1325 0.1286 0.1445 0.1431 0.1699 -0.1015 0.1781 0.1267 -0.1688 -0.1616 0.1764 0.1839 0.1264 0.1670 0.1838 -0.1462 0.1380 0.1725 0.1339 0.1701 0.2011 0.1624 0.1764 -0.1490 0.1897 0.1571 -0.1657 0.1499 0.1899 0.2219 0.1635 -0.1370 0.1323 -0.1388 -0.1520 0.1819 -0.1360 0.2379 0.1500 0.1582 -0.1185 0.2130 -0.1459 0.1749 0.1712 0.1540 0.2117 0.1329 0.1584 0.1296 0.1113 0.1058 -0.1425 0.1768 0.1453 0.1700 0.1439 -0.1572 0.1887 -0.1387 0.1283 0.1236 0.1348 -0.1267 0.1684 -0.1863 -0.1271 -0.1377 0.1955 0.1141 0.1814 -0.1407 0.1518 0.1523 0.1538 0.1682 0.1508 0.1409 0.2199 0.1463 0.1986 0.1861 0.2126 -0.1651 0.1600 0.2101 0.1868 0.2541 0.1257 0.1841 0.1538 -0.1343 0.1931 0.1529 -0.1113 -0.1892 0.1655 -0.1106 0.1472 0.1556 -0.1173 -0.1732 0.1656 0.1488 0.2111 0.1395 0.1847 0.1846 0.1269 0.1768 0.2769 0.1926 -0.1177 0.1477 0.2165 0.1908 0.1199 0.1555 0.1141 0.1318 0.2276 0.1835 0.1767 0.1192 0.1752 0.1915 -0.1619 0.1584 0.1641 -0.1337 0.1315 0.1750 0.1226 0.1819 -0.1200 -0.1461 0.1612 -0.1173 0.1456 0.1817 0.1573 -0.1380 0.2067 0.1978 0.1584 0.1437 -0.1445 0.1184 0.1607 0.1847 0.1438 0.1451 0.1431 0.1699 0.2256 0.1353 -0.1660 0.1902 0.1593 0.1659 0.1326 0.1800 0.2024 0.2034 0.1848 0.2024 0.1868 0.2120 0.1283 0.1704 0.1983 0.1539 0.2166 0.1404 0.1536 0.1689 0.1555 0.1682 0.1511 0.1510 0.1828 0.2009 0.1475 -0.1324 -0.1542 0.1813 0.2165 0.1292 -0.1374 -0.1456 0.1645 0.2131 -0.1383 0.1717 0.1594 0.1675 0.1179 0.1917 0.1399 -0.1623 0.1723 0.1670 0.1455 0.1547 0.1722 0.1730 0.1330 0.1973 0.1331 0.1208 0.1673 0.1589 -0.1165 -0.1329 0.1880 0.2129 0.1551 -0.1702 -0.1616 -0.1625 0.1556 0.2025 -0.1332 0.1513 0.1687 0.1714 0.2346 0.1928 0.1582 -0.1262 -0.1602 -0.1647 0.1913 -0.1538 0.1805 0.1704 0.1991 0.1258 0.1489 0.1401 0.1347 0.1491 0.1452 0.1370 -0.1480 0.1659 0.2367 0.2124 0.1398 0.1585 0.1511 -0.1480 -0.1986 -0.1732 0.2490 0.1655 -0.1370 -0.2035 0.1908 0.1985 0.2070 0.1274 -0.1653 0.2093 -0.1246 0.1463 0.1655 0.1458 0.1715 -0.1443 0.1617 0.1649 -0.1638 0.1236 0.2215 0.2143 0.1430 -0.1540 0.1580 0.1840 0.1897 0.2138 0.1186 0.1359 0.2484 -0.1449 0.1131 0.1395 0.2160 0.1599 0.1429 0.1728 0.2469 0.2028 0.2071 0.1240 0.1506 0.1757 0.1796 0.1493 0.1794 0.1770 0.1710 0.1843 -0.1881 0.1700 0.1234 0.1617 -0.1390 -0.1185 0.0998 -0.1664 -0.1835 0.1461 0.1595 0.2306 0.2086 -0.1310 0.1903 -0.1049 -0.1714 0.2062 0.1393 0.1668 0.1533 0.1889 0.1390 0.2073 0.1615 -0.1927 0.1658 0.1518 -0.1325 0.1564 0.1524 0.1693 -0.1682 0.1188 -0.1595 -0.1606 -0.1502 -0.1446 0.2204 -0.1412 0.1727 0.1293 0.1626 0.1888 0.1525 -0.1266 0.1136 0.1579 0.1525 0.2057 0.1520 0.2500 0.2117 0.1544 0.1682 0.1786 0.1494 0.1989 0.1675 0.1913 0.1329 -0.1753 0.2251 0.1634 -0.1577 0.1531 -0.1625 0.2643 0.1418 0.1263 0.1780 0.1628 0.1376 0.1930 -0.1467 -0.1400 0.1509 -0.1894 0.1642 0.1739 -0.1928 0.1292 -0.1975 0.2162 0.1630 0.2215 0.1746 -0.1597 0.2117 0.2333 0.2692 -0.1546 0.1442 -0.1709 0.1519 0.1411 0.1955 0.1631 0.1438 0.1642 0.1459 0.1386 0.1340 -0.1271 0.1844 0.1883 0.1804 0.1643 -0.1244 -0.2026 0.2112 -0.1659 0.1899 0.1308 0.1720 0.1307 -0.1815 0.1144 0.2419 0.1719 0.2053 0.1615 0.2257 -0.1834 0.1074 0.1425 0.1230 0.1567 0.1880 0.1865 0.1528 0.1104 0.1719 0.1461 0.1318 -0.1505 -0.1183 -0.2235 0.2197 0.2020 0.1832 -0.1788 -0.1243 0.2219 -0.1172 0.1701 -0.1482 0.1465 0.1698 0.1768 0.1838 0.1760 0.1604 0.2086 0.1811 0.1649 0.2065 0.1520 0.1484 -0.1199 -0.1202 0.1105 0.2361 0.1614 0.1864 0.2023 -0.1413 -0.1395 0.1677 0.1853 0.1504 -0.1421 -0.1166 0.1029 -0.1338 0.1486 0.2102 0.1815 0.1581 0.1853 0.1333 0.1706 0.2002 0.2031 0.1620 0.1849 0.1691 0.2065 0.1115 0.1824 0.1432 0.1559 0.1549 0.1823 0.1589 -0.1436 -0.1374 0.2240 0.1710 0.2099 0.1721 -0.1493 -0.1430 0.1876 0.1780 0.1666 -0.2202 0.1426 -0.1313 -0.1980 -0.1463 0.1714 0.1547 -0.1914 0.1485 0.2236 -0.1587 -0.1514 -0.1816 -0.1398 0.1460 0.1696 -0.1338 -0.1402 0.1436 0.1981 0.1591 0.1570 0.1902 0.1481 0.1546 0.1606 0.2041 -0.1185 -0.1024 0.2036 0.2335 0.1594 0.2079 0.1837 0.1793 0.1967 0.1921 0.1467 0.1779 0.1379 0.1606 0.1781 0.2544 -0.1495 -0.1536 0.1613 0.2045 0.1671 -0.1522 -0.1368 0.2411 0.1482 0.1485 0.2027 0.1683 -0.1462 0.1479 0.1664 0.1637 -0.1579 0.1716 -0.1309 0.1856 0.2189 -0.1474 0.1356 0.1624 -0.1369 0.1738 -0.1407 -0.0918 0.2335 -0.1590 0.1866 0.1764 0.1513 -0.1770 0.1684 0.1201 0.2198 0.1632 0.1633 0.1982 0.1726 0.1698 0.1448 0.2024 -0.1446 0.1620 -0.1364 0.2310 0.1769 0.2128 0.1967 0.1897 0.2159 0.1521 -0.1028 0.1583 0.1390 -0.1729 0.2195 -0.1710 0.1940 -0.1329 0.1833 0.2281 0.1665 0.1674 0.1387 0.1579 0.1750 0.1729 0.1989 0.1390 0.1194 -0.1733 0.1396 -0.1693 0.2497 0.1566 0.1438 0.1750 -0.1062 -0.1413 0.1735 0.1787 -0.1485 -0.1587 0.1752 0.1683 0.1688 0.2091 -0.1953 -0.1343 0.1688 0.2130 -0.1493 0.1407 0.1794 0.1400 0.1856 0.2251 0.1213 0.1495 -0.1891 0.2170 -0.1855 0.1650 0.1845 -0.1910 0.1975 -0.1427 0.1009 0.1493 -0.1779 0.1531 -0.1627 0.1628 0.1904 0.1278 -0.1551 0.1905 0.1929 -0.1401 0.1534 0.1374 -0.1362 0.1958 0.2054 0.1953 -0.1703 0.2106 -0.2114 -0.1998 -0.1375 0.1396 -0.1350 0.1344 0.1499 -0.1655 0.2170 0.1362 0.1472 0.1079 0.1578 0.1661 -0.1640 0.1832 0.1397 0.1125 0.1869 0.1790 0.1409 0.2037 0.1338 0.1915 -0.1595 0.1697 0.1554 0.2083 0.1921 0.1618 0.1962 0.2144 -0.1743 0.2626 -0.1346 0.1570 0.1779 -0.1501 -0.1390 0.1529 -0.1326 -0.1207" HIT_INDICES="163 253 275 288 299 339 364 449 453 510 572 637 664 676 677 682 739 765 769 792 804 806 840 880 893 894 937 945 970 971 1029 1053 1087 1126 1160 1169 1175 1191 1199 1238 1254 1273 1274 1343 1351 1362 1365 1371 1394 1409 1423 1425 1439 1446 1451 1457 1464 1466 1475 1504 1507 1531 1537 1543 1586 1606 1609 1651 1685 1710 1732 1737 1744 1746 1752 1768 1780 1798 1810 1831 1833 1836 1882 1885 1889 1926 1930 1946 1949 1962 1990 2003 2009 2018 2025 2038 2048 2080 2086 2111 2113 2115 2126 2132 2146 2163 2172 2182 2206 2212 2264 2267 2280 2327 2328 2329 2367 2373 2376 2396 2405 2421 2431 2435 2454 2460 2493 2535 2540 2555 2566 2567 2577 2662 2674 2679 2687 2698 2708 2722 2754 2763 2764 2784 2790 2815 2830 2839 2852 2864 2893 2914 2924 2949 2954 2967 2974 3016 3020 3033 3075 3084 3130 3148 3165 3174 3260 3282 3295 3312 3316 3329 3332 3349 3352 3353 3434 3476 3498 3499 3516 3518 3538 3589 3593 3596 3608 3634 3660 3665 3666 3676 3732 3746 3781 3793 3801 3805 3827 3904 3905 3908 3910 3914 3923 3941 3954 3981 4029 4036 4037 4057 4064 4105 4118 4122 4149 4164 4167 4177 4202 4221 4229 4253 4257 4258 4262 4272 4273 4300 4367 4407 4409 4412 4428 4458 4510 4543 4554 4570 4591 4599 4624 4679 4680 4703 4720 4745 4771 4784 4812" ES_PROFILE="-0.0240 -0.0342 -0.0299 -0.0239 -0.0176 -0.0184 -0.0164 -0.0285 -0.0229 -0.0295 -0.0377 -0.0472 -0.0486 -0.0469 -0.0427 -0.0394 -0.0478 -0.0496 -0.0466 -0.0479 -0.0468 -0.0436 -0.0475 -0.0528 -0.0524 -0.0493 -0.0556 -0.0543 -0.0568 -0.0540 -0.0640 -0.0665 -0.0715 -0.0776 -0.0828 -0.0825 -0.0816 -0.0829 -0.0824 -0.0886 -0.0898 -0.0917 -0.0896 -0.1024 -0.1018 -0.1019 -0.1002 -0.0991 -0.1018 -0.1027 -0.1034 -0.1015 -0.1021 -0.1013 -0.1000 -0.0989 -0.0980 -0.0960 -0.0956 -0.0995 -0.0977 -0.1005 -0.0993 -0.0982 -0.1051 -0.1069 -0.1051 -0.1117 -0.1166 -0.1195 -0.1217 -0.1202 -0.1192 -0.1170 -0.1157 -0.1166 -0.1166 -0.1179 -0.1179 -0.1198 -0.1176 -0.1156 -0.1229 -0.1209 -0.1191 -0.1244 -0.1226 -0.1233 -0.1213 -0.1213 -0.1247 -0.1248 -0.1233 -0.1225 -0.1212 -0.1212 -0.1206 -0.1248 -0.1233 -0.1259 -0.1234 -0.1210 -0.1205 -0.1190 -0.1192 -0.1200 -0.1191 -0.1183 -0.1207 -0.1190 -0.1275 -0.1251 -0.1250 -0.1323 -0.1295 -0.1267 -0.1320 -0.1302 -0.1278 -0.1291 -0.1281 -0.1285 -0.1276 -0.1253 -0.1264 -0.1246 -0.1287 -0.1347 -0.1326 -0.1327 -0.1319 -0.1289 -0.1279 -0.1432 -0.1425 -0.1403 -0.1388 -0.1379 -0.1367 -0.1365 -0.1401 -0.1387 -0.1355 -0.1365 -0.1344 -0.1365 -0.1364 -0.1349 -0.1343 -0.1334 -0.1363 -0.1374 -0.1360 -0.1380 -0.1355 -0.1348 -0.1327 -0.1383 -0.1355 -0.1347 -0.1402 -0.1385 -0.1448 -0.1450 -0.1449 -0.1430 -0.1579 -0.1588 -0.1577 -0.1574 -0.1543 -0.1531 -0.1498 -0.1495 -0.1461 -0.1423 -0.1558 -0.1608 -0.1614 -0.1574 -0.1568 -0.1530 -0.1531 -0.1599 -0.1564 -0.1527 -0.1509 -0.1522 -0.1534 -0.1500 -0.1457 -0.1434 -0.1510 -0.1494 -0.1523 -0.1502 -0.1472 -0.1433 -0.1433 -0.1551 -0.1504 -0.1460 -0.1414 -0.1373 -0.1342 -0.1330 -0.1308 -0.1315 -0.1367 -0.1328 -0.1277 -0.1267 -0.1228 -0.1262 -0.1234 -0.1186 -0.1188 -0.1163 -0.1111 -0.1075 -0.1071 -0.1052 -0.1009 -0.1000 -0.0948 -0.0888 -0.0836 -0.0796 -0.0736 -0.0732 -0.0812 -0.0831 -0.0766 -0.0704 -0.0668 -0.0661 -0.0698 -0.0692 -0.0636 -0.0590 -0.0552 -0.0485 -0.0453 -0.0478 -0.0385 -0.0336 -0.0272 -0.0219 -0.0161 -0.0067 0.0018" RANK_AT_ES="3497.0000" RANK_SCORE_AT_ES="-0.9953"/>
  <DTG RANKED_LIST="Ranked list_DGE_squamousT11b_vs_all adenosadeno_HSE13-NT copy.rnk" TEMPLATE="na_as_pre_ranked" GENESET="gene_sets.gmt#DESCARTES_ORGANOGENESIS_CHONDROCYTE_PROGENITORS" ES="-0.3142" NES="-1.0721" NP="0.3780" FDR="1.0000" FWER="1.0000" RND_ES="0.4121 0.2837 0.3878 -0.3586 -0.2795 0.3474 0.3531 0.4421 -0.2651 -0.3450 -0.2091 0.2403 -0.3263 0.1734 -0.2416 0.4018 0.2563 -0.2031 0.1973 0.3549 -0.2917 0.2226 0.2846 0.3218 0.3315 0.2382 0.2639 0.2324 -0.3731 0.4355 -0.1559 0.3227 0.2200 -0.3535 0.1685 -0.2361 0.3166 0.2566 0.4802 0.1584 0.4026 0.2701 0.3952 0.4297 -0.2287 0.3763 -0.3359 0.6010 0.3228 -0.2329 -0.2971 0.4621 -0.3788 -0.4338 -0.1908 -0.3264 -0.3278 -0.4134 0.2095 -0.2685 0.4191 -0.2439 0.1710 0.2913 -0.3095 -0.2303 -0.3492 -0.3458 0.2085 0.1537 0.2784 0.3511 0.2090 0.4081 -0.3355 -0.2044 0.3087 -0.2064 -0.2170 0.2277 0.2475 -0.1868 -0.3771 0.2957 0.4144 0.2184 0.1649 -0.3184 -0.3792 -0.2642 -0.1965 -0.3953 -0.1589 0.3385 0.3233 -0.2717 -0.1895 -0.3108 0.3677 0.2022 0.2184 0.3078 -0.4939 0.3102 -0.3723 -0.2502 0.2465 0.3044 -0.2226 -0.4076 -0.3418 -0.3084 -0.3084 0.2929 -0.2269 0.4008 0.1852 0.2648 -0.3980 -0.2220 -0.2955 0.4228 -0.2811 0.4303 -0.3387 -0.3770 -0.3042 -0.2034 -0.2739 -0.2808 0.1350 -0.4704 0.4228 0.3615 0.2025 0.3451 0.3813 -0.2482 0.3211 -0.1732 -0.2533 0.3292 -0.2595 -0.2255 0.3305 -0.2507 0.4178 0.3205 0.5286 -0.2054 -0.2465 -0.4437 0.2154 0.3028 0.2773 0.4719 0.1515 0.2329 0.3368 -0.2717 0.3593 -0.3868 -0.2880 0.2824 0.3360 0.3428 -0.4924 0.2998 0.2588 0.2959 0.2943 0.4110 0.1784 0.3234 0.3122 0.1916 0.2423 0.3104 -0.2604 0.2712 -0.1751 0.3212 0.2586 0.3659 0.2688 -0.2499 -0.2616 0.4572 -0.1584 0.1886 0.2858 0.3933 0.4254 -0.2360 0.4861 -0.1933 -0.3757 0.2379 -0.2474 -0.3545 -0.3042 0.2178 0.2701 -0.4928 -0.3003 0.2352 -0.3450 -0.2004 0.4250 -0.3590 0.2405 0.3535 -0.3009 -0.3494 -0.3719 -0.2782 -0.2322 0.2003 0.2757 0.2243 0.4402 -0.3501 0.1584 0.2978 0.2585 -0.1724 0.4779 -0.2876 -0.2105 0.4568 -0.3016 0.3647 -0.2673 0.2353 0.2933 0.3135 -0.2810 0.4265 0.2803 0.2586 -0.3711 -0.3917 -0.2447 -0.4329 0.1968 -0.3269 0.2592 -0.2810 -0.3247 -0.2170 -0.2356 -0.1484 0.2403 -0.3712 0.3414 -0.2712 -0.3564 -0.1795 0.2668 0.2451 0.1621 0.1425 -0.2157 -0.1558 0.3166 0.3242 0.2530 0.2006 -0.3989 -0.1735 -0.3549 -0.2019 -0.3291 0.2342 -0.2333 -0.3620 -0.1790 0.3138 -0.1153 0.3028 0.3607 0.4255 -0.3079 0.2901 -0.2601 0.3799 -0.3194 -0.4357 -0.1839 0.2704 0.3470 -0.3018 0.4033 -0.2577 0.2423 0.2795 0.4790 -0.2534 -0.2068 0.3311 -0.2353 -0.1947 0.3211 0.2854 0.1960 0.2819 0.4002 0.2885 0.3736 -0.1960 -0.1718 0.3456 0.2457 -0.1493 0.3025 -0.2049 0.2194 -0.3496 -0.1890 -0.3529 0.3843 0.2714 0.4209 0.3449 0.4101 0.2687 -0.1979 -0.4202 0.2434 -0.3259 0.3468 0.3096 -0.2017 0.3935 -0.2781 -0.2352 0.2586 -0.2990 -0.3746 -0.2557 0.3446 0.2812 0.2156 -0.3234 0.5575 0.4388 -0.4123 0.5041 0.2068 0.1845 -0.2803 -0.2560 -0.5721 0.2241 0.3310 -0.2223 0.1904 -0.3749 -0.2615 -0.4376 -0.3420 0.4434 -0.1885 0.1921 0.2380 -0.2093 0.3352 0.3821 -0.3653 -0.3782 -0.3465 0.1972 0.2308 -0.2555 -0.2270 0.4396 -0.4500 -0.1821 -0.2702 0.2011 -0.2733 -0.1633 0.2094 -0.2886 0.3901 0.3498 -0.2292 0.1879 -0.2670 -0.3959 -0.3894 0.2358 -0.3618 -0.2735 0.2111 -0.3190 -0.2831 -0.3537 0.1733 0.2997 -0.2821 0.4757 -0.5125 0.6108 -0.1378 0.3514 0.2465 -0.1966 -0.4058 -0.3125 0.2340 0.4181 -0.1909 0.3454 0.2147 -0.2423 0.3139 -0.2920 -0.2664 -0.2744 0.6088 0.1744 -0.3545 -0.3639 0.3815 0.3426 -0.2396 0.1818 -0.1898 -0.4533 0.1957 0.2346 0.5353 0.3181 -0.4479 -0.2155 0.4640 -0.4525 -0.6228 -0.2183 -0.1344 0.2772 0.2536 -0.1660 -0.3157 0.2385 -0.1869 -0.1878 0.3161 -0.2568 0.3311 0.3705 0.2578 0.2649 0.2604 -0.1961 0.4273 -0.1569 0.3395 0.4130 -0.5161 0.4363 -0.4598 -0.3677 0.4608 0.3470 0.4110 0.3353 -0.3487 0.3053 -0.2045 0.2593 -0.4812 0.2315 0.2944 -0.2788 0.2337 0.1894 0.1258 -0.3140 0.4530 0.4383 -0.2169 -0.1890 0.2873 -0.1581 -0.2784 0.1711 -0.2485 0.3548 -0.2860 0.2837 0.3661 0.1789 -0.2239 0.3296 -0.4785 -0.4642 0.2117 -0.2751 0.3404 -0.2675 0.3166 0.2726 0.3470 -0.2727 -0.3366 0.2202 0.2366 -0.2599 0.4761 -0.1797 -0.2180 -0.2475 -0.1233 -0.2177 -0.4369 0.1750 0.1970 0.3808 0.2648 0.3216 0.2220 0.1796 -0.2658 0.4981 0.2667 -0.2423 -0.3031 -0.1789 0.1895 -0.4303 0.3512 -0.2681 -0.3610 -0.2190 0.3541 -0.2909 -0.2740 -0.2254 -0.2953 -0.4019 0.3292 0.2329 -0.3532 0.4440 0.3503 -0.2395 0.4809 0.2248 0.2098 0.3115 -0.4380 0.2754 -0.3165 0.4284 -0.1971 -0.1842 -0.3231 -0.3223 -0.3916 -0.2972 0.4837 0.2387 -0.3070 -0.2728 0.2877 0.3479 0.3723 0.4643 0.1977 -0.2634 0.4085 0.2820 -0.1944 -0.3414 -0.1533 -0.3923 -0.3225 -0.1517 0.3441 0.4987 0.2517 0.2365 -0.2630 0.2513 -0.2183 -0.2805 0.2195 0.6936 0.3513 -0.2543 -0.2248 -0.2109 -0.2172 -0.3640 0.2928 -0.3826 -0.2671 -0.3989 0.2584 -0.2401 -0.1296 0.3012 0.4324 -0.3088 -0.1279 -0.1738 0.3771 -0.2596 -0.4472 -0.1509 0.3176 -0.3787 -0.3332 -0.2104 0.2956 0.1643 0.3341 -0.2473 0.2267 -0.2244 -0.3716 -0.4113 -0.3621 0.4018 -0.1684 -0.3410 -0.3438 -0.1959 0.2902 0.1995 -0.3312 -0.2882 -0.3007 0.4126 -0.2880 0.1925 0.2440 0.3620 -0.3048 -0.2466 -0.2469 -0.2904 -0.2852 -0.2175 0.3868 -0.2038 -0.3877 -0.3073 0.2382 0.3541 0.2672 0.1149 -0.5110 0.4061 0.2159 -0.3216 0.1947 0.1681 -0.2422 0.1886 -0.1735 -0.3168 -0.2806 -0.1535 -0.2905 -0.3402 -0.3207 0.1417 -0.3622 0.2393 0.2674 -0.4440 -0.2046 -0.2983 0.2855 0.4853 -0.2050 0.2536 -0.2668 0.3629 0.2250 0.2959 0.3513 -0.3353 -0.2817 -0.3497 0.4850 0.2894 -0.2748 -0.3086 0.2511 -0.3119 0.1842 0.4021 -0.2296 -0.3918 0.3758 0.2355 0.4087 -0.2804 -0.2019 -0.3292 0.4437 0.4577 -0.3668 0.3006 -0.2390 -0.3854 -0.2202 -0.4372 -0.4336 -0.3609 -0.4064 0.2582 0.2397 -0.2541 0.4097 0.2703 -0.2228 0.4176 -0.3407 0.2757 0.3845 0.3246 0.5230 0.2687 -0.3891 0.2023 0.1879 -0.1717 0.2439 0.2234 -0.2155 -0.2508 0.5060 0.3181 -0.3275 0.3034 -0.2937 0.3662 0.4302 0.4437 0.2905 -0.3160 -0.3479 -0.2609 -0.4303 0.4359 -0.4733 0.3427 -0.2495 0.1887 -0.2557 0.2760 -0.4165 -0.3173 0.3325 -0.1812 0.3492 0.3195 0.4010 0.3239 -0.1603 -0.1452 0.2778 -0.4675 -0.1230 -0.4985 -0.2679 -0.2798 0.3929 0.3379 0.4165 0.4192 0.2605 -0.4063 0.2698 0.1616 0.2485 0.1278 -0.4042 0.3459 -0.2225 0.3108 -0.3575 -0.2130 -0.3389 -0.2769 -0.2164 0.3732 -0.3751 -0.1504 0.3770 0.3041 0.1978 0.4201 0.3354 0.2720 -0.2526 -0.2645 -0.2452 -0.4310 -0.1945 -0.3321 -0.4362 -0.3478 0.3092 0.4389 0.2330 -0.2947 0.2143 0.2646 0.3754 0.3182 0.1412 0.3058 0.2730 -0.4072 0.4313 -0.3962 -0.3522 0.2300 -0.2135 0.5177 -0.4287 -0.2308 0.2624 0.3727 -0.2683 -0.3559 0.4131 -0.4535 -0.2386 -0.1773 -0.3563 0.1734 -0.3030 0.3151 -0.3047 -0.2151 -0.3742 -0.3939 -0.6317 -0.2909 -0.2927 -0.3692 -0.1080 0.3515 0.3094 -0.3696 0.2947 0.2335 -0.3493 0.5144 0.4959 -0.2526 -0.2691 0.3706 0.2938 0.1830 -0.3062 -0.2270 -0.1624 0.2521 -0.2542 -0.3927 0.2898 -0.1755 -0.2063 0.2291 -0.4546 0.4241 -0.3240 -0.3466 -0.2306 0.1690 0.2280 0.3120 -0.3495 -0.4598 -0.3071 -0.2611 -0.5210 0.1373 0.3499 0.2187 -0.3976 0.2501 0.2309 -0.2615 -0.2954 0.3295 0.2547 -0.2935 -0.2821 -0.3039 0.2128 -0.2773 0.2459 0.4003 0.2950 -0.3159 -0.1919 -0.2760 -0.4318 0.1445 -0.3053 0.2866 0.4258 0.3722 0.2874 0.4225 0.3347 0.3924 -0.2600 -0.3769 -0.2004 -0.3420 -0.3283 0.1693 0.3654 -0.2085 -0.2323 0.2454 -0.4051 -0.1974 0.2293 -0.3379 -0.2631 0.4008 -0.2549 -0.2872 0.5182 0.1667 -0.4227 0.2185 0.3192 -0.1488 -0.3641 -0.3388 -0.3470 -0.3057 -0.3722 0.1631 0.3388 -0.2543 0.4253 0.3599 0.4018 0.2258 -0.2197 -0.2129 -0.2342 -0.2965 0.3465 -0.1536 -0.1897 0.2946 -0.4194 -0.2850 0.2010 0.3448 0.3657 -0.2610 0.2815 0.3446 0.2531 0.2291 0.2835 0.2119 0.3645 -0.1953 -0.2953 -0.2973 0.2727 0.2575 0.3870 0.1837 -0.1316 -0.1873 -0.2952 -0.3349 0.1854 0.5209 -0.2370 0.3434 0.3656 -0.3676 0.2591 0.2089 -0.2538 0.3940 -0.4731 0.4825 -0.3467 -0.3718 -0.2769 0.3395" HIT_INDICES="142 277 741 908 919 1714 2082 2905 3526 4086 4203 4291 4350 4454 4539" ES_PROFILE="0.1248 0.2055 0.1560 0.1586 0.1929 0.0565 0.0123 -0.1186 -0.1979 -0.2492 -0.2036 -0.1479 -0.0822 -0.0173 0.0585" RANK_AT_ES="4085.0000" RANK_SCORE_AT_ES="-1.3163"/>
  <DTG RANKED_LIST="Ranked list_DGE_squamousT11b_vs_all adenosadeno_HSE13-NT copy.rnk" TEMPLATE="na_as_pre_ranked" GENESET="gene_sets.gmt#TABULA_MURIS_SENIS_LARGE_INTESTINE_ENTEROCYTE_OF_EPITHELIUM_OF_LARGE_INTESTINE_AGEING" ES="-0.1509" NES="-1.0414" NP="0.3545" FDR="1.0000" FWER="1.0000" RND_ES="-0.1466 0.1095 0.1431 -0.1382 0.1674 0.1464 0.2824 0.1621 -0.1519 0.2044 0.1906 0.1515 -0.1454 0.1314 0.2672 -0.1388 0.1959 -0.1098 0.1373 0.1370 0.1832 0.2233 0.1404 0.1499 0.1372 0.1885 0.1941 0.1528 -0.1457 0.2011 -0.1408 -0.1650 -0.1200 0.1883 -0.1269 0.1513 0.1592 0.1972 0.1686 -0.1102 -0.1526 -0.0968 0.1530 0.1212 0.1454 0.1953 -0.1915 0.1716 0.1792 0.1649 0.1540 0.1261 0.1566 -0.1574 0.1372 0.2413 0.1762 -0.1555 0.1619 0.1643 0.1217 -0.1616 0.1544 0.1586 0.1455 0.1785 -0.1278 -0.1541 0.1351 0.2010 -0.1491 0.1663 0.1839 0.1380 -0.1451 0.1287 0.1680 0.1221 0.1660 0.1384 0.1757 0.1651 0.1554 0.2159 0.1633 0.2130 0.1810 -0.1085 -0.1688 0.1951 0.1493 0.1489 -0.1389 0.1966 0.1806 -0.1299 0.1817 0.2039 0.1306 0.1215 0.1586 0.1682 0.2012 -0.1290 -0.1676 0.1360 -0.1469 0.1529 0.2048 -0.1010 0.2410 -0.1313 -0.1709 0.1393 0.1302 0.1379 0.1421 -0.1561 0.1556 0.1688 -0.1400 -0.1318 0.2045 -0.1215 -0.1413 0.1677 0.1420 0.1976 0.1483 0.1390 0.1899 0.1501 0.2123 -0.1466 0.1509 0.1867 -0.1679 0.1713 0.1726 -0.1135 0.1790 0.1591 0.1612 0.1681 0.1271 0.1564 0.1786 0.1559 0.1561 0.1752 0.1568 0.1627 0.1283 0.1428 0.1873 -0.1124 0.0947 0.1422 0.1645 0.1597 0.1152 -0.1156 0.1511 0.1656 0.1389 0.1826 -0.1355 -0.1781 0.1356 0.1206 0.1289 0.1336 0.1568 0.1722 -0.1187 0.1505 -0.1472 0.1953 0.1425 -0.1322 0.1669 0.1492 -0.1295 0.1241 0.1650 -0.1562 0.1326 0.1023 0.2154 0.1302 0.1693 0.1408 0.1813 0.1586 0.2141 0.1718 0.1803 0.1566 -0.1406 -0.1416 0.2084 0.1928 0.1634 0.1443 0.2119 0.2029 0.1781 -0.1872 0.1609 0.1454 0.1555 0.1414 0.1698 0.1772 0.1204 0.1640 0.2188 0.1548 0.1942 0.1341 0.1752 -0.1349 -0.1208 0.1628 0.1530 -0.1464 0.1567 0.1630 0.1648 0.2435 0.1542 -0.1443 0.1391 0.1264 0.1274 -0.1921 0.1584 0.1341 0.1778 -0.1365 0.1646 0.1638 0.1639 0.1661 0.1476 0.1263 0.1951 0.1482 0.2083 0.2272 0.1279 0.1444 -0.1229 0.1458 0.1441 0.1651 -0.1383 0.1245 0.1539 -0.1837 0.1513 0.1339 0.1996 0.1230 0.1774 -0.1147 0.1449 0.1801 -0.1066 -0.1488 0.1779 0.1778 0.1868 0.1703 0.1579 -0.1207 0.1602 0.2083 0.1613 0.1954 0.1645 0.1144 0.1320 -0.1373 -0.1551 0.1508 0.1312 -0.1604 0.1479 0.0992 0.1453 -0.1391 0.1690 0.1062 0.1944 0.1615 0.1292 0.1544 0.1797 0.1540 0.1647 0.2104 0.1672 0.1362 -0.1411 0.1277 0.1663 0.1874 0.1601 0.1871 -0.1444 0.2055 -0.1201 0.1397 0.2273 0.1937 0.1337 0.1629 -0.1328 0.1627 0.1686 0.1595 -0.1563 0.1789 0.1369 0.2085 -0.1099 0.1578 -0.1514 0.1513 -0.1344 -0.1331 0.1777 0.2030 0.2151 0.1789 0.1682 0.1432 0.1756 0.1702 0.1925 0.1618 0.1143 0.1165 0.1800 0.1587 -0.1551 0.1919 0.1912 0.1541 -0.1627 0.1353 0.1717 0.2072 0.1698 0.1597 0.1417 0.2185 0.1541 0.1658 0.1599 0.1858 0.1663 0.1523 0.1110 0.1952 0.1347 0.1587 0.1620 0.1737 0.2180 -0.1445 0.1647 0.2086 0.1201 0.1519 0.1293 0.1367 0.1432 0.1733 0.1477 0.1535 0.1467 0.1548 0.1381 0.1287 0.1735 0.1888 0.1716 0.1418 0.1331 0.2424 0.1478 -0.1298 0.1492 -0.1627 0.1387 -0.1657 -0.1628 0.1400 0.1269 0.1810 -0.1181 -0.1435 0.1475 0.1887 0.2053 0.1920 0.1309 0.1323 0.1480 0.1371 0.1433 0.1442 0.1413 0.1296 0.1245 0.1608 0.1436 -0.1118 0.1366 0.1578 -0.1555 0.1409 0.1766 0.0969 0.1737 0.1727 0.1614 0.1533 0.1307 0.1394 0.1847 0.1390 -0.1276 0.1502 0.1676 0.2062 -0.1389 0.1722 0.1682 0.1421 0.1747 0.1860 0.1462 0.1551 0.1193 -0.1397 0.2453 0.1557 0.2128 0.1603 0.1455 0.1739 0.1645 -0.1332 0.1956 0.1878 0.1545 0.1489 0.1764 0.2282 0.1548 0.2375 0.1500 0.2026 0.2202 0.2156 -0.1586 0.1857 -0.1836 0.1628 0.1519 0.1699 0.1569 0.1500 0.1827 0.1509 0.1655 0.1290 -0.1384 0.1563 0.1365 0.1661 0.1493 -0.1721 0.1959 0.1555 0.1210 0.2090 0.1630 -0.1630 0.1765 0.1921 0.1602 0.1743 -0.1657 0.1514 0.1480 -0.1665 0.1657 0.1339 -0.1661 0.2213 -0.1700 0.1739 -0.1091 -0.1441 0.1571 0.1918 -0.1659 0.1728 0.1863 0.1479 0.1626 0.1575 -0.1309 -0.1418 0.1593 0.1732 0.1405 -0.1469 0.2214 0.1824 0.1456 0.1295 0.1880 -0.1025 -0.1937 0.2079 -0.1719 -0.1588 0.1871 0.1702 0.1795 0.1938 0.1866 0.1325 0.1480 0.1220 0.1166 -0.1824 -0.1237 0.1344 -0.1355 0.1406 0.1895 -0.1421 0.2057 -0.1308 0.2147 -0.1491 0.2146 0.1843 -0.1549 -0.1378 0.1832 0.1171 0.1151 0.1689 -0.1539 0.1581 0.1590 0.2076 0.1528 0.2022 0.1747 0.1295 -0.1333 0.1430 0.1373 -0.1396 0.1362 -0.1408 0.1762 0.1360 0.1689 0.1500 -0.1075 0.1443 0.2316 0.1350 0.1287 0.2384 0.2129 -0.1359 0.1983 0.1397 0.1726 0.1327 0.2011 0.1615 0.1946 0.1144 -0.1308 0.1384 0.1995 -0.1283 0.1892 0.1889 0.2096 0.1517 0.1340 -0.1647 -0.1244 0.1975 0.1637 0.1403 0.1860 0.1388 0.1534 0.1677 -0.1432 0.1413 0.2566 0.1630 0.1755 0.2033 0.1907 0.1849 0.1847 0.1526 0.1448 0.1695 0.1546 0.1436 0.1469 0.1338 0.1446 0.1345 0.1934 0.1609 0.1706 0.1398 0.1579 0.1490 -0.1457 0.1828 -0.1465 0.1347 0.1849 0.1947 0.1469 0.1310 0.1544 0.1300 0.1868 0.1683 0.2046 0.2024 0.1708 -0.1362 0.1892 0.1525 0.1538 0.1225 0.1401 -0.1325 0.1564 0.1690 0.2378 0.1542 0.1254 -0.1471 0.1293 0.1698 0.1333 0.1568 0.1685 0.2019 0.2139 -0.1008 -0.1483 -0.1344 -0.1295 0.1913 0.2102 0.1593 0.1563 -0.1490 0.1594 0.1261 0.1792 0.1289 0.1798 -0.1352 0.1813 0.1756 0.1604 0.2003 -0.1751 0.1543 -0.1863 -0.1530 -0.1521 -0.1208 0.1649 0.1686 0.1323 0.1586 -0.1442 0.1813 0.1649 0.1938 -0.1320 -0.1267 0.1414 0.1879 0.1283 -0.1790 0.1701 -0.1676 -0.1479 0.1335 -0.1040 0.1528 0.1232 -0.1496 0.1955 0.1734 0.1913 0.1748 0.1982 0.1455 -0.1470 0.1582 0.1552 0.1364 0.1427 -0.1502 0.1482 0.1446 0.1651 0.1568 0.1415 0.1155 0.1658 -0.1345 0.1523 0.1460 0.1878 0.1476 0.2284 0.1779 0.2148 0.1900 0.1372 0.1519 0.1190 0.1545 0.1561 0.1323 0.1701 -0.1433 0.1301 -0.1288 0.1549 0.1724 0.1502 0.1169 0.1639 0.1663 0.1364 0.1365 -0.1306 0.1427 -0.1614 0.1261 0.1981 -0.1437 -0.1605 0.1859 0.1630 0.1527 -0.1284 0.1460 -0.1577 -0.1646 0.1491 0.1706 -0.1462 0.1463 0.1671 0.1676 0.1631 0.1575 0.1291 0.1239 0.1387 0.1559 -0.1525 0.1780 0.1600 0.1469 -0.1663 0.1304 0.2124 0.1508 0.2365 0.1826 0.1866 0.1341 0.1420 0.1457 -0.1252 0.2045 0.1860 -0.1421 0.1778 0.2081 0.1350 0.1591 0.1941 -0.1240 0.1305 0.1732 0.1135 -0.1331 -0.1649 0.1708 -0.1502 0.1703 0.1242 0.1522 -0.1380 -0.1708 -0.1567 -0.1645 0.1647 0.1919 0.1905 0.1269 0.1145 0.1283 0.1885 0.1862 0.1565 0.2132 0.1413 0.1641 0.1851 0.1401 0.1452 0.2157 -0.1426 0.1750 0.1681 -0.1373 -0.1160 0.1859 0.1430 0.1370 -0.1585 0.2118 0.2117 0.1867 0.1457 0.1746 0.1597 0.1595 0.1846 0.2035 0.1445 0.1690 -0.1331 0.1743 0.2066 0.1902 0.1766 0.1704 -0.1883 0.1461 0.2183 0.1304 -0.1568 0.1691 -0.1616 -0.1397 0.1465 0.2122 0.1938 0.1648 0.1343 0.1875 -0.1550 0.1618 0.1279 -0.1427 -0.1443 0.1453 0.1595 0.1903 -0.1615 0.1528 -0.1180 0.1409 0.1443 0.1506 0.1392 0.1703 0.2088 -0.1540 0.2098 0.1496 0.1270 0.1366 -0.1241 -0.1460 0.1461 0.1343 0.1139 -0.1616 0.1672 -0.1925 0.1480 0.1533 0.1553 -0.1511 0.1243 0.1322 0.1280 0.1821 -0.1310 0.1462 0.1854 0.1477 0.2406 0.1686 0.1306 0.1763 0.1563 -0.1428 0.1570 0.1580 0.1802 0.1582 0.2030 0.1815 0.2129 0.1663 0.1542 0.1503 0.1716 0.1871 -0.1401 -0.1402 -0.1429 -0.1470 0.1722 -0.1408 0.1291 0.1470 0.1715 0.1361 0.1698 -0.1876 -0.1359 -0.1816 0.1555 0.1847 0.1472 0.2079 -0.1585 0.1387 0.1986 0.1547 0.1444 0.2049 -0.1591 0.1282 -0.1515 -0.1201 0.1468 0.1697 0.1403 0.1607 0.1543 0.1523 -0.1621 -0.1743 0.1749 -0.1347 0.1608 0.1817 0.1135 0.2096 -0.1475 -0.1369 0.1812 0.1818 0.1591 0.1464 0.1786 0.1923 0.1544 -0.2072 0.1532 0.1436 0.1385 0.2337" HIT_INDICES="40 41 288 289 301 323 328 345 364 381 393 397 447 452 493 499 510 533 536 569 574 579 587 601 614 621 719 726 729 731 739 743 751 794 804 806 822 840 858 871 887 891 894 896 942 997 1000 1003 1012 1018 1021 1025 1029 1030 1089 1095 1103 1106 1110 1116 1120 1128 1150 1169 1170 1171 1177 1188 1217 1231 1235 1236 1247 1250 1257 1258 1270 1273 1293 1298 1302 1318 1320 1327 1333 1347 1386 1402 1425 1437 1439 1448 1478 1548 1549 1550 1562 1595 1608 1614 1622 1632 1635 1644 1647 1658 1659 1664 1670 1673 1675 1685 1693 1728 1744 1747 1762 1766 1777 1787 1790 1804 1805 1814 1833 1838 1839 1846 1868 1871 1891 1895 1924 1926 1936 1942 1949 1959 1962 1991 1999 2071 2093 2103 2106 2113 2139 2146 2163 2165 2183 2206 2210 2225 2232 2311 2335 2338 2344 2345 2346 2361 2368 2396 2418 2423 2426 2428 2447 2455 2466 2468 2487 2492 2493 2515 2516 2536 2552 2555 2556 2559 2579 2586 2616 2646 2651 2674 2682 2688 2690 2696 2697 2705 2710 2723 2726 2757 2764 2778 2783 2787 2805 2807 2825 2827 2845 2870 2874 2876 2905 2913 2968 2972 2982 2983 2989 2990 3033 3067 3077 3079 3100 3116 3121 3124 3144 3145 3148 3165 3174 3183 3188 3189 3191 3208 3229 3239 3246 3274 3279 3282 3287 3294 3295 3301 3329 3332 3336 3347 3355 3361 3380 3397 3399 3414 3436 3459 3471 3473 3474 3484 3503 3547 3601 3607 3612 3631 3638 3646 3671 3676 3683 3697 3705 3726 3732 3744 3763 3787 3833 3863 3870 3876 3884 3904 3905 3918 3930 3947 3948 3966 3971 3986 4009 4078 4107 4112 4119 4139 4156 4185 4200 4203 4207 4215 4218 4221 4256 4257 4271 4272 4273 4276 4279 4295 4312 4322 4341 4354 4356 4367 4382 4392 4410 4433 4446 4465 4487 4490 4510 4513 4538 4540 4543 4554 4591 4594 4616 4632 4634 4639 4641 4651 4665 4671 4679 4714 4723 4726 4742 4746 4748 4787 4789" ES_PROFILE="0.0047 0.0182 -0.0310 -0.0251 -0.0218 -0.0210 -0.0164 -0.0148 -0.0138 -0.0126 -0.0103 -0.0063 -0.0130 -0.0096 -0.0145 -0.0116 -0.0100 -0.0111 -0.0078 -0.0114 -0.0088 -0.0063 -0.0045 -0.0041 -0.0035 -0.0016 -0.0206 -0.0193 -0.0171 -0.0147 -0.0136 -0.0117 -0.0107 -0.0177 -0.0173 -0.0151 -0.0162 -0.0177 -0.0193 -0.0198 -0.0210 -0.0196 -0.0179 -0.0160 -0.0241 -0.0344 -0.0331 -0.0318 -0.0318 -0.0312 -0.0299 -0.0288 -0.0277 -0.0260 -0.0375 -0.0370 -0.0371 -0.0360 -0.0352 -0.0348 -0.0340 -0.0341 -0.0374 -0.0400 -0.0387 -0.0373 -0.0370 -0.0379 -0.0427 -0.0442 -0.0435 -0.0421 -0.0429 -0.0420 -0.0419 -0.0405 -0.0415 -0.0405 -0.0434 -0.0428 -0.0421 -0.0440 -0.0428 -0.0427 -0.0424 -0.0438 -0.0509 -0.0528 -0.0562 -0.0572 -0.0559 -0.0562 -0.0612 -0.0751 -0.0736 -0.0720 -0.0729 -0.0785 -0.0797 -0.0792 -0.0792 -0.0796 -0.0785 -0.0787 -0.0776 -0.0782 -0.0766 -0.0759 -0.0755 -0.0743 -0.0729 -0.0733 -0.0733 -0.0793 -0.0810 -0.0798 -0.0813 -0.0804 -0.0810 -0.0813 -0.0801 -0.0814 -0.0797 -0.0799 -0.0822 -0.0814 -0.0798 -0.0794 -0.0824 -0.0812 -0.0838 -0.0827 -0.0873 -0.0858 -0.0861 -0.0855 -0.0851 -0.0854 -0.0841 -0.0886 -0.0884 -0.1025 -0.1054 -0.1056 -0.1043 -0.1038 -0.1076 -0.1071 -0.1089 -0.1073 -0.1092 -0.1123 -0.1111 -0.1124 -0.1119 -0.1274 -0.1307 -0.1292 -0.1284 -0.1265 -0.1246 -0.1258 -0.1252 -0.1293 -0.1320 -0.1310 -0.1294 -0.1277 -0.1298 -0.1293 -0.1296 -0.1278 -0.1299 -0.1288 -0.1267 -0.1294 -0.1274 -0.1297 -0.1310 -0.1294 -0.1274 -0.1258 -0.1280 -0.1273 -0.1317 -0.1361 -0.1349 -0.1377 -0.1372 -0.1362 -0.1343 -0.1333 -0.1312 -0.1306 -0.1294 -0.1300 -0.1283 -0.1329 -0.1320 -0.1328 -0.1315 -0.1300 -0.1316 -0.1297 -0.1313 -0.1293 -0.1309 -0.1341 -0.1325 -0.1305 -0.1345 -0.1338 -0.1436 -0.1420 -0.1417 -0.1394 -0.1382 -0.1359 -0.1430 -0.1480 -0.1476 -0.1455 -0.1475 -0.1485 -0.1470 -0.1450 -0.1468 -0.1444 -0.1424 -0.1435 -0.1428 -0.1422 -0.1406 -0.1381 -0.1359 -0.1370 -0.1390 -0.1385 -0.1373 -0.1408 -0.1391 -0.1370 -0.1354 -0.1342 -0.1316 -0.1302 -0.1336 -0.1315 -0.1295 -0.1292 -0.1281 -0.1266 -0.1280 -0.1290 -0.1265 -0.1270 -0.1290 -0.1312 -0.1310 -0.1285 -0.1257 -0.1250 -0.1263 -0.1331 -0.1422 -0.1404 -0.1385 -0.1396 -0.1381 -0.1367 -0.1392 -0.1371 -0.1355 -0.1355 -0.1340 -0.1355 -0.1336 -0.1330 -0.1340 -0.1361 -0.1430 -0.1463 -0.1444 -0.1423 -0.1406 -0.1416 -0.1383 -0.1377 -0.1369 -0.1371 -0.1338 -0.1342 -0.1317 -0.1314 -0.1329 -0.1445 -0.1471 -0.1443 -0.1419 -0.1424 -0.1422 -0.1447 -0.1439 -0.1405 -0.1372 -0.1349 -0.1314 -0.1279 -0.1314 -0.1274 -0.1262 -0.1221 -0.1181 -0.1144 -0.1108 -0.1100 -0.1094 -0.1072 -0.1069 -0.1052 -0.1011 -0.0989 -0.0976 -0.0951 -0.0943 -0.0946 -0.0924 -0.0916 -0.0914 -0.0869 -0.0861 -0.0815 -0.0816 -0.0766 -0.0719 -0.0688 -0.0713 -0.0661 -0.0651 -0.0626 -0.0569 -0.0519 -0.0462 -0.0422 -0.0390 -0.0338 -0.0291 -0.0300 -0.0249 -0.0184 -0.0146 -0.0081 -0.0011 -0.0013 0.0069" RANK_AT_ES="3115.0000" RANK_SCORE_AT_ES="-0.8754"/>
  <DTG RANKED_LIST="Ranked list_DGE_squamousT11b_vs_all adenosadeno_HSE13-NT copy.rnk" TEMPLATE="na_as_pre_ranked" GENESET="gene_sets.gmt#TABULA_MURIS_SENIS_HEART_ATRIAL_MYOCYTE_AGEING" ES="-0.2130" NES="-1.0389" NP="0.3801" FDR="1.0000" FWER="1.0000" RND_ES="0.1771 -0.2231 -0.2448 0.2584 0.2582 -0.2833 0.2160 -0.3012 0.1972 0.1455 -0.1874 0.2880 -0.1905 -0.1669 0.1097 -0.1935 0.3074 0.2810 -0.2078 -0.1990 -0.2645 -0.2019 0.2003 0.1783 0.1927 0.3667 0.1906 0.1429 0.2354 -0.1518 0.1765 0.2627 0.1457 0.1812 0.1986 0.2839 0.1510 -0.1199 -0.1630 -0.1749 -0.2329 -0.2227 -0.3273 0.2675 -0.2655 -0.2770 0.2235 0.2428 -0.1748 0.2057 -0.2645 0.2761 -0.1750 0.1754 0.2425 0.1717 -0.1356 0.3526 0.2242 -0.1779 0.1946 0.2383 0.2282 -0.1778 -0.2478 0.3212 -0.1348 -0.2255 -0.2602 -0.1567 0.1391 0.2153 -0.2240 -0.2832 0.2837 0.1446 -0.1757 0.2552 -0.2774 -0.2170 0.2449 -0.1817 0.1096 0.2331 0.1724 0.2694 -0.1921 0.2307 0.1791 0.2687 -0.2311 -0.2122 0.2119 -0.2132 -0.1717 0.3033 -0.1640 0.2856 -0.2281 -0.2617 0.3605 -0.1500 0.2369 0.2553 -0.2268 0.1706 -0.2603 -0.1557 0.2472 -0.1718 0.1836 0.2684 -0.1167 -0.2241 -0.2353 -0.2232 0.1934 -0.1823 0.2111 0.3329 0.2489 0.2495 0.2839 0.1447 0.1603 0.2093 0.3038 0.1699 -0.1443 -0.1353 0.2836 0.3986 0.1971 0.2415 0.2236 0.2656 -0.1627 0.1552 0.2356 -0.1920 0.1861 0.2923 0.2754 0.1781 0.2408 0.2022 -0.2342 0.3343 0.2723 0.2164 -0.2016 0.1415 0.1651 0.3256 0.2588 -0.2266 0.4287 0.1337 -0.2780 -0.1527 -0.1361 0.2634 -0.2909 0.2354 -0.2345 -0.2058 -0.2057 0.2493 0.2522 0.1171 0.1870 0.1763 0.1417 0.3828 0.2082 -0.2250 0.1760 -0.2773 -0.1736 -0.1796 -0.1805 0.1668 0.2292 0.1410 -0.1699 -0.1450 -0.2195 -0.1540 0.1778 0.1811 -0.2004 -0.1683 -0.1152 0.2382 -0.1795 -0.1531 -0.1424 0.1870 -0.2030 -0.3328 0.3612 -0.1679 0.3520 0.1518 -0.2018 0.2450 0.2779 0.2654 -0.2783 0.1444 -0.1642 -0.2286 -0.2156 0.2919 0.1866 0.2136 0.1487 -0.2287 0.2038 0.2403 0.1344 -0.1622 0.2458 0.1281 0.2764 0.3180 -0.1912 -0.2428 0.2882 0.1574 0.2744 0.2261 0.2439 0.2540 0.2572 0.1734 -0.1923 0.2670 0.2595 0.1799 0.2794 0.2888 0.2385 -0.1524 -0.2158 -0.1466 -0.1688 0.3249 0.3518 0.1940 -0.1968 0.2247 0.1468 -0.2360 0.2476 -0.2037 0.1985 -0.1725 -0.1670 -0.1553 0.2132 -0.2289 0.2830 0.1533 0.3155 -0.1924 0.3003 0.3029 0.1965 -0.2096 0.2446 -0.2897 -0.2570 0.3514 0.1294 0.2401 0.3089 -0.2983 0.3031 -0.1850 -0.3132 0.2259 0.2089 -0.2364 -0.2012 -0.3192 0.1568 0.2299 -0.1339 -0.2130 0.2757 -0.1889 -0.2156 -0.1838 -0.1139 0.2193 -0.3458 0.1750 0.2087 0.4086 0.2246 0.2857 -0.1959 -0.1674 -0.1413 0.2270 -0.2857 0.1937 -0.2237 0.2790 -0.1565 0.1521 0.2500 -0.1658 -0.2566 -0.1829 -0.1896 -0.2177 -0.1446 -0.1302 0.3838 -0.1974 0.2032 0.1869 0.2645 0.3215 -0.2850 -0.2437 0.2249 -0.1732 0.2003 0.2215 -0.1742 0.1464 0.3805 0.2117 0.2845 0.1504 0.1907 0.1848 -0.2964 0.2011 0.2022 -0.2029 0.3517 -0.1908 0.1550 0.2078 0.2958 -0.1603 -0.2884 -0.1645 0.2588 0.2239 0.1616 0.2256 -0.2212 0.1535 0.2386 0.2771 -0.1638 0.1692 0.3906 -0.1671 0.3053 -0.1884 0.2634 -0.1802 0.2720 0.2127 0.1605 0.1829 -0.2698 0.1529 -0.1671 -0.1586 0.1698 -0.2253 0.3714 0.1239 0.2267 0.2180 0.2157 0.1566 0.2377 0.2471 0.2068 0.1883 -0.2100 -0.3495 -0.1936 0.1683 0.1461 0.4286 0.1766 -0.1631 0.2176 0.2380 0.1230 0.1678 0.1505 -0.2021 0.2003 -0.2142 -0.2404 0.1936 0.2452 0.2984 0.2524 0.2029 -0.1936 -0.2636 -0.1680 -0.2050 0.2017 -0.3095 0.1427 -0.1401 -0.2366 -0.2839 0.2585 0.2084 0.1449 -0.1892 -0.2188 0.3710 0.1936 0.3486 0.1904 0.2298 -0.1641 -0.0915 -0.2572 0.2331 0.1922 0.1836 0.2495 0.1715 0.2327 -0.1755 -0.2074 -0.2169 -0.1676 -0.1538 0.3904 -0.1629 -0.1385 -0.1827 0.2388 -0.2479 -0.1677 0.2480 0.1585 -0.2129 -0.3051 -0.2062 0.2700 -0.2551 0.2326 0.1154 0.1602 0.1412 0.2857 0.1470 -0.2165 0.2311 -0.1493 0.2746 0.1558 0.2337 0.2650 0.1903 0.2981 0.1425 0.1780 0.1805 0.3031 -0.3053 -0.2011 0.1967 -0.1879 0.1597 0.3702 -0.4198 -0.1519 0.2120 -0.2055 0.2390 -0.1353 -0.1742 0.1282 -0.1926 0.2608 0.2345 -0.1799 -0.1222 0.2267 -0.1967 0.1934 -0.1827 0.1683 0.2340 0.1621 0.1664 0.1791 -0.2371 -0.1644 0.3972 0.1296 0.2284 0.1800 -0.1785 -0.1990 -0.0843 -0.2066 -0.1170 0.2451 0.2189 0.2840 0.2325 0.1963 0.2281 0.2765 0.3207 -0.2201 -0.2406 0.2209 0.2773 0.1355 0.2281 -0.2504 0.2711 0.1762 0.2076 0.1932 -0.1519 -0.1940 -0.2419 0.1342 0.0974 0.2328 0.1652 0.2270 0.4333 0.2754 0.2484 0.3408 -0.1587 -0.1350 0.1963 -0.2138 0.2178 0.1871 0.1163 -0.1958 -0.2603 0.1957 0.2478 0.2684 0.2027 0.1634 -0.2130 0.2250 0.2477 0.2280 -0.1669 0.2154 0.1899 -0.1693 0.2810 0.2284 -0.1514 0.3059 0.2083 -0.1381 -0.1297 0.3198 -0.1943 0.1775 -0.2649 0.2664 0.1952 0.2691 -0.2319 -0.2285 0.3456 0.2415 -0.2111 -0.2113 -0.1699 0.2176 0.1793 0.1155 0.3308 0.1825 -0.3317 0.1429 0.2247 -0.1977 0.2013 0.3163 -0.2933 0.2403 0.1580 -0.1770 0.1307 -0.1741 0.2184 -0.2149 0.1570 0.2610 0.3444 0.2356 0.2011 -0.2594 -0.2772 0.1949 -0.2086 0.2854 0.2404 -0.2525 0.2776 -0.1838 -0.1452 -0.2062 0.2230 0.3588 0.4009 0.2118 -0.2671 0.2152 -0.2345 0.1690 0.1719 -0.1522 -0.2596 -0.1577 0.1933 0.2645 -0.1511 0.1823 -0.1484 0.2321 -0.1656 0.2320 0.1628 0.1569 -0.2079 0.2340 0.1253 0.2635 -0.1098 0.1395 0.1549 -0.1881 0.4001 0.1610 -0.1845 -0.1632 0.1933 0.2414 0.1394 0.1743 -0.2122 -0.1392 -0.2213 -0.2118 -0.1417 0.1897 0.4092 0.1062 0.1603 -0.1401 -0.1942 0.1623 0.1600 0.1765 0.2251 0.2248 -0.3148 0.2254 0.1826 -0.1023 -0.2200 0.1949 -0.2033 -0.1878 -0.2287 -0.2918 0.3248 0.2539 -0.1819 0.3451 0.2839 0.1801 -0.1707 0.2810 -0.2276 0.2338 0.2659 0.2242 0.1946 0.1507 -0.1836 0.1370 0.2228 0.2799 0.2134 0.1095 -0.1804 0.3785 -0.2326 -0.3295 -0.1976 -0.3084 0.2085 0.1850 0.2489 0.1774 0.2277 -0.1600 0.1926 0.1561 0.3489 -0.2427 0.3758 0.1948 -0.1862 0.1664 -0.2624 0.0922 -0.1676 0.2231 0.1808 -0.2075 0.2044 -0.1987 0.1824 0.2196 0.1784 -0.2720 0.2616 0.2419 0.1911 0.2711 -0.1946 -0.2556 -0.2469 0.3547 -0.1209 0.2425 0.2023 0.1521 0.2372 0.1502 0.2605 -0.2150 0.1629 0.1812 0.2963 -0.1975 0.1915 -0.2325 0.2574 -0.1700 0.1339 -0.1824 0.1320 -0.2306 0.1984 -0.2411 0.2051 0.1606 -0.1898 -0.2943 -0.3313 0.1850 0.1503 0.1802 -0.2178 0.2454 0.1286 0.1967 0.1416 -0.2538 0.2387 0.2257 0.2102 -0.2310 -0.2299 0.2030 0.2120 0.2119 0.2222 -0.2220 0.3172 0.2279 0.1431 -0.1853 0.1543 0.3240 0.3178 0.1763 0.2119 0.3242 0.1939 0.2135 -0.1948 0.2670 0.1838 -0.2338 -0.2077 0.2201 0.1793 -0.2115 0.1918 0.1993 0.3363 -0.2082 -0.1216 0.0979 0.2261 0.1663 0.2683 -0.2040 0.2068 -0.2179 0.2149 0.1864 -0.2364 0.3085 0.2812 -0.2041 0.1979 0.1374 -0.2292 0.1782 0.3385 0.1641 0.2869 0.2199 0.2626 0.1984 -0.1891 0.3424 0.3418 0.1970 -0.2570 0.1732 0.2743 0.1718 0.2256 0.2386 0.2756 0.2682 0.1527 0.1835 0.1358 -0.1952 0.1624 0.2337 0.1501 0.2543 0.1782 0.3300 0.1988 0.2032 0.2227 0.1406 0.2203 -0.2098 -0.1572 -0.1364 0.2847 0.1934 0.2077 0.2039 -0.2487 -0.2019 0.1502 -0.1693 0.2135 0.1990 -0.2065 -0.2628 -0.1176 0.1602 -0.1552 -0.2203 -0.2718 -0.1866 0.2672 0.1532 0.1524 -0.2499 -0.1453 -0.1404 0.2961 0.2424 0.2586 -0.1440 -0.3566 -0.2511 0.2050 0.0981 -0.1955 -0.1704 0.2096 -0.1831 -0.3163 0.3644 0.2736 -0.1784 -0.1526 -0.1847 -0.2182 0.2749 -0.1078 0.1667 -0.2597 0.1227 0.2733 -0.1690 0.1828 -0.2110 0.2202 0.3469 0.3141 -0.3031 -0.1712 0.2075 -0.1952 0.0852 -0.2051 0.3059 0.2547 0.2602 0.2533 -0.3455 0.2240 -0.2496 0.1902 0.1116 -0.1267 0.2568 0.2196 0.2945 -0.1270 0.3119 -0.1856 0.2280 -0.1913 0.1902 -0.2113 0.2440 -0.2747 0.3245 -0.1706 -0.3138 -0.1831 0.3815 0.2912 0.2455 -0.1833 -0.1557 0.2414 0.3537 0.2111 -0.2072 -0.3179 0.1772 -0.1438 0.1769 0.3605 -0.2034 0.1780 0.3242 -0.2720 0.2860 0.1120 0.1955 0.1765 0.2745 0.1784 0.1957 -0.1570 0.2185 -0.1254 -0.3237 -0.1812 0.2309 -0.1807 -0.1604 -0.2443 0.2555 0.1267 0.3250 -0.1193 -0.2043 0.2489" HIT_INDICES="19 247 278 432 489 546 574 615 672 677 778 811 976 1093 1171 1268 1425 1535 1851 1931 1957 2074 2228 2264 2328 2784 2800 3227 3451 3495 3502 3653 3732 3873 3904 3905 3923 4099 4183 4184 4229 4273 4274 4409 4443 4505 4582 4672 4771" ES_PROFILE="0.0960 0.0855 0.1143 0.1079 0.1198 0.1295 0.1441 0.1546 0.1596 0.1754 0.1687 0.1757 0.1523 0.1369 0.1288 0.1169 0.0928 0.0789 0.0226 0.0161 0.0209 0.0069 -0.0143 -0.0107 -0.0128 -0.0956 -0.0861 -0.1608 -0.1919 -0.1850 -0.1703 -0.1848 -0.1836 -0.1943 -0.1816 -0.1627 -0.1470 -0.1625 -0.1576 -0.1353 -0.1214 -0.1067 -0.0830 -0.0845 -0.0638 -0.0474 -0.0314 -0.0138 0.0103" RANK_AT_ES="3872.0000" RANK_SCORE_AT_ES="-1.1660"/>
  <DTG RANKED_LIST="Ranked list_DGE_squamousT11b_vs_all adenosadeno_HSE13-NT copy.rnk" TEMPLATE="na_as_pre_ranked" GENESET="gene_sets.gmt#TABULA_MURIS_SENIS_LARGE_INTESTINE_INTESTINAL_CRYPT_STEM_CELL_AGEING" ES="-0.1747" NES="-0.9880" NP="0.4855" FDR="1.0000" FWER="1.0000" RND_ES="0.1712 0.1378 -0.1129 0.2370 0.1808 0.1470 0.1669 -0.1847 0.1325 0.1943 0.1934 -0.2053 -0.2502 -0.1720 0.1607 0.3058 0.3067 -0.1855 0.1713 -0.2030 -0.1497 0.1659 0.1925 -0.2252 0.1054 -0.2231 -0.1843 0.2496 0.2818 -0.2378 0.1259 -0.1436 0.1952 -0.1904 0.1530 0.1631 0.1724 0.1537 0.2299 -0.1445 0.2606 0.2111 -0.2436 -0.2388 -0.1682 -0.2191 0.2427 0.1472 0.1858 -0.1978 0.2562 -0.1245 -0.1282 0.1878 0.1785 0.1651 -0.1567 -0.2085 0.1751 0.2744 -0.1911 0.1893 0.1711 0.3055 0.1742 0.1617 0.1919 0.1464 -0.2270 -0.1960 0.1613 -0.1672 0.2111 0.1376 0.1986 0.2108 -0.2157 0.2367 0.2249 0.1757 0.2729 -0.2403 -0.1694 -0.1928 0.1308 0.1823 0.2009 0.1912 0.2306 0.2120 0.2265 0.3269 -0.1541 -0.1551 -0.2585 -0.1777 0.2976 0.2411 0.1483 0.1250 0.1541 0.2572 0.1692 0.1167 0.1288 0.2532 -0.1309 0.1416 -0.1772 0.2292 0.1556 0.1769 -0.1753 -0.2279 0.2061 0.2114 0.2027 0.1396 0.1562 -0.1265 0.1798 0.3208 -0.1706 -0.1569 -0.1439 -0.1765 0.1615 -0.1569 0.1215 0.2162 0.2236 0.1553 0.1516 0.3100 -0.2552 0.2199 0.2023 0.2156 0.2063 0.1322 -0.1802 0.1186 0.1414 0.2656 -0.1218 -0.2171 0.1816 0.2485 0.2440 0.2009 0.1837 0.2429 0.1624 -0.1990 0.2434 0.1315 -0.2068 -0.1828 -0.1543 -0.1654 -0.1156 0.2272 -0.1867 0.2677 -0.1639 -0.2026 0.2535 0.1443 -0.1446 -0.1424 0.1771 0.1687 -0.1758 0.1368 0.2158 0.1573 0.1513 0.1935 0.1700 0.3140 -0.1264 0.1485 0.2128 0.1782 0.1721 0.2751 -0.1061 -0.2032 0.2293 0.2810 -0.1699 0.2074 0.1155 0.2091 0.1549 0.1633 0.1856 0.2607 -0.1555 -0.1628 0.2159 -0.2031 -0.1759 0.1462 -0.1512 0.2029 -0.1217 0.2650 0.2684 0.2124 -0.1200 0.1362 0.2994 0.1324 0.2232 -0.1038 0.1928 -0.1734 -0.2448 0.2057 0.2050 0.1737 -0.1853 -0.1942 0.1702 0.2952 0.1922 0.3657 0.1908 0.1575 -0.1582 0.2210 -0.2269 0.1901 0.1633 0.1775 0.1776 0.2114 0.1496 0.2169 -0.1697 0.1323 0.1696 0.1499 0.2909 0.1867 -0.1247 0.1546 0.1749 -0.1339 -0.1541 0.1543 -0.1612 0.1877 -0.2223 -0.1596 -0.1688 -0.1560 -0.1640 0.2030 0.1840 -0.1438 0.1201 0.2129 0.1768 0.2918 0.1973 -0.1771 0.1839 -0.1778 -0.1847 0.1870 0.2623 0.1700 0.1395 -0.1799 -0.1197 0.1383 0.2190 0.1708 0.1814 0.1809 -0.1669 0.1458 -0.1687 -0.2095 0.1630 0.1765 0.2094 0.1556 0.1386 -0.1308 -0.1836 -0.1396 0.1974 -0.1947 -0.2172 0.3077 -0.1780 0.1938 0.2479 0.2125 0.2499 -0.1454 -0.1524 0.2198 -0.2322 -0.2128 0.2789 -0.1576 0.3233 0.2025 0.1921 0.2087 0.2639 0.2061 0.2455 -0.1542 0.2384 0.1846 0.2912 0.1583 0.1768 0.1601 0.2966 0.1832 0.3286 -0.1652 0.1822 -0.1617 0.1602 -0.2238 0.1770 -0.1372 -0.2436 0.1823 0.1653 -0.1494 -0.2001 0.1425 -0.1275 0.2582 -0.1425 0.1621 -0.1667 0.1125 -0.2053 -0.2517 0.2555 -0.1817 -0.2688 0.2200 0.1488 0.1552 -0.1324 0.1299 -0.1884 0.1896 0.2325 0.2210 -0.1495 0.2591 -0.2230 0.1829 0.1633 0.1445 -0.1262 0.2133 -0.1560 -0.1528 0.2074 -0.2162 0.1930 0.1269 -0.1667 0.2207 -0.2400 0.1703 0.2701 0.1905 -0.1798 0.1559 0.2254 0.1537 0.1933 -0.2626 -0.1987 -0.2428 -0.2323 -0.1223 0.2194 0.1618 0.2916 -0.2218 0.1907 0.2877 -0.2215 0.1975 0.1915 0.1323 0.1315 0.2012 0.1553 0.0894 0.2318 0.1765 0.2256 0.2379 -0.2352 0.2444 0.2405 0.1444 0.2242 0.1228 0.1817 -0.1874 0.2562 -0.2045 -0.2233 0.1366 -0.1453 0.1533 0.1002 -0.1544 0.1453 0.2076 -0.1800 0.2144 0.1619 0.2315 -0.1617 -0.2127 0.1853 0.2512 -0.1983 0.2148 -0.2771 0.1382 0.1550 0.3011 0.1918 0.2061 0.2583 -0.2102 0.1607 0.1816 0.2371 -0.1552 0.1280 0.2284 0.1718 0.1759 0.1642 0.2247 -0.1349 0.1300 -0.1537 0.2826 0.1787 0.2238 0.2002 0.1525 0.2153 -0.1923 0.2032 0.2352 -0.1668 0.1309 0.2126 -0.2307 0.1665 0.1667 -0.1751 0.1730 -0.1838 0.1157 0.1682 0.2025 0.2010 0.2706 0.2441 0.1491 0.1841 0.2764 -0.1537 0.2072 0.2273 -0.1738 0.2121 -0.1246 0.1071 0.2043 0.1985 0.1940 -0.1107 0.1745 0.2667 -0.0895 0.1963 0.1749 -0.1885 0.1640 0.1964 0.1343 -0.1794 0.1823 0.1576 0.1346 0.1907 -0.1793 -0.1587 -0.2265 -0.1618 0.2266 0.1488 0.1849 -0.1321 0.2263 0.1818 0.2133 0.1862 -0.1829 0.1156 0.1093 -0.1533 0.2201 0.1769 0.0800 0.2470 0.1551 0.1911 0.1250 -0.1450 -0.1234 -0.1699 0.2185 -0.3043 0.1724 -0.1508 0.2329 -0.1719 0.2667 0.2232 -0.2143 0.1747 0.0989 0.1273 0.2365 -0.2539 0.1488 -0.1440 -0.1542 0.1595 0.2450 -0.1540 0.1450 0.3851 0.1824 0.2356 0.1821 -0.1986 0.2620 0.2188 0.1278 0.1524 -0.1841 0.2572 0.2285 0.1723 0.1558 0.1635 0.2245 0.2703 -0.1399 0.1825 -0.2261 0.1510 0.2756 -0.1324 0.2332 0.2128 0.2081 -0.1643 0.1973 -0.2510 0.1656 -0.2024 0.1835 0.2187 -0.2101 -0.2053 0.1991 -0.2012 -0.2247 0.2197 0.1694 0.2068 -0.1434 0.2635 0.2102 -0.1749 0.1859 0.1836 0.2227 0.2539 0.1307 -0.1497 -0.1675 0.1497 -0.2099 0.1859 0.2482 -0.1652 -0.1738 0.1346 0.1884 0.1939 0.1777 0.1469 0.2733 0.2327 0.1787 0.1382 0.1591 0.1195 0.1830 0.2153 0.1435 -0.2024 0.1453 -0.1922 0.2153 -0.2608 -0.1680 0.2629 0.1420 0.1719 -0.1868 0.1553 0.2037 0.1828 0.1962 0.2072 -0.1334 -0.2235 0.1638 -0.1842 0.1462 0.1317 0.2183 0.1378 0.1682 -0.1858 0.2464 -0.2411 0.1750 0.1943 -0.1403 -0.2254 0.1704 -0.1639 0.2115 0.2269 0.2279 -0.1507 0.1185 -0.1264 -0.2268 -0.1164 0.1172 0.2148 0.2800 0.1904 0.2422 0.1837 0.2348 -0.2287 0.1807 -0.1795 0.2912 0.1925 -0.1690 0.2058 0.1508 -0.2154 -0.1973 0.2463 0.1746 -0.1231 -0.1534 -0.2102 -0.1739 0.2191 0.1778 -0.1675 -0.1571 0.1152 0.1597 -0.2503 0.1986 0.1686 0.1578 -0.1911 -0.1450 -0.0959 0.1569 -0.1557 -0.1367 -0.1619 0.1558 -0.2760 -0.2341 -0.1445 -0.1018 -0.1730 0.2495 0.2563 0.1243 0.1814 0.2294 0.2084 0.1383 -0.1566 -0.1850 -0.1671 0.2258 0.2497 0.1857 -0.1758 -0.1388 -0.1794 -0.1434 0.2699 -0.1589 -0.1468 0.2618 0.2128 -0.1827 -0.1393 0.1853 0.1076 -0.1269 0.1696 0.1204 -0.1706 -0.1854 0.1183 0.1643 0.1621 -0.1493 -0.1665 -0.1969 -0.2300 0.2486 -0.0805 0.1800 0.1942 0.2221 0.2903 -0.1544 0.2752 0.1511 0.2531 0.1274 -0.1087 0.1558 -0.1674 0.2363 -0.1246 -0.1517 0.2550 0.2227 0.1868 0.1847 0.2739 -0.2419 0.2224 0.2053 0.1267 0.1942 0.1821 0.1952 0.1364 0.1756 -0.1990 -0.1771 0.1936 0.1326 -0.2207 0.2404 0.1382 0.1639 0.1917 0.2402 0.1854 0.1764 -0.1614 -0.1287 0.2697 0.2315 0.2480 0.2128 0.2537 0.1798 0.1636 0.2252 0.2172 0.1686 0.2806 0.1754 -0.1040 0.2007 -0.1489 -0.1513 0.1225 0.1404 0.1303 0.2500 -0.1779 0.1996 0.2338 0.1343 -0.2168 -0.1575 0.1919 -0.1678 -0.1819 0.2333 0.1485 0.1730 -0.1716 0.2637 0.1877 -0.1724 0.1745 -0.1818 -0.1169 0.1491 -0.1498 0.1905 0.2250 -0.1375 -0.2101 0.1115 0.1436 0.1743 0.2092 0.2273 0.2129 0.1357 0.2390 -0.2217 0.1702 0.1947 0.1867 -0.1441 0.3033 0.2564 0.2150 0.2666 0.2164 0.1844 -0.1698 0.2030 0.1545 0.2012 -0.1620 -0.1686 0.2300 -0.1611 -0.2190 -0.1623 -0.1960 0.1744 0.1150 -0.1919 0.2303 -0.1597 -0.2161 -0.1182 0.1706 0.1300 0.1861 0.2326 0.2251 -0.1411 0.1939 -0.1825 0.2494 0.1522 0.2167 0.1614 0.0836 -0.1902 0.3126 -0.1242 0.2150 0.1877 -0.1509 -0.1800 0.1759 0.1413 0.2189 -0.1517 0.2139 0.1360 -0.2413 0.1688 0.1603 0.1924 -0.1967 0.1335 0.2685 -0.2135 0.2113 0.2421 0.1548 -0.1613 0.2088 0.2958 0.2027 -0.1420 -0.1584 -0.1124 0.1339 -0.2177 0.1718 0.2667 0.2095 -0.2108 0.1451 0.2218 0.2711 -0.1801 0.2226 0.2098 -0.2326 0.1821 0.2305 0.1754 0.1552 0.1859 0.1849 0.2237 -0.2156 0.1164 0.2438 -0.1879 -0.2448 0.1884 0.2639 0.2097 0.1261 0.2420 0.1636 -0.2299 -0.1865 -0.1210 -0.2248 -0.1821 0.1766 -0.1638 -0.1318 0.2095 0.1961 0.2042 -0.1979 -0.1189 -0.1729 0.1993 0.2147 0.1858 -0.1808 0.2399 -0.1115 -0.1827 -0.1998 -0.1347 0.1751 0.2740 0.2130 0.2137 0.2328 -0.1616 0.1873 0.2338 0.1685 0.1573 0.1677 0.1994 -0.1995 0.2450 0.1453 0.1928 -0.1690 0.2437 -0.1715 -0.1999 0.2114 0.2175" HIT_INDICES="15 208 253 289 345 350 493 569 682 733 739 804 833 840 943 967 970 1021 1124 1169 1191 1192 1217 1227 1235 1320 1402 1425 1448 1519 1651 1685 1737 1744 1833 1839 1891 2110 2113 2146 2163 2197 2206 2287 2335 2396 2418 2426 2447 2499 2516 2556 2674 2723 2738 2739 2764 2864 2876 2913 2990 3033 3084 3130 3144 3148 3189 3282 3329 3349 3431 3462 3473 3474 3484 3593 3697 3746 3787 3805 3904 3905 4009 4119 4153 4164 4177 4185 4191 4207 4221 4229 4273 4276 4356 4538 4571 4661 4726 4746 4767 4771 4775" ES_PROFILE="0.0533 0.0346 0.0453 0.0564 0.0612 0.0767 0.0593 0.0547 0.0399 0.0377 0.0449 0.0389 0.0402 0.0461 0.0307 0.0318 0.0373 0.0323 0.0153 0.0103 0.0103 0.0147 0.0140 0.0165 0.0195 0.0062 -0.0063 -0.0063 -0.0063 -0.0163 -0.0390 -0.0410 -0.0467 -0.0428 -0.0562 -0.0519 -0.0574 -0.0979 -0.0926 -0.0936 -0.0912 -0.0924 -0.0882 -0.0992 -0.1031 -0.1097 -0.1080 -0.1033 -0.1013 -0.1057 -0.1028 -0.1046 -0.1228 -0.1262 -0.1225 -0.1157 -0.1140 -0.1279 -0.1232 -0.1237 -0.1326 -0.1341 -0.1371 -0.1390 -0.1341 -0.1270 -0.1277 -0.1391 -0.1407 -0.1365 -0.1452 -0.1429 -0.1365 -0.1279 -0.1211 -0.1351 -0.1475 -0.1481 -0.1468 -0.1406 -0.1510 -0.1407 -0.1516 -0.1630 -0.1580 -0.1481 -0.1386 -0.1279 -0.1167 -0.1076 -0.0979 -0.0868 -0.0830 -0.0705 -0.0735 -0.0954 -0.0850 -0.0846 -0.0764 -0.0577 -0.0380 -0.0143 0.0095" RANK_AT_ES="4118.0000" RANK_SCORE_AT_ES="-1.3451"/>
  <DTG RANKED_LIST="Ranked list_DGE_squamousT11b_vs_all adenosadeno_HSE13-NT copy.rnk" TEMPLATE="na_as_pre_ranked" GENESET="gene_sets.gmt#ZHANG_UTERUS_C2_REGENERATIVE_UP" ES="-0.2222" NES="-0.9832" NP="0.4685" FDR="1.0000" FWER="1.0000" RND_ES="-0.3712 0.2820 -0.2151 -0.2256 0.3827 0.3897 0.3055 -0.2008 -0.2852 0.2117 0.2289 0.1948 0.3296 0.1800 -0.3006 0.3184 -0.1844 0.1422 -0.3239 0.1737 0.1629 -0.2484 -0.2450 -0.1609 -0.2450 0.2190 0.1737 0.0855 0.1778 0.2189 0.1692 0.3823 0.2822 -0.3259 -0.3601 0.3355 0.3929 -0.1690 -0.2003 0.2621 -0.1524 -0.3113 -0.3743 -0.2719 0.1841 0.3615 0.2560 0.2546 -0.3115 -0.3369 0.2305 0.2452 -0.1666 -0.1837 0.2537 0.2171 -0.2379 0.2537 0.4628 -0.3801 0.2478 0.2640 0.2958 -0.1970 0.2695 -0.2237 -0.2275 -0.1278 -0.1561 0.1599 -0.1871 0.2386 0.2817 0.1425 0.1562 0.3079 -0.2116 -0.3209 0.2702 -0.1043 -0.2960 0.3312 -0.3040 0.3523 0.4291 -0.1489 0.2431 -0.2525 0.3308 -0.2195 -0.1603 0.1739 -0.1461 0.2893 0.2276 -0.2563 -0.2956 -0.2687 -0.2600 -0.2593 -0.1666 -0.2910 -0.1990 0.3654 0.3168 0.1906 -0.2715 0.2803 0.2619 -0.2218 0.1865 0.2773 -0.1405 0.3020 -0.2114 -0.3074 -0.1868 0.2270 -0.2056 -0.2446 -0.2264 -0.3127 -0.1773 -0.2597 0.4546 -0.2154 -0.3334 -0.2009 0.1866 -0.2502 -0.2266 0.2777 -0.4107 0.1829 -0.2770 0.2031 -0.2080 -0.3295 0.2449 -0.1663 -0.3795 0.2148 0.1953 0.2261 0.2450 -0.1735 0.3328 -0.3171 0.3756 0.2612 -0.3756 0.1987 -0.2481 0.1785 0.2915 -0.2375 0.2693 -0.3200 0.1889 0.2270 -0.1677 -0.0722 0.2922 0.2540 0.2516 0.2873 0.2747 -0.2726 -0.1071 0.3918 0.2007 0.2722 0.2618 0.1743 0.4103 -0.1729 0.3365 -0.2353 -0.2622 -0.1700 -0.1645 0.3302 0.2904 0.2155 0.1866 0.2485 0.3909 0.2973 0.1641 -0.2248 -0.1648 -0.3523 0.2900 0.2833 0.2733 0.2370 0.1940 -0.2561 -0.2492 -0.2736 -0.1741 -0.4113 -0.1974 0.3060 0.2703 0.3162 0.3084 -0.3105 -0.2288 0.2531 -0.1948 -0.2518 -0.2198 0.3035 0.2388 0.3269 -0.1738 -0.1730 -0.2184 0.2402 0.2750 -0.2167 0.1224 -0.2876 0.1655 -0.3477 -0.3009 -0.1637 0.4278 0.2296 0.2168 0.2586 0.2278 -0.2719 0.1906 0.1011 0.4112 -0.1683 0.3466 0.3047 0.0855 0.4321 0.3107 0.2986 -0.1769 -0.2722 0.2427 -0.2638 0.2241 -0.1455 -0.2203 -0.1632 0.2037 -0.1437 -0.2982 -0.1851 0.3060 -0.2423 0.3692 0.2783 -0.1223 0.3434 -0.1638 -0.2703 0.3226 0.2191 0.1742 0.1268 0.3026 -0.2000 -0.2589 -0.1996 0.1835 0.2179 0.2788 0.2493 -0.2783 -0.2703 -0.2956 -0.1592 -0.1519 -0.1464 -0.2156 -0.3026 -0.1864 0.1282 0.2872 -0.2863 -0.2062 -0.2708 0.1939 -0.2001 -0.1860 -0.2105 -0.2859 0.2756 -0.1573 -0.1989 0.2224 -0.2011 0.2462 0.2390 0.3814 -0.1995 -0.3381 0.1545 0.2284 -0.1906 -0.3176 0.2586 0.2157 -0.1241 0.1310 0.2386 0.2082 0.3497 -0.1918 0.1660 -0.1822 -0.2290 -0.2191 0.1730 0.2354 -0.1875 -0.3590 0.1771 -0.1764 0.2899 -0.1755 0.2015 -0.0944 0.1766 -0.2275 0.2124 -0.2370 -0.2182 -0.2180 0.2234 -0.3004 -0.1186 0.1805 0.2492 0.1793 0.1885 -0.2477 0.3227 -0.1044 0.2433 0.2687 -0.2601 0.2938 -0.2000 -0.1948 -0.2566 -0.3357 -0.2023 -0.1590 0.1918 0.2001 0.2967 0.2490 -0.2679 0.2761 0.3040 0.2675 0.2377 0.1897 0.3168 -0.2156 -0.3544 -0.3616 0.2185 0.3126 0.2518 -0.2109 0.1865 0.2325 -0.1704 -0.1919 -0.3077 0.1334 0.2466 0.3449 -0.1291 0.1497 0.2340 -0.3314 -0.2804 0.3817 -0.2362 0.1939 0.3768 -0.2066 0.1465 -0.2519 0.1505 -0.1256 -0.2255 -0.2020 -0.1445 -0.1380 -0.1821 -0.2008 0.3059 0.1581 -0.2116 -0.2385 0.2119 0.2798 0.1863 0.2831 -0.3006 -0.2382 0.2763 0.1664 0.1770 0.2183 -0.2296 0.3960 -0.2978 0.1573 -0.1943 0.4230 0.2321 0.2722 0.2624 -0.1896 -0.1426 0.1969 0.1335 0.2907 -0.3262 0.1497 -0.2093 0.1426 -0.1981 0.1745 0.2331 -0.2224 -0.2183 0.3146 0.1553 0.3647 -0.2833 -0.3021 0.2400 0.2913 0.2105 -0.2613 0.2578 0.3313 0.1528 0.3190 0.3080 0.2199 0.4837 -0.2791 0.1997 0.2684 0.2737 -0.1977 -0.1559 -0.2048 0.2829 -0.2348 0.2612 0.1652 0.1617 0.1243 -0.1933 0.2703 -0.3174 0.2763 -0.2488 -0.1531 -0.3417 0.2805 0.2792 -0.2291 -0.1736 -0.1854 -0.1791 0.3366 0.3485 0.2732 0.2942 0.2129 -0.1716 0.3543 0.1622 -0.2437 -0.1872 -0.2846 0.1875 -0.2336 0.1904 -0.1208 -0.2470 -0.1360 -0.3435 -0.2702 -0.2028 0.3088 -0.1906 -0.2167 0.2472 -0.2795 0.2350 -0.2685 -0.1943 0.3399 -0.2266 0.2297 -0.2284 -0.2413 0.2240 0.3941 -0.1871 0.2319 0.2581 -0.1242 0.2187 0.2224 0.1891 0.3145 0.1771 -0.2579 -0.2941 -0.1933 -0.1493 -0.2181 0.1966 -0.1159 -0.1977 -0.1316 -0.2010 0.1873 -0.3146 -0.2314 0.1782 -0.1341 -0.2285 0.1923 -0.1969 0.3051 -0.3489 -0.2603 -0.1439 -0.1911 -0.3174 -0.1192 0.3029 -0.2011 -0.1786 -0.2877 -0.2180 -0.3413 -0.1416 -0.1224 0.3216 0.2219 0.1987 0.2960 0.2056 0.3343 0.3340 -0.2442 -0.2340 0.3669 0.4026 0.3004 -0.3511 0.2723 -0.2688 0.3202 0.2144 0.2161 -0.3252 -0.1831 0.1863 0.0962 0.2373 -0.3366 0.1492 0.1716 -0.1758 0.1405 -0.2535 -0.2231 -0.1220 -0.2274 -0.1350 -0.3182 0.2323 -0.2331 -0.1937 0.1464 0.2978 -0.1871 0.1240 0.3227 -0.3556 0.2680 -0.1833 -0.3653 -0.1832 -0.3133 0.2487 0.1808 0.3335 0.2003 -0.3070 0.3143 0.2884 -0.4126 -0.1726 0.2826 0.2538 -0.2030 -0.0871 0.2031 -0.3664 0.2353 -0.1627 0.2229 0.2762 -0.2236 -0.2516 -0.3085 0.2324 0.2293 0.4202 -0.1731 -0.3070 -0.2192 -0.3338 0.1720 -0.2671 0.3704 0.2286 0.2373 0.2161 0.2138 0.1770 0.2306 0.2083 -0.2350 0.1632 0.1763 0.1624 0.1643 -0.1606 -0.1707 -0.2425 0.2358 0.2858 -0.2247 0.2177 0.2427 -0.1601 -0.1616 0.1790 0.2486 0.2758 0.2665 -0.1811 0.1759 -0.2194 0.1993 -0.2054 0.2155 -0.2755 -0.1780 -0.1063 -0.2066 -0.2200 -0.2436 -0.1754 0.2985 -0.1529 -0.2928 -0.3276 -0.2551 0.2211 -0.2765 -0.2201 0.1203 0.1647 0.1732 -0.1449 -0.1972 0.3203 0.1491 -0.1678 -0.3006 0.2250 0.3392 0.2038 -0.2023 0.2760 0.4494 0.3170 0.2546 -0.2984 -0.1755 -0.1905 -0.2785 0.2503 0.2325 -0.1356 0.3765 0.2837 -0.2732 0.3384 0.2559 -0.1996 -0.1945 0.2702 -0.1876 -0.1987 0.1772 -0.2193 -0.1376 -0.1816 0.3244 -0.2739 0.1850 0.3292 0.3167 -0.1855 0.3096 -0.1003 0.2766 -0.1766 -0.2159 -0.2207 -0.2568 0.1295 -0.1903 0.2642 0.2074 -0.1534 0.2757 0.1564 0.3163 0.1985 0.3231 -0.1987 -0.3204 -0.1745 0.3630 -0.2316 -0.1679 0.2978 -0.1904 -0.2999 -0.1811 0.2585 0.2328 0.1289 -0.1171 0.1334 0.1977 0.2288 -0.2637 0.1304 -0.2018 -0.3017 0.1776 -0.1664 0.2906 -0.2688 -0.1898 -0.2352 0.2384 0.1577 0.1695 0.2043 0.1435 -0.2781 0.2143 0.2631 -0.2302 -0.2781 0.1800 0.3448 -0.1883 0.1608 -0.1739 -0.1969 0.2098 -0.1932 0.2369 0.2520 0.3120 -0.2047 0.0756 -0.2879 0.1307 -0.1407 0.2259 -0.1838 -0.1627 -0.2404 0.2850 0.1904 -0.2757 -0.2096 0.4843 -0.2500 0.1282 0.2520 -0.2334 0.3285 0.1923 -0.1629 -0.2052 0.3705 -0.2341 0.3648 -0.3529 -0.2081 0.3327 -0.2552 -0.2170 -0.2306 -0.1659 -0.2928 -0.2260 0.2566 0.1309 -0.1595 -0.2794 0.2454 -0.1818 -0.2346 -0.1678 -0.1815 -0.2392 -0.1111 0.2609 -0.1653 0.3836 0.2651 0.1615 0.3130 0.2256 -0.2403 -0.2258 0.2392 -0.2272 -0.1936 0.2535 -0.2287 -0.1881 0.3509 0.2292 0.3941 0.1674 0.2649 0.1780 0.3503 0.2210 0.1767 -0.1111 -0.3266 0.2520 -0.2464 0.1430 0.2886 -0.1514 -0.3192 -0.2272 0.1652 -0.1178 0.1954 0.2900 -0.2126 -0.1656 0.2685 0.2762 -0.2542 -0.2698 0.2288 0.1543 0.1906 -0.2051 -0.2786 -0.2136 0.3419 0.1134 0.3389 0.2698 0.2176 -0.2025 0.2009 -0.2170 -0.2774 -0.2021 0.4817 -0.2598 0.2672 0.1932 0.4294 -0.2303 0.2893 -0.2960 0.1705 0.1921 0.1697 -0.2684 -0.3453 0.3221 0.1299 0.3475 -0.2175 0.3020 0.2024 -0.2020 -0.2130 0.2524 -0.1380 0.3685 -0.1911 0.2712 -0.2042 0.2721 0.4957 -0.1988 -0.2824 0.1676 -0.2643 -0.3385 0.2832 -0.2328 -0.1344 0.3012 0.2948 0.3143 -0.1563 -0.1322 0.2175 0.1717 0.3732 0.3183 -0.1800 0.1339 0.1552 -0.2909 -0.1757 0.2417 0.2119 0.3231 0.3983 -0.2658 0.3810 0.1865 0.2904 -0.2048 0.1173 0.1125 0.2020 0.2441 0.2738 0.2901 0.1625 0.1521 0.2645 0.1612 0.3069 0.2261 0.1528 0.2296 -0.2264 0.1987 -0.2407 0.1491 -0.1885 0.2258 0.1960 0.1502 -0.2168 0.2879 0.3436 -0.1584 0.2805 -0.2894 -0.3017 0.2420 0.2564 0.2405 0.2435 -0.2221 -0.4064 -0.1849 0.2017 0.1840 -0.1371 0.2581 -0.2099" HIT_INDICES="106 264 323 427 502 796 892 1068 1091 1124 1324 1326 1519 1658 1787 2272 2372 2586 2623 2825 3294 3533 3612 3653 3833 4200 4278 4466 4523 4557 4760 4775" ES_PROFILE="0.0696 0.0932 0.1310 0.1501 0.1708 0.1315 0.1309 0.1091 0.1187 0.1254 0.0969 0.1098 0.0836 0.0692 0.0575 -0.0264 -0.0295 -0.0554 -0.0440 -0.0660 -0.1405 -0.1649 -0.1552 -0.1371 -0.1457 -0.1868 -0.1657 -0.1606 -0.1259 -0.0842 -0.0583 0.0094" RANK_AT_ES="4199.0000" RANK_SCORE_AT_ES="-1.4089"/>
  <DTG RANKED_LIST="Ranked list_DGE_squamousT11b_vs_all adenosadeno_HSE13-NT copy.rnk" TEMPLATE="na_as_pre_ranked" GENESET="gene_sets.gmt#TABULA_MURIS_SENIS_KIDNEY_EPITHELIAL_CELL_OF_PROXIMAL_TUBULE_AGEING" ES="-0.1650" NES="-0.9540" NP="0.5637" FDR="1.0000" FWER="1.0000" RND_ES="0.1342 -0.1659 -0.1132 0.1862 -0.1655 0.2502 0.2538 0.1647 0.1860 0.1474 0.1574 -0.1242 0.2172 -0.2079 -0.3064 0.1662 0.1725 -0.1904 0.1695 0.2561 0.1807 0.1520 -0.1893 -0.1406 0.2236 0.1742 0.2161 0.2120 -0.2079 -0.2160 0.1575 -0.1550 -0.2468 0.2285 0.1394 0.2098 0.2109 0.2018 -0.1850 0.2690 0.1265 0.2476 -0.1903 -0.1316 0.2339 0.1684 0.1670 0.1644 0.1906 -0.2088 0.1705 0.1534 0.1453 0.2517 -0.1574 0.1725 0.2271 0.2002 -0.2058 0.2657 -0.1487 -0.1386 0.2393 0.2116 -0.2326 -0.1690 -0.1569 0.2249 0.1591 0.1776 0.1997 -0.1228 -0.1644 0.1429 0.2604 0.2521 0.2264 0.1960 -0.2033 0.2121 0.2133 0.1890 0.1917 -0.1288 -0.1793 -0.1754 -0.1020 0.1481 0.2587 0.1914 -0.1740 0.1465 0.1634 0.2964 0.1665 0.1010 0.2210 -0.2600 -0.2114 -0.1250 -0.1747 -0.2287 -0.1972 0.1536 -0.1260 0.2278 0.2175 0.1708 0.2093 0.1785 0.1571 -0.2394 -0.1241 0.0902 0.1439 -0.1797 -0.1819 0.2099 0.1298 0.2521 0.2491 0.1200 0.1824 0.1465 -0.1956 0.1593 0.1496 -0.1724 0.2465 0.1923 0.2032 0.2046 0.1856 -0.1937 0.1787 0.2261 0.1840 -0.1750 0.2414 -0.1473 -0.1417 -0.1576 0.1925 -0.1849 0.2036 0.1942 0.2389 0.2617 0.2641 0.1437 -0.1407 0.2679 0.1758 -0.2093 0.1778 0.1859 -0.2008 0.1333 0.2349 -0.2327 0.1371 0.1836 -0.1315 0.2508 -0.1448 0.2261 -0.1663 0.2462 0.2040 -0.1791 0.1777 0.1923 0.1608 0.1698 0.1550 0.1807 0.2795 -0.1304 0.2137 -0.1217 -0.2220 0.2130 0.1649 0.1626 0.2099 -0.1788 0.2413 0.2377 0.2256 -0.2101 -0.1867 0.1408 0.2213 -0.1676 -0.1565 0.1892 0.1856 -0.1805 -0.1767 0.2236 0.2592 -0.1481 0.1963 0.2380 -0.1302 0.1441 0.1581 0.2238 0.2040 -0.1378 0.1697 -0.1951 0.2449 0.2850 0.1603 0.1832 0.1858 -0.2308 0.1558 0.1690 -0.1818 0.1758 0.1794 0.2054 0.2141 -0.1868 0.1817 -0.2005 0.2240 -0.1655 -0.1588 -0.1950 -0.1808 0.2171 0.1797 -0.1521 -0.1718 -0.1643 0.1852 0.1658 -0.1205 -0.1794 0.1483 -0.1310 0.1589 0.1340 -0.1526 0.2280 0.2491 0.1507 0.1406 -0.2401 0.1991 0.2740 -0.1546 -0.1631 0.2445 -0.1886 -0.1735 0.1982 0.1360 0.1479 -0.1793 0.2340 -0.1513 -0.1759 -0.2069 0.2970 0.2883 -0.1245 0.2254 0.1690 -0.2194 0.1970 0.1743 0.1639 0.2095 0.1960 0.2376 -0.1348 -0.1519 -0.2265 0.2462 0.1649 0.2001 0.1782 0.3154 0.1610 0.1912 -0.1726 0.2115 0.2582 0.2164 -0.2100 0.1747 0.2704 0.1491 -0.1435 0.1904 0.1353 0.2066 0.2414 0.2068 -0.2298 0.1438 -0.1949 0.1566 -0.1773 0.1473 0.1596 -0.1425 -0.1437 0.1885 0.1679 0.1628 0.1862 -0.2178 -0.1674 -0.1596 0.1652 0.1273 -0.1586 0.2662 0.3064 -0.1433 -0.1267 0.1276 0.2815 0.1245 -0.1355 0.1160 0.2394 0.2766 0.2497 0.1847 0.1521 -0.1514 0.1745 -0.1919 0.1649 -0.0929 0.2231 -0.1326 -0.2035 0.1622 0.1721 -0.1432 0.3272 0.2049 0.1933 0.2042 0.3073 -0.1587 -0.1931 0.1521 -0.1424 0.1508 0.1785 0.1531 -0.1341 0.1489 -0.1165 -0.1252 0.2025 0.1627 -0.1578 -0.1336 0.2019 0.1870 -0.1951 -0.1568 0.1659 -0.1451 0.1736 -0.1678 -0.2037 0.1368 -0.1467 0.1762 0.2001 0.2475 0.1657 0.2014 0.1386 -0.1674 0.1493 0.2004 0.1693 -0.0908 -0.1668 0.2482 -0.1380 0.2019 -0.1194 -0.1759 -0.1894 -0.1673 0.1952 0.1536 -0.2777 -0.1944 -0.2253 -0.1801 -0.1318 0.2311 0.1581 0.2883 0.1642 0.2852 0.2400 -0.2005 0.3491 -0.1885 -0.1466 0.2082 0.1776 0.1917 0.2547 -0.2137 -0.1953 -0.2045 -0.1457 0.2003 -0.1096 -0.1348 0.1760 -0.1044 -0.1479 0.1162 0.2342 0.1980 0.1490 -0.1873 0.2243 0.1759 -0.1532 0.2024 0.1643 0.1984 -0.1702 -0.1784 0.1861 0.2751 0.2385 0.2189 0.2503 0.1454 0.2250 -0.2102 0.1557 0.2374 0.2299 0.2940 0.1495 0.2510 0.1900 0.2239 -0.1870 0.1580 0.2162 0.1974 0.1680 0.2062 0.1411 0.1450 -0.2198 0.2263 -0.1893 -0.1420 0.1539 -0.1402 0.1709 0.1780 -0.1807 0.1245 -0.1188 0.1544 0.2672 0.1784 0.2159 -0.1450 0.2220 0.1224 0.2116 0.2359 0.2939 0.2053 0.1442 -0.2328 0.1682 0.1451 0.1600 0.2245 -0.1188 0.1540 0.1829 0.1662 0.1692 0.1835 0.2272 0.1747 -0.2298 0.2230 0.1225 -0.1677 0.1610 -0.2396 0.1848 0.1705 -0.2126 -0.1754 -0.1393 -0.2159 0.1626 0.1033 0.1502 0.1012 -0.2176 0.1612 0.1980 0.1388 0.2198 0.1750 0.2994 0.1788 0.1970 0.2455 -0.1494 0.2624 0.2629 -0.1725 0.2250 -0.1714 0.2573 0.2055 0.1657 -0.1841 0.1221 0.3169 0.2808 0.1903 -0.1619 0.1627 0.1504 -0.1050 0.1631 0.2132 0.1882 0.1757 -0.1729 0.2466 0.1713 0.2486 0.1939 0.2061 -0.2322 0.1307 0.1391 -0.2102 -0.2168 -0.1459 0.2307 -0.1360 0.2502 0.2139 -0.2216 0.1968 0.1532 0.2176 0.1444 -0.1659 0.3112 0.1481 0.1520 0.2253 0.2077 0.1887 -0.0910 0.2712 -0.1776 -0.1644 0.2180 -0.1274 0.1970 -0.1693 0.2765 0.1698 -0.2394 -0.1246 0.2237 0.1899 -0.1143 -0.1600 -0.1471 -0.1728 0.1655 0.2681 -0.1351 0.2184 0.2085 0.2156 -0.1003 -0.1322 -0.1370 0.1514 0.1719 0.1798 0.2228 0.1529 0.1394 0.1982 0.2359 0.1583 0.2588 0.1871 0.2713 -0.1998 0.1269 0.1896 0.1974 0.1596 0.1759 0.1470 0.2668 -0.2588 0.1907 0.1440 0.1800 0.2219 0.1989 -0.1608 0.2493 0.1762 0.1355 0.1862 0.2127 0.3185 0.1876 0.1035 -0.2802 -0.2082 0.1526 -0.1983 0.1791 0.1484 0.1022 0.2530 -0.1539 0.1818 -0.1985 -0.2087 -0.2190 0.1325 -0.1038 -0.1575 -0.1905 -0.1595 0.2985 0.1886 -0.2431 -0.1660 0.1519 -0.1736 -0.1695 0.1821 0.1177 -0.2033 0.1585 0.1915 -0.1738 0.2858 0.2161 -0.1345 0.1401 0.1411 0.1885 -0.1496 -0.1699 -0.1424 0.1600 -0.1799 0.1453 -0.1625 0.1669 0.2266 0.1289 -0.1774 0.1213 -0.1670 0.1440 -0.1864 -0.1171 0.2279 0.1909 -0.1303 0.1957 0.2761 0.1521 -0.1557 -0.1816 0.1962 0.2480 0.1914 0.1815 0.1961 0.1892 0.2778 0.2794 0.2476 0.2477 -0.1765 -0.1288 -0.2288 -0.1614 -0.1584 -0.1512 -0.2087 0.2222 -0.2087 0.1798 -0.2320 -0.1553 -0.1723 0.1203 -0.1756 0.1949 -0.1176 -0.1795 -0.1669 -0.1589 0.2815 -0.2650 0.1693 -0.2158 -0.2010 0.1768 -0.1520 0.1985 0.2348 0.1619 0.1880 0.2984 0.2092 -0.1954 0.1736 0.1561 -0.2683 0.2456 -0.1622 0.2552 0.1566 -0.1376 0.1569 0.2332 -0.1999 -0.2139 0.2146 0.1760 0.1448 -0.1741 0.1461 -0.1593 0.1692 0.1751 -0.1972 -0.2257 0.3052 0.2016 0.1599 -0.1139 0.1446 -0.1597 0.2273 0.1366 -0.1578 -0.1940 0.1668 0.3063 -0.1279 0.2571 0.1171 -0.2017 -0.2061 0.1863 0.2281 -0.1411 0.1640 -0.1312 -0.1599 0.1224 0.1910 -0.1679 -0.1665 -0.2026 0.0895 -0.1532 0.1474 -0.1066 -0.2063 0.1645 0.1244 -0.1725 0.2305 0.2142 0.2772 -0.2230 -0.1457 0.0889 0.1191 -0.1278 0.1733 0.2227 0.1945 -0.1624 -0.1639 -0.1326 0.2369 -0.1834 0.2020 0.1637 0.1846 0.1737 0.2954 0.2154 0.2756 -0.2167 0.1777 0.2294 0.1950 0.1906 -0.1578 -0.2540 -0.2088 0.2032 -0.1332 -0.1765 0.1499 0.2000 0.1649 0.2332 -0.1746 0.2126 0.1568 0.1178 0.1840 0.2466 -0.1812 0.1621 0.1645 -0.1835 -0.2447 0.1688 0.1862 -0.1544 -0.1253 0.1400 0.1134 0.2216 0.1819 -0.1591 -0.1475 -0.1619 -0.1944 -0.1628 -0.1854 -0.1415 0.2352 0.1639 -0.1754 -0.1554 -0.1329 0.3029 -0.1782 -0.1985 -0.2293 -0.1437 0.1289 0.1400 0.2540 -0.1859 -0.1483 -0.2933 -0.1860 0.1723 -0.1655 0.2294 0.1482 -0.2590 0.1792 0.2689 0.1246 0.2693 0.1675 0.2179 -0.2166 -0.1225 -0.1536 -0.1536 -0.1471 0.2442 -0.2120 0.1576 0.2145 -0.2246 0.2045 0.1630 0.1981 0.2385 0.1494 -0.1578 -0.1946 0.1467 0.1116 -0.2259 0.2672 0.2355 -0.1727 -0.1153 0.2149 0.2344 0.1945 0.1318 -0.1109 0.2344 -0.2173 0.1642 0.1281 0.1174 0.2054 0.2532 0.2204 -0.1400 0.2086 0.1482 0.2404 -0.1512 0.2474 0.1681 -0.1808 0.1969 -0.1884 -0.1689 -0.1095 -0.1644 0.1729 -0.2187 0.1780 0.2179 0.1730 0.1996 0.2330 -0.1654 0.2926 -0.2087 0.1631 0.2034 0.1284 0.2354 0.1765 0.1602 0.2359 -0.0980 -0.1286 -0.2202 0.0975 0.1974 -0.0944 -0.1985 -0.1731 0.1133 0.1943 0.1915 0.1309 0.2536 0.2401 0.2149 0.2315 0.3631 0.1608 -0.2336 -0.1745 0.2354 0.2546 0.2614 0.1968 0.1757 0.1694 0.2149 0.1504 0.1484 -0.1627 -0.2770 -0.2214 -0.1460 0.0942 0.2381 0.2028 0.2171 -0.1661 0.2560" HIT_INDICES="184 215 263 289 301 490 512 521 539 562 587 614 743 752 794 811 819 858 896 931 1025 1103 1150 1227 1235 1270 1293 1519 1549 1725 1747 1787 1804 1833 1846 1859 1935 1942 1944 1962 2063 2159 2206 2232 2344 2349 2361 2372 2388 2516 2586 2651 2778 2783 2787 2825 2827 2836 2905 2982 2990 3077 3100 3144 3151 3229 3234 3282 3287 3294 3337 3347 3397 3421 3607 3726 3729 3744 3763 3801 3802 3821 3922 4032 4063 4078 4099 4139 4200 4207 4218 4229 4234 4433 4441 4490 4525 4538 4554 4612 4689 4739 4790" ES_PROFILE="-0.0146 0.0011 0.0115 0.0253 0.0418 0.0152 0.0234 0.0342 0.0427 0.0497 0.0556 0.0607 0.0420 0.0487 0.0478 0.0521 0.0582 0.0574 0.0564 0.0556 0.0416 0.0302 0.0250 0.0135 0.0166 0.0140 0.0139 -0.0288 -0.0299 -0.0617 -0.0609 -0.0638 -0.0618 -0.0623 -0.0594 -0.0564 -0.0667 -0.0624 -0.0570 -0.0550 -0.0704 -0.0846 -0.0883 -0.0875 -0.1048 -0.0994 -0.0955 -0.0913 -0.0882 -0.1086 -0.1165 -0.1233 -0.1429 -0.1367 -0.1303 -0.1310 -0.1241 -0.1186 -0.1257 -0.1343 -0.1283 -0.1388 -0.1357 -0.1369 -0.1302 -0.1384 -0.1311 -0.1327 -0.1253 -0.1183 -0.1187 -0.1121 -0.1139 -0.1101 -0.1400 -0.1553 -0.1459 -0.1390 -0.1329 -0.1306 -0.1205 -0.1141 -0.1245 -0.1363 -0.1310 -0.1223 -0.1146 -0.1107 -0.1108 -0.0994 -0.0887 -0.0779 -0.0657 -0.0924 -0.0784 -0.0725 -0.0631 -0.0487 -0.0346 -0.0281 -0.0232 -0.0105 0.0064" RANK_AT_ES="3725.0000" RANK_SCORE_AT_ES="-1.0914"/>
  <DTG RANKED_LIST="Ranked list_DGE_squamousT11b_vs_all adenosadeno_HSE13-NT copy.rnk" TEMPLATE="na_as_pre_ranked" GENESET="gene_sets.gmt#TABULA_MURIS_SENIS_PANCREAS_PANCREATIC_POLYPEPTIDE_CELL_AGEING" ES="-0.2031" NES="-0.9417" NP="0.5550" FDR="1.0000" FWER="1.0000" RND_ES="0.1814 0.2205 0.2142 0.2049 0.2257 -0.2109 -0.1611 0.2258 0.1082 0.0634 0.3202 -0.2207 -0.1648 0.2890 0.2507 0.1689 -0.2413 0.1571 0.3053 -0.2192 -0.2530 0.3028 0.3767 0.3561 0.2006 -0.1676 0.2267 0.2226 -0.1075 0.4112 0.2632 0.1605 0.3469 0.4044 0.1492 0.3521 -0.2971 0.2716 0.1809 0.1673 0.1761 0.3889 0.2498 0.3435 0.1135 0.2993 -0.1650 -0.2596 0.2197 0.3531 0.1672 -0.2230 0.2475 0.1731 -0.3527 0.2590 -0.1846 -0.2392 0.2364 0.2000 -0.1945 0.3236 0.1419 -0.2426 -0.1934 0.0975 -0.2193 -0.3571 0.1593 -0.1444 0.2239 0.1869 -0.2531 0.2771 0.2042 0.2484 0.1665 -0.1715 0.2648 0.2800 0.2172 0.2927 -0.1830 0.3788 -0.2495 0.2234 -0.3284 0.1639 -0.1217 0.2077 -0.2186 0.2846 -0.2102 0.3594 -0.2179 -0.1797 0.2340 -0.2259 -0.0834 0.1442 0.1428 -0.2564 0.2238 0.2009 0.2268 0.2063 -0.1007 0.2626 -0.2057 0.2221 0.3169 0.2295 0.1601 0.1341 0.2443 0.2725 -0.1781 0.2130 -0.1595 0.1928 -0.1977 0.1676 0.2135 -0.1435 0.2121 0.2136 -0.2947 0.2107 0.1996 0.1969 0.3551 -0.1510 -0.2655 0.2191 -0.2231 0.3021 -0.2060 0.1894 -0.2011 -0.2560 -0.2004 0.1748 0.0693 -0.2397 0.2911 -0.1687 0.2434 -0.1893 0.3686 -0.3450 -0.2219 -0.2965 -0.2182 0.1987 0.1875 -0.2692 -0.1285 0.2012 -0.1437 0.2173 -0.1156 -0.3310 0.2143 0.2447 0.1821 -0.2079 0.1670 -0.2185 0.3009 0.2076 0.3506 0.1517 -0.2533 -0.2836 0.3687 0.2419 0.2618 0.1108 0.1501 -0.2256 -0.1849 -0.1018 -0.2684 0.2144 0.2535 0.1432 -0.1455 -0.1817 0.1989 0.2093 0.2362 -0.1679 0.1967 0.2246 -0.2408 0.2896 0.2833 0.2088 0.3249 0.2416 0.3437 -0.2763 -0.1234 -0.2065 -0.2108 -0.2753 -0.1988 -0.1741 -0.2883 0.2350 -0.2799 -0.3828 -0.1574 -0.1998 0.2040 -0.2602 -0.2913 0.2650 0.4360 -0.2505 0.1892 0.2222 0.2244 0.1747 -0.1723 0.2260 0.2609 -0.1962 -0.2369 0.1986 -0.2176 -0.2300 0.1354 0.3392 0.1664 0.1327 0.1986 -0.1625 0.2220 0.1684 0.1054 -0.1697 -0.1707 -0.3146 -0.2172 0.2750 -0.2101 0.2149 0.1642 -0.3017 0.2312 0.2279 0.3132 0.1821 0.3422 0.1756 -0.1271 -0.2881 0.1967 0.1955 -0.1863 0.1612 -0.3962 -0.2284 -0.1943 0.2405 0.3975 -0.1391 -0.2587 -0.2170 -0.1593 -0.2558 -0.1641 0.2747 -0.2002 -0.1302 0.2324 0.3937 -0.1846 -0.1252 -0.2077 0.2633 0.3024 -0.1441 -0.1454 -0.2637 0.3286 0.1502 0.1811 -0.1708 -0.2400 0.2415 0.3254 -0.2070 -0.2182 -0.2060 0.2144 0.2725 0.1443 -0.1446 -0.2054 0.2635 -0.3813 0.2454 -0.2251 -0.3804 -0.3258 0.1692 -0.2490 0.3268 0.2341 -0.2088 0.2298 -0.1595 -0.1654 -0.3136 0.1970 0.2072 0.2650 -0.2044 0.3427 0.2338 -0.4367 -0.2974 -0.2252 0.2440 0.1524 0.2350 -0.2018 0.4057 -0.2701 -0.1923 -0.2296 0.2720 -0.2967 0.1468 0.3760 -0.3242 0.1573 -0.3393 -0.1316 -0.3443 -0.1311 0.2326 -0.2280 0.2258 0.2154 0.3180 -0.2541 -0.2988 -0.2209 -0.2076 -0.2086 -0.2636 -0.1442 0.1475 0.2401 -0.3372 0.2413 0.2851 -0.1661 -0.2797 0.3648 0.2327 -0.1846 0.2518 0.2124 -0.1940 0.1872 0.2943 0.2453 0.3195 0.2268 -0.1727 -0.2271 0.2003 0.1882 0.2004 0.1718 -0.1011 0.2437 0.1802 0.1570 -0.2121 -0.2230 -0.1763 0.1440 0.2191 -0.1889 -0.3397 -0.1067 -0.1880 0.2075 0.1388 0.2604 0.2187 0.2716 0.3419 0.2410 -0.1822 -0.3519 -0.2560 0.1954 0.2338 0.1829 0.1999 0.3372 -0.2377 -0.1895 0.2436 0.2713 -0.2116 -0.2610 -0.1970 0.1296 -0.1871 0.0871 0.3018 0.2165 0.1223 -0.2297 -0.2052 -0.1624 -0.2778 -0.1738 0.1572 -0.3013 -0.1391 0.3209 0.4600 -0.1644 -0.3110 0.2204 0.2410 -0.2425 -0.1497 -0.1991 0.2275 0.2735 -0.1726 0.4508 0.3604 0.1512 0.3546 -0.2055 0.3008 0.2301 0.1666 0.4250 0.2809 0.2149 -0.3507 -0.1710 0.2453 -0.2027 0.2473 -0.2421 -0.1619 0.2136 0.2893 -0.1932 0.3031 0.1250 -0.1797 0.2817 -0.2771 -0.2788 -0.2363 0.1662 -0.2261 -0.0874 0.2286 -0.1633 -0.1646 0.3012 -0.1750 -0.1638 0.3289 0.1987 -0.3615 -0.1305 0.1719 0.3078 -0.3689 -0.2156 0.3436 -0.2525 -0.2114 -0.2638 0.2283 0.2473 -0.1795 0.3161 -0.2416 -0.2511 0.3265 -0.2546 -0.3394 -0.3128 0.3650 0.1059 -0.1526 -0.2609 0.3715 0.4349 -0.1646 0.1819 -0.2069 -0.1898 0.2501 0.1521 0.1785 -0.2745 -0.1751 0.2063 0.2956 -0.2362 0.1370 0.2033 0.2719 -0.2070 0.1692 -0.1675 0.3573 0.3007 0.2773 0.3181 0.2606 0.2690 0.3931 0.1644 -0.1847 -0.2274 0.2410 0.2688 0.2317 -0.2154 -0.2451 -0.2181 0.3153 0.2715 0.1920 -0.2356 0.1426 -0.1257 -0.1277 -0.2035 -0.3072 0.2273 -0.1343 0.2400 0.1910 0.1699 0.4072 0.2085 0.2781 -0.2271 -0.1533 0.1657 -0.1993 -0.3614 -0.2140 0.1462 0.2740 0.1758 -0.2841 0.3056 0.2432 -0.2025 -0.1340 -0.2052 -0.1818 -0.2716 0.2354 -0.1793 -0.2333 -0.2948 0.2859 0.2323 0.2296 0.4083 0.1850 0.3225 -0.1723 0.3415 -0.1322 0.1765 -0.3479 -0.1490 -0.2644 0.2597 -0.2711 0.3229 -0.2027 0.2048 0.1641 -0.2123 0.2270 -0.1804 -0.3115 -0.2189 -0.2062 -0.1956 -0.2798 0.2138 0.2359 0.1000 0.2603 0.2445 0.1497 0.1854 0.2259 -0.1004 0.1653 0.2659 0.2664 0.2429 -0.2078 0.3304 0.3392 0.3621 0.2297 0.2677 -0.1855 -0.1945 0.2031 0.1600 0.2588 0.3058 -0.1912 0.3542 0.2794 -0.2400 -0.2332 0.1657 0.2961 0.3065 -0.1702 0.2692 0.2670 0.1932 -0.1680 -0.2526 -0.3633 0.2656 -0.1371 -0.2208 0.1137 -0.2363 0.3839 0.2478 0.2003 -0.1268 0.2340 -0.2614 0.1953 -0.1260 -0.3107 -0.1917 0.3805 -0.2361 0.3605 0.2195 -0.2354 0.2937 -0.1933 0.2909 0.1972 0.2858 0.1708 0.1609 0.2026 0.2901 0.2360 0.1965 0.2290 -0.1336 0.2424 -0.1453 0.2481 0.1828 0.1562 -0.1122 0.3140 0.1873 -0.1393 -0.1957 -0.1637 -0.1383 0.1874 0.2996 0.2973 0.1821 -0.1608 0.1423 0.1545 0.1715 -0.1529 0.2418 0.1295 -0.3219 -0.2431 -0.2277 0.3017 -0.2285 -0.1836 -0.2000 -0.1632 -0.2377 0.2548 0.2287 -0.2682 0.2719 -0.1367 0.2127 -0.1841 -0.2550 0.2726 0.1674 0.1252 0.1454 -0.2039 0.2307 0.2198 0.1387 0.1894 0.1689 0.3964 -0.2642 -0.1993 0.2698 -0.2080 -0.2218 -0.0815 0.2677 0.2344 -0.2201 0.3203 0.1831 -0.1488 0.3428 0.2467 -0.2656 -0.3062 0.2331 0.2233 -0.2370 0.2981 0.2142 0.2498 -0.1845 -0.2891 0.1538 0.1729 0.3301 0.2265 -0.1148 -0.2066 -0.1455 0.2144 -0.2788 0.1860 -0.2659 0.1960 0.2966 0.2635 -0.2148 0.2472 -0.2704 -0.1881 -0.2904 0.1169 -0.2187 -0.1427 0.2127 -0.1614 0.1648 0.2262 -0.2984 0.4029 0.2692 -0.1677 0.1803 0.3991 -0.1444 0.2745 -0.2511 0.2264 -0.2738 -0.2462 0.2245 0.1591 -0.1564 0.2216 0.2267 0.3102 0.3033 -0.2065 -0.2114 0.3880 -0.2629 0.3673 0.1894 -0.2347 0.3330 -0.1828 0.1764 0.3778 0.2199 -0.1836 0.1711 0.2171 -0.1201 -0.2733 -0.3016 -0.1933 0.1427 -0.2642 0.1702 0.2421 0.1754 -0.1798 0.2552 -0.3472 -0.2315 0.1663 0.2647 -0.2719 0.2313 -0.3565 0.1655 -0.2189 -0.1212 0.2509 -0.1535 0.1971 0.2802 -0.2085 0.2671 -0.2641 -0.2402 0.2892 0.2192 -0.1886 -0.2599 -0.1350 -0.2642 0.3165 -0.1744 -0.3323 -0.1580 0.2523 0.2928 0.1981 0.1759 -0.1475 -0.2792 0.1970 0.2769 0.2663 -0.1115 0.1932 -0.2125 -0.2719 0.1828 0.2620 0.2495 0.2828 0.1670 -0.1501 0.2629 0.1962 0.2147 -0.2787 0.2683 0.2332 0.1662 0.2044 0.3927 -0.2562 0.2311 -0.1491 0.2072 0.1693 -0.1546 0.2831 0.2062 -0.1696 0.3073 0.2981 0.2887 -0.1098 0.1982 0.1541 0.3167 -0.3097 0.1493 -0.1626 0.2238 0.2048 -0.1027 0.2766 0.3661 0.2736 0.2481 0.2891 0.3775 0.1735 -0.2077 -0.2529 -0.2498 0.1942 -0.1295 0.2267 0.2615 0.1994 -0.1296 0.1433 0.2078 0.3216 0.3787 0.2442 0.3827 0.3939 -0.1968 -0.1724 0.3307 0.1309 0.2192 -0.1868 0.4814 0.2795 0.3536 -0.1190 -0.1956 0.1671 -0.2343 0.2524 0.2427 -0.2138 -0.2474 0.1721 0.1910 0.2432 -0.1331 0.2922 0.3616 0.3717 -0.1812 -0.2083 0.4056 -0.1721 -0.2196 0.2340 0.2319 -0.1691 -0.1648 -0.1876 -0.1861 -0.2041 0.2805 0.1835 0.1981 -0.3333 0.2820 0.2396 -0.2332 0.2970 -0.1844 0.1177 0.2670 0.2032 0.2613 0.3031 0.2146 0.2164 -0.2298 0.2096 0.1503 -0.2107 -0.1661 -0.1718 0.3610 0.3964 -0.3511 0.2556 0.1936 0.2771 0.2390 0.2680 0.2174 0.2862 0.2125 -0.3100 0.3433 -0.2458 0.2219 0.2871 -0.2392 0.2560" HIT_INDICES="339 453 751 1200 1273 1412 1425 1635 1685 1744 1854 1922 1935 2206 2493 2569 2616 2690 2764 2959 2962 3028 3244 3283 3287 3324 3416 3431 3507 3575 3607 3609 3676 3746 3766 3958 4135 4308" ES_PROFILE="-0.0146 0.0070 -0.0278 -0.1067 -0.1066 -0.1198 -0.1066 -0.1335 -0.1268 -0.1216 -0.1265 -0.1223 -0.1065 -0.1433 -0.1818 -0.1758 -0.1634 -0.1562 -0.1485 -0.1648 -0.1409 -0.1296 -0.1479 -0.1288 -0.1023 -0.0823 -0.0730 -0.0473 -0.0337 -0.0178 0.0061 0.0362 0.0536 0.0714 0.0999 0.0957 0.0987 0.1070" RANK_AT_ES="2492.0000" RANK_SCORE_AT_ES="-0.7268"/>
  <DTG RANKED_LIST="Ranked list_DGE_squamousT11b_vs_all adenosadeno_HSE13-NT copy.rnk" TEMPLATE="na_as_pre_ranked" GENESET="gene_sets.gmt#ZHANG_UTERUS_C14_ENDOTHELIAL_MMRN1_HIGH_CELL" ES="-0.2600" NES="-0.9070" NP="0.5796" FDR="1.0000" FWER="1.0000" RND_ES="0.1973 -0.2639 0.1881 -0.3993 -0.5186 -0.2560 -0.2567 -0.2678 -0.2072 0.2350 0.1760 0.3911 0.3027 0.2972 0.3218 -0.2854 0.3627 -0.2955 -0.2110 0.1438 -0.2211 0.1638 0.2405 -0.1751 0.2274 0.4321 -0.3574 -0.3885 0.1796 0.2984 -0.3285 -0.2782 -0.2934 -0.4634 0.2760 0.2382 -0.2702 -0.2187 -0.3319 -0.2157 0.3767 0.4267 0.2686 0.2946 -0.2572 -0.3133 -0.4024 0.3766 0.3122 0.1707 -0.2664 0.3226 -0.1590 -0.3634 -0.3062 0.2485 0.3277 -0.2419 0.1709 0.4131 0.3780 -0.2431 -0.2415 -0.1877 -0.3906 0.2903 -0.5226 -0.3147 -0.4325 0.4822 0.3095 -0.2895 0.3557 0.4366 -0.4678 0.1975 -0.3094 -0.3243 0.4001 0.4679 0.2140 0.1998 -0.3517 0.3235 -0.3239 -0.1984 0.2869 0.3912 0.3203 -0.3939 -0.4106 0.3085 0.5487 0.2714 -0.2217 0.5583 0.3974 0.3262 0.1342 -0.2504 -0.2426 0.2409 -0.2202 0.1451 0.1724 -0.2542 -0.1842 0.2619 -0.1708 -0.2440 -0.3140 -0.3841 -0.3766 -0.2661 0.4174 0.3413 -0.2426 -0.2409 -0.2131 0.3528 0.2994 -0.2141 0.4533 -0.2895 0.4662 -0.3299 0.2596 0.3338 0.3402 -0.2729 0.3048 -0.3455 -0.2726 -0.2005 0.2038 0.3325 0.2957 0.2269 -0.3800 -0.2876 0.4435 -0.3557 -0.4003 -0.4052 0.2741 0.3614 0.2325 0.1963 0.2683 -0.2494 -0.2589 0.3288 -0.4099 -0.2530 0.2243 -0.3107 -0.3587 -0.2807 -0.3182 -0.1997 0.3232 -0.5222 -0.1892 0.2179 -0.2372 0.5211 0.2920 -0.3252 -0.3815 -0.2879 0.3316 -0.2127 -0.4006 0.3606 -0.3076 0.2070 0.3659 -0.2877 0.3531 0.3964 -0.1158 -0.1938 -0.4104 0.2793 -0.3882 0.2473 0.3656 -0.1219 -0.2504 -0.1893 0.4395 0.3788 0.3057 0.2694 0.2566 0.3981 -0.1847 0.4004 -0.3314 -0.3427 -0.2859 0.1895 0.3178 0.2373 -0.2330 -0.4735 0.3553 -0.2348 -0.3004 -0.3364 0.3101 -0.2590 -0.2102 -0.2346 -0.1906 0.3198 -0.1989 0.3547 -0.2437 0.2522 0.2588 0.2944 -0.3060 0.1453 -0.2788 0.1520 -0.2923 0.1948 -0.2171 0.1669 -0.3254 -0.3068 -0.3010 -0.3160 0.3084 0.3707 0.4243 0.1817 -0.2123 -0.5212 -0.3742 0.1286 -0.1758 0.4130 0.2737 -0.2405 0.5657 -0.2231 -0.3063 0.3305 0.1789 0.1422 -0.2676 0.2779 -0.1769 0.1796 -0.2281 -0.4279 0.2499 -0.3996 0.2053 -0.1428 0.1979 -0.2204 0.2893 -0.2242 0.2416 0.2309 -0.2534 0.3806 -0.3161 0.2361 -0.2039 0.3124 0.2948 -0.3260 0.1943 0.2723 0.3336 -0.3645 0.2962 0.2360 -0.2769 0.4006 -0.1861 -0.2286 0.1366 0.1597 0.3986 -0.2591 -0.2999 -0.4331 0.2121 -0.2451 -0.1927 -0.1790 -0.3257 0.3301 -0.2641 0.5506 -0.1649 0.2279 0.3090 -0.2906 0.2932 0.3035 0.2770 0.3801 0.4146 -0.3210 -0.1825 0.2071 -0.2540 0.1804 -0.3612 0.4249 -0.3619 0.2586 -0.3076 0.3617 0.4515 0.2897 -0.2852 -0.1889 -0.2952 -0.3079 -0.2639 -0.1293 -0.2886 0.4353 0.1660 -0.2740 0.3833 0.2383 0.2740 0.2478 -0.2637 0.3454 0.1942 0.3598 0.1958 0.1836 0.4099 -0.3615 -0.3390 -0.1446 -0.2938 -0.4030 -0.3866 0.4833 -0.1788 -0.1793 -0.1297 0.3186 -0.2723 -0.2183 -0.3027 0.3465 -0.4719 -0.2751 -0.2757 -0.3474 -0.3719 -0.1899 0.1734 -0.1711 0.1656 0.2351 -0.2608 0.4680 0.2322 0.1608 -0.1981 -0.4594 0.2027 -0.1889 0.3110 0.3278 0.2286 -0.1271 -0.2755 -0.2901 -0.1656 -0.2895 -0.3333 -0.2109 -0.3058 -0.4414 -0.2776 0.2849 -0.2168 -0.1565 0.4182 0.4403 -0.3299 -0.2832 -0.5011 -0.1783 -0.3442 -0.1939 0.2876 0.1746 -0.2204 -0.4949 -0.3444 0.2120 -0.2838 -0.3493 0.3732 -0.2363 0.2353 0.5147 -0.2363 -0.3386 -0.4059 0.4254 0.3682 0.3121 0.4190 -0.4699 0.2395 -0.2642 0.2936 0.2698 0.3794 0.1928 0.3343 0.2494 -0.2078 -0.3053 -0.2447 0.3040 0.3067 0.3112 -0.3351 0.3057 -0.1382 -0.3786 -0.2905 -0.3326 0.5446 0.2706 -0.2342 0.2144 0.3044 0.2826 -0.4498 -0.3255 0.3935 -0.3801 0.3812 0.3588 0.4996 -0.2755 0.1758 0.3711 -0.3878 0.1816 0.1293 -0.1962 0.3508 -0.4194 -0.1721 -0.3535 -0.2407 -0.2313 -0.2328 0.2682 0.5331 0.1943 -0.4614 0.3985 0.3064 -0.3921 0.3816 0.2837 -0.4289 0.3796 0.1982 0.3659 0.3995 0.3370 0.2775 -0.4061 0.3354 -0.2089 0.4108 0.3834 0.4965 0.3426 -0.1759 0.1480 -0.1837 0.2107 -0.4209 0.2534 -0.3572 -0.2782 -0.2520 -0.4133 0.2092 -0.1859 0.2170 0.2635 -0.2216 -0.3595 -0.2175 -0.1483 0.2959 -0.2536 -0.1400 -0.1618 0.2961 0.3353 0.3316 0.2347 -0.3174 0.1565 0.4698 -0.1681 -0.2123 -0.3225 -0.2433 -0.2975 0.2026 -0.3834 0.3478 0.3602 -0.1756 0.2099 -0.3218 -0.1598 0.3451 0.2006 -0.1900 -0.3775 -0.3584 -0.2270 -0.2429 -0.4631 -0.2614 -0.2612 -0.3045 0.2268 0.2987 -0.3210 0.1643 0.2699 -0.2442 -0.3210 0.2686 0.2588 0.3325 0.2973 0.2659 0.3315 0.1986 -0.2677 0.3488 0.3352 0.4232 0.2078 0.2949 -0.2426 0.2444 -0.3019 0.1706 -0.2254 0.3721 0.2152 0.1636 0.3944 -0.3315 0.2536 0.3558 -0.1657 0.3222 -0.2534 -0.1674 -0.5908 0.2386 -0.2688 -0.3015 -0.2585 -0.1944 -0.3990 0.2362 -0.2535 0.1649 0.3489 0.3529 0.4831 0.4479 -0.3951 -0.5262 0.2325 -0.1579 -0.2236 -0.2803 -0.1451 -0.2475 0.4021 0.3168 -0.2600 -0.2087 0.2657 0.1691 0.1595 0.2101 -0.2584 0.2102 0.3426 0.2422 -0.3221 -0.2407 0.4075 -0.3550 0.3141 0.4819 -0.1521 -0.2362 -0.1441 -0.2328 0.1968 0.5038 -0.2360 -0.2580 0.1702 -0.2494 -0.3491 -0.2966 -0.2711 0.1563 -0.3849 -0.1659 0.3167 0.3660 0.2548 -0.2126 0.2777 0.4136 -0.1214 0.4004 -0.2585 0.3574 0.4002 0.2863 -0.3101 0.3231 0.1546 -0.3085 0.2861 0.2560 -0.1839 -0.3372 0.2715 -0.1571 0.1606 0.3179 0.3068 -0.3401 0.3320 -0.2559 -0.2041 -0.2911 -0.5660 -0.3622 -0.2776 0.1836 -0.2283 -0.4325 -0.3143 0.3813 -0.3233 -0.3731 -0.2608 0.4495 0.1570 -0.2990 -0.3066 -0.3134 0.4136 0.3255 0.4414 -0.2228 -0.1776 -0.3748 0.2519 0.2634 -0.3353 -0.3136 0.3685 -0.1827 0.4285 -0.3165 -0.2599 0.2803 -0.3483 -0.3566 0.2737 -0.2484 0.4984 -0.2512 -0.2740 0.4193 -0.3333 -0.2545 -0.3517 -0.3019 -0.2043 0.3274 0.1613 0.2277 0.3237 -0.2591 -0.2919 -0.2882 -0.2075 0.3512 0.1339 0.1690 -0.3212 -0.2258 0.3803 -0.2182 -0.2570 -0.1652 -0.2925 0.2278 -0.1550 -0.4116 0.4323 0.4854 -0.2374 0.3686 -0.2649 0.3490 -0.2642 0.3126 -0.3257 -0.3843 -0.3125 0.3093 -0.1617 0.3122 0.2243 0.3072 -0.2216 0.2354 0.2097 -0.4240 0.1216 0.2676 -0.2848 0.3298 -0.1630 0.2031 -0.3883 0.4577 0.2338 0.1491 -0.4126 -0.5342 0.2978 0.1261 0.3182 -0.4069 0.3293 -0.2783 -0.2926 -0.2470 0.4103 0.2560 -0.2599 -0.2315 -0.3449 -0.2955 -0.2791 0.2560 -0.3509 -0.3227 -0.2986 0.1754 0.3995 -0.2018 0.3935 0.3836 -0.3190 -0.3260 -0.1867 -0.3055 -0.2105 -0.2804 0.2093 -0.4123 0.1214 0.5477 0.1275 0.2368 -0.3553 0.4526 -0.2460 0.2212 -0.2290 0.3818 -0.3415 0.5358 -0.3349 0.2158 -0.2846 0.4036 0.1401 -0.2118 0.3058 -0.1829 0.1855 0.2351 0.3342 0.3643 -0.2601 0.2851 -0.1576 -0.2848 0.2304 -0.2803 0.4436 -0.1862 0.2401 0.2482 0.3097 -0.2941 0.1888 0.4648 -0.3348 0.3558 -0.3261 0.3024 0.2841 0.2660 -0.1743 0.3396 -0.3055 -0.2500 0.4886 -0.3121 0.1996 -0.2314 0.2407 -0.2849 -0.2889 -0.2950 0.1831 0.3535 -0.3301 -0.3319 -0.2049 -0.2610 0.2471 0.3821 -0.3461 0.2828 0.4380 -0.1874 -0.2322 0.4150 0.4945 0.2067 0.1546 -0.4441 -0.1623 0.2496 0.1803 -0.2167 -0.2587 -0.2232 0.2978 -0.4411 0.2419 -0.2442 0.2593 -0.3476 -0.3653 0.2256 -0.2801 0.2938 -0.2268 -0.2090 -0.2413 0.4362 -0.2575 -0.3299 0.5639 -0.1691 0.1335 -0.3151 -0.3282 0.1818 -0.1822 0.4286 0.3316 -0.2489 0.2347 -0.3560 -0.3360 -0.5114 0.3404 -0.3425 -0.2028 0.3300 -0.3312 0.1947 0.2819 0.3628 0.3994 -0.3072 0.2539 -0.3384 -0.4796 0.1659 -0.4494 -0.3138 0.3157 0.2767 -0.2391 0.2206 0.3739 0.4761 0.3417 -0.1921 -0.3372 0.2938 -0.3856 -0.5376 0.2018 -0.3413 0.1210 -0.3405 0.5170 -0.4222 -0.2432 -0.2344 0.1809 0.1610 0.2039 -0.3703 -0.2768 -0.2329 -0.2298 0.1867 -0.2610 -0.2970 -0.2287 0.2588 0.2499 0.2418 0.3335 0.2966 -0.2991 0.2410 0.4653 -0.3074 0.1578 0.4090 -0.2927 0.3839 0.2454 0.3481 0.3079 -0.1767 -0.2509 0.3003 -0.1386 0.3747 0.3257 -0.2714 -0.3055 0.3610 0.2854 0.4279 0.4587 0.3201 -0.2672 -0.2881 0.3155 -0.4779 -0.2600 0.3753 -0.1966 -0.3490 0.2919 0.1701 -0.3886 0.2598 0.3096 0.2923 0.2639 0.4894 -0.2491 0.2257 -0.4945" HIT_INDICES="273 289 565 902 1001 1019 1095 1167 1480 1675 3500 3769 3936 4397 4421 4471 4560" ES_PROFILE="0.0537 0.1558 0.1625 0.1300 0.1417 0.1695 0.1816 0.1916 0.1538 0.1420 -0.1884 -0.1893 -0.1643 -0.1791 -0.1010 -0.0237 0.0541" RANK_AT_ES="4396.0000" RANK_SCORE_AT_ES="-1.6358"/>
  <DTG RANKED_LIST="Ranked list_DGE_squamousT11b_vs_all adenosadeno_HSE13-NT copy.rnk" TEMPLATE="na_as_pre_ranked" GENESET="gene_sets.gmt#DESCARTES_ORGANOGENESIS_CARDIAC_MUSCLE_LINEAGES" ES="-0.2165" NES="-0.8936" NP="0.6198" FDR="1.0000" FWER="1.0000" RND_ES="0.2651 0.2762 -0.1648 0.1841 0.2625 -0.1967 0.3334 -0.1558 -0.3271 -0.2664 -0.2678 -0.2393 0.3412 -0.1841 0.3709 -0.2237 0.2786 0.3992 -0.3484 0.3183 0.2245 -0.2683 0.4959 0.2990 0.2492 0.2285 0.1779 0.2462 0.3307 0.2327 -0.2184 0.2474 0.2365 -0.2591 0.3198 -0.1747 0.3311 -0.0951 0.2260 0.3014 -0.1903 -0.2059 -0.2309 -0.3249 0.3029 -0.2794 0.1419 0.3149 -0.3845 -0.2187 -0.2491 0.2191 0.2444 0.3770 0.1278 -0.1862 -0.1711 -0.1860 0.2008 0.1864 0.3386 -0.2458 -0.2599 0.4567 -0.2152 0.1148 0.2335 0.3399 -0.3311 0.1617 0.2997 0.2348 0.2786 0.2024 0.3103 -0.2973 0.1268 -0.3734 -0.2670 -0.2704 -0.2461 0.1870 -0.1408 0.3448 -0.2682 -0.4439 -0.2013 0.2361 -0.1864 0.2318 -0.3366 0.4369 -0.2906 0.2733 -0.1463 0.3282 0.1484 -0.1656 -0.3451 -0.2586 -0.1987 0.3123 -0.1825 0.3404 0.4137 -0.2671 0.3582 0.2953 -0.1539 0.3441 0.2528 -0.1774 -0.1453 0.3269 -0.3052 0.3285 -0.2850 -0.2867 0.3173 0.4289 0.1366 -0.1895 0.1799 -0.3917 0.2822 0.3014 -0.2282 -0.2601 0.2889 0.3068 0.2503 -0.2467 0.1405 0.1672 0.3211 -0.1671 -0.2113 -0.3093 0.2847 0.1663 0.3024 -0.1579 0.2584 0.2913 0.2207 0.2584 -0.2354 0.2806 0.3007 -0.3417 -0.2747 0.2954 0.2541 -0.2435 0.1975 -0.1885 0.3903 0.2370 0.3055 0.2494 0.3911 0.1832 0.1982 0.2841 0.1994 0.3352 -0.1441 0.2186 -0.1919 -0.2525 0.4543 -0.2141 0.2981 -0.1978 -0.3599 -0.2078 0.3437 0.2476 0.2663 -0.2153 0.1571 -0.3267 -0.2273 0.2413 -0.1241 -0.2431 -0.1456 0.3212 -0.3394 0.2546 0.1336 -0.2087 0.4276 -0.2348 0.2485 0.2191 0.2043 -0.0921 0.2498 -0.2299 0.2779 -0.1135 -0.1468 0.2231 0.2155 0.1834 -0.1501 0.2571 0.1909 0.2524 0.1385 0.2072 0.2692 0.1984 -0.2813 0.1886 -0.2911 -0.1773 -0.2203 0.3054 -0.3574 -0.2563 0.1443 0.3227 0.3642 0.3227 0.1451 -0.1417 0.2583 -0.2486 0.3397 0.1491 0.1758 0.1224 0.2014 0.3541 0.5077 -0.2338 -0.2165 -0.3333 0.2408 0.4250 -0.1842 -0.2168 -0.2338 0.3645 0.2505 0.1804 0.2184 0.4228 0.3365 0.2920 0.2539 0.2943 0.2665 -0.2251 -0.2466 -0.2819 -0.3553 0.3664 -0.3343 -0.2762 -0.2162 0.2994 0.3307 0.1716 0.1766 0.2402 -0.2553 0.2069 0.3638 -0.2555 -0.2760 -0.3837 0.2676 0.3109 -0.2289 -0.3466 0.3033 0.3422 0.2326 0.1421 -0.2414 0.2799 -0.3953 -0.3566 0.2836 -0.2391 0.1852 0.3286 -0.2112 -0.1243 -0.3346 0.2211 -0.1970 -0.2525 -0.1920 0.2466 -0.1811 0.2959 -0.2563 0.2284 0.2269 -0.1984 0.1975 0.2893 0.2085 0.3025 0.2811 0.2632 0.1446 0.3066 0.3057 -0.1513 -0.3156 -0.1319 0.2958 0.2184 -0.2864 0.2348 0.2032 -0.1520 -0.3813 0.4092 -0.2305 0.2605 0.1666 0.3618 -0.1692 -0.2005 -0.1791 0.3587 0.3798 0.1576 0.2421 0.2439 -0.2264 -0.3503 -0.2759 -0.1961 0.3247 0.3636 0.4107 0.3998 0.1616 -0.1409 -0.2495 -0.3203 0.2148 0.3487 0.3137 -0.2071 0.2322 0.2729 0.2068 -0.1679 -0.2025 0.1812 0.2125 -0.1703 -0.2652 -0.2662 0.2613 0.2968 0.3293 0.1891 0.2840 0.3410 0.3043 -0.2541 -0.1425 0.3260 -0.2274 -0.1425 0.2062 -0.2616 0.3250 0.2709 -0.2413 0.1964 0.3466 0.2194 0.1661 0.2906 0.2325 0.1975 0.3927 0.2889 0.3124 0.1467 0.4166 0.1654 -0.2301 -0.2201 0.1862 0.2915 0.3092 0.2833 -0.3267 -0.3204 0.2084 -0.2144 -0.2000 -0.2736 0.2625 -0.2449 0.1767 0.3174 -0.2617 -0.3049 -0.3267 0.2430 -0.2110 -0.2032 0.2836 0.1344 0.2036 0.3189 -0.1794 0.2537 -0.3914 -0.2100 -0.2244 0.2873 0.2901 0.3362 -0.2564 0.2219 -0.2061 0.2540 0.2900 -0.3765 0.2503 -0.1975 0.3225 -0.2430 0.2061 -0.3658 -0.1971 0.3605 -0.3809 0.1728 -0.2355 -0.2004 -0.3640 0.2422 -0.2509 -0.1953 -0.2302 -0.1664 0.4684 -0.1956 -0.2003 -0.3017 0.2220 -0.2693 -0.1809 -0.0949 -0.1655 -0.1772 0.2303 0.3949 -0.3505 0.1795 0.1924 -0.1327 0.3547 -0.1435 0.2531 -0.2931 0.2301 0.2230 -0.2034 0.1423 0.1243 0.2468 0.4766 0.2096 0.2389 0.2609 0.1282 -0.4117 0.2437 -0.2033 0.3862 0.2553 -0.2175 0.4209 -0.2328 0.1313 -0.2298 -0.1613 -0.2507 0.2936 0.2111 -0.2534 -0.1613 0.2407 0.3148 0.2675 0.2117 -0.2764 0.2965 -0.2422 -0.2232 0.1989 -0.1183 -0.0997 0.2277 0.1997 0.3196 0.3658 0.4795 0.1859 0.3806 0.1983 0.2949 0.2202 0.4105 -0.1663 0.2032 0.1456 0.4181 -0.2375 0.4249 0.2826 -0.2348 0.1906 -0.3245 0.1796 0.1996 0.1875 -0.2924 0.1606 0.4311 0.3225 0.4054 0.4004 0.1875 -0.3993 -0.2954 -0.4471 0.4093 0.2181 0.1898 -0.1781 -0.2168 0.3462 -0.2460 0.2850 0.1735 -0.1768 0.1711 -0.2866 0.1230 0.4010 0.3626 -0.1819 0.2502 -0.2179 -0.3011 -0.2470 0.3732 -0.2702 0.1149 0.4054 0.2112 0.3990 0.3491 0.2089 -0.1468 0.1742 -0.2306 -0.2753 -0.2267 -0.1864 0.2390 -0.2318 -0.2908 -0.2104 0.1990 -0.2937 -0.3008 -0.1797 -0.1864 -0.2878 -0.3226 -0.1780 0.2145 0.2445 0.1381 0.2544 0.1741 0.1861 0.3171 0.2429 -0.2340 0.3034 0.1681 0.3125 -0.3447 0.2339 -0.1714 0.1971 -0.2002 -0.1495 -0.1666 0.2906 0.4003 -0.3638 0.3604 0.2428 0.1985 -0.1913 0.2375 0.1509 -0.2355 -0.3017 0.1744 0.3225 -0.3708 -0.2178 0.4760 0.2081 0.2263 0.1490 -0.2577 0.2482 -0.2601 0.2892 0.2957 0.2627 -0.1866 0.3587 -0.2182 -0.3253 -0.3701 -0.2396 0.3107 0.2718 0.1064 0.2531 -0.2624 0.1389 0.1955 0.4269 0.3237 0.3200 -0.4163 -0.3231 -0.3556 0.2465 -0.2450 -0.2226 0.2438 0.1720 -0.2568 0.2899 0.1839 0.2336 -0.3054 0.2843 0.2177 -0.2268 0.2499 0.2332 -0.2015 -0.1905 -0.3660 0.2216 0.2748 0.2143 0.3042 0.2952 -0.2642 0.2278 0.3760 0.4141 -0.1985 -0.2125 0.3423 -0.2642 -0.2003 0.2348 0.2804 0.1923 0.3292 -0.3876 0.2325 -0.1903 -0.3094 0.3178 -0.2422 0.1208 0.2500 -0.1464 0.2238 -0.1953 -0.2672 -0.2074 -0.1784 0.4182 -0.2036 0.2383 -0.3061 0.2504 -0.2554 0.2843 0.2435 -0.2217 -0.3413 -0.2120 0.2016 0.2016 -0.3287 -0.2575 0.2484 0.1862 -0.2838 0.2052 -0.2328 0.3211 0.1390 0.1889 0.1863 -0.2363 -0.2119 -0.2347 0.1850 -0.2866 0.5073 -0.3145 -0.2217 0.3106 -0.1642 0.2413 -0.2875 0.2374 -0.1267 0.2036 0.2361 0.3506 -0.1911 -0.2080 -0.3007 -0.2374 0.3690 0.2309 0.2653 0.3144 0.3349 -0.2645 -0.2250 -0.2289 0.2060 0.2484 0.2642 -0.3371 0.1771 0.3317 0.1944 -0.1842 -0.2346 -0.1958 0.2054 -0.2497 0.3136 -0.1946 0.2754 -0.2850 -0.2395 0.2630 -0.1339 -0.2434 0.2835 -0.2194 0.2300 -0.3170 0.2290 -0.3795 0.2700 -0.1255 -0.1513 0.1748 0.3746 0.2441 -0.1895 -0.1053 -0.1388 0.3232 -0.3014 -0.2255 0.1812 -0.1884 -0.1903 -0.2370 -0.1717 -0.2031 0.3699 0.3875 -0.3194 -0.3337 -0.3397 0.2672 -0.1714 0.3768 0.1339 0.2244 -0.1938 0.2320 0.2732 0.4382 -0.2236 0.2404 0.1911 0.2973 -0.4112 0.1555 0.1348 0.2887 0.2997 -0.2477 0.2300 0.5152 0.3570 -0.1861 -0.2366 0.1946 -0.4332 -0.1814 -0.1508 -0.1477 -0.2056 0.1718 0.1393 0.3932 -0.2273 0.2249 0.2671 0.3248 0.2154 -0.2241 0.2469 -0.1763 -0.2420 -0.3693 -0.2047 0.3400 -0.3519 0.3514 -0.4087 -0.2486 -0.2258 0.2520 -0.1859 -0.1855 0.1494 0.1883 0.2138 -0.2371 -0.2664 -0.2483 0.2217 -0.2010 -0.2143 -0.2176 0.1971 0.1921 -0.2776 -0.2481 -0.2307 -0.1872 0.3165 0.2209 -0.1622 -0.1675 -0.2281 -0.2071 0.1604 0.1555 0.2619 0.2030 0.2835 -0.1756 0.3747 0.1428 -0.3129 0.2083 -0.2770 -0.1388 0.1275 0.1988 0.3505 0.2494 -0.2305 0.1635 0.3167 -0.2191 0.2397 0.1271 0.1651 0.2575 0.2786 0.3443 -0.1412 0.2357 -0.2249 0.3022 -0.3045 0.2092 0.2205 -0.1470 0.3721 0.3907 -0.2957 0.2881 -0.1837 0.2234 0.4162 -0.4184 -0.2136 0.2170 0.2201 -0.2216 0.3316 -0.1889 0.3106 0.2317 0.1892 -0.2257 0.1884 -0.2272 0.3672 -0.2506 0.2580 -0.4074 0.2514 0.3756 0.4734 0.2209 -0.3205 -0.2254 0.1994 0.2866 -0.3180 -0.1800 0.1704 0.2731 -0.2572 -0.2597 0.2338 0.3251 0.3217 0.2410 -0.2322 0.1955 0.3460 0.1015 -0.3623 0.1920 -0.2917 0.3500 0.2782 0.2142 0.1964 -0.3927 -0.2472 -0.2591 -0.2392 0.1447 -0.2201 0.3528 0.1884 0.2074 -0.2773 -0.1486 0.1444 -0.2339 0.1783 -0.2755 -0.2628 -0.1855 -0.2331 -0.3922 0.2986 -0.2054 0.3410 0.2267 0.2844 0.3977 -0.2849 0.3186 0.3164 -0.3969 0.3168 -0.2925 0.2000 0.3653 0.3540 0.2844" HIT_INDICES="206 248 323 379 460 584 800 816 927 1262 1457 1823 2228 2487 2783 3251 3326 3508 3554 3589 3938 4098 4109 4241 4490 4666 4759 4777" ES_PROFILE="0.0246 0.0779 0.1156 0.1510 0.1752 0.1824 0.1608 0.1803 0.1767 0.1207 0.0947 0.0347 -0.0316 -0.0660 -0.1066 -0.1795 -0.1699 -0.1810 -0.1633 -0.1429 -0.1833 -0.1812 -0.1476 -0.1360 -0.1399 -0.1165 -0.0631 0.0090" RANK_AT_ES="4097.0000" RANK_SCORE_AT_ES="-1.3223"/>
  <DTG RANKED_LIST="Ranked list_DGE_squamousT11b_vs_all adenosadeno_HSE13-NT copy.rnk" TEMPLATE="na_as_pre_ranked" GENESET="gene_sets.gmt#TABULA_MURIS_SENIS_BRAIN_NON_MYELOID_NEURON_AGEING" ES="-0.1294" NES="-0.8748" NP="0.8443" FDR="1.0000" FWER="1.0000" RND_ES="0.1875 0.2199 0.1339 0.1972 0.1969 0.1268 0.1869 0.1438 0.1280 0.1242 0.2100 0.1653 0.1911 -0.1965 -0.1563 0.1655 -0.1458 0.1474 -0.1496 -0.1478 -0.1378 0.1873 0.2021 -0.1305 0.1775 -0.1567 0.1253 0.1473 0.2059 0.2116 0.1530 0.1630 0.1922 -0.1328 0.1598 0.2194 0.1691 0.1349 0.1729 0.1844 0.1664 0.1332 0.1422 -0.1461 0.1593 0.1182 0.1792 -0.1776 0.1642 0.1941 -0.1460 0.1973 0.1471 0.1252 -0.1649 0.1542 0.2455 0.1618 0.1990 0.1645 0.2214 0.1861 0.2399 0.1960 0.1748 0.1617 0.1715 0.1346 -0.1941 0.1864 0.1761 0.1418 0.1737 0.1470 -0.1347 -0.1308 -0.1449 0.1529 0.1889 0.1686 0.2630 0.1447 0.1974 0.1757 -0.1305 0.1672 0.1752 -0.1467 -0.1374 -0.1643 0.1837 -0.1307 0.2361 0.1479 -0.1343 0.1462 0.2571 0.2163 0.1727 0.1962 0.2058 0.1225 -0.1334 0.2190 0.1463 -0.1540 -0.1329 -0.1411 0.2136 0.2109 0.1605 0.1475 -0.1355 -0.1413 -0.1561 0.1561 0.1841 0.1831 0.1700 0.1662 -0.1328 0.1338 -0.1757 0.2001 0.1822 0.1333 -0.1193 -0.1501 -0.1439 -0.1618 0.1662 -0.1354 0.1338 0.1656 -0.1491 -0.1626 0.1511 0.1942 0.1888 0.1433 0.1312 0.2108 0.1442 0.1228 0.1592 0.1793 0.1495 -0.1488 -0.1629 0.1634 -0.1391 0.1793 0.2104 -0.0822 -0.1380 0.1737 0.1830 0.1357 0.1799 0.1523 0.1674 0.1921 0.1452 0.1522 0.1887 0.1348 0.1898 -0.1471 0.1679 -0.1293 -0.1541 0.1718 -0.1676 -0.1346 0.1359 0.1626 0.1510 0.1298 -0.1786 -0.1252 0.1409 0.1643 0.1244 0.1997 0.1335 0.2334 0.1558 -0.1345 0.1685 0.1529 0.2092 0.1603 0.1758 0.1869 0.1779 -0.1716 -0.1418 0.1717 0.1543 0.1758 0.1409 -0.1277 0.1428 0.2028 -0.1350 -0.1221 -0.1207 -0.1248 -0.1696 0.2131 0.1506 -0.1539 -0.1375 0.1712 0.1650 0.2353 0.1095 -0.1654 0.1176 -0.1202 0.1686 0.1748 0.2023 0.1558 0.1536 -0.1680 0.1351 -0.1482 0.1994 0.2032 -0.1456 -0.1864 0.1345 0.1609 -0.1526 0.1963 0.1424 0.1869 0.1235 0.1463 0.1215 0.1354 0.2356 -0.1561 0.1624 0.2262 -0.1812 0.1826 -0.1250 -0.1236 -0.1251 0.1512 0.1556 0.1677 0.2145 -0.1275 0.2290 -0.1386 0.1282 0.1723 0.2058 0.1717 0.1758 0.1432 -0.1575 -0.1839 0.1699 0.1707 -0.1498 0.1407 -0.1394 0.1816 -0.1355 0.1114 -0.1778 0.1521 -0.1605 0.1725 0.1362 0.1789 0.1560 0.1548 0.1549 0.1777 -0.1378 0.2047 0.1334 -0.1363 -0.1660 0.1113 0.1909 0.1806 0.1627 0.1526 0.2368 -0.1440 -0.1451 0.1882 0.1361 0.1308 0.1741 0.1694 -0.1524 -0.1369 0.1995 0.2296 0.1554 -0.1708 0.2040 0.1691 0.1480 0.1978 0.1319 -0.1344 0.1656 -0.1989 0.1569 0.1486 0.1950 -0.1381 0.1460 -0.1322 0.1052 0.2100 0.1402 -0.1141 0.1338 -0.1648 0.1715 0.2073 -0.1672 0.1479 0.1699 0.1287 -0.1544 0.2032 0.2359 0.1425 -0.1609 0.1309 0.2244 0.1543 0.1532 0.1973 -0.1642 0.2025 0.1254 0.1686 -0.1068 0.1964 -0.1573 0.1943 -0.1332 -0.1246 0.1237 0.1721 0.1943 0.1412 0.1889 0.1581 0.1781 0.1839 0.1291 0.1361 -0.1460 0.1417 -0.1327 0.1411 0.1780 0.1555 0.1714 0.1553 -0.1340 0.1771 0.2159 0.1556 -0.1191 0.1860 0.1661 -0.1255 0.1502 -0.1495 0.1392 0.1341 0.1283 -0.1308 0.1423 0.1728 0.1651 0.1947 -0.1344 0.2257 0.1521 -0.1502 0.2143 -0.1780 0.2147 0.1542 0.1302 0.1590 -0.1379 0.1343 -0.1349 0.1505 0.2080 0.1223 0.1907 -0.1549 0.1842 0.1562 -0.1483 0.1720 0.2509 0.2213 0.1714 0.1575 0.1674 0.1757 -0.1585 0.1770 0.1834 -0.1330 0.1117 0.1395 0.1583 0.1219 0.2122 -0.1685 -0.1643 0.1641 0.2592 0.1855 0.1556 0.1612 0.1657 -0.2033 0.1757 -0.1018 0.1576 0.1629 0.1222 0.1576 -0.1589 0.1458 0.1149 0.1459 -0.1750 -0.1750 0.1547 0.1945 0.2050 -0.1258 0.1524 0.1629 0.1884 -0.1807 0.1691 -0.1634 0.1526 0.1444 0.1652 0.2064 0.2151 0.1487 0.2176 0.1595 -0.1588 0.2058 0.2076 0.1417 -0.1583 0.1348 0.1267 -0.1489 0.1740 0.1284 0.2216 0.1667 0.1246 0.1398 0.1689 0.1453 -0.1471 -0.1466 0.1413 0.2116 0.1809 0.2063 0.1532 0.2015 -0.1395 0.2278 0.1516 0.1606 0.1465 0.1543 -0.1704 -0.1368 0.1882 -0.1227 0.1382 -0.1409 -0.1442 0.1308 -0.1247 0.1615 0.1492 -0.1503 0.1885 0.1838 0.1662 -0.1727 0.2501 -0.1100 0.1368 -0.1469 0.1311 0.1524 -0.1444 0.1797 0.1730 0.1258 0.1317 0.1626 0.2044 0.1299 0.1898 0.1588 0.1746 0.2109 0.1785 -0.1430 0.1674 0.1919 0.1807 0.1591 -0.1481 -0.1356 0.2131 0.1355 0.2357 0.1925 0.1752 0.1692 0.1620 0.1717 -0.1403 0.1555 0.1575 0.1341 0.1872 0.2049 0.1371 0.1428 0.1205 0.1482 -0.1514 0.1631 0.2129 0.1487 0.1289 0.2217 0.1688 0.2212 -0.1607 -0.1233 0.1591 0.1011 0.1979 0.1397 0.1790 0.1734 0.2081 0.1994 0.1298 0.1499 -0.1585 0.1312 0.1062 0.1458 -0.1120 0.1520 -0.1329 0.1374 0.1419 0.1774 0.1185 0.1549 -0.1253 0.1996 0.1924 0.1271 0.1768 -0.1356 -0.1595 0.1253 0.1296 0.1766 0.1526 0.1304 -0.1539 0.1589 0.1666 0.2393 0.1407 -0.1299 0.1742 -0.1207 0.1812 0.1947 0.2123 0.1309 0.1804 -0.1579 0.1583 -0.1583 0.2039 0.1035 -0.1653 0.1418 0.1679 0.2156 -0.1719 0.1409 0.1936 0.1221 0.2050 0.1776 0.1219 0.1597 0.1495 0.1760 0.1809 -0.1425 0.1805 0.1524 0.1331 0.1610 0.1492 0.2069 0.1883 0.1344 0.1488 0.1789 -0.1672 0.1749 0.1540 0.1611 -0.1348 0.1418 -0.1588 0.1763 0.1436 -0.1172 0.2089 0.1695 0.1570 0.1881 0.2189 0.1706 0.1464 0.1630 0.2067 0.1148 0.1625 0.1778 0.1469 0.1630 0.1586 0.1478 0.1611 -0.1856 -0.1730 0.1637 -0.1620 0.1375 0.1328 0.1652 0.1417 -0.1430 -0.1328 0.1411 0.1393 0.1567 0.1628 -0.1491 0.2053 -0.1649 0.1726 0.2326 -0.1647 -0.1335 0.1812 0.1634 0.1717 0.2081 0.1727 0.1316 0.1655 0.2035 0.1665 0.1496 -0.1458 0.1853 0.1499 0.1770 0.1820 0.1753 0.1502 0.1811 0.1386 0.1291 0.1801 0.2067 -0.1428 0.1698 0.1791 -0.1542 0.2606 0.1330 -0.1710 0.2035 0.2522 0.1777 0.1481 0.1871 0.1323 0.1503 -0.1667 0.2168 0.1424 -0.1512 0.1685 0.1566 0.1773 0.1564 0.1392 0.1491 0.1625 0.1633 0.1731 -0.1604 0.1425 -0.1873 0.1838 -0.1695 0.1707 -0.1348 0.1667 0.1274 -0.1140 0.1267 0.1505 0.1604 0.2366 -0.1418 0.1862 0.1567 0.1256 0.1925 -0.1439 0.1801 -0.1484 0.1257 0.1574 -0.1481 -0.1307 0.1868 0.1469 0.1588 0.1900 0.1255 -0.1148 -0.2308 0.2131 0.1502 0.1489 0.1783 0.2616 0.1749 0.2224 0.1622 0.1587 0.1627 0.1798 0.1517 0.1638 -0.1380 0.1814 0.2066 0.1645 0.1935 0.1785 0.1299 0.1898 -0.1700 0.1120 0.2200 0.1560 0.1444 -0.1626 0.2200 0.1727 -0.1652 -0.1444 0.1587 0.1834 0.1477 0.1344 0.1748 0.1625 -0.1715 0.1594 0.1420 0.1827 0.1952 0.1339 0.1611 -0.1843 -0.1593 0.1486 -0.1406 0.2931 0.1416 0.1600 0.1218 0.1196 0.1420 0.1402 0.1569 -0.1608 0.2280 -0.1872 0.1596 0.1466 0.1909 -0.1637 -0.1330 0.1744 0.2009 0.2149 0.1758 0.1728 0.1184 0.1166 0.1505 0.2038 -0.1773 0.1675 0.1760 0.1515 0.1376 0.1150 0.1536 0.1529 0.1133 0.1438 -0.1664 0.1295 0.1859 0.2404 0.1187 0.1845 -0.1530 0.1343 0.2193 0.1593 0.1434 0.1477 0.1419 0.1577 0.1237 0.1671 0.1615 -0.1277 0.1989 0.1557 -0.1535 0.1491 0.1935 0.1892 0.1211 0.1810 0.1852 0.2008 0.1638 -0.1623 0.1815 0.1638 0.2135 0.1320 0.2153 -0.1858 -0.1498 0.2144 -0.1415 0.1469 -0.1565 0.1391 0.1306 0.1438 0.2110 0.1363 0.1755 -0.1324 0.1671 0.1665 0.1469 0.2338 0.1749 0.1538 0.1447 0.1423 -0.0731 0.1255 0.2089 0.1504 0.1665 0.1577 -0.1790 0.1523 0.2008 0.1502 0.1947 0.1781 0.1593 0.1935 0.1735 0.2260 0.1823 -0.1395 0.1524 0.2118 -0.1700 -0.1392 -0.1166 -0.1234 0.1269 -0.1485 0.1601 0.1612 0.2059 0.1664 0.2270 -0.1048 0.1328 0.1143 0.1759 0.1444 0.1746 0.1539 0.2208 0.1695 0.1566 0.1436 -0.1148 0.1667 0.1651 0.1998 0.1610 0.1515 0.1326 0.2081 0.1269 0.1930 0.1612 0.1446 0.2265 -0.1661 -0.1664 0.1265 -0.1449 0.1532 0.2009 -0.1640 0.1918 -0.0840 0.1104 -0.1488 0.2531 0.2108 -0.1290 0.1313 0.1738 0.2093 0.2237 0.2034 -0.1577 0.1125 0.1985 -0.1735 0.1411 0.1331 0.1540 -0.1400 0.1862 0.1787 0.1817 0.1724 0.1491" HIT_INDICES="107 145 194 197 233 268 282 289 302 417 448 480 490 498 523 569 574 584 590 664 682 683 712 725 730 770 794 811 825 836 839 846 866 878 902 905 924 976 997 1004 1021 1034 1039 1048 1070 1075 1081 1163 1191 1217 1221 1233 1258 1270 1284 1296 1298 1301 1334 1341 1342 1357 1366 1369 1378 1379 1414 1425 1439 1441 1445 1530 1545 1547 1596 1617 1621 1623 1658 1659 1668 1672 1680 1697 1714 1717 1718 1723 1740 1741 1812 1817 1824 1830 1846 1856 1863 1882 1886 1890 1892 1927 1949 1955 1966 1982 2003 2009 2010 2018 2020 2061 2062 2069 2090 2093 2118 2140 2167 2186 2195 2206 2210 2212 2236 2254 2268 2293 2295 2298 2334 2335 2336 2392 2408 2415 2418 2424 2430 2443 2472 2473 2474 2476 2488 2495 2556 2557 2594 2614 2641 2658 2662 2674 2682 2696 2697 2706 2713 2718 2724 2733 2737 2745 2754 2761 2765 2789 2802 2830 2839 2846 2854 2889 2892 2944 2972 2992 2994 3015 3026 3029 3033 3056 3076 3081 3085 3086 3099 3102 3104 3148 3152 3176 3189 3210 3215 3220 3227 3258 3259 3261 3265 3270 3287 3295 3316 3338 3361 3404 3407 3413 3461 3462 3496 3536 3596 3608 3618 3626 3685 3734 3738 3745 3751 3773 3793 3807 3819 3845 3847 3875 3901 3904 3905 3919 3948 3954 3957 3962 3965 3980 3987 3991 3995 4032 4105 4130 4132 4145 4155 4165 4200 4215 4246 4254 4263 4270 4272 4273 4278 4305 4317 4321 4338 4339 4350 4370 4373 4382 4397 4409 4438 4439 4470 4476 4504 4559 4657 4659 4679 4693 4714 4746 4759 4766 4771" ES_PROFILE="-0.0109 -0.0082 -0.0096 -0.0010 -0.0004 -0.0000 0.0047 0.0109 0.0156 -0.0038 -0.0050 -0.0066 -0.0034 0.0001 -0.0003 -0.0057 -0.0022 0.0002 0.0033 -0.0090 -0.0092 -0.0055 -0.0083 -0.0075 -0.0050 -0.0104 -0.0124 -0.0130 -0.0129 -0.0122 -0.0098 -0.0082 -0.0096 -0.0093 -0.0117 -0.0095 -0.0109 -0.0197 -0.0219 -0.0209 -0.0222 -0.0227 -0.0215 -0.0211 -0.0237 -0.0225 -0.0216 -0.0377 -0.0419 -0.0456 -0.0445 -0.0452 -0.0487 -0.0493 -0.0503 -0.0510 -0.0494 -0.0480 -0.0532 -0.0527 -0.0509 -0.0521 -0.0520 -0.0506 -0.0505 -0.0487 -0.0543 -0.0546 -0.0556 -0.0539 -0.0527 -0.0693 -0.0704 -0.0687 -0.0773 -0.0797 -0.0783 -0.0766 -0.0820 -0.0800 -0.0798 -0.0784 -0.0779 -0.0794 -0.0809 -0.0793 -0.0772 -0.0760 -0.0775 -0.0754 -0.0888 -0.0875 -0.0868 -0.0857 -0.0869 -0.0868 -0.0859 -0.0877 -0.0862 -0.0847 -0.0828 -0.0881 -0.0906 -0.0895 -0.0895 -0.0906 -0.0927 -0.0916 -0.0894 -0.0887 -0.0867 -0.0932 -0.0910 -0.0900 -0.0922 -0.0903 -0.0933 -0.0956 -0.0990 -0.1007 -0.1001 -0.0999 -0.0982 -0.0961 -0.0988 -0.1002 -0.1006 -0.1035 -0.1013 -0.0994 -0.1047 -0.1022 -0.0998 -0.1095 -0.1103 -0.1091 -0.1071 -0.1057 -0.1043 -0.1044 -0.1081 -0.1056 -0.1030 -0.1007 -0.1006 -0.0994 -0.1100 -0.1074 -0.1128 -0.1143 -0.1174 -0.1183 -0.1163 -0.1160 -0.1149 -0.1151 -0.1124 -0.1115 -0.1101 -0.1083 -0.1067 -0.1057 -0.1037 -0.1025 -0.1015 -0.1001 -0.0980 -0.1003 -0.1002 -0.1034 -0.1024 -0.1009 -0.0996 -0.1043 -0.1019 -0.1102 -0.1132 -0.1145 -0.1118 -0.1132 -0.1125 -0.1099 -0.1076 -0.1095 -0.1106 -0.1085 -0.1061 -0.1031 -0.1027 -0.1001 -0.0972 -0.1036 -0.1012 -0.1031 -0.1026 -0.1039 -0.1016 -0.0993 -0.0975 -0.1009 -0.0977 -0.0947 -0.0921 -0.0898 -0.0901 -0.0884 -0.0895 -0.0908 -0.0923 -0.0982 -0.0953 -0.0930 -0.1000 -0.0965 -0.1003 -0.1054 -0.1148 -0.1136 -0.1119 -0.1098 -0.1188 -0.1256 -0.1224 -0.1199 -0.1171 -0.1179 -0.1181 -0.1170 -0.1155 -0.1169 -0.1131 -0.1150 -0.1164 -0.1126 -0.1085 -0.1072 -0.1091 -0.1059 -0.1021 -0.0987 -0.0949 -0.0936 -0.0906 -0.0869 -0.0832 -0.0867 -0.0979 -0.0985 -0.0940 -0.0918 -0.0890 -0.0862 -0.0887 -0.0868 -0.0883 -0.0847 -0.0813 -0.0775 -0.0725 -0.0673 -0.0630 -0.0635 -0.0605 -0.0558 -0.0539 -0.0485 -0.0452 -0.0438 -0.0386 -0.0347 -0.0321 -0.0287 -0.0288 -0.0228 -0.0232 -0.0181 -0.0177 -0.0228 -0.0365 -0.0290 -0.0251 -0.0197 -0.0156 -0.0132 -0.0064 0.0019 0.0108" RANK_AT_ES="3733.0000" RANK_SCORE_AT_ES="-1.0953"/>
  <DTG RANKED_LIST="Ranked list_DGE_squamousT11b_vs_all adenosadeno_HSE13-NT copy.rnk" TEMPLATE="na_as_pre_ranked" GENESET="gene_sets.gmt#TABULA_MURIS_SENIS_PANCREAS_PANCREATIC_ALPHA_CELL_AGEING" ES="-0.1860" NES="-0.8609" NP="0.6800" FDR="1.0000" FWER="1.0000" RND_ES="-0.2216 -0.1755 -0.2413 -0.1617 0.2384 -0.1613 0.1655 -0.2574 0.2271 0.2478 -0.2387 0.3828 -0.2611 0.2018 -0.2205 -0.2416 0.4407 0.3397 -0.2651 -0.1892 -0.2557 -0.2468 -0.2501 0.3201 0.2579 -0.1721 -0.2458 0.1785 0.1862 0.2392 0.3076 -0.2086 0.1929 0.2603 0.4044 -0.2074 -0.2585 -0.1952 0.4500 0.2719 -0.1013 0.2507 0.2382 0.1499 -0.2271 0.1887 -0.1737 -0.1878 -0.1262 -0.1952 -0.2099 -0.1429 -0.1558 -0.3218 -0.2657 -0.2446 -0.2702 0.2302 -0.2373 -0.2138 -0.1846 -0.1936 -0.3079 -0.2118 0.2904 0.2444 0.1748 -0.1165 -0.1457 0.3035 0.2179 -0.3161 0.3676 -0.2147 0.3032 0.2411 -0.0994 0.2699 -0.2728 -0.2401 0.2427 -0.2760 0.3050 -0.2019 -0.2082 0.1739 -0.2469 0.2857 0.2773 0.2347 0.2283 0.0907 0.2523 0.2071 -0.2734 0.2930 -0.2849 0.2569 -0.2683 0.3273 0.1098 0.2713 -0.2308 0.2301 0.2154 -0.1668 0.2272 0.2263 0.1673 -0.1477 -0.1944 0.2742 0.2412 -0.2144 -0.2766 0.1546 0.3838 -0.2817 -0.2240 -0.1751 -0.1999 0.2675 0.2442 -0.3022 0.2777 -0.2420 0.2108 0.3013 0.1525 -0.2730 -0.2556 0.1461 0.3693 0.1722 -0.2583 -0.2504 -0.1183 -0.2761 0.3042 0.1323 -0.2457 0.1195 -0.1446 -0.2166 0.3175 0.2037 0.2503 0.2075 0.1879 -0.1908 -0.2408 0.1694 0.2079 -0.2465 -0.2366 -0.2531 0.1484 -0.1748 0.3455 0.2058 0.3554 -0.2603 0.2431 0.2397 0.1322 0.1930 -0.2817 0.1566 0.1772 -0.1964 0.1863 -0.2692 -0.3186 0.2154 -0.2681 0.3960 -0.2639 0.2736 -0.2687 0.1515 0.1844 0.3446 0.1195 -0.3043 -0.3186 0.1741 -0.1679 0.2920 -0.2768 -0.3045 0.2235 -0.2358 -0.2983 -0.2138 0.2029 -0.1723 -0.1770 0.3858 -0.1481 -0.1912 0.2751 -0.2314 0.2978 0.1669 0.3449 0.2940 0.2221 -0.2209 -0.1728 0.2865 0.1943 0.2714 0.4613 0.2292 -0.3475 0.2150 0.1481 0.3506 0.1752 0.1461 0.1883 -0.2051 -0.1374 -0.2796 -0.2642 0.1987 0.2008 -0.1757 -0.2582 -0.1650 -0.1803 0.2244 0.1185 -0.2675 0.1351 -0.1549 0.2105 -0.1879 -0.2749 0.3879 0.1684 -0.1234 -0.1930 -0.2866 0.2307 -0.1289 0.2077 -0.2594 0.2104 -0.1262 0.1765 0.1781 0.1482 0.3248 0.2075 -0.2932 -0.2789 -0.1491 0.2865 -0.1421 0.1232 -0.3313 0.3214 0.2415 0.2279 0.2581 0.2458 -0.1425 0.2260 0.2894 0.2190 0.2998 -0.2190 0.2074 0.2762 0.2145 0.2150 -0.1668 0.1600 -0.1521 0.1616 0.2285 0.2250 -0.1934 -0.2285 -0.2095 -0.1067 -0.1173 0.2044 -0.1568 0.2437 0.3931 0.1695 0.2672 0.1887 -0.1668 0.1357 0.3091 0.1669 0.1541 0.2929 0.1927 -0.2991 -0.1892 -0.2634 -0.2199 0.3105 0.3531 0.1268 0.2162 0.3559 0.2281 0.2952 -0.1808 0.2297 0.1474 -0.1326 0.2714 0.1827 -0.1428 0.2154 -0.3177 0.1674 0.1431 0.2010 0.2772 0.2641 0.1857 0.2353 0.2625 0.2190 -0.2023 0.2581 0.1355 0.1430 0.2187 -0.1697 0.3255 -0.1319 -0.2035 0.2264 0.1935 -0.1357 0.1785 -0.2109 -0.2121 -0.2877 -0.2159 -0.2370 0.2295 0.1975 0.2672 0.2265 -0.2259 0.1883 0.2619 -0.2101 0.1725 -0.2565 0.3121 -0.2489 0.2961 0.2590 -0.3317 0.1664 -0.2193 0.1684 -0.2310 0.2030 -0.2529 -0.1867 0.1022 -0.2752 0.1428 0.1943 -0.1889 0.2223 0.2396 0.1769 0.2771 -0.1386 -0.2390 -0.1733 -0.1657 -0.1545 0.1625 -0.2610 -0.2250 0.2739 -0.2040 0.3843 0.1134 0.2344 0.1766 -0.1350 0.2036 0.2700 0.1201 -0.3089 0.1567 0.2331 -0.1010 0.2838 -0.1674 0.3577 0.1478 0.2515 0.3109 0.2642 0.1432 0.1789 -0.1026 0.1551 -0.1366 0.1767 0.3328 0.1872 0.3127 0.1431 -0.1582 0.2742 0.1982 0.1688 -0.1575 -0.1397 0.2387 0.1638 0.2919 -0.2559 -0.2542 0.1717 -0.1879 -0.1848 0.1886 0.1760 -0.2572 0.3158 -0.2007 0.1867 0.2509 0.2216 0.2787 0.4062 -0.1565 0.3550 0.1781 0.3041 0.1739 -0.2302 0.1565 -0.3212 0.2470 0.3377 0.2233 0.1431 -0.1870 -0.2552 0.1866 -0.1491 -0.1948 -0.1610 -0.2483 0.1770 -0.2530 0.2380 -0.2441 0.1235 -0.2237 0.2160 0.1628 0.2254 0.1634 0.3022 0.2347 0.2944 -0.2577 0.1995 0.3282 0.2328 0.2648 -0.3619 0.2568 0.2512 0.1360 0.2219 0.2596 0.2187 0.1689 0.2084 0.2186 -0.2561 0.2114 0.2474 0.0778 0.2341 -0.2267 -0.2030 0.1906 -0.2602 -0.2266 -0.2446 -0.3663 0.2695 0.2597 -0.2173 -0.2216 0.1442 0.3674 0.2192 -0.2007 0.1887 0.2583 -0.1738 -0.2194 0.3611 -0.1850 -0.2385 0.1913 0.3078 0.3006 -0.1842 0.2250 0.2916 0.2081 0.2868 -0.1378 0.1385 -0.2153 -0.2427 -0.2525 -0.1509 0.2447 -0.2265 0.2175 0.1768 -0.2994 -0.1541 -0.1400 0.1687 0.2214 -0.2494 0.2228 0.1936 0.2016 -0.2582 -0.1820 0.1483 -0.1713 -0.1398 -0.1807 0.2572 -0.2500 0.1835 0.1850 -0.2829 -0.1920 -0.2211 0.2094 -0.3023 -0.2809 0.1758 -0.2184 0.3675 0.2403 0.2130 -0.1648 -0.2557 -0.1930 0.2363 -0.2477 -0.2069 0.2319 0.2729 0.1201 0.2739 0.2055 0.2181 0.1430 0.2566 -0.2856 0.2522 0.1699 0.3738 -0.1573 -0.2908 -0.1848 0.2265 0.2232 0.2381 0.2225 0.1869 -0.1934 0.2402 0.2729 -0.1794 0.1163 0.0808 -0.2087 0.3446 -0.1725 -0.1477 -0.1914 -0.2854 0.1574 -0.3214 0.2505 0.1847 0.2919 -0.2230 0.2844 0.2245 0.2288 0.2034 0.2298 0.2670 -0.2151 0.1590 0.1881 0.2523 -0.1921 -0.3356 0.2735 0.2825 0.2588 -0.2254 0.2505 0.2021 0.1805 -0.2189 0.3281 -0.2149 0.1110 0.2645 0.1792 0.2210 0.2889 -0.2148 0.2494 -0.2630 -0.1846 -0.3057 -0.2859 0.1276 0.2930 -0.2287 -0.2291 -0.1788 0.2086 0.2331 0.2215 0.2903 0.2707 0.2908 -0.1629 0.2423 0.2291 0.2157 0.2531 0.3436 -0.1032 0.1957 0.1452 0.3103 -0.1751 0.2143 -0.2092 -0.2526 0.1446 -0.1865 -0.1821 0.2246 -0.2309 -0.2382 0.3932 -0.1902 0.3021 0.2574 0.1999 0.2466 0.2179 0.1510 -0.1396 -0.2241 -0.1871 -0.3203 0.2806 0.2340 -0.3476 0.2766 0.3231 0.2731 0.2491 0.1920 -0.2555 -0.3460 -0.1466 0.2595 0.2370 0.3379 0.1999 0.1456 -0.2095 0.1922 0.2196 -0.1763 -0.2229 0.2115 -0.2755 -0.2090 0.2092 0.2843 -0.2056 -0.1595 0.3213 -0.1703 -0.1866 0.3461 0.2830 -0.1743 0.2541 -0.1783 -0.2300 0.1845 0.1763 -0.2339 -0.0857 0.1345 -0.2577 -0.2114 0.1835 -0.1415 0.2515 0.3432 0.4347 0.3020 -0.1651 -0.2540 0.2664 -0.2291 -0.1293 0.2014 -0.1541 -0.1742 -0.2334 -0.1229 -0.3527 -0.1794 -0.2274 0.2477 -0.2010 0.1989 0.3072 0.1511 -0.1679 -0.1815 0.1965 -0.2186 0.1984 0.3057 -0.2661 0.1540 0.3441 -0.1667 0.1927 0.1734 -0.2480 0.3371 -0.2919 0.2436 -0.2213 -0.2163 0.4788 0.3428 -0.3440 -0.1866 0.1221 0.1922 0.3019 0.3698 0.1300 0.1816 -0.1244 -0.2571 -0.2198 0.3495 0.1580 -0.3590 -0.3351 0.1372 0.2561 0.2389 0.1901 -0.1733 -0.3235 -0.1903 0.1806 -0.2451 -0.2206 0.3411 0.2291 0.1731 0.1809 -0.2849 -0.1661 0.2266 0.2131 -0.1612 -0.2431 0.1756 0.1951 0.2757 0.3204 0.1982 -0.2152 0.1869 -0.1955 -0.1644 0.2427 -0.1432 -0.1953 0.3411 -0.2574 0.2022 -0.2001 -0.1602 0.2523 0.2771 -0.2276 -0.1492 0.3439 0.1339 0.2135 0.1804 -0.2627 -0.2485 0.1775 0.2361 -0.3198 0.1915 -0.2389 0.2847 0.1471 0.2215 0.1789 0.1627 0.3430 0.3106 -0.2489 0.2736 -0.2331 0.2738 0.2208 0.2547 0.2314 -0.1908 -0.2268 -0.2682 0.1526 0.2669 0.2355 0.2316 0.1385 0.3383 0.2030 0.1086 -0.2677 0.2189 -0.2172 -0.2630 -0.0822 0.2179 0.2680 0.1727 0.3041 -0.2065 -0.2181 -0.2159 -0.1886 -0.1894 0.2094 0.2084 0.2264 -0.2052 0.2588 -0.2097 0.2347 0.1003 -0.1370 0.2135 -0.2039 -0.3661 -0.2827 -0.2539 0.1706 0.2282 -0.1514 0.2201 0.2160 0.2388 0.2616 -0.2467 0.1967 0.1989 0.1633 0.2972 -0.2712 -0.1857 -0.1468 0.1759 0.2948 -0.1999 -0.1450 -0.2184 0.2533 0.2009 -0.2818 0.3743 0.1611 0.2124 0.2515 -0.3000 0.3178 -0.2343 0.3388 0.2229 -0.1183 0.1566 -0.1805 0.1931 0.3493 0.2081 0.2873 -0.1496 0.3055 0.1567 -0.1034 0.2920 -0.1557 -0.1786 0.1728 -0.2721 -0.2020 -0.2617 0.3130 -0.1981 0.2361 0.1479 0.2193 0.1961 -0.2559 0.2690 -0.1449 -0.2193 0.1884 0.1271 0.2066 -0.1641 0.1649 0.3292 0.1821 0.2092 -0.1442 0.3285 -0.1497 0.1023 -0.1815 -0.1535 -0.2227 -0.2540 0.2722 -0.1629 0.2365 -0.1709 -0.2599 -0.2048 0.1392 0.1804 -0.1674 0.2040 0.2271 0.2668 -0.1464 0.2189 0.1331 -0.1818 -0.2015 -0.1683 0.1984 -0.2169 0.2455 -0.2575 0.2268 0.3956 0.3598 0.2297 0.2362 -0.2716 0.1850 0.1715 -0.3995" HIT_INDICES="102 140 289 339 448 543 643 710 739 764 861 1191 1248 1273 1300 1381 1425 1647 1685 1710 1744 2318 2418 2555 2616 2688 2764 2893 2905 3148 3394 3575 3676 3997 4032 4038 4177 4189 4476 4538 4672 4790 4802" ES_PROFILE="0.0483 0.1003 0.1097 0.1358 0.1426 0.1484 0.1487 0.1536 0.1658 0.1780 0.1732 0.1139 0.1119 0.1166 0.1210 0.1143 0.1154 0.0800 0.0833 0.0893 0.0936 -0.0132 -0.0205 -0.0350 -0.0334 -0.0337 -0.0346 -0.0460 -0.0329 -0.0668 -0.0999 -0.1182 -0.1190 -0.1624 -0.1455 -0.1224 -0.1250 -0.1008 -0.1270 -0.1040 -0.0889 -0.0554 0.0038" RANK_AT_ES="3996.0000" RANK_SCORE_AT_ES="-1.2454"/>
  <DTG RANKED_LIST="Ranked list_DGE_squamousT11b_vs_all adenosadeno_HSE13-NT copy.rnk" TEMPLATE="na_as_pre_ranked" GENESET="gene_sets.gmt#TABULA_MURIS_SENIS_KIDNEY_KIDNEY_COLLECTING_DUCT_PRINCIPAL_CELL_AGEING" ES="-0.1449" NES="-0.8543" NP="0.7718" FDR="1.0000" FWER="1.0000" RND_ES="0.1664 -0.1912 0.2233 0.1771 0.1453 0.2086 -0.1453 0.2120 -0.1697 0.2032 0.2452 0.2302 0.1520 -0.1310 0.1943 0.1503 0.1416 0.2162 0.1750 -0.1256 0.1466 0.1685 0.1364 0.2062 0.2329 0.1730 0.2619 0.2012 -0.1703 0.1132 0.2501 0.2222 0.1410 0.2429 0.1645 0.2630 -0.1652 0.2636 -0.2005 0.1494 -0.1838 0.2183 -0.1612 -0.1655 -0.1533 0.1745 -0.1843 0.1955 0.1847 -0.1799 0.1604 -0.1546 -0.1967 -0.2252 0.2120 0.2277 -0.1177 0.2449 0.1789 0.1388 0.1457 0.1727 0.1663 0.2184 0.1398 -0.1883 0.2539 0.1455 0.2029 0.1625 0.1310 0.1481 0.1609 -0.2786 -0.1785 0.1579 0.1828 0.1458 0.2231 -0.1728 -0.1748 -0.1542 -0.2291 0.2145 -0.1588 -0.1779 0.3014 -0.1633 -0.1902 0.1700 0.2159 0.2440 0.1732 -0.2087 0.1358 0.2036 0.1532 0.1671 0.1473 0.2095 0.1394 0.1652 0.1159 0.1529 -0.1771 0.2675 0.2079 0.1835 0.1229 0.1677 0.2452 0.2536 -0.1160 0.1729 -0.1670 0.1824 -0.1832 -0.1401 0.2138 0.1637 0.1434 0.2352 -0.1543 0.1690 0.1554 0.1904 0.2394 -0.2193 -0.2339 0.1452 0.1806 0.1764 0.2297 0.1808 0.1918 -0.1117 -0.1311 0.1668 0.1958 0.1553 -0.1857 -0.1878 0.1897 0.2152 0.2202 0.1613 0.2114 0.2592 0.1878 -0.1840 0.2123 -0.1820 0.1569 -0.2702 0.1999 0.1693 -0.1574 0.1836 0.1724 -0.1324 0.1893 -0.1895 0.1663 0.1411 0.1831 -0.1217 0.2810 -0.1907 0.1571 0.2270 0.2318 0.1542 0.1303 0.1446 0.1969 -0.1299 0.1840 0.1958 0.1771 0.1821 0.2447 0.2095 -0.1608 0.1584 0.2669 -0.2014 -0.1575 -0.1816 0.1181 0.1787 -0.1872 0.2464 0.1735 -0.2028 0.1399 -0.1510 0.1600 -0.1343 0.2194 0.1863 0.1479 0.1648 0.3305 0.2661 -0.1571 -0.2162 0.1448 -0.1446 0.1559 0.1927 0.2673 0.2096 0.2063 -0.1583 -0.1523 0.1389 0.1826 -0.1455 -0.1585 0.1768 0.2590 -0.1681 -0.1445 0.2394 0.1757 0.2064 -0.1810 0.1785 0.1965 0.2219 -0.1954 0.2648 0.1296 0.1286 -0.2259 0.1265 -0.1291 0.1508 0.1997 -0.1556 0.1717 -0.1500 -0.1725 0.2072 0.1556 -0.1909 0.1212 0.2088 0.2056 0.1900 0.2390 0.1467 -0.2481 0.2721 -0.1558 0.2082 -0.1655 0.1609 -0.1503 0.1271 -0.2267 0.2046 0.1980 0.1517 -0.1575 0.1526 0.1433 0.1782 0.1670 0.1637 0.1617 -0.1785 -0.1715 0.1366 -0.1990 0.2276 0.2338 0.1566 0.2081 -0.1924 0.1807 0.1480 0.1283 0.1789 0.1597 -0.1677 0.1470 -0.1286 0.2011 -0.1905 0.2030 0.2482 -0.2211 -0.2949 0.2450 0.1489 -0.1370 -0.1917 0.1594 0.1461 0.2064 -0.1836 -0.1532 0.1804 0.2061 0.1145 -0.1420 0.2556 0.1670 -0.1602 0.1396 -0.1513 -0.1483 -0.1792 0.2290 -0.2045 0.1740 -0.1544 0.1384 0.1496 0.1838 0.2180 0.1806 0.2141 0.2519 -0.1204 -0.1196 0.1672 0.2021 -0.1364 0.2191 0.1582 0.2240 0.1903 0.1419 0.1613 0.1220 -0.1336 0.2433 -0.1478 0.1447 -0.1458 -0.1441 0.2160 0.1911 0.1728 0.1431 0.1736 0.1552 -0.2014 0.1689 0.1546 0.1261 0.1174 0.2173 0.1669 0.1911 0.2347 0.1396 0.2637 0.2486 0.1456 -0.1591 0.2161 -0.2264 0.1760 -0.1894 0.1850 0.1229 0.2297 0.1529 0.2101 -0.1623 0.2259 0.1553 0.1955 -0.1564 0.1394 0.1640 0.1321 -0.1561 0.1690 -0.1207 0.1857 -0.1547 -0.1558 0.1898 0.1506 -0.2030 0.1077 0.1561 0.1295 0.1378 0.2252 0.1281 0.1459 -0.1822 -0.1486 -0.1177 0.1207 0.1892 -0.1580 0.1233 0.1786 -0.1393 -0.1490 0.2430 -0.1542 -0.1573 0.1413 0.1650 -0.2164 -0.2176 0.1623 0.1556 0.1431 0.1730 -0.2012 -0.1927 -0.1693 0.2356 -0.1636 -0.1785 0.1672 0.2082 -0.1277 0.1836 0.2103 0.1672 -0.1394 -0.1648 0.1367 -0.2091 0.2254 -0.1359 0.2068 0.2282 0.1975 0.1220 -0.1803 0.1856 0.2067 0.1591 -0.1725 -0.1502 -0.2697 0.2099 0.1086 -0.1438 0.2916 0.1990 -0.1728 0.2477 0.2005 0.1813 0.2269 0.1453 0.1858 -0.1433 0.1544 0.2118 -0.1322 0.2387 0.2201 -0.1226 0.1248 -0.1868 -0.2114 -0.1658 -0.2637 0.1742 0.2493 0.2789 -0.1273 0.1188 -0.1985 0.1588 0.2685 -0.1879 -0.1534 -0.1818 -0.1873 0.2085 0.2088 0.1972 0.2166 -0.1329 0.1887 0.1691 -0.1236 -0.1941 0.1758 0.2322 0.2080 0.1833 0.1474 -0.1635 0.1682 0.2229 0.2236 -0.2011 0.1476 -0.2059 0.1481 -0.1498 0.2108 0.1958 0.1453 0.1694 0.2740 0.1695 0.2107 -0.1566 -0.1821 0.0999 0.2352 0.2195 0.1840 -0.1984 -0.1521 0.2130 0.1667 0.2275 0.1200 -0.1582 -0.2042 0.1248 -0.1688 -0.2029 0.1657 -0.1386 -0.1322 0.1531 0.2159 -0.1622 0.1743 0.1214 0.2085 -0.1648 0.1892 0.0978 0.2026 -0.1221 -0.2140 0.1678 0.1504 0.1514 -0.1574 0.1746 0.1363 0.2354 -0.1986 0.2408 -0.2269 0.1955 0.2363 0.1766 0.1837 0.1808 0.1930 0.2380 0.2215 0.1730 0.1808 -0.1571 0.1280 0.2273 -0.1599 0.1563 0.1470 -0.1678 0.1494 0.1784 0.2756 0.1645 -0.2163 -0.1823 -0.1155 -0.2229 0.1364 0.1686 0.2011 -0.1320 0.1470 -0.1957 0.2103 0.1992 0.2141 0.1257 -0.1520 0.1581 0.1317 0.2307 0.2239 0.0864 0.1655 0.1634 0.1801 0.2045 0.2066 -0.1187 -0.1665 0.2477 0.2210 0.1914 -0.1647 -0.1817 -0.1331 -0.1872 0.1799 0.1604 0.1787 0.1704 0.1657 0.1545 0.1354 0.2194 0.1558 0.2213 0.1979 -0.1643 0.2267 0.1690 0.1186 -0.1815 0.1871 0.2006 0.1870 -0.2503 0.2090 0.2000 0.1851 0.1767 -0.1668 0.1396 -0.1066 0.1966 0.1302 0.1644 0.2899 0.1795 -0.1670 0.1491 -0.1638 -0.2033 0.1693 0.1783 -0.1574 0.1314 -0.1623 0.1680 0.2007 0.1634 0.1673 0.2112 0.1996 0.1716 0.1894 0.2356 0.1617 0.1966 -0.1071 0.1297 0.0983 0.1689 0.1952 0.1304 0.1204 -0.1389 -0.1969 0.2293 0.1588 -0.1408 0.1613 -0.1224 0.1873 0.2036 -0.1595 -0.1555 -0.1622 0.1403 0.2050 0.2168 0.2369 0.1217 0.1532 0.1738 0.2145 0.1448 0.2168 0.1407 -0.1665 -0.1624 0.2159 -0.1925 0.1540 0.1606 0.1575 -0.1633 0.2340 0.2229 0.1974 -0.2071 0.2125 0.1758 -0.2029 -0.1581 0.1248 0.1581 0.2307 0.2114 -0.1109 0.1363 0.2216 -0.2062 0.1377 0.2247 0.2115 -0.1528 0.2255 -0.1394 0.2200 0.2417 0.2821 0.1783 -0.0974 0.2271 0.1931 0.1167 -0.1882 0.1990 0.1446 0.2265 -0.1382 0.1972 -0.2356 0.1057 0.1698 0.1952 0.1563 -0.1949 0.1295 0.1453 0.2396 -0.1326 0.3026 -0.1473 -0.1960 0.3039 0.2835 0.1546 0.1648 -0.1442 -0.1813 -0.1999 0.1757 0.1541 0.1708 0.1997 -0.1933 -0.2060 0.1260 0.1536 -0.1693 0.2799 0.1725 0.2207 0.1560 -0.2087 0.1369 0.2006 0.2140 0.1922 0.1766 0.2243 0.1646 0.2049 -0.1182 -0.2146 -0.1937 -0.2160 0.2095 0.1726 0.1568 -0.1780 -0.1511 0.1721 -0.1510 -0.2050 0.1394 -0.2298 0.1650 -0.1069 0.1271 0.2479 0.1419 0.1815 -0.1564 -0.1617 -0.2308 0.2271 -0.2443 0.2017 0.1189 0.2260 0.2484 -0.1384 -0.1995 0.1944 -0.2100 0.1271 -0.2078 0.1554 0.1701 -0.1948 0.2047 0.1481 0.1571 0.1317 0.2009 -0.1357 0.2564 -0.1948 0.1862 0.1132 -0.1382 0.1566 0.2135 0.1451 0.1640 0.2008 -0.1592 0.1800 0.2138 0.1971 0.2135 0.1390 0.2383 0.1941 0.2304 0.1338 -0.2659 0.1969 -0.1455 0.1613 0.1751 -0.1856 -0.1554 0.1449 0.1730 0.1500 0.2769 -0.1526 0.2177 -0.1187 0.1681 0.1538 0.2486 0.1732 0.2845 0.1874 0.1680 -0.1208 0.1212 0.1818 0.1900 -0.1799 0.2863 0.2185 0.1959 0.1937 -0.1446 -0.1505 -0.2070 -0.1302 0.1604 -0.1669 0.1693 0.1490 0.2226 0.1642 -0.1536 -0.1330 0.2063 0.1916 -0.1944 -0.2031 -0.1696 -0.1588 -0.1321 -0.1536 -0.1672 0.1393 0.1239 0.1397 0.2405 -0.1831 -0.1325 0.2258 -0.1867 -0.1318 -0.1333 -0.1837 0.2686 -0.2013 0.1545 0.1118 0.1436 -0.1543 -0.1292 0.1566 -0.1580 -0.1778 0.2045 0.1102 -0.1792 -0.1416 0.1987 0.1704 -0.2233 -0.2038 -0.1781 0.1533 0.2579 -0.1599 -0.1523 -0.1208 -0.1632 0.1629 -0.1807 0.2414 0.1920 0.2443 0.1806 0.2357 0.2852 0.1594 0.2059 -0.1513 0.1757 -0.2016 0.2057 -0.1274 0.1470 0.1667 0.2330 -0.1597 -0.1666 -0.1874 0.2816 0.1892 0.1522 0.2267 0.1940 0.1963 0.1499 0.1452 0.1364 0.1051 -0.1635 -0.1285 0.2270 0.2021 0.1806 -0.2193 -0.1630 0.1802 0.1338 -0.1796 0.1941 -0.1871 0.2948 0.1265 0.1239 -0.1137 0.1748 0.1538 -0.1390 0.1300 -0.1087 -0.1873 -0.1459 0.1268 -0.1596 0.1651 0.2733 0.1818 0.2131 -0.1516 -0.1014 0.2462 0.1945 0.2012 0.2037 0.2546 -0.1866 -0.1897 0.1523 -0.1630 -0.1799" HIT_INDICES="96 190 197 202 263 283 339 411 422 425 437 448 453 490 508 543 569 577 643 681 684 688 721 726 751 764 794 804 811 819 855 905 969 1014 1021 1051 1060 1090 1101 1112 1156 1216 1248 1257 1258 1273 1315 1347 1392 1480 1494 1518 1535 1540 1585 1669 1675 1728 1787 1839 1871 1876 1907 1968 2000 2116 2145 2205 2228 2286 2293 2318 2338 2349 2482 2519 2534 2545 2555 2557 2594 2692 2699 2739 2893 2905 2976 3032 3055 3073 3104 3148 3167 3229 3252 3360 3371 3380 3471 3485 3553 3563 3575 3653 3676 3744 3942 3980 3997 4032 4051 4063 4068 4111 4122 4179 4200 4279 4308 4322 4382 4419 4476 4495 4513 4517 4528 4537 4541 4556 4569 4623 4640 4749 4761" ES_PROFILE="0.0045 0.0026 0.0187 0.0349 0.0373 0.0478 0.0490 0.0450 0.0537 0.0642 0.0724 0.0807 0.0902 0.0925 0.0984 0.1002 0.1035 0.1105 0.1041 0.1031 0.1096 0.1158 0.1156 0.1212 0.1224 0.1259 0.1256 0.1295 0.1340 0.1381 0.1361 0.1307 0.1219 0.1168 0.1198 0.1177 0.1200 0.1176 0.1192 0.1207 0.1149 0.1057 0.1026 0.1043 0.1078 0.1082 0.1030 0.0999 0.0941 0.0792 0.0801 0.0789 0.0793 0.0822 0.0766 0.0627 0.0656 0.0584 0.0501 0.0432 0.0408 0.0440 0.0418 0.0332 0.0309 0.0108 0.0092 0.0011 0.0010 -0.0066 -0.0032 -0.0037 -0.0031 -0.0006 -0.0238 -0.0266 -0.0247 -0.0219 -0.0188 -0.0141 -0.0168 -0.0323 -0.0285 -0.0316 -0.0588 -0.0556 -0.0650 -0.0710 -0.0699 -0.0678 -0.0683 -0.0715 -0.0694 -0.0763 -0.0749 -0.0913 -0.0870 -0.0823 -0.0949 -0.0910 -0.0985 -0.0936 -0.0891 -0.0984 -0.0959 -0.1028 -0.1368 -0.1364 -0.1314 -0.1301 -0.1254 -0.1190 -0.1112 -0.1111 -0.1042 -0.1068 -0.1016 -0.1083 -0.1041 -0.0965 -0.0983 -0.0947 -0.0947 -0.0865 -0.0777 -0.0660 -0.0556 -0.0446 -0.0326 -0.0226 -0.0119 -0.0091 0.0019 -0.0033 0.0126" RANK_AT_ES="3941.0000" RANK_SCORE_AT_ES="-1.2095"/>
  <DTG RANKED_LIST="Ranked list_DGE_squamousT11b_vs_all adenosadeno_HSE13-NT copy.rnk" TEMPLATE="na_as_pre_ranked" GENESET="gene_sets.gmt#DESCARTES_ORGANOGENESIS_STROMAL_CELLS" ES="-0.1648" NES="-0.7993" NP="0.7768" FDR="1.0000" FWER="1.0000" RND_ES="0.3211 -0.1019 -0.1562 -0.2009 0.1974 0.2485 -0.1723 -0.1981 -0.2457 -0.1285 -0.1430 0.1962 -0.2227 0.2385 -0.1880 0.2233 0.1588 0.1716 0.2122 -0.2629 -0.2300 0.1783 0.1889 0.1785 -0.2105 0.1532 -0.1694 -0.2633 0.2315 0.3467 0.3134 -0.1108 -0.2808 0.2509 -0.1479 0.2285 0.3778 0.2580 0.2263 -0.1802 0.2182 -0.1442 -0.1562 0.2528 0.2341 -0.3324 -0.1463 0.1743 -0.1577 -0.1993 0.2013 0.2439 0.2115 0.2385 -0.1775 -0.0783 -0.1188 0.1558 0.2084 -0.1672 0.1770 -0.2160 -0.2272 -0.1902 0.2001 -0.2128 -0.2379 0.1896 -0.2862 0.3526 0.1672 0.2864 0.2393 0.1025 -0.2812 0.2753 -0.2276 -0.2137 -0.1209 0.2040 -0.1495 -0.1861 0.1827 -0.3014 0.1857 -0.2677 0.4269 -0.1801 0.2773 -0.2753 0.1959 0.2025 -0.3325 0.2135 -0.1665 -0.1975 0.2563 0.1781 0.3245 0.3200 0.2352 0.4352 0.3252 0.1598 0.1993 0.1959 0.3911 0.2767 -0.2283 -0.2030 0.2924 0.1212 -0.3284 0.1595 -0.2043 -0.3304 -0.1715 0.2589 -0.1904 -0.1910 -0.1366 0.3032 0.1798 -0.2116 -0.2883 0.2776 0.1665 -0.1935 0.1982 -0.2728 0.2512 -0.2110 -0.2720 0.2231 -0.1739 -0.2356 0.1983 0.3214 -0.2402 0.2315 0.1620 0.1832 -0.1561 0.1586 0.1860 0.2018 0.2433 0.1935 0.2149 0.1922 -0.2035 -0.2210 -0.3308 -0.1629 0.2328 0.2225 -0.1739 0.2410 0.2927 -0.2246 0.1937 0.1188 0.2349 0.2274 0.3001 -0.1698 0.1569 0.1918 0.2283 0.2091 -0.1883 -0.2134 -0.2348 -0.1855 0.2074 0.3641 0.1978 0.2265 0.2342 0.2187 -0.1983 0.2313 -0.1998 0.1865 -0.2102 0.2457 -0.2760 -0.2148 -0.1919 0.1986 0.2007 -0.1938 0.2315 0.3295 -0.2322 0.3056 0.2824 0.3054 -0.2994 -0.2596 0.1821 0.1589 0.2499 -0.1563 0.2588 0.1404 0.4267 -0.2207 0.1834 0.2799 0.2644 0.2485 -0.1875 -0.1495 -0.2133 -0.1554 -0.1799 -0.1705 -0.2771 -0.1641 0.2784 0.2774 -0.2402 0.2238 0.1956 -0.2194 -0.1805 0.2134 0.1901 0.2108 -0.2206 -0.1480 0.2130 0.2064 0.2582 0.3343 0.2152 0.2374 -0.1978 0.3322 0.3172 -0.1223 0.3397 0.2738 -0.1498 0.2019 0.3245 -0.2174 -0.2117 0.3284 0.2395 0.2611 -0.2488 0.3348 0.2039 -0.2380 0.1644 -0.2447 -0.3114 0.1766 0.1908 0.2678 0.3112 0.1067 0.1179 0.2042 0.1921 -0.1780 0.0955 0.2240 0.2054 0.2667 -0.1314 -0.1389 0.2208 -0.2338 -0.2791 0.1934 -0.1790 -0.2032 0.2193 0.2749 -0.1500 -0.1739 -0.2034 0.1884 -0.1850 0.2058 0.1901 -0.1722 0.2755 0.1490 -0.1436 0.1262 -0.2636 0.2511 0.1500 0.2324 -0.1713 0.1748 0.1626 -0.2391 -0.1598 -0.3276 -0.3025 -0.1826 0.2471 -0.2054 -0.2073 0.1860 -0.1842 -0.1074 0.1806 0.2656 -0.2025 -0.2191 -0.2612 -0.1322 0.2923 -0.1589 -0.1685 -0.2742 0.1581 -0.2850 -0.1697 -0.2079 0.2804 0.1958 0.2618 -0.2240 -0.1905 -0.1619 -0.2878 -0.1914 -0.1585 0.2820 0.3525 -0.2110 0.3162 -0.3144 0.3100 -0.3301 0.2676 -0.1909 0.2117 0.2272 0.2107 0.3093 0.2734 0.1662 0.2149 0.4110 -0.1252 -0.1795 0.3563 0.1723 0.2521 -0.1780 0.1953 -0.1364 -0.1574 0.2065 -0.2027 -0.0810 -0.1105 0.2533 0.2771 -0.1688 0.2430 0.2005 0.1524 0.2161 -0.2473 0.1938 0.1989 -0.2167 0.2254 -0.2023 -0.1586 0.1769 0.2026 -0.2353 0.2373 -0.1517 0.1431 0.2983 -0.1688 0.1695 0.2624 -0.1673 0.3053 -0.2154 0.2010 0.3617 0.2134 -0.2210 0.2992 0.2795 -0.1716 0.2961 -0.1579 -0.1553 -0.2285 -0.1525 0.2759 -0.2020 0.2335 0.2090 0.1394 -0.1551 0.2323 -0.2860 0.2667 -0.1690 -0.2991 0.2533 0.2170 0.2553 -0.1143 0.2359 -0.1437 -0.1131 0.1494 -0.2286 0.2703 -0.2484 0.2565 0.1228 -0.1937 -0.1973 -0.3789 -0.2144 -0.2396 -0.2422 -0.1632 0.1872 0.1590 0.2669 -0.1548 0.1508 0.2577 0.3041 -0.1764 -0.1877 -0.2633 0.1921 -0.2684 -0.0976 -0.1558 0.2551 0.1394 -0.1243 -0.1981 0.1864 -0.2765 0.2330 0.1990 -0.3044 -0.1561 0.1387 0.2040 0.3285 0.2360 0.2692 -0.2180 0.2039 0.3348 -0.2294 -0.1470 0.2485 -0.1928 0.2058 0.2472 0.2153 0.2403 -0.2454 -0.2362 -0.1890 -0.3124 -0.2082 -0.2996 0.2445 -0.1840 -0.2190 0.1699 0.1775 -0.1558 -0.1563 0.2027 -0.2858 0.2152 0.2607 0.1961 0.1705 0.1831 -0.1762 -0.2463 0.2550 0.2181 0.1425 -0.2056 0.1746 -0.2154 0.1863 -0.2708 -0.1636 0.1943 -0.2342 -0.1399 0.2142 -0.3046 0.1902 0.1930 0.2173 0.1908 0.1863 -0.2575 0.1775 0.1808 -0.1844 0.2306 0.2265 0.3880 -0.1980 -0.1696 0.1450 0.1797 0.2721 0.1316 -0.2576 0.2238 0.2488 0.3124 -0.1745 -0.2389 0.1519 0.1752 -0.2245 -0.1953 -0.1885 -0.1069 0.2161 0.1176 0.2959 0.2122 0.2656 -0.1715 0.2214 0.1471 0.2409 0.3082 0.2147 0.2386 0.1861 -0.1766 -0.1370 -0.1385 -0.1986 0.3808 -0.1661 -0.3323 -0.2363 0.3187 0.2334 -0.1761 0.1471 0.2062 -0.1900 0.3222 0.2397 -0.0938 -0.2248 0.2108 -0.2022 0.3197 0.2569 -0.2078 0.2847 0.2561 -0.1978 -0.2277 -0.2174 0.2635 0.2648 -0.1374 0.3524 -0.3339 -0.1612 0.2365 -0.1680 -0.2124 -0.1884 0.1399 -0.2013 0.2912 0.1263 0.2367 -0.1815 -0.1711 -0.2924 -0.3010 0.2894 0.2201 0.2681 -0.1606 0.3322 -0.1741 -0.1914 -0.1335 -0.2850 -0.1976 -0.2888 0.2299 0.0791 -0.2437 -0.1883 0.2601 0.2557 0.1756 -0.2046 0.1828 -0.2103 -0.1733 -0.2343 0.1613 0.3541 0.3283 -0.2631 0.3370 0.1608 -0.1953 0.1624 -0.3094 0.2592 0.2178 -0.2105 -0.2279 -0.2620 0.1337 0.1728 0.2837 0.1856 -0.1453 -0.1810 0.2151 -0.1383 0.2036 -0.1532 0.2373 -0.2802 -0.1274 0.1661 -0.2129 -0.2700 -0.1910 0.2642 0.2641 0.1247 -0.1695 0.2061 -0.2571 -0.1184 -0.1686 -0.1616 0.2549 -0.3139 0.2410 0.1967 0.3296 0.2122 0.3400 0.2429 -0.2315 -0.1390 0.1302 0.2606 -0.1900 -0.1552 0.2121 0.2157 0.3610 0.3787 -0.1614 0.1653 0.1594 0.2812 -0.1610 0.2484 -0.1484 -0.2412 0.5034 0.2119 0.3686 0.1859 -0.1844 0.1783 -0.1301 -0.0937 -0.1823 0.2000 0.2493 -0.2319 -0.3692 -0.2886 -0.1870 -0.2060 0.1230 0.2100 0.2258 0.2686 -0.1443 0.4014 0.1960 -0.2389 -0.1667 -0.2158 0.2578 0.2345 -0.1390 -0.2071 0.2165 0.2991 -0.1890 -0.2092 -0.1803 0.2316 -0.1582 0.2400 0.1392 0.2045 -0.1251 0.2071 -0.2356 0.3047 -0.2358 -0.2187 -0.2286 0.2826 0.2509 0.1901 0.3148 0.2057 0.1797 -0.1449 0.2887 0.1778 0.1920 -0.2665 -0.3690 0.2062 0.2372 0.1950 0.1548 -0.1800 0.2845 0.2126 -0.2493 -0.1330 -0.1912 -0.1711 -0.1487 -0.2277 -0.2059 0.2734 0.2519 -0.2457 -0.2612 0.1874 0.2046 0.2452 -0.2603 0.2549 0.2087 0.2356 0.3028 0.4053 -0.1649 0.1949 0.2689 -0.2980 0.2185 0.1394 -0.1929 0.2194 0.2821 0.2222 -0.1821 -0.2082 -0.1565 0.2410 -0.1847 -0.1760 0.2019 0.2966 -0.1737 0.1822 -0.2048 0.2781 -0.2393 0.1042 -0.1644 -0.1690 0.3565 -0.2170 0.1422 -0.2706 -0.1805 -0.2548 -0.1799 -0.1348 -0.1534 0.1923 0.1421 0.2248 -0.1911 -0.2200 0.1999 0.1592 0.2411 -0.2956 0.2463 0.2900 0.1588 0.1809 -0.2390 0.2464 -0.1921 0.1577 0.1547 0.3687 0.1991 -0.2115 0.2514 0.2307 -0.2004 0.2925 -0.1678 -0.1325 0.3075 0.1282 0.2397 0.2127 -0.2386 0.2462 -0.2353 0.1655 -0.2587 -0.2038 0.2214 0.2223 0.1945 0.1823 0.2269 0.2261 -0.2597 -0.2355 0.2902 0.2634 0.2606 -0.2065 0.1957 0.2140 0.3230 0.2767 -0.2006 0.1568 0.2824 0.1664 0.1411 -0.2153 0.2203 0.1806 -0.2477 0.2888 0.1775 0.1529 -0.2459 -0.3002 -0.2153 -0.1748 -0.2265 0.2370 -0.2203 0.0778 -0.1550 0.2247 -0.2856 0.1750 0.1982 0.1689 0.2690 -0.2238 -0.2455 0.2507 0.3870 -0.1415 0.2964 -0.1319 -0.1838 0.2353 -0.1076 -0.2682 -0.1738 0.2183 0.2714 0.1687 0.1290 -0.2216 0.1708 0.2103 -0.2343 -0.1646 -0.1944 0.2271 -0.2210 -0.2369 -0.1429 -0.2075 0.2235 0.1987 0.1856 0.2322 0.2251 0.3547 0.2197 -0.2671 -0.2370 -0.2896 0.2622 -0.2292 0.2102 -0.2390 0.2765 0.3071 0.2999 -0.1878 0.2551 -0.1692 -0.3841 -0.2356 -0.2234 -0.1982 0.3104 -0.2582 0.2480 -0.1795 -0.2811 -0.1839 0.1930 0.2366 0.2146 0.2025 0.1713 -0.2427 0.1788 -0.2708 -0.2075 0.3265 0.2343 -0.2332 -0.2475 -0.2401 0.2372 -0.2193 -0.2218 0.1436 -0.1638 0.3443 -0.2535 0.1500 0.2958 0.2482 -0.2921 0.2514 0.1999 0.1524 -0.1805 -0.2532 -0.2322 0.2214 0.2109 0.2733 -0.1270 0.2036 -0.1366 0.2364 -0.3300 -0.2627 0.2673 -0.1944 -0.2037 -0.1685 -0.1974 0.2422 0.3243 -0.1958 -0.2551 -0.1812 -0.1375 -0.2408" HIT_INDICES="444 549 666 878 1298 1307 1327 1415 1536 1565 1689 1733 1873 1936 1995 2077 2143 2148 2199 2374 2376 2425 2429 2438 2543 2585 2592 2605 2627 2661 2690 2834 3138 3192 3320 3343 3444 3466 3512 3569 3604 3744 3751 3880 3905 4206 4754" ES_PROFILE="-0.0545 -0.0434 -0.0415 -0.0663 -0.1412 -0.1301 -0.1212 -0.1263 -0.1377 -0.1297 -0.1412 -0.1357 -0.1496 -0.1473 -0.1438 -0.1447 -0.1421 -0.1266 -0.1206 -0.1397 -0.1227 -0.1152 -0.0983 -0.0823 -0.0860 -0.0763 -0.0592 -0.0432 -0.0291 -0.0172 -0.0042 -0.0145 -0.0563 -0.0453 -0.0488 -0.0302 -0.0270 -0.0071 0.0081 0.0215 0.0399 0.0379 0.0638 0.0659 0.0901 0.0620 0.0138" RANK_AT_ES="1872.0000" RANK_SCORE_AT_ES="-0.6140"/>
  <DTG RANKED_LIST="Ranked list_DGE_squamousT11b_vs_all adenosadeno_HSE13-NT copy.rnk" TEMPLATE="na_as_pre_ranked" GENESET="gene_sets.gmt#TABULA_MURIS_SENIS_LIVER_HEPATOCYTE_AGEING" ES="-0.1593" NES="-0.7859" NP="0.8165" FDR="1.0000" FWER="1.0000" RND_ES="0.1983 0.1331 0.1592 0.1842 0.1458 -0.2494 0.2973 0.1786 0.1550 -0.2835 -0.1996 0.1621 0.2315 0.1231 0.2624 -0.3044 0.3793 0.1302 0.2550 0.1776 -0.1722 -0.1812 0.1880 -0.2229 -0.1636 0.1474 -0.2611 0.2603 0.2128 0.2016 0.1690 0.1651 0.2768 0.2018 0.2769 0.2181 -0.1562 -0.1765 0.3085 0.2083 0.1659 0.1452 -0.2170 0.2145 0.3775 -0.2307 -0.1987 0.2130 -0.1780 0.2341 0.1572 0.2692 0.1848 -0.1682 -0.1970 0.1722 0.1784 0.1752 0.1629 0.2307 -0.2672 0.2016 -0.2796 -0.2399 0.1485 -0.1449 0.1466 0.2314 0.1918 -0.1915 -0.1731 0.1849 0.1936 -0.2599 -0.3038 0.2026 0.2205 0.2002 0.3230 0.1468 -0.2713 -0.1459 -0.0938 0.4120 -0.2161 -0.1806 -0.1606 0.2455 0.1597 0.2094 -0.2053 0.2127 0.3553 -0.3234 0.3692 0.1278 0.2026 -0.2639 0.1285 0.1925 0.1564 0.2843 0.2421 -0.2184 -0.0859 0.1835 -0.2964 0.1793 0.2082 0.2611 0.2762 0.1917 0.1563 0.3650 0.1352 0.1593 0.1470 -0.3312 0.1791 -0.1792 0.1807 -0.2652 0.2375 0.2298 0.1252 0.3780 0.2744 0.1496 0.1935 -0.1944 0.2382 0.2689 0.2598 0.3614 -0.1471 0.2001 -0.2321 0.1913 -0.2003 0.2076 0.2253 -0.2049 0.2332 0.2835 0.3445 -0.2853 0.1236 0.2692 0.2326 -0.2193 -0.2504 -0.2185 0.1762 0.1912 0.2560 -0.2299 0.1504 0.1563 -0.1036 0.2366 0.1322 0.1785 0.1409 0.1612 0.2667 0.1950 0.2249 -0.1915 0.2111 0.1703 0.1719 -0.2366 -0.2783 -0.2054 0.2489 0.2267 0.1574 -0.1665 -0.2833 -0.2812 -0.2464 0.1457 0.2424 0.2881 0.2248 0.1971 0.1894 0.1656 0.1631 -0.2292 -0.2046 -0.1641 0.1892 -0.1316 0.2220 0.2777 0.0857 0.2329 0.2085 0.1510 0.1833 -0.2938 0.2686 0.2668 0.2051 -0.2276 -0.2536 0.2073 -0.2633 -0.2225 -0.1682 0.1911 -0.2107 0.1852 -0.2429 0.2102 0.1884 0.2158 -0.1448 0.2346 0.2049 -0.1943 0.3424 -0.1032 0.3072 -0.2503 -0.2291 -0.2248 -0.2190 0.1520 -0.2101 0.2896 0.2292 -0.0775 0.1894 0.2091 -0.1545 -0.1809 0.1537 -0.1660 -0.2252 0.2042 0.2702 0.1549 0.3309 0.1975 0.2431 0.3102 0.2473 -0.1669 0.1636 -0.2472 -0.2103 0.3240 0.3024 0.1884 0.1569 0.2469 -0.1598 -0.1878 0.2027 0.1824 -0.1709 0.3444 -0.1280 0.1942 -0.3421 0.2816 0.1933 -0.1842 -0.2672 -0.1907 0.2606 -0.1415 -0.2164 0.2697 0.2833 0.1828 0.3381 0.2986 0.2736 -0.1935 -0.2116 0.2549 -0.1151 0.1832 0.3915 0.1728 0.2416 0.3656 0.1577 -0.2253 -0.1007 -0.1370 0.2137 0.3479 0.3034 0.2405 0.2101 -0.1520 0.3139 -0.1656 0.1931 -0.2286 0.2164 0.2901 -0.1982 -0.1917 0.2023 -0.1714 0.2709 0.2663 0.2292 -0.1233 0.2577 -0.2551 -0.1676 0.2367 -0.1821 -0.1726 -0.1826 0.2108 -0.1851 0.2741 -0.0972 0.1766 -0.2204 0.2664 0.2171 0.2452 0.2238 -0.1762 0.2267 0.2632 -0.2224 0.1726 0.2714 0.1259 -0.2150 -0.1371 -0.2071 0.1214 0.1261 0.1736 0.1876 -0.2120 0.2111 0.2325 -0.1165 -0.2087 0.2856 0.2233 0.1933 0.3709 -0.2765 0.2411 0.1621 0.1536 -0.2209 -0.1407 0.2490 0.2167 0.2694 0.2122 0.2972 0.2720 0.2926 -0.1942 -0.1759 -0.1580 0.2531 0.2008 -0.2087 0.2135 0.1996 0.2111 -0.2227 -0.1761 -0.1943 -0.2184 0.1807 -0.2191 -0.2090 0.3003 -0.1876 0.1451 0.2718 -0.2686 -0.3430 -0.2399 0.3598 -0.2004 0.2523 0.2137 -0.2217 -0.2090 0.2411 0.1477 0.2598 -0.2491 -0.2769 -0.1476 -0.1969 0.2114 0.1999 -0.2216 -0.2741 0.2486 -0.2315 0.2126 0.1542 -0.2280 0.2059 0.2067 0.1640 0.1341 0.1966 0.2831 0.2634 -0.1836 -0.1332 -0.2470 0.1746 -0.1388 0.2794 -0.2669 -0.1178 -0.2336 -0.1790 -0.2577 -0.1324 0.2408 0.1771 0.4210 0.1878 0.2767 0.2026 0.2658 0.1550 -0.1666 0.1727 -0.1952 0.3053 -0.3327 -0.2004 -0.1666 -0.2558 0.2979 -0.2031 -0.2241 -0.3229 0.1621 0.2200 0.2946 -0.2046 0.5410 0.1859 0.1477 0.2768 -0.2052 0.2988 0.2104 0.1952 0.2460 0.1909 0.2978 0.2392 -0.1924 0.2089 0.2056 0.2579 0.1477 0.2385 0.1110 0.2061 -0.1094 0.2156 0.2079 0.2440 -0.1971 0.2701 0.1547 0.2276 0.2104 0.1887 0.2043 0.2801 0.1711 -0.1585 -0.1831 0.3635 0.3127 -0.2031 -0.1529 0.2326 0.2352 -0.1587 0.0953 0.1766 0.2545 0.2805 0.2733 0.2635 0.2269 0.1671 -0.1510 0.1433 0.1508 -0.1685 -0.1226 -0.1289 -0.2283 -0.2475 -0.1700 0.1813 -0.1747 0.2196 -0.1624 0.2274 0.2504 -0.1627 0.1572 0.3399 -0.1808 0.2058 -0.1815 -0.1756 0.2043 0.1644 0.3138 0.2397 0.2115 0.1955 0.2393 0.1789 0.3703 0.1449 0.2504 -0.1772 0.2568 0.1962 0.1842 0.2219 0.1274 0.2903 0.1937 0.2852 0.2001 0.2448 0.1609 0.3684 -0.1882 0.2611 -0.1863 0.1984 0.1880 0.2561 0.1541 0.2820 0.0848 -0.2240 -0.1472 0.2363 -0.2636 -0.1326 0.2024 0.3027 0.1859 -0.2576 -0.2273 0.2453 -0.2010 -0.1285 0.1369 0.2034 0.1985 0.2777 -0.2128 0.2076 -0.1784 0.1600 0.1567 0.2354 -0.1471 0.2274 -0.1993 0.2742 -0.1998 0.2749 -0.3074 0.1931 -0.1489 0.1739 0.1765 -0.2029 -0.1493 0.1594 -0.1360 -0.2939 0.2132 -0.2679 -0.2174 -0.1409 -0.1859 -0.3256 -0.2946 -0.2094 0.1959 0.2077 -0.1947 -0.1781 -0.3023 0.1638 0.2318 -0.1801 0.3773 -0.1746 0.1730 0.2784 0.1354 0.2048 -0.1940 -0.1206 0.2219 -0.1507 0.1713 0.2469 0.1761 -0.2443 0.2066 0.1963 0.1836 0.2763 0.1795 -0.1953 0.1575 0.2652 -0.2571 -0.2228 0.1691 -0.1915 0.1596 -0.1834 0.1530 0.1682 -0.2173 0.1755 0.2541 -0.2026 0.1756 -0.1972 -0.2488 -0.2160 0.3315 -0.1780 -0.2877 0.1284 -0.2352 -0.2072 -0.1928 0.1613 0.1866 0.1023 0.1455 -0.2602 0.1771 0.2126 0.2602 -0.1635 -0.1641 -0.1603 0.1043 -0.2342 -0.1832 0.1828 0.2240 -0.2057 0.3275 -0.2073 0.2323 -0.1880 0.2878 -0.2447 -0.2040 -0.1573 0.2773 0.3592 0.2899 -0.2370 -0.2531 -0.2163 0.1851 0.2305 -0.1052 -0.1950 -0.2655 -0.1996 0.2649 0.1797 -0.1419 -0.1351 0.2095 -0.2476 0.1781 0.1614 -0.1771 0.1785 -0.2282 -0.1398 0.2532 0.3441 0.2343 -0.2542 -0.1709 -0.2183 0.3039 0.2820 -0.1902 -0.2695 -0.1783 -0.2821 -0.2280 0.2601 -0.2453 0.2423 0.1944 0.1911 0.2566 0.1306 -0.2228 -0.1434 0.1797 -0.2250 0.0874 0.2046 -0.1446 0.1766 0.2040 0.2010 0.2077 0.2387 -0.1990 0.2206 -0.1740 -0.2137 -0.1905 0.2925 -0.2327 -0.2873 0.2113 0.3915 -0.2228 -0.1735 0.1982 0.2161 0.2247 0.1238 0.2414 0.1984 -0.1640 -0.1396 -0.1493 0.2104 0.2449 -0.1703 0.2824 -0.2899 0.2167 -0.2277 0.2436 0.2411 -0.2887 0.4067 0.1717 0.2967 0.1645 0.1634 -0.1572 0.2336 0.1664 -0.2164 0.1007 0.3384 0.3145 0.3375 0.1906 0.2801 0.3241 -0.1921 0.1941 0.1707 -0.1886 -0.1643 0.1885 0.1968 0.3015 -0.2241 0.3381 0.4308 -0.1608 -0.1958 0.1838 0.2106 0.1927 -0.1785 0.1345 -0.2234 0.2033 -0.2018 -0.1691 0.1166 0.2221 -0.1617 0.2994 -0.2193 0.2047 -0.2057 0.2610 0.2402 0.1589 -0.2053 0.3335 -0.1777 0.2460 0.2845 -0.1609 -0.1835 -0.1506 0.2307 0.2504 -0.2046 -0.1747 0.2591 -0.1671 0.2963 -0.1702 -0.1788 -0.1834 0.1557 0.2682 -0.1902 -0.1452 -0.2883 -0.1696 0.2039 -0.2957 -0.2333 0.2269 -0.1375 -0.2750 0.3011 0.2468 0.2255 -0.1517 -0.1407 -0.1729 -0.1572 -0.2396 -0.1692 0.1797 0.2204 -0.2039 0.1928 -0.1396 0.2008 0.4172 -0.3581 0.1733 0.1596 0.2946 0.2697 -0.2264 -0.2637 -0.2257 0.2756 0.1570 -0.1790 -0.1430 0.1220 0.1772 0.2009 -0.1338 -0.2199 -0.1469 0.2139 0.1563 0.2750 0.1799 -0.1982 0.3345 0.1809 0.1832 0.2272 0.2821 0.1581 0.1605 0.1858 0.2501 -0.2101 0.2397 -0.1323 -0.1799 0.1782 0.1757 -0.1899 -0.1340 0.2989 0.2335 -0.2234 0.2520 0.1622 -0.1979 -0.2089 0.1701 0.1677 -0.1562 0.0931 0.2638 0.1369 0.1455 -0.1947 0.1680 0.3674 0.1825 0.2792 0.1911 -0.2313 0.1812 0.1992 0.2257 0.2076 0.1786 0.2325 -0.2201 0.2623 0.2619 0.3630 0.1864 0.2365 0.2020 0.2421 0.2328 -0.1855 -0.2474 0.1981 0.1540 0.2160 0.2997 -0.2040 -0.2420 -0.2010 -0.1779 0.2026 0.2536 -0.2763 0.1701 0.2750 0.2001 0.2383 0.2025 0.2160 -0.1515 0.3009 0.1786 -0.2943 -0.1916 -0.2050 -0.2196 -0.1772 0.1987 0.1438 -0.1325 0.1555 0.1944 -0.2315 -0.2092 0.2588 -0.3204 0.2558 0.1409 -0.3263 0.1837 0.1395 0.2031 0.1451 0.2902 0.2115 -0.2582 0.2124 -0.2508 0.1909 0.2623 -0.2255 0.3915 0.3355 0.2033 0.2854 0.1485 0.2750 0.2979" HIT_INDICES="199 215 288 462 510 523 554 562 583 680 702 1021 1107 1242 1258 1324 1326 1398 1425 1675 1935 1949 1962 2171 2178 2225 2372 2388 2492 2634 2739 2905 2920 3084 3239 3326 3473 3653 3732 3833 3954 3956 3966 4006 4083 4112 4253 4273 4476 4673 4683 4775" ES_PROFILE="0.0024 0.0416 0.0633 0.0532 0.0677 0.0891 0.1056 0.1265 0.1435 0.1412 0.1540 0.0982 0.0898 0.0705 0.0762 0.0715 0.0803 0.0745 0.0783 0.0360 -0.0076 0.0005 0.0088 -0.0234 -0.0132 -0.0113 -0.0298 -0.0209 -0.0300 -0.0466 -0.0551 -0.0756 -0.0645 -0.0838 -0.1005 -0.1024 -0.1160 -0.1354 -0.1329 -0.1342 -0.1384 -0.1177 -0.0985 -0.0852 -0.0785 -0.0614 -0.0655 -0.0440 -0.0558 -0.0579 -0.0199 0.0094" RANK_AT_ES="3953.0000" RANK_SCORE_AT_ES="-1.2168"/>
  <DTG RANKED_LIST="Ranked list_DGE_squamousT11b_vs_all adenosadeno_HSE13-NT copy.rnk" TEMPLATE="na_as_pre_ranked" GENESET="gene_sets.gmt#TABULA_MURIS_SENIS_PANCREAS_PANCREATIC_DELTA_CELL_AGEING" ES="-0.1446" NES="-0.7859" NP="0.8311" FDR="1.0000" FWER="1.0000" RND_ES="0.1518 0.1652 0.1815 0.1858 -0.2032 -0.1741 0.2064 -0.1919 0.1722 0.2302 0.2244 0.1923 0.2579 0.1918 0.2304 -0.1655 0.1767 0.1255 0.2264 0.1401 -0.2332 0.1996 0.3162 0.2257 0.2936 0.3403 0.3348 -0.1660 0.2210 -0.1603 0.2550 0.2486 0.1575 0.2276 -0.1308 0.2021 0.2884 0.1484 0.2212 -0.2144 -0.1177 0.1689 0.1885 0.2139 -0.2243 -0.1298 -0.2508 0.2036 0.2197 -0.1743 0.2080 -0.2930 0.1958 0.1944 0.1842 -0.2360 -0.1947 -0.1630 0.1957 0.2044 0.1559 0.1199 -0.2065 -0.1371 -0.1514 -0.1436 0.1758 0.2712 -0.1890 0.3281 -0.1584 0.1845 0.2266 -0.1622 -0.1927 -0.2182 0.2415 0.1478 0.2120 0.3432 -0.1768 0.2613 0.1967 0.2483 0.1865 -0.2445 0.1836 0.1850 0.1817 0.1617 0.1999 0.3104 0.1493 -0.1684 -0.1689 0.2683 0.2280 0.1076 0.1830 -0.2048 -0.2104 0.1866 0.1759 -0.1900 0.2253 0.2678 -0.1610 -0.2294 0.1378 -0.1082 0.1746 -0.2762 0.3082 0.1495 0.1515 -0.2137 -0.2504 -0.2244 -0.1742 0.2659 -0.1644 0.2395 0.1686 -0.2200 -0.2225 0.2729 -0.1877 0.2241 -0.1553 0.1284 0.1934 0.1873 0.2447 0.2911 -0.1658 0.2282 0.2168 -0.1837 -0.1439 0.2101 -0.2162 -0.1289 0.1454 0.2646 0.1037 0.2803 -0.1826 0.2740 0.2391 0.1666 0.2103 0.2763 0.2449 0.2548 0.2114 0.2873 0.2358 0.1500 -0.1940 -0.1449 -0.1870 -0.1698 -0.1451 -0.2045 0.1322 -0.1561 0.2992 0.1909 0.1894 0.1817 -0.1659 -0.1546 0.2377 -0.1453 0.2081 -0.2682 0.1793 -0.2282 0.1740 0.2836 0.1656 -0.1696 -0.2178 0.1655 0.1731 0.1703 0.2321 0.2551 0.2416 -0.1491 -0.1449 0.1885 0.1781 0.1864 0.2568 0.0963 0.3117 0.2395 -0.2327 0.2944 -0.1649 -0.1912 -0.1459 0.3314 0.3684 0.2917 -0.1931 0.2315 -0.1990 0.1503 -0.1935 -0.1238 -0.2027 0.1264 0.2042 -0.1638 0.1522 0.3779 0.2098 0.3186 -0.1405 -0.2352 0.1951 -0.1326 -0.1715 0.4290 -0.1084 0.2153 0.2001 0.2177 0.1365 -0.1127 0.1261 -0.2621 -0.2178 -0.1643 0.1570 0.1543 0.2493 0.2591 0.1737 -0.1969 0.1462 0.2237 -0.1143 0.1048 -0.1897 0.1708 -0.2273 -0.2725 0.2357 0.1975 0.1343 0.1837 0.1124 0.1274 0.1506 0.1732 0.1194 0.1578 -0.1758 -0.1880 0.2680 -0.2011 0.2932 -0.1288 -0.1387 0.2302 -0.1383 0.2541 0.1995 0.2548 0.2607 -0.1937 -0.1458 0.1306 -0.1541 -0.2015 0.2214 -0.0973 0.2161 0.1721 -0.2067 0.2144 0.2536 -0.2410 -0.1798 -0.2376 0.1704 -0.2185 0.1409 0.1687 -0.1537 0.3161 0.2668 -0.1687 0.2570 0.2380 0.1860 0.1680 0.3064 -0.2550 0.1480 0.1631 -0.1432 0.1866 0.1829 0.2026 0.2881 0.1505 0.2036 0.1741 -0.2052 -0.1955 -0.2684 -0.1891 -0.2749 0.1635 -0.1809 -0.2137 0.2347 0.3271 -0.2310 0.1469 0.2111 0.1826 0.1871 0.2231 0.2862 -0.1864 0.2494 0.1641 0.1805 0.3509 -0.1453 0.2249 -0.1096 0.3174 0.1535 0.2019 0.1292 0.2962 -0.2042 -0.2103 -0.1265 0.2959 0.2632 -0.2602 0.2323 0.1502 -0.2955 0.2510 0.2288 -0.1872 0.2238 0.1598 0.3197 0.1755 0.2705 -0.3006 -0.1293 0.1596 -0.2642 0.2618 -0.1375 0.2436 -0.1112 -0.1293 0.1827 -0.1500 0.2601 0.1860 -0.1613 0.1906 0.1762 0.1905 0.2491 0.1913 0.1953 -0.2361 -0.2179 -0.1686 -0.2010 -0.1375 0.2228 -0.1590 -0.1672 0.2271 -0.1456 0.1399 0.2207 0.2481 -0.2010 0.1923 0.1726 0.1571 -0.1475 0.2874 0.1798 -0.1393 0.1931 -0.2382 0.2898 0.3016 -0.1494 -0.1833 0.1853 -0.1881 -0.1316 0.1520 0.2080 0.2315 -0.1487 -0.2463 0.2243 0.1631 -0.2015 0.2108 0.2217 -0.1466 0.3713 -0.3506 -0.1461 0.2097 -0.1988 -0.2796 -0.2135 -0.1609 -0.2076 -0.1638 -0.2720 0.0913 -0.2135 -0.1631 0.2042 0.2194 0.2068 0.2336 0.2812 0.1756 0.1228 -0.1467 0.2000 0.2283 0.1923 -0.1665 0.2317 -0.1889 -0.1718 -0.2090 -0.2146 0.1845 0.1734 0.2221 0.2507 -0.2703 -0.1518 -0.1496 0.1276 0.1429 -0.1652 0.1977 0.1887 0.2404 -0.1889 -0.1875 0.1257 0.2680 -0.1597 -0.1297 -0.1445 0.1784 0.2691 0.2449 0.1292 -0.1110 -0.1745 -0.2333 -0.2181 0.1616 -0.1408 0.1113 0.2449 0.1724 0.2291 -0.1593 0.1757 0.1825 0.1656 -0.1758 0.1865 0.1982 -0.1706 -0.1759 -0.1116 0.1582 0.2122 0.2128 0.2408 -0.2270 0.1769 0.1888 0.2735 0.1621 -0.1720 0.2152 0.2426 0.3259 -0.1465 0.2090 0.1861 -0.1757 0.2175 -0.1796 0.2180 0.1952 -0.2026 0.3566 0.1967 0.2184 -0.1767 0.2974 -0.1824 -0.1429 0.0977 -0.2199 -0.1706 -0.1943 -0.1629 0.2394 0.2814 0.1379 -0.1559 0.1728 0.3455 -0.1834 -0.2231 0.1483 0.1923 -0.0732 0.1821 0.3319 -0.1691 -0.1326 -0.1539 0.1791 0.2447 -0.2091 -0.1833 0.1671 0.1885 -0.2591 -0.2410 0.2144 0.1110 -0.1414 0.1098 -0.2481 -0.1695 0.2442 0.2387 0.2481 0.2454 0.1883 0.2771 0.1596 0.2000 0.1771 -0.1137 -0.1761 0.2567 0.2776 0.1679 0.1574 0.1752 0.1825 -0.1483 0.2031 0.2570 0.1333 -0.1896 0.2069 -0.2083 -0.2258 0.2105 -0.1670 0.1637 -0.1257 -0.1998 -0.1204 0.1747 0.3088 0.2328 0.1739 0.2738 0.1450 0.2279 0.1874 -0.1873 0.1774 0.1255 -0.1533 -0.1793 0.1389 0.2057 0.2392 0.2534 0.1794 -0.1463 0.1396 0.2206 -0.2226 -0.1336 0.1976 0.2791 -0.1517 -0.1857 0.2552 -0.2268 -0.1232 0.2255 -0.1564 -0.1829 -0.1535 -0.2177 0.2474 0.2135 -0.2369 0.1111 -0.2548 -0.1534 -0.1232 0.2019 0.1444 0.1050 0.2188 0.1806 -0.1877 -0.1655 -0.1710 0.1234 -0.2044 0.2041 -0.1742 0.1709 0.3307 0.2194 0.1435 0.1657 0.2854 -0.1770 0.1815 0.1453 -0.1369 0.1798 0.1556 -0.1756 0.1317 0.2087 0.1393 0.2492 0.2169 0.1899 0.2289 0.2015 -0.3449 0.2443 -0.2271 0.2653 -0.2277 0.1596 -0.1790 -0.2400 0.1713 -0.1507 0.3340 0.2599 0.1262 -0.1819 0.2489 0.1980 -0.2340 -0.2726 -0.1643 0.1786 0.2020 -0.1883 0.2780 0.2123 0.2454 0.1841 0.2122 -0.2114 -0.2141 -0.2147 -0.1435 0.2252 0.2534 -0.1348 -0.1631 -0.0993 -0.2088 -0.2714 0.2370 -0.1813 0.1340 0.1291 0.1515 -0.1889 0.2857 0.2063 -0.1225 -0.2248 0.2634 -0.1951 -0.1381 -0.1744 0.2294 0.2011 0.1949 0.1465 -0.2047 0.2982 0.2404 -0.1841 -0.1342 0.1814 0.1734 0.2036 -0.2125 0.2161 0.1340 0.1276 -0.1843 0.2095 -0.2000 0.1702 0.2885 0.2367 0.2592 -0.2029 0.2060 0.2370 0.3918 0.2098 0.1110 0.2659 0.1715 0.2718 0.1326 -0.0653 -0.2025 -0.1991 0.2228 -0.1855 0.1298 0.1755 0.1195 -0.2099 0.1279 0.1798 0.2557 0.2336 -0.1864 -0.1378 0.1527 -0.1604 0.2694 0.2549 0.1732 0.1451 0.1689 0.2748 -0.1513 0.2789 0.3006 -0.1616 0.2790 0.2559 -0.1741 0.2051 0.1719 0.2855 0.3428 0.2415 0.0770 -0.1849 -0.3398 0.2441 0.2038 0.2610 0.1523 0.2355 0.1698 0.1678 0.1832 -0.1762 0.2175 -0.2058 0.1206 0.1831 0.1415 0.1254 0.1226 0.2457 0.1670 -0.1340 0.2293 -0.1461 0.1493 0.1871 0.2164 0.2228 -0.2310 -0.0991 0.1904 0.3625 0.1388 0.3226 0.1253 0.2416 0.2025 -0.2306 -0.1787 -0.1629 -0.0939 -0.1269 -0.2107 -0.1727 -0.2715 0.2117 0.2461 0.1934 0.1969 -0.1611 0.1490 0.2529 0.1500 0.2013 -0.1921 0.2211 0.2051 0.1631 0.1669 -0.1584 0.2343 0.1478 -0.2063 0.2339 0.1845 0.1561 0.3263 0.3170 0.1903 -0.1595 0.2026 0.1585 -0.1869 0.1215 0.2940 0.1352 0.2237 0.3491 0.2464 0.1907 0.2145 -0.2120 0.1720 -0.1846 -0.1461 0.1818 0.1407 0.2053 0.1106 -0.2055 0.2683 0.2277 0.3085 -0.2921 0.1784 -0.1389 0.2922 -0.1646 0.1170 -0.2400 0.1200 0.1865 0.2490 -0.2100 -0.1323 0.2059 -0.1764 0.2338 -0.1865 -0.1100 0.2113 0.2486 0.3326 0.1263 0.1994 0.1175 0.2135 -0.0900 0.2193 0.1661 -0.1743 0.3138 -0.1910 0.1623 -0.1833 0.2915 0.1711 -0.1717 -0.1450 -0.1975 0.1772 -0.1639 0.1481 0.1384 0.2441 -0.2197 0.2121 0.1917 -0.2162 0.2910 0.3205 0.1748 0.3113 -0.1475 0.2126 0.1974 -0.1948 -0.1857 -0.2144 -0.1608 -0.2288 0.1999 -0.1422 0.3079 -0.2238 -0.2105 0.1851 -0.2787 0.1328 0.2057 0.3332 0.2139 0.1905 -0.2164 -0.2565 0.1510 0.2305 0.2051 0.1420 -0.2142 0.2841 0.2836 -0.2078 -0.1117 -0.1649 -0.2583 -0.1162 0.2137 -0.1953 0.1900 0.2181 -0.2208 -0.2096 -0.1888 0.2334 0.2299 0.2304 0.1828 0.1620 -0.1703 0.2003 0.1918 -0.2157 0.1999 -0.1329 -0.1502 0.1762 -0.1568 0.2098 -0.1599 0.2496 -0.1560 -0.1728 0.1539 -0.2907 0.1442 0.2102 -0.1669 0.2491 0.1672 0.1815 0.2282 0.2106 0.2059 0.1370" HIT_INDICES="282 339 372 422 440 453 458 633 669 677 710 719 726 739 764 833 893 1126 1191 1273 1300 1415 1425 1685 1710 1868 1926 1935 2153 2206 2311 2318 2327 2329 2391 2418 2582 2616 2621 2688 2689 2694 2764 2893 2944 2969 3092 3148 3282 3283 3312 3349 3394 3397 3486 3538 3575 3665 3676 3694 3769 3793 3805 3816 3914 3948 4177 4185 4189 4200 4327 4446 4476 4491 4538 4544 4592" ES_PROFILE="-0.0323 -0.0201 -0.0047 0.0052 0.0213 0.0380 0.0563 0.0337 0.0395 0.0510 0.0566 0.0672 0.0781 0.0874 0.0938 0.0898 0.0869 0.0447 0.0375 0.0269 0.0279 0.0105 0.0153 -0.0320 -0.0298 -0.0552 -0.0595 -0.0534 -0.0908 -0.0934 -0.1067 -0.0993 -0.0923 -0.0839 -0.0879 -0.0845 -0.1096 -0.1072 -0.0986 -0.1030 -0.0934 -0.0847 -0.0894 -0.1062 -0.1065 -0.1011 -0.1160 -0.1166 -0.1331 -0.1215 -0.1157 -0.1115 -0.1088 -0.0972 -0.1034 -0.1015 -0.0963 -0.1018 -0.0906 -0.0807 -0.0824 -0.0733 -0.0614 -0.0493 -0.0549 -0.0467 -0.0774 -0.0614 -0.0445 -0.0290 -0.0363 -0.0395 -0.0234 -0.0039 0.0100 0.0326 0.0481" RANK_AT_ES="3281.0000" RANK_SCORE_AT_ES="-0.9237"/>
  <DTG RANKED_LIST="Ranked list_DGE_squamousT11b_vs_all adenosadeno_HSE13-NT copy.rnk" TEMPLATE="na_as_pre_ranked" GENESET="gene_sets.gmt#TABULA_MURIS_SENIS_HEART_VALVE_CELL_AGEING" ES="-0.1509" NES="-0.7005" NP="0.8698" FDR="1.0000" FWER="1.0000" RND_ES="0.2334 0.2608 0.1803 -0.1450 0.2057 -0.1827 0.3626 0.2795 -0.1484 -0.1495 0.2598 0.2279 -0.3045 -0.1618 0.2918 -0.0945 0.1802 0.1974 0.2319 -0.1815 -0.1856 0.2576 0.2915 0.1668 0.1923 0.3154 0.1996 -0.2751 0.1722 0.1944 -0.1665 -0.1944 -0.3592 0.3111 -0.1497 0.3010 -0.2498 0.2378 0.3055 0.2787 0.3236 -0.1202 0.2680 -0.1782 0.1648 0.2049 -0.2747 0.1964 -0.2455 -0.2200 0.4142 0.2027 -0.2886 -0.2585 -0.1674 0.2676 0.2109 0.2936 0.2027 0.2812 0.2646 -0.2524 -0.2042 0.2262 0.2282 -0.2410 -0.2449 -0.1934 -0.2161 -0.1874 -0.1922 -0.2599 0.2540 0.2549 0.1736 -0.2120 0.1972 -0.2263 0.1459 0.2267 -0.1549 -0.2077 0.1509 0.2642 0.1986 0.4541 0.1999 -0.1628 -0.2661 0.2290 0.3335 -0.1495 0.2839 0.3437 -0.3121 -0.2311 -0.1678 0.2072 0.2193 0.2593 0.2931 -0.2570 0.3219 0.2042 -0.2350 0.2591 0.2504 -0.2608 -0.2495 0.2244 -0.1702 -0.2943 0.1230 0.1163 -0.1900 -0.2990 0.2506 0.1287 0.2269 0.2795 0.2617 0.1333 0.1620 -0.2352 -0.1885 -0.1915 -0.2508 0.2516 0.2164 -0.2860 -0.2222 0.3452 0.1509 0.3231 -0.2280 -0.2661 -0.1814 0.3221 -0.1972 -0.1898 0.2135 0.1986 0.1962 -0.1398 0.1396 -0.2872 -0.2742 -0.1319 0.2093 -0.2632 0.4384 -0.2835 0.1632 0.2116 0.3622 -0.1533 0.2604 0.2713 -0.1676 0.3047 0.1964 -0.1773 0.1921 0.2293 -0.2848 0.1683 0.1482 0.1629 0.3484 0.1469 -0.0630 -0.2372 -0.2939 0.2023 -0.2041 0.1994 0.3464 0.3088 0.2986 0.1674 -0.1900 -0.2294 0.3037 -0.1776 -0.1950 -0.3105 -0.1327 0.1207 -0.3248 -0.3115 0.2826 0.2059 0.2024 -0.1625 0.2664 0.2584 0.1453 0.1881 0.1945 0.2477 -0.1786 0.2352 -0.2860 0.1969 -0.2179 0.3501 -0.1962 -0.2158 -0.2140 -0.2204 -0.2217 -0.2247 0.2164 0.1860 -0.2088 0.2629 0.2432 0.2247 0.1313 -0.1171 0.1210 -0.2217 0.2966 0.1774 -0.2275 0.3086 0.1609 -0.1766 -0.2599 -0.1231 -0.1745 -0.2146 -0.2621 0.1883 0.1268 0.2174 -0.1442 -0.1701 0.1887 -0.1526 -0.1968 -0.3388 0.3354 0.1481 0.2013 0.2019 0.2404 -0.1949 0.3015 -0.1883 0.1961 0.2892 0.2224 0.3149 0.2151 -0.1665 -0.2363 -0.1546 0.2105 -0.1881 0.1896 -0.2311 0.1446 0.2500 0.2609 -0.2099 -0.2770 0.2223 0.1464 -0.2571 0.2784 -0.1894 0.3347 0.1581 0.1961 0.3279 0.2550 0.2563 0.2423 0.3940 -0.2387 -0.2799 0.2065 0.1785 -0.3440 -0.3229 0.1988 0.1970 -0.2554 0.2014 0.3302 -0.2514 0.3386 0.1436 0.2031 0.1847 -0.3271 -0.2352 -0.2533 -0.2016 0.2118 0.2361 0.2821 -0.2273 0.4022 0.1466 -0.1552 -0.2840 -0.1748 0.2289 -0.2707 -0.2207 0.1574 0.3010 0.1922 -0.2391 -0.3526 0.2859 0.2395 0.2297 0.4178 0.1985 0.1421 0.2752 -0.1601 0.1580 0.2564 -0.3392 -0.3564 -0.1475 0.1677 0.1922 0.2112 0.2499 -0.1679 -0.2544 0.2774 0.1901 -0.2829 0.1945 0.3300 -0.1206 0.2503 -0.2316 0.2343 0.2085 -0.1839 0.2121 0.2699 0.2576 -0.2555 -0.2245 -0.1448 -0.1818 -0.1838 -0.2026 0.0771 -0.1350 0.2900 -0.2522 -0.2394 0.1468 -0.1496 0.1863 -0.2241 0.2264 0.3064 -0.2278 -0.2653 0.2505 0.2897 0.2637 -0.2061 0.1951 0.3146 -0.2441 0.1702 0.2084 -0.2319 0.2101 -0.1180 0.4917 -0.2612 0.1907 0.3606 0.1712 0.1074 -0.2087 -0.1182 0.2324 0.1617 0.2085 -0.2723 -0.2530 -0.1975 0.1592 0.2807 -0.1790 -0.3718 -0.3014 -0.2274 0.2854 0.1744 -0.2799 0.2107 0.2034 -0.1684 0.1657 -0.2795 -0.2604 0.2335 -0.2683 0.2469 0.1565 -0.1893 0.2427 0.2813 0.2723 -0.1685 0.2373 -0.3371 -0.2286 -0.2546 0.2754 0.1796 0.2424 -0.1491 0.2517 0.2421 -0.1839 -0.0881 0.1959 -0.1208 -0.2083 0.3193 0.3088 0.2546 0.3105 0.2261 -0.2315 -0.1509 0.2403 -0.2825 0.1614 0.1699 0.1789 0.2026 0.1669 -0.1892 -0.1918 0.2330 0.2086 -0.2305 0.2343 0.3570 0.1905 0.1145 0.3155 0.1543 -0.2425 0.3472 0.2729 0.2193 0.1233 0.3238 -0.1123 -0.2352 0.1133 -0.1944 -0.2259 0.2190 0.2667 -0.2462 -0.2272 -0.1719 0.3788 0.2915 0.3001 0.1967 0.2476 0.3321 -0.1590 0.2243 0.2998 -0.1906 -0.0818 -0.1835 0.2500 -0.2035 -0.1322 0.2124 -0.2686 -0.3143 -0.2959 -0.1871 0.1922 0.1526 0.2152 0.3479 -0.3402 0.1645 0.2145 0.1907 0.1259 0.2324 -0.2104 -0.1944 0.2520 0.2751 -0.1533 0.2938 0.2856 0.1572 0.1600 0.2659 0.2601 -0.2453 0.2459 0.1745 0.1267 -0.1385 -0.2596 -0.2117 0.1679 0.2970 -0.2301 0.2887 -0.1522 -0.2538 0.2143 0.2274 -0.3020 0.2378 0.2472 0.2406 -0.1993 -0.1427 0.1566 0.1508 0.1697 0.2191 -0.1096 -0.2123 -0.1603 -0.1369 -0.2050 -0.2506 0.2182 -0.1854 0.1783 -0.1695 0.1630 -0.1880 -0.2109 0.3637 0.2980 0.2271 0.1463 0.1728 0.2206 -0.1654 -0.1809 0.1749 0.2380 0.3060 0.2284 0.1733 0.2775 0.2759 0.1519 0.2816 0.1714 0.2003 -0.2559 -0.1943 -0.1304 -0.1730 -0.2601 0.2162 -0.1758 0.2980 0.3746 -0.1316 0.2684 0.1250 -0.2350 -0.2159 -0.1025 -0.2157 -0.2054 -0.2500 0.1943 -0.1839 0.3441 -0.1603 0.2212 -0.2850 0.3248 -0.2500 -0.1942 0.2819 0.2791 0.2798 0.3203 0.1769 0.2949 -0.2246 -0.2331 -0.2065 -0.1561 0.1886 -0.1900 0.3222 -0.1954 0.1356 0.3007 0.1751 -0.2200 -0.2253 0.1741 -0.1526 -0.2627 0.2798 -0.3217 0.2295 0.2650 -0.3202 -0.3488 0.2402 0.2694 0.1734 0.1924 -0.2559 0.2516 -0.1793 -0.1934 0.2679 0.2181 -0.2326 -0.2060 0.2198 0.2275 -0.2314 0.2187 0.1819 -0.3110 -0.2444 0.1797 0.1896 0.1626 -0.1832 0.2370 0.3046 -0.1395 0.2108 0.2612 0.1200 -0.3393 0.2872 0.2099 0.3218 -0.2382 0.2309 0.1507 0.3673 0.2603 -0.2461 0.2122 -0.2128 0.2655 0.2505 0.1581 0.2100 -0.1671 0.1536 -0.1732 -0.1507 0.3254 0.2819 0.2320 -0.2262 -0.2416 0.2603 0.1393 0.1729 0.3477 -0.2620 0.2216 0.2300 0.1828 0.3470 -0.3479 0.1237 0.3537 0.1731 -0.2382 -0.1351 -0.1699 -0.1530 -0.1961 -0.2370 0.2714 0.2629 0.2521 0.2820 -0.2176 -0.2322 0.2258 0.2405 -0.1913 -0.1116 -0.2025 0.1747 0.1928 0.1435 0.3588 0.4106 0.2820 0.1180 -0.1172 -0.1634 -0.2437 0.2876 0.2184 0.2639 -0.1311 -0.1769 0.1317 0.2241 -0.1820 -0.2726 -0.3053 -0.1688 0.1752 0.2381 -0.2779 -0.1813 -0.1774 0.2401 0.2495 -0.4082 0.1540 0.2030 0.2970 0.3531 -0.2625 -0.1857 0.2587 0.3061 0.2614 -0.1887 0.2239 0.3020 -0.1492 -0.1378 0.2205 0.3679 0.1304 0.2178 0.1793 -0.3400 0.2819 0.1542 0.3737 0.2904 -0.2561 0.1889 0.1665 -0.1384 -0.2300 -0.3473 -0.1550 0.1571 0.1417 0.2340 0.1768 0.2273 -0.2522 -0.2420 -0.1792 -0.1904 -0.3031 -0.1383 -0.2748 0.1627 0.2117 0.1998 0.1318 0.2278 -0.2834 -0.3378 0.2701 -0.1982 0.1574 0.2991 0.2251 -0.1443 -0.1952 0.2003 -0.2612 0.3042 0.1078 0.1925 0.1804 -0.2041 0.1926 -0.2758 -0.1549 0.2286 -0.1640 0.3238 0.2769 0.1857 0.1716 -0.1476 -0.1592 0.1716 -0.1700 -0.2418 -0.2203 -0.2616 0.1313 -0.2741 -0.2535 -0.1131 -0.2004 0.2678 -0.2611 0.1855 -0.2397 0.3015 -0.1863 -0.2246 0.4211 0.1390 -0.2467 -0.2948 0.1352 -0.2789 0.2245 -0.3076 0.2615 -0.2547 0.3402 0.2137 -0.2011 -0.1403 -0.2191 0.2074 -0.1354 0.1529 0.3018 -0.1629 -0.1162 -0.1755 0.2399 0.2217 0.2821 0.1635 0.2693 -0.2070 0.2990 0.3278 -0.3027 -0.1570 -0.1928 0.2343 0.2437 0.1654 0.2933 -0.2388 0.2145 0.2093 0.2436 0.1698 -0.2108 0.2097 -0.1697 0.2320 0.1581 0.3248 0.1577 -0.1974 0.2907 -0.2941 -0.1958 0.2027 -0.1519 0.2537 -0.1432 0.1549 0.2350 0.2292 0.2837 -0.2016 0.2436 -0.1660 -0.1656 -0.2584 -0.1628 -0.2709 -0.1850 0.2863 0.1541 0.1488 -0.1977 0.3613 0.1455 0.3014 0.2308 -0.1855 0.2467 0.2894 0.1775 -0.2914 -0.1320 -0.2705 0.3056 0.1504 -0.2794 0.1892 0.1787 0.2095 0.2117 0.2150 0.2726 0.2314 0.3250 -0.1258 0.3610 -0.1876 -0.2296 0.1356 0.1895 -0.2556 -0.1950 0.1859 0.2254 0.3180 -0.1850 -0.2488 0.2946 -0.3701 0.2343 0.3757 -0.2185 -0.1900 -0.2439 -0.1487 0.1175 0.4067 0.1703 0.3604 -0.3643 -0.2443 -0.2721 0.1369 0.1007 0.3060 -0.1413 -0.2240 -0.2520 0.1956 0.2981 0.1314 -0.2364 0.2799 0.2593 0.2972 -0.2224 0.1685 0.2247 -0.1887 -0.1555 -0.1723 0.3581 0.2575 0.2118 -0.1962 0.2655 -0.1930 -0.1581 0.2306 -0.1649 -0.3190 -0.1215 0.1756 0.1749 0.2561 -0.1583 0.2500 0.2834 -0.1685 -0.2299 -0.1996 0.3081 0.3019 -0.3071 -0.2379 -0.3090" HIT_INDICES="274 302 384 458 490 496 548 766 1021 1053 1191 1273 1425 1744 1746 1766 1844 1882 2001 2023 2079 2192 2206 2376 2443 2763 2954 3148 3174 3387 3575 3711 3905 3919 3925 3978 4215 4273 4313 4373 4551 4741" ES_PROFILE="-0.0081 0.0330 0.0548 0.0736 0.0998 0.1311 0.1501 0.1248 0.0857 0.0927 0.0752 0.0697 0.0501 -0.0034 0.0095 0.0187 0.0161 0.0221 0.0115 0.0213 0.0242 0.0156 0.0278 0.0080 0.0101 -0.0392 -0.0606 -0.0814 -0.0668 -0.0899 -0.1063 -0.1105 -0.1245 -0.1007 -0.0751 -0.0586 -0.0764 -0.0554 -0.0299 -0.0066 -0.0011 0.0165" RANK_AT_ES="3904.0000" RANK_SCORE_AT_ES="-1.1854"/>
  <DTG RANKED_LIST="Ranked list_DGE_squamousT11b_vs_all adenosadeno_HSE13-NT copy.rnk" TEMPLATE="na_as_pre_ranked" GENESET="gene_sets.gmt#DESCARTES_ORGANOGENESIS_PRIMITIVE_ERYTHROID_LINEAGE" ES="-0.1122" NES="-0.6892" NP="0.9643" FDR="1.0000" FWER="1.0000" RND_ES="-0.1957 0.1310 0.1278 0.1889 -0.1733 0.1991 0.1246 0.1285 -0.1364 0.1281 -0.1565 0.2684 -0.1451 0.1476 0.2459 0.0990 0.1891 0.1866 0.1917 0.1652 0.2465 0.2074 -0.1533 0.2114 0.1649 -0.1318 -0.1372 0.1943 0.1601 0.1590 0.1056 -0.1544 0.1729 -0.1660 0.1552 0.2251 -0.1582 0.2209 0.1795 -0.1561 0.1946 -0.1295 -0.1185 0.2074 -0.1877 -0.2113 0.1809 -0.1927 0.1952 0.2589 0.2092 0.1662 0.2252 0.1679 0.1342 0.1695 0.2124 0.1916 0.1837 0.1769 -0.1763 0.1909 0.2494 -0.1889 -0.1376 0.1936 0.1528 0.2693 -0.1786 0.1571 0.1773 0.2688 0.1952 -0.1543 -0.1355 0.1790 0.1537 0.1678 -0.1341 0.1979 0.1887 0.2698 0.1489 0.1425 -0.2138 0.1569 0.2313 0.1448 0.1713 0.1885 0.1550 0.2220 0.2038 0.2179 -0.1792 0.1318 0.1631 0.1311 0.2588 0.1238 0.1826 0.1682 0.1460 -0.1671 0.2064 0.1772 0.1555 -0.1687 -0.1832 -0.2166 -0.1190 0.2426 0.2034 0.1940 -0.1719 0.1468 -0.1714 -0.1520 0.1609 0.2193 -0.1650 -0.1872 0.2083 0.1724 -0.1747 -0.1696 0.2550 0.1830 0.1514 -0.1929 0.1470 0.1448 -0.1552 0.1898 0.2268 0.1399 0.1838 0.2250 0.1575 0.1110 -0.1453 0.2650 -0.1695 0.2164 0.2236 0.1392 -0.2446 0.1260 0.1896 0.1698 0.2259 0.2014 0.1688 0.1467 -0.1424 0.3190 -0.1636 0.1829 -0.1411 0.2271 0.1588 0.1892 0.2236 0.1610 0.1508 0.1982 -0.2330 0.1624 0.1596 0.2104 0.1559 -0.1809 -0.1215 -0.1913 -0.1714 -0.1780 0.1514 0.1604 -0.1342 -0.1418 0.1631 0.1367 0.1619 0.1366 0.1632 0.1598 0.1568 0.1060 0.2704 0.1394 0.1239 0.2090 0.2009 0.2354 -0.1778 0.1950 0.1845 -0.1846 0.1662 0.1806 0.1899 0.2051 0.2024 0.2033 0.1941 0.2517 -0.1486 -0.1354 0.2079 0.1671 0.2159 -0.1400 0.1878 -0.1530 0.1397 0.1492 -0.2117 0.1388 0.1877 0.1446 -0.1722 0.1326 0.1755 -0.1361 -0.1485 0.2951 0.1929 0.1971 0.2041 0.1449 -0.1478 0.2139 0.1987 -0.2317 -0.1508 -0.1822 0.2068 0.1765 0.1460 0.1450 0.1612 -0.1629 0.1533 -0.1223 0.2596 0.2101 -0.1323 0.1762 -0.1957 0.1403 0.1687 -0.1636 -0.1077 0.1545 0.1953 -0.1501 -0.1421 0.1647 -0.1697 0.1971 0.2269 0.1954 0.2538 0.1639 0.1755 -0.1789 0.1776 -0.1580 0.2297 0.1749 0.1217 0.1346 0.1631 -0.1885 0.2171 0.1979 0.1497 -0.1748 0.2228 0.1398 0.1594 0.1971 0.1699 -0.1772 0.2406 0.1818 -0.1726 0.1431 0.1917 0.2607 -0.2018 0.1749 0.1505 -0.1574 -0.1733 -0.1550 0.1513 0.1548 0.1940 -0.1895 -0.2459 -0.1587 0.2156 -0.1282 0.1816 0.1658 0.1202 0.1762 0.2689 -0.1440 0.1511 0.1703 0.1497 -0.1673 -0.1809 0.1658 -0.1563 0.2147 -0.1669 -0.1470 -0.1682 0.3120 0.1758 0.1805 0.1333 0.1551 0.1601 0.2570 0.1072 0.2563 0.2165 0.1788 0.2902 0.2187 0.1592 0.2209 -0.1435 -0.1408 0.1534 -0.1606 -0.1476 0.1566 -0.1811 0.1614 0.1402 -0.1553 0.1889 0.1323 0.1789 0.2531 0.1919 -0.1103 0.2025 0.1690 -0.1708 -0.1371 0.2252 -0.2118 -0.1249 0.1567 0.2291 -0.1368 0.1546 0.1951 -0.1354 0.2010 -0.1529 0.2480 0.1279 -0.1432 0.1964 0.1826 0.2586 0.1404 0.2025 -0.1860 0.1638 -0.1121 -0.1764 -0.1804 -0.1901 0.1410 0.2252 0.2211 0.1254 -0.1350 0.1457 0.1870 -0.1797 0.1526 -0.1521 0.1498 0.2211 0.1485 0.1583 0.1096 0.1186 0.1996 0.1099 0.1582 0.1738 0.2470 0.1559 0.2080 0.1646 0.1822 0.1336 0.1717 -0.1274 -0.1190 0.1654 -0.1487 0.1137 0.1521 -0.2003 0.2111 -0.1376 0.1829 -0.1550 -0.2214 0.1553 0.1614 0.1559 -0.1380 -0.1487 -0.1822 -0.1403 0.2315 0.1730 0.1954 0.2107 0.1484 0.1782 0.2761 0.1233 0.1737 0.1212 -0.1215 0.1490 0.1830 0.1627 0.2023 -0.1156 0.1553 0.1824 0.1766 0.1781 0.2040 0.2228 0.1235 0.1177 0.1851 0.2028 0.2039 -0.1393 0.1752 0.2228 0.2102 0.1550 0.1376 -0.1812 0.1333 0.1368 -0.1111 0.1399 0.1947 -0.1199 -0.1837 0.1493 -0.2260 -0.1502 -0.1267 -0.1548 0.1677 0.1520 0.2222 0.1642 0.2054 0.1917 0.1638 -0.2058 -0.2230 0.1808 0.2634 -0.1643 0.2028 -0.1486 0.2003 0.1942 0.1552 0.2778 -0.1818 -0.1820 0.1516 0.1472 -0.0949 0.1522 0.2286 0.2846 0.1812 -0.2188 0.1463 0.2082 0.1958 0.1913 0.1536 0.1302 -0.1816 0.2371 -0.1670 0.1948 -0.1485 -0.1864 0.1488 0.1826 -0.1496 0.2372 0.1611 -0.1407 0.1908 -0.1579 0.1827 -0.1321 -0.1482 0.2054 0.1938 0.2067 -0.1514 0.2043 0.2163 0.1455 0.1347 -0.1483 0.1852 -0.1547 0.2158 0.1743 0.2259 0.1969 -0.1309 -0.1136 0.2196 0.1597 0.2427 0.2820 0.1739 0.1989 -0.1324 0.1177 -0.1524 0.1968 0.1031 0.1284 0.1897 -0.1883 0.1319 -0.1505 -0.1509 0.2294 0.2746 0.1993 0.2100 0.1833 0.1338 -0.1508 -0.1823 -0.1269 0.1859 -0.1491 0.1932 0.1892 0.1628 0.1702 -0.1335 -0.1481 -0.1699 0.1386 -0.1728 0.1370 0.2384 0.1553 -0.1640 -0.1850 0.2302 0.1722 0.2374 0.1771 -0.1668 0.1829 -0.1461 0.1612 -0.1502 0.1119 0.2119 0.1670 -0.1734 -0.1400 0.1638 -0.1919 0.2281 0.2258 0.1486 0.1601 -0.1208 0.1632 0.1684 0.1810 0.2425 0.1968 0.1863 0.2260 -0.1443 -0.1682 -0.1674 -0.1255 0.2261 0.1519 0.1893 0.1413 0.2101 0.1599 0.1763 0.1602 0.1763 0.2025 0.1457 0.1820 0.2539 0.1197 0.2004 0.2093 0.1389 -0.0852 0.2388 0.2398 -0.1790 -0.1918 0.2132 -0.1308 0.1475 -0.1567 0.1455 0.1407 0.2401 0.2218 0.1517 0.1556 0.1864 0.2472 0.1815 0.1507 0.2034 -0.1658 0.1830 0.1325 0.2386 0.1859 -0.1986 -0.1604 0.2081 -0.1685 0.1888 0.2123 0.1459 0.1370 0.1944 -0.1737 0.1196 -0.1474 -0.1530 0.1769 -0.1465 0.2465 0.2041 0.2183 0.1387 0.2025 -0.1958 -0.1636 0.1210 -0.1785 0.1938 0.1860 0.2449 0.1843 0.1673 0.1679 0.1599 -0.1388 -0.1427 -0.1448 0.1392 -0.1937 0.0997 0.1683 0.1787 0.1548 0.1878 0.1611 -0.1622 -0.1678 0.1589 -0.1541 0.1247 -0.2552 0.2875 0.2036 0.1534 0.1690 0.2401 0.1986 0.1645 0.1606 0.1719 -0.1243 0.2347 0.1334 -0.1735 -0.1369 0.2085 0.1613 0.1643 -0.1544 0.1567 0.1827 -0.1405 0.1757 -0.1449 0.1721 0.2561 -0.1353 -0.1103 0.2458 -0.1560 0.1782 0.1413 0.1156 0.2373 -0.1861 0.1736 0.2183 0.2651 -0.1352 0.1702 0.1566 0.2105 -0.1547 0.1363 -0.1802 0.1512 -0.1476 -0.1655 0.2214 0.1463 -0.1984 0.1187 -0.1999 0.2467 0.2032 -0.1061 0.1576 -0.1439 -0.1756 -0.1704 0.1731 0.2627 0.2332 0.2739 0.1372 0.2597 0.2179 0.1181 0.1419 0.1827 -0.1246 0.2375 -0.1848 -0.1461 0.2087 0.1475 0.1750 0.1375 -0.1130 -0.1897 0.1498 0.1172 0.1725 0.2163 -0.1980 0.2228 -0.1669 0.2225 0.1170 -0.1106 0.1586 0.1086 -0.1748 0.2439 -0.1817 0.1593 0.1461 -0.2040 0.2063 0.2517 -0.2015 0.0932 -0.1503 0.2008 0.1666 0.1919 -0.1869 0.2073 0.2105 0.2223 -0.1521 0.2276 0.3179 -0.1578 -0.1509 0.2060 -0.1298 0.1743 0.2482 0.1744 0.2008 0.1932 -0.1298 0.1966 0.1704 -0.1739 -0.1322 -0.1587 0.1199 0.1579 0.2042 0.2568 0.1921 0.1754 0.2733 -0.2431 0.1696 0.1704 0.2890 0.2292 0.2552 -0.1431 0.2146 0.0993 0.1097 -0.1549 -0.2156 0.1572 0.1856 0.1527 -0.1094 0.1671 -0.1521 0.2225 0.1204 -0.1917 0.2134 -0.1773 0.1409 0.1962 -0.1408 0.1752 -0.1564 -0.2005 -0.1827 0.2155 0.1896 -0.1464 0.1522 0.1747 0.1636 0.1793 0.2009 0.1663 -0.1855 0.1926 0.1404 -0.1866 0.1779 0.2795 0.1667 0.1680 0.1439 -0.1723 0.2166 -0.1842 -0.1818 -0.1470 0.1681 0.1937 0.2608 0.2407 0.2327 0.1707 0.1743 0.2167 0.2141 0.1502 0.2072 0.2411 -0.1711 0.2201 -0.2065 0.1866 0.2103 -0.1689 0.2066 -0.1727 -0.1235 -0.1102 0.1839 0.2203 -0.2035 -0.1322 0.1691 0.1851 -0.1724 0.1511 -0.1751 -0.1800 0.2414 0.1521 -0.2042 0.2227 0.1719 -0.1605 0.2230 0.1205 0.1429 0.1835 0.1173 0.1812 0.1632 -0.2092 0.2127 0.1860 0.2669 0.1573 0.1304 0.1482 -0.1342 0.1627 -0.1520 0.1565 -0.2188 0.2502 -0.1602 0.2084 0.2591 0.1960 0.2140 0.2292 0.1805 0.1970 0.1662 -0.2047 -0.1835 0.1571 0.1916 0.1332 0.2046 0.1172 -0.1971 0.1887 0.1890 0.1588 0.1191 -0.1618 0.1623 0.1883 -0.1728 0.1135 0.1283 -0.2448 -0.2005 0.1223 0.1516 0.1398 -0.1574 0.1556 0.1247 0.1397 0.1572 0.1801 0.1473 -0.1358 -0.1464 0.1395 -0.1877 0.1340 0.1817 -0.2213 0.2269 0.1798 -0.1763 0.2436" HIT_INDICES="96 176 197 203 289 319 339 409 430 513 522 525 533 536 543 593 595 637 646 668 674 685 693 712 719 729 758 774 803 842 886 907 929 960 967 983 1115 1134 1139 1145 1171 1182 1217 1226 1255 1271 1323 1438 1445 1449 1606 1619 1655 1674 1704 1721 1759 1777 1799 1820 1833 1890 1918 1920 1931 1932 1942 1946 1985 2038 2093 2099 2142 2158 2164 2165 2174 2214 2238 2354 2369 2397 2402 2409 2449 2484 2497 2637 2659 2730 2757 2764 2768 2830 2891 2934 2956 2965 2996 3027 3035 3055 3100 3132 3263 3280 3282 3297 3447 3461 3495 3519 3568 3577 3583 3590 3596 3601 3662 3668 3719 3726 3749 3752 3776 3830 3886 3896 3999 4004 4045 4063 4115 4126 4137 4143 4184 4187 4266 4339 4363 4427 4428 4520 4528 4565 4587 4593 4602 4648 4650 4738 4758" ES_PROFILE="0.0025 0.0027 0.0144 0.0291 0.0241 0.0304 0.0382 0.0338 0.0394 0.0306 0.0375 0.0457 0.0527 0.0607 0.0678 0.0648 0.0721 0.0703 0.0753 0.0774 0.0828 0.0870 0.0918 0.0941 0.0989 0.1029 0.1027 0.1051 0.1044 0.1013 0.0969 0.0973 0.0973 0.0951 0.0981 0.0991 0.0744 0.0738 0.0761 0.0783 0.0760 0.0770 0.0729 0.0743 0.0715 0.0715 0.0638 0.0427 0.0448 0.0475 0.0176 0.0185 0.0146 0.0144 0.0118 0.0120 0.0077 0.0078 0.0070 0.0064 0.0076 -0.0005 -0.0025 0.0012 0.0029 0.0067 0.0087 0.0119 0.0077 0.0006 -0.0070 -0.0040 -0.0089 -0.0080 -0.0049 -0.0008 0.0016 -0.0026 -0.0033 -0.0236 -0.0223 -0.0237 -0.0202 -0.0171 -0.0210 -0.0238 -0.0218 -0.0469 -0.0467 -0.0569 -0.0576 -0.0541 -0.0498 -0.0580 -0.0658 -0.0697 -0.0691 -0.0656 -0.0668 -0.0680 -0.0642 -0.0630 -0.0670 -0.0682 -0.0904 -0.0881 -0.0825 -0.0798 -0.1056 -0.1023 -0.1032 -0.1019 -0.1059 -0.1012 -0.0959 -0.0908 -0.0855 -0.0800 -0.0862 -0.0807 -0.0847 -0.0792 -0.0771 -0.0707 -0.0687 -0.0730 -0.0774 -0.0721 -0.0862 -0.0793 -0.0799 -0.0755 -0.0782 -0.0719 -0.0656 -0.0582 -0.0581 -0.0499 -0.0575 -0.0632 -0.0583 -0.0613 -0.0508 -0.0588 -0.0488 -0.0444 -0.0364 -0.0249 -0.0139 -0.0101 0.0033 0.0006 0.0133" RANK_AT_ES="3567.0000" RANK_SCORE_AT_ES="-1.0203"/>
  <DTG RANKED_LIST="Ranked list_DGE_squamousT11b_vs_all adenosadeno_HSE13-NT copy.rnk" TEMPLATE="na_as_pre_ranked" GENESET="gene_sets.gmt#TABULA_MURIS_SENIS_PANCREAS_PANCREATIC_BETA_CELL_AGEING" ES="-0.1259" NES="-0.6695" NP="0.9429" FDR="1.0000" FWER="1.0000" RND_ES="0.1552 -0.1926 -0.1739 0.2399 0.2361 -0.1686 0.1077 0.1496 -0.1720 0.1728 0.1459 0.1643 0.1539 0.1932 0.2373 0.2569 0.2271 0.1623 -0.2820 0.2455 0.2122 -0.1347 0.1620 0.2478 0.1548 0.1652 0.2260 -0.1990 -0.1388 0.2783 -0.1707 -0.1689 -0.1783 -0.1937 0.2431 -0.2198 0.2886 0.1286 0.1484 -0.2368 0.2119 0.2250 0.1451 0.2702 0.2002 0.1648 0.2150 0.1773 -0.2021 0.2004 0.1107 0.1559 -0.2177 0.3171 0.2445 -0.1619 -0.2117 0.1689 0.2800 0.1636 0.2370 -0.1490 -0.1764 0.1547 0.2076 -0.1675 0.1869 0.0991 0.2572 -0.1817 -0.1966 0.1915 -0.2305 0.2190 0.2043 0.2407 0.2082 0.2798 -0.2375 -0.1882 0.2073 -0.2273 0.1921 0.1760 -0.3023 0.2279 -0.1836 -0.1650 0.2181 0.1400 0.2211 0.1982 -0.2231 0.1705 -0.1552 -0.1978 -0.1588 -0.1792 0.1694 -0.1449 0.1866 -0.1356 0.1954 -0.1468 0.2153 0.0985 -0.1997 0.1269 0.1372 0.1920 -0.1316 -0.1598 0.1450 0.2762 0.1482 0.2137 0.1972 0.2565 0.2667 0.1384 -0.1755 0.3096 -0.2411 -0.1601 0.2078 -0.2022 -0.1615 0.1277 0.1415 0.1940 -0.3098 0.2004 0.2087 -0.1390 -0.2153 -0.1594 0.1995 0.2290 0.3202 0.2781 -0.2248 0.2098 -0.2658 0.2352 0.2163 0.2136 -0.1176 0.2624 0.1906 0.1931 0.1476 -0.1517 -0.1550 0.1603 -0.1204 0.1971 -0.1716 0.1755 0.1728 -0.1964 0.2580 -0.2294 -0.2017 0.2234 -0.1348 -0.1484 0.2094 -0.1754 0.1470 0.1959 0.2530 0.1532 0.1883 0.2576 0.1289 0.2544 -0.1546 0.1368 0.2041 0.2153 -0.1915 -0.1844 0.1085 0.2605 0.1545 0.1960 0.2770 0.2474 0.2261 -0.2257 -0.2130 -0.1446 -0.1641 -0.1527 0.2010 -0.2315 -0.0929 -0.1152 -0.1267 -0.1117 -0.1807 0.2289 -0.2066 -0.2631 0.1794 0.2155 -0.1987 -0.1730 0.1688 0.2927 -0.1262 0.2058 0.1830 0.2828 -0.2342 0.1607 -0.1876 0.1555 -0.1418 -0.1808 -0.1540 0.2007 0.2573 0.1891 -0.1246 0.2125 0.2717 -0.1539 0.2857 0.1611 0.1958 0.2480 0.2553 0.2001 0.2508 -0.2192 0.1903 0.2565 -0.1827 0.2894 0.1672 -0.2483 -0.1362 0.2596 0.2557 0.2437 0.3176 0.3021 0.1885 0.1740 0.1711 -0.1865 0.3896 -0.1667 -0.2350 -0.1865 -0.2278 -0.2400 -0.1074 -0.2658 0.0991 -0.2464 0.2305 -0.1898 0.3013 -0.1856 0.2968 0.2098 0.1308 -0.2927 -0.1339 0.1925 0.1272 0.2653 -0.2004 0.1846 -0.2023 0.2836 0.1825 0.1453 -0.1814 0.2135 -0.1624 0.2816 0.1858 -0.1603 -0.1786 0.2394 0.1757 0.0912 0.2587 -0.2104 0.2005 -0.2386 0.1819 0.1649 -0.1541 -0.1290 -0.2013 -0.1486 0.1696 0.2049 0.2311 0.2305 0.1374 -0.2621 0.1105 0.1726 -0.1982 0.2403 -0.1319 0.1669 -0.2009 -0.2031 0.1934 0.2724 -0.1933 0.2053 0.1407 -0.1478 0.1824 0.1470 0.1874 0.2553 -0.1756 -0.2075 0.2862 0.1438 0.1914 -0.1590 0.2093 0.2045 -0.2724 -0.2022 0.2554 0.3074 0.1508 0.2447 0.1667 -0.1072 -0.1988 0.1504 -0.2610 -0.1510 -0.1698 0.1959 0.1494 0.2235 -0.2331 0.1733 0.1841 -0.1583 0.1295 0.1936 0.2539 0.2783 -0.1765 0.1565 0.1365 -0.1466 -0.2176 -0.2793 -0.1420 0.2200 0.2315 -0.2050 -0.1584 0.1408 0.2772 0.1457 -0.2916 0.1847 -0.1831 0.1763 0.2736 0.3038 -0.1826 -0.1944 0.2372 0.1517 0.1593 0.1811 0.1608 0.2156 0.1142 0.2072 -0.1838 0.2512 0.1801 0.1606 0.1685 0.1657 0.3067 0.2182 0.2291 -0.2283 0.1849 0.2708 0.1738 0.3127 0.2172 0.2237 0.2131 0.1472 0.2322 0.2246 0.2063 0.1671 -0.2128 -0.1831 -0.1821 0.2436 -0.1540 0.2212 -0.1858 -0.1555 -0.1512 0.2288 -0.1425 0.3223 0.1768 -0.2582 0.1808 0.1471 -0.1884 0.2305 0.2682 -0.1693 -0.1791 0.1746 -0.2455 0.2250 0.2427 0.1937 -0.2156 -0.1819 -0.2253 0.2273 0.3814 -0.1971 0.1822 0.1997 -0.2035 0.2573 0.2231 -0.1785 0.1480 -0.2781 0.1438 -0.1744 -0.2447 -0.1882 0.1993 0.2508 -0.1628 0.2253 -0.1520 0.1519 -0.2239 0.2475 -0.2654 -0.1794 -0.3163 0.1924 0.2398 0.1840 -0.2450 -0.1345 0.3355 0.2045 -0.1352 -0.2332 0.2431 -0.1277 0.3121 0.3570 0.1077 0.1751 0.2707 0.1634 0.1726 0.2723 -0.1705 0.1041 0.1207 -0.2348 0.1734 -0.2019 -0.1853 0.2039 0.1341 0.1602 -0.3036 -0.1796 0.1588 0.2308 0.1526 -0.1836 0.1865 0.2448 0.2105 0.1211 0.3076 0.1441 -0.2144 0.2107 0.2288 0.2879 -0.1701 -0.1815 -0.1842 0.2685 0.2169 -0.1440 -0.2297 0.2695 0.1943 0.1655 -0.2022 0.2345 0.2992 -0.1629 0.1992 0.2586 0.1214 0.1872 0.2217 0.1651 -0.1630 0.2606 0.1868 0.2338 0.1626 -0.1134 -0.2911 -0.3231 -0.2389 -0.1416 0.1561 0.2754 -0.2198 0.1526 0.2035 0.1400 0.2294 -0.1362 0.1833 -0.2079 0.1914 -0.1870 0.2258 0.1871 0.2612 -0.1464 0.2457 0.0955 0.1421 -0.1784 0.1905 -0.1484 0.2029 0.2956 -0.1239 0.1220 0.1774 0.1982 -0.1612 0.1966 0.1563 0.2346 0.2324 -0.2135 -0.2079 0.1942 0.1269 -0.2350 0.1907 0.1970 -0.2401 -0.1340 0.1894 0.1829 -0.2800 0.1866 0.2201 -0.1188 0.1828 -0.1407 -0.2512 0.2665 0.1683 -0.1871 0.3287 0.1426 0.2288 -0.2726 0.2708 0.2185 0.1824 0.2249 -0.1810 -0.2005 -0.1622 0.1385 -0.2176 0.1267 0.2802 0.1780 0.1322 0.2498 0.2572 0.2205 0.1870 -0.1968 -0.1467 0.1472 -0.1819 -0.1925 -0.1808 0.1871 0.1958 0.3033 0.2168 -0.1307 0.1629 0.1684 0.2025 0.2143 0.2432 0.1304 0.3250 0.1476 0.2676 0.2634 0.1556 0.1605 0.2017 0.2603 0.1975 -0.1931 0.3495 -0.2367 0.1874 -0.1672 0.2391 0.3619 0.2479 -0.1453 0.1458 0.2035 0.2040 0.2036 -0.2339 0.2620 -0.2309 -0.1902 -0.2702 0.2001 0.1738 0.2209 -0.1215 0.1911 -0.1870 0.1779 0.2552 -0.1742 -0.1882 0.2156 -0.2408 0.1453 -0.1571 0.1574 0.2052 -0.2521 0.2785 -0.1821 0.3011 -0.1236 -0.2110 0.2100 -0.2681 0.1641 -0.1740 -0.2022 0.1518 -0.1990 0.2919 0.2232 -0.2020 0.1955 0.1749 0.2296 -0.1270 -0.1412 0.1782 0.2876 -0.1760 -0.2521 0.2320 -0.2069 0.1688 -0.1938 -0.2319 -0.1603 0.2419 0.2616 -0.2286 0.1773 0.2039 -0.1567 -0.2040 0.2111 0.2012 0.1866 0.1609 -0.1945 0.1838 -0.2415 0.2139 0.1619 0.2313 0.2497 0.2624 -0.1892 0.2602 0.1705 -0.0974 -0.1452 -0.1474 -0.1884 -0.1564 0.1743 -0.1864 0.2741 0.2042 0.2665 0.1896 0.1711 0.1433 0.1077 -0.1820 -0.1507 -0.1413 -0.1865 -0.1953 0.2345 -0.2309 0.2804 0.1836 0.2353 -0.1374 -0.2306 -0.1278 0.1641 0.1713 0.2005 -0.2077 0.2035 -0.1956 -0.1375 0.2009 0.1461 -0.1983 0.1591 -0.1964 0.2487 -0.1543 0.2409 0.2721 0.2062 -0.2529 0.1781 -0.1115 0.1729 0.1606 0.2986 -0.1814 0.1189 -0.2080 -0.1810 0.2414 -0.2575 0.1794 0.1678 -0.1795 0.2737 -0.2164 -0.2222 0.1527 0.1891 0.1210 0.1294 0.1808 0.2382 0.1930 -0.1717 0.1331 0.2835 0.1990 0.1727 -0.1518 0.1592 0.2003 0.1341 0.3145 0.2862 0.3322 0.2314 0.1388 -0.1321 0.2626 0.2227 -0.1192 0.2096 0.1683 -0.1684 0.2587 -0.1348 -0.1597 0.2535 0.2480 0.1896 0.2234 0.2047 0.2744 -0.1595 0.2034 0.2538 -0.1743 0.2189 0.2174 0.3089 0.2440 0.2211 0.1823 0.1214 -0.1883 0.1979 -0.1623 -0.1241 0.2596 -0.2243 -0.2676 -0.1037 -0.1761 0.1848 0.2133 -0.1835 -0.2697 -0.2480 0.1947 0.2285 -0.1408 0.1401 0.1851 0.1759 0.2006 0.2764 0.2126 0.2122 0.2211 -0.2663 -0.1965 0.2349 0.3192 0.1247 -0.1760 -0.2197 0.2806 0.1088 0.1741 0.3038 0.3252 0.3013 0.2144 -0.1713 -0.0938 -0.1580 -0.1594 -0.3178 0.2065 0.2647 -0.1179 0.1984 0.1891 -0.1550 0.2470 0.1244 0.1855 0.2968 -0.1897 0.2230 -0.2531 0.1380 0.1783 -0.1998 0.2575 -0.2768 0.2347 -0.2580 0.2159 0.1882 -0.1963 -0.1559 -0.3355 -0.2055 0.1996 0.1664 0.2548 -0.1723 -0.1456 0.2578 0.2563 0.1492 0.1929 0.1932 -0.1510 0.2041 0.1726 -0.1610 0.2133 0.2657 0.1514 0.1969 -0.1942 -0.1998 -0.0938 -0.2125 0.1427 -0.1650 -0.1546 0.4075 0.1599 0.1449 0.1985 -0.2223 -0.1990 -0.1861 0.2120 -0.1618 0.3186 -0.0707 0.2592 0.2833 0.1616 -0.1934 -0.2314 0.2613 -0.1880 -0.1851 -0.1395 0.1182 0.2496 -0.1693 -0.1429 0.2094 -0.1714 0.2197 0.2597 0.2483 0.1571 0.2182 -0.1458 0.2292 0.1847 0.1694 -0.2304 -0.2810 -0.1460 -0.1582 -0.2429 -0.1388 -0.1895 -0.2081 0.2748 0.1614 0.1469 0.2215 -0.1714 0.1730 -0.1856 -0.1452 0.1374 0.1544 0.1884 0.1106 -0.1616 0.2366 -0.1939 0.2659 -0.1653 -0.2286 -0.1803 0.1536 0.1852 0.1322 -0.2570 0.1850 -0.1619 -0.2087" HIT_INDICES="299 316 339 372 425 510 710 739 806 1038 1079 1092 1191 1211 1325 1415 1425 1443 1448 1499 1518 1543 1619 1658 1685 1710 1745 1800 1824 1832 1865 2000 2116 2126 2159 2210 2249 2293 2318 2516 2540 2566 2616 2694 2718 2722 2866 2958 3092 3098 3148 3304 3394 3416 3538 3544 3575 3612 3676 3690 3691 3822 3826 3948 4032 4059 4298 4409 4458 4538 4557 4790 4794" ES_PROFILE="-0.0337 -0.0090 0.0130 0.0308 0.0423 0.0443 0.0161 0.0234 0.0215 -0.0187 -0.0191 -0.0138 -0.0275 -0.0245 -0.0410 -0.0524 -0.0468 -0.0429 -0.0362 -0.0391 -0.0352 -0.0325 -0.0404 -0.0404 -0.0378 -0.0348 -0.0337 -0.0368 -0.0333 -0.0263 -0.0246 -0.0440 -0.0591 -0.0518 -0.0494 -0.0506 -0.0491 -0.0486 -0.0441 -0.0755 -0.0701 -0.0651 -0.0650 -0.0706 -0.0647 -0.0547 -0.0736 -0.0813 -0.0972 -0.0862 -0.0842 -0.1040 -0.1094 -0.1004 -0.1119 -0.0989 -0.0910 -0.0842 -0.0827 -0.0705 -0.0556 -0.0672 -0.0520 -0.0606 -0.0605 -0.0481 -0.0773 -0.0774 -0.0632 -0.0537 -0.0306 -0.0369 0.0055" RANK_AT_ES="3537.0000" RANK_SCORE_AT_ES="-1.0107"/>
  <DTG RANKED_LIST="Ranked list_DGE_squamousT11b_vs_all adenosadeno_HSE13-NT copy.rnk" TEMPLATE="na_as_pre_ranked" GENESET="gene_sets.gmt#TABULA_MURIS_SENIS_TRACHEA_ENDOTHELIAL_CELL_AGEING" ES="-0.1263" NES="-0.6485" NP="0.9387" FDR="1.0000" FWER="1.0000" RND_ES="0.1777 0.3402 -0.1755 0.1993 0.1894 0.1433 -0.1743 -0.1410 0.1614 0.3056 0.2326 0.3831 -0.2445 -0.2533 -0.1994 0.1683 0.1356 -0.1688 -0.2356 0.2263 -0.1332 0.2810 0.1904 0.2561 0.1725 0.2441 0.1809 0.2331 -0.1582 0.2144 0.1412 -0.1486 0.2463 0.1570 0.1496 -0.2965 -0.1882 0.2993 0.1846 0.2560 -0.2050 0.2880 0.2047 -0.2593 0.1620 0.2928 -0.2321 -0.0890 -0.2344 -0.2561 -0.2442 0.2270 0.2282 0.2619 -0.2359 0.2606 -0.1630 -0.1430 0.1568 0.3092 0.2144 -0.1595 0.1371 -0.2339 0.2233 -0.1598 0.1745 0.1393 -0.1844 0.2733 0.2061 0.2863 0.2661 -0.1876 -0.1632 -0.2040 -0.1801 0.2017 0.1953 -0.2081 -0.1670 -0.2052 -0.1969 0.1742 0.2419 -0.2147 -0.1893 0.1652 0.1925 0.2713 0.2720 0.1953 -0.1544 -0.2297 -0.2110 -0.1742 0.1655 -0.2618 -0.1750 0.1958 0.2815 -0.2528 0.3161 -0.2216 0.2578 0.1412 0.2069 0.1831 0.2080 -0.2062 -0.1649 -0.1182 -0.2875 0.2184 -0.1216 0.1735 -0.2009 0.1847 -0.1926 -0.2668 -0.1637 -0.2131 0.1932 0.2044 0.1716 -0.1743 0.3173 -0.1394 0.1727 -0.3004 0.2081 0.2949 0.2842 -0.3603 0.2262 0.1687 0.2208 -0.1938 -0.1592 0.1978 0.2307 -0.1799 0.3567 0.1880 0.1689 0.2394 0.2584 0.3222 -0.1345 -0.1744 0.2424 0.2170 -0.1904 0.1641 0.3996 -0.2462 0.2634 -0.3370 -0.2989 -0.1174 0.2115 -0.1553 -0.2012 -0.3483 0.2715 -0.1641 0.2521 -0.1411 0.2897 0.1918 0.2157 0.1532 -0.2302 0.2342 -0.2257 -0.1318 -0.2583 -0.1706 0.2918 -0.1880 0.2908 0.2228 0.2593 0.2063 -0.2783 -0.1557 0.3014 -0.2043 0.3215 0.1681 0.3000 -0.2309 0.1636 0.2928 -0.1075 -0.2099 0.1969 0.2049 -0.2245 -0.1885 -0.1879 0.2300 -0.1451 0.3095 0.1351 0.2411 -0.2554 -0.1775 0.2586 0.1656 -0.2368 -0.1759 0.2424 -0.1814 -0.1818 -0.1778 -0.1768 0.2987 -0.2244 0.2325 -0.2166 0.2213 -0.2124 0.2377 0.2171 0.1711 -0.1810 0.2142 0.2032 -0.1875 0.2563 0.1815 0.2494 -0.2185 0.2740 -0.1907 0.2069 0.1553 0.1372 0.2444 -0.1285 0.2012 -0.2253 -0.1856 -0.1467 0.2378 0.0987 0.2002 0.2641 0.2859 -0.1741 0.3367 0.3505 -0.1678 0.1771 -0.2119 0.2981 0.2978 -0.1628 0.2564 0.2806 -0.1451 0.2286 0.2423 0.3493 -0.2418 0.2544 0.1739 -0.1482 0.2168 0.2883 0.2573 -0.1731 0.2545 -0.1579 0.2138 0.1864 0.2066 -0.2524 -0.1578 -0.1396 0.1789 0.2203 -0.1410 -0.2024 -0.2301 -0.1576 0.2104 0.1879 0.1269 0.1674 0.2159 -0.1955 -0.1709 -0.1609 0.3946 -0.1356 -0.1776 -0.2020 0.1699 0.1037 0.1530 0.1893 -0.1859 0.1989 0.1997 -0.2127 0.1490 0.3054 -0.2964 -0.1859 0.2024 0.1256 0.2689 0.2273 -0.2191 0.1092 0.2177 0.1906 0.1533 -0.2421 0.2293 0.1592 -0.2034 -0.1937 -0.1852 -0.1596 0.1171 -0.1986 0.3101 -0.2397 -0.1268 0.1850 0.2360 -0.1928 0.2414 -0.1827 0.1524 -0.2506 -0.2916 -0.1287 0.2587 0.2394 -0.1749 -0.2069 0.2731 0.3168 0.1560 0.1211 -0.2626 0.2648 0.2862 -0.1993 0.1566 -0.3004 -0.1173 0.1584 -0.2657 0.1523 0.2265 0.1515 0.2040 -0.2393 0.2233 0.2165 0.2542 -0.1689 0.2295 0.2000 -0.2827 0.0773 -0.2189 -0.1446 0.1483 0.2917 0.2347 0.2120 0.2040 0.2970 -0.1495 0.2737 0.1985 0.2216 0.3186 -0.1548 0.2668 0.1189 0.2257 0.3292 -0.1684 -0.1838 0.1858 -0.2713 -0.1672 -0.0962 0.3426 -0.1164 0.2097 0.3205 0.2243 -0.1173 0.2144 0.1953 -0.3028 0.1942 0.1995 0.2449 0.1394 -0.1965 -0.2174 0.1866 -0.2288 -0.2246 -0.1730 -0.1309 0.2173 -0.2459 -0.1604 -0.2316 0.2857 0.2475 -0.1774 -0.1775 -0.1762 -0.1381 -0.2522 0.2623 -0.1939 0.2758 0.2030 -0.2074 0.1480 -0.1995 -0.1767 0.3376 -0.2174 -0.1954 0.2751 0.2543 -0.1869 -0.1472 -0.1405 0.1524 0.1901 0.2207 0.2687 -0.1907 0.2765 -0.2766 -0.2703 0.1569 0.2574 -0.2014 0.2741 0.2883 0.1835 0.1901 -0.2493 0.2611 -0.1828 0.2604 -0.1874 0.2341 0.1238 -0.1645 -0.1055 -0.1822 -0.2360 0.1573 0.2224 -0.2470 -0.1600 0.2929 0.2123 0.1357 0.2632 -0.1506 -0.1478 0.1434 0.4041 0.2855 0.1556 -0.1480 0.1480 -0.1682 -0.2626 -0.1910 -0.1687 0.1333 0.2896 0.2492 -0.2255 -0.1801 0.1912 -0.2808 0.1934 -0.1969 -0.1709 0.2147 0.1896 0.1536 -0.1249 -0.2101 0.1930 -0.2015 0.2058 0.2363 0.1292 0.1699 -0.1918 -0.1065 -0.1884 0.3353 0.2687 -0.1870 0.3689 -0.1470 0.1863 0.1754 -0.1804 0.1898 -0.2545 0.3120 0.1665 0.2326 0.1370 -0.1430 -0.2179 0.1326 0.2677 -0.1124 0.1254 0.1568 0.3635 -0.1787 -0.2560 0.2164 0.1761 0.1646 0.3136 0.1922 0.2465 0.2169 0.2646 0.1550 -0.1830 -0.2014 0.2003 0.2213 0.3158 0.1685 -0.1324 0.3217 0.1535 -0.2006 0.1923 0.1806 -0.1648 -0.1821 0.2362 0.1972 0.2297 0.3418 -0.1859 -0.1179 -0.2806 0.1191 0.1502 0.1539 0.3942 0.2485 0.1673 0.2736 -0.1635 -0.2193 -0.2107 0.3198 0.1618 0.3750 -0.1947 -0.2355 0.2453 0.2978 0.3428 -0.2205 0.2381 0.1166 0.1870 -0.1729 0.1601 -0.1599 0.2269 -0.1614 -0.2852 0.2185 0.1619 0.1786 0.1978 0.2147 -0.2061 -0.2351 0.2772 0.2334 -0.1787 -0.1924 0.2458 0.1569 0.1981 -0.2012 0.2238 -0.2687 -0.1992 -0.1799 0.1701 0.1490 -0.2042 0.2467 0.1128 0.2486 0.2432 0.2477 0.3173 0.2737 0.2139 0.2620 0.1875 -0.2243 -0.1928 -0.1363 0.2317 -0.1914 0.3153 -0.2452 -0.1473 -0.1581 -0.2619 0.1687 -0.2173 0.1399 0.1975 0.1424 0.2051 0.2369 0.2992 -0.1820 0.2530 -0.2056 0.1301 -0.1431 0.2293 0.1789 -0.2025 -0.2500 -0.2054 0.1601 -0.2476 -0.1583 -0.1693 0.2121 0.2279 -0.1562 0.1535 0.1389 -0.2148 -0.2934 0.1615 -0.1418 0.1650 -0.2231 0.1928 0.1569 0.1735 0.1434 0.4117 0.1684 -0.2266 -0.2018 -0.2174 0.1879 0.3017 0.2304 0.3619 -0.1515 -0.2241 -0.2034 -0.2459 0.2312 -0.1805 0.2486 0.2508 -0.1730 -0.1154 0.2264 -0.2495 -0.2281 0.2974 0.1761 0.2959 0.2291 -0.1785 -0.1868 -0.1740 -0.1709 -0.1832 -0.1998 -0.1526 -0.1223 -0.1659 0.2209 -0.2325 -0.1076 -0.2100 0.1926 0.2168 -0.2151 0.1996 0.2557 0.0803 0.3326 0.2197 -0.1890 -0.0801 0.1010 0.2390 -0.2024 -0.1629 -0.2264 0.1138 0.1354 -0.1978 0.1658 0.1323 -0.1283 -0.1788 -0.2561 0.1931 -0.1504 0.2331 -0.2799 0.2390 0.1026 -0.1841 0.2051 -0.3118 0.2290 -0.2690 0.2545 -0.2965 0.1603 0.1729 -0.1671 0.1469 0.1900 0.2001 -0.3647 -0.2718 0.1839 -0.1373 0.2443 0.1707 0.1414 0.2550 -0.1712 0.1040 0.2317 -0.2106 0.2509 -0.2044 -0.0951 0.3074 0.2512 -0.2678 0.2096 0.2034 -0.2307 0.2352 -0.2254 0.2266 0.1918 0.1703 0.3334 0.2525 0.1954 -0.1906 0.2504 -0.2246 -0.1056 -0.1783 0.1381 0.2529 -0.1808 -0.1844 0.2720 -0.2129 0.2927 -0.1471 0.1176 -0.2026 -0.1609 0.2203 0.1191 0.3222 -0.1815 0.2306 0.2558 0.2749 -0.1619 0.1757 0.1809 0.4626 0.1410 -0.1557 0.1934 0.2090 0.1948 0.1712 0.1406 0.2190 0.1434 0.1502 0.2332 0.2081 0.2234 0.1758 0.2334 -0.2689 0.1037 0.2159 0.3514 0.3219 0.2024 -0.2350 -0.1540 -0.1215 0.3258 -0.1564 -0.3683 -0.1750 -0.1279 -0.1597 -0.2903 -0.2215 0.1771 -0.1677 -0.1515 0.1946 -0.2099 -0.1948 0.1251 0.1575 0.3094 0.2775 -0.2451 0.1446 0.2846 0.2480 -0.1791 0.2387 -0.1342 0.1860 0.1484 0.1948 -0.1842 -0.1368 0.1366 -0.1836 0.1854 0.1788 -0.2424 0.2681 0.1891 0.3175 0.1752 0.1861 -0.1709 0.4244 -0.1580 0.1692 0.2476 -0.2417 0.2555 0.1762 0.1984 0.2665 0.2291 -0.1912 -0.2683 0.2655 -0.2583 -0.2044 0.2459 -0.1526 0.2318 -0.2534 0.3006 0.2744 -0.1609 -0.1287 0.2526 0.1574 -0.1652 0.1988 -0.1911 0.1656 0.1903 -0.2253 0.2364 -0.1525 0.2749 -0.2174 -0.1882 0.2168 -0.2524 0.1997 -0.2274 0.1045 -0.1994 0.2924 0.1935 -0.2353 -0.2438 0.3367 -0.1236 0.2691 -0.2579 0.2737 0.2048 0.2438 0.2077 0.2337 -0.2401 0.1615 0.1683 -0.0870 0.1427 -0.1336 -0.2037 -0.1468 0.2365 -0.1685 0.1709 -0.1509 0.1729 -0.2134 0.1899 -0.1459 -0.0737 -0.1800 -0.1565 -0.1843 0.1920 0.1640 0.2686 0.1751 -0.2200 -0.2856 -0.1533 -0.1573 0.2605 -0.2582 0.1306 0.2113 0.2566 0.2112 0.2980 0.1724 -0.1645 0.1559 0.1899 -0.1224 0.1926 0.2339 0.2351 -0.2317 -0.2525 -0.2001 -0.2305 0.2865 0.1555 0.1531 -0.2132 -0.1397 0.2454 0.3678 0.1743 0.1305 0.1816 0.3137 0.1846 0.2909 0.2870 0.3337 0.1875 -0.1245 0.2190 0.2267 -0.1280 0.2615 -0.2506 0.2557" HIT_INDICES="289 345 569 672 751 752 814 822 902 1019 1067 1116 1167 1170 1235 1273 1343 1402 1425 1494 1522 1526 1586 1664 1734 1744 1777 1805 1833 1868 2009 2038 2050 2163 2170 2206 2325 2369 2374 2583 2708 2723 2764 2807 2865 2905 2992 3279 3397 3498 3590 3739 3805 3936 4551 4568 4710 4791" ES_PROFILE="-0.0194 0.0059 -0.0159 -0.0170 -0.0153 0.0027 0.0065 0.0213 0.0194 0.0074 0.0090 0.0094 0.0087 0.0180 0.0144 0.0167 0.0123 0.0105 0.0163 0.0127 0.0178 0.0280 0.0265 0.0216 0.0185 0.0281 0.0329 0.0389 0.0450 0.0498 0.0328 0.0393 0.0495 0.0389 0.0505 0.0562 0.0449 0.0495 0.0622 0.0330 0.0219 0.0339 0.0407 0.0473 0.0510 0.0586 0.0568 0.0147 0.0087 0.0071 0.0079 -0.0018 0.0065 0.0026 -0.0891 -0.0544 -0.0369 0.0061" RANK_AT_ES="4550.0000" RANK_SCORE_AT_ES="-1.9134"/>
  <DTG RANKED_LIST="Ranked list_DGE_squamousT11b_vs_all adenosadeno_HSE13-NT copy.rnk" TEMPLATE="na_as_pre_ranked" GENESET="gene_sets.gmt#TABULA_MURIS_SENIS_MAMMARY_GLAND_ENDOTHELIAL_CELL_AGEING" ES="-0.0952" NES="-0.5962" NP="1.0000" FDR="1.0000" FWER="1.0000" RND_ES="0.1794 0.1581 0.1954 0.1483 0.1743 0.1669 0.1368 -0.1258 0.1104 -0.1421 0.1665 0.1844 0.0881 0.1301 0.2336 0.1189 -0.1699 -0.1981 -0.0996 0.1628 0.1829 0.1640 0.1918 0.2090 0.2028 -0.1954 0.2033 -0.1725 0.1949 0.1521 0.1813 0.1670 0.1720 0.2296 0.2859 0.2315 -0.1786 0.1467 0.1901 0.1818 0.2538 0.1768 0.1858 0.1438 0.1822 -0.1511 -0.1173 -0.1534 0.1661 0.1617 -0.1603 -0.1618 0.1694 0.1335 -0.2005 0.2024 0.1590 0.1464 0.1482 0.1213 0.1698 -0.1973 0.1261 0.1347 -0.2388 -0.1902 0.2219 0.1188 0.1541 -0.1578 0.2027 0.2418 0.1499 -0.1514 0.1299 0.1932 0.1662 -0.1864 0.1847 0.1648 0.1776 0.2404 -0.1519 -0.1637 0.1269 -0.1117 0.1294 0.1471 0.2228 0.1936 -0.1902 0.1652 0.1860 0.1275 -0.1418 0.1225 -0.1830 0.1627 -0.2058 -0.1861 -0.1507 0.1989 0.1956 -0.1877 0.1494 -0.1500 0.1693 0.1709 -0.1439 0.1276 0.1990 0.2541 0.1518 0.2717 -0.1620 0.2092 -0.1361 0.1451 0.2349 0.2482 0.1938 0.1630 0.2351 0.1848 0.1380 -0.1323 0.2054 -0.1709 0.1664 0.1524 -0.1174 0.2099 0.1848 0.1629 0.2423 0.2395 0.1466 -0.1543 0.1711 -0.1718 -0.1894 0.1557 0.2106 0.1885 -0.1903 0.2025 0.1730 0.1656 -0.1433 0.1663 -0.2089 0.1726 0.2328 0.2249 0.2208 0.1484 0.2407 0.1644 0.2193 -0.1129 0.1744 0.2502 -0.1712 0.2246 -0.1134 -0.1746 0.1549 0.2920 0.1857 -0.1746 -0.1466 0.1428 0.1400 0.1583 0.2046 -0.1573 0.2157 0.1331 0.2566 0.1831 0.1585 0.1967 -0.1608 -0.2317 0.1979 0.2118 0.1940 -0.1290 -0.1786 -0.1488 -0.1506 0.1565 0.1494 0.1751 -0.1424 0.1183 0.1310 0.2114 0.1801 0.1841 0.1526 0.1800 -0.1593 0.1513 -0.2084 0.1923 0.1535 -0.1619 -0.1678 -0.1908 -0.1538 -0.1326 -0.1644 0.2112 0.1528 0.1564 0.1506 -0.1900 0.1753 0.1444 0.2478 -0.1551 -0.1482 0.1498 0.1873 0.1672 -0.1434 0.1660 0.2248 0.1640 -0.1832 0.1961 0.1547 0.2028 0.1771 0.1991 0.1732 -0.1370 0.1740 0.1603 0.1689 0.1983 0.1614 0.1507 -0.1666 0.1892 0.1660 0.1950 0.1408 0.2378 0.1679 -0.1369 0.1295 -0.1667 0.2248 -0.1396 -0.1228 0.1666 0.1499 -0.1841 0.1566 0.2314 0.2092 0.2202 0.1801 -0.1223 0.1617 -0.1817 -0.1727 0.1926 0.1147 0.2175 0.1475 0.2488 -0.2563 0.1443 0.1551 -0.2304 0.1888 0.1648 0.1990 0.1348 -0.1638 0.1920 -0.1241 0.1577 0.2194 -0.1615 0.2483 0.2144 -0.1383 0.2157 0.1591 -0.1627 0.1384 0.1074 0.1905 0.1784 0.1844 0.1282 -0.1177 0.1402 0.1430 -0.1987 -0.1572 -0.1480 0.1569 -0.1562 -0.1405 0.0950 0.1554 -0.1745 0.2022 0.1986 0.1600 -0.1516 0.2152 0.1624 0.2637 0.1798 0.2693 0.2371 0.1507 0.1831 0.3017 0.1454 0.2530 -0.1448 0.2141 0.1509 -0.1434 0.1354 0.1549 0.1272 -0.1465 0.1423 0.2207 -0.1976 0.1321 0.1439 0.2326 0.1850 0.1921 -0.1277 -0.1580 0.2287 -0.1301 0.1601 0.2433 0.2486 0.1980 -0.2041 -0.2055 -0.1957 0.1776 0.0731 0.2486 0.1583 0.2084 -0.1420 0.1915 0.1740 0.1506 0.1587 0.1922 0.1996 0.1613 0.2504 0.1302 -0.1715 0.1721 0.1557 -0.1498 0.1441 0.1567 -0.1936 0.2401 0.1632 0.1259 0.1855 0.2420 -0.1582 -0.1487 0.1342 0.2773 -0.1253 -0.1017 0.1863 0.1975 0.1331 0.1849 0.1942 -0.1846 0.2534 0.1230 -0.1353 0.2493 0.1503 -0.1531 -0.1475 0.1686 -0.1841 0.1669 0.2024 0.1509 -0.1242 0.1691 0.1177 0.1372 -0.1534 0.1626 0.1578 0.2311 0.1955 0.1477 0.1669 0.1531 -0.1855 0.1952 -0.1602 0.2103 0.0952 -0.1737 -0.1453 0.1760 0.1314 0.1306 0.2083 0.2151 0.1459 0.1520 0.1606 0.2002 0.1682 0.2677 0.1394 -0.1645 -0.1332 -0.1664 -0.1729 0.1458 0.1655 0.2045 0.2077 0.2658 0.1958 -0.1837 0.1628 0.1580 -0.1883 -0.1777 -0.1155 0.1745 -0.1043 0.1669 -0.1453 0.1197 -0.1292 0.2122 0.1762 -0.1492 -0.1482 0.2277 0.2486 0.1538 0.1262 0.2179 0.1639 -0.1273 0.1722 0.1910 0.2529 0.2145 0.2464 -0.1451 -0.1705 -0.1718 0.1609 0.1765 0.1764 0.1865 0.1355 -0.1555 0.1913 0.1684 0.2038 -0.1695 -0.1589 0.2125 0.1298 -0.1357 -0.1530 0.1930 -0.1378 0.1928 0.1870 0.1856 0.1914 0.2271 0.1745 -0.1647 0.2017 0.1650 0.1819 0.1576 0.1722 0.2810 -0.1646 0.1481 0.1604 -0.1869 0.2339 -0.1730 0.2462 0.2100 0.1739 0.1612 0.2099 0.1176 -0.1943 0.2525 -0.2093 0.1317 0.2023 0.1370 0.2114 0.1588 0.1954 0.2388 0.1761 0.1728 0.1552 0.1485 -0.1793 0.2078 0.1552 0.1616 0.2329 0.1582 0.1719 0.1940 0.2676 -0.1611 0.1565 0.1473 -0.1119 -0.1674 0.1557 0.2036 0.1634 0.1896 0.1449 0.1231 0.1631 0.1860 0.2629 -0.1902 0.1701 -0.1514 0.2078 0.1878 -0.1714 0.2138 -0.1682 0.1328 -0.1705 0.1671 0.1807 0.1766 -0.1375 0.1704 0.1701 -0.1560 0.1170 -0.1808 0.1805 -0.1380 0.1285 0.2054 0.1561 0.1653 0.1344 -0.1898 0.1282 0.1908 0.1783 0.1661 -0.2185 0.1895 -0.2208 0.2160 0.2051 -0.2601 -0.2242 -0.1876 0.1992 0.1411 -0.1549 -0.1661 0.1633 -0.2020 -0.1550 0.1067 -0.1400 -0.0993 0.1730 0.1819 0.1121 0.1652 0.1749 0.1438 -0.1602 0.2135 0.1698 -0.1403 0.1887 0.1690 0.1910 0.2118 -0.1219 -0.1162 0.1894 0.2217 0.2023 0.2269 0.1262 0.1363 0.1830 -0.1878 0.2610 -0.1517 -0.1721 0.2029 0.1348 -0.1866 -0.1569 -0.1462 0.2473 0.1671 0.1265 0.2336 -0.1281 0.1872 0.1291 -0.1750 0.1678 0.2291 0.1663 0.2230 0.1537 0.1580 -0.1573 -0.1400 0.1537 -0.1621 0.2575 0.1513 0.2344 -0.1707 0.1370 0.2592 0.1107 0.1089 0.1784 0.1504 0.1622 0.1793 0.2049 -0.1600 -0.0992 0.1673 0.1345 0.2115 -0.2014 0.2185 0.1477 -0.1261 -0.1563 0.2361 0.1670 0.1773 0.1800 0.1610 0.1848 0.1583 0.1653 -0.1466 0.2162 -0.1753 0.2221 0.1976 0.1476 0.1250 -0.1675 0.2012 -0.1424 -0.1459 0.1960 0.2002 0.1338 0.2172 -0.1566 -0.1481 0.1337 -0.1491 0.1765 -0.1635 0.1557 0.2222 0.1529 -0.1475 -0.1666 0.1619 0.1543 0.2012 0.2135 0.2314 -0.1633 0.1572 -0.1411 0.1651 0.2209 0.1350 0.1715 0.2053 0.2060 -0.2016 0.1218 0.1518 0.1222 0.2050 -0.1988 0.2398 0.1865 -0.1449 0.2224 0.1793 0.1337 0.1956 -0.1706 0.1485 0.1398 0.2039 0.1382 -0.1274 -0.1627 0.1026 -0.1388 0.1279 0.1100 -0.1811 -0.1469 0.1693 0.2307 0.1689 0.1828 0.2291 0.2238 0.1620 -0.1656 0.1737 0.1475 0.1878 0.2300 0.1688 0.1699 -0.1330 -0.1722 0.1224 -0.1282 0.2055 0.1297 -0.1481 -0.1791 -0.1202 0.1036 0.2478 -0.1197 -0.1918 0.1507 0.1790 0.1384 0.2055 0.2012 -0.1293 0.1630 0.1620 0.2618 0.1358 0.2357 0.1620 -0.1285 0.1439 0.1875 -0.1945 0.2045 0.1590 -0.1759 0.1676 -0.1510 0.1398 -0.1657 0.1537 -0.1546 0.1567 0.2244 -0.1704 -0.1682 0.1928 -0.1769 0.2185 -0.1335 -0.1705 0.1628 0.2366 0.1820 0.2338 -0.1814 0.1435 -0.1290 0.2170 -0.2017 0.1937 0.1162 0.1613 0.1304 -0.1311 0.1748 -0.1658 -0.1377 -0.1715 -0.1331 0.1548 0.2182 -0.1644 0.1419 0.1779 0.1515 0.1765 0.2340 -0.1802 0.1590 0.2270 0.1207 0.1141 0.1688 -0.1512 0.1823 -0.1569 0.2012 0.2678 -0.1524 0.1997 -0.1516 0.1782 0.1965 -0.1502 -0.1357 0.1408 0.1890 0.1687 0.2422 0.1098 0.2204 -0.1588 -0.1762 0.1335 0.2270 0.1786 0.1297 0.2249 0.1419 0.2095 -0.1811 0.2552 0.1874 0.1614 0.1835 0.1356 0.1833 -0.1367 0.1828 0.1171 0.1903 -0.1344 -0.1678 0.1649 0.1456 0.1513 0.1459 0.1714 0.1453 -0.1233 0.1333 0.1762 0.1656 0.1572 0.1773 0.1719 0.2096 0.1653 -0.1604 -0.1760 -0.2104 0.1282 0.1816 0.1341 -0.1493 0.2028 0.2450 -0.1416 0.1933 0.1423 -0.1462 0.1770 -0.1424 0.2507 -0.1376 -0.1349 0.1441 0.1779 0.1785 0.1956 0.1889 0.1675 0.1377 0.1283 0.1416 -0.1535 0.2075 0.2168 0.1538 -0.1443 -0.1704 0.1428 0.2923 0.1495 0.1321 -0.1433 -0.1125 0.1409 -0.1996 -0.1475 -0.1348 0.1625 0.2607 0.1286 0.1891 0.1186 0.2367 0.1682 0.1925 0.2520 0.1735 0.1591 0.1723 0.2034 0.1795 0.1730 0.1190 -0.1609 0.1333 0.1711 0.1520 0.1325 -0.1546 0.1372 0.1465 0.2391 0.1728 0.1960 0.2432 0.1521 0.1575 -0.1687 0.1287 0.2101 -0.1387 0.1899 0.1618 -0.1399 0.1445 0.1760 0.1608 -0.1636 0.2272 0.1712 0.2696 0.2214 -0.1370 -0.1779 0.1647 -0.1381 0.1550 -0.1703 0.2117 0.2413 -0.1821 0.1661 -0.1296" HIT_INDICES="225 278 289 400 438 448 490 493 508 510 523 554 565 569 572 574 643 677 680 751 752 765 856 861 871 881 890 905 942 957 979 997 1012 1038 1116 1128 1155 1167 1169 1211 1247 1270 1293 1301 1313 1359 1369 1371 1372 1425 1437 1480 1505 1519 1531 1566 1641 1644 1672 1675 1691 1695 1744 1749 1751 1777 1781 1802 1804 1805 1814 1823 1846 1871 1904 1926 1942 1949 1952 1989 2009 2063 2071 2116 2132 2206 2210 2231 2232 2253 2334 2338 2344 2345 2388 2447 2449 2487 2516 2555 2561 2579 2586 2619 2646 2694 2708 2726 2739 2745 2764 2778 2865 2908 2982 2990 3077 3100 3113 3148 3149 3165 3167 3189 3229 3239 3274 3282 3361 3397 3412 3493 3498 3500 3551 3563 3575 3601 3689 3705 3726 3740 3749 3805 3870 3889 3895 3918 3930 3953 3961 4032 4038 4111 4112 4114 4156 4200 4236 4263 4273 4283 4289 4369 4397 4399 4498 4551 4560 4568 4579 4623 4642 4672 4764" ES_PROFILE="-0.0341 -0.0322 -0.0217 -0.0354 -0.0340 -0.0267 -0.0267 -0.0184 -0.0130 -0.0048 0.0009 0.0024 0.0079 0.0149 0.0220 0.0293 0.0212 0.0203 0.0260 0.0165 0.0220 0.0248 0.0103 0.0142 0.0170 0.0198 0.0226 0.0241 0.0206 0.0218 0.0212 0.0214 0.0222 0.0205 0.0072 0.0079 0.0054 0.0060 0.0088 0.0029 -0.0015 -0.0032 -0.0049 -0.0033 -0.0026 -0.0091 -0.0079 -0.0050 -0.0018 -0.0098 -0.0090 -0.0148 -0.0167 -0.0162 -0.0152 -0.0192 -0.0317 -0.0287 -0.0311 -0.0281 -0.0279 -0.0250 -0.0319 -0.0292 -0.0259 -0.0277 -0.0248 -0.0256 -0.0222 -0.0186 -0.0168 -0.0149 -0.0160 -0.0175 -0.0207 -0.0216 -0.0211 -0.0186 -0.0153 -0.0193 -0.0196 -0.0272 -0.0248 -0.0304 -0.0297 -0.0414 -0.0381 -0.0384 -0.0343 -0.0346 -0.0477 -0.0442 -0.0411 -0.0370 -0.0419 -0.0501 -0.0460 -0.0497 -0.0514 -0.0551 -0.0518 -0.0511 -0.0479 -0.0503 -0.0514 -0.0570 -0.0552 -0.0543 -0.0523 -0.0487 -0.0479 -0.0461 -0.0598 -0.0640 -0.0747 -0.0712 -0.0846 -0.0842 -0.0815 -0.0836 -0.0783 -0.0763 -0.0712 -0.0704 -0.0734 -0.0699 -0.0718 -0.0678 -0.0789 -0.0807 -0.0780 -0.0893 -0.0843 -0.0785 -0.0833 -0.0796 -0.0759 -0.0751 -0.0875 -0.0842 -0.0821 -0.0783 -0.0735 -0.0786 -0.0855 -0.0823 -0.0764 -0.0740 -0.0692 -0.0667 -0.0610 -0.0685 -0.0620 -0.0696 -0.0616 -0.0539 -0.0545 -0.0554 -0.0543 -0.0511 -0.0443 -0.0373 -0.0295 -0.0370 -0.0331 -0.0236 -0.0339 -0.0337 -0.0238 -0.0137 -0.0040 -0.0008 0.0082 0.0154 0.0121" RANK_AT_ES="3492.0000" RANK_SCORE_AT_ES="-0.9938"/>
  <DTG RANKED_LIST="Ranked list_DGE_squamousT11b_vs_all adenosadeno_HSE13-NT copy.rnk" TEMPLATE="na_as_pre_ranked" GENESET="gene_sets.gmt#TABULA_MURIS_SENIS_HEART_VENTRICULAR_MYOCYTE_AGEING" ES="-0.1188" NES="-0.5635" NP="0.9470" FDR="1.0000" FWER="1.0000" RND_ES="-0.2217 0.1490 0.1013 -0.2268 -0.2343 -0.2099 -0.2687 -0.2315 0.1423 -0.2404 0.1720 0.1756 0.2823 0.1811 0.3181 0.2512 -0.2125 0.2276 0.3259 -0.1623 0.2213 0.1621 0.3877 0.2117 0.2848 -0.2124 0.2104 -0.3395 -0.2355 0.1846 0.2042 -0.1402 0.2399 -0.1781 -0.2942 0.1616 -0.2386 -0.2296 0.2757 0.4031 0.1684 0.1900 0.3478 -0.1849 -0.2503 -0.1917 -0.2960 -0.1400 -0.2888 0.3468 -0.4068 0.2254 -0.1702 0.2544 -0.3633 -0.2256 -0.2169 0.2921 -0.2211 0.2468 0.1646 0.3116 -0.2082 0.2135 0.2241 0.2408 0.1882 -0.2318 -0.2528 0.2805 0.2590 0.2733 0.2727 0.1726 0.2673 0.2039 0.1158 0.2770 -0.1634 0.2069 0.1966 -0.1527 0.3017 -0.2027 -0.1410 0.2357 0.2837 0.1800 0.2788 0.1701 0.2121 -0.1721 -0.2311 -0.2214 0.2551 0.1632 -0.1703 0.2702 0.2486 0.2964 0.1448 0.1977 -0.2412 0.2340 0.1945 -0.1695 -0.2203 -0.1411 0.2711 -0.2519 0.2190 0.2741 0.2402 0.3724 0.1722 0.1607 -0.1142 0.1550 0.2107 -0.1974 0.1390 -0.2994 0.2240 -0.3511 0.2621 -0.1391 -0.1215 0.1509 -0.2843 -0.1930 0.2250 0.1502 0.2234 0.2806 -0.2445 0.2629 0.1868 0.1703 -0.0829 -0.1491 -0.1218 0.1996 -0.1566 0.2448 0.2200 -0.1674 0.1766 0.1837 0.2484 0.2537 -0.2288 0.1987 0.2382 0.1479 0.1803 -0.2585 0.3208 -0.1873 -0.1077 0.2981 0.1604 0.1202 -0.2369 -0.2020 -0.2650 -0.1921 0.2430 0.2023 0.1718 0.1643 -0.2220 0.4037 -0.2457 0.1491 -0.2579 -0.1873 -0.2368 0.2684 0.3863 0.2430 0.1875 -0.2465 0.2571 0.2355 0.1584 -0.1144 0.1918 -0.2363 -0.2082 0.1564 0.2437 0.1940 0.1944 -0.2466 -0.2583 -0.2622 0.2744 -0.2554 -0.2317 -0.2421 0.3124 -0.1932 0.4550 -0.3425 -0.2198 0.2301 -0.2138 0.2905 0.1383 -0.3081 0.3509 0.1923 -0.2541 -0.1802 0.2615 -0.1773 -0.2313 -0.1529 0.2470 -0.2473 -0.3006 0.1088 -0.2041 -0.2132 0.2181 0.2226 0.2217 -0.1709 -0.2590 -0.2011 -0.2177 0.2273 0.2235 -0.1281 -0.2320 0.1812 0.2259 0.2072 0.2627 0.1685 -0.0856 0.2304 0.3814 0.3944 0.3188 -0.1586 0.2978 0.2444 0.3392 -0.1431 0.2826 0.2219 0.2865 -0.1856 0.1479 -0.2878 0.1703 0.2420 0.2151 -0.1980 -0.2934 -0.1327 0.3260 -0.2151 0.2312 -0.3279 0.3137 0.2902 0.2874 0.2628 0.2225 0.2888 0.1843 0.1772 0.3381 0.2271 0.1568 0.1974 0.2896 -0.2277 -0.2421 -0.1676 0.2360 0.1975 -0.2274 0.2855 0.1384 0.2978 -0.1316 -0.1730 0.2791 -0.2675 0.3040 0.2752 -0.1213 0.2349 0.2460 0.3017 0.3074 0.2713 0.2198 -0.1535 0.2825 0.3342 -0.2096 0.1763 -0.1365 0.2750 0.2462 0.3762 0.3362 0.2389 0.3388 0.1941 0.2432 0.1621 -0.1838 0.2839 -0.1967 -0.1500 -0.1914 0.1752 -0.2375 -0.1965 0.1813 0.1685 0.2843 0.1514 0.1755 -0.2234 0.2968 -0.2018 -0.2536 -0.3530 -0.2087 -0.2077 -0.2895 0.2252 0.2816 0.1767 0.2198 -0.1519 0.1165 -0.2030 -0.2346 -0.2399 -0.2468 -0.2642 0.1587 0.1827 0.2275 0.2309 0.1410 0.1797 -0.2076 0.2044 0.3339 -0.2127 -0.1128 0.2688 -0.2591 -0.2107 0.3625 -0.1743 0.2094 0.1827 0.1814 -0.1932 -0.2128 -0.2445 -0.2407 0.2718 0.2199 -0.1879 -0.1185 0.2336 -0.1938 0.3143 0.2145 -0.2286 -0.1030 -0.1654 0.2096 0.3652 0.3202 0.1963 0.2481 0.3758 -0.1694 0.2920 -0.2877 0.1361 0.2876 0.1714 0.2965 0.2724 -0.1439 -0.2318 -0.2122 -0.1500 -0.2274 0.2709 0.1958 -0.2380 0.2470 -0.1726 -0.1498 -0.2276 0.2228 -0.2071 0.1902 0.3194 -0.1746 -0.2804 0.1842 0.1866 0.2368 -0.2627 -0.2870 0.1970 -0.1758 0.3316 0.2782 -0.3004 0.1667 0.2297 -0.1584 0.2130 0.1691 0.2634 0.3522 0.2211 0.2791 0.1442 0.1706 -0.2013 0.2343 0.2461 0.1664 0.1909 0.3215 -0.2105 -0.4237 0.2484 0.2854 0.2754 -0.1429 -0.1385 0.2867 0.3066 -0.2033 -0.2482 -0.2514 -0.1746 0.3777 0.1605 0.1300 0.1467 -0.1913 -0.1923 0.0909 -0.2782 0.2928 -0.2257 0.1535 0.1978 0.3002 0.2660 0.2641 0.2464 -0.1985 0.2526 -0.2152 0.2631 -0.3008 0.2303 -0.2517 -0.1354 0.1727 0.2418 0.1686 0.1847 -0.2135 -0.3516 0.2871 0.2817 0.2423 0.3350 -0.3610 0.2770 0.2512 -0.1880 0.3552 0.2701 0.1385 -0.2278 0.2375 -0.1557 -0.2439 0.3096 0.3062 0.1673 -0.1733 -0.2371 0.3680 0.3309 0.1753 0.1687 0.2239 0.2187 0.2503 0.2610 -0.1620 -0.1948 0.2089 -0.1890 -0.2769 -0.2441 0.1304 -0.1885 0.2138 -0.2898 0.1349 -0.1884 0.2022 0.2594 0.2004 0.3507 -0.2542 0.0853 0.1884 -0.2579 -0.2191 -0.2413 0.1982 0.1456 -0.1509 0.2520 0.2871 0.1916 -0.2330 0.3165 0.4068 -0.2014 -0.1972 -0.1547 0.2026 -0.1817 -0.1281 0.2927 -0.3056 0.3472 0.0850 0.2812 0.3136 0.2830 0.3405 -0.2390 -0.2245 -0.2270 -0.2990 0.2871 -0.1725 -0.2267 -0.2746 -0.2159 0.2677 -0.1229 -0.2478 0.2099 0.2392 -0.1937 -0.1104 0.3123 -0.1669 0.2104 0.1624 0.2120 -0.1789 -0.1807 0.1712 -0.2364 -0.1314 -0.1608 -0.2624 -0.1769 -0.0906 0.1526 -0.2093 -0.1974 0.1903 0.1658 -0.1625 -0.1565 -0.2509 0.1500 -0.3634 0.2084 -0.1511 0.1302 -0.1816 -0.2070 -0.2262 0.2373 0.1785 0.1804 0.2032 0.1895 0.2577 -0.2819 -0.2531 -0.2661 -0.2433 -0.2241 0.2151 -0.2085 0.1989 0.2405 0.3752 0.2984 0.2438 -0.3335 -0.1909 -0.1773 -0.1143 0.1764 -0.2328 -0.2285 0.1406 0.1390 0.2314 0.2837 0.2105 -0.1703 0.3231 0.3118 0.2238 -0.1665 -0.1349 0.1613 -0.1729 -0.2228 0.1791 -0.1984 0.2294 -0.2312 0.1954 -0.2371 -0.2087 -0.1545 0.1794 -0.2342 0.2391 -0.3203 -0.2379 0.1779 -0.2802 -0.1851 0.2018 -0.2174 0.2484 -0.1599 0.3031 0.4360 0.4246 0.2389 0.2193 -0.1693 -0.0994 0.2044 -0.3723 0.1955 0.2387 0.1926 -0.1373 -0.1883 -0.2439 -0.2452 -0.1897 -0.2873 0.2650 0.2692 -0.2041 0.2637 -0.2595 0.2357 0.1984 -0.2511 0.2429 0.2822 -0.1830 0.2081 -0.1047 -0.0872 0.2484 0.2142 0.2688 0.2247 0.1110 -0.2616 0.1778 -0.1199 -0.1881 -0.1588 0.2807 -0.2167 -0.1456 -0.2017 -0.2214 0.2011 0.1834 0.3325 -0.2118 0.3400 -0.2029 -0.2197 0.1424 0.2346 -0.1284 0.2554 0.1847 0.2660 -0.2454 -0.2161 0.1431 0.1703 -0.1980 0.2707 0.2504 0.2509 0.2644 -0.2231 -0.2099 0.1519 -0.2937 0.1971 -0.2296 0.3507 0.1756 -0.1607 -0.2355 -0.2379 -0.1724 0.2881 -0.2401 0.1827 0.3332 0.2366 -0.1664 -0.1873 0.1891 -0.1886 0.2027 -0.2022 0.1997 0.2335 0.2188 0.1346 0.1657 -0.1424 -0.2826 0.2896 0.1619 0.2642 -0.2589 0.2046 0.1676 -0.2600 -0.2020 -0.1302 0.2924 0.2218 0.2391 -0.1849 -0.2862 -0.1638 0.2897 0.3192 0.1623 -0.2153 -0.2447 0.3508 -0.1447 0.3391 0.2985 -0.2277 -0.1541 0.2377 0.1354 0.3244 -0.1521 0.1805 -0.1919 -0.1549 0.1775 -0.1561 0.2324 0.2630 0.1812 0.1663 0.2135 -0.2267 0.1096 -0.1748 0.2333 0.3255 -0.1111 0.3573 0.1411 -0.1865 -0.1965 0.2395 0.2168 -0.2147 0.2066 0.3138 0.1828 -0.1776 -0.2305 -0.0931 0.2320 0.2149 -0.1326 0.3275 -0.1863 -0.1130 0.2496 0.2184 0.2454 0.2147 -0.2376 -0.2184 0.2365 0.2497 0.2848 0.2005 -0.1126 -0.2518 -0.2424 0.1923 0.1898 -0.2357 0.1953 0.1809 -0.3729 -0.1925 0.2345 -0.1095 0.1925 -0.2205 0.2965 -0.2964 -0.1703 -0.1953 0.2973 0.2112 -0.1793 -0.2437 0.2916 0.2238 -0.2010 0.2148 0.3600 0.1517 -0.2267 -0.2456 0.1911 0.0957 0.1946 0.3729 0.1267 -0.1449 -0.0806 -0.1748 -0.2221 0.2081 -0.1964 -0.2362 -0.2463 0.1135 -0.2160 0.2482 -0.2364 0.1894 0.2410 0.2239 -0.1308 0.2295 -0.4542 0.3087 0.1698 0.2260 0.2462 -0.2228 0.2040 0.2182 -0.1976 0.1787 -0.2190 0.2283 -0.2618 0.2307 -0.1175 -0.1899 0.1702 0.1778 0.3400 0.1543 0.2921 0.2781 -0.2216 0.2711 -0.1890 0.1860 -0.2677 -0.1954 0.3451 -0.2429 0.2154 0.1567 0.1863 -0.2770 0.2789 -0.1160 0.2238 0.3831 0.2320 -0.2656 -0.1803 0.1493 0.2094 0.2232 -0.1688 -0.2716 -0.2007 0.2934 -0.1978 0.2316 0.2678 0.1823 0.2322 -0.2453 0.2202 0.2269 -0.1899 0.1417 0.3064 0.2938 0.1492 0.2503 0.2734 -0.2560 -0.1854 -0.2994 -0.3340 0.3348 -0.2503 -0.2922 -0.1494 0.2740 0.2392 0.1995 0.2405 0.3347 0.2216 0.2024 0.3559 -0.2421 -0.2387 0.2683 -0.2111 0.2194 -0.2422 0.1873 0.2253 -0.1559 -0.1765 0.3090 -0.2724 -0.2885 0.1610 0.2411 -0.0878 -0.3410 -0.2416 0.1874 -0.2234 0.2134 -0.1468 -0.1438 0.2040 -0.2281 0.2224 -0.1649 -0.1436 -0.1966 0.3304 0.2170 -0.2144 -0.1977" HIT_INDICES="77 308 351 510 682 772 970 1021 1053 1248 1359 1398 1425 1531 1605 1617 1628 1744 1749 2018 2113 2264 2311 2373 2388 2500 2720 2784 2847 2848 2880 2884 2927 3170 3251 3471 3563 3889 4066 4177 4273 4363 4623 4683 4775" ES_PROFILE="0.0692 0.0646 0.0954 0.0923 0.0784 0.0790 0.0522 0.0552 0.0616 0.0318 0.0200 0.0233 0.0292 0.0190 0.0158 0.0256 0.0357 0.0241 0.0358 -0.0068 -0.0126 -0.0295 -0.0245 -0.0224 -0.0104 -0.0183 -0.0478 -0.0443 -0.0403 -0.0233 -0.0126 0.0040 0.0126 -0.0192 -0.0166 -0.0415 -0.0389 -0.0820 -0.0914 -0.0850 -0.0735 -0.0583 -0.0681 -0.0312 0.0094" RANK_AT_ES="4065.0000" RANK_SCORE_AT_ES="-1.2948"/>
  <DTG RANKED_LIST="Ranked list_DGE_squamousT11b_vs_all adenosadeno_HSE13-NT copy.rnk" TEMPLATE="na_as_pre_ranked" GENESET="gene_sets.gmt#TABULA_MURIS_SENIS_BROWN_ADIPOSE_TISSUE_MESENCHYMAL_STEM_CELL_OF_ADIPOSE_AGEING" ES="-0.0593" NES="-0.4172" NP="1.0000" FDR="0.9977" FWER="1.0000" RND_ES="0.1346 0.1350 0.1870 0.1990 0.1016 0.1810 0.1263 0.1501 -0.1586 -0.1120 0.1686 0.1281 -0.1599 0.2026 -0.1563 0.1859 -0.1386 0.1584 0.1793 0.1875 0.1989 0.1444 -0.1550 0.1470 0.1748 -0.1192 -0.1260 0.0978 0.1737 -0.1568 0.1388 -0.1343 -0.1220 -0.1403 0.1512 0.1496 0.1796 0.1590 0.1915 0.1831 0.1637 0.1391 0.1691 0.1700 -0.1376 0.1593 -0.1325 0.1104 -0.1336 0.1097 0.2082 -0.1031 0.1586 -0.1402 0.2017 0.1717 0.1565 0.1262 0.1631 0.1593 -0.1511 0.2479 0.1563 0.1493 0.1513 0.1802 -0.1774 0.1577 0.1701 0.1842 0.1260 0.2174 0.1366 0.1688 0.1825 0.1891 0.1948 -0.1371 0.1819 -0.1558 -0.1755 0.1664 0.1378 -0.1667 0.1407 0.1781 0.1415 0.1418 0.2299 0.1095 0.1502 0.1923 0.1474 0.1840 0.2190 0.2037 -0.1322 -0.2074 0.2427 0.1760 -0.1653 0.1472 0.1666 0.1507 0.1492 0.1424 0.1344 0.1776 -0.1181 0.1758 0.1690 0.1360 0.1571 0.1356 0.2327 0.1393 0.1962 0.2041 -0.1417 -0.1542 -0.1240 0.1955 0.1461 0.1654 -0.1232 0.1612 0.1573 0.1488 0.1596 0.1867 -0.1381 -0.1726 0.1965 0.1809 0.1770 0.1539 -0.1306 0.1516 0.1468 0.1590 0.1579 0.1998 0.1410 0.2174 0.1264 0.1031 0.2107 0.1412 0.1414 -0.1331 0.1632 0.1499 -0.1567 0.1459 0.1787 0.2068 -0.1360 0.1280 0.1582 0.1562 0.1824 -0.1369 0.1506 -0.1126 0.1471 0.1593 0.1685 0.2031 0.1776 0.1896 -0.1884 0.1316 0.1951 0.1444 0.1552 0.0920 0.1265 0.1405 -0.1483 0.1765 0.1617 0.1751 -0.1404 0.1508 -0.1419 0.1992 0.1834 0.1635 0.1632 0.1618 0.2000 0.1750 0.1512 0.1720 0.1573 -0.1225 0.1268 0.1753 0.1760 0.1699 0.1749 0.2108 0.1663 0.1759 0.1466 -0.1651 0.1837 0.1181 0.1470 -0.1233 -0.1242 0.2079 0.1907 0.1801 0.1569 0.1397 0.1985 0.1517 0.1406 0.1622 0.1536 -0.1418 0.1411 0.1784 0.2474 -0.1139 -0.1364 0.1464 0.1656 0.2335 0.1517 0.1878 0.1873 0.1215 0.1363 0.1402 0.1359 0.1989 0.2398 -0.1531 0.1597 -0.1953 0.1846 -0.1369 0.1124 0.1709 0.1487 -0.1448 0.1359 0.1455 0.1595 -0.1483 -0.1061 0.1493 0.1601 0.1601 -0.1179 0.1068 0.1368 0.1717 0.1805 0.2025 0.1497 0.1324 0.1725 0.1207 0.1511 0.1542 0.1659 0.2076 0.2336 0.1655 0.1228 0.1385 0.1934 0.1517 0.1307 0.1375 0.2126 -0.1431 -0.1464 0.1840 0.1553 0.1795 0.1964 0.1770 -0.1523 -0.1437 0.1462 0.1307 0.1484 0.1783 0.1575 0.1671 0.1537 0.1535 0.1733 -0.1304 0.1774 0.1191 0.2049 0.1572 0.1997 0.1419 -0.1467 0.2125 0.1549 -0.1511 0.1419 0.1608 -0.1609 0.1632 -0.1459 -0.1376 -0.1226 0.1631 0.1380 0.1489 0.1849 0.1549 0.1097 -0.1587 0.1415 0.1928 0.1931 0.1658 0.2013 0.1158 0.1837 0.1550 0.1787 0.1195 0.1665 -0.1594 -0.1223 0.1678 0.1621 -0.1340 0.1572 0.1157 -0.1555 0.1245 0.2105 0.1740 0.1482 0.1168 0.1863 0.1376 -0.1378 0.1834 0.1430 -0.1483 0.2158 0.1521 0.1241 0.1675 -0.1339 0.1327 0.1533 -0.1368 -0.1714 0.1797 0.1721 -0.1135 0.1473 0.1653 0.1520 0.1652 0.1768 0.1316 0.1611 0.1191 0.2085 0.1902 0.1605 0.1133 0.1707 0.1220 0.1411 0.1780 0.1624 0.1781 0.1356 0.1594 0.1732 0.1542 0.2038 0.1671 0.1670 0.1854 -0.1331 0.2076 0.1437 0.1588 0.1437 0.1600 0.1807 -0.1420 0.1923 0.1470 0.1582 0.1576 0.2041 0.1331 0.1502 0.1336 0.2038 0.1696 0.1180 0.1121 0.2041 -0.1394 -0.1288 0.1466 0.1527 0.2143 0.1182 0.1486 -0.1359 0.1404 0.1465 0.1570 0.1261 -0.1532 0.1672 0.2026 0.1131 0.2102 -0.1545 -0.1557 0.1402 -0.1273 0.1455 0.1685 -0.1517 0.2065 0.1643 0.2291 0.1520 0.1555 0.1820 -0.1615 -0.1786 0.1368 -0.1460 0.1647 0.1618 0.1641 -0.1540 0.1762 -0.1844 0.1850 0.1831 0.1180 0.1918 0.1386 -0.1591 0.1566 -0.1748 0.1284 0.1651 -0.1153 0.1651 0.1427 0.1526 0.2064 0.1243 0.1636 0.1726 0.1721 0.1381 0.1514 0.1377 0.1595 0.1485 0.1368 -0.1312 0.1685 0.1884 0.2020 0.1355 0.1327 -0.1292 0.1601 0.1958 0.1644 -0.1234 0.1825 0.1430 0.2098 0.1557 0.1538 0.2263 0.1726 0.1865 -0.1645 0.2036 -0.1590 -0.1617 0.1299 -0.1797 0.1291 -0.1047 0.1383 0.2041 0.1499 -0.1334 0.1696 0.1964 0.1121 0.2187 0.1634 0.1257 -0.1272 -0.1565 0.1476 0.1232 0.1853 0.1819 0.1660 -0.1376 -0.1599 0.1333 0.1779 0.2212 -0.1704 0.1875 0.1617 -0.1473 0.2115 0.1537 0.1877 0.1362 0.1751 0.1569 0.1414 -0.1246 0.1391 -0.1279 0.1527 -0.1352 0.1618 -0.1855 0.1575 0.1501 0.1839 -0.1414 -0.1204 0.1569 -0.1395 0.1628 0.1564 0.1458 0.1908 0.1848 0.1786 0.2312 -0.1359 0.1840 0.1764 -0.1437 0.1152 0.1219 0.1576 0.1401 0.1875 0.1477 0.1538 0.1662 0.1735 0.1301 0.1563 0.1383 0.1400 0.1493 -0.1418 0.1680 0.1605 0.1317 0.1142 0.1710 -0.1582 0.1609 0.2024 -0.1324 0.1837 -0.1418 0.1370 0.1101 0.1435 -0.1355 0.1665 0.1974 -0.1306 0.1772 0.2249 0.1465 0.1308 0.2273 0.1954 0.2388 0.1516 0.1796 0.2088 0.1632 0.2142 -0.1316 0.1470 0.1535 0.2160 0.1487 0.1400 0.1668 0.1719 0.1354 0.1547 0.1492 0.1683 0.1138 0.1337 0.1553 0.2093 0.1394 0.2173 0.1771 0.1631 0.2250 0.1484 -0.1296 0.1767 0.1735 0.1309 0.1647 -0.1148 0.1502 0.1180 0.1635 0.2473 0.1719 0.1316 0.1531 0.1548 0.1451 -0.1248 -0.1565 0.1319 0.1763 0.1368 0.0972 0.1523 0.1406 -0.1630 -0.1161 0.2047 0.1874 -0.1501 0.1416 0.1728 0.1694 0.1207 0.2189 -0.1350 0.1568 -0.1454 0.1564 0.2017 0.1418 0.2008 -0.1344 -0.1506 0.1830 0.1428 0.1369 0.2076 0.1864 0.2083 0.2110 0.1537 -0.1370 0.1793 -0.1591 -0.1433 0.1456 0.1918 0.1697 0.1746 -0.1557 0.1423 0.1802 0.1301 -0.1297 0.1444 0.1636 -0.1288 -0.1452 0.1521 0.1579 -0.1571 0.2370 0.1273 0.1550 0.1571 0.1567 0.1717 0.1672 0.1901 0.1729 0.1282 0.1339 0.1506 0.1713 0.1475 -0.1478 0.1402 0.2168 0.2352 0.1653 0.1607 0.1387 -0.1036 0.1723 0.1780 0.1730 0.1721 0.1569 0.1257 -0.1693 0.1836 -0.1287 0.1567 0.1475 0.1464 0.1804 0.1268 0.1549 0.1388 -0.1326 0.1298 0.1435 0.1495 0.1650 -0.1336 0.1746 0.1605 -0.1641 0.1552 0.1826 0.1625 0.1905 0.1566 0.1628 0.1514 0.2327 0.1605 0.1829 0.1417 0.1420 0.1688 0.2131 0.1599 -0.1354 0.1487 0.1819 -0.1219 -0.1192 -0.1880 0.1251 0.1450 0.1455 0.1291 0.1707 0.1306 0.1528 0.1901 0.1521 0.1817 0.1285 0.1604 0.1423 0.1664 0.1244 0.2004 0.1479 -0.1482 0.1713 0.1704 0.1141 0.1348 0.1785 -0.1116 0.1892 0.1710 -0.1445 0.1231 0.1419 -0.1480 0.1168 0.1878 0.1670 0.1267 0.1788 0.1496 0.1431 0.1726 0.1778 -0.1395 0.1798 0.1299 0.1705 0.1609 0.1857 0.1753 0.2236 0.1911 0.1685 0.2012 0.1922 0.1561 0.1370 -0.1160 0.1354 0.1399 0.1467 0.1874 -0.1312 0.1795 0.1799 0.1980 -0.1003 0.1558 0.1309 0.1468 0.1861 0.1773 -0.1129 0.1359 0.1585 -0.1338 0.1332 0.1275 0.1497 -0.1646 0.1963 -0.1244 0.1517 -0.1182 0.1962 0.2423 0.1301 0.1468 0.2068 -0.1192 0.2091 0.1808 -0.1246 0.1872 0.1686 0.1520 0.1622 0.1477 0.1801 0.1736 0.1782 -0.1220 0.1581 0.1268 -0.1898 0.1057 0.1525 0.2063 0.1890 -0.1332 -0.1516 0.1082 0.1393 0.1915 -0.1454 0.1483 0.1500 -0.1486 -0.1789 -0.1293 0.1653 -0.2066 0.1419 0.2058 0.1811 -0.1322 0.1595 0.1742 -0.1660 0.1795 0.1432 0.1580 0.1783 0.1559 0.1734 0.1559 0.1623 0.1267 0.1495 0.1825 -0.1634 -0.1500 0.1510 0.1282 -0.1273 0.1580 0.1905 0.1266 0.1515 0.1020 0.1151 0.1611 0.1232 0.1902 -0.1198 0.2012 0.1791 0.1461 0.2258 -0.1211 0.1256 0.1485 -0.1469 0.1484 0.1462 -0.1189 0.1404 0.2227 -0.1369 0.1546 0.1652 0.1832 0.1992 0.2748 -0.1399 -0.1219 0.1639 0.1513 0.1512 0.1673 0.1758 0.1359 0.1094 0.1651 0.1512 0.1339 -0.1158 -0.1310 0.2191 0.2042 0.1876 -0.1286 0.2093 0.1392 -0.1191 -0.1645 0.1197 0.1656 0.1480 0.1949 0.1648 0.1450 0.1936 0.1149 0.1520 -0.1460 0.1613 0.1320 0.1484 0.1360 0.1453 0.1565 0.1164 0.1242 0.1762 -0.1297 0.1612 -0.1616 0.1705 0.1224 0.1903 0.1879 -0.1457 0.1529 0.1522 0.1918 0.1733 0.1286 0.1362 -0.1384 0.1239 0.1665 -0.1490 -0.1470 0.1520 0.1450 -0.1484 0.1064" HIT_INDICES="136 144 239 303 314 316 319 357 359 372 397 425 442 449 453 490 493 496 499 500 507 508 520 523 552 562 569 574 577 579 594 601 603 666 667 672 682 691 705 706 710 719 738 739 752 769 771 778 785 791 800 804 811 822 833 840 846 857 861 872 899 938 942 951 957 960 966 967 970 973 976 981 1018 1021 1023 1029 1037 1038 1067 1081 1082 1106 1113 1115 1116 1160 1168 1169 1170 1178 1180 1183 1191 1195 1217 1235 1244 1253 1264 1273 1289 1297 1298 1310 1324 1326 1327 1335 1346 1362 1369 1372 1392 1398 1415 1422 1425 1437 1443 1456 1459 1472 1480 1485 1494 1515 1519 1528 1544 1548 1549 1550 1558 1559 1560 1592 1599 1606 1623 1639 1644 1651 1657 1675 1676 1685 1687 1700 1710 1724 1734 1737 1744 1746 1747 1749 1760 1770 1780 1785 1805 1814 1833 1837 1846 1865 1868 1883 1904 1907 1926 1935 1936 1942 1953 1963 1966 2004 2007 2036 2046 2049 2066 2068 2095 2100 2109 2113 2139 2146 2150 2163 2180 2206 2212 2230 2239 2249 2268 2272 2311 2327 2328 2338 2361 2388 2391 2413 2418 2426 2428 2445 2481 2489 2493 2510 2515 2540 2556 2561 2579 2594 2597 2611 2623 2636 2646 2665 2674 2679 2696 2700 2708 2710 2733 2736 2763 2764 2770 2773 2784 2794 2802 2812 2824 2827 2839 2848 2864 2865 2873 2874 2904 2923 2959 2976 2995 2997 3012 3030 3037 3039 3047 3054 3067 3068 3079 3092 3130 3148 3231 3241 3253 3271 3284 3287 3312 3329 3344 3361 3387 3394 3399 3454 3471 3473 3487 3489 3498 3500 3502 3514 3516 3538 3545 3575 3586 3596 3600 3601 3605 3607 3609 3614 3624 3636 3637 3676 3685 3694 3726 3732 3734 3738 3739 3769 3817 3825 3844 3859 3878 3892 3895 3904 3905 3925 3929 3930 3936 3940 3947 3951 3967 3978 3983 3986 3997 4029 4032 4036 4085 4146 4154 4156 4164 4177 4182 4200 4204 4215 4220 4238 4239 4273 4311 4360 4370 4382 4387 4403 4406 4417 4421 4432 4435 4463 4466 4476 4487 4508 4536 4589 4599 4689 4746" ES_PROFILE="-0.0214 -0.0141 -0.0285 -0.0366 -0.0331 -0.0275 -0.0222 -0.0252 -0.0201 -0.0178 -0.0183 -0.0197 -0.0188 -0.0158 -0.0120 -0.0159 -0.0122 -0.0084 -0.0047 -0.0006 0.0021 0.0062 0.0078 0.0113 0.0088 0.0105 0.0128 0.0155 0.0187 0.0221 0.0224 0.0245 0.0277 0.0168 0.0198 0.0219 0.0228 0.0239 0.0239 0.0267 0.0289 0.0299 0.0286 0.0313 0.0313 0.0302 0.0326 0.0338 0.0350 0.0364 0.0371 0.0389 0.0400 0.0401 0.0403 0.0413 0.0425 0.0426 0.0442 0.0442 0.0406 0.0341 0.0354 0.0357 0.0365 0.0381 0.0389 0.0409 0.0424 0.0439 0.0454 0.0464 0.0402 0.0415 0.0431 0.0438 0.0439 0.0457 0.0411 0.0398 0.0414 0.0378 0.0380 0.0394 0.0409 0.0327 0.0326 0.0340 0.0354 0.0353 0.0365 0.0375 0.0374 0.0381 0.0349 0.0325 0.0322 0.0318 0.0311 0.0307 0.0288 0.0287 0.0302 0.0292 0.0278 0.0291 0.0306 0.0305 0.0298 0.0279 0.0281 0.0291 0.0264 0.0268 0.0247 0.0249 0.0260 0.0250 0.0255 0.0243 0.0254 0.0243 0.0243 0.0249 0.0247 0.0218 0.0227 0.0225 0.0207 0.0217 0.0233 0.0249 0.0249 0.0265 0.0281 0.0228 0.0230 0.0233 0.0214 0.0196 0.0204 0.0207 0.0212 0.0190 0.0207 0.0205 0.0220 0.0210 0.0206 0.0194 0.0190 0.0203 0.0206 0.0221 0.0238 0.0252 0.0247 0.0244 0.0240 0.0248 0.0223 0.0222 0.0199 0.0210 0.0209 0.0186 0.0199 0.0185 0.0158 0.0171 0.0149 0.0149 0.0166 0.0173 0.0169 0.0166 0.0180 0.0115 0.0129 0.0084 0.0082 0.0096 0.0079 0.0095 0.0055 0.0065 0.0066 0.0078 0.0040 0.0046 0.0058 0.0050 0.0033 -0.0004 0.0004 -0.0015 -0.0013 -0.0014 -0.0035 -0.0022 -0.0088 -0.0102 -0.0082 -0.0082 -0.0112 -0.0150 -0.0135 -0.0161 -0.0150 -0.0146 -0.0127 -0.0143 -0.0201 -0.0196 -0.0182 -0.0197 -0.0185 -0.0218 -0.0231 -0.0218 -0.0235 -0.0245 -0.0229 -0.0236 -0.0239 -0.0245 -0.0243 -0.0262 -0.0258 -0.0245 -0.0259 -0.0244 -0.0238 -0.0218 -0.0245 -0.0228 -0.0264 -0.0241 -0.0230 -0.0212 -0.0212 -0.0210 -0.0203 -0.0201 -0.0203 -0.0184 -0.0186 -0.0181 -0.0192 -0.0169 -0.0161 -0.0138 -0.0180 -0.0197 -0.0252 -0.0264 -0.0281 -0.0259 -0.0266 -0.0280 -0.0269 -0.0247 -0.0238 -0.0227 -0.0230 -0.0205 -0.0203 -0.0205 -0.0263 -0.0276 -0.0435 -0.0429 -0.0427 -0.0439 -0.0440 -0.0418 -0.0445 -0.0454 -0.0458 -0.0467 -0.0496 -0.0482 -0.0464 -0.0557 -0.0565 -0.0539 -0.0539 -0.0513 -0.0503 -0.0476 -0.0450 -0.0446 -0.0420 -0.0438 -0.0422 -0.0458 -0.0452 -0.0442 -0.0419 -0.0390 -0.0367 -0.0340 -0.0312 -0.0291 -0.0282 -0.0277 -0.0247 -0.0302 -0.0289 -0.0276 -0.0315 -0.0295 -0.0266 -0.0241 -0.0209 -0.0243 -0.0316 -0.0299 -0.0307 -0.0305 -0.0312 -0.0307 -0.0278 -0.0262 -0.0228 -0.0236 -0.0209 -0.0174 -0.0151 -0.0123 -0.0102 -0.0074 -0.0073 -0.0060 -0.0033 -0.0002 0.0011 -0.0023 0.0009 0.0039 -0.0032 -0.0127 -0.0104 -0.0067 -0.0043 -0.0030 0.0001 0.0003 0.0037 0.0055 0.0087 0.0090 0.0132 0.0100 0.0060 -0.0002 0.0023 0.0045 0.0082 0.0096 0.0139 0.0164 0.0205 0.0232 0.0276 0.0266 0.0311 0.0342 0.0371 0.0378 0.0372 0.0312 0.0351 0.0218 0.0166" RANK_AT_ES="3470.0000" RANK_SCORE_AT_ES="-0.9872"/>
  <DTG RANKED_LIST="Ranked list_DGE_squamousT11b_vs_all adenosadeno_HSE13-NT copy.rnk" TEMPLATE="na_as_pre_ranked" GENESET="gene_sets.gmt#TABULA_MURIS_SENIS_BRAIN_NON_MYELOID_OLIGODENDROCYTE_AGEING" ES="0.0627" NES="0.3838" NP="1.0000" FDR="0.9986" FWER="1.0000" RND_ES="0.1748 0.1335 -0.1330 0.2137 0.1803 0.2146 0.2050 0.1897 0.1742 0.1787 0.1485 0.2097 0.1423 0.2057 0.1617 0.1662 0.1408 0.1588 0.1464 0.1704 0.1946 0.1813 0.1923 -0.1210 0.1353 0.1497 0.1486 -0.1590 -0.1572 -0.1429 0.1461 0.2141 0.1239 -0.1411 0.1966 -0.1109 0.1515 0.1763 -0.1531 0.1696 -0.1263 0.1552 0.1592 0.1205 0.1515 -0.1523 0.1550 0.1808 0.1836 0.1622 0.1341 0.1476 0.1427 -0.1678 -0.1728 0.1248 0.1394 0.0965 -0.1488 0.1325 0.1818 0.1437 0.1487 0.1318 -0.1620 0.1657 0.1773 -0.1306 0.1384 0.1555 0.1860 0.1702 -0.1392 -0.1432 0.1742 0.1510 0.1352 -0.1477 0.1511 0.1822 0.1949 0.1681 0.1110 0.1408 0.1658 -0.1716 0.1436 0.1435 -0.1344 -0.1613 0.1322 0.1875 0.2186 0.1424 -0.1345 0.1260 -0.1329 0.1164 0.1454 0.1328 0.1656 0.1484 0.1580 0.1483 0.1891 -0.1207 0.1821 0.1307 -0.1445 0.1859 0.1775 0.2268 0.1509 -0.1351 -0.1300 0.1570 0.1690 0.1796 0.1930 -0.1505 0.1591 0.1301 0.1567 -0.1188 0.2065 0.1331 -0.1814 0.1714 -0.1404 0.1889 0.2487 -0.1236 -0.1418 -0.1516 0.1523 0.1761 -0.1278 -0.1760 0.1934 0.1923 0.2260 0.1898 0.1718 -0.1925 0.1696 0.1648 0.0943 0.1429 0.1788 -0.1783 -0.1179 -0.1221 0.1348 0.1363 0.1590 0.2005 0.1507 0.1576 0.1485 0.2080 0.2153 0.1712 0.1308 0.1277 0.1470 0.1534 0.1669 0.2095 0.1813 -0.1203 0.1764 0.1825 0.2183 0.1595 -0.1762 -0.1333 -0.1620 0.1464 0.2131 0.1524 -0.1623 0.2015 0.1506 -0.1325 0.1482 0.1256 0.1386 0.1776 0.1768 0.1669 0.1460 -0.1339 0.1302 0.1387 0.1657 -0.1425 0.1918 -0.1444 -0.1382 0.1768 0.1832 0.1356 0.1864 0.1355 0.2100 0.1345 0.1463 0.1875 0.1783 0.2029 -0.1194 0.1757 0.1559 0.1272 0.1959 -0.1292 0.1807 -0.1715 0.1399 0.1771 0.1728 0.1190 0.1769 0.1116 0.1719 0.1949 0.1598 0.1384 0.1333 0.1586 0.1453 0.1941 -0.1840 0.2217 0.1687 -0.1382 -0.1098 0.1398 0.1535 0.1736 -0.1319 0.1431 0.2130 0.1499 0.1491 -0.1569 -0.1531 0.1285 0.1300 0.1619 0.2270 -0.1681 -0.1380 -0.1565 0.1217 0.1732 0.1300 0.1407 -0.1483 -0.1519 0.1769 0.1500 0.1580 0.1211 0.1521 0.1521 -0.1417 0.1579 0.1587 0.2739 0.1310 0.2102 0.1412 0.1666 0.1414 -0.1388 -0.1348 0.1740 0.1936 -0.1066 0.1400 0.1625 0.1488 -0.1220 0.1342 -0.1424 0.1243 0.1582 0.1859 0.1750 -0.1395 -0.1334 0.1398 -0.1311 0.1605 0.1604 0.1505 0.1318 0.1570 -0.1592 -0.1574 -0.1731 0.1408 0.1549 0.1894 0.1290 0.1644 0.1870 0.1542 0.1047 0.1721 0.1470 0.1445 0.1467 0.1184 0.1585 0.1656 0.1176 -0.1811 0.1381 0.1711 0.1396 -0.1279 -0.1381 0.1882 0.1142 -0.1460 0.1630 0.1714 0.1445 0.2065 -0.1633 0.2008 0.1428 0.2003 0.1248 0.1364 -0.1660 -0.1184 0.1385 0.1475 -0.1197 0.1699 0.1891 -0.1512 0.1485 -0.1354 0.1702 -0.1531 0.1257 0.1657 0.2442 -0.1228 0.1946 -0.1480 0.1657 0.1667 0.1751 0.2114 -0.1737 0.1564 0.1834 -0.1440 0.1191 0.1368 0.1614 -0.1569 0.1507 0.2218 0.1735 0.1771 -0.1554 0.1274 0.1415 0.1226 0.1890 -0.1473 0.1355 -0.1430 0.2138 0.1671 0.1602 0.1938 0.1383 -0.1623 0.1561 0.1751 0.1494 0.1396 0.2324 -0.1539 0.1714 0.1644 0.1664 0.1542 -0.1194 0.1232 0.1321 0.1465 0.1190 -0.1574 0.1328 0.1299 0.1638 -0.1712 0.1289 -0.1646 0.1608 0.1296 -0.1548 0.1460 0.1274 0.1575 -0.1361 0.1804 0.1416 0.1914 0.1635 -0.1552 0.1416 0.2371 0.1998 0.1909 0.1511 0.1645 0.2059 0.2077 0.1817 0.1763 -0.1506 0.2271 0.1321 0.1613 0.1487 -0.1414 0.1874 0.1450 0.1640 -0.1568 0.1582 0.1466 -0.1626 0.1332 0.1631 0.1330 -0.0976 0.1706 0.1391 0.1964 0.1627 -0.1157 0.1462 0.1710 -0.1682 0.1960 0.1780 0.1187 -0.1367 0.1471 0.2267 0.1609 0.1977 0.1351 0.1872 -0.1432 0.1079 0.1667 0.1921 0.1555 0.1498 0.1707 0.1635 -0.1387 0.1388 -0.1835 0.1644 -0.1095 0.1222 0.1190 0.1431 0.1466 -0.1441 0.1915 -0.1523 0.1776 -0.1431 0.1499 0.1697 0.1314 0.1277 0.1574 0.1649 0.1737 -0.1751 0.1409 -0.1379 0.1563 0.1295 -0.1327 0.1418 -0.1442 0.1839 0.1851 0.1613 0.1304 0.1882 0.1502 0.1466 0.1855 0.1454 -0.1292 0.1836 0.1946 0.1911 -0.1468 0.1454 0.1470 -0.1380 0.1634 0.1551 0.2037 0.1314 0.1469 -0.1628 0.1246 0.1832 0.1601 -0.1439 -0.1669 0.1188 0.1877 -0.1343 0.1422 -0.1586 0.1285 0.1481 0.1618 0.1720 -0.1742 0.1903 0.1478 0.1384 -0.1906 0.1754 0.2066 0.1867 0.1279 -0.1490 0.1959 0.1406 -0.1368 0.1034 0.1612 0.1366 0.1699 0.1916 -0.1594 0.1951 -0.1419 0.1139 -0.1393 -0.1545 0.1736 -0.1320 0.1660 -0.1215 0.1738 0.1489 0.1486 0.2147 0.2136 -0.1779 0.1260 0.1653 0.1458 -0.1472 -0.1230 0.1859 0.1644 -0.1868 0.1785 0.1710 0.1666 0.2064 -0.1362 0.1383 0.1333 -0.1414 0.1542 -0.1203 0.1955 0.1770 0.1507 0.1496 0.1364 0.1481 0.1786 0.1344 -0.1573 0.1314 0.1960 -0.1229 0.1275 0.1514 0.1858 0.1983 0.1666 0.1948 0.1926 -0.1290 0.1418 0.1482 -0.1738 0.1679 0.1332 0.1432 -0.1378 0.1529 0.1483 0.1982 -0.1273 0.1514 0.2131 0.1934 0.1927 0.1770 -0.1071 0.1925 0.1188 -0.1739 0.1437 -0.1528 0.1425 -0.1420 0.1797 0.1436 -0.1635 0.1866 0.1268 0.1483 0.1604 0.1342 -0.1497 -0.1400 0.1563 0.1407 0.1708 -0.1883 0.1813 0.1491 0.1601 -0.1635 0.1297 0.2001 0.1959 0.1293 0.1660 0.2287 0.1468 0.1725 0.2418 0.2242 0.1921 0.2198 0.1730 0.1504 0.2119 -0.1417 0.1569 0.1424 -0.1404 0.1476 0.2144 0.1343 0.1728 0.1534 0.2210 0.1917 0.1381 0.1845 0.2164 -0.1322 0.1517 0.1643 0.1753 0.1491 -0.1377 0.1225 0.1619 0.2340 -0.1198 0.1351 -0.1576 0.1761 0.1307 0.1983 0.2120 0.1649 0.2137 0.1987 0.1084 0.1132 0.1849 0.1209 0.1414 0.1914 -0.1789 0.1748 0.1517 0.1635 0.1507 0.1269 0.1556 0.1764 0.2007 -0.1346 0.1494 0.1627 -0.1198 -0.1032 0.1870 0.1812 0.1988 0.2214 -0.1282 0.1726 0.1285 0.1620 0.1857 -0.1383 0.1360 0.1540 0.1712 0.1606 -0.1879 0.1470 -0.1170 0.1749 0.2098 0.1588 0.1493 0.1480 0.1730 -0.1480 0.1574 0.1898 0.1806 -0.1639 0.1381 0.1640 0.1526 0.1340 0.1590 0.1820 0.2088 -0.1113 0.1668 -0.1518 0.1478 0.1673 0.1725 -0.1614 -0.1535 0.1842 -0.1170 0.1662 -0.1354 0.1955 0.1775 0.1413 0.1813 0.1428 0.1399 -0.1671 0.1209 0.1402 0.1559 0.2008 0.1698 0.1490 0.1404 -0.1999 0.1867 0.1844 0.1366 -0.1514 0.1771 0.1464 0.1292 0.1681 -0.1543 0.1629 0.1455 0.1561 0.1392 0.1854 -0.1386 0.1574 -0.1441 -0.1297 0.1582 0.1347 0.1765 0.1652 0.1598 -0.1514 -0.1098 0.1364 0.1994 -0.1565 0.1356 0.1784 -0.1272 0.1260 0.1553 0.1346 0.1584 -0.1312 0.1465 -0.1156 0.1322 0.1604 0.1481 0.1636 0.2062 0.1579 0.1490 -0.1194 0.1494 0.1672 0.1684 0.1218 0.1854 0.2026 0.1666 0.1512 0.1254 0.1600 0.1121 0.1653 0.1297 0.1195 0.1960 -0.1591 0.1449 -0.1218 0.2131 0.1673 -0.1294 0.1761 0.1943 -0.1374 0.2412 0.2084 0.1738 0.1757 0.1620 0.1642 0.1741 -0.1112 0.1978 0.1804 -0.1279 0.1579 -0.1486 -0.1742 0.1773 -0.1541 0.1703 0.1881 0.1735 -0.1388 0.2446 -0.1695 -0.1523 0.1754 0.1424 0.1485 0.1810 0.1358 0.1300 0.1515 0.1768 0.1804 0.1704 0.1435 0.1821 0.1557 0.1739 0.2087 0.1243 0.1396 0.1205 -0.1373 0.1739 0.1409 0.1457 0.1189 0.1886 0.2226 0.1578 -0.1527 0.1320 0.1801 0.1416 -0.1250 0.1803 -0.1335 0.2060 0.1266 0.1659 0.1751 0.1946 0.2173 0.2122 0.1718 0.1998 -0.1456 0.1476 -0.1427 0.1597 0.2110 0.1618 0.1601 0.1670 0.1606 0.1504 0.1600 0.1908 0.2300 0.1487 -0.1152 0.1648 0.1875 0.1466 -0.1489 0.1385 0.1543 0.1385 -0.1660 -0.1404 0.2157 0.1793 0.1370 0.1739 0.0972 0.1569 0.1873 0.1726 0.1536 0.1866 0.1713 0.1827 0.1494 -0.1326 0.1658 0.1807 0.1404 0.1450 0.1628 -0.1566 -0.1365 0.1661 0.1766 -0.1143 0.1503 0.1927 0.1454 0.1247 -0.1153 0.1787 0.1405 0.1656 0.1895 -0.1383 0.1606 0.1599 0.1790 0.1398 0.1399 0.1206 0.1573 0.1423 0.2010 0.1641 -0.1254 0.1245 0.1552 0.1917 0.1206 0.1274 -0.1194 0.1642 0.1244 -0.1521 0.1806 0.1556 0.1638 0.1356 0.1900" HIT_INDICES="76 107 208 217 288 289 323 384 453 465 490 493 517 533 569 579 583 601 639 677 719 738 751 765 789 794 800 802 806 822 840 858 887 896 941 942 955 961 970 1018 1021 1038 1042 1060 1103 1115 1116 1120 1124 1126 1150 1167 1168 1169 1170 1171 1188 1192 1194 1200 1205 1213 1217 1235 1239 1244 1247 1250 1257 1258 1262 1270 1273 1298 1300 1301 1302 1311 1316 1327 1335 1345 1358 1362 1386 1395 1398 1415 1422 1425 1437 1439 1456 1505 1511 1526 1549 1562 1599 1601 1608 1610 1611 1617 1622 1632 1635 1644 1647 1650 1651 1659 1670 1673 1675 1685 1697 1700 1710 1728 1734 1737 1744 1747 1762 1766 1777 1787 1790 1796 1804 1805 1814 1833 1837 1839 1856 1859 1868 1871 1891 1895 1935 1942 1949 1962 1983 1989 1999 2003 2007 2038 2063 2089 2093 2103 2113 2137 2139 2146 2152 2163 2206 2229 2302 2311 2319 2327 2338 2361 2368 2369 2388 2418 2423 2428 2445 2455 2468 2488 2493 2497 2510 2515 2516 2519 2529 2535 2539 2540 2555 2559 2579 2588 2591 2594 2613 2616 2646 2672 2674 2682 2688 2697 2708 2710 2712 2713 2719 2726 2736 2738 2752 2760 2764 2778 2781 2782 2783 2786 2787 2807 2809 2827 2848 2857 2865 2872 2876 2903 2905 2909 2911 2913 2976 2990 2992 3033 3037 3067 3077 3084 3092 3095 3099 3100 3130 3144 3148 3181 3208 3224 3237 3239 3259 3260 3274 3279 3282 3294 3296 3301 3312 3329 3394 3397 3399 3414 3453 3459 3463 3484 3489 3505 3516 3519 3575 3576 3601 3646 3653 3698 3705 3708 3727 3732 3754 3764 3794 3816 3828 3895 3901 3904 3905 3908 3910 3914 3918 3923 3929 3930 3940 3947 3978 3986 3991 3997 4032 4036 4119 4121 4146 4149 4156 4159 4164 4184 4185 4200 4207 4215 4273 4382 4518 4589 4651 4710 4760 4789 4790" ES_PROFILE="-0.0030 0.0028 -0.0108 -0.0041 -0.0124 -0.0051 -0.0056 -0.0130 -0.0228 -0.0200 -0.0203 -0.0158 -0.0161 -0.0147 -0.0181 -0.0158 -0.0122 -0.0119 -0.0163 -0.0210 -0.0268 -0.0275 -0.0270 -0.0267 -0.0288 -0.0267 -0.0249 -0.0221 -0.0198 -0.0203 -0.0213 -0.0223 -0.0259 -0.0250 -0.0324 -0.0299 -0.0302 -0.0289 -0.0283 -0.0366 -0.0349 -0.0364 -0.0349 -0.0367 -0.0441 -0.0447 -0.0428 -0.0417 -0.0405 -0.0389 -0.0422 -0.0441 -0.0424 -0.0406 -0.0389 -0.0372 -0.0390 -0.0380 -0.0365 -0.0358 -0.0350 -0.0348 -0.0337 -0.0358 -0.0347 -0.0338 -0.0325 -0.0312 -0.0308 -0.0290 -0.0279 -0.0277 -0.0264 -0.0300 -0.0284 -0.0266 -0.0248 -0.0248 -0.0239 -0.0244 -0.0241 -0.0243 -0.0252 -0.0241 -0.0274 -0.0273 -0.0259 -0.0277 -0.0272 -0.0258 -0.0264 -0.0248 -0.0265 -0.0353 -0.0345 -0.0357 -0.0387 -0.0394 -0.0455 -0.0437 -0.0431 -0.0414 -0.0394 -0.0386 -0.0375 -0.0376 -0.0360 -0.0358 -0.0343 -0.0328 -0.0308 -0.0304 -0.0306 -0.0291 -0.0273 -0.0273 -0.0278 -0.0262 -0.0262 -0.0280 -0.0271 -0.0255 -0.0248 -0.0232 -0.0243 -0.0230 -0.0231 -0.0231 -0.0215 -0.0205 -0.0200 -0.0180 -0.0177 -0.0196 -0.0182 -0.0163 -0.0178 -0.0161 -0.0158 -0.0142 -0.0163 -0.0148 -0.0214 -0.0206 -0.0198 -0.0203 -0.0225 -0.0215 -0.0213 -0.0198 -0.0183 -0.0227 -0.0259 -0.0292 -0.0276 -0.0274 -0.0271 -0.0300 -0.0280 -0.0270 -0.0259 -0.0258 -0.0329 -0.0354 -0.0491 -0.0485 -0.0477 -0.0469 -0.0467 -0.0492 -0.0482 -0.0458 -0.0474 -0.0514 -0.0498 -0.0483 -0.0494 -0.0489 -0.0491 -0.0509 -0.0493 -0.0474 -0.0476 -0.0460 -0.0435 -0.0414 -0.0409 -0.0395 -0.0376 -0.0351 -0.0357 -0.0338 -0.0355 -0.0347 -0.0326 -0.0305 -0.0320 -0.0298 -0.0337 -0.0366 -0.0342 -0.0332 -0.0317 -0.0308 -0.0304 -0.0280 -0.0256 -0.0229 -0.0214 -0.0201 -0.0194 -0.0170 -0.0172 -0.0161 -0.0141 -0.0143 -0.0120 -0.0093 -0.0066 -0.0043 -0.0016 -0.0032 -0.0007 -0.0017 -0.0034 -0.0024 -0.0012 0.0002 0.0023 -0.0007 0.0019 0.0040 0.0066 0.0092 -0.0018 -0.0018 0.0009 -0.0051 -0.0029 -0.0064 -0.0054 -0.0038 -0.0024 0.0002 0.0025 0.0055 0.0020 0.0022 0.0045 0.0005 -0.0022 -0.0025 -0.0020 0.0009 -0.0002 0.0030 0.0032 0.0055 0.0082 0.0090 0.0119 0.0143 0.0152 0.0149 0.0039 0.0068 0.0098 0.0100 0.0050 0.0072 0.0099 0.0089 0.0114 0.0115 0.0127 0.0157 0.0070 0.0105 0.0087 0.0025 0.0048 -0.0013 0.0011 0.0043 0.0041 0.0069 0.0060 0.0078 0.0052 0.0045 0.0059 -0.0047 -0.0018 0.0019 0.0059 0.0096 0.0134 0.0169 0.0203 0.0235 0.0265 0.0307 0.0328 0.0356 0.0332 0.0359 0.0392 0.0424 0.0392 0.0429 0.0292 0.0337 0.0330 0.0373 0.0406 0.0449 0.0488 0.0493 0.0541 0.0558 0.0594 0.0627 0.0551 0.0366 0.0128 0.0042 -0.0019 -0.0065 -0.0081 -0.0038 0.0067" RANK_AT_ES="4215.0000" RANK_SCORE_AT_ES="-1.4236"/>
  <DTG RANKED_LIST="Ranked list_DGE_squamousT11b_vs_all adenosadeno_HSE13-NT copy.rnk" TEMPLATE="na_as_pre_ranked" GENESET="gene_sets.gmt#TABULA_MURIS_SENIS_TRACHEA_T_CELL_AGEING" ES="0.0849" NES="0.4482" NP="1.0000" FDR="1.0000" FWER="1.0000" RND_ES="0.2480 0.2225 0.1718 0.3007 -0.2009 -0.2369 -0.0972 0.1968 0.1647 0.2347 -0.1278 -0.1870 0.1571 0.1013 0.2370 0.2165 -0.2064 -0.1972 0.1668 0.1862 0.2049 -0.2260 0.1673 0.1569 0.1161 -0.1763 -0.2046 0.1927 0.1857 0.2801 0.1864 -0.1604 0.2151 -0.1738 0.2721 0.2180 -0.2537 0.2170 0.1734 0.2032 0.1501 0.2672 0.1930 -0.2047 0.1509 0.2469 -0.1983 -0.2095 0.2107 0.0987 0.1474 0.2281 -0.1852 -0.1437 0.1727 -0.1744 0.2021 -0.1865 -0.1443 0.1134 -0.2253 -0.1534 0.1667 0.1908 0.1866 0.1735 0.1437 0.2332 -0.1332 -0.1897 -0.1515 0.1716 0.2730 0.1400 -0.2295 0.1181 0.0994 0.2389 0.2100 0.2076 0.1567 -0.1580 0.2373 0.1649 0.1753 0.1944 0.1543 0.1955 0.1851 0.1895 0.2117 -0.1932 0.2272 0.1459 0.2009 0.1780 0.2288 -0.1330 0.1947 0.1526 0.1847 0.2041 0.1549 0.1702 0.0962 0.1745 0.2098 0.1583 0.1842 0.2098 0.2155 0.1718 -0.1805 -0.1448 0.2243 0.1738 -0.1659 0.1629 0.1770 -0.1443 -0.1879 -0.1670 -0.1436 -0.1725 0.2328 0.2625 0.1737 0.1942 0.1602 0.1211 0.2057 0.2132 0.1783 0.1151 0.1268 0.1721 0.2154 -0.1893 0.2017 -0.1395 0.1921 0.1291 -0.1632 0.2353 0.1840 -0.1540 -0.0914 0.2340 0.1917 0.2272 -0.1177 -0.1510 -0.1821 0.1840 -0.2005 -0.1750 -0.1261 -0.1488 -0.2041 0.1916 0.1996 0.1931 0.1982 0.1698 0.1972 0.1363 -0.1866 0.1776 -0.1440 -0.1664 0.2286 -0.1712 -0.1435 0.1595 0.2630 0.2225 0.1616 -0.1614 0.2476 0.1710 0.2054 -0.1975 0.1695 -0.2500 0.1257 -0.1272 0.2874 0.1767 0.1799 -0.1647 -0.1428 0.1612 0.2077 -0.2247 0.1242 -0.1517 0.2957 0.1423 0.1455 0.1903 -0.2378 -0.1509 0.2001 -0.1835 -0.1505 0.1288 -0.1243 -0.1839 0.2086 -0.1906 0.2177 -0.1856 -0.1707 -0.1382 -0.1397 -0.1355 0.1715 0.2433 0.1815 -0.1834 -0.1349 0.2132 0.1951 0.2313 0.2153 0.1139 0.1893 0.1685 -0.1379 0.1351 0.1711 0.1776 -0.1776 0.2300 -0.2220 0.2493 -0.2124 -0.1928 -0.2063 -0.1503 -0.1510 -0.2275 -0.1604 -0.1523 0.2578 0.2370 -0.1483 0.1279 0.1652 0.2008 0.1704 0.2070 0.1838 0.2136 0.2012 -0.1084 0.1933 0.1741 0.1849 -0.1874 0.2684 -0.1178 0.1727 -0.2199 -0.1766 0.1679 0.1682 -0.1564 0.1701 0.2192 0.2158 0.1422 -0.1467 0.1876 0.1816 -0.1832 0.1594 0.1979 0.2621 0.1991 -0.1660 -0.1780 0.1521 0.2009 0.2171 0.1927 -0.1565 -0.2380 -0.1398 0.2540 -0.1884 0.1360 -0.1421 0.2202 -0.1403 0.1910 -0.1346 -0.1631 0.2209 0.2015 0.2033 0.1819 0.1972 -0.1576 -0.1801 0.2054 0.2125 0.3118 0.2056 0.1630 0.1907 0.1862 0.1992 0.1791 0.1995 0.1828 0.2263 0.1771 -0.1906 0.2827 0.2125 0.2785 0.2116 0.1881 -0.1709 -0.2229 0.1547 -0.1604 0.1856 0.1741 0.1813 -0.1927 0.1981 0.1418 0.1995 0.1587 0.1369 0.1605 0.1367 0.1652 0.2658 -0.1266 -0.1560 0.1676 0.1739 0.1312 0.1663 0.1844 0.1671 0.1874 0.2234 0.1909 0.1908 -0.1299 -0.1716 0.1393 -0.2145 -0.0998 0.1487 0.1547 0.1365 -0.1688 0.2373 -0.1591 0.2830 -0.1447 -0.1599 0.2566 0.1781 -0.1198 0.1367 0.1706 -0.1581 0.1492 -0.1566 0.1981 0.1752 -0.1916 -0.1940 0.1046 0.2079 -0.1815 0.1394 -0.1334 0.1241 -0.1363 0.2526 0.1850 0.2643 -0.1600 0.2865 -0.1730 -0.1317 0.1308 0.1654 0.1658 -0.1609 -0.1416 -0.1561 0.1539 -0.2092 0.1764 0.1910 0.1601 -0.1565 0.1901 -0.1560 0.1634 0.1343 0.1665 0.2148 -0.1791 0.1613 0.2429 0.1995 0.2320 -0.1687 0.1959 0.1986 -0.1781 0.1919 0.2129 0.1437 -0.2281 0.1862 0.1412 -0.1558 0.1879 -0.1953 0.1820 0.1993 -0.1961 -0.1178 0.2325 0.1783 0.2908 0.1805 0.1445 -0.2085 -0.1932 0.1861 0.1782 0.1558 -0.0957 0.1746 0.1507 0.2290 0.1932 -0.1803 0.2137 0.2137 0.2352 -0.2355 0.1515 -0.1055 -0.1771 0.2065 -0.2204 -0.1696 0.2667 0.1811 0.1669 -0.1262 -0.1300 0.2693 0.2202 0.2617 -0.1732 -0.1230 0.2582 0.1210 0.1751 -0.1736 -0.2016 -0.1214 0.1269 0.1925 -0.1447 0.1736 0.2119 0.1869 0.2020 0.2729 0.2210 0.2285 0.1349 0.1616 0.2001 0.1549 0.2070 0.2016 0.2311 0.2051 -0.1036 -0.0981 0.2213 0.1555 0.1539 -0.1565 0.2227 -0.1962 0.1262 0.1478 0.2581 -0.1376 0.2016 0.1432 -0.2150 -0.1592 -0.1231 0.1802 0.1791 -0.1733 0.1523 0.1454 -0.1375 0.1628 0.1451 -0.1720 0.2333 -0.2042 0.2061 -0.2043 0.2062 0.2020 -0.1599 0.1770 0.2322 0.1254 0.2137 0.1988 0.2779 0.1593 0.1484 0.3001 -0.1578 -0.2017 -0.1332 0.1945 0.2373 0.1752 -0.1869 -0.1461 0.2044 0.1918 -0.1503 -0.1746 -0.1869 0.1384 -0.1377 0.2610 -0.1336 0.2394 0.2583 0.2164 -0.1426 -0.1643 -0.1402 -0.1632 0.1861 0.1641 0.1492 0.1378 0.2150 -0.1550 -0.1586 0.2117 0.1316 0.2016 0.2661 0.1412 0.1881 -0.1678 -0.1894 0.1427 0.1716 -0.1535 0.1210 0.1984 0.1137 -0.1801 -0.1697 -0.1309 -0.1843 0.2076 -0.1362 0.2419 0.3098 -0.1857 0.1798 0.1870 -0.1557 0.1598 0.1820 0.1797 -0.1670 0.3029 -0.1635 -0.1987 0.1571 0.1309 -0.2280 -0.1926 0.1604 -0.1615 0.2597 -0.1437 -0.2300 -0.1619 0.2210 -0.1576 -0.1760 0.2078 0.2293 -0.1578 0.2281 0.1715 -0.2229 0.1417 0.2443 0.1323 -0.1465 -0.1487 0.1911 0.1478 -0.1585 -0.2503 -0.1786 0.1386 -0.1631 0.1435 0.1630 0.1606 0.2277 -0.1426 -0.1182 0.1301 0.1574 0.2108 0.1434 0.2562 0.1521 0.1274 0.2722 0.1892 0.1535 0.1366 -0.1622 0.1908 0.1404 0.1499 0.1840 -0.1331 0.1615 0.2499 0.1851 0.2932 0.1516 0.2089 0.2235 0.1950 0.1904 -0.2142 -0.1779 -0.1420 -0.1797 0.1984 0.2296 0.1957 -0.1918 -0.1723 0.1943 0.2011 0.1077 0.2222 0.1545 0.1595 -0.1678 0.1804 0.1658 0.2141 0.2520 0.1353 0.1410 -0.1358 -0.2405 0.1589 -0.1570 0.2133 0.1739 0.1559 0.2659 0.1711 0.1229 0.2373 0.2221 -0.1649 -0.1735 -0.1774 0.1971 0.1678 0.2163 0.1907 -0.1577 -0.1090 0.2334 0.2663 0.1740 0.2147 0.1980 -0.1542 -0.1525 0.1685 -0.1973 0.2399 0.2118 0.2032 0.2190 0.1499 0.2197 0.2475 -0.0953 -0.1366 -0.1877 0.1334 -0.1875 -0.1994 0.2035 -0.1547 -0.1052 0.1568 -0.1225 0.1772 -0.1260 -0.1980 -0.2380 -0.1932 0.1477 -0.1251 0.2526 0.1592 -0.1428 -0.1775 -0.1925 -0.1359 0.1312 0.1782 -0.1188 0.1661 0.2052 0.2361 -0.1002 0.1808 -0.1207 0.1190 0.1196 0.2425 0.1745 0.1267 0.1687 -0.1278 -0.2527 0.2154 0.1735 0.1410 0.1771 0.1884 0.1806 0.2567 -0.1471 -0.2163 -0.1679 0.1867 0.1574 -0.1676 0.2468 0.1652 0.1279 -0.1295 0.2139 0.1423 0.1353 0.1472 0.1609 -0.1580 0.1422 -0.1336 0.1630 0.1492 0.1875 0.1585 0.1658 0.1851 0.2785 -0.1632 -0.1908 0.1566 0.1743 0.2323 0.2008 0.1732 -0.1619 0.2046 0.2117 -0.2014 0.1656 -0.1742 -0.2220 0.2204 -0.1193 0.1663 0.2354 0.2045 0.2056 0.2578 0.2482 0.1410 -0.1579 0.1964 -0.1401 0.1593 -0.1536 -0.1648 -0.1017 0.1940 0.2067 0.1899 -0.1913 0.1650 -0.1604 -0.1656 0.2025 0.2320 0.1992 -0.1480 0.1801 -0.1538 -0.1188 -0.1336 0.1912 0.1454 0.1483 -0.2481 -0.1584 0.1710 -0.1539 0.1213 0.1868 -0.1877 0.1786 0.1370 -0.1612 0.2293 -0.1184 0.1396 0.2088 -0.1315 0.1991 0.2807 0.1914 0.1765 0.1806 -0.1622 0.2495 0.1728 0.1655 -0.1315 0.2390 -0.1887 0.1427 0.1890 -0.1808 -0.1358 0.1756 0.2282 0.1494 -0.1629 -0.1539 0.1849 0.2472 0.2032 0.1660 0.1313 0.2444 0.1399 0.2442 0.1773 0.2374 -0.1214 0.2251 0.1485 0.2430 -0.1728 -0.1642 0.1826 0.1849 -0.1415 0.2413 0.2205 0.2271 0.1468 0.2216 -0.1124 0.1557 0.1735 0.1650 0.1907 0.2139 0.1701 -0.1438 0.1832 0.2040 -0.1511 0.2038 0.1899 0.1448 -0.1886 -0.1390 0.2221 -0.1424 0.1799 0.1939 0.1908 0.2148 0.1966 0.1470 -0.1745 0.1289 0.1805 0.1428 0.1187 0.2354 -0.1566 -0.1092 0.2857 -0.1891 -0.1688 -0.1106 0.1148 0.2362 0.1523 -0.1408 -0.1423 -0.1557 0.2374 0.1497 0.1682 -0.1854 0.1842 -0.2056 -0.1564 0.1975 -0.1562 0.1448 0.1639 -0.1670 0.1885 0.1648 -0.1236 0.1379 0.2956 -0.1492 -0.1513 0.1543 0.2028 -0.1683 -0.1959 0.1553 0.2724 -0.1918 -0.2107 0.2030 -0.1301 0.1559 -0.1336 0.1600 0.1236 0.2165 0.2064 0.2517 0.1840 0.2141 -0.1586 0.2358 0.1955 0.1864 0.1434 0.2160 -0.1483 -0.1600 0.2011 0.1766 0.1453 0.1816 0.1756 0.1900 0.1822 -0.1418 0.1737 0.2051" HIT_INDICES="69 244 289 302 349 353 400 423 442 487 489 536 601 621 719 748 822 871 912 994 1021 1023 1026 1043 1090 1147 1169 1192 1208 1223 1270 1273 1314 1344 1364 1425 1429 1435 1477 1526 1596 1608 1621 1636 1639 1642 1644 1651 1654 1674 1685 1697 1737 1744 1747 1778 1801 1828 1833 1839 1853 1856 1861 1882 1883 1893 1941 1991 2000 2003 2093 2134 2146 2196 2206 2229 2255 2268 2269 2284 2326 2423 2459 2498 2510 2515 2535 2556 2559 2579 2588 2638 2738 2741 2764 2882 2914 2953 2989 3019 3020 3033 3052 3088 3148 3174 3177 3250 3296 3342 3388 3397 3412 3427 3437 3518 3564 3596 3608 3624 3645 3705 3707 3711 3805 3811 3870 3904 3915 4218 4273 4301 4318 4370 4392 4476 4672" ES_PROFILE="0.0187 0.0003 0.0081 0.0225 0.0278 0.0422 0.0460 0.0544 0.0632 0.0657 0.0774 0.0786 0.0746 0.0800 0.0672 0.0688 0.0600 0.0562 0.0537 0.0417 0.0413 0.0461 0.0508 0.0523 0.0470 0.0392 0.0388 0.0381 0.0390 0.0401 0.0345 0.0382 0.0339 0.0319 0.0321 0.0236 0.0273 0.0306 0.0263 0.0205 0.0104 0.0126 0.0147 0.0163 0.0205 0.0247 0.0291 0.0325 0.0367 0.0373 0.0399 0.0423 0.0387 0.0422 0.0465 0.0449 0.0451 0.0444 0.0484 0.0523 0.0544 0.0589 0.0630 0.0637 0.0687 0.0718 0.0668 0.0614 0.0648 0.0696 0.0558 0.0526 0.0556 0.0505 0.0540 0.0548 0.0550 0.0579 0.0634 0.0660 0.0628 0.0481 0.0464 0.0441 0.0477 0.0527 0.0546 0.0563 0.0618 0.0638 0.0681 0.0637 0.0488 0.0546 0.0563 0.0378 0.0378 0.0364 0.0357 0.0363 0.0431 0.0474 0.0505 0.0500 0.0446 0.0464 0.0532 0.0452 0.0431 0.0411 0.0392 0.0453 0.0501 0.0549 0.0609 0.0519 0.0506 0.0523 0.0583 0.0635 0.0677 0.0638 0.0723 0.0805 0.0697 0.0778 0.0748 0.0774 0.0849 0.0319 0.0324 0.0387 0.0476 0.0497 0.0583 0.0549 0.0316" RANK_AT_ES="3915.0000" RANK_SCORE_AT_ES="-1.1937"/>
  <DTG RANKED_LIST="Ranked list_DGE_squamousT11b_vs_all adenosadeno_HSE13-NT copy.rnk" TEMPLATE="na_as_pre_ranked" GENESET="gene_sets.gmt#TABULA_MURIS_SENIS_PANCREAS_ENDOTHELIAL_CELL_AGEING" ES="0.0904" NES="0.4523" NP="0.9985" FDR="1.0000" FWER="1.0000" RND_ES="-0.1068 0.1796 0.1386 -0.1721 0.2970 0.1873 0.2880 0.1767 0.2762 -0.1806 0.1707 0.1285 0.1721 -0.1839 0.2264 0.2015 -0.1584 -0.2006 0.2077 0.1726 -0.1668 -0.1452 0.2429 0.2098 0.1929 0.2425 0.2307 -0.1325 -0.1898 -0.2043 -0.2375 -0.1105 0.2778 0.2002 0.2061 0.2318 0.2034 0.1087 0.2277 -0.2388 0.2731 -0.1524 -0.1692 0.1451 0.1532 0.2108 0.2041 -0.1058 0.1554 -0.1620 -0.0499 0.1636 0.2436 -0.1605 0.2299 0.1912 -0.1432 0.2671 -0.1805 -0.1745 -0.1817 0.1616 0.2115 0.2037 -0.1569 0.1934 0.2174 0.1705 -0.1920 0.2190 -0.1929 -0.1580 -0.1433 0.2123 0.1090 -0.2331 0.1796 -0.1666 0.1934 0.2108 0.2761 0.1356 0.1456 0.2817 0.1683 -0.1739 0.1860 0.1716 -0.1370 0.2492 0.1817 0.1891 0.1952 -0.1421 0.2052 -0.1558 0.1286 0.2197 0.1734 0.2324 0.1520 0.2256 -0.1670 -0.2222 -0.1294 0.1665 -0.2638 0.1367 0.1794 -0.1978 0.1846 0.1949 0.2484 0.2169 0.1862 0.2611 -0.2116 -0.1719 0.1814 0.1482 0.2330 0.1437 -0.1789 0.3626 -0.1487 0.2254 -0.1956 0.1802 -0.1879 -0.1174 -0.1299 -0.2046 -0.1221 0.2766 0.3253 0.2287 0.1988 0.1076 -0.2015 0.1772 0.2617 0.2460 0.2339 0.1441 0.1130 0.2357 -0.1167 0.2257 -0.1979 0.1898 0.1909 0.2378 0.2715 0.2790 -0.1665 -0.1638 -0.2086 0.3083 0.2450 0.2515 -0.1530 0.1814 0.3110 -0.2036 -0.2073 0.1814 0.2298 0.2039 -0.1560 -0.1584 0.2111 0.1833 -0.2388 0.1393 0.1828 -0.3155 0.1602 0.2541 -0.1769 0.1793 0.2159 -0.1723 0.2507 -0.1269 0.2141 0.1808 -0.2219 -0.1688 0.2438 0.1653 0.2102 0.1839 -0.1851 0.1504 0.1752 -0.1568 0.1342 0.2065 0.1189 0.1815 0.1634 0.1139 -0.1237 0.1715 -0.1801 -0.1989 0.1904 0.1965 -0.1611 0.2050 0.1223 0.1395 0.1987 0.2790 0.1913 -0.1790 0.1031 0.2024 0.2124 0.2071 -0.1658 0.1694 0.1940 -0.2181 0.2691 0.2134 0.2258 0.1654 -0.2312 -0.2051 -0.1458 -0.1843 0.1800 -0.1923 0.1961 -0.1681 0.2940 0.2264 0.1905 0.1843 -0.2105 -0.1786 0.1983 0.1839 -0.1470 0.1584 -0.1435 -0.1574 -0.2019 -0.1417 0.1470 0.1843 -0.2073 0.1483 0.1795 -0.1182 -0.1444 0.1998 0.2714 0.1718 0.2147 0.2341 0.1979 0.2099 0.2232 0.1746 0.2532 0.2617 -0.1539 0.2755 0.1445 0.2690 0.2101 -0.1753 -0.1652 0.1407 0.1974 -0.1648 -0.2042 0.1856 0.2312 0.2188 -0.2466 0.2776 -0.1635 -0.2397 -0.2241 -0.1582 0.1992 0.1867 0.1848 0.1321 0.2224 -0.1972 -0.1984 -0.1797 0.1938 0.2325 0.1772 -0.1798 -0.1592 0.2413 -0.1564 -0.2137 0.1495 -0.1825 -0.1723 0.1872 0.1776 0.2265 0.2359 0.1920 -0.1510 0.1730 -0.1763 0.1842 0.2413 -0.1903 0.2831 0.1315 0.2665 0.2885 0.2562 0.1694 0.1913 -0.1538 -0.1518 0.1709 0.1700 -0.2297 0.1401 0.1145 0.2630 0.1069 0.1462 -0.1233 0.2407 0.1823 0.1562 -0.1424 -0.1384 0.2298 0.2118 0.1754 0.1560 0.2772 0.1442 0.1596 0.1808 0.1963 0.2121 0.1952 -0.1907 0.1840 0.2084 0.1684 0.2414 0.2198 0.2060 -0.1565 0.1632 0.1944 0.2205 0.2124 0.1880 0.2870 -0.1677 0.1966 0.2336 0.3059 0.2957 0.1870 -0.1766 0.1770 0.2219 0.1620 0.1917 -0.1075 0.1358 0.1919 -0.2148 0.1848 0.1252 -0.1829 -0.1707 -0.1517 0.2035 0.1361 0.1877 0.1857 -0.1829 -0.1685 0.2312 -0.1660 0.2344 0.1868 -0.1723 0.1977 0.1735 0.2877 0.2176 0.1388 0.1787 -0.1674 0.1789 -0.1858 -0.1623 0.1984 0.2464 0.2605 -0.2522 0.2600 0.1727 0.2516 0.1968 -0.1620 0.2678 -0.1436 0.2642 0.1606 0.1494 0.2306 0.1355 -0.1539 0.2216 0.1679 -0.1770 -0.1783 0.1679 -0.2093 0.2706 0.2244 0.1476 -0.1638 0.1864 -0.1725 0.1737 0.1729 0.1472 -0.1119 -0.1645 0.1764 0.1886 0.1977 0.1508 0.1670 0.2196 0.1787 0.2519 0.2302 0.2851 0.2125 -0.1415 -0.1751 0.1692 -0.1727 0.2493 0.1691 0.1896 -0.2850 0.1344 0.1315 -0.2094 0.2604 0.2462 -0.1975 0.1341 0.1221 0.1977 -0.2028 0.2262 0.1730 -0.2303 -0.1437 0.2293 -0.2039 0.2368 0.2808 0.2645 0.2616 -0.1689 0.2636 -0.1922 0.2113 0.1967 0.2290 0.1650 0.1810 -0.1622 -0.1869 -0.1843 0.1428 0.2532 0.1339 -0.2082 -0.1610 -0.1478 0.1544 0.1837 0.1978 0.2417 0.1423 0.1794 0.2061 0.1793 0.2097 -0.1732 -0.1704 0.3427 0.1512 -0.1268 0.1314 -0.2387 0.3387 0.1482 0.2522 0.1603 0.2162 0.1813 0.1004 0.2491 -0.2004 0.1737 0.2492 0.1921 -0.1352 -0.1369 -0.1605 0.1515 0.2853 0.1509 -0.2989 0.1752 0.1488 0.1915 -0.2076 0.1652 0.1549 -0.1575 0.2815 -0.1456 0.1958 0.1631 0.1989 0.2277 -0.1312 0.2141 0.2729 0.3304 0.1937 -0.1741 -0.1782 0.1611 0.1443 0.1656 -0.1520 -0.1583 0.2089 -0.1042 0.1765 -0.2004 0.2161 -0.1296 0.1623 0.1115 0.2345 -0.1360 -0.2339 0.1878 -0.1540 0.2399 0.2321 0.2134 -0.1823 -0.1548 0.1475 0.1367 0.1050 -0.2015 0.2282 0.1153 0.1530 0.2156 0.1901 0.1427 0.1576 -0.1138 0.1346 0.1455 -0.2060 0.1867 -0.2026 -0.1967 -0.1687 0.1584 0.1663 -0.1571 0.1185 -0.1951 0.2584 0.2138 -0.1437 -0.1267 -0.1521 0.1650 0.2720 -0.1881 -0.2087 -0.1765 -0.2100 0.2440 -0.1224 0.1846 -0.1216 0.1338 -0.1467 -0.1258 -0.3094 0.2804 0.1200 -0.1604 -0.1995 0.2132 -0.2020 -0.1738 -0.1305 0.2543 -0.1895 0.2384 -0.2224 0.1612 0.2345 -0.2451 0.2754 0.1691 0.2284 0.1488 0.2348 0.1561 0.1697 0.2868 -0.2166 -0.1967 0.2012 0.1711 0.1924 0.1842 -0.1084 -0.1926 -0.2209 0.1866 -0.1897 -0.1411 0.1455 0.2191 0.2550 0.3015 0.1431 -0.1739 0.1929 -0.1818 0.1913 -0.1267 0.2485 -0.1767 0.1058 0.1598 0.2584 -0.1467 0.1891 -0.1677 0.2248 -0.1779 -0.1623 0.2096 0.2098 0.1703 0.1575 0.1570 0.2282 0.3286 -0.2016 -0.1691 0.2878 -0.2088 -0.2111 -0.1480 0.1142 0.1835 0.1981 -0.1489 0.1797 -0.1853 -0.2121 0.1414 -0.1687 -0.1206 0.2506 0.2254 0.1551 0.2080 -0.1974 0.1774 0.1532 -0.2886 0.1896 -0.1285 -0.1521 0.1821 -0.1738 0.2547 -0.1287 -0.1330 0.2562 0.1785 -0.1403 -0.2427 0.1586 0.1908 0.2010 0.2833 -0.1740 -0.1888 -0.1847 0.2539 -0.2401 0.1996 0.1618 0.2272 -0.2010 0.2537 0.2168 0.1919 0.1856 0.1599 0.1189 -0.2165 0.2435 0.1958 0.2240 0.1919 0.2187 0.1660 0.1349 0.1523 0.2055 0.2699 0.1259 0.1437 -0.1836 0.1635 -0.2314 0.3135 0.1336 -0.1306 0.2525 0.1686 0.1428 -0.1493 0.2304 0.1919 0.2188 -0.1047 0.2176 0.2007 0.2869 -0.1605 0.1375 -0.1278 -0.2161 -0.1924 -0.1783 0.2412 0.1978 -0.2061 -0.1871 -0.1767 0.2135 -0.1501 0.2656 -0.2122 0.2539 -0.1545 0.1570 0.1227 0.1519 -0.2355 0.2290 0.2060 0.3627 -0.1894 0.3201 0.1247 0.2131 -0.2016 0.2240 -0.1506 0.1842 0.1617 0.1583 -0.1099 -0.1226 0.1487 0.2181 -0.2148 0.1643 -0.1678 0.1871 -0.1221 -0.0915 0.1541 0.2090 0.2177 0.2479 -0.1194 0.1674 -0.1620 0.2807 -0.1576 -0.1622 0.1943 0.2590 0.2074 -0.2520 0.1514 0.2219 0.1905 -0.1083 0.2126 -0.2169 -0.1555 0.2453 0.0804 0.1471 0.1083 -0.1813 -0.2070 -0.2248 0.2346 0.1993 -0.1846 -0.1388 0.1847 -0.1563 0.1889 0.1985 0.2336 0.1619 0.2364 0.1424 0.1587 -0.1484 -0.1273 0.1805 -0.2098 -0.2289 0.2702 0.1973 -0.2268 -0.1641 -0.1951 0.1411 0.3079 0.1821 -0.2035 -0.1978 0.1897 -0.2522 -0.1264 0.2110 -0.1649 -0.2334 0.1720 0.2289 -0.1817 0.1560 0.2955 0.1917 -0.1057 -0.1874 0.2487 0.1635 -0.1820 -0.2717 0.1332 0.1499 -0.2235 0.2830 0.2129 -0.2388 0.1989 0.2686 -0.2298 -0.1684 0.2061 -0.1477 0.2556 0.2192 0.1896 0.1435 0.1859 0.1496 0.2197 0.1108 0.1484 0.1938 -0.1231 0.3825 -0.1440 0.2784 -0.2563 0.1271 0.2078 0.1553 0.1253 -0.1814 0.1780 0.1519 0.2309 0.1601 -0.1788 0.2727 0.1833 -0.1578 0.2472 0.1701 -0.2701 0.2889 0.1689 0.2045 -0.2057 0.1690 0.1855 -0.2281 -0.1281 0.1750 -0.2493 0.1659 0.2338 0.2539 0.1834 -0.1434 0.2512 0.2655 0.1516 0.2392 0.2262 0.1639 0.2350 0.1683 0.1725 0.3289 -0.1401 -0.1970 0.2744 -0.2630 0.1478 -0.2078 -0.2210 0.1618 0.2042 0.2216 -0.1850 -0.1697 0.2391 0.2863 -0.2134 -0.1355 -0.2643 -0.1781 0.1007 0.1735 0.1289 -0.1903 -0.2662 -0.2098 0.1756 0.2219 0.2338 0.1926 0.2143 0.1699 0.1623 0.1459 -0.2004 0.1714 -0.2104 0.2664 0.1993 0.2949 -0.1723 0.1570 0.2512 0.1924 0.2331 0.1738 0.1537 0.1181 -0.1039 0.1849" HIT_INDICES="76 102 155 339 517 575 577 683 747 752 765 771 877 896 930 967 970 1039 1053 1118 1169 1191 1195 1208 1273 1376 1425 1550 1551 1685 1710 1787 1825 1833 1882 1905 1926 1935 2000 2003 2040 2167 2205 2206 2403 2426 2447 2493 2550 2579 2636 2656 2688 2694 2764 3049 3059 3165 3166 3176 3255 3271 3276 3324 3378 3489 3498 3639 3665 3676 3689 3694 3727 3739 3751 3805 3905 3919 3978 3999 4029 4043 4200 4313 4369 4370 4597 4624" ES_PROFILE="0.0304 0.0673 0.0904 0.0737 0.0523 0.0547 0.0689 0.0586 0.0560 0.0658 0.0737 0.0830 0.0698 0.0748 0.0760 0.0763 0.0838 0.0764 0.0806 0.0733 0.0685 0.0698 0.0749 0.0782 0.0706 0.0551 0.0511 0.0313 0.0377 0.0162 0.0178 0.0086 0.0077 0.0132 0.0101 0.0125 0.0154 0.0208 0.0146 0.0215 0.0212 0.0022 0.0020 0.0097 -0.0236 -0.0201 -0.0161 -0.0173 -0.0207 -0.0181 -0.0213 -0.0166 -0.0144 -0.0067 -0.0123 -0.0626 -0.0547 -0.0667 -0.0565 -0.0482 -0.0542 -0.0468 -0.0371 -0.0363 -0.0366 -0.0485 -0.0388 -0.0564 -0.0495 -0.0394 -0.0297 -0.0182 -0.0125 -0.0022 0.0080 0.0098 0.0024 0.0134 0.0152 0.0253 0.0337 0.0455 0.0287 0.0224 0.0290 0.0473 0.0229 0.0414" RANK_AT_ES="155.0000" RANK_SCORE_AT_ES="2.9826"/>
  <DTG RANKED_LIST="Ranked list_DGE_squamousT11b_vs_all adenosadeno_HSE13-NT copy.rnk" TEMPLATE="na_as_pre_ranked" GENESET="gene_sets.gmt#TABULA_MURIS_SENIS_MESENTERIC_ADIPOSE_TISSUE_ENDOTHELIAL_CELL_AGEING" ES="0.1188" NES="0.4659" NP="0.9751" FDR="1.0000" FWER="1.0000" RND_ES="0.2640 -0.2867 0.3775 -0.1999 -0.2365 -0.4187 -0.1248 -0.1391 0.2596 0.2626 0.2774 -0.2521 0.3989 0.3413 -0.1986 0.3069 -0.1846 -0.1624 0.2602 0.2181 0.2162 -0.2583 0.3349 -0.2056 0.1364 -0.2356 -0.3563 0.1088 0.2213 0.1361 -0.3036 0.4256 0.2934 0.3555 0.2547 -0.3331 0.2693 0.1908 0.2082 0.4476 -0.2100 -0.1802 -0.2498 0.1465 -0.1812 0.3593 -0.1907 0.1371 0.1696 -0.3794 -0.3389 0.3685 0.2640 -0.1764 0.3671 0.2657 -0.2869 -0.1665 0.1921 -0.2204 0.1974 0.2800 -0.1993 0.3159 0.2756 0.2154 -0.2527 -0.2647 0.3252 0.2052 -0.2366 -0.3399 -0.2632 0.3564 -0.2443 0.2335 -0.2944 -0.1789 -0.2494 -0.1995 -0.2024 0.3573 -0.1215 0.1690 -0.2150 0.2226 -0.2553 0.2809 -0.2169 0.2854 -0.2420 -0.2408 0.2428 -0.2994 -0.2195 -0.3919 0.2571 -0.2659 0.1814 -0.1961 -0.2525 0.1463 -0.2581 -0.2268 0.1559 0.3730 -0.2181 -0.3287 0.3269 0.2001 0.1789 -0.2486 -0.3432 0.1496 -0.1997 -0.2593 -0.3026 -0.1815 -0.3160 0.2193 -0.3015 -0.1911 0.3267 -0.1548 -0.2664 0.2711 0.2731 -0.2457 0.3026 0.1614 0.3012 0.3865 0.2915 -0.3209 0.3012 0.2447 0.2112 0.1946 0.3560 0.3399 -0.2387 -0.2146 0.4501 0.3334 -0.1523 -0.3190 0.2032 -0.2737 -0.3495 0.2284 0.1924 -0.2335 -0.1682 0.2276 -0.2652 -0.3061 -0.2379 -0.2150 0.3064 0.1982 0.2401 -0.1765 0.2175 0.2763 0.1595 0.2896 -0.1735 0.2740 0.2830 -0.1916 -0.2347 -0.2498 -0.1594 -0.1931 0.3766 0.1847 0.3579 0.2576 -0.2408 0.2034 -0.2468 0.1958 -0.2130 0.2933 -0.2034 0.2443 0.1708 -0.2668 -0.1641 -0.2488 0.2030 -0.2926 -0.1128 0.1663 0.3848 0.1023 -0.2789 -0.2970 0.3131 0.1186 0.2380 0.2877 -0.2902 0.1366 0.1945 0.2457 -0.2992 -0.2236 -0.2472 0.2724 -0.1740 0.3083 0.3513 0.1976 0.2242 -0.2581 -0.1798 -0.1719 0.3455 -0.1977 -0.1838 0.3323 -0.3424 -0.1924 -0.2169 -0.2485 -0.1709 0.4030 -0.3672 -0.2851 -0.2547 0.1352 -0.2485 0.1785 0.2659 -0.2444 0.1962 -0.2233 0.2463 0.2373 0.2589 0.2077 0.1922 -0.2162 0.3490 0.1868 0.4457 0.2188 -0.2231 -0.1736 -0.2077 0.2359 0.3240 0.2162 0.2560 0.2815 0.3073 -0.2763 -0.2664 -0.3142 -0.2043 -0.2000 0.2953 0.3511 0.3331 -0.3000 -0.2249 0.2544 -0.2566 0.1576 0.2387 0.1211 -0.1968 0.2712 0.1935 0.3087 0.1895 -0.2146 0.2333 0.1928 -0.1875 -0.2334 0.1895 -0.2007 -0.2901 -0.2857 0.1935 0.2454 0.2773 0.3669 0.3034 -0.2134 -0.1873 -0.3749 -0.2543 -0.2460 -0.2591 -0.3605 0.1675 -0.2964 -0.1802 0.2612 -0.2388 -0.2190 0.2502 -0.1787 0.1693 0.2153 0.3916 0.3184 0.1783 -0.3170 -0.1779 -0.2259 -0.2014 0.3304 0.2219 -0.3339 -0.3573 -0.2822 -0.1852 -0.1650 -0.2881 -0.1119 0.2054 0.2008 0.2467 0.2686 -0.2870 0.3903 0.1859 0.2473 0.3179 0.2956 0.2951 0.3293 -0.1538 0.4165 0.2888 -0.2180 -0.2808 -0.2197 0.1949 -0.1945 0.1966 -0.4815 0.4281 -0.2141 0.2533 0.1790 0.4437 -0.1808 0.2314 -0.1156 0.1320 0.2894 -0.2763 -0.2829 0.2378 -0.2515 0.2807 -0.2418 0.2457 -0.1907 0.3381 0.2644 0.2195 0.2739 0.2050 0.2536 0.2181 -0.2226 -0.3377 -0.2087 -0.1624 0.1534 0.2767 0.3014 -0.1198 0.1177 -0.2508 0.3336 0.2169 0.3100 0.3774 -0.2703 0.2418 -0.3688 -0.3684 0.1603 -0.4075 0.2433 -0.0887 -0.2139 0.2059 -0.2611 0.2036 0.2834 -0.1699 -0.3211 -0.2362 0.3027 0.2399 0.2204 -0.1431 -0.1474 -0.3165 0.2212 -0.2715 0.2924 0.2888 -0.2926 -0.2132 -0.2880 0.2832 0.2421 -0.2083 0.1919 -0.1925 -0.2956 -0.1843 -0.2316 0.4257 -0.1735 -0.1459 0.2945 0.1189 -0.2752 0.2714 0.3099 0.2827 0.2046 0.2063 -0.3912 -0.2130 0.1659 0.2170 0.1228 -0.1598 -0.2165 -0.1796 -0.1373 0.1720 -0.4521 -0.1456 -0.2719 -0.2386 -0.2777 0.2529 -0.1676 -0.2218 -0.2923 -0.1991 -0.2064 0.1810 0.3284 -0.3035 0.2036 0.2513 -0.1572 0.2532 0.3065 -0.3037 0.2468 -0.1195 0.1480 -0.2070 -0.2497 0.2093 -0.2196 0.2125 0.2200 0.0919 0.1792 -0.3062 -0.2439 0.2182 0.3708 0.2035 -0.2169 -0.2953 -0.1470 -0.1846 -0.2467 0.1102 -0.2161 -0.2049 -0.2028 0.1510 -0.2412 0.3132 -0.2771 0.2091 -0.1797 -0.1927 0.3298 0.3721 0.2540 -0.1212 0.3573 0.1588 -0.1890 0.2463 0.2125 -0.2720 0.2351 0.2611 -0.1552 -0.1769 0.3798 0.2192 0.1934 -0.2836 -0.2614 -0.2346 -0.1985 0.1156 0.2593 -0.2339 0.3316 -0.2780 0.2552 0.1194 -0.2789 -0.2149 -0.2024 0.2384 0.3238 -0.2172 0.2764 -0.2222 -0.1897 -0.2622 0.3954 -0.2105 -0.3319 -0.2337 -0.2750 -0.1815 -0.2688 0.3569 -0.2315 -0.2456 -0.3124 0.2473 0.1965 0.1523 0.3713 -0.2239 0.3379 0.1952 0.1422 -0.1887 -0.1962 -0.2254 -0.3410 0.1801 0.2771 -0.1900 -0.4614 0.2907 -0.1857 -0.1854 -0.2354 0.2275 -0.2168 0.1258 0.2273 0.2787 0.1912 0.1771 -0.3019 0.2218 0.2246 -0.3158 0.2314 -0.2943 -0.2980 -0.1992 0.1828 0.1681 -0.2731 -0.2543 -0.2204 0.1958 0.2162 -0.1710 0.3679 0.4121 0.2199 0.2321 0.4314 -0.2244 -0.2255 -0.2578 -0.3263 0.3667 0.2427 -0.2730 0.2737 -0.2788 -0.2748 0.1724 0.2460 -0.2471 -0.2083 0.4544 -0.1923 0.2962 -0.2845 0.2131 0.2526 -0.1647 0.2565 -0.2441 0.2331 0.2482 0.2807 -0.2601 0.1947 -0.2209 0.3449 0.3191 -0.1480 -0.2910 0.1382 0.2183 -0.1870 -0.2653 0.2619 0.3069 -0.2096 -0.3239 0.2057 -0.2744 0.1345 -0.2652 0.1873 0.2211 0.2384 0.1989 -0.3015 0.2813 0.2009 0.2043 -0.2656 0.3205 -0.2780 -0.3039 0.2196 -0.2647 0.3342 -0.2502 0.3338 0.2906 -0.2689 0.1861 0.2398 -0.2333 0.2418 -0.2055 0.2085 -0.1441 0.1777 0.1709 0.3232 -0.1380 -0.1356 0.2990 0.2768 0.2589 0.1993 -0.2031 0.2991 0.3771 0.3258 0.3825 0.2035 0.2190 0.3328 -0.2958 -0.4732 0.1765 0.2683 0.1613 0.2757 -0.3751 0.2931 0.3453 -0.1185 0.3066 0.1027 -0.1630 -0.2471 0.4306 0.2500 0.3385 -0.2043 0.1913 -0.2089 0.3067 0.2410 0.2053 -0.3261 -0.2542 -0.2622 -0.1770 0.1979 0.2247 -0.1548 -0.2555 -0.2555 -0.2459 -0.1642 -0.2007 0.3945 0.2680 0.2659 0.3298 -0.2351 -0.1254 0.2163 -0.1953 -0.1442 0.2272 -0.3070 -0.1289 0.1432 -0.1477 -0.2167 -0.2651 0.1599 0.1736 0.1924 0.2408 0.2401 -0.1600 -0.2557 0.2013 0.0997 0.1968 0.1696 -0.3401 0.3483 0.2986 0.1524 0.1824 0.4100 0.1175 0.3537 -0.2811 0.2408 -0.2734 -0.2746 0.2026 0.1814 0.4147 -0.4333 0.1428 0.1420 0.2381 -0.2615 0.4288 -0.2679 0.4166 0.1635 0.2023 0.1953 -0.1460 -0.2270 0.3397 -0.2395 0.2398 -0.2551 -0.1582 0.3118 -0.3217 -0.2297 -0.3353 -0.4541 0.1474 0.3030 0.2903 0.2842 0.4179 -0.2589 0.3405 -0.2296 -0.1335 -0.2487 0.2768 0.3207 -0.3010 0.4066 -0.2181 0.3528 -0.1829 -0.2764 -0.2666 -0.2157 0.2089 0.1587 -0.2096 -0.3007 -0.2068 0.1672 0.2725 0.3032 -0.2514 0.2416 0.3006 -0.2038 0.3010 0.1663 0.2104 -0.1983 0.2819 0.2369 0.2859 0.1489 -0.1616 -0.2539 -0.2737 0.3166 -0.2181 -0.3725 0.1849 0.2565 -0.2285 -0.2089 -0.1947 -0.2082 0.1725 0.1847 0.3499 -0.3125 -0.2137 0.2877 0.3023 -0.2014 0.2854 0.2211 0.2168 -0.1984 -0.1746 -0.2190 0.3038 0.2561 -0.2293 -0.2059 0.3339 -0.2694 -0.3451 -0.1325 -0.3156 0.3872 -0.2829 -0.3782 0.2169 -0.3691 -0.2552 0.4130 -0.1822 -0.2420 0.2822 0.1600 0.2354 0.2543 0.2722 -0.3568 -0.1330 0.1037 -0.1905 -0.3545 0.3451 0.1588 -0.4214 0.3272 0.1288 0.2742 0.2313 -0.2219 -0.1668 -0.2443 0.2243 0.3043 0.2318 0.3763 -0.2928 0.2951 -0.4180 -0.4868 0.2733 0.2115 -0.2900 0.2108 0.3380 -0.2298 -0.2270 0.3205 0.1823 0.3354 0.3131 0.1726 0.2215 0.2343 0.2696 0.2190 0.3724 0.2811 -0.1820 -0.2249 0.3904 -0.1557 -0.2428 -0.2916 -0.2505 0.2548 -0.1899 -0.2569 -0.2267 -0.1824 -0.1251 0.3912 0.0918 -0.2334 -0.1584 0.1625 0.3172 0.2915 -0.2376 0.1798 0.4360 -0.1684 0.1446 0.2770 0.1477 -0.2729 0.3988 0.2623 -0.1519 -0.1702 -0.1794 0.1496 -0.1427 0.3013 0.1464 0.1702 0.3491 0.1712 -0.1282 0.2383 -0.2820 -0.2471 -0.3660 -0.1549 -0.2320 0.2968 0.2312 -0.3128 -0.1699 0.1909 0.1009 -0.2075 0.3849 -0.2036 -0.2642 0.2127 -0.2917 -0.3117 0.2211 0.2060 0.2563 -0.3350 -0.1695 -0.2395 0.3951 0.1543 -0.2016 -0.1889 -0.2969 -0.2484 0.3179 0.3344 0.2000 -0.2473 0.3404 -0.3455 -0.1634 0.2619 -0.3013 0.3340 -0.2078 0.3241 -0.1669 0.2624 -0.1863 0.2595 0.3329 -0.1204" HIT_INDICES="384 419 765 778 811 902 1118 1191 1196 1425 1457 1544 1691 1710 1746 1801 1844 2367 2376 2377 2688 2713 2764 3689 3741 3764 3805 3919 4200 4278" ES_PROFILE="-0.0128 0.0431 0.0062 0.0383 0.0648 0.0753 0.0513 0.0558 0.0745 0.0476 0.0621 0.0658 0.0578 0.0766 0.0921 0.1041 0.1188 0.0369 0.0624 0.0895 0.0544 0.0791 0.0990 -0.0524 -0.0206 0.0177 0.0531 0.0757 0.0718 0.1131" RANK_AT_ES="1844.0000" RANK_SCORE_AT_ES="-0.6084"/>
  <DTG RANKED_LIST="Ranked list_DGE_squamousT11b_vs_all adenosadeno_HSE13-NT copy.rnk" TEMPLATE="na_as_pre_ranked" GENESET="gene_sets.gmt#TABULA_MURIS_SENIS_BRAIN_NON_MYELOID_ENDOTHELIAL_CELL_AGEING" ES="0.1116" NES="0.5730" NP="0.9811" FDR="0.9978" FWER="1.0000" RND_ES="0.2384 -0.1437 0.1905 -0.1480 0.1642 0.1336 -0.2276 0.1583 -0.1798 -0.1555 -0.1706 0.2259 -0.1210 -0.2045 0.1629 -0.1533 -0.2022 0.1524 0.2140 -0.1950 0.1224 0.2616 -0.1914 0.2535 0.2562 -0.1651 0.2093 0.2074 -0.1265 0.1665 0.1350 0.1472 -0.1850 0.1630 0.1789 0.1623 0.2041 -0.2353 0.1686 -0.2318 -0.1317 0.1755 0.1736 0.2454 0.1692 0.1886 -0.1911 0.1424 0.1524 -0.2157 0.2245 0.1260 0.1874 0.1444 0.1467 -0.2379 0.1641 -0.1366 -0.1757 0.1630 -0.1845 -0.1814 0.2944 -0.1854 0.2238 0.2950 -0.1510 -0.1680 0.1985 0.1941 0.0990 0.2055 0.2158 -0.1486 0.1818 0.1124 -0.2166 0.2176 0.2354 0.1817 0.2685 -0.1671 -0.1533 -0.2745 -0.1963 0.2584 0.1941 0.2304 -0.1459 0.1369 0.1875 0.2389 -0.1468 0.2265 0.1821 0.2042 0.2509 0.2036 -0.1597 -0.2186 0.1621 0.2479 0.1969 -0.2274 0.2688 0.1352 0.1789 0.1193 0.2991 0.1635 0.2081 -0.1706 0.1628 0.1549 0.1744 -0.2188 -0.1676 -0.1656 0.1413 -0.1379 -0.2347 0.1678 -0.1358 -0.1767 -0.1841 0.1794 -0.1978 -0.1578 -0.1622 -0.2459 -0.1774 -0.1237 -0.1570 -0.1720 -0.1624 -0.2334 0.2402 -0.1870 0.1744 0.1869 -0.1352 0.2797 0.1944 0.1253 -0.1923 0.2422 0.2285 -0.1684 -0.2418 -0.1415 0.1700 -0.1761 0.1800 0.2092 0.1578 0.2497 0.1274 0.1827 -0.1335 0.1620 -0.1858 -0.1645 -0.1907 0.1879 0.2570 0.2227 -0.1972 0.2136 0.2118 0.2329 -0.1840 0.2564 0.1725 0.1823 -0.2477 -0.1857 0.1647 0.1573 -0.1516 -0.1200 0.2643 -0.1993 0.1755 0.1361 0.2389 -0.1790 0.2140 -0.1222 -0.1697 0.2766 -0.1768 0.2067 0.1688 -0.1563 -0.1431 0.1896 0.1203 -0.1595 0.2079 -0.1825 -0.1544 -0.1817 -0.1879 0.1726 -0.1971 0.1889 0.1546 0.1825 0.2067 0.2323 -0.1595 -0.2202 0.2142 0.2777 0.1951 0.1618 -0.1591 0.2224 0.2219 0.2055 0.2529 0.1984 0.1885 -0.1527 0.1863 -0.1380 0.2905 -0.1614 0.1947 0.1297 0.2642 0.2245 0.2196 -0.2255 -0.1284 -0.1525 -0.1652 -0.2039 0.2015 0.1661 0.1648 -0.2344 0.2258 0.1096 0.2091 -0.1414 -0.1271 -0.2082 -0.1308 0.1835 0.1410 -0.2001 -0.1729 0.1807 -0.2355 -0.1694 -0.1735 0.2468 0.3245 0.1238 0.2282 -0.1810 0.2465 -0.1897 0.1864 -0.1980 0.2063 0.3004 0.2066 0.1450 0.1809 -0.1138 -0.2725 -0.1929 0.1657 -0.1990 -0.2015 -0.1709 -0.1891 -0.1425 0.1423 0.1226 0.2212 0.1300 -0.1289 -0.1896 -0.1745 -0.0924 0.2572 -0.2211 -0.2118 0.2430 -0.1824 0.1472 0.1513 0.1883 -0.1501 0.2064 -0.2048 0.3072 0.1530 0.2247 -0.1609 0.1694 0.3640 0.1855 0.2013 -0.1402 0.1530 0.1621 0.2844 0.1380 -0.1184 0.1554 0.1511 0.2200 0.1445 0.2157 -0.1688 -0.1578 -0.1320 0.1844 0.1151 0.2606 0.2407 0.2052 0.1104 0.1308 -0.2249 0.2128 -0.2059 -0.1542 0.1934 0.1890 -0.1618 -0.1601 0.1294 0.2588 0.1676 -0.1950 0.1988 0.1373 0.1664 -0.1056 0.1569 -0.2009 0.2181 -0.1771 0.1338 0.1564 0.1162 0.1546 -0.1815 0.1688 0.1961 -0.1591 -0.2229 -0.1297 0.1949 0.1923 -0.1444 0.1716 -0.1093 0.2624 0.0946 0.3001 -0.1904 0.1451 -0.2809 0.1881 0.1809 0.1465 -0.1790 0.1763 0.1804 0.2659 0.1956 0.2075 0.1780 0.1359 0.1704 0.1388 0.1816 0.2684 0.2052 0.1600 -0.2055 0.1783 -0.2133 -0.1824 0.1553 -0.1441 0.2624 0.2447 -0.1697 0.1515 -0.1747 0.1219 -0.1616 0.0973 -0.1557 -0.1793 -0.2002 -0.2258 -0.1788 0.1426 0.2360 -0.1246 0.1712 0.3166 0.2630 0.2597 -0.1740 0.1674 0.2022 -0.1319 0.2170 0.2336 0.2004 0.2323 0.1755 0.2331 -0.1744 0.1892 -0.1925 -0.1379 0.2390 -0.1556 -0.1775 0.1807 -0.2103 -0.1356 0.2328 0.1998 0.3066 0.1735 0.1837 0.1711 0.1581 0.1722 0.2142 0.2708 -0.1706 0.1781 -0.1548 0.1817 0.2194 0.2105 0.2166 0.1997 -0.2335 0.1712 0.2429 -0.1643 0.2566 0.2216 0.2046 0.1918 -0.1457 -0.1806 0.2770 0.2265 0.1964 -0.1992 -0.1640 0.1645 -0.1353 0.1849 0.2259 0.1892 0.1017 0.2038 -0.1528 0.1653 0.2377 0.1728 0.2520 0.1923 0.1536 -0.2183 0.1773 0.1933 -0.1770 0.1776 0.1442 0.1865 0.3301 -0.1547 0.2543 -0.1730 -0.1300 0.1584 -0.2444 0.1778 0.1653 0.1376 0.1711 0.2450 -0.1523 0.1664 -0.1856 -0.2210 -0.1425 0.1540 -0.1404 -0.1780 -0.1991 -0.1920 -0.1738 0.2254 -0.1388 -0.2341 -0.2157 0.1919 0.2029 -0.1682 0.2049 0.1352 -0.1648 0.1712 -0.1948 0.2845 0.2039 -0.2274 0.1970 0.1978 0.1684 0.2360 -0.1416 0.1811 0.1687 0.1494 0.1814 0.2278 -0.1030 -0.1505 -0.2276 0.2494 -0.1958 0.1566 0.2022 -0.2413 0.1942 0.1887 0.2172 -0.1711 0.1546 0.2170 0.1578 0.1872 0.1823 0.1730 0.2413 0.1971 0.1118 0.1962 -0.1629 -0.1925 -0.1883 -0.1326 0.1389 0.1725 0.2015 0.1830 -0.1782 0.2090 -0.1560 -0.1951 0.3027 -0.1380 0.2241 -0.1195 0.1534 -0.1838 -0.2809 -0.1528 0.1922 -0.1792 0.2231 0.2839 0.1338 0.2150 -0.1739 0.1902 0.1174 -0.1903 0.3092 0.1943 -0.2041 0.1360 0.1606 -0.1935 0.1107 0.2675 -0.1767 0.1964 -0.1552 -0.1424 -0.1671 0.1761 0.1681 -0.1715 0.2768 0.2573 -0.1434 0.2284 0.1278 0.2611 -0.1880 0.1722 -0.1240 -0.1249 0.1621 0.2163 -0.1552 0.1818 0.1730 -0.1235 0.1962 0.2245 0.1509 0.1974 -0.1375 -0.2137 0.2206 0.1625 0.1750 0.3110 0.2370 -0.1398 0.1673 -0.1834 0.1611 0.1067 0.1436 0.2043 0.2679 -0.1758 0.2477 -0.2590 -0.1909 0.2111 0.1973 -0.1687 -0.2277 -0.2024 -0.1665 -0.1641 0.1534 0.1468 -0.2064 0.1579 0.2126 0.2164 0.1831 0.1509 0.2931 0.1714 0.2081 0.2606 -0.0938 0.1786 -0.1540 0.1222 0.1866 0.3210 -0.1948 0.2012 -0.1553 0.1725 0.1464 -0.1405 0.2523 0.3211 -0.1891 0.3060 0.1913 0.1601 0.1301 -0.1833 0.1899 0.1505 0.2643 -0.2190 0.1844 0.1499 -0.1679 0.2010 0.2086 -0.1616 0.2392 0.1788 -0.2391 -0.2215 0.1445 0.1032 -0.1383 0.2835 0.2078 -0.1914 0.1785 0.1836 -0.1525 0.2007 0.2000 0.1220 -0.1833 0.2795 -0.2525 0.1934 -0.1525 0.1233 -0.1856 0.2419 0.1484 -0.2014 0.1941 0.2372 -0.1402 -0.1602 -0.1442 -0.1843 -0.2623 -0.1722 -0.1582 0.1774 0.1708 -0.1560 0.1590 -0.1357 0.1464 0.2083 0.1088 0.1884 0.2161 -0.2417 -0.1913 0.1893 -0.1613 0.1352 0.2648 0.2099 0.2185 0.2298 -0.1713 0.1841 0.1554 -0.2388 -0.1016 0.2315 -0.1897 0.2623 0.1502 0.1621 0.1833 0.1531 0.1338 0.1332 -0.1943 -0.1647 0.1670 -0.1734 -0.1526 0.1997 0.2556 0.1812 -0.1964 0.2078 -0.1205 -0.1619 0.2183 -0.1554 -0.1669 0.1485 0.1921 -0.2225 0.2343 0.2028 -0.1594 0.1758 0.2552 0.1663 0.1693 -0.1724 -0.0933 0.1263 -0.1498 -0.1566 -0.1751 0.1589 -0.1760 0.2319 0.1697 -0.1858 0.2550 0.2007 0.2387 0.1702 0.2314 -0.1315 0.1344 -0.1328 0.1877 0.1959 -0.2081 0.2321 0.2938 0.1791 0.2108 0.2225 0.2128 0.1533 0.2249 0.2358 0.2412 -0.1642 -0.1584 -0.1104 0.1132 0.2425 -0.1877 0.1168 0.2006 0.1960 -0.1683 0.1583 0.2232 -0.1425 -0.2096 0.1487 0.1768 0.3118 0.1663 0.2043 -0.2194 0.2583 0.1567 -0.1681 0.2152 0.1182 0.1653 0.2360 0.1743 -0.1788 0.1705 0.2776 0.2782 0.1418 0.2075 0.1727 0.2164 0.1478 0.2400 0.2550 0.2177 0.1270 -0.2598 0.2039 0.1270 0.2219 0.1945 -0.1715 -0.1190 0.1699 0.2537 0.2925 -0.2043 0.1697 -0.1656 0.1183 -0.1738 -0.1767 -0.1713 -0.1418 0.1504 0.2198 0.2080 0.1345 -0.2361 0.1826 0.1836 0.1983 0.2703 0.2194 0.2349 -0.1755 0.1699 0.1588 -0.1108 0.1517 0.2758 -0.1500 0.2707 0.2026 -0.1838 -0.1559 -0.1625 -0.1596 -0.1897 -0.1425 0.1907 0.2408 0.1974 0.1098 0.1903 -0.1853 0.2024 -0.1928 0.1592 0.1860 0.2103 0.1802 -0.1989 0.1673 0.2502 0.1546 0.1591 0.0871 0.1599 0.1779 0.1752 0.1615 0.1484 0.1231 0.2173 0.2648 0.2168 0.2193 -0.1931 0.1293 0.2725 0.1781 0.1654 -0.1955 -0.1719 -0.1549 0.2124 0.1186 0.2756 0.2410 -0.2143 0.1776 0.2326 -0.1710 -0.1889 0.2012 0.2704 0.2179 0.1474 0.2214 0.1687 -0.2029 0.2236 0.1494 0.1491 -0.0738 0.1293 -0.2467 0.2010 0.1810 0.1294 0.2536 -0.1966 -0.2555 0.1697 0.2093 -0.2200 -0.2027 0.1797 -0.2019 0.2385 -0.2324 0.2965 0.1742 0.1585 0.1134 0.2272 0.1700 -0.2335 -0.1579 0.1971 0.1776 0.1542 -0.1274 -0.1727 0.1903 0.2327 -0.2136 0.1433 0.3165 0.2143 0.2365 0.2709 0.1156 0.1499 -0.2006 0.1839 0.1798 0.2252 0.1394" HIT_INDICES="31 278 289 314 323 345 372 448 489 490 569 574 601 682 739 778 789 794 811 857 902 941 942 967 999 1021 1103 1106 1116 1124 1167 1191 1235 1247 1253 1258 1273 1298 1302 1326 1425 1437 1505 1519 1685 1697 1710 1801 1804 1805 1839 1942 2163 2206 2325 2338 2361 2418 2484 2510 2519 2552 2579 2594 2674 2688 2763 2764 2905 2954 3000 3033 3077 3092 3274 3282 3301 3312 3347 3394 3412 3484 3489 3601 3685 3698 3764 3784 3805 3905 3918 3947 4125 4146 4156 4200 4215 4258 4273 4278 4399 4410 4466 4470 4476 4592 4748 4775" ES_PROFILE="0.0424 0.0096 0.0262 0.0390 0.0549 0.0671 0.0772 0.0750 0.0795 0.0925 0.0873 0.0976 0.1027 0.0948 0.0913 0.0912 0.0968 0.1037 0.1078 0.1054 0.1028 0.1010 0.1073 0.1083 0.1075 0.1086 0.0963 0.1007 0.1035 0.1068 0.1023 0.1019 0.0972 0.0994 0.1029 0.1066 0.1081 0.1076 0.1116 0.1113 0.0952 0.0976 0.0883 0.0904 0.0605 0.0633 0.0659 0.0521 0.0570 0.0623 0.0606 0.0445 0.0037 0.0007 -0.0182 -0.0146 -0.0131 -0.0188 -0.0262 -0.0250 -0.0203 -0.0206 -0.0195 -0.0159 -0.0260 -0.0220 -0.0308 -0.0239 -0.0464 -0.0493 -0.0514 -0.0507 -0.0522 -0.0476 -0.0778 -0.0712 -0.0668 -0.0607 -0.0595 -0.0608 -0.0559 -0.0623 -0.0544 -0.0688 -0.0770 -0.0700 -0.0740 -0.0682 -0.0625 -0.0730 -0.0650 -0.0602 -0.0859 -0.0781 -0.0679 -0.0646 -0.0550 -0.0509 -0.0408 -0.0286 -0.0396 -0.0270 -0.0232 -0.0082 0.0064 -0.0001 -0.0098 0.0095" RANK_AT_ES="1302.0000" RANK_SCORE_AT_ES="-0.5188"/>
  <DTG RANKED_LIST="Ranked list_DGE_squamousT11b_vs_all adenosadeno_HSE13-NT copy.rnk" TEMPLATE="na_as_pre_ranked" GENESET="gene_sets.gmt#TABULA_MURIS_SENIS_HEART_AND_AORTA_CARDIOMYOCYTE_AGEING" ES="0.1777" NES="0.6076" NP="0.9044" FDR="0.9898" FWER="1.0000" RND_ES="0.3788 0.2955 -0.2532 0.3073 0.2139 0.2255 0.3322 0.1828 -0.3281 0.3804 -0.2817 -0.2379 0.1139 -0.4527 0.3170 -0.3766 0.1674 0.3159 0.2200 0.3464 -0.3552 -0.3079 -0.3228 -0.2227 0.3985 0.2917 -0.2327 -0.2744 0.2320 0.2550 -0.2446 0.3472 0.3056 -0.1815 0.3413 0.2709 0.1903 0.2385 -0.2037 0.1608 -0.1859 0.3563 0.1734 0.4635 0.2409 -0.2745 -0.2229 0.2523 0.2356 0.2201 0.3749 -0.2808 -0.1272 -0.2843 0.3487 -0.2687 -0.2298 0.3568 0.2069 0.1672 0.3441 -0.2051 0.3087 -0.4611 0.1409 -0.2080 -0.3007 0.2939 -0.3210 0.2659 -0.4008 0.2290 -0.1344 0.5280 -0.2231 -0.2538 0.2774 -0.3670 0.2796 -0.1437 0.3171 -0.3522 0.2663 0.3088 -0.3332 -0.3702 0.2757 -0.4179 0.2846 0.3192 0.4501 -0.1476 0.3239 0.2884 0.4074 0.3023 0.5089 0.3959 -0.1939 -0.2495 -0.1997 0.3705 0.2465 0.3231 0.2737 0.3991 0.2299 0.3063 -0.2018 -0.1367 -0.3016 -0.3243 0.2683 0.3131 -0.3491 0.3531 -0.3178 -0.2727 0.4342 0.4962 0.2633 0.4049 -0.1786 -0.2676 0.3384 0.4051 -0.4709 -0.2818 -0.2477 0.1950 -0.2468 -0.1932 0.3155 -0.1855 0.3819 0.1646 0.2522 0.2057 -0.2726 -0.2059 -0.2030 0.3034 -0.2692 0.3383 0.3635 -0.2974 0.3392 0.2893 0.2066 0.2024 -0.2599 0.1610 -0.3017 0.2256 0.2872 0.3914 0.3286 0.2654 -0.4248 -0.4177 -0.2387 0.3064 -0.2079 0.3885 -0.2238 0.2142 -0.1827 0.1879 -0.3187 0.2457 -0.2738 -0.3166 0.3420 0.1720 0.2844 -0.2080 0.3053 -0.2684 -0.2165 -0.2168 -0.3415 0.1387 0.2010 0.2306 0.2835 0.3765 -0.1595 0.2956 0.1930 -0.2809 0.2795 0.4350 -0.1905 0.2078 -0.3376 0.1514 -0.4318 0.2559 -0.2739 -0.3309 0.4633 0.3089 -0.3769 -0.2489 -0.1669 -0.4081 -0.3034 0.3048 -0.2275 -0.3255 -0.3207 0.2140 0.4356 0.3016 -0.2079 -0.3094 0.2414 0.4451 0.3504 -0.2877 -0.2437 0.2269 0.2587 0.3015 0.2802 0.2656 -0.3121 0.2368 -0.3480 0.2209 0.3172 -0.2286 0.1803 -0.3252 -0.2231 -0.1971 -0.2281 -0.2861 0.3367 -0.2837 0.2933 0.3905 -0.2319 0.3639 -0.2338 0.4274 0.4263 -0.2074 0.3655 -0.1939 0.2333 0.3492 0.3572 0.2775 -0.3152 -0.3028 -0.3851 0.2718 0.2285 -0.2851 0.3481 -0.2756 -0.2404 0.2711 -0.1921 -0.3301 -0.3489 0.4707 0.1345 0.1433 0.3606 0.4511 0.3732 -0.2679 -0.2431 0.1674 0.3332 0.3143 -0.3782 -0.1852 -0.1956 0.2173 0.2052 -0.1338 -0.1286 -0.2234 0.3370 0.1893 -0.3136 0.3644 -0.1431 0.3067 0.2583 -0.2021 -0.1681 0.3453 -0.1668 -0.2587 0.2999 0.3718 -0.2699 0.4688 -0.4398 -0.2360 0.2571 -0.3819 -0.2369 -0.3774 -0.2903 0.2799 -0.2422 -0.2749 0.3199 0.4198 -0.2849 0.3230 0.1990 -0.1373 0.1874 0.3128 -0.1978 0.4891 0.2704 -0.3882 0.2846 0.2593 -0.2100 0.1808 -0.3000 -0.2886 0.2949 0.1346 0.2752 0.1271 0.4215 0.5606 -0.2877 -0.2736 -0.3091 -0.2739 -0.2113 0.3335 -0.4135 -0.3309 0.1741 -0.2549 0.2563 0.2384 0.3490 0.2266 -0.4657 -0.3309 0.3581 0.2429 0.2996 -0.1905 0.3844 -0.2759 -0.1636 -0.3438 0.1817 0.4349 -0.2734 0.2187 0.3818 0.5360 -0.1865 -0.3259 -0.2754 0.2655 -0.3413 -0.2341 -0.3106 -0.2234 0.2838 0.2397 -0.1724 -0.2040 0.2839 0.2978 0.3239 -0.2538 -0.2641 0.2882 0.3353 -0.1983 -0.1666 0.1603 0.4553 0.2953 0.4420 -0.3525 -0.3093 0.4182 -0.0938 -0.2861 0.1847 0.1801 -0.2005 0.2669 0.3201 0.2911 0.3573 -0.2161 0.2414 -0.1808 -0.2548 0.3423 -0.2234 -0.2073 -0.3378 -0.3368 0.3073 -0.2467 -0.2286 0.3336 -0.2164 0.3472 0.4666 0.2691 -0.1219 0.3196 -0.2576 0.2937 0.4778 -0.2944 0.3391 -0.2407 0.1853 0.1576 -0.2354 -0.2075 0.2155 -0.2699 -0.2167 0.4252 -0.1880 0.3545 -0.3386 0.1364 -0.3416 0.3207 0.2290 -0.2247 -0.2623 0.3626 0.2306 -0.2860 -0.1866 0.3965 0.3329 -0.3334 -0.1804 0.2556 0.2234 0.2562 0.4260 -0.1500 -0.4253 0.2255 0.2576 -0.3660 0.3024 0.1797 -0.1516 0.1419 0.2316 0.2563 -0.1833 -0.3051 -0.3055 0.2844 0.3708 -0.2186 -0.2202 -0.2309 -0.1973 0.3170 0.3443 0.3954 -0.4129 -0.3937 0.4606 0.1892 0.2370 0.3984 0.2879 -0.1992 0.2645 -0.3407 -0.3881 0.3590 -0.2884 -0.1868 0.2814 0.1991 -0.2836 -0.3351 0.3784 0.2474 -0.3460 -0.1254 0.2955 0.2120 0.4605 -0.2383 0.2184 0.2373 0.1792 0.3686 -0.3381 0.2667 0.2092 0.3512 0.2090 -0.2519 -0.3421 0.2270 -0.2878 -0.2188 0.2964 0.2923 -0.3220 -0.4155 0.2936 -0.2384 -0.1526 -0.4210 -0.1712 -0.2045 -0.3343 0.3321 -0.2240 -0.3948 -0.3116 -0.3329 -0.3950 0.3292 -0.2575 0.3008 -0.2154 -0.3764 -0.2741 0.3589 0.3761 0.2903 -0.3110 0.4692 0.5248 -0.2200 -0.2368 0.3356 0.4251 0.4650 0.1674 -0.2867 -0.2057 -0.3712 -0.2626 -0.2727 -0.2283 -0.2769 -0.2261 0.2627 -0.3283 0.3316 0.3284 0.2880 0.1912 -0.2450 -0.1453 -0.3337 0.1818 0.1548 0.2166 0.2070 0.3215 -0.2780 0.3370 0.3118 -0.3509 -0.0947 -0.2181 -0.3634 0.2487 0.4155 -0.4204 -0.3127 -0.4720 0.2373 -0.2265 -0.4364 0.2412 -0.3536 -0.3051 -0.4109 -0.4772 0.2763 0.1964 -0.3650 0.1721 0.2983 -0.2385 -0.4896 0.3378 0.1414 0.2604 0.3092 0.3144 -0.2124 -0.2601 0.3586 -0.2397 -0.2365 0.1894 0.2313 0.2197 -0.3348 -0.1833 0.4911 0.1334 0.2213 -0.2349 0.1778 -0.6293 0.3823 -0.4253 0.2715 0.2011 0.2550 0.2589 -0.2733 -0.2021 -0.3007 -0.2076 -0.2562 -0.2817 0.1805 0.1352 0.3511 0.2623 -0.3164 0.3266 0.1907 0.1460 -0.1736 -0.3083 -0.3285 -0.2455 -0.1792 -0.2193 -0.1531 -0.3733 -0.4531 -0.1907 -0.2087 -0.1476 -0.3894 -0.3074 0.3039 -0.2402 0.1973 0.2294 0.2613 -0.3513 0.3183 0.1700 0.2673 -0.2326 0.4285 0.1907 -0.3288 -0.3469 -0.2855 -0.1690 0.2517 -0.4353 0.3314 -0.2691 -0.3158 0.2230 0.2643 0.2734 0.2424 -0.2439 -0.2530 0.2477 0.2407 0.2242 -0.1857 -0.2677 -0.2544 -0.3151 0.2498 0.3333 0.2266 0.3274 0.1975 0.3341 0.3992 0.3536 0.4561 0.1526 0.2009 0.2592 -0.2921 -0.2879 0.2556 0.1914 -0.1779 0.1734 0.2263 -0.2551 -0.3513 -0.1587 -0.2233 0.3263 0.2947 0.4674 -0.2125 0.2403 0.5685 -0.4593 -0.2805 0.3938 0.4921 -0.2699 0.3068 0.2706 0.3695 -0.2798 -0.3696 0.3886 -0.2400 0.4098 0.2666 0.2451 -0.2921 0.4270 0.2528 0.2906 0.3091 0.2525 0.2119 0.1402 -0.2730 0.2348 -0.2859 0.1994 -0.2326 -0.3772 -0.2576 0.3671 -0.3897 0.1850 -0.2507 0.4183 0.1279 0.3475 0.3406 0.1611 0.3732 0.2238 -0.2002 0.3458 -0.1977 -0.1783 0.4228 0.1701 -0.2570 -0.2000 0.3563 0.4785 0.1603 0.2523 -0.2994 0.2093 0.1603 -0.1845 -0.1398 -0.1981 -0.2713 0.1165 -0.2107 0.4098 -0.3707 -0.2998 0.2854 0.3132 0.2012 0.3543 -0.2025 -0.2437 -0.5468 -0.1880 -0.1517 -0.1474 -0.4596 -0.1554 0.2522 -0.2030 -0.2536 -0.2094 0.1949 0.2810 -0.1949 -0.2349 -0.4015 -0.2510 0.3315 -0.4031 -0.2864 -0.1574 -0.1098 0.1333 -0.1147 -0.2966 0.3587 -0.2419 0.3001 0.3260 0.2615 0.3076 0.3815 -0.3012 -0.2337 -0.1595 0.3208 0.2670 -0.1993 -0.3507 0.1679 0.3445 0.4105 0.2922 -0.1993 -0.3651 0.3266 0.2822 -0.3434 -0.2777 0.2634 0.2469 0.3095 0.1866 0.1624 0.2859 -0.2991 -0.1909 0.2870 0.2442 0.2111 0.2958 -0.2597 -0.1177 -0.3569 -0.2367 -0.3244 0.2276 0.3281 -0.1932 -0.3955 -0.2480 -0.4559 0.2456 -0.1805 0.3331 0.3092 0.2784 0.2542 0.4483 0.2087 -0.2832 0.2577 0.2027 -0.1820 0.3314 0.3810 -0.1645 -0.1847 0.4859 -0.2963 -0.2459 -0.1950 -0.2503 0.4440 0.2132 0.3506 0.4524 0.2472 0.3054 0.3331 0.4021 0.3397 0.3346 0.3624 0.3141 0.1844 0.2279 0.2981 0.1759 -0.2376 -0.3719 -0.2658 -0.3170 -0.2639 -0.1135 0.5061 -0.1416 -0.2661 0.2732 -0.2050 -0.2651 0.1264 -0.2366 -0.2128 0.2456 -0.2689 -0.1412 -0.2373 -0.2494 -0.3680 0.2709 -0.1803 -0.3375 0.5585 -0.1930 0.3239 -0.1912 -0.4189 0.2923 -0.2090 -0.1617 0.1666 0.2679 0.4096 0.2962 0.2766 0.2156 -0.2000 0.3130 0.3459 -0.2741 -0.3049 -0.4355 0.3055 -0.1846 0.2341 -0.2411 -0.4904 -0.3059 -0.3931 0.1415 -0.5432 0.1400 0.2489 0.1735 -0.1775 -0.2256 0.2789 0.2798 -0.1549 0.2901 -0.2482 -0.2591 -0.3816 -0.1791 -0.2172 -0.3299 -0.1928 0.4529 -0.4331 -0.1834 0.4278 -0.2380 -0.2989 0.3197 0.2612 0.1667 0.2818 -0.1048 0.5436 0.5311 -0.1731 -0.2642 -0.2754 -0.2957 0.3273 -0.3622 0.2841 0.1680 0.2573 -0.2401 0.2866 -0.1507 -0.2430 -0.2214 0.1470 0.3664 -0.2516" HIT_INDICES="289 460 465 1021 1180 1262 1658 1737 1859 1935 2030 2670 3233 3412 3612 3749 3957 4032 4469" ES_PROFILE="0.0525 0.0980 0.1777 0.0956 0.0892 0.0996 0.0478 0.0627 0.0699 0.0873 0.1016 0.0088 -0.0601 -0.0460 -0.0327 -0.0028 0.0186 0.0704 0.0731" RANK_AT_ES="465.0000" RANK_SCORE_AT_ES="1.5222"/>
  <DTG RANKED_LIST="Ranked list_DGE_squamousT11b_vs_all adenosadeno_HSE13-NT copy.rnk" TEMPLATE="na_as_pre_ranked" GENESET="gene_sets.gmt#TABULA_MURIS_SENIS_BROWN_ADIPOSE_TISSUE_ENDOTHELIAL_CELL_AGEING" ES="0.1297" NES="0.6198" NP="0.9478" FDR="0.9908" FWER="1.0000" RND_ES="-0.1836 0.2046 0.1867 0.2027 0.2041 -0.1445 0.2249 -0.1906 -0.1951 0.1716 0.3222 -0.1981 0.1172 -0.1887 0.1549 0.3143 0.2850 0.1961 -0.1524 -0.1780 0.1559 0.1990 0.2894 0.1493 -0.1799 -0.2046 0.2855 0.1383 0.1436 -0.2494 0.1756 0.1411 0.1150 -0.2515 0.1176 -0.1715 -0.1582 0.2451 -0.1871 -0.1589 0.2829 0.2059 -0.1972 0.2021 0.2233 -0.1205 0.2007 0.1478 0.1919 0.1974 -0.2252 -0.2195 -0.1660 0.1886 0.1810 0.1845 -0.1787 0.2284 0.2130 0.1710 0.2128 0.2199 -0.1731 0.3537 0.1864 -0.1722 0.2985 0.2590 -0.0944 0.1785 -0.1756 -0.2071 -0.1204 -0.1330 -0.1919 0.1881 -0.1642 0.2337 0.1462 -0.1632 -0.1995 0.1337 -0.2269 -0.1653 -0.1589 0.1915 0.2806 -0.1471 0.1744 0.2245 -0.1960 0.1937 -0.2098 0.2811 -0.1898 0.2519 0.1935 -0.0875 0.2013 -0.1930 0.1916 -0.1563 0.1734 0.1249 -0.1402 -0.2209 -0.1904 0.1377 -0.1628 0.2804 0.1340 -0.2074 -0.2604 0.2929 0.2522 0.2549 0.2476 0.1584 0.1927 0.1761 -0.1851 0.2037 0.1231 -0.1759 -0.1043 0.2057 0.2026 -0.1357 0.1432 0.1570 -0.2141 -0.2546 0.2100 -0.1967 -0.1184 -0.1534 0.2660 0.1755 -0.1670 0.2436 -0.1544 -0.1694 0.1337 0.1983 0.2608 0.1703 -0.1741 -0.2073 -0.1241 -0.1884 0.1930 0.2099 0.2805 -0.1783 0.1779 0.1262 0.1806 0.1294 -0.1851 -0.2258 -0.1193 -0.1843 0.1682 -0.2243 -0.1696 -0.1924 -0.1442 -0.2265 0.3005 0.1326 0.2994 0.2076 -0.2123 -0.1780 -0.2796 -0.2146 -0.1440 -0.2338 -0.2511 0.3511 -0.1658 0.1635 0.1207 0.2561 0.1583 -0.2212 0.1673 0.1324 -0.1275 -0.1359 -0.1943 0.1656 0.1420 0.1771 -0.2054 0.1824 -0.2149 0.1544 -0.1207 0.1367 -0.1796 -0.2388 0.2370 -0.1675 0.2635 -0.1886 0.2207 0.2514 -0.1336 -0.1832 -0.1906 -0.1567 -0.1867 0.3006 0.2424 0.1989 0.1898 -0.1910 0.2319 -0.1621 0.3251 0.1878 -0.1988 -0.1451 0.2135 0.1773 -0.1196 -0.1870 0.1764 0.1695 0.1939 -0.1733 0.2505 -0.1824 0.1983 0.2299 0.1969 -0.1780 -0.2276 0.2094 0.2414 -0.1501 -0.1377 -0.2614 0.2548 -0.1507 -0.1425 0.1355 -0.1292 0.1687 0.1710 0.1826 -0.1948 0.3124 -0.2295 0.2261 0.3037 -0.1542 -0.2348 -0.1367 -0.2163 0.1704 -0.1795 0.3141 -0.1971 0.1329 -0.2065 0.1841 0.2492 0.1834 0.1959 -0.1312 0.1795 0.2035 0.1762 0.2721 -0.1850 -0.2454 -0.2011 0.1466 0.1567 -0.1847 0.2270 -0.2375 -0.2973 -0.2309 0.2531 -0.2578 0.1501 0.2556 0.2724 -0.1651 0.1738 -0.2266 0.2284 0.1539 0.2604 0.3038 -0.1679 0.2534 0.2433 0.1610 -0.1719 0.2542 -0.2463 -0.2677 0.2498 0.1353 0.2106 -0.2651 0.1445 -0.2805 0.2759 0.1946 -0.1714 0.2889 0.2673 -0.1549 -0.2430 0.1754 -0.3114 0.2097 0.1957 0.2793 -0.2504 0.1728 -0.2659 -0.1840 -0.1526 0.1499 -0.1798 -0.1593 -0.1964 -0.2347 0.2456 0.1920 0.2269 -0.2035 0.1617 -0.1420 -0.2028 0.1617 -0.1751 -0.1531 0.1944 0.2189 -0.1868 0.2836 -0.2574 0.2399 -0.1724 0.1540 -0.2438 0.3274 0.2500 -0.2183 0.2109 -0.2064 0.4025 -0.2949 0.2446 -0.1477 -0.2344 0.1839 -0.1075 0.1657 0.1112 0.1997 0.1810 0.1842 -0.1667 0.1758 0.2738 0.1433 0.2080 -0.2039 0.2418 -0.1422 -0.1321 0.1464 -0.1708 0.2639 -0.2014 -0.2310 -0.1908 0.2454 -0.1694 0.0994 0.1801 0.1491 0.2855 0.2260 0.2747 -0.2747 0.2044 0.2381 0.2373 -0.1689 -0.1870 -0.1856 0.2162 0.2848 0.2282 0.2704 -0.1744 0.1798 0.1587 0.1867 0.2631 0.1835 -0.1503 -0.2043 -0.2664 0.1800 -0.2304 0.1903 0.1653 -0.2884 0.3148 0.2159 0.2916 -0.2216 0.1995 0.2574 0.2144 -0.1611 0.2202 0.2376 -0.1513 -0.1924 0.2505 -0.2188 0.1721 -0.2006 0.1685 0.2924 0.1138 -0.2152 -0.2009 -0.1946 0.1796 0.2605 -0.1750 0.2590 0.1705 -0.1956 -0.1242 0.2253 0.3433 0.3633 0.1514 0.1913 -0.1609 0.1819 -0.1784 -0.2195 0.2244 -0.1791 -0.2005 0.2249 0.2950 0.2111 0.1194 0.3429 0.1780 -0.2260 0.1482 0.2303 0.2715 -0.1310 -0.1802 0.2622 -0.2071 0.1799 0.2120 0.2345 0.3076 0.2160 0.2537 -0.1926 0.2351 0.2842 0.1732 -0.2071 0.1760 -0.2364 -0.1526 0.1634 0.1779 0.1249 0.1861 0.2012 0.2381 -0.2958 0.1559 0.1377 0.1740 0.0687 0.1402 -0.2132 0.2110 0.2668 0.1707 0.2647 0.2184 0.2172 -0.1592 0.1746 -0.1611 0.1956 0.2438 0.1945 0.2129 0.2045 -0.1768 -0.1733 0.1827 0.1852 -0.1832 -0.1175 0.1871 0.2009 0.1386 0.1614 -0.2617 0.2851 0.1547 0.2276 0.2716 -0.1175 -0.1467 0.3004 0.1960 -0.2147 0.1626 -0.2049 0.1758 -0.1831 0.2999 -0.1820 0.1523 -0.1324 0.1585 0.2079 0.1931 0.1996 0.1287 -0.2152 0.1824 -0.2308 0.2339 0.1515 0.2322 -0.1599 0.0983 0.1766 -0.1798 -0.1727 -0.1880 -0.1826 0.2242 0.2112 -0.1867 0.3052 -0.1795 0.1740 -0.2455 0.2272 -0.1510 -0.1974 0.1812 -0.1940 0.1562 -0.1388 -0.2020 0.2656 0.1535 0.1324 0.1860 0.1483 -0.1637 0.1902 -0.1952 -0.1845 0.1925 -0.1844 0.1565 0.1962 0.1865 0.2635 0.1278 0.2210 0.2076 -0.1615 0.1515 -0.1544 0.1158 0.1221 0.2110 0.1201 -0.1534 -0.1943 0.1915 0.2164 0.1546 0.2039 0.2720 0.2230 -0.1589 0.1730 0.2043 -0.1912 -0.1602 0.1747 -0.2094 0.1788 0.2591 0.1825 -0.2133 0.2501 0.1518 0.3367 0.2359 0.2241 0.2440 0.1625 -0.1957 0.2816 0.1697 -0.1544 0.2731 -0.1487 -0.1646 0.2856 0.1981 0.1980 0.2177 -0.1649 0.2014 0.2410 -0.1975 0.2340 0.2686 -0.2654 0.1593 0.1989 0.2851 -0.1752 -0.2197 0.1951 -0.1548 0.1680 0.2971 0.1547 0.2151 0.1565 0.1977 -0.1342 -0.1860 -0.1283 -0.2348 0.1880 0.1746 0.1357 -0.1766 0.2988 0.2801 0.1374 0.3129 0.2291 -0.1336 0.0930 0.1799 0.1866 0.1320 0.2592 -0.1928 -0.1671 -0.1581 -0.1545 -0.1945 -0.2121 0.1522 0.2777 0.2263 -0.2182 0.2713 -0.2199 0.2300 0.2232 -0.1627 -0.2934 -0.1986 0.2835 -0.1547 -0.2357 -0.2557 0.1871 0.2560 -0.1283 -0.1765 -0.1947 0.2433 0.1946 0.1648 -0.1919 0.1758 0.2297 0.2114 -0.1299 0.2106 0.1794 0.2821 -0.2544 0.1783 0.2791 0.1277 0.1911 0.2392 0.1918 -0.1404 0.1922 -0.2182 -0.2548 -0.1240 0.2631 0.1973 -0.2097 0.1988 0.2630 0.1781 -0.2765 0.2577 0.2499 -0.1277 -0.1587 0.2409 -0.1735 0.2832 -0.1469 -0.0942 -0.1638 -0.1363 -0.3077 -0.2767 -0.1693 0.2762 0.1183 0.1349 -0.2796 0.2134 0.3088 0.2258 0.1958 0.1585 -0.1201 -0.1347 0.2051 -0.1490 0.2350 0.2373 -0.1226 0.2144 0.1609 -0.2278 -0.1616 0.2001 -0.2232 0.2949 0.2315 -0.2366 0.2359 0.2392 0.1510 0.1910 -0.1533 0.2146 0.2268 -0.2421 -0.2405 -0.1446 -0.1896 0.2449 0.1336 -0.2022 0.1906 0.1859 0.2004 0.2952 0.2183 -0.2292 -0.1835 0.2752 0.1457 -0.1055 0.1848 0.1798 -0.3272 0.2076 -0.1774 0.3231 0.1187 0.2203 -0.1412 0.2204 -0.1783 0.1427 -0.1633 0.2771 0.2320 0.2137 -0.2668 0.3692 -0.2440 0.2193 0.2657 -0.2240 0.1993 0.2688 0.2748 -0.1222 -0.2102 0.1678 -0.1821 0.2112 -0.1981 -0.1887 -0.2382 0.1495 -0.2242 0.1972 0.1556 0.2290 -0.1830 0.2964 0.2990 0.2980 0.2762 0.1858 0.1326 0.1308 0.2174 -0.1988 -0.1694 -0.2358 -0.1527 0.2336 0.3732 0.1823 0.2501 -0.1923 -0.1699 -0.1286 0.2241 0.0935 0.2213 -0.1400 -0.1692 0.2063 0.2036 -0.2154 0.1889 -0.1775 0.2732 -0.1647 0.3277 0.1886 -0.1995 0.2033 0.1868 0.2201 0.2302 0.2156 0.2939 -0.1498 0.1865 0.1477 0.2138 0.2984 0.1512 -0.1358 -0.2066 -0.2765 0.1370 0.1598 -0.1731 0.2326 0.2516 -0.1995 0.2233 -0.0506 0.2090 -0.2504 0.2041 -0.2027 -0.2076 0.1552 -0.1867 0.1924 -0.2738 -0.1459 0.2264 0.1658 -0.1111 0.1939 0.2696 0.2706 0.2061 0.2363 -0.2150 0.2312 0.2451 0.2359 0.1970 0.1942 0.2528 -0.1555 0.1708 -0.2091 -0.2137 0.1224 -0.1679 0.2638 -0.1519 0.2366 0.1511 -0.1636 0.2065 -0.1560 -0.1868 -0.2592 -0.1432 0.2836 -0.1796 0.1509 0.1622 0.1294 0.2431 -0.1645 0.1255 0.2272 0.2235 0.2675 -0.1634 0.2348 0.2112 -0.1125 -0.1871 -0.2233 0.2760 0.1874 -0.1483 0.2835 0.1911 -0.1533 -0.1456 -0.2419 0.1798 -0.1631 0.2777 0.2187 0.2094 0.1863 -0.2539 -0.1862 0.1334 0.1799 -0.2341 0.1011 -0.1490 -0.1414 0.1961 0.2714 -0.1517 0.2369 0.2205 -0.1910 0.2320 -0.1535 0.1146 -0.1474 0.2112 -0.2381 -0.2881 0.2016 0.2509 0.1981 -0.1956 0.2498 0.1616 -0.1334 0.1685 0.1567 0.1253 0.1654 0.2191 -0.2319 0.1678 0.2299 -0.1768" HIT_INDICES="252 288 291 302 314 384 441 458 490 523 682 739 747 783 800 902 956 970 1021 1155 1168 1191 1259 1298 1327 1422 1425 1456 1519 1559 1587 1668 2000 2050 2163 2327 2418 2499 2579 2594 2679 2726 2778 2787 2836 2847 2905 2927 3026 3060 3116 3329 3394 3397 3612 3615 3726 3739 3805 3829 3905 3940 4031 4121 4151 4200 4205 4213 4258 4273 4278 4382 4592 4775" ES_PROFILE="-0.0236 -0.0037 0.0231 0.0479 0.0715 0.0792 0.0875 0.1037 0.1161 0.1271 0.1070 0.1074 0.1180 0.1219 0.1297 0.1181 0.1159 0.1219 0.1194 0.0979 0.1018 0.1036 0.0961 0.0947 0.0955 0.0825 0.0890 0.0896 0.0836 0.0826 0.0841 0.0746 0.0130 0.0109 -0.0042 -0.0296 -0.0395 -0.0471 -0.0542 -0.0476 -0.0555 -0.0554 -0.0561 -0.0477 -0.0476 -0.0394 -0.0410 -0.0350 -0.0448 -0.0408 -0.0411 -0.0738 -0.0750 -0.0632 -0.0950 -0.0822 -0.0914 -0.0799 -0.0791 -0.0693 -0.0700 -0.0617 -0.0644 -0.0659 -0.0545 -0.0466 -0.0294 -0.0127 -0.0032 0.0128 0.0309 0.0299 0.0118 0.0095" RANK_AT_ES="800.0000" RANK_SCORE_AT_ES="0.8687"/>
  <DTG RANKED_LIST="Ranked list_DGE_squamousT11b_vs_all adenosadeno_HSE13-NT copy.rnk" TEMPLATE="na_as_pre_ranked" GENESET="gene_sets.gmt#TABULA_MURIS_SENIS_MARROW_HEMATOPOIETIC_STEM_CELL_AGEING" ES="0.1086" NES="0.6245" NP="0.9933" FDR="0.9959" FWER="1.0000" RND_ES="0.1396 -0.1589 0.2195 0.1229 0.1896 0.2262 0.1839 0.1796 0.1853 0.1663 -0.1064 0.1379 -0.1158 0.2027 -0.1373 -0.1068 -0.1660 0.1286 -0.1504 0.1717 0.2043 0.2092 0.1731 0.1881 0.1796 0.1976 0.2701 -0.1745 0.1516 0.1694 0.2166 -0.1718 -0.1860 0.1262 0.1727 0.1699 0.1363 0.1548 0.1784 0.1889 0.2184 0.1434 -0.1341 -0.1298 0.1324 0.1648 0.1500 0.1385 0.1805 0.1195 0.1551 0.1614 0.2536 0.1946 0.1890 0.1937 0.1421 0.1366 0.1724 0.1937 0.2059 0.1669 -0.1543 -0.1520 0.1461 0.1605 0.1254 -0.1679 0.1737 0.1254 0.1554 0.1529 0.2468 0.1849 0.1946 0.1340 0.2357 0.1428 0.1698 -0.1529 0.2033 0.2488 -0.1623 -0.1266 0.1870 0.1656 0.1963 -0.1350 -0.2002 -0.1672 0.1687 0.1712 0.2372 0.1752 0.2761 -0.1768 -0.1216 0.2659 0.1597 0.1874 0.1667 0.1729 -0.1358 0.1984 -0.1318 0.1945 -0.1300 0.2260 0.1990 0.1694 0.1780 0.1205 0.2008 -0.1348 0.1995 0.1428 -0.1408 0.1561 0.2118 -0.1758 0.1501 0.1349 0.1415 0.2279 0.1633 0.1762 0.1417 0.2415 0.2043 -0.1535 0.1508 0.1443 0.2108 -0.1946 0.1588 0.1661 -0.1323 0.1814 0.1820 0.1706 -0.1578 0.2173 0.1379 0.1110 0.1823 0.2152 -0.1303 -0.1569 0.1353 -0.1424 -0.1548 -0.1399 0.1451 0.1287 0.1656 0.2204 0.1791 -0.1360 0.2004 -0.1490 0.1393 0.1072 0.2427 0.1571 -0.1494 0.1843 0.1536 0.1458 -0.1552 0.1672 0.1247 0.1542 0.1432 0.2201 0.1608 0.1588 0.1852 0.1912 -0.1365 0.2131 0.1547 -0.1518 0.1636 0.1395 0.1622 0.1983 -0.1724 0.1370 0.1945 0.1647 0.1449 0.1550 -0.1752 -0.1553 0.2184 0.1477 0.1500 0.1624 0.1845 0.1517 0.2208 0.1992 0.1369 0.2216 0.1801 0.1521 0.1707 0.1710 0.2348 0.1721 0.1742 0.1717 0.1401 0.1263 -0.1519 -0.2075 -0.1924 0.2232 0.1677 0.1437 0.1298 0.1813 -0.1749 0.1750 0.1434 0.1352 -0.1584 0.1341 -0.1639 0.2061 -0.1248 0.2680 0.1781 0.2087 0.1403 -0.1861 0.1632 0.1758 0.1664 -0.1429 0.1700 0.1748 0.1477 0.1575 0.1451 0.1990 -0.1633 0.2069 0.1767 0.1444 0.1865 0.2059 0.1187 -0.1218 0.1726 0.1504 0.1427 0.1968 0.1453 0.1847 0.1786 0.1908 0.1520 -0.1737 0.1570 0.1909 0.1790 0.2088 -0.1165 0.1523 0.1965 0.1566 0.1823 0.1339 -0.1491 0.1672 0.1610 0.1135 -0.1659 0.2069 0.1602 0.1731 0.2002 0.1501 0.1505 0.1736 0.2126 0.1730 -0.1747 0.1703 0.2184 -0.1338 0.1539 -0.1497 0.1460 0.1515 -0.1400 -0.1594 -0.1261 0.1697 -0.1990 -0.1739 0.2004 -0.1736 0.0941 0.1382 0.1194 -0.1659 -0.1510 0.1530 0.1430 -0.2000 0.1288 0.1473 0.1725 0.1423 0.1736 0.2107 0.1616 0.1400 0.1576 -0.1412 0.2342 -0.1537 0.1850 0.2108 0.1668 -0.1770 0.1901 0.2182 0.1601 0.1861 0.1591 0.1912 0.1374 0.1629 0.1187 0.1340 0.2190 0.1949 0.2540 0.1582 0.1794 0.1536 0.1995 0.1761 0.1190 -0.1569 0.1313 0.1379 0.1716 0.1584 -0.1223 -0.1547 0.1964 0.1340 -0.1409 0.1410 0.2117 -0.1921 0.1932 0.1562 0.1689 0.1593 -0.1892 -0.1777 -0.1337 -0.1621 0.1844 0.2194 0.1772 0.1199 0.1850 0.1222 0.0820 0.1205 0.2206 0.2322 0.1123 -0.1202 0.2036 0.1612 -0.1720 0.1624 0.1838 -0.1622 0.1910 0.1843 -0.1448 0.1490 0.1862 0.1771 0.1521 0.2161 -0.2212 0.1474 -0.1481 -0.1499 0.1546 0.1488 0.1809 0.1700 0.2084 0.2198 -0.1421 -0.1024 0.1616 0.1653 0.1499 0.1828 -0.0994 -0.1520 0.1958 0.2190 0.2202 0.1483 -0.1452 -0.1483 0.1353 0.1800 -0.1362 0.2730 0.1734 0.1964 0.1438 -0.1968 -0.1148 0.2520 -0.1212 0.1968 -0.1636 0.2810 0.2182 0.1896 -0.1832 0.1444 0.1404 -0.1263 0.1873 -0.1460 0.1327 -0.1365 0.1817 0.1488 -0.1736 0.1899 0.1359 -0.1697 0.1934 -0.1963 0.1500 -0.1930 0.2439 0.1558 0.1839 -0.1416 0.2002 0.1809 0.1722 0.1419 0.2079 -0.1685 0.2076 -0.1056 -0.2285 0.1407 0.2406 -0.1428 0.1522 -0.1169 0.1667 0.1539 0.1900 -0.1469 0.1693 0.1556 0.1534 0.1852 -0.1453 0.1507 0.1551 -0.1956 -0.1519 0.1691 0.2522 0.1547 -0.1220 -0.2009 0.1433 0.1511 0.1331 0.1361 0.1973 0.1451 0.1644 0.1538 0.1987 -0.1467 0.1818 0.1555 0.1973 0.2031 0.1911 -0.1620 0.1800 0.1812 0.1667 0.1820 0.2117 0.1804 -0.1408 0.1875 0.2083 0.1176 -0.2066 0.1413 0.1535 0.1476 -0.1494 -0.1597 0.1595 -0.1358 0.1828 0.1501 -0.1071 -0.1247 0.1635 -0.1080 0.1759 0.1960 -0.1512 0.1406 0.2023 0.1972 0.1717 0.1990 0.1641 0.1519 0.1709 -0.1573 0.1515 0.2314 0.2031 0.1777 0.1526 -0.1899 0.1357 0.1221 0.1220 0.1590 0.1607 0.1322 -0.1639 0.1729 0.1143 0.1824 0.1512 -0.1864 0.1871 0.2048 0.1656 0.1908 -0.1628 0.2086 -0.1525 0.1633 -0.1726 -0.1515 0.1589 0.0922 0.1960 0.2434 -0.1495 -0.1599 0.1906 0.2471 0.1782 -0.1793 -0.0984 0.1786 -0.1492 0.2115 -0.1099 0.2168 0.1164 0.1760 0.1929 0.1268 0.1744 0.2103 0.1928 -0.2047 0.1775 -0.1526 0.1696 0.1637 -0.1492 0.2015 0.1544 0.2024 -0.1471 -0.1223 0.1530 0.1715 0.1527 0.1663 -0.1405 0.1649 0.1703 -0.2198 0.2188 -0.1489 0.1847 0.1635 -0.1435 -0.1568 0.1832 0.1528 0.1625 -0.1691 0.0931 0.1493 -0.1436 0.1617 0.1812 -0.1558 0.1824 0.1489 0.1395 0.2192 0.1567 0.1608 0.2054 0.1426 0.2419 0.2268 0.2256 0.2082 -0.1452 0.1643 -0.1630 0.1858 0.2026 -0.1880 0.1296 0.1667 -0.1536 0.2072 0.1452 0.2042 0.1229 0.1326 0.1548 0.1961 0.2820 0.1269 -0.1715 -0.1030 -0.1648 0.1967 0.1500 0.1675 0.2020 0.2030 0.1926 0.1346 0.2029 0.1916 0.1393 -0.1309 0.1774 -0.1415 0.1445 0.2566 0.1561 0.1810 0.2241 0.1490 0.1889 0.1967 0.1665 -0.2025 0.2135 0.2044 -0.1390 0.1987 0.1965 0.1943 0.2394 0.1870 0.2193 0.1552 0.1270 0.1401 -0.1107 0.1477 0.1407 -0.1451 0.1674 0.1338 0.1710 0.2230 0.1696 0.1918 0.1624 0.2467 0.1580 -0.1434 -0.1509 -0.1279 0.1816 0.2178 0.1256 -0.1991 0.2053 -0.1592 0.2496 0.1673 0.1720 -0.1651 0.1425 -0.1325 0.1770 0.1571 0.1403 0.1639 0.1500 0.1337 -0.1959 0.1983 0.2079 0.1264 0.1579 0.1760 0.2068 0.1203 0.1778 0.1491 0.1909 0.2225 0.1997 0.1116 0.1147 0.2555 0.1325 -0.1787 0.2117 0.1653 0.1257 0.1116 0.1467 0.1494 -0.1204 0.2013 -0.1425 -0.1391 0.1361 0.1730 -0.1739 0.1468 0.1900 0.2251 -0.2017 0.1565 0.1592 0.1423 0.1755 -0.1563 0.1319 0.1746 -0.1486 0.2116 0.2125 -0.1570 0.1982 0.1655 0.1191 0.1758 0.1981 -0.1311 0.2279 -0.2068 0.1509 0.1878 0.1163 -0.1526 0.2390 0.1503 0.1506 0.1794 0.1440 -0.1712 0.1554 -0.1290 0.1995 0.2318 0.1892 0.1893 0.1322 0.1740 -0.1861 0.1523 0.2567 0.2198 0.1415 -0.1386 0.1285 -0.1556 -0.1656 0.1498 0.1728 0.1567 -0.2004 0.2266 -0.1886 0.1774 0.1960 0.1328 0.2490 0.1521 -0.1456 0.1604 0.2093 -0.1720 0.1224 0.1505 0.2144 -0.1481 0.1287 -0.1379 -0.1451 0.1096 0.1997 0.1789 0.1403 -0.1315 0.1535 0.1943 0.1507 -0.1549 0.1682 -0.1401 0.1943 0.1414 0.1912 0.1660 0.1437 0.2131 0.1838 0.2081 -0.1559 0.1568 0.1932 0.1593 0.1466 0.2262 0.1745 0.1793 -0.1119 -0.1421 0.1868 0.1575 -0.1966 0.2582 0.1888 -0.1411 0.2017 -0.1261 0.1528 0.1677 0.1993 0.1941 0.1448 -0.1827 0.1884 0.1793 -0.1410 0.1472 0.1527 0.1114 0.1873 0.1661 -0.1886 -0.1743 0.1841 -0.1518 -0.1035 0.1306 -0.1459 0.2072 0.1541 0.2158 -0.1420 0.1915 -0.1618 0.1385 0.1674 0.2058 0.1605 0.1391 0.1861 -0.1647 -0.1465 0.1732 0.1484 0.1350 0.2155 0.1923 0.1613 0.2183 0.2381 -0.1368 0.1540 0.1559 0.2410 -0.1090 0.2007 0.1597 0.1765 0.1485 -0.1460 0.1942 0.1241 -0.1946 0.1529 0.1913 0.1819 0.2349 -0.1531 0.1308 0.2245 0.1998 -0.1495 -0.1354 0.1737 0.1564 0.1941 0.1882 0.1441 0.1356 -0.1457 0.1597 0.2062 0.1800 0.1734 -0.1174 0.2167 0.1413 0.1762 0.1467 0.1503 0.1748 0.1622 0.1325 0.1497 0.1909 -0.1230 -0.1819 -0.1280 0.1485 0.2039 0.1498 -0.1483 0.1606 0.1719 -0.1171 -0.1288 -0.1718 0.1325 0.1136 0.1754 -0.1637 0.1240 0.1775 -0.1409 0.2164 0.1393 0.1919 0.1677 0.1628 0.1444 0.1849 0.2354 -0.1906 0.2098 0.2032 -0.1801 0.1590 -0.1233 0.2516 -0.1497 0.1413 0.2115 -0.1307 0.1858 0.1795 0.1745 0.1419 -0.1155 -0.1466" HIT_INDICES="76 133 185 217 223 250 278 288 289 299 319 325 339 350 442 453 489 490 493 500 533 543 574 579 601 614 687 702 731 739 751 778 794 811 813 822 840 871 887 942 957 966 967 976 999 1018 1021 1039 1045 1067 1103 1115 1120 1124 1126 1167 1169 1171 1191 1192 1217 1235 1236 1244 1247 1250 1258 1264 1273 1302 1320 1324 1326 1327 1351 1362 1376 1402 1422 1425 1437 1443 1451 1507 1583 1597 1609 1610 1622 1644 1651 1658 1685 1710 1728 1734 1737 1744 1766 1796 1801 1805 1833 1839 1856 1891 1942 1981 2003 2007 2050 2063 2103 2139 2146 2151 2163 2165 2183 2206 2226 2239 2302 2311 2335 2338 2361 2369 2417 2428 2441 2445 2455 2484 2493 2505 2516 2566 2579 2616 2646 2674 2690 2694 2697 2712 2723 2726 2736 2738 2754 2763 2764 2807 2839 2864 2872 2893 2909 2913 2982 2996 3033 3047 3077 3095 3115 3130 3144 3148 3189 3208 3282 3284 3294 3296 3312 3399 3412 3469 3484 3575 3583 3596 3624 3638 3642 3646 3668 3676 3689 3698 3705 3732 3805 3844 3895 3914 4112 4121 4153 4156 4161 4164 4200 4262 4273 4335 4338 4382 4407 4410 4435 4487 4661 4672 4734 4775 4811" ES_PROFILE="0.0025 0.0055 0.0072 0.0120 0.0222 0.0274 0.0318 0.0399 0.0498 0.0578 0.0630 0.0712 0.0774 0.0840 0.0716 0.0766 0.0759 0.0828 0.0893 0.0947 0.0942 0.0985 0.0979 0.1029 0.1039 0.1069 0.0960 0.0977 0.0961 0.0990 0.1010 0.0996 0.1004 0.1009 0.1047 0.1069 0.1071 0.1043 0.1046 0.0963 0.0965 0.0980 0.1012 0.1027 0.1009 0.1000 0.1025 0.1017 0.1035 0.1017 0.0966 0.0968 0.0984 0.1003 0.1026 0.0962 0.0984 0.1005 0.0987 0.1011 0.0983 0.0969 0.0993 0.1002 0.1022 0.1041 0.1050 0.1063 0.1070 0.1034 0.1021 0.1039 0.1061 0.1086 0.1060 0.1063 0.1060 0.1031 0.1014 0.1035 0.1036 0.1051 0.1061 0.0967 0.0831 0.0829 0.0832 0.0858 0.0861 0.0843 0.0856 0.0870 0.0841 0.0816 0.0807 0.0824 0.0847 0.0861 0.0844 0.0809 0.0828 0.0850 0.0819 0.0837 0.0831 0.0786 0.0706 0.0653 0.0638 0.0661 0.0600 0.0604 0.0550 0.0505 0.0523 0.0545 0.0552 0.0581 0.0575 0.0559 0.0549 0.0555 0.0453 0.0467 0.0450 0.0478 0.0463 0.0481 0.0412 0.0423 0.0431 0.0458 0.0472 0.0445 0.0462 0.0472 0.0484 0.0413 0.0421 0.0378 0.0351 0.0328 0.0331 0.0360 0.0392 0.0398 0.0412 0.0444 0.0461 0.0495 0.0499 0.0518 0.0554 0.0500 0.0470 0.0456 0.0479 0.0473 0.0479 0.0510 0.0402 0.0413 0.0374 0.0386 0.0364 0.0367 0.0367 0.0378 0.0391 0.0426 0.0381 0.0384 0.0269 0.0310 0.0334 0.0375 0.0386 0.0244 0.0263 0.0188 0.0204 0.0056 0.0089 0.0111 0.0101 0.0122 0.0165 0.0207 0.0211 0.0246 0.0270 0.0303 0.0341 0.0336 0.0232 0.0204 0.0150 0.0167 -0.0198 -0.0152 -0.0155 -0.0096 -0.0040 0.0021 0.0011 -0.0053 -0.0005 -0.0065 0.0003 -0.0015 0.0010 0.0084 0.0112 0.0085 -0.0188 -0.0103 -0.0116 -0.0071 0.0020" RANK_AT_ES="1327.0000" RANK_SCORE_AT_ES="-0.5222"/>
  <DTG RANKED_LIST="Ranked list_DGE_squamousT11b_vs_all adenosadeno_HSE13-NT copy.rnk" TEMPLATE="na_as_pre_ranked" GENESET="gene_sets.gmt#TABULA_MURIS_SENIS_AORTA_FIBROBLAST_OF_CARDIAC_TISSUE_AGEING" ES="0.1176" NES="0.6845" NP="0.9750" FDR="0.9601" FWER="1.0000" RND_ES="-0.1413 -0.1141 0.1860 -0.1465 -0.1246 0.1417 0.2322 0.1509 0.1408 0.1704 0.1558 0.2476 -0.1516 0.1933 0.1780 0.1623 -0.1751 0.1379 0.2472 0.1672 0.1705 0.1817 0.1867 -0.1180 -0.1168 0.1745 0.1888 0.1926 0.2409 0.1418 0.2040 0.1968 0.2045 0.2320 0.2228 -0.1694 -0.1663 0.1710 0.1732 0.1881 0.1222 -0.1581 0.1333 0.1667 0.1782 0.1630 0.2008 0.1548 0.1628 -0.1329 -0.1530 0.2085 0.1896 0.1970 0.1722 0.1899 0.1534 0.2113 -0.1136 0.1580 -0.1508 0.1087 -0.1532 0.2314 0.1316 0.1837 0.1842 0.1458 -0.1518 0.1394 0.1594 0.2240 0.1719 0.1588 0.1716 -0.1276 0.1231 -0.1530 0.1500 0.1731 0.1606 0.1679 -0.1715 0.1628 0.1633 0.1500 0.2425 0.1904 0.1654 0.1444 -0.1733 -0.1532 -0.1311 -0.1896 0.1977 -0.1492 0.1441 -0.1152 0.1302 0.1727 -0.1416 0.1767 0.1576 0.1579 -0.2347 0.1280 0.1924 0.1474 0.1718 0.1687 0.1585 0.1118 0.1563 0.2051 0.1504 -0.1602 0.1494 0.1738 0.1659 0.1784 0.1857 -0.1475 -0.1559 0.1528 -0.1743 -0.1395 -0.1702 -0.2096 0.1391 0.1852 0.1896 0.1753 0.1274 0.1855 0.1449 0.1779 -0.1485 0.1564 0.2686 0.1471 0.1276 0.1528 0.1906 0.2007 -0.1870 0.1642 0.1165 0.1565 0.2041 -0.1317 0.1416 0.2323 0.1786 0.1843 0.1318 0.1441 0.1514 0.1958 0.1753 0.2175 0.1699 0.1660 0.1561 -0.0999 -0.1180 0.2667 0.1397 -0.1770 0.1326 0.1555 0.1631 0.1728 -0.1147 0.1524 0.1654 -0.1462 0.1827 0.1930 0.1882 -0.1387 0.1737 0.1704 0.2330 0.1776 0.2160 -0.1569 0.1918 -0.1511 0.1532 0.2583 0.1352 0.1652 0.1547 -0.1481 0.1857 0.1621 0.1931 0.2256 0.1928 0.2097 0.1980 -0.1607 0.1426 -0.1390 0.1570 -0.1431 -0.1587 0.2268 0.1586 -0.1314 0.1397 -0.2078 0.1597 0.1890 0.1509 0.1613 0.1915 0.2138 -0.1338 0.1928 0.1523 0.1641 0.1750 0.1988 0.1892 -0.1718 0.1782 0.1539 -0.1543 0.1977 -0.1533 0.1933 0.1886 -0.1777 -0.1629 0.1714 -0.1547 -0.1238 0.1514 0.1542 -0.1276 0.2062 -0.1522 0.1564 -0.1486 0.1825 -0.1356 0.1544 0.1598 -0.1509 0.1726 0.1946 0.1973 -0.1400 0.1577 0.1924 0.1595 0.2113 0.1882 0.2522 0.1206 0.1613 0.1213 0.1375 -0.1770 0.1528 0.1985 -0.1504 -0.1238 -0.1627 0.1799 -0.1612 0.1712 0.1450 0.1753 -0.1296 0.1594 0.1701 0.1505 0.1820 0.1892 0.2204 -0.1525 0.1528 -0.1547 0.2159 0.1070 0.1109 0.2177 -0.1752 0.1858 0.1776 -0.1331 -0.1758 0.1457 -0.1448 0.1451 -0.1311 -0.1399 0.1618 0.1575 0.1531 0.1837 -0.1641 0.1782 -0.1562 -0.1452 0.1701 0.1128 -0.1410 0.2184 0.0974 0.1469 0.1427 0.1884 0.1365 0.2043 -0.1455 0.1453 0.1460 0.1576 0.1819 0.1542 0.1420 -0.1193 -0.1243 -0.1153 0.1717 0.1662 0.1470 -0.1372 0.1458 0.1913 -0.1413 0.1673 0.1559 0.1568 0.2523 0.1522 -0.1386 0.2369 0.1913 -0.1738 0.1844 0.2609 0.1889 0.1655 0.1684 0.1229 0.2207 0.1737 0.1653 0.1941 0.1976 0.2065 0.1524 0.1627 0.1752 -0.1690 0.1869 -0.1422 0.1590 -0.1194 0.2076 -0.1709 0.1711 -0.1402 -0.1735 0.1650 0.1744 -0.1398 -0.1300 -0.2010 0.1924 0.2441 0.2070 0.1589 0.1961 0.1627 0.1547 0.1395 0.1572 0.1505 0.1503 -0.1130 -0.1337 0.1310 0.1559 0.2013 -0.1506 0.1761 0.1795 0.1919 -0.1611 -0.1698 0.1351 0.1748 0.1652 0.1587 0.1661 0.2066 0.1745 0.1222 0.1801 0.1928 0.1802 0.1831 0.2231 0.1650 0.1743 -0.1614 0.1304 -0.1411 0.1606 -0.1236 -0.1222 0.2424 -0.1459 0.1597 -0.1419 0.1552 0.1461 -0.1599 -0.1531 0.1698 -0.1519 0.1354 0.1424 -0.1641 0.1384 0.1488 0.1231 0.1693 0.1753 0.1394 0.1826 0.2327 0.1662 0.1719 0.1357 0.1732 0.2068 -0.1760 0.1665 -0.1815 0.2013 0.1503 0.2065 0.1501 0.1614 -0.1130 0.1942 0.2071 0.1776 0.2038 0.1978 -0.1361 0.1770 0.2301 -0.1466 0.1694 0.1663 0.1378 -0.1374 0.1621 0.1614 0.1465 0.1703 0.1582 -0.1670 0.1956 0.2112 -0.1977 0.1678 0.2001 0.2003 0.1714 -0.2224 -0.1288 0.1663 -0.1464 0.2226 0.1937 0.2024 -0.1138 0.1607 0.1904 0.1627 -0.1223 -0.1503 0.2195 0.1862 0.1910 0.1869 0.1537 0.1279 0.2098 0.2149 0.1893 0.2121 0.1588 0.1434 -0.1324 0.1451 0.1503 0.2009 0.1338 0.1728 -0.1470 -0.1305 0.1317 0.1894 0.1922 -0.1756 0.1725 0.1629 0.1676 0.1781 0.1968 0.1841 0.1943 0.2265 0.1389 0.2416 0.1413 -0.2100 0.1515 0.1150 0.1994 0.1084 0.1878 0.1202 0.1726 0.1736 0.1824 -0.1225 0.1312 0.1340 0.1604 0.1622 0.1675 0.1757 -0.1447 0.1989 0.1615 0.2313 0.2573 0.1550 -0.1471 0.1649 0.1458 -0.1491 0.1576 0.1396 0.1444 -0.1570 0.1574 -0.1510 -0.1303 0.1809 0.1965 0.2113 0.1678 0.1613 0.1531 0.1628 0.1765 0.1579 -0.1268 0.1258 0.2021 0.1474 -0.1133 -0.1180 0.1843 0.1694 0.1600 0.1776 0.1480 -0.1644 0.1880 0.1551 0.1279 0.1371 -0.2579 0.1694 0.2090 0.1677 -0.1703 -0.1751 0.1582 0.2029 0.2044 0.1582 0.1523 0.1692 0.1655 0.1304 -0.0970 0.1256 0.1829 0.1965 0.1891 0.1458 0.2178 -0.1192 0.1889 0.1814 -0.1074 0.1064 0.1639 0.1348 -0.1292 -0.1294 -0.1463 0.1716 -0.1604 0.1592 0.1798 -0.1357 -0.1354 0.1724 0.1248 0.1949 -0.1445 0.1844 0.2031 0.1309 0.1469 0.1960 0.1421 0.1949 0.1734 0.2068 0.2008 0.1728 0.2101 0.1629 -0.1422 0.2269 0.1607 0.1341 0.1086 0.1983 0.1879 -0.1268 -0.1324 0.1476 0.1693 0.1083 0.1485 0.1562 0.1586 -0.1488 -0.1255 0.1830 0.1302 0.2174 -0.1380 0.2272 0.1975 -0.1195 0.2210 0.1753 0.1770 0.1647 -0.1315 0.2028 0.1728 0.2092 0.2065 0.1767 0.2283 0.2371 -0.1502 0.2174 0.1874 0.1374 0.1730 -0.1367 0.1247 -0.1366 0.2329 0.1298 -0.1540 0.1450 0.2124 -0.1406 0.1606 0.1793 -0.1287 0.1548 -0.1341 0.2173 0.1406 -0.1372 0.1548 0.1663 -0.1490 0.1824 -0.1611 0.1172 0.1837 0.2005 0.1331 0.2156 -0.1653 0.2131 -0.1174 -0.1696 0.1574 -0.2046 -0.1437 0.1787 0.1449 0.1515 0.1784 0.1198 -0.1382 0.1974 0.1616 0.1962 0.1536 0.1248 -0.1473 0.2143 0.1794 0.1726 -0.1549 -0.1534 -0.1483 0.1834 0.1348 0.1382 0.1992 0.1884 0.1816 0.1545 0.2273 -0.1626 0.2049 0.1707 0.1915 0.1820 0.1485 0.2025 0.1721 0.1553 0.1633 0.1533 0.1708 0.2170 0.1649 0.1923 0.1366 0.1366 0.1906 0.1545 0.2014 0.1195 0.1447 0.1817 0.1761 0.1546 0.2345 0.1602 0.1764 -0.2053 -0.1383 0.1217 0.1791 0.1991 -0.1243 0.1819 0.2011 -0.1474 0.1136 -0.1438 0.1453 0.1905 0.1456 -0.1094 0.1414 0.1580 0.1985 0.1835 0.1256 0.1265 0.2004 -0.1299 0.1686 0.2188 0.1857 0.1928 -0.1643 0.1672 -0.1504 0.2356 -0.1405 0.1943 0.1664 0.1502 -0.1286 0.1754 -0.1881 0.1515 0.1564 0.1917 0.1956 -0.1835 -0.1869 0.1625 -0.1684 0.1326 0.2003 0.1587 -0.1577 -0.1645 0.2500 0.1929 0.1093 0.1838 0.1375 0.1590 0.2178 -0.1650 0.1784 0.1912 0.1603 0.2090 0.1713 -0.1199 0.1503 0.1202 0.1409 0.1658 0.2067 0.2122 0.1546 0.1399 -0.1633 0.1650 0.2060 0.1721 -0.1584 -0.1376 0.2072 0.2123 0.1806 0.2267 -0.1353 0.1918 0.1515 0.1193 0.1831 0.1498 0.2526 -0.1594 0.1285 -0.1358 0.1322 -0.1649 0.1641 0.1380 0.1892 0.1268 0.1972 0.1318 -0.1422 0.1748 0.1535 0.1014 0.1381 0.1455 0.1507 -0.1304 0.1715 0.1681 0.1087 0.1337 -0.1606 0.1424 0.1745 0.1384 0.1984 0.1936 0.1290 0.1497 0.1675 0.1475 0.2091 0.2017 0.1774 0.1257 0.1619 0.1351 0.1948 0.1797 0.1722 0.1426 0.1596 -0.1252 0.1927 0.2021 0.1390 0.1482 0.1918 0.1600 0.1371 0.1555 0.1616 -0.1481 -0.1872 -0.1271 -0.1387 0.1280 0.2030 0.3075 -0.1160 0.2179 0.1260 0.2092 0.1943 0.1369 0.1393 0.2007 -0.1619 0.1612 0.1599 0.1855 0.1677 0.2199 0.1693 0.2070 -0.1382 0.1650 0.1620 0.1686 0.1919 -0.1581 0.1607 0.1838 0.1455 -0.1809 0.1283 0.2011 0.1420 -0.1488 0.1294 0.1667 0.1410 -0.1258 0.1142 0.1664 0.1767 0.1569 0.1184 -0.1793 -0.1456 0.2459 -0.1714 0.1855 0.1245 0.1517 0.1493 0.1506 0.1409 0.2281 0.1600 0.1168 -0.0977 0.1438 0.1631 -0.1486 0.1617 0.2001 0.1295 -0.1667 0.1869 0.1431 0.1712 0.1817 -0.1125 0.1429 0.1471 0.1346 0.1449 0.1455 0.1891 0.1299 -0.1390 0.2086 0.2209 0.2436 0.1358 0.1499 0.1735 0.2192 -0.1299 -0.1816" HIT_INDICES="58 69 136 149 177 185 280 288 289 292 304 330 339 357 385 394 422 431 458 472 489 493 496 521 523 543 548 569 574 579 624 627 643 652 661 738 739 751 765 789 794 798 800 802 816 836 861 897 906 937 941 942 947 950 957 966 1004 1021 1023 1030 1037 1041 1075 1092 1110 1169 1171 1190 1191 1201 1206 1210 1247 1250 1273 1306 1327 1350 1362 1386 1397 1424 1425 1443 1451 1459 1460 1547 1583 1607 1614 1634 1643 1651 1670 1710 1727 1738 1744 1748 1753 1766 1801 1809 1867 1868 1883 1890 1895 1926 1942 1949 1957 1986 2037 2045 2057 2079 2080 2088 2093 2151 2163 2192 2195 2199 2201 2206 2226 2306 2316 2318 2327 2338 2376 2412 2423 2428 2493 2509 2515 2535 2539 2544 2567 2579 2581 2592 2609 2616 2624 2638 2641 2646 2674 2688 2702 2710 2712 2713 2714 2723 2736 2741 2746 2764 2778 2787 2847 2893 2903 2961 3007 3009 3010 3033 3035 3037 3038 3092 3115 3121 3176 3188 3226 3282 3319 3324 3387 3412 3494 3498 3509 3575 3576 3584 3607 3615 3653 3685 3726 3737 3738 3739 3764 3789 3851 3859 3895 3914 3919 3925 3936 3951 3994 3997 4036 4084 4089 4101 4111 4112 4164 4179 4180 4183 4200 4219 4259 4273 4274 4292 4319 4326 4336 4358 4359 4382 4397 4410 4432 4455 4463 4470 4517 4593 4599 4618 4746 4748 4779" ES_PROFILE="0.0040 0.0177 0.0156 0.0246 0.0293 0.0382 0.0260 0.0327 0.0408 0.0485 0.0541 0.0562 0.0618 0.0652 0.0660 0.0708 0.0711 0.0755 0.0757 0.0786 0.0808 0.0857 0.0909 0.0910 0.0961 0.0971 0.1013 0.1019 0.1059 0.1098 0.1046 0.1086 0.1096 0.1120 0.1143 0.1013 0.1050 0.1062 0.1068 0.1052 0.1076 0.1103 0.1134 0.1165 0.1170 0.1160 0.1138 0.1091 0.1102 0.1064 0.1085 0.1112 0.1131 0.1154 0.1167 0.1176 0.1120 0.1109 0.1131 0.1142 0.1153 0.1170 0.1120 0.1106 0.1090 0.0982 0.0999 0.0979 0.0998 0.0998 0.1009 0.1022 0.0963 0.0978 0.0950 0.0899 0.0876 0.0848 0.0844 0.0814 0.0812 0.0776 0.0797 0.0780 0.0786 0.0791 0.0812 0.0645 0.0590 0.0562 0.0571 0.0551 0.0556 0.0562 0.0545 0.0482 0.0470 0.0470 0.0482 0.0498 0.0512 0.0509 0.0457 0.0465 0.0364 0.0387 0.0380 0.0391 0.0406 0.0364 0.0355 0.0366 0.0375 0.0338 0.0253 0.0263 0.0263 0.0242 0.0267 0.0277 0.0293 0.0194 0.0195 0.0160 0.0181 0.0200 0.0224 0.0241 0.0225 0.0079 0.0085 0.0110 0.0119 0.0124 0.0070 0.0020 0.0025 0.0044 -0.0068 -0.0073 -0.0056 -0.0069 -0.0048 -0.0028 -0.0048 -0.0043 -0.0017 -0.0010 -0.0017 -0.0001 0.0013 0.0013 0.0038 0.0058 0.0028 0.0029 0.0030 0.0044 0.0072 0.0101 0.0131 0.0143 0.0146 0.0167 0.0189 0.0181 0.0183 0.0196 0.0097 0.0030 0.0042 -0.0051 -0.0117 -0.0087 -0.0055 -0.0070 -0.0040 -0.0009 0.0023 -0.0059 -0.0074 -0.0051 -0.0135 -0.0125 -0.0171 -0.0256 -0.0299 -0.0272 -0.0371 -0.0386 -0.0525 -0.0494 -0.0477 -0.0580 -0.0541 -0.0517 -0.0525 -0.0501 -0.0541 -0.0568 -0.0614 -0.0593 -0.0551 -0.0509 -0.0519 -0.0529 -0.0618 -0.0589 -0.0620 -0.0613 -0.0576 -0.0541 -0.0517 -0.0501 -0.0545 -0.0502 -0.0536 -0.0588 -0.0547 -0.0520 -0.0488 -0.0437 -0.0495 -0.0473 -0.0419 -0.0370 -0.0351 -0.0336 -0.0365 -0.0336 -0.0279 -0.0259 -0.0257 -0.0211 -0.0172 -0.0157 -0.0096 -0.0082 -0.0050 -0.0012 0.0007 0.0026 0.0078 0.0133 0.0103 0.0017 0.0085 0.0125 -0.0052 0.0047 0.0090" RANK_AT_ES="966.0000" RANK_SCORE_AT_ES="0.6912"/>
  <DTG RANKED_LIST="Ranked list_DGE_squamousT11b_vs_all adenosadeno_HSE13-NT copy.rnk" TEMPLATE="na_as_pre_ranked" GENESET="gene_sets.gmt#TABULA_MURIS_SENIS_LIMB_MUSCLE_SMOOTH_MUSCLE_CELL_AGEING" ES="0.1756" NES="0.6924" NP="0.8264" FDR="0.9604" FWER="1.0000" RND_ES="-0.2436 0.2392 -0.2652 0.5150 -0.2600 -0.2650 -0.2193 -0.2161 0.2337 0.1088 0.2039 0.3595 -0.1798 0.2132 -0.1663 0.3783 0.1126 0.2013 0.2272 -0.2584 -0.2547 0.2832 -0.3555 0.1563 0.1546 -0.2312 -0.2370 -0.2269 -0.1897 -0.2628 -0.1751 0.2787 0.2586 0.1909 0.2528 -0.1442 0.2719 0.2336 -0.2063 -0.2620 -0.1865 0.1488 0.2597 -0.2852 -0.1615 -0.3614 -0.3792 -0.2599 -0.1876 -0.2847 -0.2241 0.3397 0.2718 0.1686 -0.1349 -0.2518 0.1572 -0.2952 0.2253 0.5128 -0.3365 -0.2180 0.2126 -0.2522 0.2620 -0.2734 0.3722 0.2899 0.2065 -0.2739 -0.2953 -0.2300 0.1802 0.1195 0.2206 -0.2141 -0.2430 -0.1915 -0.2544 0.2250 0.2542 -0.1580 0.2911 -0.2077 -0.2298 0.2667 -0.2979 -0.2035 -0.1500 0.3973 -0.2365 0.1617 -0.2238 0.2457 -0.1471 0.1418 0.1669 0.2255 -0.1166 0.1968 0.3668 0.5583 0.1605 0.2811 -0.1799 -0.2387 0.3597 -0.4008 0.1301 -0.1634 -0.3325 -0.1914 0.2521 -0.1917 -0.2628 0.3254 0.2652 0.1962 0.1579 0.1887 0.2280 0.2704 -0.2337 -0.2128 -0.3104 -0.1930 0.4016 -0.1220 0.1767 -0.1481 -0.2785 -0.2335 -0.3209 -0.1303 -0.3123 -0.1945 -0.2904 -0.1359 -0.3226 -0.2167 0.2401 0.1679 0.3111 -0.2664 -0.2070 0.2129 0.1534 -0.1351 0.2021 0.3289 0.1293 -0.2739 0.1781 0.2966 0.2308 0.1798 -0.2847 0.2939 0.4271 -0.2443 -0.2740 0.2344 -0.2621 -0.1341 -0.1808 -0.2712 0.2094 0.2451 0.2179 0.2084 0.2427 -0.2382 0.2299 0.2582 -0.3797 -0.2221 0.2503 -0.3674 -0.1934 0.2948 -0.2928 0.2450 -0.2651 -0.3020 -0.1655 0.3249 0.2998 0.3097 -0.1658 0.3474 -0.2347 0.2254 -0.2903 0.3778 0.1457 0.2328 -0.1520 -0.1894 0.2752 0.1674 -0.2140 0.2530 0.2744 -0.2343 0.2296 -0.2367 0.5260 0.2639 -0.2218 0.3910 -0.2422 0.3356 0.1276 -0.2036 -0.2513 -0.2137 -0.2710 -0.2580 -0.1746 -0.3331 -0.2006 -0.2192 -0.2616 -0.3840 0.1519 0.2472 0.1688 0.2870 0.4012 -0.3208 -0.2044 -0.2263 -0.1427 0.2098 0.2819 0.4038 0.2296 0.2063 -0.1672 0.2403 -0.2586 -0.3398 0.1719 -0.1840 -0.2913 0.3432 -0.3075 0.3002 -0.2674 0.2458 0.3269 0.3452 -0.2307 0.2437 -0.3968 0.2789 -0.3080 0.3363 0.3088 -0.2813 0.2160 -0.1726 0.3223 0.2154 0.4235 0.3017 -0.2379 -0.1599 -0.2583 -0.2704 0.2178 0.2233 -0.1521 0.3250 -0.2750 -0.3645 -0.2184 -0.1361 0.2289 0.3746 -0.2101 0.2394 -0.1707 -0.1600 -0.1921 -0.1594 0.2585 -0.2404 0.1845 -0.1397 -0.2939 -0.2566 -0.3262 0.3067 -0.2154 -0.2480 -0.1279 -0.1575 0.3287 -0.3668 0.1872 0.3499 -0.1273 -0.1845 0.2801 0.2010 0.2381 -0.1647 -0.2408 -0.2778 0.3649 0.4729 0.2703 -0.2051 0.2067 -0.2311 -0.2853 0.1247 -0.2937 -0.2141 -0.3738 -0.3194 0.2465 0.2139 -0.1312 -0.3134 0.2159 -0.1841 0.2617 -0.2974 -0.1709 -0.1881 0.2944 0.1566 -0.1125 0.2437 -0.3845 -0.3323 0.2613 0.2984 0.3463 0.2034 0.2438 -0.3451 0.2995 0.2921 -0.1675 -0.2763 -0.2424 -0.1559 0.2361 0.3007 -0.2506 -0.3101 0.2601 -0.1678 -0.1859 -0.2436 0.2347 0.2611 0.1002 -0.1599 0.1933 0.1619 0.2274 0.2686 0.2387 0.3255 0.4691 0.3334 -0.2702 0.2469 0.2401 -0.2172 0.2028 -0.2943 -0.3642 -0.1761 0.1528 0.1850 -0.1875 -0.3148 -0.3464 0.3462 0.0828 0.3626 0.2404 -0.2804 -0.2594 -0.1902 -0.2133 0.2364 0.1968 0.1387 -0.2024 0.3945 0.2442 -0.1854 -0.2315 -0.2231 -0.2032 -0.2633 0.3241 0.1600 0.4823 0.2845 -0.2125 -0.2177 0.2586 -0.1675 0.1847 -0.2490 0.2092 -0.1884 -0.2166 -0.3203 0.2447 -0.2307 0.3075 0.2256 -0.2036 0.2210 0.1565 -0.1565 0.2743 -0.2718 -0.2868 0.2252 -0.1764 -0.1171 -0.1592 -0.3011 -0.2309 -0.1401 0.3809 0.2344 -0.1871 0.2184 0.2153 0.3196 0.2561 -0.2465 -0.2492 -0.2193 -0.2129 0.2057 -0.1591 -0.1776 0.2537 0.1248 0.2980 0.3217 0.2026 0.3109 -0.1453 -0.2425 0.3157 -0.1696 0.2548 -0.1719 -0.1716 -0.2455 0.1354 -0.2366 -0.1290 -0.1874 -0.3917 -0.2695 0.2343 0.4896 0.2263 -0.2732 -0.1618 -0.2576 -0.2200 0.2563 -0.1946 0.1456 0.2166 -0.1763 0.1218 0.2958 0.3147 -0.2107 -0.2572 -0.1183 -0.2523 0.3219 -0.2138 0.2054 0.1749 0.1959 -0.2468 0.2104 -0.1868 -0.1696 -0.1402 -0.3697 0.1805 -0.1607 -0.2440 0.2174 0.2834 0.3200 -0.2087 0.2233 0.2161 -0.1738 0.1877 -0.3368 -0.2101 -0.4607 0.3054 -0.2817 0.2427 0.3091 -0.1502 0.3600 0.3191 0.1990 0.1609 0.3101 0.1199 -0.1732 -0.2805 0.1373 0.2307 -0.1495 0.2778 0.1978 -0.1773 0.2877 0.1416 -0.2966 -0.1996 -0.1951 0.1127 0.3868 0.2403 -0.2840 0.3342 -0.2864 -0.1851 0.3331 0.3263 -0.1999 -0.2035 0.1861 -0.1916 0.4468 0.1363 -0.2712 -0.2523 0.2649 -0.3556 -0.1700 0.3058 -0.2473 0.2534 -0.1182 0.1725 0.3540 -0.2413 -0.3342 0.2784 0.2554 -0.1606 0.1774 0.3885 -0.1490 -0.3132 -0.2201 0.1347 0.2177 -0.1684 0.1705 -0.1910 -0.1383 0.4667 -0.2176 0.1705 -0.1842 0.2502 -0.1723 0.2290 0.3359 -0.2479 -0.3218 -0.0982 -0.2001 0.2363 -0.2159 0.3518 -0.2987 -0.4254 0.1658 -0.2917 0.1892 0.2192 -0.2360 -0.2628 0.1921 0.2350 -0.1862 -0.3223 0.4037 0.2428 0.2800 -0.2810 0.4478 0.2999 0.2263 0.3337 -0.2814 -0.2782 0.4554 0.2473 0.2395 -0.2181 0.3226 -0.1766 0.2404 -0.1480 0.2917 -0.2077 0.1547 -0.2752 -0.2442 -0.1781 0.2214 -0.1929 0.3207 0.1975 0.1627 -0.1747 0.2509 0.2445 0.3884 -0.2797 -0.3306 0.3137 -0.2562 0.1923 -0.3029 0.2344 -0.1811 -0.1690 0.1656 0.2998 -0.2747 0.1227 0.3724 0.2997 -0.2578 -0.2087 0.2588 -0.2960 -0.3035 -0.2120 0.3478 0.2045 0.2645 0.1639 0.1796 0.3124 -0.2913 -0.1966 -0.2795 -0.1541 0.1854 -0.2773 0.1718 -0.2512 -0.2341 -0.2833 0.3286 0.1333 -0.2220 0.1997 0.2678 0.1595 -0.2184 -0.1828 0.2161 -0.2517 -0.1801 -0.2973 0.3289 0.1733 0.3192 0.2256 -0.2103 0.1741 -0.2896 0.2379 -0.2156 -0.1509 -0.3688 0.4058 0.1706 -0.2644 -0.1871 0.1625 -0.2522 0.2029 0.2077 -0.3262 0.1874 0.3633 0.3321 -0.2727 0.1818 0.2530 -0.2230 0.2027 -0.2816 0.2949 0.2242 0.1150 0.2804 0.2095 -0.1580 -0.2200 -0.2546 -0.2099 -0.1856 0.2699 -0.3044 0.3241 0.2482 -0.2047 0.2175 0.2999 0.2706 -0.2226 -0.2497 -0.1912 -0.2320 -0.3661 0.2323 -0.3302 -0.2977 -0.2552 0.1234 -0.2762 0.3380 -0.2785 -0.2729 -0.1761 0.2061 0.2729 0.2878 0.1606 0.2083 -0.1908 0.1661 -0.2356 0.2342 -0.2462 -0.1906 0.1729 -0.2604 0.3533 -0.2884 0.3546 -0.1952 -0.1610 -0.3198 0.2050 0.2378 -0.1403 0.1628 0.3913 0.1571 0.1779 0.2202 0.1948 -0.4507 -0.2331 0.1602 0.1877 -0.2223 0.2539 0.1909 -0.2728 0.3675 0.3150 -0.2517 -0.2056 0.1684 -0.2809 0.2175 0.2575 -0.2403 0.3555 -0.3940 -0.2574 0.2739 0.2344 0.3938 -0.0933 0.3023 -0.1667 0.4048 -0.2148 -0.2459 0.3022 0.2063 -0.2134 -0.2749 -0.2913 -0.3541 0.2917 -0.2368 -0.1723 0.1013 -0.1923 0.1564 -0.1718 -0.2383 0.1870 0.2522 0.1157 -0.3283 -0.2092 0.1913 -0.2462 0.2711 0.2516 -0.2115 -0.1746 -0.3607 0.1084 -0.2211 0.2261 0.2582 -0.1718 0.2176 0.3813 0.3492 -0.2740 0.2026 -0.1888 0.2214 0.4475 -0.1562 0.2110 -0.1733 0.1956 -0.2668 0.3526 0.1891 0.1308 -0.1441 0.2465 -0.2333 0.1487 -0.2174 0.3593 0.2167 0.2451 0.1561 0.1922 0.2143 -0.2408 -0.2351 0.3068 -0.2215 0.1302 0.3513 -0.1479 -0.2771 -0.1988 0.3574 -0.1962 0.2571 -0.1243 0.2186 0.2813 0.3549 0.1646 0.1961 0.2804 0.3336 0.2259 -0.3249 0.3899 0.2548 0.3109 -0.3485 0.2995 0.2413 0.3409 0.1106 -0.2366 0.2109 -0.3009 -0.2882 -0.3086 -0.0971 -0.3233 -0.2431 -0.1725 -0.2850 -0.1459 0.2283 0.2116 0.1636 0.2158 -0.2101 -0.3204 -0.1246 0.2319 -0.2556 -0.1764 0.1691 0.1441 -0.2624 0.2551 0.2572 -0.2520 0.3483 0.2009 -0.2333 -0.1938 -0.1801 -0.2542 -0.1861 0.4151 -0.2437 0.1380 0.3638 -0.2864 0.1691 0.3136 -0.2374 -0.2246 0.4079 -0.3109 -0.2843 0.1989 0.3475 0.3020 -0.2557 0.2977 0.1509 -0.1661 -0.1868 0.2770 0.2677 -0.1288 0.3488 0.3959 0.2335 0.1354 0.2292 0.1952 0.2046 -0.2028 0.1916 -0.2888 -0.2763 0.4597 -0.1522 -0.2241 -0.1378 -0.1957 0.3491 -0.2293 0.3074 -0.2120 -0.2303 0.2683 0.2663 0.3202 -0.1950 0.2337 -0.2290 -0.3863 -0.2919 -0.2575 0.2590 -0.2101 0.2678 0.2702 -0.1842 0.1589 0.3636 -0.1779 0.2131 -0.3235 0.2305 0.1078 0.2831 0.2318 -0.1970 -0.3060 0.4843 0.2907 0.2069" HIT_INDICES="438 447 508 574 641 703 794 835 887 970 1021 1067 1075 1167 1391 1409 2007 2159 2243 2358 2388 2887 2962 3064 3412 3705 4043 4200 4239 4399 4551 4689" ES_PROFILE="-0.0429 0.0034 0.0350 0.0604 0.0807 0.0989 0.1071 0.1243 0.1374 0.1415 0.1505 0.1593 0.1756 0.1721 0.1419 0.1548 0.0498 0.0387 0.0423 0.0400 0.0557 -0.0233 -0.0132 -0.0078 -0.0505 -0.0781 -0.1091 -0.0982 -0.0613 -0.0438 -0.0163 0.0274" RANK_AT_ES="1075.0000" RANK_SCORE_AT_ES="0.5780"/>
  <DTG RANKED_LIST="Ranked list_DGE_squamousT11b_vs_all adenosadeno_HSE13-NT copy.rnk" TEMPLATE="na_as_pre_ranked" GENESET="gene_sets.gmt#TABULA_MURIS_SENIS_MARROW_MATURE_ALPHA_BETA_T_CELL_AGEING" ES="0.1311" NES="0.7220" NP="0.9165" FDR="0.9374" FWER="1.0000" RND_ES="-0.1098 0.1422 0.1546 -0.1794 -0.1364 0.1552 0.2219 0.2616 0.1808 0.2164 0.1732 0.2165 -0.1421 -0.1773 0.1701 0.2741 0.2596 0.1863 -0.1513 -0.1400 0.1751 0.1459 0.1735 0.1185 0.2853 0.1989 0.1623 0.2823 0.2074 -0.1719 0.2075 -0.1315 0.2496 0.1217 -0.1898 0.2421 0.1974 0.1521 0.1827 -0.1548 0.1347 -0.1382 -0.1564 0.1289 0.1962 -0.1583 0.1264 0.1624 0.1213 0.1366 0.1956 -0.1614 0.2062 -0.1803 -0.1670 0.2091 -0.1547 -0.1606 -0.1467 0.2117 -0.1684 0.1981 0.1355 -0.1798 0.1720 0.1822 0.2290 0.2457 0.2189 0.1567 0.2101 0.1623 0.1762 0.1402 0.1455 0.1446 0.1898 0.1632 0.1608 0.2010 0.1095 -0.1391 -0.1494 0.1985 -0.2310 0.1293 0.2373 0.1365 0.1201 0.2066 0.1063 -0.1520 -0.1356 0.1741 -0.1340 -0.1511 0.2217 0.1644 0.2061 -0.1605 0.1728 0.1763 -0.1571 0.2092 -0.1470 0.1327 0.2482 -0.1093 -0.1554 0.1406 0.2060 0.1350 -0.1729 0.1675 -0.1478 0.1831 0.1459 0.2223 0.2381 0.1470 0.1834 -0.1598 0.1455 0.1538 0.1608 -0.1686 0.2195 0.2709 0.2171 0.1283 0.1496 -0.1393 -0.1992 -0.1991 0.1783 0.1714 0.1907 0.1727 0.1701 -0.1334 0.1616 0.1683 0.2230 0.1568 0.2453 0.1506 -0.1546 0.2115 -0.1724 -0.1533 0.1171 -0.1930 0.1331 0.1307 0.2041 0.1281 0.1032 0.2448 0.1597 0.1621 0.1624 0.1831 -0.1477 -0.2180 -0.1586 0.1497 -0.1515 0.1883 0.2874 -0.2632 0.1857 0.2587 0.1607 0.1730 0.2013 0.1523 0.2295 0.1795 0.1134 0.2287 -0.1369 0.1961 -0.1560 -0.1256 0.1910 0.2152 0.1549 -0.1281 0.1793 0.1713 -0.1782 0.1387 -0.1699 0.1623 0.1845 0.1442 0.2617 0.1426 -0.1586 0.1729 0.1912 -0.1793 0.2325 0.2063 -0.1638 -0.1569 0.1506 0.1615 -0.1332 -0.1223 0.2313 0.2222 -0.1381 0.1853 0.1486 0.2593 -0.1940 0.1350 0.1989 -0.1646 0.2484 0.1031 0.1587 0.1600 0.3160 0.1718 0.2378 0.1372 0.1179 0.2252 0.1316 -0.1944 0.1840 0.1887 0.1886 0.1866 0.1909 0.1539 -0.1346 -0.1057 0.1468 -0.1513 -0.1591 -0.1417 -0.1528 0.2237 0.1614 0.1634 0.1971 0.1355 -0.1629 0.1199 0.1430 0.1644 -0.1258 -0.1334 -0.1206 0.1500 0.1961 0.2244 0.1752 0.1891 -0.1345 0.1029 0.2357 -0.2192 -0.1604 -0.2064 0.1849 -0.1757 -0.1567 -0.1554 0.1846 0.1176 0.2196 0.2403 0.1614 -0.1214 -0.1670 0.1416 0.1949 0.1298 0.1139 0.1643 -0.1657 0.1611 0.1534 -0.1368 0.2024 0.2510 -0.1290 -0.1796 0.1595 0.2980 0.1986 0.2051 0.1796 0.2302 0.1541 -0.1529 0.1263 0.1874 0.1869 0.1094 0.1750 0.1381 0.1776 0.1994 0.1799 -0.1536 0.1445 0.2358 0.1252 0.2130 0.1832 0.1928 0.2448 0.1943 0.2202 -0.1747 -0.2006 -0.1908 0.3273 -0.1819 -0.1834 -0.1600 0.1496 0.1498 0.1617 -0.1914 0.1286 -0.1645 0.1487 0.1971 -0.1290 0.2175 -0.1705 -0.1663 0.1748 0.1870 0.1456 0.1534 -0.1831 0.1605 0.1768 0.1818 0.1408 0.1143 0.2424 0.1680 0.2350 -0.1351 -0.1474 -0.1531 -0.1246 0.1658 0.2085 0.1922 0.1845 -0.2141 0.1811 -0.1382 0.2035 0.2209 0.1091 0.1403 0.1802 0.1609 -0.1548 0.1168 0.1824 -0.1356 0.2065 0.1597 -0.1386 0.1596 0.2354 -0.2003 0.1572 -0.1501 0.2204 0.1273 -0.1649 0.1672 -0.1374 -0.1451 0.2032 0.1201 0.2112 -0.1828 0.2010 0.1147 0.1169 0.1774 0.2209 -0.2170 0.2060 0.1455 -0.1666 0.1429 0.1658 0.1390 0.1160 0.2052 0.2940 0.2470 0.1403 0.2469 0.2334 0.1968 -0.1274 0.1571 0.1948 -0.1410 0.2255 0.2000 0.1907 0.1737 0.1799 -0.1642 0.1535 -0.1529 0.1654 0.2647 -0.1555 -0.2124 0.1859 0.2727 0.1871 -0.1811 -0.1390 0.2242 0.2038 -0.1573 -0.1885 -0.1650 0.1745 -0.2095 -0.1618 0.1621 0.1533 -0.1641 -0.1812 -0.2154 -0.1666 0.1839 -0.1343 -0.1408 0.1702 0.1881 0.1926 -0.1695 0.2433 0.1776 -0.1491 -0.1486 -0.1427 0.1592 0.1559 0.1434 0.1901 0.2407 0.1956 0.1913 0.2609 0.2283 0.2317 0.1486 0.1524 0.1913 0.2226 0.1572 0.1320 0.1816 -0.1620 -0.2023 -0.1420 0.1632 -0.1824 0.1780 0.2020 0.1197 0.1964 0.1961 0.1371 0.2579 0.1261 0.2051 0.1900 0.1535 0.1618 0.1538 -0.1819 -0.2423 0.1820 0.1782 -0.1286 0.1781 0.2537 -0.1886 -0.1557 -0.1591 0.2290 0.1505 -0.2129 0.1200 -0.1991 -0.1701 0.1501 0.1538 0.1949 -0.1443 0.2150 0.1860 -0.1271 0.1627 0.1536 0.1407 0.1702 0.1521 0.1722 -0.1560 0.1683 -0.1257 -0.1674 0.1553 -0.1479 -0.2300 0.2229 0.2087 0.1929 0.1355 -0.1352 0.2261 0.2358 0.1475 0.1800 0.1434 0.1154 0.1301 -0.1364 0.1526 0.1354 0.1787 0.2559 0.0945 0.2347 0.1474 -0.1723 0.2111 0.2035 0.1988 0.1563 0.1630 0.1909 0.2320 -0.0935 0.1819 0.2240 0.1098 0.1815 0.1799 -0.1304 0.1169 0.1697 0.2365 0.1464 0.2300 0.1719 -0.1897 0.1971 -0.1290 0.1865 0.1984 -0.1652 0.1272 -0.1486 0.1682 -0.1109 -0.1745 0.1895 0.1759 0.1350 0.2084 -0.1500 0.1612 -0.1273 0.2357 -0.2000 0.1632 0.1749 0.2367 -0.1666 0.1263 -0.1666 -0.1763 0.1366 -0.1898 -0.1600 0.2542 0.2295 0.1722 0.2014 0.1269 0.1452 -0.1564 0.1459 0.1252 0.2318 0.2075 0.2456 0.1744 -0.1684 0.1482 -0.1816 0.2358 -0.1429 0.2175 0.2063 0.1896 -0.1800 0.2066 0.2387 -0.1456 0.2468 -0.1599 -0.1344 0.1640 0.2578 -0.2034 -0.1979 0.2404 0.1710 -0.1793 -0.1394 -0.1747 -0.1251 0.1550 0.2565 -0.1406 0.1321 -0.1517 0.1934 0.1315 -0.1723 0.2143 0.1629 0.2515 -0.1320 0.2223 0.2078 -0.1540 0.1692 0.1821 0.1684 0.1992 0.1681 0.1873 -0.1605 0.2207 0.1953 -0.1668 -0.1381 -0.2080 0.1755 0.1482 0.1591 -0.1290 -0.1766 0.1919 0.1685 -0.1640 0.1840 0.1722 0.1649 0.2569 -0.1626 0.1760 0.2472 0.1962 0.1672 0.1996 0.1912 0.2123 0.2096 0.1984 0.2437 0.1476 -0.1443 -0.1349 -0.1621 -0.1619 0.1789 -0.1509 0.2197 0.2218 -0.1638 -0.1904 0.1669 0.1638 0.2609 0.1285 0.1692 0.1578 0.1556 0.2429 0.2029 0.1704 0.1149 0.1142 -0.1447 -0.1464 0.2221 0.2046 -0.1758 -0.1784 0.1664 0.1908 -0.1625 0.2064 -0.1446 0.1234 0.1622 0.2123 -0.1682 0.1685 0.1327 0.1736 0.1741 0.1627 -0.1488 -0.1530 0.1710 0.1571 -0.1602 0.2070 0.1731 -0.1856 0.1712 0.1906 -0.1294 -0.1666 -0.1111 0.1486 0.1890 -0.1298 0.1654 0.2304 0.2051 0.1412 0.1405 -0.0859 0.1364 0.2010 -0.1743 0.2013 0.2710 0.2940 -0.1319 -0.1885 0.2480 0.1849 0.1658 -0.1729 0.1529 0.1737 0.1492 -0.1641 0.2532 -0.1406 0.1611 0.1673 0.2474 0.1945 0.2115 0.2563 0.1436 0.3190 0.2463 0.1735 0.1793 -0.1451 0.1613 0.1786 0.1471 -0.1846 0.1874 -0.1184 0.2247 0.2318 0.1501 -0.1807 0.2209 -0.1494 -0.1335 0.1776 0.2409 0.1683 0.1515 0.1389 0.1597 0.1550 0.1320 0.1693 0.1354 -0.1610 -0.2135 -0.1403 0.1785 0.1816 0.1405 0.2021 0.1711 0.2064 0.1768 0.1907 0.1996 -0.1603 0.1634 -0.1691 0.1908 -0.1541 0.1322 0.1389 0.1599 0.1285 0.2626 0.1414 -0.1325 0.2471 0.1337 0.2099 0.2328 0.2193 0.2147 -0.1525 0.1326 -0.1214 -0.1369 0.1550 0.2384 -0.2110 0.1128 -0.1575 0.1464 0.1507 0.2311 0.1856 0.2415 -0.2163 -0.1563 0.1521 -0.1874 -0.1515 -0.1687 0.1890 0.1635 0.1868 0.1833 0.1593 0.0970 -0.1571 0.1568 0.1524 0.2195 0.1404 0.1135 0.1631 -0.1353 0.1613 -0.1710 0.1808 -0.1455 -0.1755 0.1901 -0.1733 0.1737 0.1645 0.1560 0.1918 0.1342 0.1642 0.2445 0.1480 0.1489 0.1967 0.2140 0.2079 0.1546 0.2084 0.1731 0.2240 -0.1742 0.2884 -0.1754 0.1488 0.1647 0.1613 -0.1311 -0.1477 0.1926 -0.1576 0.1664 -0.1487 0.2235 -0.1103 0.1514 0.2490 -0.1283 0.1817 -0.1396 0.2068 0.1698 0.1607 0.2243 -0.2247 0.1445 0.1962 0.1861 -0.2053 0.1684 0.1122 -0.1614 -0.2155 -0.1616 -0.1987 0.1432 0.1544 0.1340 0.1867 -0.1915 -0.2037 0.1490 0.1864 -0.2536 0.1432 0.1622 0.1968 0.2405 -0.1328 -0.1590 0.1934 0.1580 0.1713 -0.1672 -0.1879 0.1940 0.2411 0.1350 0.1538 -0.1472 0.1783 -0.1868 -0.1671 0.2129 0.1679 0.1917 -0.1763 0.1724 0.1337 -0.2021 -0.1426 0.1859 -0.1431 0.1845 0.2106 0.1521 0.1528 0.1289 0.1952 -0.1453 0.1244 0.1438 0.1999 -0.1124 -0.1833 -0.1599 0.1425 0.2272 0.1462 0.1643 0.1386 -0.1427 0.1205 0.2018 0.2794 0.1752 -0.1419 -0.1770 0.1753 0.1547 0.1594 0.2029 0.2033 0.2350 0.1652 -0.1310 0.1420 0.1393 0.2088" HIT_INDICES="134 159 244 289 314 345 350 360 365 442 447 489 529 530 536 544 579 584 601 672 692 735 746 778 794 822 842 862 881 941 942 976 977 997 1021 1023 1038 1043 1044 1048 1067 1116 1120 1128 1169 1192 1194 1235 1247 1257 1258 1266 1298 1299 1301 1305 1320 1324 1326 1341 1380 1425 1429 1453 1494 1505 1526 1541 1558 1574 1582 1584 1596 1648 1655 1659 1661 1670 1682 1685 1691 1697 1710 1730 1744 1777 1804 1837 1839 1856 1907 1929 1991 2003 2037 2086 2109 2163 2179 2210 2221 2250 2305 2311 2317 2327 2328 2348 2408 2428 2490 2493 2519 2535 2555 2573 2586 2594 2616 2673 2685 2712 2756 2764 2774 2813 2962 3032 3033 3052 3066 3072 3101 3116 3128 3148 3174 3196 3197 3249 3264 3271 3274 3378 3388 3412 3501 3544 3601 3644 3650 3726 3727 3740 3833 3876 3895 3904 3907 3918 3926 3935 4088 4441 4479 4531 4572 4672 4790" ES_PROFILE="-0.0076 0.0065 0.0036 0.0081 0.0162 0.0222 0.0336 0.0438 0.0547 0.0486 0.0580 0.0588 0.0594 0.0684 0.0763 0.0836 0.0845 0.0917 0.0961 0.0879 0.0904 0.0877 0.0917 0.0909 0.0934 0.0931 0.0944 0.0956 0.0968 0.0888 0.0935 0.0909 0.0953 0.0955 0.0947 0.0986 0.0996 0.1027 0.1067 0.1101 0.1101 0.1033 0.1062 0.1081 0.1028 0.1014 0.1045 0.0992 0.1002 0.1016 0.1050 0.1069 0.1036 0.1070 0.1102 0.1129 0.1133 0.1161 0.1193 0.1197 0.1150 0.1091 0.1119 0.1105 0.1055 0.1070 0.1063 0.1070 0.1072 0.1077 0.1099 0.1134 0.1147 0.1075 0.1100 0.1131 0.1167 0.1187 0.1202 0.1235 0.1263 0.1290 0.1303 0.1300 0.1311 0.1281 0.1265 0.1236 0.1273 0.1279 0.1212 0.1207 0.1118 0.1136 0.1107 0.1046 0.1042 0.0971 0.0983 0.0962 0.0985 0.0969 0.0898 0.0933 0.0967 0.0993 0.1039 0.1044 0.0963 0.0969 0.0885 0.0929 0.0923 0.0938 0.0946 0.0958 0.0981 0.1015 0.1019 0.0948 0.0975 0.0969 0.0928 0.0964 0.0996 0.0966 0.0702 0.0610 0.0665 0.0683 0.0711 0.0756 0.0753 0.0781 0.0814 0.0831 0.0836 0.0850 0.0908 0.0859 0.0889 0.0936 0.0992 0.0833 0.0876 0.0890 0.0766 0.0742 0.0690 0.0668 0.0726 0.0636 0.0708 0.0754 0.0632 0.0618 0.0656 0.0717 0.0790 0.0847 0.0910 0.0972 0.0731 0.0088 0.0125 0.0137 0.0180 0.0115 0.0064" RANK_AT_ES="1744.0000" RANK_SCORE_AT_ES="-0.5901"/>
  <DTG RANKED_LIST="Ranked list_DGE_squamousT11b_vs_all adenosadeno_HSE13-NT copy.rnk" TEMPLATE="na_as_pre_ranked" GENESET="gene_sets.gmt#TABULA_MURIS_SENIS_HEART_ENDOCARDIAL_CELL_AGEING" ES="0.2114" NES="0.7328" NP="0.7650" FDR="0.9326" FWER="1.0000" RND_ES="0.4468 -0.3621 0.2297 0.1729 0.4034 -0.2945 0.2374 0.2580 0.2343 0.2614 0.2281 0.3676 -0.2534 0.3092 -0.4734 0.2427 -0.2207 0.3077 -0.2626 0.2309 -0.2704 0.2594 0.1500 0.2676 0.3624 -0.2588 0.1920 0.3509 0.2250 0.2474 -0.1326 0.2546 0.2977 0.1802 -0.4056 -0.3159 0.1837 -0.2766 0.2051 -0.2549 0.3145 -0.2758 -0.1649 -0.2845 -0.1920 -0.3393 0.1804 -0.2894 -0.3665 -0.2841 0.2745 -0.2047 0.4038 -0.3862 0.2749 -0.2388 0.3310 -0.2284 -0.2971 0.3965 0.1613 -0.4186 0.3337 -0.2887 0.4316 -0.2186 0.3124 -0.3299 -0.1952 -0.1590 -0.4175 0.1823 0.2006 0.2638 -0.1488 -0.2121 0.3930 0.4458 0.2559 0.1966 0.3217 0.2752 -0.2559 -0.2711 -0.2306 -0.2484 0.4532 0.3145 -0.3424 -0.3316 -0.2319 -0.3545 0.3398 0.2043 0.4537 0.4054 0.1912 0.4125 0.2248 -0.1922 -0.3049 -0.1961 -0.2201 -0.2873 -0.4001 0.3347 -0.2610 -0.3671 0.3768 -0.2245 0.2795 0.2337 0.2934 0.4211 0.1357 0.2074 0.1412 -0.2696 0.2561 -0.2385 0.1509 0.3060 0.3838 0.2617 -0.4131 -0.2681 0.1713 0.3085 -0.3662 0.1628 0.2476 -0.2829 0.1690 0.1437 0.3741 -0.3176 -0.3419 0.2790 -0.3046 -0.4803 0.2849 -0.1874 -0.2442 0.3129 -0.4016 0.2190 -0.3286 0.2487 0.4957 -0.1937 -0.2494 0.5254 -0.2703 -0.2670 -0.2879 0.5335 0.2993 0.3194 0.2705 0.4991 0.2857 0.3352 -0.2096 0.3259 0.3493 0.3500 -0.4230 0.2677 0.3236 -0.1921 -0.2632 0.1868 0.2452 -0.1868 -0.3676 -0.2087 -0.1813 -0.1340 0.2154 0.2332 -0.1660 0.3519 -0.2287 -0.3180 -0.2377 -0.2602 -0.1770 0.2143 -0.2839 0.2079 -0.1536 -0.3487 0.1922 0.2226 -0.2576 0.3404 -0.3703 0.1879 -0.3425 0.4937 -0.2705 -0.2172 -0.2816 -0.1939 0.1326 0.1879 0.3260 -0.3154 -0.2189 0.2263 0.2522 0.5897 -0.3145 0.1955 0.4454 0.2516 -0.1782 -0.2073 0.1613 -0.1809 -0.3716 -0.2193 0.1423 0.2165 0.4840 0.2776 -0.2819 -0.2067 0.2389 -0.2166 -0.2054 0.4319 -0.2098 -0.2766 0.2553 0.2008 -0.3527 -0.2704 0.2379 0.2366 0.2663 0.3174 -0.2530 0.3515 0.2804 -0.1956 0.3104 0.4363 0.3642 -0.2832 0.3852 0.3169 0.2478 0.2504 -0.4079 0.3225 -0.2277 0.4128 0.4473 0.2587 -0.3700 -0.4059 0.3866 -0.2336 0.1472 0.2433 0.2075 0.2363 -0.2140 0.3029 0.1992 -0.1760 0.2926 0.3012 0.1302 -0.1681 0.3936 0.2239 0.3158 0.3316 0.4448 0.2218 -0.2417 -0.1470 0.1508 -0.2357 0.2118 -0.3048 -0.1108 -0.2491 0.2481 -0.2682 -0.1948 0.3028 -0.2791 0.2448 0.3236 0.4793 0.2398 0.2181 -0.2999 0.2038 0.4855 -0.3472 -0.2079 0.3913 0.3096 0.2010 -0.2568 -0.3012 -0.3261 -0.1622 -0.0903 -0.1806 0.3078 -0.2202 -0.5048 0.2477 0.5053 -0.3334 0.3056 -0.2947 -0.4450 0.3247 -0.3224 -0.3562 -0.2717 -0.3404 0.3506 -0.2316 -0.3092 0.1509 0.2053 0.3754 0.4550 0.4405 -0.2094 -0.1870 -0.2408 0.2578 0.3173 0.1787 0.2354 0.2137 -0.1944 0.6127 0.1783 0.3103 -0.1939 0.3350 -0.1547 -0.1891 -0.4412 0.2096 -0.2864 -0.3017 0.2057 0.1344 0.1622 0.1904 -0.2523 -0.3068 0.4566 0.3870 -0.1690 0.2003 -0.1850 -0.2079 0.4286 0.3154 -0.1929 -0.3179 -0.2510 -0.2696 0.2275 0.3318 -0.2324 -0.3547 0.3447 0.2601 0.3956 0.1375 -0.2969 0.2897 -0.1813 -0.1678 -0.2242 0.2456 0.2402 -0.2188 -0.2962 -0.2842 -0.2489 0.2824 -0.1189 0.4052 -0.3210 0.3759 -0.4826 -0.4386 0.2800 -0.3419 0.2747 -0.5145 -0.3016 0.1892 0.2541 0.1460 0.2944 -0.2373 0.2922 0.1908 -0.2322 -0.3692 0.3383 -0.1321 0.1513 0.2646 0.1669 0.3905 0.4099 0.2460 0.1670 0.3127 0.2733 0.3079 0.4452 -0.2195 -0.4303 0.2400 0.2269 -0.3113 -0.2461 -0.1375 0.2168 -0.1758 -0.3642 -0.3955 -0.2056 -0.1205 -0.2374 -0.2125 -0.2916 0.2932 -0.1139 0.1796 0.4261 0.2276 0.2613 -0.2321 0.4578 0.4665 0.4869 0.2974 0.2582 -0.3201 0.3052 0.4260 0.2594 -0.2825 0.2938 -0.3546 0.3259 0.3812 -0.2889 0.2895 0.2570 0.5517 -0.1961 0.3365 -0.2035 0.3245 0.2157 0.2792 -0.3236 0.2565 0.4505 -0.1891 0.2291 -0.2798 -0.1834 0.4035 0.3637 -0.1589 0.2777 0.1755 -0.2477 -0.1375 -0.2447 0.2088 -0.2411 0.4821 0.2434 -0.3250 -0.1830 0.2837 -0.4322 0.2861 0.2853 0.1782 0.1444 -0.2042 0.2045 0.1817 0.3639 -0.1328 -0.3646 -0.1683 -0.2543 0.2064 0.4319 -0.3067 0.1692 -0.4410 -0.1745 0.3637 -0.2375 0.1908 -0.2458 -0.3841 -0.3033 0.1313 0.2803 0.2212 0.1743 -0.3061 0.3711 0.1714 -0.2481 0.2124 0.2208 -0.3524 -0.2385 -0.2294 -0.2144 0.1993 0.2911 -0.2786 0.2073 0.3007 0.3651 -0.2045 -0.2075 0.2213 -0.4035 0.2039 -0.1885 -0.3027 0.1778 0.4105 -0.3389 -0.2773 -0.1378 -0.2262 0.3456 0.3612 0.4129 -0.2085 0.2278 -0.2807 -0.3027 0.2905 0.2839 -0.1873 -0.1027 0.2750 -0.3094 -0.2183 0.2495 0.1662 0.2186 0.1967 0.1728 0.1671 -0.2239 0.2380 -0.4119 -0.4193 -0.2844 -0.4995 0.2231 0.3800 0.3121 0.3570 0.4020 -0.4041 0.3760 -0.4337 0.2111 0.2136 0.3536 -0.2228 0.4444 -0.2095 0.2731 0.3396 0.5186 -0.2873 0.3948 0.3745 0.4819 -0.2369 0.2852 -0.3728 0.2689 -0.5142 -0.2366 0.3655 0.2811 -0.3018 -0.2121 -0.2312 0.2520 0.1399 -0.1805 0.2366 0.1574 -0.3699 -0.2527 0.3734 -0.2087 0.3318 -0.4094 0.3063 -0.1688 -0.2283 0.4303 0.3061 0.2675 -0.1700 0.2982 -0.1721 0.3218 0.2515 -0.3611 0.4335 0.2660 -0.2460 0.1406 0.3065 0.5154 0.1424 -0.2350 0.1385 0.4099 -0.1955 -0.2083 -0.2676 0.1639 0.4752 0.3307 0.3140 0.2827 0.2842 0.2457 0.2625 -0.2370 0.1724 -0.4828 -0.2035 0.1964 0.1698 0.0921 0.2005 -0.1873 0.2355 0.1888 0.3021 -0.2392 -0.2476 0.1683 -0.2230 0.3797 -0.3014 -0.4531 -0.3730 0.3491 0.2157 -0.4224 -0.2130 0.1866 0.1608 -0.2836 -0.2568 0.1750 0.3266 -0.3783 -0.2661 0.2638 -0.2351 -0.3933 0.3155 0.5784 -0.2376 0.5136 -0.4293 0.3638 0.1484 -0.4073 -0.2168 -0.4578 0.1610 0.2776 0.2497 -0.3456 -0.2044 0.3318 -0.3102 -0.2465 0.2837 0.2459 0.3640 0.4121 0.3030 0.1873 -0.3269 -0.2371 -0.3084 0.2394 0.2310 -0.2196 -0.3406 -0.3017 -0.2176 -0.3553 0.1882 0.2530 0.2344 -0.2613 -0.2772 0.1150 -0.3527 0.3202 -0.3256 -0.2920 0.2702 0.2540 0.4405 -0.2373 0.4391 -0.3293 -0.3230 0.3236 0.2915 0.2257 0.2793 -0.2716 0.4400 -0.2629 0.3090 -0.3244 0.2703 -0.2888 -0.2450 0.2585 -0.2557 0.1287 -0.1772 0.1974 -0.2589 0.2593 0.3578 0.5255 0.2606 0.4868 0.2376 -0.2166 -0.1564 -0.2631 0.3525 -0.3174 0.2243 -0.1938 0.2367 -0.1963 -0.1751 0.2703 0.3201 0.2562 -0.3249 0.3166 -0.2607 0.2941 0.2344 0.4582 0.3050 -0.3602 0.2618 0.1195 0.4701 -0.2840 0.4151 0.3153 0.3498 -0.2315 -0.2255 -0.2347 -0.1884 0.3545 -0.1810 0.3676 -0.2659 0.1867 -0.2337 0.3471 -0.2201 -0.1701 -0.2870 -0.3914 -0.2994 0.2022 -0.1536 0.2208 0.4765 -0.1845 0.3486 -0.2230 0.3990 0.2380 -0.1605 -0.3165 0.4225 -0.1362 -0.2148 0.3118 0.3522 -0.1820 -0.2326 -0.2361 0.1846 0.2175 0.2219 0.2297 0.2830 -0.3156 -0.2868 0.3703 0.3498 -0.1809 -0.3638 -0.2755 0.3007 -0.3255 0.2415 -0.2488 0.3251 -0.2018 -0.2689 0.3861 0.2727 -0.3828 -0.2279 0.2415 -0.1999 -0.2229 -0.2424 0.1694 -0.3500 0.2941 0.3771 -0.3169 0.2754 -0.1923 0.2850 -0.4025 -0.1842 0.3320 0.1440 -0.1850 -0.2799 -0.3609 0.1806 -0.1765 0.3248 0.2734 0.2368 0.3872 -0.3323 0.4777 0.2960 0.2066 0.1532 -0.2282 0.1743 -0.1024 0.2145 -0.1840 0.1604 0.3811 -0.2009 0.3514 0.1820 0.3448 0.1268 0.4064 0.3791 -0.2854 -0.2354 -0.3959 0.1638 -0.2258 -0.1957 0.1514 0.3673 -0.1549 -0.3312 -0.3560 0.2110 0.3865 0.5556 0.2148 -0.2286 0.3509 -0.2317 0.1931 -0.1640 0.3908 -0.1586 -0.2262 0.4102 0.2179 0.1888 0.3580 0.4893 -0.4062 -0.3638 0.3216 -0.1641 0.2329 0.4243 -0.2587 -0.3361 0.2192 0.2045 0.2081 0.2223 0.4716 0.3625 -0.3444 0.1959 0.1504 -0.2263 0.3165 0.2065 0.2306 0.2348 -0.3461 -0.3586 -0.2521 -0.2479 -0.3151 0.1977 0.1838 -0.2783 0.3118 0.1793 0.3509 0.2900 0.2702 0.3259 -0.3397 -0.1929 -0.1949 0.2351 0.3328 -0.1655 0.2969 -0.2372 -0.1247 -0.2954 -0.2494 0.2931 -0.2069 0.2200 -0.3854 -0.1630 -0.2999 0.2984 -0.1994 0.2432 0.2266 -0.4516 0.2654 0.2771 -0.2664 0.3891 -0.4555 0.4911 -0.3835 0.3218 -0.3428 -0.2235 0.2939 -0.1837 0.2047 0.2039 0.3570 0.2102 0.4661 -0.2137" HIT_INDICES="155 289 966 976 999 1021 1047 1273 1425 1644 1710 2201 2447 2763 2792 3148 3257 3905 4273 4330" ES_PROFILE="0.1202 0.2014 0.0959 0.1289 0.1575 0.1854 0.2114 0.1909 0.1869 0.1709 0.1872 0.1194 0.1051 0.0795 0.1140 0.0853 0.1097 0.0356 0.0349 0.1021" RANK_AT_ES="1047.0000" RANK_SCORE_AT_ES="0.6103"/>
[truncated: 1,068,787 more chars]
