# Supplementary material for: TMPRSS11B promotes an acidified microenvironment and immune suppression in squamous lung cancer
Source: EMBO Rep. 2025 Nov 10;26(24):6346–79. doi: 10.1038/s44319-025-00631-1 (PMC12714794; doi:10.1038/s44319-025-00631-1)
Supplement: Supplementary file 11 — Source data Fig. 6 [file 44319_2025_631_MOESM11_ESM.zip]

Archive with 379 entries (374 files):
- Figure 6/
- Figure 6/6A-B/
- Figure 6/6D-E/
- Figure 6/6A-B/.smbdeleteAAA500000096667a
- __MACOSX/Figure 6/6A-B/._.smbdeleteAAA500000096667a
- Figure 6/6A-B/HHSE13_NT_BFonly.tif
- Figure 6/6A-B/HHSE13_NT_Linked.tif
- Figure 6/6A-B/ICG signal_Lungs_Adeno Cre_NoCre_170um.pdf
- Figure 6/6A-B/ICG signal_Lungs_Adeno Cre_NoCre_170um.prism
- __MACOSX/Figure 6/6A-B/._ICG signal_Lungs_Adeno Cre_NoCre_170um.prism
- Figure 6/6A-B/ICG signal_Quantification.xlsx
- __MACOSX/Figure 6/6A-B/._ICG signal_Quantification.xlsx
- Figure 6/6A-B/No Cre_BFonly.tif
- Figure 6/6A-B/NoCre_Linked.tif
- Figure 6/6D-E/GSEA Broad Institute_low pH vs rest of the regions (high pH)/
- __MACOSX/Figure 6/6D-E/._GSEA Broad Institute_low pH vs rest of the regions (high pH)
- Figure 6/6D-E/pH-high vs pH-low_Ranked.xlsx
- __MACOSX/Figure 6/6D-E/._pH-high vs pH-low_Ranked.xlsx
- Figure 6/6D-E/pH-low vs pH-high Ranked_New.rnk
- __MACOSX/Figure 6/6D-E/._pH-low vs pH-high Ranked_New.rnk
- Figure 6/6D-E/pH-low vs pH-high_Analysis.xlsx
- __MACOSX/Figure 6/6D-E/._pH-low vs pH-high_Analysis.xlsx
- Figure 6/6D-E/pH-low vs pH-high_Ranked.rnk
- Figure 6/6D-E/Read Me.rtf
- __MACOSX/Figure 6/6D-E/._Read Me.rtf
- Figure 6/6D-E/GSEA Broad Institute_low pH vs rest of the regions (high pH)/DESCARTES_ORGANOGENESIS_ENDOTHELIAL_CELLS.html
- __MACOSX/Figure 6/6D-E/GSEA Broad Institute_low pH vs rest of the regions (high pH)/._DESCARTES_ORGANOGENESIS_ENDOTHELIAL_CELLS.html
- Figure 6/6D-E/GSEA Broad Institute_low pH vs rest of the regions (high pH)/DESCARTES_ORGANOGENESIS_ENDOTHELIAL_CELLS.tsv
- __MACOSX/Figure 6/6D-E/GSEA Broad Institute_low pH vs rest of the regions (high pH)/._DESCARTES_ORGANOGENESIS_ENDOTHELIAL_CELLS.tsv
- Figure 6/6D-E/GSEA Broad Institute_low pH vs rest of the regions (high pH)/DESCARTES_ORGANOGENESIS_EPITHELIAL_CELLS.html
- __MACOSX/Figure 6/6D-E/GSEA Broad Institute_low pH vs rest of the regions (high pH)/._DESCARTES_ORGANOGENESIS_EPITHELIAL_CELLS.html
- Figure 6/6D-E/GSEA Broad Institute_low pH vs rest of the regions (high pH)/DESCARTES_ORGANOGENESIS_EPITHELIAL_CELLS.tsv
- __MACOSX/Figure 6/6D-E/GSEA Broad Institute_low pH vs rest of the regions (high pH)/._DESCARTES_ORGANOGENESIS_EPITHELIAL_CELLS.tsv
- Figure 6/6D-E/GSEA Broad Institute_low pH vs rest of the regions (high pH)/DESCARTES_ORGANOGENESIS_HEPATOCYTES.html
- __MACOSX/Figure 6/6D-E/GSEA Broad Institute_low pH vs rest of the regions (high pH)/._DESCARTES_ORGANOGENESIS_HEPATOCYTES.html
- Figure 6/6D-E/GSEA Broad Institute_low pH vs rest of the regions (high pH)/DESCARTES_ORGANOGENESIS_HEPATOCYTES.tsv
- __MACOSX/Figure 6/6D-E/GSEA Broad Institute_low pH vs rest of the regions (high pH)/._DESCARTES_ORGANOGENESIS_HEPATOCYTES.tsv
- Figure 6/6D-E/GSEA Broad Institute_low pH vs rest of the regions (high pH)/DESCARTES_ORGANOGENESIS_WHITE_BLOOD_CELLS.html
- __MACOSX/Figure 6/6D-E/GSEA Broad Institute_low pH vs rest of the regions (high pH)/._DESCARTES_ORGANOGENESIS_WHITE_BLOOD_CELLS.html
- Figure 6/6D-E/GSEA Broad Institute_low pH vs rest of the regions (high pH)/DESCARTES_ORGANOGENESIS_WHITE_BLOOD_CELLS.tsv
- __MACOSX/Figure 6/6D-E/GSEA Broad Institute_low pH vs rest of the regions (high pH)/._DESCARTES_ORGANOGENESIS_WHITE_BLOOD_CELLS.tsv
- Figure 6/6D-E/GSEA Broad Institute_low pH vs rest of the regions (high pH)/edb/
- __MACOSX/Figure 6/6D-E/GSEA Broad Institute_low pH vs rest of the regions (high pH)/._edb
- Figure 6/6D-E/GSEA Broad Institute_low pH vs rest of the regions (high pH)/enplot_DESCARTES_ORGANOGENESIS_ENDOTHELIAL_CELLS_19.png
- __MACOSX/Figure 6/6D-E/GSEA Broad Institute_low pH vs rest of the regions (high pH)/._enplot_DESCARTES_ORGANOGENESIS_ENDOTHELIAL_CELLS_19.png
- Figure 6/6D-E/GSEA Broad Institute_low pH vs rest of the regions (high pH)/enplot_DESCARTES_ORGANOGENESIS_EPITHELIAL_CELLS_41.png
- __MACOSX/Figure 6/6D-E/GSEA Broad Institute_low pH vs rest of the regions (high pH)/._enplot_DESCARTES_ORGANOGENESIS_EPITHELIAL_CELLS_41.png
- Figure 6/6D-E/GSEA Broad Institute_low pH vs rest of the regions (high pH)/enplot_DESCARTES_ORGANOGENESIS_HEPATOCYTES_53.png
- __MACOSX/Figure 6/6D-E/GSEA Broad Institute_low pH vs rest of the regions (high pH)/._enplot_DESCARTES_ORGANOGENESIS_HEPATOCYTES_53.png
- Figure 6/6D-E/GSEA Broad Institute_low pH vs rest of the regions (high pH)/enplot_DESCARTES_ORGANOGENESIS_WHITE_BLOOD_CELLS_1.png
- __MACOSX/Figure 6/6D-E/GSEA Broad Institute_low pH vs rest of the regions (high pH)/._enplot_DESCARTES_ORGANOGENESIS_WHITE_BLOOD_CELLS_1.png
- Figure 6/6D-E/GSEA Broad Institute_low pH vs rest of the regions (high pH)/enplot_TABULA_MURIS_SENIS_BLADDER_BLADDER_UROTHELIAL_CELL_AGEING_79.png
- __MACOSX/Figure 6/6D-E/GSEA Broad Institute_low pH vs rest of the regions (high pH)/._enplot_TABULA_MURIS_SENIS_BLADDER_BLADDER_UROTHELIAL_CELL_AGEING_79.png
- Figure 6/6D-E/GSEA Broad Institute_low pH vs rest of the regions (high pH)/enplot_TABULA_MURIS_SENIS_BRAIN_MYELOID_MICROGLIAL_CELL_AGEING_11.png
- __MACOSX/Figure 6/6D-E/GSEA Broad Institute_low pH vs rest of the regions (high pH)/._enplot_TABULA_MURIS_SENIS_BRAIN_MYELOID_MICROGLIAL_CELL_AGEING_11.png
- Figure 6/6D-E/GSEA Broad Institute_low pH vs rest of the regions (high pH)/enplot_TABULA_MURIS_SENIS_BROWN_ADIPOSE_TISSUE_B_CELL_AGEING_13.png
- __MACOSX/Figure 6/6D-E/GSEA Broad Institute_low pH vs rest of the regions (high pH)/._enplot_TABULA_MURIS_SENIS_BROWN_ADIPOSE_TISSUE_B_CELL_AGEING_13.png
- Figure 6/6D-E/GSEA Broad Institute_low pH vs rest of the regions (high pH)/enplot_TABULA_MURIS_SENIS_BROWN_ADIPOSE_TISSUE_ENDOTHELIAL_CELL_AGEING_27.png
- __MACOSX/Figure 6/6D-E/GSEA Broad Institute_low pH vs rest of the regions (high pH)/._enplot_TABULA_MURIS_SENIS_BROWN_ADIPOSE_TISSUE_ENDOTHELIAL_CELL_AGEING_27.png
- Figure 6/6D-E/GSEA Broad Institute_low pH vs rest of the regions (high pH)/enplot_TABULA_MURIS_SENIS_GONADAL_ADIPOSE_TISSUE_B_CELL_AGEING_57.png
- __MACOSX/Figure 6/6D-E/GSEA Broad Institute_low pH vs rest of the regions (high pH)/._enplot_TABULA_MURIS_SENIS_GONADAL_ADIPOSE_TISSUE_B_CELL_AGEING_57.png
- Figure 6/6D-E/GSEA Broad Institute_low pH vs rest of the regions (high pH)/enplot_TABULA_MURIS_SENIS_HEART_FIBROBLAST_OF_CARDIAC_TISSUE_AGEING_31.png
- __MACOSX/Figure 6/6D-E/GSEA Broad Institute_low pH vs rest of the regions (high pH)/._enplot_TABULA_MURIS_SENIS_HEART_FIBROBLAST_OF_CARDIAC_TISSUE_AGEING_31.png
- Figure 6/6D-E/GSEA Broad Institute_low pH vs rest of the regions (high pH)/enplot_TABULA_MURIS_SENIS_HEART_MONOCYTE_AGEING_39.png
- __MACOSX/Figure 6/6D-E/GSEA Broad Institute_low pH vs rest of the regions (high pH)/._enplot_TABULA_MURIS_SENIS_HEART_MONOCYTE_AGEING_39.png
- Figure 6/6D-E/GSEA Broad Institute_low pH vs rest of the regions (high pH)/enplot_TABULA_MURIS_SENIS_KIDNEY_MACROPHAGE_AGEING_15.png
- __MACOSX/Figure 6/6D-E/GSEA Broad Institute_low pH vs rest of the regions (high pH)/._enplot_TABULA_MURIS_SENIS_KIDNEY_MACROPHAGE_AGEING_15.png
- Figure 6/6D-E/GSEA Broad Institute_low pH vs rest of the regions (high pH)/enplot_TABULA_MURIS_SENIS_LARGE_INTESTINE_ENTEROCYTE_OF_EPITHELIUM_OF_LARGE_INTESTINE_AGEING_63.png
- __MACOSX/Figure 6/6D-E/GSEA Broad Institute_low pH vs rest of the regions (high pH)/._enplot_TABULA_MURIS_SENIS_LARGE_INTESTINE_ENTEROCYTE_OF_EPITHELIUM_OF_LARGE_INTESTINE_AGEING_63.png
- Figure 6/6D-E/GSEA Broad Institute_low pH vs rest of the regions (high pH)/enplot_TABULA_MURIS_SENIS_LARGE_INTESTINE_INTESTINAL_CRYPT_STEM_CELL_AGEING_61.png
- __MACOSX/Figure 6/6D-E/GSEA Broad Institute_low pH vs rest of the regions (high pH)/._enplot_TABULA_MURIS_SENIS_LARGE_INTESTINE_INTESTINAL_CRYPT_STEM_CELL_AGEING_61.png
- Figure 6/6D-E/GSEA Broad Institute_low pH vs rest of the regions (high pH)/enplot_TABULA_MURIS_SENIS_LARGE_INTESTINE_LARGE_INTESTINE_GOBLET_CELL_AGEING_65.png
- __MACOSX/Figure 6/6D-E/GSEA Broad Institute_low pH vs rest of the regions (high pH)/._enplot_TABULA_MURIS_SENIS_LARGE_INTESTINE_LARGE_INTESTINE_GOBLET_CELL_AGEING_65.png
- Figure 6/6D-E/GSEA Broad Institute_low pH vs rest of the regions (high pH)/enplot_TABULA_MURIS_SENIS_LUNG_ALVEOLAR_MACROPHAGE_AGEING_9.png
- __MACOSX/Figure 6/6D-E/GSEA Broad Institute_low pH vs rest of the regions (high pH)/._enplot_TABULA_MURIS_SENIS_LUNG_ALVEOLAR_MACROPHAGE_AGEING_9.png
- Figure 6/6D-E/GSEA Broad Institute_low pH vs rest of the regions (high pH)/enplot_TABULA_MURIS_SENIS_LUNG_BRONCHIAL_SMOOTH_MUSCLE_CELL_AGEING_37.png
- __MACOSX/Figure 6/6D-E/GSEA Broad Institute_low pH vs rest of the regions (high pH)/._enplot_TABULA_MURIS_SENIS_LUNG_BRONCHIAL_SMOOTH_MUSCLE_CELL_AGEING_37.png
- Figure 6/6D-E/GSEA Broad Institute_low pH vs rest of the regions (high pH)/enplot_TABULA_MURIS_SENIS_LUNG_B_CELL_AGEING_25.png
- __MACOSX/Figure 6/6D-E/GSEA Broad Institute_low pH vs rest of the regions (high pH)/._enplot_TABULA_MURIS_SENIS_LUNG_B_CELL_AGEING_25.png
- Figure 6/6D-E/GSEA Broad Institute_low pH vs rest of the regions (high pH)/enplot_TABULA_MURIS_SENIS_MAMMARY_GLAND_B_CELL_AGEING_35.png
- __MACOSX/Figure 6/6D-E/GSEA Broad Institute_low pH vs rest of the regions (high pH)/._enplot_TABULA_MURIS_SENIS_MAMMARY_GLAND_B_CELL_AGEING_35.png
- Figure 6/6D-E/GSEA Broad Institute_low pH vs rest of the regions (high pH)/enplot_TABULA_MURIS_SENIS_MAMMARY_GLAND_LUMINAL_EPITHELIAL_CELL_OF_MAMMARY_GLAND_AGEING_55.png
- __MACOSX/Figure 6/6D-E/GSEA Broad Institute_low pH vs rest of the regions (high pH)/._enplot_TABULA_MURIS_SENIS_MAMMARY_GLAND_LUMINAL_EPITHELIAL_CELL_OF_MAMMARY_GLAND_AGEING_55.png
- Figure 6/6D-E/GSEA Broad Institute_low pH vs rest of the regions (high pH)/enplot_TABULA_MURIS_SENIS_MAMMARY_GLAND_T_CELL_AGEING_17.png
- __MACOSX/Figure 6/6D-E/GSEA Broad Institute_low pH vs rest of the regions (high pH)/._enplot_TABULA_MURIS_SENIS_MAMMARY_GLAND_T_CELL_AGEING_17.png
- Figure 6/6D-E/GSEA Broad Institute_low pH vs rest of the regions (high pH)/enplot_TABULA_MURIS_SENIS_MARROW_ERYTHROBLAST_AGEING_77.png
- __MACOSX/Figure 6/6D-E/GSEA Broad Institute_low pH vs rest of the regions (high pH)/._enplot_TABULA_MURIS_SENIS_MARROW_ERYTHROBLAST_AGEING_77.png
- Figure 6/6D-E/GSEA Broad Institute_low pH vs rest of the regions (high pH)/enplot_TABULA_MURIS_SENIS_MARROW_MACROPHAGE_AGEING_75.png
- __MACOSX/Figure 6/6D-E/GSEA Broad Institute_low pH vs rest of the regions (high pH)/._enplot_TABULA_MURIS_SENIS_MARROW_MACROPHAGE_AGEING_75.png
- Figure 6/6D-E/GSEA Broad Institute_low pH vs rest of the regions (high pH)/enplot_TABULA_MURIS_SENIS_MARROW_NAIVE_T_CELL_AGEING_71.png
- __MACOSX/Figure 6/6D-E/GSEA Broad Institute_low pH vs rest of the regions (high pH)/._enplot_TABULA_MURIS_SENIS_MARROW_NAIVE_T_CELL_AGEING_71.png
- Figure 6/6D-E/GSEA Broad Institute_low pH vs rest of the regions (high pH)/enplot_TABULA_MURIS_SENIS_PANCREAS_PANCREATIC_POLYPEPTIDE_CELL_AGEING_73.png
- __MACOSX/Figure 6/6D-E/GSEA Broad Institute_low pH vs rest of the regions (high pH)/._enplot_TABULA_MURIS_SENIS_PANCREAS_PANCREATIC_POLYPEPTIDE_CELL_AGEING_73.png
- Figure 6/6D-E/GSEA Broad Institute_low pH vs rest of the regions (high pH)/enplot_TABULA_MURIS_SENIS_SKIN_BASAL_CELL_OF_EPIDERMIS_AGEING_69.png
- __MACOSX/Figure 6/6D-E/GSEA Broad Institute_low pH vs rest of the regions (high pH)/._enplot_TABULA_MURIS_SENIS_SKIN_BASAL_CELL_OF_EPIDERMIS_AGEING_69.png
- Figure 6/6D-E/GSEA Broad Institute_low pH vs rest of the regions (high pH)/enplot_TABULA_MURIS_SENIS_SKIN_EPIDERMAL_CELL_AGEING_67.png
- __MACOSX/Figure 6/6D-E/GSEA Broad Institute_low pH vs rest of the regions (high pH)/._enplot_TABULA_MURIS_SENIS_SKIN_EPIDERMAL_CELL_AGEING_67.png
- Figure 6/6D-E/GSEA Broad Institute_low pH vs rest of the regions (high pH)/enplot_TABULA_MURIS_SENIS_SPLEEN_B_CELL_AGEING_33.png
- __MACOSX/Figure 6/6D-E/GSEA Broad Institute_low pH vs rest of the regions (high pH)/._enplot_TABULA_MURIS_SENIS_SPLEEN_B_CELL_AGEING_33.png
- Figure 6/6D-E/GSEA Broad Institute_low pH vs rest of the regions (high pH)/enplot_TABULA_MURIS_SENIS_SPLEEN_MACROPHAGE_AGEING_23.png
- __MACOSX/Figure 6/6D-E/GSEA Broad Institute_low pH vs rest of the regions (high pH)/._enplot_TABULA_MURIS_SENIS_SPLEEN_MACROPHAGE_AGEING_23.png
- Figure 6/6D-E/GSEA Broad Institute_low pH vs rest of the regions (high pH)/enplot_TABULA_MURIS_SENIS_TONGUE_BASAL_CELL_OF_EPIDERMIS_AGEING_49.png
- __MACOSX/Figure 6/6D-E/GSEA Broad Institute_low pH vs rest of the regions (high pH)/._enplot_TABULA_MURIS_SENIS_TONGUE_BASAL_CELL_OF_EPIDERMIS_AGEING_49.png
- Figure 6/6D-E/GSEA Broad Institute_low pH vs rest of the regions (high pH)/enplot_TABULA_MURIS_SENIS_TONGUE_KERATINOCYTE_AGEING_45.png
- __MACOSX/Figure 6/6D-E/GSEA Broad Institute_low pH vs rest of the regions (high pH)/._enplot_TABULA_MURIS_SENIS_TONGUE_KERATINOCYTE_AGEING_45.png
- Figure 6/6D-E/GSEA Broad Institute_low pH vs rest of the regions (high pH)/enplot_ZHANG_UTERUS_C12_MONOCYTE_5.png
- __MACOSX/Figure 6/6D-E/GSEA Broad Institute_low pH vs rest of the regions (high pH)/._enplot_ZHANG_UTERUS_C12_MONOCYTE_5.png
- Figure 6/6D-E/GSEA Broad Institute_low pH vs rest of the regions (high pH)/enplot_ZHANG_UTERUS_C13_EPITHELIAL1_CELL_47.png
- __MACOSX/Figure 6/6D-E/GSEA Broad Institute_low pH vs rest of the regions (high pH)/._enplot_ZHANG_UTERUS_C13_EPITHELIAL1_CELL_47.png
- Figure 6/6D-E/GSEA Broad Institute_low pH vs rest of the regions (high pH)/enplot_ZHANG_UTERUS_C1_REGENERATIVE_UP_51.png
- __MACOSX/Figure 6/6D-E/GSEA Broad Institute_low pH vs rest of the regions (high pH)/._enplot_ZHANG_UTERUS_C1_REGENERATIVE_UP_51.png
- Figure 6/6D-E/GSEA Broad Institute_low pH vs rest of the regions (high pH)/enplot_ZHANG_UTERUS_C2_REGENERATIVE_UP_59.png
- __MACOSX/Figure 6/6D-E/GSEA Broad Institute_low pH vs rest of the regions (high pH)/._enplot_ZHANG_UTERUS_C2_REGENERATIVE_UP_59.png
- Figure 6/6D-E/GSEA Broad Institute_low pH vs rest of the regions (high pH)/enplot_ZHANG_UTERUS_C5_MACROPHAGE_3.png
- __MACOSX/Figure 6/6D-E/GSEA Broad Institute_low pH vs rest of the regions (high pH)/._enplot_ZHANG_UTERUS_C5_MACROPHAGE_3.png
- Figure 6/6D-E/GSEA Broad Institute_low pH vs rest of the regions (high pH)/enplot_ZHANG_UTERUS_C6_ENDOTHELIAL_PLVAP_HIGH_CELL_29.png
- __MACOSX/Figure 6/6D-E/GSEA Broad Institute_low pH vs rest of the regions (high pH)/._enplot_ZHANG_UTERUS_C6_ENDOTHELIAL_PLVAP_HIGH_CELL_29.png
- Figure 6/6D-E/GSEA Broad Institute_low pH vs rest of the regions (high pH)/enplot_ZHANG_UTERUS_C7_EPITHELIAL2_CELL_43.png
- __MACOSX/Figure 6/6D-E/GSEA Broad Institute_low pH vs rest of the regions (high pH)/._enplot_ZHANG_UTERUS_C7_EPITHELIAL2_CELL_43.png
- Figure 6/6D-E/GSEA Broad Institute_low pH vs rest of the regions (high pH)/enplot_ZHANG_UTERUS_C8_NK_CELL_21.png
- __MACOSX/Figure 6/6D-E/GSEA Broad Institute_low pH vs rest of the regions (high pH)/._enplot_ZHANG_UTERUS_C8_NK_CELL_21.png
- Figure 6/6D-E/GSEA Broad Institute_low pH vs rest of the regions (high pH)/enplot_ZHANG_UTERUS_C9_DENDRITIC_CELL_7.png
- __MACOSX/Figure 6/6D-E/GSEA Broad Institute_low pH vs rest of the regions (high pH)/._enplot_ZHANG_UTERUS_C9_DENDRITIC_CELL_7.png
- Figure 6/6D-E/GSEA Broad Institute_low pH vs rest of the regions (high pH)/gene_set_sizes.tsv
- __MACOSX/Figure 6/6D-E/GSEA Broad Institute_low pH vs rest of the regions (high pH)/._gene_set_sizes.tsv
- Figure 6/6D-E/GSEA Broad Institute_low pH vs rest of the regions (high pH)/global_es_histogram.png
- __MACOSX/Figure 6/6D-E/GSEA Broad Institute_low pH vs rest of the regions (high pH)/._global_es_histogram.png
- Figure 6/6D-E/GSEA Broad Institute_low pH vs rest of the regions (high pH)/gsea_report_for_na_neg_1723659072606.html
- __MACOSX/Figure 6/6D-E/GSEA Broad Institute_low pH vs rest of the regions (high pH)/._gsea_report_for_na_neg_1723659072606.html
- Figure 6/6D-E/GSEA Broad Institute_low pH vs rest of the regions (high pH)/gsea_report_for_na_neg_1723659072606.tsv
- __MACOSX/Figure 6/6D-E/GSEA Broad Institute_low pH vs rest of the regions (high pH)/._gsea_report_for_na_neg_1723659072606.tsv
- Figure 6/6D-E/GSEA Broad Institute_low pH vs rest of the regions (high pH)/gsea_report_for_na_pos_1723659072606.html
- __MACOSX/Figure 6/6D-E/GSEA Broad Institute_low pH vs rest of the regions (high pH)/._gsea_report_for_na_pos_1723659072606.html
- Figure 6/6D-E/GSEA Broad Institute_low pH vs rest of the regions (high pH)/gsea_report_for_na_pos_1723659072606.tsv
- __MACOSX/Figure 6/6D-E/GSEA Broad Institute_low pH vs rest of the regions (high pH)/._gsea_report_for_na_pos_1723659072606.tsv
- Figure 6/6D-E/GSEA Broad Institute_low pH vs rest of the regions (high pH)/gset_rnd_es_dist_10.png
- __MACOSX/Figure 6/6D-E/GSEA Broad Institute_low pH vs rest of the regions (high pH)/._gset_rnd_es_dist_10.png
- Figure 6/6D-E/GSEA Broad Institute_low pH vs rest of the regions (high pH)/gset_rnd_es_dist_12.png
- __MACOSX/Figure 6/6D-E/GSEA Broad Institute_low pH vs rest of the regions (high pH)/._gset_rnd_es_dist_12.png
- Figure 6/6D-E/GSEA Broad Institute_low pH vs rest of the regions (high pH)/gset_rnd_es_dist_14.png
- __MACOSX/Figure 6/6D-E/GSEA Broad Institute_low pH vs rest of the regions (high pH)/._gset_rnd_es_dist_14.png
- Figure 6/6D-E/GSEA Broad Institute_low pH vs rest of the regions (high pH)/gset_rnd_es_dist_16.png
- __MACOSX/Figure 6/6D-E/GSEA Broad Institute_low pH vs rest of the regions (high pH)/._gset_rnd_es_dist_16.png
- Figure 6/6D-E/GSEA Broad Institute_low pH vs rest of the regions (high pH)/gset_rnd_es_dist_18.png
- __MACOSX/Figure 6/6D-E/GSEA Broad Institute_low pH vs rest of the regions (high pH)/._gset_rnd_es_dist_18.png
- Figure 6/6D-E/GSEA Broad Institute_low pH vs rest of the regions (high pH)/gset_rnd_es_dist_2.png
- __MACOSX/Figure 6/6D-E/GSEA Broad Institute_low pH vs rest of the regions (high pH)/._gset_rnd_es_dist_2.png
- Figure 6/6D-E/GSEA Broad Institute_low pH vs rest of the regions (high pH)/gset_rnd_es_dist_20.png
- __MACOSX/Figure 6/6D-E/GSEA Broad Institute_low pH vs rest of the regions (high pH)/._gset_rnd_es_dist_20.png
- Figure 6/6D-E/GSEA Broad Institute_low pH vs rest of the regions (high pH)/gset_rnd_es_dist_22.png
- __MACOSX/Figure 6/6D-E/GSEA Broad Institute_low pH vs rest of the regions (high pH)/._gset_rnd_es_dist_22.png
- Figure 6/6D-E/GSEA Broad Institute_low pH vs rest of the regions (high pH)/gset_rnd_es_dist_24.png
- __MACOSX/Figure 6/6D-E/GSEA Broad Institute_low pH vs rest of the regions (high pH)/._gset_rnd_es_dist_24.png
- Figure 6/6D-E/GSEA Broad Institute_low pH vs rest of the regions (high pH)/gset_rnd_es_dist_26.png
- __MACOSX/Figure 6/6D-E/GSEA Broad Institute_low pH vs rest of the regions (high pH)/._gset_rnd_es_dist_26.png
- Figure 6/6D-E/GSEA Broad Institute_low pH vs rest of the regions (high pH)/gset_rnd_es_dist_28.png
- __MACOSX/Figure 6/6D-E/GSEA Broad Institute_low pH vs rest of the regions (high pH)/._gset_rnd_es_dist_28.png
- Figure 6/6D-E/GSEA Broad Institute_low pH vs rest of the regions (high pH)/gset_rnd_es_dist_30.png
- __MACOSX/Figure 6/6D-E/GSEA Broad Institute_low pH vs rest of the regions (high pH)/._gset_rnd_es_dist_30.png
- Figure 6/6D-E/GSEA Broad Institute_low pH vs rest of the regions (high pH)/gset_rnd_es_dist_32.png
- __MACOSX/Figure 6/6D-E/GSEA Broad Institute_low pH vs rest of the regions (high pH)/._gset_rnd_es_dist_32.png
- Figure 6/6D-E/GSEA Broad Institute_low pH vs rest of the regions (high pH)/gset_rnd_es_dist_34.png
- __MACOSX/Figure 6/6D-E/GSEA Broad Institute_low pH vs rest of the regions (high pH)/._gset_rnd_es_dist_34.png
- Figure 6/6D-E/GSEA Broad Institute_low pH vs rest of the regions (high pH)/gset_rnd_es_dist_36.png
- __MACOSX/Figure 6/6D-E/GSEA Broad Institute_low pH vs rest of the regions (high pH)/._gset_rnd_es_dist_36.png
- Figure 6/6D-E/GSEA Broad Institute_low pH vs rest of the regions (high pH)/gset_rnd_es_dist_38.png
- __MACOSX/Figure 6/6D-E/GSEA Broad Institute_low pH vs rest of the regions (high pH)/._gset_rnd_es_dist_38.png
- Figure 6/6D-E/GSEA Broad Institute_low pH vs rest of the regions (high pH)/gset_rnd_es_dist_4.png
- __MACOSX/Figure 6/6D-E/GSEA Broad Institute_low pH vs rest of the regions (high pH)/._gset_rnd_es_dist_4.png
- Figure 6/6D-E/GSEA Broad Institute_low pH vs rest of the regions (high pH)/gset_rnd_es_dist_40.png
- __MACOSX/Figure 6/6D-E/GSEA Broad Institute_low pH vs rest of the regions (high pH)/._gset_rnd_es_dist_40.png
- Figure 6/6D-E/GSEA Broad Institute_low pH vs rest of the regions (high pH)/gset_rnd_es_dist_42.png
- __MACOSX/Figure 6/6D-E/GSEA Broad Institute_low pH vs rest of the regions (high pH)/._gset_rnd_es_dist_42.png
- Figure 6/6D-E/GSEA Broad Institute_low pH vs rest of the regions (high pH)/gset_rnd_es_dist_44.png
- __MACOSX/Figure 6/6D-E/GSEA Broad Institute_low pH vs rest of the regions (high pH)/._gset_rnd_es_dist_44.png
- Figure 6/6D-E/GSEA Broad Institute_low pH vs rest of the regions (high pH)/gset_rnd_es_dist_46.png
- __MACOSX/Figure 6/6D-E/GSEA Broad Institute_low pH vs rest of the regions (high pH)/._gset_rnd_es_dist_46.png
- Figure 6/6D-E/GSEA Broad Institute_low pH vs rest of the regions (high pH)/gset_rnd_es_dist_48.png
- __MACOSX/Figure 6/6D-E/GSEA Broad Institute_low pH vs rest of the regions (high pH)/._gset_rnd_es_dist_48.png
- Figure 6/6D-E/GSEA Broad Institute_low pH vs rest of the regions (high pH)/gset_rnd_es_dist_50.png
- __MACOSX/Figure 6/6D-E/GSEA Broad Institute_low pH vs rest of the regions (high pH)/._gset_rnd_es_dist_50.png
- Figure 6/6D-E/GSEA Broad Institute_low pH vs rest of the regions (high pH)/gset_rnd_es_dist_52.png
- __MACOSX/Figure 6/6D-E/GSEA Broad Institute_low pH vs rest of the regions (high pH)/._gset_rnd_es_dist_52.png
- Figure 6/6D-E/GSEA Broad Institute_low pH vs rest of the regions (high pH)/gset_rnd_es_dist_54.png
- __MACOSX/Figure 6/6D-E/GSEA Broad Institute_low pH vs rest of the regions (high pH)/._gset_rnd_es_dist_54.png
- Figure 6/6D-E/GSEA Broad Institute_low pH vs rest of the regions (high pH)/gset_rnd_es_dist_56.png
- __MACOSX/Figure 6/6D-E/GSEA Broad Institute_low pH vs rest of the regions (high pH)/._gset_rnd_es_dist_56.png
- Figure 6/6D-E/GSEA Broad Institute_low pH vs rest of the regions (high pH)/gset_rnd_es_dist_58.png
- __MACOSX/Figure 6/6D-E/GSEA Broad Institute_low pH vs rest of the regions (high pH)/._gset_rnd_es_dist_58.png
- Figure 6/6D-E/GSEA Broad Institute_low pH vs rest of the regions (high pH)/gset_rnd_es_dist_6.png
- __MACOSX/Figure 6/6D-E/GSEA Broad Institute_low pH vs rest of the regions (high pH)/._gset_rnd_es_dist_6.png
- Figure 6/6D-E/GSEA Broad Institute_low pH vs rest of the regions (high pH)/gset_rnd_es_dist_60.png
- __MACOSX/Figure 6/6D-E/GSEA Broad Institute_low pH vs rest of the regions (high pH)/._gset_rnd_es_dist_60.png
- Figure 6/6D-E/GSEA Broad Institute_low pH vs rest of the regions (high pH)/gset_rnd_es_dist_62.png
- __MACOSX/Figure 6/6D-E/GSEA Broad Institute_low pH vs rest of the regions (high pH)/._gset_rnd_es_dist_62.png
- Figure 6/6D-E/GSEA Broad Institute_low pH vs rest of the regions (high pH)/gset_rnd_es_dist_64.png
- __MACOSX/Figure 6/6D-E/GSEA Broad Institute_low pH vs rest of the regions (high pH)/._gset_rnd_es_dist_64.png
- Figure 6/6D-E/GSEA Broad Institute_low pH vs rest of the regions (high pH)/gset_rnd_es_dist_66.png
- __MACOSX/Figure 6/6D-E/GSEA Broad Institute_low pH vs rest of the regions (high pH)/._gset_rnd_es_dist_66.png
- Figure 6/6D-E/GSEA Broad Institute_low pH vs rest of the regions (high pH)/gset_rnd_es_dist_68.png
- __MACOSX/Figure 6/6D-E/GSEA Broad Institute_low pH vs rest of the regions (high pH)/._gset_rnd_es_dist_68.png
- Figure 6/6D-E/GSEA Broad Institute_low pH vs rest of the regions (high pH)/gset_rnd_es_dist_70.png
- __MACOSX/Figure 6/6D-E/GSEA Broad Institute_low pH vs rest of the regions (high pH)/._gset_rnd_es_dist_70.png
- Figure 6/6D-E/GSEA Broad Institute_low pH vs rest of the regions (high pH)/gset_rnd_es_dist_72.png
- __MACOSX/Figure 6/6D-E/GSEA Broad Institute_low pH vs rest of the regions (high pH)/._gset_rnd_es_dist_72.png
- Figure 6/6D-E/GSEA Broad Institute_low pH vs rest of the regions (high pH)/gset_rnd_es_dist_74.png
- __MACOSX/Figure 6/6D-E/GSEA Broad Institute_low pH vs rest of the regions (high pH)/._gset_rnd_es_dist_74.png
- Figure 6/6D-E/GSEA Broad Institute_low pH vs rest of the regions (high pH)/gset_rnd_es_dist_76.png
- __MACOSX/Figure 6/6D-E/GSEA Broad Institute_low pH vs rest of the regions (high pH)/._gset_rnd_es_dist_76.png
- Figure 6/6D-E/GSEA Broad Institute_low pH vs rest of the regions (high pH)/gset_rnd_es_dist_78.png
- __MACOSX/Figure 6/6D-E/GSEA Broad Institute_low pH vs rest of the regions (high pH)/._gset_rnd_es_dist_78.png
- Figure 6/6D-E/GSEA Broad Institute_low pH vs rest of the regions (high pH)/gset_rnd_es_dist_8.png
- __MACOSX/Figure 6/6D-E/GSEA Broad Institute_low pH vs rest of the regions (high pH)/._gset_rnd_es_dist_8.png
- Figure 6/6D-E/GSEA Broad Institute_low pH vs rest of the regions (high pH)/gset_rnd_es_dist_80.png
- __MACOSX/Figure 6/6D-E/GSEA Broad Institute_low pH vs rest of the regions (high pH)/._gset_rnd_es_dist_80.png
- Figure 6/6D-E/GSEA Broad Institute_low pH vs rest of the regions (high pH)/index.html
- __MACOSX/Figure 6/6D-E/GSEA Broad Institute_low pH vs rest of the regions (high pH)/._index.html
- Figure 6/6D-E/GSEA Broad Institute_low pH vs rest of the regions (high pH)/my_analysis.GseaPreranked.1723659072606.rpt
- __MACOSX/Figure 6/6D-E/GSEA Broad Institute_low pH vs rest of the regions (high pH)/._my_analysis.GseaPreranked.1723659072606.rpt
- Figure 6/6D-E/GSEA Broad Institute_low pH vs rest of the regions (high pH)/neg_snapshot.html
- __MACOSX/Figure 6/6D-E/GSEA Broad Institute_low pH vs rest of the regions (high pH)/._neg_snapshot.html
- Figure 6/6D-E/GSEA Broad Institute_low pH vs rest of the regions (high pH)/pos_snapshot.html
- __MACOSX/Figure 6/6D-E/GSEA Broad Institute_low pH vs rest of the regions (high pH)/._pos_snapshot.html
- Figure 6/6D-E/GSEA Broad Institute_low pH vs rest of the regions (high pH)/pvalues_vs_nes_plot.png
- __MACOSX/Figure 6/6D-E/GSEA Broad Institute_low pH vs rest of the regions (high pH)/._pvalues_vs_nes_plot.png
- Figure 6/6D-E/GSEA Broad Institute_low pH vs rest of the regions (high pH)/ranked_gene_list_na_pos_versus_na_neg_1723659072606.tsv
- __MACOSX/Figure 6/6D-E/GSEA Broad Institute_low pH vs rest of the regions (high pH)/._ranked_gene_list_na_pos_versus_na_neg_1723659072606.tsv
- Figure 6/6D-E/GSEA Broad Institute_low pH vs rest of the regions (high pH)/TABULA_MURIS_SENIS_BLADDER_BLADDER_UROTHELIAL_CELL_AGEING.html
- __MACOSX/Figure 6/6D-E/GSEA Broad Institute_low pH vs rest of the regions (high pH)/._TABULA_MURIS_SENIS_BLADDER_BLADDER_UROTHELIAL_CELL_AGEING.html
- Figure 6/6D-E/GSEA Broad Institute_low pH vs rest of the regions (high pH)/TABULA_MURIS_SENIS_BLADDER_BLADDER_UROTHELIAL_CELL_AGEING.tsv
- __MACOSX/Figure 6/6D-E/GSEA Broad Institute_low pH vs rest of the regions (high pH)/._TABULA_MURIS_SENIS_BLADDER_BLADDER_UROTHELIAL_CELL_AGEING.tsv
- Figure 6/6D-E/GSEA Broad Institute_low pH vs rest of the regions (high pH)/TABULA_MURIS_SENIS_BRAIN_MYELOID_MICROGLIAL_CELL_AGEING.html
- __MACOSX/Figure 6/6D-E/GSEA Broad Institute_low pH vs rest of the regions (high pH)/._TABULA_MURIS_SENIS_BRAIN_MYELOID_MICROGLIAL_CELL_AGEING.html
- Figure 6/6D-E/GSEA Broad Institute_low pH vs rest of the regions (high pH)/TABULA_MURIS_SENIS_BRAIN_MYELOID_MICROGLIAL_CELL_AGEING.tsv
- __MACOSX/Figure 6/6D-E/GSEA Broad Institute_low pH vs rest of the regions (high pH)/._TABULA_MURIS_SENIS_BRAIN_MYELOID_MICROGLIAL_CELL_AGEING.tsv
- Figure 6/6D-E/GSEA Broad Institute_low pH vs rest of the regions (high pH)/TABULA_MURIS_SENIS_BROWN_ADIPOSE_TISSUE_B_CELL_AGEING.html
- __MACOSX/Figure 6/6D-E/GSEA Broad Institute_low pH vs rest of the regions (high pH)/._TABULA_MURIS_SENIS_BROWN_ADIPOSE_TISSUE_B_CELL_AGEING.html
- Figure 6/6D-E/GSEA Broad Institute_low pH vs rest of the regions (high pH)/TABULA_MURIS_SENIS_BROWN_ADIPOSE_TISSUE_B_CELL_AGEING.tsv
- __MACOSX/Figure 6/6D-E/GSEA Broad Institute_low pH vs rest of the regions (high pH)/._TABULA_MURIS_SENIS_BROWN_ADIPOSE_TISSUE_B_CELL_AGEING.tsv
- Figure 6/6D-E/GSEA Broad Institute_low pH vs rest of the regions (high pH)/TABULA_MURIS_SENIS_BROWN_ADIPOSE_TISSUE_ENDOTHELIAL_CELL_AGEING.html
- __MACOSX/Figure 6/6D-E/GSEA Broad Institute_low pH vs rest of the regions (high pH)/._TABULA_MURIS_SENIS_BROWN_ADIPOSE_TISSUE_ENDOTHELIAL_CELL_AGEING.html
- Figure 6/6D-E/GSEA Broad Institute_low pH vs rest of the regions (high pH)/TABULA_MURIS_SENIS_BROWN_ADIPOSE_TISSUE_ENDOTHELIAL_CELL_AGEING.tsv
- __MACOSX/Figure 6/6D-E/GSEA Broad Institute_low pH vs rest of the regions (high pH)/._TABULA_MURIS_SENIS_BROWN_ADIPOSE_TISSUE_ENDOTHELIAL_CELL_AGEING.tsv
- Figure 6/6D-E/GSEA Broad Institute_low pH vs rest of the regions (high pH)/TABULA_MURIS_SENIS_GONADAL_ADIPOSE_TISSUE_B_CELL_AGEING.html
- __MACOSX/Figure 6/6D-E/GSEA Broad Institute_low pH vs rest of the regions (high pH)/._TABULA_MURIS_SENIS_GONADAL_ADIPOSE_TISSUE_B_CELL_AGEING.html
- Figure 6/6D-E/GSEA Broad Institute_low pH vs rest of the regions (high pH)/TABULA_MURIS_SENIS_GONADAL_ADIPOSE_TISSUE_B_CELL_AGEING.tsv
- __MACOSX/Figure 6/6D-E/GSEA Broad Institute_low pH vs rest of the regions (high pH)/._TABULA_MURIS_SENIS_GONADAL_ADIPOSE_TISSUE_B_CELL_AGEING.tsv
- Figure 6/6D-E/GSEA Broad Institute_low pH vs rest of the regions (high pH)/TABULA_MURIS_SENIS_HEART_FIBROBLAST_OF_CARDIAC_TISSUE_AGEING.html
- __MACOSX/Figure 6/6D-E/GSEA Broad Institute_low pH vs rest of the regions (high pH)/._TABULA_MURIS_SENIS_HEART_FIBROBLAST_OF_CARDIAC_TISSUE_AGEING.html
- Figure 6/6D-E/GSEA Broad Institute_low pH vs rest of the regions (high pH)/TABULA_MURIS_SENIS_HEART_FIBROBLAST_OF_CARDIAC_TISSUE_AGEING.tsv
- __MACOSX/Figure 6/6D-E/GSEA Broad Institute_low pH vs rest of the regions (high pH)/._TABULA_MURIS_SENIS_HEART_FIBROBLAST_OF_CARDIAC_TISSUE_AGEING.tsv
- Figure 6/6D-E/GSEA Broad Institute_low pH vs rest of the regions (high pH)/TABULA_MURIS_SENIS_HEART_MONOCYTE_AGEING.html
- __MACOSX/Figure 6/6D-E/GSEA Broad Institute_low pH vs rest of the regions (high pH)/._TABULA_MURIS_SENIS_HEART_MONOCYTE_AGEING.html
- Figure 6/6D-E/GSEA Broad Institute_low pH vs rest of the regions (high pH)/TABULA_MURIS_SENIS_HEART_MONOCYTE_AGEING.tsv
- __MACOSX/Figure 6/6D-E/GSEA Broad Institute_low pH vs rest of the regions (high pH)/._TABULA_MURIS_SENIS_HEART_MONOCYTE_AGEING.tsv
- Figure 6/6D-E/GSEA Broad Institute_low pH vs rest of the regions (high pH)/TABULA_MURIS_SENIS_KIDNEY_MACROPHAGE_AGEING.html
- __MACOSX/Figure 6/6D-E/GSEA Broad Institute_low pH vs rest of the regions (high pH)/._TABULA_MURIS_SENIS_KIDNEY_MACROPHAGE_AGEING.html
- Figure 6/6D-E/GSEA Broad Institute_low pH vs rest of the regions (high pH)/TABULA_MURIS_SENIS_KIDNEY_MACROPHAGE_AGEING.tsv
- __MACOSX/Figure 6/6D-E/GSEA Broad Institute_low pH vs rest of the regions (high pH)/._TABULA_MURIS_SENIS_KIDNEY_MACROPHAGE_AGEING.tsv
- Figure 6/6D-E/GSEA Broad Institute_low pH vs rest of the regions (high pH)/TABULA_MURIS_SENIS_LARGE_INTESTINE_ENTEROCYTE_OF_EPITHELIUM_OF_LARGE_INTESTINE_AGEING.html
- __MACOSX/Figure 6/6D-E/GSEA Broad Institute_low pH vs rest of the regions (high pH)/._TABULA_MURIS_SENIS_LARGE_INTESTINE_ENTEROCYTE_OF_EPITHELIUM_OF_LARGE_INTESTINE_AGEING.html
- Figure 6/6D-E/GSEA Broad Institute_low pH vs rest of the regions (high pH)/TABULA_MURIS_SENIS_LARGE_INTESTINE_ENTEROCYTE_OF_EPITHELIUM_OF_LARGE_INTESTINE_AGEING.tsv
- __MACOSX/Figure 6/6D-E/GSEA Broad Institute_low pH vs rest of the regions (high pH)/._TABULA_MURIS_SENIS_LARGE_INTESTINE_ENTEROCYTE_OF_EPITHELIUM_OF_LARGE_INTESTINE_AGEING.tsv
- Figure 6/6D-E/GSEA Broad Institute_low pH vs rest of the regions (high pH)/TABULA_MURIS_SENIS_LARGE_INTESTINE_INTESTINAL_CRYPT_STEM_CELL_AGEING.html
- __MACOSX/Figure 6/6D-E/GSEA Broad Institute_low pH vs rest of the regions (high pH)/._TABULA_MURIS_SENIS_LARGE_INTESTINE_INTESTINAL_CRYPT_STEM_CELL_AGEING.html
- Figure 6/6D-E/GSEA Broad Institute_low pH vs rest of the regions (high pH)/TABULA_MURIS_SENIS_LARGE_INTESTINE_INTESTINAL_CRYPT_STEM_CELL_AGEING.tsv
- __MACOSX/Figure 6/6D-E/GSEA Broad Institute_low pH vs rest of the regions (high pH)/._TABULA_MURIS_SENIS_LARGE_INTESTINE_INTESTINAL_CRYPT_STEM_CELL_AGEING.tsv
- Figure 6/6D-E/GSEA Broad Institute_low pH vs rest of the regions (high pH)/TABULA_MURIS_SENIS_LARGE_INTESTINE_LARGE_INTESTINE_GOBLET_CELL_AGEING.html
- __MACOSX/Figure 6/6D-E/GSEA Broad Institute_low pH vs rest of the regions (high pH)/._TABULA_MURIS_SENIS_LARGE_INTESTINE_LARGE_INTESTINE_GOBLET_CELL_AGEING.html
- Figure 6/6D-E/GSEA Broad Institute_low pH vs rest of the regions (high pH)/TABULA_MURIS_SENIS_LARGE_INTESTINE_LARGE_INTESTINE_GOBLET_CELL_AGEING.tsv
- __MACOSX/Figure 6/6D-E/GSEA Broad Institute_low pH vs rest of the regions (high pH)/._TABULA_MURIS_SENIS_LARGE_INTESTINE_LARGE_INTESTINE_GOBLET_CELL_AGEING.tsv
- Figure 6/6D-E/GSEA Broad Institute_low pH vs rest of the regions (high pH)/TABULA_MURIS_SENIS_LUNG_ALVEOLAR_MACROPHAGE_AGEING.html
- __MACOSX/Figure 6/6D-E/GSEA Broad Institute_low pH vs rest of the regions (high pH)/._TABULA_MURIS_SENIS_LUNG_ALVEOLAR_MACROPHAGE_AGEING.html
- Figure 6/6D-E/GSEA Broad Institute_low pH vs rest of the regions (high pH)/TABULA_MURIS_SENIS_LUNG_ALVEOLAR_MACROPHAGE_AGEING.tsv
- __MACOSX/Figure 6/6D-E/GSEA Broad Institute_low pH vs rest of the regions (high pH)/._TABULA_MURIS_SENIS_LUNG_ALVEOLAR_MACROPHAGE_AGEING.tsv
- Figure 6/6D-E/GSEA Broad Institute_low pH vs rest of the regions (high pH)/TABULA_MURIS_SENIS_LUNG_BRONCHIAL_SMOOTH_MUSCLE_CELL_AGEING.html
- __MACOSX/Figure 6/6D-E/GSEA Broad Institute_low pH vs rest of the regions (high pH)/._TABULA_MURIS_SENIS_LUNG_BRONCHIAL_SMOOTH_MUSCLE_CELL_AGEING.html
- Figure 6/6D-E/GSEA Broad Institute_low pH vs rest of the regions (high pH)/TABULA_MURIS_SENIS_LUNG_BRONCHIAL_SMOOTH_MUSCLE_CELL_AGEING.tsv
- __MACOSX/Figure 6/6D-E/GSEA Broad Institute_low pH vs rest of the regions (high pH)/._TABULA_MURIS_SENIS_LUNG_BRONCHIAL_SMOOTH_MUSCLE_CELL_AGEING.tsv
- Figure 6/6D-E/GSEA Broad Institute_low pH vs rest of the regions (high pH)/TABULA_MURIS_SENIS_LUNG_B_CELL_AGEING.html
- __MACOSX/Figure 6/6D-E/GSEA Broad Institute_low pH vs rest of the regions (high pH)/._TABULA_MURIS_SENIS_LUNG_B_CELL_AGEING.html
- Figure 6/6D-E/GSEA Broad Institute_low pH vs rest of the regions (high pH)/TABULA_MURIS_SENIS_LUNG_B_CELL_AGEING.tsv
- __MACOSX/Figure 6/6D-E/GSEA Broad Institute_low pH vs rest of the regions (high pH)/._TABULA_MURIS_SENIS_LUNG_B_CELL_AGEING.tsv
- Figure 6/6D-E/GSEA Broad Institute_low pH vs rest of the regions (high pH)/TABULA_MURIS_SENIS_MAMMARY_GLAND_B_CELL_AGEING.html
- __MACOSX/Figure 6/6D-E/GSEA Broad Institute_low pH vs rest of the regions (high pH)/._TABULA_MURIS_SENIS_MAMMARY_GLAND_B_CELL_AGEING.html
- Figure 6/6D-E/GSEA Broad Institute_low pH vs rest of the regions (high pH)/TABULA_MURIS_SENIS_MAMMARY_GLAND_B_CELL_AGEING.tsv
- __MACOSX/Figure 6/6D-E/GSEA Broad Institute_low pH vs rest of the regions (high pH)/._TABULA_MURIS_SENIS_MAMMARY_GLAND_B_CELL_AGEING.tsv
- Figure 6/6D-E/GSEA Broad Institute_low pH vs rest of the regions (high pH)/TABULA_MURIS_SENIS_MAMMARY_GLAND_LUMINAL_EPITHELIAL_CELL_OF_MAMMARY_GLAND_AGEING.html
- __MACOSX/Figure 6/6D-E/GSEA Broad Institute_low pH vs rest of the regions (high pH)/._TABULA_MURIS_SENIS_MAMMARY_GLAND_LUMINAL_EPITHELIAL_CELL_OF_MAMMARY_GLAND_AGEING.html
- Figure 6/6D-E/GSEA Broad Institute_low pH vs rest of the regions (high pH)/TABULA_MURIS_SENIS_MAMMARY_GLAND_LUMINAL_EPITHELIAL_CELL_OF_MAMMARY_GLAND_AGEING.tsv
- __MACOSX/Figure 6/6D-E/GSEA Broad Institute_low pH vs rest of the regions (high pH)/._TABULA_MURIS_SENIS_MAMMARY_GLAND_LUMINAL_EPITHELIAL_CELL_OF_MAMMARY_GLAND_AGEING.tsv
- Figure 6/6D-E/GSEA Broad Institute_low pH vs rest of the regions (high pH)/TABULA_MURIS_SENIS_MAMMARY_GLAND_T_CELL_AGEING.html
- __MACOSX/Figure 6/6D-E/GSEA Broad Institute_low pH vs rest of the regions (high pH)/._TABULA_MURIS_SENIS_MAMMARY_GLAND_T_CELL_AGEING.html
- Figure 6/6D-E/GSEA Broad Institute_low pH vs rest of the regions (high pH)/TABULA_MURIS_SENIS_MAMMARY_GLAND_T_CELL_AGEING.tsv
- __MACOSX/Figure 6/6D-E/GSEA Broad Institute_low pH vs rest of the regions (high pH)/._TABULA_MURIS_SENIS_MAMMARY_GLAND_T_CELL_AGEING.tsv
- Figure 6/6D-E/GSEA Broad Institute_low pH vs rest of the regions (high pH)/TABULA_MURIS_SENIS_MARROW_ERYTHROBLAST_AGEING.html
- __MACOSX/Figure 6/6D-E/GSEA Broad Institute_low pH vs rest of the regions (high pH)/._TABULA_MURIS_SENIS_MARROW_ERYTHROBLAST_AGEING.html
- Figure 6/6D-E/GSEA Broad Institute_low pH vs rest of the regions (high pH)/TABULA_MURIS_SENIS_MARROW_ERYTHROBLAST_AGEING.tsv
- __MACOSX/Figure 6/6D-E/GSEA Broad Institute_low pH vs rest of the regions (high pH)/._TABULA_MURIS_SENIS_MARROW_ERYTHROBLAST_AGEING.tsv
- Figure 6/6D-E/GSEA Broad Institute_low pH vs rest of the regions (high pH)/TABULA_MURIS_SENIS_MARROW_MACROPHAGE_AGEING.html
[truncated: 79 more entries]
