# Supplementary material for: TMPRSS11B promotes an acidified microenvironment and immune suppression in squamous lung cancer
Source: EMBO Rep. 2025 Nov 10;26(24):6346–79. doi: 10.1038/s44319-025-00631-1 (PMC12714794; doi:10.1038/s44319-025-00631-1)
Supplement: Supplementary file 11 — Source data Fig. 6 [file 44319_2025_631_MOESM11_ESM.zip › Figure 6/6A-B/ICG signal_Quantification.xlsx]

## Sheet: Sheet1
ICG Imaging new quantification
Mouse ID	Group	ICG (800)
		Avg MFI
HHSE53_NT	Ad-Cre	0.593
HHSE51_NT	Ad-Cre	0.551
HHSE52_NT	Ad-Cre	0.3685
Control_4	No Cre	0.102
Control_5	No Cre	0.099
Control_6	No Cre	0.137
Control_7	No Cre	0.0968
Control_8	No Cre	0.121
