# Supplementary material for: TMPRSS11B promotes an acidified microenvironment and immune suppression in squamous lung cancer
Source: EMBO Rep. 2025 Nov 10;26(24):6346–79. doi: 10.1038/s44319-025-00631-1 (PMC12714794; doi:10.1038/s44319-025-00631-1)
Supplement: Supplementary file 11 — Source data Fig. 6 [file 44319_2025_631_MOESM11_ESM.zip › Figure 6/6D-E/pH-high vs pH-low_Ranked.xlsx]

## Sheet: Sheet1
##gene	##avg_log2FC
Bex1	2.74172
Tm4sf19	2.36069
C1qb	2.29125
Gpnmb	2.21259
C3ar1	2.20721
Slc37a2	2.17849
Apoe	2.17658
Itm2a	2.15495
Ctsl	2.1529
Lhfpl2	2.14208
F7	2.13209
Hk3	2.10475
Fabp4	2.10014
Cd300lb	2.09031
Ctss	2.08787
Trem2	2.05309
Hmox1	2.05072
Arl11	2.02807
Cd180	1.99968
Clec12a	1.99554
C1qc	1.98808
Matk	1.94787
Mafb	1.94315
Myo1f	1.93729
Mertk	1.93448
Slamf7	1.90974
Cd300c2	1.8963
Ms4a6d	1.89498
Lgmn	1.87798
C1qa	1.86221
Mmp3	1.86134
Spock2	1.85902
Cd300a	1.84934
F10	1.83689
Lpl	1.8332
Cd84	1.82525
Cd68	1.82005
Ms4a6c	1.819
Fcgr1	1.81753
Stac2	1.81592
Apoc1	1.81066
Ager	1.80282
Mpeg1	1.79937
Atp6v0d2	1.79663
Slc15a3	1.79535
Lgals1	1.78109
Ctsb	1.77759
Mamdc2	1.77454
Slc11a1	1.76965
Cd37	1.76252
Napsa	1.75816
Csf2rb2	1.75399
Cd36	1.74759
Nkd1	1.73261
Lipa	1.72119
Mitf	1.71906
Sirpa	1.70177
Pirb	1.69878
Gngt2	1.69817
Psap	1.69446
Igf1	1.69084
Rftn1	1.69003
Slc27a6	1.68974
Pik3r5	1.68495
Lat2	1.68479
Pla2g7	1.68279
Ly86	1.67721
Lgals2	1.67392
Nrn1	1.67195
Matn4	1.66947
Cmtm3	1.66947
Ctsk	1.66836
Stra6l	1.65257
Hvcn1	1.64981
Susd4	1.6439
Npy	1.64083
Lgi3	1.63527
Antxr2	1.63185
Lyz1	1.62739
Ms4a7	1.62336
Tbxas1	1.6225
Evi2a	1.62008
Speg	1.62
Tyrobp	1.61786
Akap5	1.61689
Itga5	1.61604
Spi1	1.61596
Slc26a4	1.61423
Cd22	1.61214
Was	1.61156
Plin2	1.60747
Lonrf3	1.60651
Plekho1	1.60643
Rep15	1.6013
Rab3il1	1.59733
Fcer1g	1.59682
C5ar1	1.59629
Tmem163	1.59352
Rbpjl	1.59352
Myo1g	1.57839
Lpxn	1.57574
Cd83	1.57502
Fcgr2b	1.57186
Arhgef26	1.5708
Cd274	1.56856
Rgs1	1.56656
Sdc3	1.56387
Cav1	1.56383
Fcgr3	1.5617
Lamp3	1.5598
Arhgap9	1.55237
St6galnac4	1.55088
Itgax	1.54772
H2-M2	1.54751
Sash3	1.54563
Tnfsf12	1.54428
Ceacam16	1.54106
Arhgap25	1.53564
Mfge8	1.53543
Cybb	1.53521
Nfam1	1.53238
Dpp4	1.53212
Rasa4	1.53131
Gusb	1.52991
Cd300ld	1.5281
Dennd2a	1.52314
Tmem106a	1.52157
Lair1	1.52096
Vim	1.52094
Pstpip1	1.51889
Cyth4	1.51703
Egfl6	1.51412
Dpep2	1.51341
Pltp	1.51331
Slc36a2	1.51027
Plek	1.50929
Ctsd	1.50693
Plekho2	1.50573
Itgb2	1.49771
Cd53	1.4884
Pkdcc	1.48567
Emilin2	1.48511
Etv5	1.48202
Csf2ra	1.47805
Pik3cd	1.47649
Soat1	1.47595
Cd48	1.47569
Pla2g2d	1.47547
Mmp19	1.47486
Qpct	1.47404
Pxdc1	1.46685
Gpr65	1.46145
Tmem37	1.46099
Kcnj15	1.45859
Plxnc1	1.45579
Fcgr4	1.45274
Hcls1	1.45087
Zeb2	1.45057
Cryab	1.44916
Emb	1.44901
Pnpla7	1.44609
Atf3	1.44439
Abcc5	1.44104
Npl	1.4408
2610028H24Rik	1.43661
Myo5a	1.43501
Slco2b1	1.42607
Tm6sf1	1.42484
Cfp	1.4236
Fam20c	1.42075
Vsir	1.42051
Tnfrsf1b	1.41214
Phospho1	1.41203
Ccr5	1.40999
Wdr91	1.4091
Col6a3	1.40797
Snx25	1.40755
Mlc1	1.40743
H2-T24	1.40644
Gpr137b	1.406
Scnn1g	1.40501
Gla	1.4031
Nckap1l	1.40288
Lrp1	1.40243
Pcolce2	1.40161
Mfsd12	1.4016
Cd93	1.39801
Layn	1.39494
Plcl2	1.39462
Mcoln3	1.39176
Cxcl15	1.39133
Emp3	1.38865
Ptgs1	1.38816
Tnfrsf26	1.38419
Gpsm3	1.38391
Lpcat1	1.38301
Adcy7	1.38006
Hexb	1.37904
Igsf6	1.37872
Pla2g15	1.37802
Syk	1.37348
Ncf1	1.37281
Npc2	1.37122
Clec1a	1.36915
Evl	1.36871
Cd300lf	1.36794
Abca1	1.36746
Pld3	1.36479
Glipr1	1.36422
Nrros	1.36245
Col4a4	1.36191
Ftl1-ps1	1.36098
Anpep	1.3608
Shisa4	1.3606
Phactr1	1.35669
Entpd1	1.35481
Fyb	1.35393
Rgl1	1.35388
Mmp12	1.35358
Slc29a3	1.35252
Lrp12	1.35225
Fgg	1.35202
Adam8	1.35121
Ptprm	1.34574
Hebp1	1.34459
St8sia4	1.3433
St3gal1	1.34118
Cldn5	1.33769
Col4a3	1.33589
Dock2	1.33291
Fnip2	1.32912
Gdf15	1.3287
Spp1	1.32692
Cd52	1.32326
Hoxa5	1.32288
Enpep	1.32228
Tmem86a	1.31893
Col6a2	1.31559
Ttc7b	1.31175
Dnmt3a	1.31016
Colec12	1.3084
Bcl2a1b	1.30664
Ctsz	1.30313
Arhgap45	1.30143
Dusp3	1.29901
Npr1	1.29871
Col6a1	1.29717
Hgf	1.29441
Renbp	1.29396
Csf1r	1.29224
Mdfic	1.29216
Bst1	1.28952
Msr1	1.28805
Esam	1.28496
Rnf144a	1.28448
Ptprc	1.28317
Sla	1.27984
Atp11a	1.27965
Tmem100	1.27677
Plxdc1	1.27516
Pip4k2a	1.27516
Daglb	1.27404
Steap3	1.26654
Dram1	1.26601
Gsdma2	1.26459
Acer2	1.26392
Pmp22	1.26339
Flvcr1	1.26307
Prkcb	1.26305
Zdhhc14	1.2627
St6galnac6	1.26114
5031439G07Rik	1.26064
H2-Q6	1.26028
Nol3	1.25988
Gm2a	1.25911
Fbln5	1.25762
Celf2	1.25597
Slc24a4	1.24622
Xylt1	1.24582
BC028528	1.24554
Msn	1.2427
Fmo1	1.24256
Hcst	1.24161
Cd302	1.237
Arhgap31	1.23691
Ikzf1	1.23597
Col4a1	1.23514
Lrrc8c	1.23507
Ccr2	1.23402
Col15a1	1.234
Foxf1	1.23229
Apobec1	1.23031
Myct1	1.22884
Lrrk2	1.22835
Slc16a10	1.22799
Fam189a2	1.22718
Fgr	1.22674
Cat	1.22501
Dpysl2	1.22489
Arid3a	1.22296
Gata2	1.22156
Abcg1	1.22153
Ctsa	1.21925
Arg2	1.21863
Plekhm2	1.21709
Man2b1	1.21648
Thbd	1.21457
Slc6a20a	1.21449
Sh2b2	1.21372
Rin3	1.21367
Gkn1	1.21349
Zbtb16	1.21057
Adam19	1.20886
Mmp11	1.20886
Gja1	1.20829
Gkn2	1.20789
Mgll	1.20752
Sema3e	1.20563
Csf2rb	1.20538
Kcnab2	1.20375
Npr2	1.20312
Ttyh2	1.1971
Apbb1ip	1.19685
Cxcr1	1.1959
Gimap8	1.19425
Vav1	1.19243
Sftpa1	1.18953
Cd72	1.18868
Fli1	1.18541
Ace	1.1854
Abhd12	1.18249
Col4a2	1.1819
Selplg	1.18158
Rasa3	1.18006
Timp2	1.1798
Mctp1	1.17972
Cd200	1.17955
Ptprb	1.17946
Rap2b	1.17849
Abi3	1.17485
Ahnak2	1.17396
Lims2	1.17283
Osbpl11	1.17129
Vwf	1.17012
Lgals3	1.16956
Wfdc17	1.16913
Rgcc	1.16912
H2-Q7	1.16762
H2-DMb1	1.1671
Mmd	1.16644
Rtkn2	1.16519
Qk	1.1641
Crlf2	1.16359
Nrp1	1.15834
Atp13a2	1.15669
Icam2	1.15581
Adk	1.15573
Chst12	1.1553
Tfec	1.15366
Nin	1.15331
Scn7a	1.15295
Scn3b	1.15209
Cdo1	1.15026
Htra1	1.14954
Awat1	1.14782
Grn	1.14621
Itpkb	1.14481
Inpp5d	1.14363
Dse	1.14286
Man1c1	1.14035
Tmem243	1.14001
Iffo1	1.13896
Adap2	1.1373
Tns1	1.13429
Nlrc5	1.13374
Alox5ap	1.1334
Cd74	1.133
Fxyd5	1.13274
Trpv2	1.13227
Fstl3	1.12902
Il2rg	1.12786
Prkar1b	1.1251
Sec14l3	1.12381
Cln8	1.12043
Havcr2	1.1191
B4galt5	1.11716
Prrg3	1.1166
Col5a2	1.11569
Scd1	1.11133
Vat1	1.11129
Zfand2a	1.1095
Tnfaip8l2	1.10854
Tmem104	1.10839
Parvg	1.10737
Cbfa2t3	1.10667
Ptafr	1.10595
Snhg11	1.10573
Slc34a2	1.10535
Gatm	1.10282
Gja4	1.10076
Postn	1.09822
Mat1a	1.09787
B2m	1.09703
Gimap6	1.09696
H2-Ab1	1.09429
Hip1	1.09376
Egfl7	1.09276
Nos2	1.09233
Plxna1	1.0907
Tceal9	1.09012
Clec4d	1.08944
Ccl9	1.08886
Klf2	1.08733
Cyyr1	1.08604
Mfap4	1.08434
Ttyh3	1.08403
Lcp1	1.084
Anxa6	1.08325
H2-DMa	1.08267
Tacc1	1.08053
Podxl	1.08052
Snx5	1.07822
Ckb	1.07782
Sec14l4	1.0772
Slc10a6	1.07548
H2-Eb1	1.07475
C6	1.07474
Rasip1	1.07275
Fgl2	1.07255
Pdpn	1.07117
Plxnd1	1.06937
Crip1	1.06929
Sema6b	1.0683
Sox18	1.06688
Slfn5	1.06593
Prex1	1.06556
Sfta2	1.06523
Serpina3g	1.06263
Arl4d	1.05778
Arhgef15	1.05722
Dock10	1.05702
Ntn1	1.05399
Stard8	1.05274
Gm8909	1.05188
She	1.05065
Arhgdib	1.0492
Cdkn1c	1.0492
Cotl1	1.0488
Mrc2	1.04752
Lcp2	1.04668
Sox17	1.04655
Aatk	1.04559
Ndnf	1.04412
Sftpc	1.04393
Itga9	1.04345
Cdh5	1.04136
Stk11	1.03969
Fas	1.03929
Aim2	1.03894
Lsp1	1.03878
Sparc	1.03833
Il11ra1	1.03796
Acvrl1	1.03786
Sirpb1c	1.03736
Unc93b1	1.03712
H2-Aa	1.03545
Rassf8	1.03459
Ggta1	1.03334
Rasl12	1.03287
Il10rb	1.03148
Apobr	1.03121
Clec14a	1.03086
Dnase2a	1.02592
Mmrn2	1.02505
Psen2	1.02429
Radil	1.02391
Hexa	1.02065
Nsg1	1.01929
Gpihbp1	1.0181
Cxcl16	1.01281
Tubb6	1.01261
Stmn2	1.01067
Tpp1	1.00987
Acp5	1.00825
Tmem252	1.00762
2024-03-01	1.00561
Gna12	1.00446
Tspan7	1.00371
Cxcl12	1.0035
Rab8b	1.00203
Cox4i2	0.999468
Clcn7	0.999407
Icam1	0.999136
Adgre5	0.998383
Pdgfrb	0.996205
Tmem140	0.995106
Gpr155	0.995041
Plod1	0.995006
Tbx3	0.993678
Mmp9	0.99262
Erg	0.992475
Col3a1	0.992447
Mrc1	0.988076
Fth1	0.985792
Tie1	0.985179
Samhd1	0.984567
Fermt3	0.9845
Hecw2	0.983794
Col5a1	0.983117
Tcirg1	0.98278
Slc43a2	0.98102
Rnf149	0.978746
Plvap	0.97735
Samd4	0.97718
Sema3g	0.977156
Chil1	0.976141
Itgb3	0.974954
Creg1	0.973463
Galns	0.972982
Serping1	0.972785
Fn1	0.972735
Dennd5a	0.972724
Coro1a	0.970044
Kank3	0.968382
Atp6v1c1	0.967284
Ctsc	0.966246
Pik3r6	0.965695
Ppic	0.965106
Scnn1b	0.964507
Slc36a1	0.964011
Tspan11	0.962781
Man2a2	0.96266
Kctd12	0.962659
Rgs5	0.962313
Snn	0.960451
Jcad	0.960256
Ciita	0.959154
Thbs3	0.959154
Ccdc85a	0.958937
Plod3	0.957802
Mcam	0.957364
Trf	0.957185
Ccn5	0.955389
Rab31	0.954609
Dmxl2	0.953796
Ushbp1	0.95377
Serpinh1	0.95313
S1pr4	0.951877
Tgfb1i1	0.951017
Tmem173	0.949668
Ddhd1	0.949289
Dpysl3	0.949149
Tifab	0.948856
Enpp2	0.947533
Cyba	0.94699
Rcsd1	0.946817
Vash1	0.946466
Dennd4b	0.944132
Adgra2	0.942484
Lox	0.942135
Rassf4	0.94211
Lypd8	0.941119
Hc	0.941071
S100g	0.940895
Sh2d3c	0.940256
Scpep1	0.940217
Sparcl1	0.938195
Dpt	0.935467
Fbn1	0.934905
Dusp1	0.934672
Trpc6	0.931629
Tcf23	0.931475
Aqp1	0.930312
Fstl1	0.927573
Ctla2a	0.924365
Cpeb1	0.923531
Dlc1	0.922808
S1pr2	0.922726
Fzd7	0.920506
Sh3bp2	0.919281
Rilpl2	0.918251
Hck	0.918165
Malt1	0.915805
Trim35	0.914483
Fgd5	0.912857
Cib2	0.911886
Nckap5l	0.907839
Zfp385a	0.906155
Mylk	0.905469
Ankrd37	0.905233
Emilin1	0.904214
Pitpnm2	0.902767
Dnase1l1	0.902313
Ccm2l	0.901053
Clic3	0.900806
Ehd4	0.900698
Pcdh17	0.897467
Ehd2	0.893085
Ccdc141	0.892621
Gnptab	0.891964
Klhl5	0.89091
Ltbp3	0.89037
Cyp4v3	0.889557
Gpx1	0.888309
Bmp2k	0.888191
Afap1l1	0.887737
Pqlc3	0.887382
Ism1	0.886143
Tmem44	0.884804
Il3ra	0.882657
Sema6a	0.882554
Sipa1	0.87992
Blvra	0.878363
Dok3	0.876314
Gimap1	0.876303
Hs2st1	0.8762
Sema7a	0.873725
Gns	0.873725
S1pr1	0.873325
Bmp1	0.872679
Phyhd1	0.8721
Klhl6	0.871916
Ccl8	0.871753
Ptpre	0.871487
Irf5	0.870724
Tspan4	0.869734
Cavin2	0.869525
Map3k6	0.868632
Flt1	0.868569
Msrb1	0.868304
H2-DMb2	0.867447
Calcrl	0.866901
Dysf	0.865419
Pygl	0.864508
Tmcc2	0.864024
Slc12a4	0.86166
Hilpda	0.85995
Prickle2	0.859318
Npc1	0.858873
Wfs1	0.858271
Il18bp	0.858257
Nes	0.858111
Slc4a3	0.856559
Col1a1	0.856421
Ptp4a3	0.854151
Zfp984	0.854116
Uvrag	0.852864
Zcchc24	0.852639
Cdk14	0.852149
Cdk20	0.851913
Vegfa	0.851675
Tgfbi	0.850753
Bhlhe41	0.848885
Crlf1	0.848711
Adamts10	0.84796
Cenpa	0.847281
Txn1	0.846236
Smim24	0.845028
Pecam1	0.844909
Laptm5	0.843713
Tmem65	0.842967
Creld1	0.841233
Gng11	0.840419
Irf8	0.839543
Tgfb1	0.8391
Actr3	0.838386
Hba-a2	0.83599
St3gal6	0.834661
Slc16a6	0.833588
Rusc2	0.83352
Ramp2	0.833399
Ets1	0.831399
Pdzd2	0.831149
Ppp1r14a	0.831102
Slc39a8	0.830225
Slc43a3	0.830225
Cerk	0.829877
Srcin1	0.829153
Esyt1	0.82914
Nebl	0.828776
Epas1	0.826678
H2-Q4	0.826105
Tbc1d4	0.825634
Ncoa4	0.824616
Ogfrl1	0.823644
Mfap2	0.821673
Gbp3	0.821369
Snrk	0.821352
Fhl1	0.820396
Rasd1	0.818459
Ehd3	0.818184
Rnase4	0.817235
Adgrl4	0.816849
P4ha1	0.816585
Slco3a1	0.815917
Srgap2	0.814453
Pip5k1b	0.812059
Arrb1	0.811841
Lama4	0.810978
Acsl4	0.810417
Il6ra	0.810244
Higd1b	0.810109
Cblb	0.808847
Dhrs3	0.807438
Col1a2	0.806928
Atp6v1c2	0.805705
Rem1	0.805622
Flna	0.805197
Crlf3	0.804512
Dach1	0.803909
Syne1	0.80262
Lcn2	0.802058
Tmem88	0.801086
Akap12	0.800757
Metrnl	0.799403
Hspa12b	0.798948
Olfm1	0.797665
Xdh	0.797378
Arrb2	0.796491
Rgl2	0.796446
Insl3	0.794042
Gpc1	0.793916
H2-D1	0.793608
Adamts1	0.793442
Cd63	0.793167
Dtx3	0.791592
Grina	0.791378
Cnn2	0.789482
Slco2a1	0.784793
Axl	0.781755
Wsb1	0.780225
Msrb3	0.777816
Ppp1r18	0.776389
Eng	0.775728
Hacd4	0.775475
C7	0.773314
Bst2	0.77229
Cspg4	0.772167
Scarb1	0.7717
Snx30	0.771487
Ifngr1	0.770228
Zranb3	0.770122
Ostm1	0.769096
Anxa5	0.768843
Atp1b2	0.768611
Tmem268	0.766762
Hipk2	0.766495
Gga2	0.765807
Kdr	0.76492
Cdkn1a	0.764575
Slc36a4	0.762354
Osmr	0.76227
Dhrs7	0.761829
Gata4	0.761592
Hsd3b7	0.760344
Itga1	0.75958
Tsc22d3	0.756808
Ric1	0.754223
Acox3	0.753989
Gucy1a1	0.752014
Plcb1	0.751845
Slc38a6	0.751801
Sh3kbp1	0.751597
Mtr	0.747584
Abr	0.747459
Pik3ap1	0.746743
Notch4	0.745528
Efemp2	0.742627
Shank3	0.741526
Fig4	0.74079
Pcyt1a	0.738618
Mvb12b	0.738097
Ccl6	0.736181
Cebpb	0.735812
Nid1	0.735693
Slc39a2	0.732014
Sgpl1	0.731213
Cpxm1	0.728684
Prrx1	0.726679
Map7d1	0.726336
Grap	0.725169
Wipf1	0.724485
Cst3	0.723426
Mab21l4	0.722311
Atp6v0a1	0.719522
Dpp7	0.719055
Trim47	0.717209
Cdc42ep2	0.716756
Rras	0.716598
Oaz2	0.716224
Cttnbp2nl	0.714072
Rgs4	0.713524
Fmnl3	0.712764
Mfhas1	0.712258
Spry4	0.711176
Slc7a2	0.711094
Cers4	0.710752
Ramac	0.709373
Jam2	0.707314
Eva1b	0.706529
Ddah2	0.705751
Cd248	0.704556
Chsy1	0.704058
Tpcn2	0.703456
Tln1	0.703366
Maoa	0.703149
Sod3	0.702226
Adrb1	0.702153
Inpp4a	0.700234
Notch3	0.70004
Tcf7l1	0.699866
Rab20	0.69969
B4galnt1	0.698949
Mical1	0.698724
Map6	0.697196
Abcd1	0.697081
Grb2	0.695476
Fscn1	0.694114
H2-K1	0.691963
Fblim1	0.690418
Prnp	0.68974
Lbh	0.6894
Adcy4	0.688322
Ccng1	0.686634
Fgd2	0.685812
Tmem184b	0.684712
Pced1b	0.684606
Epb41l2	0.683217
Tmed8	0.682792
Prpf18	0.682581
Fnip1	0.681892
Igf2bp2	0.680987
Slc31a2	0.680308
Sfrp1	0.680061
Elmo2	0.679719
Cd34	0.679254
Plgrkt	0.67911
Rgs10	0.678413
Psmb8	0.678337
Osgin2	0.678222
Arhgap29	0.677579
Nrp2	0.677503
Prcp	0.676167
Mras	0.675987
Ppp1r12b	0.674661
Fmo2	0.674174
Soga1	0.673493
Cxcr4	0.672565
Rarres2	0.671959
Lama3	0.671782
Adamts2	0.670293
Mcfd2	0.669362
Piezo1	0.668429
Fermt2	0.668018
Apbb2	0.667777
Ano6	0.665273
Actb	0.66411
Calm2	0.663773
Dapk2	0.658301
Pim1	0.656189
Igfbp7	0.655068
Mcl1	0.655052
Ostf1	0.654364
Hbb-bs	0.653659
Ms4a8a	0.653628
Pdlim2	0.653015
Arhgef2	0.651776
Dab2	0.651196
Ubl3	0.650949
Tbx5	0.650749
Bgn	0.649662
Gmip	0.649559
Snx29	0.649546
Gpr146	0.648299
Atp7a	0.647972
Tbc1d9	0.647577
Smap2	0.646287
Heg1	0.644508
G0s2	0.644508
Angptl2	0.644093
Pgam1	0.643126
Sh3bp5	0.641708
Prex2	0.641651
Rnf125	0.641596
Fasn	0.641236
Bcl2l11	0.640792
Ehbp1l1	0.640502
Smim1	0.638098
Atp6v0e	0.638019
Cldn18	0.637205
Ctsh	0.637071
Rab34	0.636881
Rab11fip5	0.634527
Csgalnact2	0.63395
Grb10	0.633754
Blnk	0.633507
Slc27a1	0.63249
Efnb2	0.631878
Mgp	0.629897
Itga7	0.629717
Ndufa4l2	0.629418
Fam111a	0.628753
Ltb	0.627794
Rapgef5	0.627457
Rtl8b	0.626621
Iscu	0.626493
Spag9	0.626488
Traf1	0.625549
Slfn2	0.623898
Slc26a11	0.623478
Dtnbp1	0.623466
Syngr1	0.622444
Iqsec1	0.621426
Svep1	0.621359
Foxf2	0.619584
Emp2	0.618432
Slc48a1	0.618199
Stard5	0.618082
Lix1l	0.61747
Cys1	0.617371
Rcan1	0.617354
Mknk1	0.616759
Rhbdf2	0.616431
Cebpa	0.615014
Csf3r	0.614682
Megf9	0.612779
Galnt18	0.611742
Gprc5b	0.611726
Mpp1	0.61114
Fam174a	0.610803
Stk17b	0.609456
Fes	0.609322
Rhog	0.608916
Ctps	0.608631
Lpin1	0.60681
Fkbp5	0.605758
Hbb-bt	0.605144
Clic5	0.605049
Plpp3	0.604789
Pkn3	0.604665
Ptpn1	0.603922
Arap3	0.603578
Sox7	0.603253
Dglucy	0.602934
Myef2	0.602802
Sdcbp	0.602498
Coro7	0.602138
Fam89b	0.60201
C3	0.602003
Pklr	0.601745
Ogn	0.601058
P2rx7	0.599401
H6pd	0.599035
Mtss1	0.598501
Tyk2	0.598224
H2-M3	0.597903
Gm13889	0.597779
Bicc1	0.597172
Ifnar2	0.596878
Timp3	0.596465
Atp6v0c	0.595369
Arl6ip1	0.595361
Rab7	0.593525
Paqr7	0.592137
Kdm7a	0.591879
S100a10	0.591623
Fam117a	0.591154
Serpine2	0.590429
Cipc	0.588799
Tnfsf13	0.588115
Ecscr	0.58683
St3gal3	0.583938
Rragc	0.581826
Cfl1	0.581396
Adam15	0.580459
Tmem165	0.579948
Lrrc32	0.579927
Dok1	0.576868
Rab12	0.576196
Fam117b	0.576097
Ankrd44	0.575861
Ywhag	0.57516
Serpinb9	0.575063
Myo9b	0.575052
Prkcd	0.574085
Camk1	0.573553
Ankrd40	0.571673
Dgat1	0.571226
Gba	0.569217
Rai14	0.568999
Naglu	0.568946
Sh2b3	0.568071
Arl8a	0.567899
Picalm	0.567676
Vamp4	0.566683
Exoc4	0.566606
Ripor1	0.566492
Limk1	0.565948
Ski	0.564883
Lrmda	0.563777
Wdr81	0.562498
Hfe	0.562349
F2r	0.562342
Erp29	0.562286
Pakap	0.561326
Pear1	0.560102
Sh3bgrl3	0.559805
Phldb2	0.559006
Mettl7a1	0.558514
Washc4	0.558053
Myo1e	0.558028
Nr1h3	0.556688
Tbx4	0.555111
2024-09-04	0.554879
Fgf2	0.554652
Acp2	0.554418
Ppt2	0.554398
Atp6v0d1	0.553916
Mbnl1	0.552947
Ndst1	0.55292
Atp6v1g1	0.552679
Macf1	0.552647
Rmdn2	0.552372
Palm	0.55153
Nrbp2	0.551379
Ninj1	0.551214
Col23a1	0.55056
Pakap.1	0.54913
Sh3bgrl	0.54867
Adamtsl5	0.54822
Cfh	0.547921
Hdac7	0.547853
Nagpa	0.547771
Antxr1	0.547378
Col18a1	0.546924
Lpin2	0.546049
Sh3glb1	0.545103
Pde5a	0.544987
Sash1	0.543627
Prkacb	0.543277
Jak1	0.542898
Slc6a8	0.542792
Ly75	0.542178
Slc39a13	0.542105
Eif4e3	0.540718
H2-T23	0.540141
Amotl2	0.538604
Gpcpd1	0.538399
Specc1	0.538383
Rhoj	0.537381
Mroh1	0.536991
Lamp1	0.536299
Aaas	0.536074
Stx3	0.535943
Smpd1	0.535609
Ano10	0.535501
Cstb	0.535208
Pdgfra	0.534048
Iqgap1	0.534009
Plau	0.533743
Ilk	0.532866
Gabarapl1	0.532654
Spred1	0.531742
Serpina3n	0.531615
Ext1	0.531379
4931406P16Rik	0.53082
Cald1	0.529057
Atg7	0.528604
P3h1	0.528051
C1ra	0.526693
Gpx3	0.526544
Hey1	0.524746
Cd44	0.52308
Sfmbt1	0.522703
Bnip3l	0.520095
Dgkz	0.519781
Nr3c1	0.519075
Srp14	0.518921
D230025D16Rik	0.518674
Rsu1	0.518591
Slc35f6	0.518587
Oplah	0.51858
Adgrf5	0.518197
Sesn2	0.518125
Litaf	0.51744
Stom	0.517389
Agpat4	0.516832
Myl12a	0.516303
Magi3	0.511393
Sowahc	0.508934
Impdh1	0.506826
Loxl1	0.506158
Gsap	0.505835
Slc1a1	0.505484
Ccna2	0.505205
Grk3	0.504847
Ptpn6	0.504648
Rbms2	0.504207
Plaur	0.503523
Mtpn	0.502981
Aifm2	0.50245
Mapre2	0.501664
Cnpy4	-0.500452
Fam98c	-0.500486
Gmds	-0.500815
Arl4c	-0.501171
Cnnm2	-0.501363
Rgs12	-0.50138
Ash2l	-0.501589
Hook1	-0.501742
Pecr	-0.501837
Cc2d1a	-0.501895
Nipsnap2	-0.501922
Cstf2	-0.502066
Pbrm1	-0.502194
Chchd6	-0.502351
Ppp1r9a	-0.503002
Prpf6	-0.503203
Brd3	-0.503337
Wdr3	-0.503337
Dpp3	-0.50363
Cradd	-0.50366
Sec23a	-0.503843
Phgr1	-0.503913
Ctcf	-0.504044
Ubqln2	-0.504122
Slc25a1	-0.504401
Stap2	-0.50472
Nudcd1	-0.504732
Akap1	-0.505062
Atrnl1	-0.505064
Slc20a2	-0.505308
Slc30a5	-0.505343
Nt5dc1	-0.505563
Zdhhc7	-0.505919
Madd	-0.505926
Zpr1	-0.506304
Atxn7	-0.506384
Osgin1	-0.506456
Ddx18	-0.506846
Rap1gap	-0.506873
Psmg4	-0.506893
Med16	-0.507013
Pld1	-0.507244
Gata5	-0.507324
Tcea2	-0.507654
Pycr2	-0.507715
Ndufaf2	-0.508216
1600012H06Rik	-0.508251
Zfyve9	-0.508259
Rundc1	-0.508403
Lin37	-0.508726
Ocrl	-0.508973
Atg2a	-0.509286
Mapk12	-0.510113
Nlrx1	-0.510346
Slc9a1	-0.510605
Eefsec	-0.510679
1810055G02Rik	-0.510812
Noc2l	-0.510929
Sdcbp2	-0.510959
Zfpl1	-0.511064
Rars	-0.511064
Lamb2	-0.511173
Eppk1	-0.511242
Cop1	-0.511592
Mettl5	-0.511611
4931406C07Rik	-0.51193
Ehmt1	-0.512037
Fam98b	-0.512242
Tmem186	-0.512375
Med21	-0.512448
Klhl2	-0.512793
Gabbr1	-0.512874
Suox	-0.513295
Trim39	-0.513899
Rnf146	-0.514128
Lsm14b	-0.514473
Gid8	-0.51448
Cptp	-0.51449
Cpm	-0.514605
Pigm	-0.514821
Mtmr10	-0.514852
Pwwp3a	-0.515312
Lgalsl	-0.51532
Gpt2	-0.515486
Trmu	-0.515633
Med24	-0.516144
Fbl	-0.516529
Calm3	-0.516658
Hspb1	-0.516721
Btbd3	-0.517089
Coq9	-0.517565
Krt8	-0.518531
Etfbkmt	-0.519129
Rack1	-0.519296
Mettl14	-0.519308
Atg4d	-0.519349
Map11	-0.519686
Man2a1	-0.520125
Snap47	-0.520132
Selenos	-0.520147
Golga5	-0.520411
Cdyl	-0.520511
Ciz1	-0.520565
Idh3g	-0.521112
Idh3b	-0.521462
C2cd5	-0.521953
Ebpl	-0.521953
Ddb2	-0.523243
Ptov1	-0.523331
Aktip	-0.523339
Dhx34	-0.523375
Tmtc3	-0.523742
Wdr43	-0.524302
Rabgap1l	-0.524756
Ece1	-0.524919
Rnf34	-0.525032
Fam118b	-0.525213
Tppp3	-0.525405
Tgif1	-0.525939
Zfp467	-0.526295
1810030O07Rik	-0.526482
Erbb3	-0.526556
Sipa1l3	-0.526737
Eif3f	-0.526813
Nrf1	-0.527145
Snx17	-0.527392
Sdc1	-0.527416
Net1	-0.527987
2510002D24Rik	-0.528341
Rcn1	-0.528521
Frrs1	-0.528543
Fam114a2	-0.528563
Tut1	-0.528634
Usp3	-0.528872
Chchd4	-0.529019
Mto1	-0.529212
Nfatc3	-0.529432
Dnmbp	-0.529586
Fam160a2	-0.529858
Mettl3	-0.529858
Rsbn1l	-0.529915
Scaf4	-0.530661
Ift27	-0.53078
Mtfmt	-0.530843
Ilkap	-0.530984
Ciao1	-0.531113
Lars	-0.531306
Zdhhc21	-0.531413
Elp3	-0.531434
Cmc4	-0.531784
Egfr	-0.532438
Klhl21	-0.532539
Nckap1	-0.532632
Champ1	-0.532679
Nfix	-0.532739
Kbtbd11	-0.532847
Fam162a	-0.532876
Maff	-0.533008
Pigp	-0.533189
Nifk	-0.533675
H3f3b	-0.53371
Desi1	-0.533871
Bag1	-0.534149
Armc10	-0.534231
Rhbdf1	-0.534599
Fuz	-0.53495
Tmem201	-0.535423
Erg28	-0.535431
Zfp637	-0.535559
Dop1b	-0.535614
Rabggtb	-0.5359
Hbs1l	-0.535932
Tmem161b	-0.536078
Hist1h2bk	-0.536413
Mboat7	-0.536599
Gch1	-0.536674
Sec61a2	-0.536674
Mtrf1l	-0.536764
Wars	-0.536985
Hmgcr	-0.537614
P4hb	-0.537659
Fosl2	-0.537661
Rnf4	-0.53772
Vstm5	-0.53772
Uvssa	-0.538047
Rarg	-0.538136
Ttll12	-0.538356
Gstcd	-0.538504
Aptx	-0.538631
Dctn1	-0.538809
Samd10	-0.539189
Tfb2m	-0.539316
Hist2h2ac	-0.539394
Sdr39u1	-0.539554
Zfp512	-0.53957
Ndufs2	-0.539845
Abhd14b	-0.540032
Fzr1	-0.540116
Clpp	-0.540168
Ankrd39	-0.540331
Sik1	-0.540512
Rbm33	-0.541033
Msmo1	-0.541455
Bmyc	-0.541599
Wasl	-0.541688
Eps8l1	-0.542055
Ctu2	-0.542112
Upf3b	-0.542193
Smg7	-0.543482
Smpd3	-0.543791
Tnk2	-0.543843
Etaa1	-0.543979
Xpo7	-0.544425
Ccar2	-0.544445
Zfp593	-0.544733
Got2	-0.544764
Rabep2	-0.545395
Kat14	-0.545717
Scyl3	-0.546027
Ddx49	-0.546059
Dus1l	-0.546319
Plagl2	-0.546797
Ano1	-0.546832
Zmym5	-0.546879
Ppp2r2d	-0.547533
Cdk5rap3	-0.547752
Dcaf8	-0.54792
Retnla	-0.547951
Zfp266	-0.548644
Pdk1	-0.548705
Orc4	-0.548828
Tdrd7	-0.5489
Nip7	-0.548938
Snrpa1	-0.549433
Itpkc	-0.549433
F8a	-0.54972
Fancl	-0.549947
S100a11	-0.550464
Kif21b	-0.550729
Rbfox2	-0.550841
Ccni	-0.551034
Slc25a10	-0.551224
Llgl2	-0.551336
Hlcs	-0.551376
Kdm2b	-0.551622
Anxa1	-0.551855
Rhno1	-0.552455
Tasor2	-0.552919
Pdcd6	-0.55298
Adnp2	-0.55298
Eef1b2	-0.553054
Sil1	-0.55312
Utp3	-0.55342
Golga4	-0.553467
Mocs3	-0.553482
Dcps	-0.553552
Ythdc1	-0.553591
Dguok	-0.553881
Pcdhga11	-0.55416
Hist1h1e	-0.554327
Sfxn1	-0.555082
Ubap2	-0.555824
Senp6	-0.5559
Usp36	-0.555952
Mlst8	-0.556223
Acss1	-0.556551
2024-03-09	-0.556637
Zfp777	-0.556838
Zfp236	-0.557035
Pccb	-0.557398
Kif5b	-0.557577
Tsku	-0.557659
Stip1	-0.557668
Dbndd2	-0.558244
BC031181	-0.558269
Wdr82	-0.558319
Ubxn7	-0.55876
Mob4	-0.5592
Bmp5	-0.559327
Rwdd4a	-0.55938
Gcnt3	-0.55979
Tax1bp3	-0.560023
Nbas	-0.560168
Wipi1	-0.560427
Atl3	-0.560649
Ddr1	-0.560653
Ppip5k2	-0.560696
Eps8l3	-0.560804
Bcl2	-0.560922
Ebag9	-0.561053
Ddx27	-0.561234
Fam110a	-0.561263
Msh3	-0.561481
Tmem263	-0.561754
Surf1	-0.561864
Creb3l2	-0.561877
Bod1	-0.561886
Gpr137	-0.561909
Arfip2	-0.561977
Pdcd2l	-0.562751
Mccc1	-0.563255
Slc44a1	-0.563622
Rac1	-0.563622
B230118H07Rik	-0.56392
Ing5	-0.564017
Sel1l	-0.564073
Idh3a	-0.564623
Ibtk	-0.564948
Shmt2	-0.565153
Dnaja4	-0.565429
Klc2	-0.565475
Thap3	-0.565533
Nudt14	-0.566187
Mpst	-0.566219
Ide	-0.566378
Prorsd1	-0.566996
Foxk1	-0.567622
Vta1	-0.568043
Ddx55	-0.568065
Mnat1	-0.568156
Fndc3a	-0.568156
Pno1	-0.568495
Zbtb7a	-0.569052
Snx15	-0.570367
Pmepa1	-0.57044
Zfp710	-0.570747
Kars	-0.57083
Efr3a	-0.571203
Cldn4	-0.571535
Casp6	-0.571678
Cops6	-0.571941
Acp1	-0.571941
Anxa7	-0.572199
Casc3	-0.572407
Wdr46	-0.572466
Bysl	-0.572485
Flad1	-0.572485
Bcas3	-0.572679
Btg2	-0.572949
Appl1	-0.573207
Zbtb1	-0.573344
Irs2	-0.57358
Utp18	-0.573634
Kdm1b	-0.57397
Pgap1	-0.574588
Zfp410	-0.574703
Ogfod2	-0.57478
Spty2d1	-0.574956
Pus1	-0.574994
Pmaip1	-0.575128
Acad11	-0.575238
Pdhx	-0.575429
Pcmtd2	-0.575901
Arid4b	-0.575906
Uqcc3	-0.576139
Ostc	-0.5764
Qsox2	-0.5764
Dpm1	-0.5764
Polr3d	-0.5764
Zc3h14	-0.5764
Kansl1l	-0.5764
Bola1	-0.576882
Mbp	-0.576946
Cggbp1	-0.576981
Hist1h1c	-0.577066
Rbm6	-0.577085
Rab27b	-0.578403
Emc2	-0.578536
Cnn3	-0.579138
Dexi	-0.57954
Fam102a	-0.579771
Elp2	-0.579958
Cdca4	-0.580374
Aldh4a1	-0.58039
Tefm	-0.580613
Gabpb2	-0.580613
Mt2	-0.580725
Nectin2	-0.581028
Appbp2	-0.581127
Gpd2	-0.581817
Abca5	-0.582074
Sp3	-0.582197
Pdcd2	-0.582218
Mettl2	-0.582325
Prpf19	-0.582595
Cpne3	-0.5826
Ift46	-0.582632
Mob2	-0.583064
Gpr180	-0.583391
Tcn2	-0.583407
Msl2	-0.583895
Helb	-0.584172
Rab3ip	-0.584655
Casp4	-0.584876
Uevld	-0.585039
Arhgap12	-0.585052
Trmt61a	-0.585279
Sik2	-0.585473
Crocc	-0.585663
Eef1g	-0.586398
Phyh	-0.586804
Tmem63a	-0.586998
Ttll3	-0.587805
Crebbp	-0.587942
Ltv1	-0.58797
Ccnt2	-0.588226
Zfp213	-0.588594
Tmtc2	-0.588679
Ocln	-0.588679
Polr2h	-0.58887
Tmem184a	-0.588968
Prune1	-0.589403
Kmt2e	-0.589865
Spaca6	-0.590227
Nt5e	-0.59068
Tmprss4	-0.590938
Zranb1	-0.591039
Slc22a18	-0.591285
Naa35	-0.591393
Ubtf	-0.591501
Zfand2b	-0.591501
Tsr3	-0.591701
Ndufa9	-0.59224
Asah2	-0.592342
Brpf3	-0.592543
Ier2	-0.592739
Cir1	-0.593125
Ift22	-0.593244
1810009A15Rik	-0.593303
Zfp768	-0.593783
Kif3b	-0.594532
Zdhhc13	-0.594565
Rab27a	-0.594754
Dap	-0.595158
Akap9	-0.59584
Zfyve16	-0.5963
Pde4dip	-0.596527
Dcaf13	-0.596878
Commd9	-0.597159
Pard3b	-0.598096
Slc35a1	-0.598285
Parn	-0.598494
Isg20l2	-0.598725
Rras2	-0.599029
Zkscan17	-0.599121
Ppp4r3a	-0.599121
Mapk6	-0.599955
Tnfaip8l1	-0.600952
Eif6	-0.601396
Uchl3	-0.601623
Zfp787	-0.601638
Grtp1	-0.601901
Rtel1	-0.602123
Taz	-0.602428
Tdp2	-0.602873
Rgl3	-0.602873
Hmgb1	-0.603026
Pycrl	-0.603483
Bsg	-0.603544
Rnf213	-0.603644
1110051M20Rik	-0.604253
Tmem59	-0.604862
Dnal4	-0.605172
Bid	-0.605867
Slc4a2	-0.606175
Aatf	-0.606802
Ptcd2	-0.606802
Nelfe	-0.606868
Map2k7	-0.606965
Dnajc25	-0.607008
Bicd2	-0.608327
Glo1	-0.608397
Pbx1	-0.608531
Pdpk1	-0.608768
Whamm	-0.608913
Kdelr2	-0.608916
Acot11	-0.60914
Ero1l	-0.609154
Fgd3	-0.609339
Wdr5	-0.609416
Ptk7	-0.610141
Vsig1	-0.610583
1700037C18Rik	-0.610721
Utp6	-0.612438
Ctse	-0.612444
Casp7	-0.612764
Qars	-0.613215
Nck2	-0.613381
Spred2	-0.613583
Ints4	-0.613958
Ak3	-0.613963
Minpp1	-0.614135
Selenoi	-0.614262
Mief1	-0.614417
Mdp1	-0.615062
Irak3	-0.615481
Hdac1	-0.615929
Cand1	-0.615929
Yrdc	-0.61628
Abcb10	-0.616323
Man1a2	-0.616339
Fabp5	-0.616678
Foxp4	-0.616994
Aimp2	-0.616994
Zfp422	-0.617228
Zfp280d	-0.617863
Fam171a1	-0.618043
Aimp1	-0.618043
Ndufv2	-0.618187
Cd164	-0.618646
Retreg1	-0.619205
Ppp1cb	-0.619371
Rapgef6	-0.620044
Zkscan8	-0.620071
Emg1	-0.62035
Ajuba	-0.620919
Timm44	-0.621334
Zfp503	-0.621939
Pigx	-0.622132
Usp18	-0.622413
Gtf2f1	-0.622833
Golph3l	-0.623256
Dagla	-0.623337
Ccdc107	-0.623449
Fbxw9	-0.623779
Prpf38a	-0.623873
Smim20	-0.624656
St3gal4	-0.625907
Zfp672	-0.626524
Ckap4	-0.626839
Nr4a1	-0.627126
Rbm26	-0.627857
Prdm1	-0.627931
Cgnl1	-0.628431
Bckdk	-0.628868
Nhp2	-0.628868
Scyl2	-0.628868
Six5	-0.628868
Pmpcb	-0.629489
Trip10	-0.630398
Mpi	-0.631106
Gpat4	-0.631319
Dtx3l	-0.631319
Sema4b	-0.631956
2610507B11Rik	-0.631968
Micu2	-0.632051
Ovol2	-0.632153
Sqor	-0.63221
Chdh	-0.632544
Nudt22	-0.632903
Dcaf15	-0.633068
Foxo4	-0.633155
Ap4m1	-0.633544
AU040320	-0.633606
Rdh14	-0.633793
Stoml1	-0.634989
Ints13	-0.635431
Slc30a6	-0.635787
Ppm1g	-0.636636
Cpd	-0.636812
Yipf1	-0.637023
Nop2	-0.637155
Ephx2	-0.63743
Epc2	-0.63743
Ubqln4	-0.637692
Paics	-0.637993
Prmt7	-0.639136
Usp16	-0.639136
2610528J11Rik	-0.639399
Map3k9	-0.639489
Prps1l3	-0.639842
Sec16a	-0.639976
Zkscan7	-0.640389
Dnph1	-0.641305
Crebl2	-0.641692
Dnajc10	-0.641792
Prmt5	-0.642019
Osbpl2	-0.642186
Pgk1	-0.642211
Dapp1	-0.642852
Mucl3	-0.643256
Faf2	-0.643438
Sco1	-0.644398
Scrib	-0.644635
Hmgcll1	-0.645048
Abhd16a	-0.646816
Mea1	-0.647841
Patj	-0.648239
Rnf219	-0.648804
Rgmb	-0.650712
Myo5b	-0.650783
Galnt11	-0.650783
Bckdhb	-0.651397
Nol11	-0.651457
Pcdh1	-0.651793
Stk38l	-0.652039
Nudt12	-0.6521
Cdk10	-0.65255
Arfgef1	-0.652976
Ankrd28	-0.653012
Tnfrsf21	-0.653922
Sh3bp4	-0.655735
Atoh8	-0.656454
Vdac3	-0.656602
Snrnp40	-0.656635
Knop1	-0.656968
Eif4ebp2	-0.65699
Bcl3	-0.657152
Mal	-0.657771
Nop14	-0.658014
Fzd1	-0.658718
Azin1	-0.659176
Aldoc	-0.659262
Nadk2	-0.659895
Prkra	-0.660074
Mtmr7	-0.660074
Mast2	-0.660717
Ppa1	-0.660754
Pdzd11	-0.661524
Tmem51	-0.661852
Rab15	-0.662011
2310061I04Rik	-0.662086
Lrrc28	-0.662815
Nudt6	-0.663309
Dync2li1	-0.663529
Oard1	-0.664064
Lrrc45	-0.664247
Fut4	-0.665037
Trim24	-0.665434
Brix1	-0.665862
Cldnd1	-0.665918
Rsl1d1	-0.665986
Rbm4	-0.666406
Mtdh	-0.667003
Rnf6	-0.667003
Ctdspl2	-0.667968
Eef1d	-0.668
Atrip	-0.668078
Usp22	-0.668094
Rrp1b	-0.669164
Retsat	-0.669387
Hspa9	-0.66951
Slc25a16	-0.669987
Enc1	-0.670189
Serinc5	-0.670511
Yars	-0.671618
Nop16	-0.6717
Pcgf6	-0.67182
Pan3	-0.672159
Tmem41a	-0.672221
Slc25a37	-0.67237
Fbxo46	-0.672568
Tmem87a	-0.672694
Aox3	-0.672846
Fhl2	-0.67299
Tmem147	-0.673179
C2cd3	-0.67358
Thumpd3	-0.673678
Ick	-0.673782
Txndc5	-0.674511
Mast4	-0.675065
Gtpbp4	-0.676019
Ppat	-0.676476
Mtg1	-0.677684
Ptpn9	-0.677939
Zc3h15	-0.678008
Zfpm1	-0.678085
Echdc2	-0.678555
Pex2	-0.678651
Als2cl	-0.679494
Pde3b	-0.679494
N6amt1	-0.679494
Tti1	-0.679494
Slc39a9	-0.679938
B4galt3	-0.679972
Wrnip1	-0.680426
Ergic1	-0.680552
Gnb4	-0.680722
Tmco3	-0.680748
Fam118a	-0.680769
Atg101	-0.680803
Rpa2	-0.681001
Itpk1	-0.681537
Msto1	-0.681861
Vezf1	-0.682195
Ppp2r5d	-0.682639
Rpia	-0.683634
Pard3	-0.684385
Tmed3	-0.684533
Prickle3	-0.684667
Lsr	-0.684773
Eps8l2	-0.684882
Siva1	-0.685278
Spef1	-0.685451
Gart	-0.68559
Thap4	-0.685831
AA986860	-0.685846
Cbx6	-0.686247
Wdr76	-0.686262
S100a16	-0.686548
Larp1b	-0.688036
Ankmy2	-0.688154
Rhod	-0.68841
Elmo3	-0.688478
Galnt10	-0.688909
Hspbp1	-0.689114
Sun1	-0.689216
Dhrs11	-0.6897
Isoc2b	-0.68975
Cfap69	-0.690068
Xpc	-0.692414
Dgka	-0.693521
Them6	-0.694615
Spin1	-0.694615
Smarcc1	-0.69472
Taf15	-0.69472
Eml3	-0.695414
Htatsf1	-0.6955
Dhx32	-0.696187
Alkbh7	-0.696331
Nop56	-0.696467
Gnl3l	-0.697472
Cd99l2	-0.697564
Atp11b	-0.697621
Bop1	-0.697803
1700037H04Rik	-0.698741
Tuft1	-0.69959
Magi1	-0.699691
Tns3	-0.699818
Emsy	-0.700483
Cib1	-0.701289
Tmem205	-0.701539
Zdhhc4	-0.70158
Atg14	-0.701709
Cobll1	-0.701931
Galnt7	-0.702362
Trp53inp2	-0.702611
Znrf2	-0.702673
Papss1	-0.703274
1500011B03Rik	-0.703457
Usp46	-0.703608
Cog6	-0.703727
Dbp	-0.704493
Sergef	-0.704699
Galm	-0.705489
Elmod3	-0.705561
Gstm2	-0.705938
Synj2	-0.706939
Tbpl1	-0.707375
Tab1	-0.707913
Eapp	-0.708063
Lin7c	-0.708075
Utp4	-0.708226
Mob1b	-0.708302
Nif3l1	-0.708516
Slc35f5	-0.708525
Il1rn	-0.708527
Acat1	-0.708595
Hbegf	-0.708698
Zfp821	-0.709038
Eef2k	-0.709279
Pmpca	-0.709667
Thumpd1	-0.709703
Thtpa	-0.710256
Aldh3a1	-0.710307
Grasp	-0.710577
Fbxo28	-0.711185
Hadh	-0.711192
Cops4	-0.711203
Eci1	-0.711488
Lmbr1	-0.711694
AU021092	-0.711769
Lrig2	-0.711821
Zwint	-0.712284
Nbn	-0.712284
Zfp865	-0.713094
Ank	-0.71321
Mccc2	-0.713297
Stk35	-0.713379
Ap1g2	-0.713904
Zfp64	-0.714776
Cttn	-0.715984
Pttg1ip	-0.716455
Muc5ac	-0.716578
Kctd3	-0.717139
Vps53	-0.718313
Porcn	-0.71832
Mphosph10	-0.718753
Pnpo	-0.718845
Pafah2	-0.718912
Ruvbl2	-0.719083
Lancl1	-0.719181
Ndufaf7	-0.71956
Mtcl1	-0.719648
Ncoa6	-0.72017
H2afj	-0.720276
Nbeal2	-0.720366
Pgm2	-0.720665
Nr1d1	-0.721178
Tmc4	-0.721341
Pgm2l1	-0.722062
Banp	-0.722563
Paxx	-0.723195
Nap1l1	-0.723226
Plekhh3	-0.723265
Ppp1r7	-0.723371
Tyms	-0.723587
Siah2	-0.724025
Gtf2h3	-0.725395
Katna1	-0.725997
Capn10	-0.726037
Syt16	-0.726165
Slc30a7	-0.726249
Gmppa	-0.726599
Tsfm	-0.726744
Pyroxd1	-0.726978
Usp6nl	-0.727138
Tbccd1	-0.728404
Pdgfd	-0.728404
Slc25a15	-0.728404
Pmm1	-0.729332
Fh1	-0.729787
Cwh43	-0.730061
Rpn1	-0.730158
Ptpru	-0.730406
Rara	-0.730563
Dalrd3	-0.730978
Slamf9	-0.73123
Trabd	-0.731494
Cxadr	-0.732794
C1qtnf4	-0.73287
Akr1c14	-0.733025
G6pdx	-0.733205
Tbc1d16	-0.734328
Galt	-0.734556
Dnttip1	-0.734663
Supt3	-0.734663
Rap1gap2	-0.735257
Mak16	-0.735257
Ccnyl1	-0.735424
Tob1	-0.736624
Wdr73	-0.736795
Rhbdd2	-0.737009
Nos1ap	-0.737121
Glis3	-0.73799
Tnik	-0.738492
2200002D01Rik	-0.738721
Fut8	-0.739879
Akr1c13	-0.740376
Bfsp1	-0.740376
Fdft1	-0.740717
Atp1a1	-0.740788
Grpel2	-0.741077
Fip1l1	-0.741609
Smim11	-0.742258
Dnajc1	-0.742258
Hnrnpc	-0.742362
Paqr4	-0.742388
Gm49336	-0.744097
Cdkal1	-0.744922
Zbp1	-0.7451
Asb3	-0.745138
Rpp21	-0.74529
Hsp90aa1	-0.745331
Fndc3b	-0.745361
Zbtb45	-0.745528
Oasl2	-0.745557
Hyou1	-0.747076
Tfg	-0.747695
Igsf3	-0.747769
Tnks1bp1	-0.747906
Tmem106c	-0.748115
Rab3d	-0.748781
Acadm	-0.749553
Xbp1	-0.749755
Zfp395	-0.750049
Arrdc4	-0.750189
Jag1	-0.750222
Trappc5	-0.75043
Met	-0.75081
Hr	-0.750898
Smyd2	-0.750936
Ift52	-0.751222
Prss8	-0.752451
Serinc2	-0.754202
Tshz1	-0.754674
Rabgap1	-0.754962
Ttc9c	-0.754998
Il17rd	-0.755204
Zfp827	-0.755768
Sucla2	-0.756588
Atl2	-0.756973
AW209491	-0.756973
Mlph	-0.757037
Clint1	-0.75755
Epha2	-0.75801
Itpr3	-0.759308
[truncated: 1,041 more rows]
