# Supplementary material for: TMPRSS11B promotes an acidified microenvironment and immune suppression in squamous lung cancer
Source: EMBO Rep. 2025 Nov 10;26(24):6346–79. doi: 10.1038/s44319-025-00631-1 (PMC12714794; doi:10.1038/s44319-025-00631-1)
Supplement: Supplementary file 11 — Source data Fig. 6 [file 44319_2025_631_MOESM11_ESM.zip › Figure 6/6D-E/pH-low vs pH-high_Analysis.xlsx]

## Sheet: Pathways
ID	name	enrichmentScore	pval	padj	rank
GO:0051128	regulation of cellular component organization	0.164962	0.00282486	0.0477733	615
GO:0051049	regulation of transport	0.168436	0.00208768	0.0381636	391
GO:0048870	cell motility	0.172324	0.002849	0.0479254	519
GO:2000026	regulation of multicellular organismal development	0.183396	0.00193798	0.0364814	555
GO:0048646	anatomical structure formation involved in morphogenesis	0.185201	0.00293255	0.0488266	584
GO:0010647	positive regulation of cell communication	0.187765	0.00183486	0.0351682	468
GO:0023056	positive regulation of signaling	0.187765	0.00183486	0.0351682	468
GO:0044877	protein-containing complex binding	0.191715	0.00227273	0.0397099	473
GO:0016477	cell migration	0.192885	0.00240385	0.0414287	625
GO:0007155	cell adhesion	0.197138	0.00220751	0.0389845	524
GO:0072359	circulatory system development	0.205592	0.00138696	0.0312672	600
GO:2000145	regulation of cell motility	0.209293	0.00156986	0.0338797	529
GO:0040012	regulation of locomotion	0.210561	0.00159236	0.0340708	529
GO:0016192	vesicle-mediated transport	0.214353	0.00168634	0.034077	319
GO:0030334	regulation of cell migration	0.216907	0.00151515	0.0330198	529
GO:0040011	locomotion	0.219568	0.00187617	0.0358513	529
GO:0080134	regulation of response to stress	0.219706	0.00143678	0.0321118	372
GO:0045785	positive regulation of cell adhesion	0.221061	0.00166806	0.034077	485
GO:0010629	negative regulation of gene expression	0.224255	0.000834028	0.0270525	337
GO:0040017	positive regulation of locomotion	0.226301	0.00094518	0.0284725	577
GO:0005768	endosome	0.227467	0.00123001	0.029318	639
GO:2000147	positive regulation of cell motility	0.229059	0.000938086	0.0284725	577
GO:0030155	regulation of cell adhesion	0.229557	0.00124688	0.029318	485
GO:0044419	biological process involved in interspecies interaction between organisms	0.231118	0.00179211	0.0348773	395
GO:0060284	regulation of cell development	0.236994	0.00103413	0.0284725	524
GO:0030335	positive regulation of cell migration	0.239048	0.000899281	0.0277461	577
GO:0009617	response to bacterium	0.239249	0.000825083	0.0270525	394
GO:0010628	positive regulation of gene expression	0.243347	0.00122399	0.029318	391
GO:0038023	signaling receptor activity	0.246214	0.000851064	0.0270655	471
GO:0060089	molecular transducer activity	0.246214	0.000851064	0.0270655	471
GO:0098797	plasma membrane protein complex	0.247163	0.00250784	0.0427549	457
GO:0009607	response to biotic stimulus	0.249378	0.00150602	0.0329606	395
GO:0098657	import into cell	0.251166	0.00123001	0.029318	689
GO:0022407	regulation of cell-cell adhesion	0.254549	0.000757576	0.0263458	485
GO:0061024	membrane organization	0.256568	0.00128617	0.0299854	271
GO:0043207	response to external biotic stimulus	0.257724	0.00149031	0.03273	395
GO:0051707	response to other organism	0.257724	0.00149031	0.03273	395
GO:0051240	positive regulation of multicellular organismal process	0.258003	0.00246914	0.0424383	506
GO:0006897	endocytosis	0.259036	0.000968992	0.0284725	620
GO:0030097	hemopoiesis	0.261088	0.00114811	0.029318	448
GO:0051130	positive regulation of cellular component organization	0.26195	0.00115207	0.029318	506
GO:0051051	negative regulation of transport	0.266606	0.00119832	0.029318	335
GO:0003676	nucleic acid binding	-0.272797	0.0028096	0.0476426	808
GO:0004888	transmembrane signaling receptor activity	0.275553	0.000632111	0.0246953	471
GO:0098542	defense response to other organism	0.276078	0.00119617	0.029318	529
GO:0001944	vasculature development	0.276595	0.00103413	0.0284725	599
GO:1903706	regulation of hemopoiesis	0.277233	0.0017321	0.0343434	441
GO:0001568	blood vessel development	0.278209	0.00103199	0.0284725	599
GO:0010876	lipid localization	0.279722	0.00172018	0.034293	333
GO:0030312	external encapsulating structure	0.281144	0.000757576	0.0263458	573
GO:0031012	extracellular matrix	0.281144	0.000757576	0.0263458	573
GO:0002683	negative regulation of immune system process	0.281455	0.000757576	0.0263458	624
GO:0048514	blood vessel morphogenesis	0.284843	0.000899281	0.0277461	599
GO:0050727	regulation of inflammatory response	0.284993	0.00117855	0.029318	363
GO:0001525	angiogenesis	0.287575	0.000788022	0.0263716	584
GO:0062023	collagen-containing extracellular matrix	0.291025	0.000653595	0.0247544	573
GO:0006952	defense response	0.292619	0.00197628	0.0368546	498
GO:0060429	epithelium development	-0.293289	0.00021126	0.02436	386
GO:0009986	cell surface	0.293593	0.00138122	0.0312672	499
GO:0002521	leukocyte differentiation	0.294201	0.000822368	0.0270525	448
GO:0032101	regulation of response to external stimulus	0.294491	0.00124533	0.029318	372
GO:0030098	lymphocyte differentiation	0.297673	0.000588928	0.02436	441
GO:0060326	cell chemotaxis	0.299042	0.0015748	0.0338797	565
GO:0001816	cytokine production	0.300209	0.000948767	0.0284725	396
GO:0006869	lipid transport	0.303045	0.00107411	0.0284725	333
GO:1902105	regulation of leukocyte differentiation	0.303078	0.00107411	0.0284725	441
GO:1903131	mononuclear cell differentiation	0.30329	0.00061237	0.02436	441
GO:0002764	immune response-regulating signaling pathway	0.303772	0.00107354	0.0284725	266
GO:0022409	positive regulation of cell-cell adhesion	0.304197	0.000572738	0.02436	441
GO:0001817	regulation of cytokine production	0.304541	0.000888889	0.0277461	396
GO:0031347	regulation of defense response	0.306278	0.000899281	0.0277461	372
GO:0030099	myeloid cell differentiation	0.306309	0.000588928	0.02436	596
GO:0050900	leukocyte migration	0.308019	0.000589275	0.02436	573
GO:0002682	regulation of immune system process	0.308573	0.00219298	0.0389845	488
GO:0050866	negative regulation of cell activation	0.309476	0.00240154	0.0414287	372
GO:0002768	immune response-regulating cell surface receptor signaling pathway	0.313258	0.00240154	0.0414287	266
GO:0002831	regulation of response to biotic stimulus	0.314288	0.000564334	0.02436	372
GO:0002697	regulation of immune effector process	0.315131	0.000607165	0.02436	411
GO:0010720	positive regulation of cell development	0.317849	0.00061237	0.02436	505
GO:0007159	leukocyte cell-cell adhesion	0.318045	0.00061237	0.02436	485
GO:1901342	regulation of vasculature development	0.321992	0.000537634	0.02436	577
GO:0002253	activation of immune response	0.323341	0.000589275	0.02436	266
GO:0006887	exocytosis	0.324434	0.000518941	0.02436	297
GO:0002237	response to molecule of bacterial origin	0.327205	0.000957854	0.0284725	206
GO:0006935	chemotaxis	0.332175	0.00059988	0.02436	517
GO:0042330	taxis	0.332175	0.00059988	0.02436	517
GO:0002757	immune response-activating signaling pathway	0.333292	0.000529942	0.02436	266
GO:0060627	regulation of vesicle-mediated transport	0.333476	0.000783085	0.0263458	389
GO:0045087	innate immune response	0.333642	0.000899281	0.0277461	395
GO:0006954	inflammatory response	0.333728	0.00101112	0.0284725	395
GO:0042129	regulation of T cell proliferation	0.3345	0.00220167	0.0389845	372
GO:0045765	regulation of angiogenesis	0.338153	0.000537057	0.02436	577
GO:1903037	regulation of leukocyte cell-cell adhesion	0.33835	0.000572738	0.02436	463
GO:0045088	regulation of innate immune response	0.339678	0.00049505	0.02436	372
GO:0032496	response to lipopolysaccharide	0.340187	0.00177226	0.0345974	206
GO:0043542	endothelial cell migration	0.341494	0.00047259	0.02436	629
GO:0030100	regulation of endocytosis	0.341652	0.000577701	0.02436	684
GO:0002833	positive regulation of response to biotic stimulus	0.341704	0.000477555	0.02436	372
GO:0098552	side of membrane	0.342176	0.0010395	0.0284725	464
GO:0045637	regulation of myeloid cell differentiation	0.344131	0.00176134	0.0344906	395
GO:0030217	T cell differentiation	0.345247	0.000492368	0.02436	524
GO:0002685	regulation of leukocyte migration	0.34676	0.000478927	0.02436	573
GO:0002429	immune response-activating cell surface receptor signaling pathway	0.347205	0.000478927	0.02436	266
GO:0030855	epithelial cell differentiation	-0.350173	0.000110681	0.02436	380
GO:0002440	production of molecular mediator of immune response	0.351114	0.000478927	0.02436	474
GO:0050776	regulation of immune response	0.351274	0.00115741	0.029318	448
GO:1901653	cellular response to peptide	0.352598	0.00176134	0.0344906	314
GO:0006955	immune response	0.352824	0.00203252	0.0372845	506
GO:0002694	regulation of leukocyte activation	0.354238	0.000834028	0.0270525	441
GO:0097529	myeloid leukocyte migration	0.354766	0.000492368	0.02436	335
GO:1903039	positive regulation of leukocyte cell-cell adhesion	0.356034	0.000507357	0.02436	485
GO:0031349	positive regulation of defense response	0.358751	0.000577367	0.02436	372
GO:0050865	regulation of cell activation	0.361847	0.000899281	0.0277461	441
GO:0032103	positive regulation of response to external stimulus	0.363102	0.000705716	0.0259515	372
GO:0050863	regulation of T cell activation	0.364287	0.000577701	0.02436	441
GO:0070663	regulation of leukocyte proliferation	0.364735	0.000518941	0.02436	372
GO:0032635	interleukin-6 production	0.364843	0.00172414	0.034293	448
GO:0042098	T cell proliferation	0.365091	0.00048216	0.02436	372
GO:0033218	amide binding	0.366628	0.000537057	0.02436	466
GO:0002262	myeloid cell homeostasis	0.367195	0.00168563	0.034077	396
GO:0005178	integrin binding	0.367658	0.00198255	0.0368546	681
GO:0070661	leukocyte proliferation	0.36906	0.000588928	0.02436	372
GO:0071219	cellular response to molecule of bacterial origin	0.369177	0.001657	0.034077	206
GO:0005765	lysosomal membrane	0.36988	0.000458085	0.02436	730
GO:0098852	lytic vacuole membrane	0.36988	0.000458085	0.02436	730
GO:0005773	vacuole	0.373102	0.000834028	0.0270525	490
GO:0050778	positive regulation of immune response	0.374632	0.000821018	0.0270525	448
GO:0051249	regulation of lymphocyte activation	0.375409	0.000653595	0.0247544	441
GO:0002684	positive regulation of immune system process	0.376348	0.00129702	0.0300499	488
GO:0002252	immune effector process	0.376627	0.000996016	0.0284725	488
GO:0017157	regulation of exocytosis	0.377019	0.00124275	0.029318	297
GO:0005770	late endosome	0.377523	0.000477555	0.02436	500
GO:0071222	cellular response to lipopolysaccharide	0.377719	0.00160321	0.0340708	206
GO:0042277	peptide binding	0.378679	0.00049505	0.02436	489
GO:0050870	positive regulation of T cell activation	0.379849	0.000477555	0.02436	441
GO:0000323	lytic vacuole	0.380974	0.000781861	0.0263458	490
GO:0005764	lysosome	0.380974	0.000781861	0.0263458	490
GO:0032675	regulation of interleukin-6 production	0.381892	0.00124275	0.029318	396
GO:0071216	cellular response to biotic stimulus	0.382196	0.00168563	0.034077	206
GO:0097530	granulocyte migration	0.382387	0.00118953	0.029318	417
GO:0002699	positive regulation of immune effector process	0.383773	0.00048216	0.02436	409
GO:0045321	leukocyte activation	0.384108	0.00132626	0.0306153	488
GO:0051251	positive regulation of lymphocyte activation	0.387043	0.000529942	0.02436	441
GO:0002703	regulation of leukocyte mediated immunity	0.389126	0.000492368	0.02436	386
GO:1990266	neutrophil migration	0.39062	0.00219619	0.0389845	417
GO:0046649	lymphocyte activation	0.395119	0.0010395	0.0284725	463
GO:0032944	regulation of mononuclear cell proliferation	0.395258	0.00049505	0.02436	372
GO:0050670	regulation of lymphocyte proliferation	0.395258	0.00049505	0.02436	372
GO:0001819	positive regulation of cytokine production	0.395447	0.000599161	0.02436	391
GO:0045335	phagocytic vesicle	0.39583	0.00283889	0.0478827	500
GO:0050729	positive regulation of inflammatory response	0.395949	0.00163532	0.0340708	363
GO:0002705	positive regulation of leukocyte mediated immunity	0.397331	0.00215827	0.0388274	386
GO:0071674	mononuclear cell migration	0.399166	0.00117786	0.029318	573
GO:0002366	leukocyte activation involved in immune response	0.39935	0.000500751	0.02436	411
GO:0045766	positive regulation of angiogenesis	0.40037	0.000421408	0.02436	684
GO:1904018	positive regulation of vasculature development	0.40037	0.000421408	0.02436	684
GO:0072593	reactive oxygen species metabolic process	0.400943	0.0012024	0.029318	638
GO:0032943	mononuclear cell proliferation	0.401126	0.000548847	0.02436	372
GO:0046651	lymphocyte proliferation	0.401126	0.000548847	0.02436	372
GO:0002285	lymphocyte activation involved in immune response	0.401365	0.0012024	0.029318	573
GO:0032946	positive regulation of mononuclear cell proliferation	0.403379	0.00183016	0.0351682	372
GO:0050671	positive regulation of lymphocyte proliferation	0.403379	0.00183016	0.0351682	372
GO:0046631	alpha-beta T cell activation	0.404299	0.00041425	0.02436	388
GO:0030595	leukocyte chemotaxis	0.404767	0.000459137	0.02436	565
GO:0001775	cell activation	0.405264	0.00146199	0.0324459	488
GO:0046634	regulation of alpha-beta T cell activation	0.405823	0.00148976	0.03273	388
GO:0002263	cell activation involved in immune response	0.406098	0.000507357	0.02436	411
GO:0002696	positive regulation of leukocyte activation	0.407128	0.000577367	0.02436	441
GO:0005774	vacuolar membrane	0.407618	0.000500751	0.02436	730
GO:0045055	regulated exocytosis	0.408466	0.00163532	0.0340708	297
GO:0042110	T cell activation	0.409215	0.00077821	0.0263458	485
GO:0008217	regulation of blood pressure	0.410277	0.00248403	0.0424635	614
GO:0050867	positive regulation of cell activation	0.411723	0.000588928	0.02436	441
GO:0050921	positive regulation of chemotaxis	0.412508	0.00248403	0.0424635	573
GO:0005201	extracellular matrix structural constituent	0.413049	0.000777605	0.0263458	594
GO:0002704	negative regulation of leukocyte mediated immunity	0.413609	0.00175994	0.0344906	372
GO:0042113	B cell activation	0.414645	0.000443066	0.02436	388
GO:0002706	regulation of lymphocyte mediated immunity	0.414741	0.00122649	0.029318	386
GO:0009897	external side of plasma membrane	0.415957	0.000673401	0.0249079	464
GO:0032640	tumor necrosis factor production	0.416766	0.000459137	0.02436	380
GO:0070665	positive regulation of leukocyte proliferation	0.419591	0.000777605	0.0263458	372
GO:0050851	antigen receptor-mediated signaling pathway	0.419755	0.000777605	0.0263458	448
GO:1902107	positive regulation of leukocyte differentiation	0.420524	0.0012024	0.029318	441
GO:1903708	positive regulation of hemopoiesis	0.420524	0.0012024	0.029318	441
GO:0002443	leukocyte mediated immunity	0.421237	0.000660066	0.0248507	488
GO:0002286	T cell activation involved in immune response	0.423001	0.0030171	0.0498254	573
GO:0002819	regulation of adaptive immune response	0.42327	0.000443066	0.02436	402
GO:0050920	regulation of chemotaxis	0.424415	0.0012024	0.029318	573
GO:0032680	regulation of tumor necrosis factor production	0.426664	0.000458085	0.02436	380
GO:0071887	leukocyte apoptotic process	0.426815	0.00212917	0.0388098	459
GO:0002460	adaptive immune response based on somatic recombination of immune receptors built from immunoglobulin superfamily domains	0.427244	0.000548847	0.02436	488
GO:0002274	myeloid leukocyte activation	0.427468	0.000500751	0.02436	394
GO:0005581	collagen trimer	0.429709	0.0020114	0.0371991	594
GO:0002449	lymphocyte mediated immunity	0.430879	0.000559597	0.02436	488
GO:0032651	regulation of interleukin-1 beta production	0.431323	0.00290135	0.0486766	173
GO:0002526	acute inflammatory response	0.431665	0.00174034	0.0343989	363
GO:0001935	endothelial cell proliferation	0.43213	0.00077101	0.0263458	614
GO:0071706	tumor necrosis factor superfamily cytokine production	0.433073	0.00047259	0.02436	380
GO:0002250	adaptive immune response	0.436934	0.000632111	0.0246953	488
GO:0015850	organic hydroxy compound transport	0.437342	0.000478927	0.02436	266
GO:0001936	regulation of endothelial cell proliferation	0.437852	0.00142045	0.0318595	614
GO:0019915	lipid storage	0.438294	0.00172414	0.034293	333
GO:0050864	regulation of B cell activation	0.440754	0.00172414	0.034293	368
GO:0002687	positive regulation of leukocyte migration	0.441202	0.000777605	0.0263458	573
GO:1903555	regulation of tumor necrosis factor superfamily cytokine production	0.442786	0.000469704	0.02436	380
GO:0043588	skin development	-0.447939	0.000246457	0.02436	379
GO:0008037	cell recognition	0.448365	0.00128949	0.0299854	413
GO:0031902	late endosome membrane	0.448558	0.00162602	0.0340708	441
GO:1905952	regulation of lipid localization	0.448826	0.00105597	0.0284725	333
GO:0002708	positive regulation of lymphocyte mediated immunity	0.454702	0.00167616	0.034077	386
GO:0034341	response to type II interferon	0.455524	0.00203252	0.0372845	623
GO:0045807	positive regulation of endocytosis	0.456168	0.000459137	0.02436	620
GO:2000106	regulation of leukocyte apoptotic process	0.456487	0.00162602	0.0340708	364
GO:0002821	positive regulation of adaptive immune response	0.459063	0.00106534	0.0284725	402
GO:0006909	phagocytosis	0.460847	0.000507357	0.02436	319
GO:0016064	immunoglobulin mediated immune response	0.461823	0.000777605	0.0263458	482
GO:0071621	granulocyte chemotaxis	0.465768	0.00105597	0.0284725	417
GO:0042100	B cell proliferation	0.468211	0.000948767	0.0284725	364
GO:0002822	regulation of adaptive immune response based on somatic recombination of immune receptors built from immunoglobulin superfamily domains	0.468976	0.000411353	0.02436	402
GO:0002275	myeloid cell activation involved in immune response	0.474452	0.0010442	0.0284725	380
GO:1903305	regulation of regulated secretory pathway	0.475236	0.00105597	0.0284725	297
GO:0002824	positive regulation of adaptive immune response based on somatic recombination of immune receptors built from immunoglobulin superfamily domains	0.475535	0.0010442	0.0284725	402
GO:0002886	regulation of myeloid leukocyte mediated immunity	0.47564	0.00105597	0.0284725	380
GO:0019724	B cell mediated immunity	0.477663	0.000396511	0.02436	482
GO:0008544	epidermis development	-0.478732	0.000122249	0.02436	380
GO:0002437	inflammatory response to antigenic stimulus	0.479604	0.000967118	0.0284725	147
GO:0045639	positive regulation of myeloid cell differentiation	0.484649	0.00304321	0.0499957	395
GO:0019955	cytokine binding	0.48812	0.000632511	0.0246953	438
GO:1905954	positive regulation of lipid localization	0.490699	0.000644745	0.0247544	333
GO:0002688	regulation of leukocyte chemotaxis	0.49378	0.0010057	0.0284725	364
GO:0050764	regulation of phagocytosis	0.494091	0.000400802	0.02436	319
GO:0002861	regulation of inflammatory response to antigenic stimulus	0.499671	0.00299491	0.0495885	147
GO:0032760	positive regulation of tumor necrosis factor production	0.500099	0.00077101	0.0263458	380
GO:0002690	positive regulation of leukocyte chemotaxis	0.500937	0.00152161	0.0330198	286
GO:0002444	myeloid leukocyte mediated immunity	0.507785	0.000379939	0.02436	338
GO:1903557	positive regulation of tumor necrosis factor superfamily cytokine production	0.509256	0.000388802	0.02436	380
GO:0050772	positive regulation of axonogenesis	0.515396	0.00121729	0.029318	483
GO:0061900	glial cell activation	0.516238	0.0020337	0.0372845	354
GO:0045576	mast cell activation	0.516925	0.000310174	0.02436	343
GO:0150076	neuroinflammatory response	0.518259	0.000322373	0.02436	354
GO:0030888	regulation of B cell proliferation	0.519434	0.00145264	0.032352	364
GO:0002377	immunoglobulin production	0.519785	0.000650407	0.0247544	474
GO:0044782	cilium organization	-0.52552	0.0021736	0.0389462	347
GO:0043299	leukocyte degranulation	0.528238	0.000670466	0.0249079	297
GO:0005518	collagen binding	0.532215	0.000316256	0.02436	602
GO:0005882	intermediate filament	-0.535307	0.000556793	0.02436	281
GO:0045111	intermediate filament cytoskeleton	-0.535307	0.000556793	0.02436	281
GO:0030593	neutrophil chemotaxis	0.536315	0.000670466	0.0249079	417
GO:0140375	immune receptor activity	0.536953	0.000351989	0.02436	445
GO:0050806	positive regulation of synaptic transmission	0.538886	0.00227079	0.0397099	85
GO:0002712	regulation of B cell mediated immunity	0.539639	0.000299491	0.02436	338
GO:0002889	regulation of immunoglobulin mediated immune response	0.539639	0.000299491	0.02436	338
GO:0033003	regulation of mast cell activation	0.542272	0.00198694	0.0368546	343
GO:0042605	peptide antigen binding	0.544078	0.00198694	0.0368546	441
GO:0035270	endocrine system development	-0.546973	0.00221272	0.0389845	176
GO:0001540	amyloid-beta binding	0.549308	0.000299491	0.02436	158
GO:0003823	antigen binding	0.553654	0.000304321	0.02436	639
GO:0019730	antimicrobial humoral response	-0.554004	0.000561089	0.02436	183
GO:0004896	cytokine receptor activity	0.554193	0.000290529	0.02436	445
GO:0009913	epidermal cell differentiation	-0.554462	0.000129668	0.02436	380
GO:0002714	positive regulation of B cell mediated immunity	0.555309	0.000851547	0.0270655	338
GO:0002891	positive regulation of immunoglobulin mediated immune response	0.555309	0.000851547	0.0270655	338
GO:0043300	regulation of leukocyte degranulation	0.556802	0.000299491	0.02436	297
GO:0031343	positive regulation of cell killing	0.56374	0.000304321	0.02436	391
GO:0015918	sterol transport	0.565148	0.000322373	0.02436	298
GO:0030301	cholesterol transport	0.565148	0.000322373	0.02436	298
GO:0050854	regulation of antigen receptor-mediated signaling pathway	0.565841	0.000304321	0.02436	335
GO:0045920	negative regulation of exocytosis	0.565864	0.00223214	0.0392175	288
GO:0002637	regulation of immunoglobulin production	0.567978	0.00198132	0.0368546	338
GO:0001912	positive regulation of leukocyte mediated cytotoxicity	0.570052	0.000567698	0.02436	386
GO:0002478	antigen processing and presentation of exogenous peptide antigen	0.581854	0.000322373	0.02436	441
GO:0019884	antigen processing and presentation of exogenous antigen	0.581854	0.000322373	0.02436	441
GO:0006949	syncytium formation	0.583966	0.00111607	0.02905	231
GO:1902041	regulation of extrinsic apoptotic signaling pathway via death domain receptors	0.585268	0.00163755	0.0340708	540
GO:0051452	intracellular pH reduction	0.585468	0.00163755	0.0340708	707
GO:0097006	regulation of plasma lipoprotein particle levels	0.587337	0.000293858	0.02436	298
GO:0030216	keratinocyte differentiation	-0.592814	0.000136668	0.02436	379
GO:0050766	positive regulation of phagocytosis	0.59352	0.000354862	0.02436	368
GO:0002438	acute inflammatory response to antigenic stimulus	0.593648	0.000283849	0.02436	338
GO:0032613	interleukin-10 production	0.594847	0.000310174	0.02436	247
GO:0042611	MHC protein complex	0.594974	0.000566091	0.02436	441
GO:0032733	positive regulation of interleukin-10 production	0.595914	0.00163755	0.0340708	247
GO:0045669	positive regulation of osteoblast differentiation	-0.598693	0.00216083	0.0388274	164
GO:0048002	antigen processing and presentation of peptide antigen	0.600204	0.000348068	0.02436	441
GO:0019882	antigen processing and presentation	0.602718	0.000392619	0.02436	463
GO:0002524	hypersensitivity	0.603048	0.00136463	0.0310478	338
GO:0002883	regulation of hypersensitivity	0.603048	0.00136463	0.0310478	338
GO:0032092	positive regulation of protein binding	0.605682	0.000283046	0.02436	590
GO:0033344	cholesterol efflux	0.608489	0.000283849	0.02436	206
GO:0042475	odontogenesis of dentin-containing tooth	-0.609068	0.00152439	0.0330198	172
GO:0141060	disruption of anatomical structure in another organism	-0.61286	0.0013891	0.0312672	82
GO:0006911	phagocytosis, engulfment	0.615154	0.000316256	0.02436	297
GO:0010324	membrane invagination	0.615154	0.000316256	0.02436	297
GO:0099024	plasma membrane invagination	0.615154	0.000316256	0.02436	297
GO:0015909	long-chain fatty acid transport	0.615616	0.0015949	0.0340708	321
GO:0002673	regulation of acute inflammatory response	0.616698	0.000299491	0.02436	363
GO:0000768	syncytium formation by plasma membrane fusion	0.618407	0.0010917	0.0285331	231
GO:0140253	cell-cell fusion	0.618407	0.0010917	0.0285331	231
GO:0002675	positive regulation of acute inflammatory response	0.619092	0.000283046	0.02436	363
GO:0032653	regulation of interleukin-10 production	0.625574	0.000304321	0.02436	247
GO:0018958	phenol-containing compound metabolic process	0.635252	0.000279018	0.02436	245
GO:0030574	collagen catabolic process	0.635798	0.000283046	0.02436	467
GO:0002532	production of molecular mediator involved in inflammatory response	0.636339	0.000299491	0.02436	391
GO:0060291	long-term synaptic potentiation	0.637657	0.000545852	0.02436	85
GO:0098636	protein complex involved in cell adhesion	0.639099	0.00181582	0.0351682	264
GO:0045103	intermediate filament-based process	-0.641622	0.00014247	0.02436	281
GO:0045104	intermediate filament cytoskeleton organization	-0.641622	0.00014247	0.02436	281
GO:0002864	regulation of acute inflammatory response to antigenic stimulus	0.642283	0.000283046	0.02436	338
GO:0001937	negative regulation of endothelial cell proliferation	0.650179	0.000279018	0.02436	599
GO:0032418	lysosome localization	0.656848	0.000283046	0.02436	301
GO:1990849	vacuolar localization	0.656848	0.000283046	0.02436	301
GO:0071825	protein-lipid complex organization	0.658345	0.000531632	0.02436	298
GO:0071827	plasma lipoprotein particle organization	0.658345	0.000531632	0.02436	298
GO:0043368	positive T cell selection	0.66409	0.0030349	0.0499889	573
GO:0002495	antigen processing and presentation of peptide antigen via MHC class II	0.664614	0.000283849	0.02436	441
GO:0002504	antigen processing and presentation of peptide or polysaccharide antigen via MHC class II	0.664614	0.000283849	0.02436	441
GO:1900271	regulation of long-term synaptic potentiation	0.672344	0.000531632	0.02436	85
GO:0001573	ganglioside metabolic process	0.67395	0.00103761	0.0284725	449
GO:0002448	mast cell mediated immunity	0.677794	0.000272926	0.02436	297
GO:0043303	mast cell degranulation	0.677794	0.000272926	0.02436	297
GO:0045058	T cell selection	0.679469	0.000265816	0.02436	434
GO:0048143	astrocyte activation	0.688254	0.000265816	0.02436	354
GO:0002577	regulation of antigen processing and presentation	0.691767	0.00126454	0.0296231	411
GO:0002887	negative regulation of myeloid leukocyte mediated immunity	0.696521	0.00101163	0.0284725	288
GO:0061844	antimicrobial humoral immune response mediated by antimicrobial peptide	-0.69823	0.00030303	0.02436	183
GO:0014002	astrocyte development	0.699029	0.000272926	0.02436	354
GO:0019886	antigen processing and presentation of exogenous peptide antigen via MHC class II	0.701767	0.000279018	0.02436	441
GO:0090022	regulation of neutrophil chemotaxis	0.707276	0.00220696	0.0389845	364
GO:0050853	B cell receptor signaling pathway	0.707601	0.000293858	0.02436	305
GO:0043301	negative regulation of leukocyte degranulation	0.711958	0.000259403	0.02436	288
GO:1903306	negative regulation of regulated secretory pathway	0.711958	0.000259403	0.02436	288
GO:0006837	serotonin transport	0.726846	0.00171653	0.034293	335
GO:0002291	T cell activation via T cell receptor contact with antigen bound to MHC molecule on antigen presenting cell	0.728622	0.00239406	0.0414287	463
GO:0001533	cornified envelope	-0.732807	0.000473335	0.02436	319
GO:0032693	negative regulation of interleukin-10 production	0.734184	0.000505817	0.02436	170
GO:0034367	protein-containing complex remodeling	0.73678	0.00122609	0.029318	450
GO:0034368	protein-lipid complex remodeling	0.73678	0.00122609	0.029318	450
GO:0034369	plasma lipoprotein particle remodeling	0.73678	0.00122609	0.029318	450
GO:0046514	ceramide catabolic process	0.736936	0.00215466	0.0388274	449
GO:0033005	positive regulation of mast cell activation	0.736972	0.00122609	0.029318	343
GO:0045109	intermediate filament organization	-0.738602	0.000152439	0.02436	338
GO:0043394	proteoglycan binding	0.740408	0.000279018	0.02436	255
GO:0045604	regulation of epidermal cell differentiation	-0.741032	0.000650724	0.0247544	361
GO:0002396	MHC protein complex assembly	0.741686	0.00191525	0.0361611	441
GO:0002399	MHC class II protein complex assembly	0.741686	0.00191525	0.0361611	441
GO:0002501	peptide antigen assembly with MHC protein complex	0.741686	0.00191525	0.0361611	441
GO:0002503	peptide antigen assembly with MHC class II protein complex	0.741686	0.00191525	0.0361611	441
GO:0023026	MHC class II protein complex binding	0.742127	0.000980873	0.0284725	441
GO:0042613	MHC class II protein complex	0.742127	0.000980873	0.0284725	441
GO:0023023	MHC protein complex binding	0.742568	0.000505817	0.02436	441
GO:0045682	regulation of epidermis development	-0.744201	0.000320513	0.02436	362
GO:0006910	phagocytosis, recognition	0.74561	0.000505817	0.02436	240
GO:0045061	thymic T cell selection	0.746286	0.000735655	0.0263458	434
GO:0045059	positive thymic T cell selection	0.746437	0.00167584	0.034077	433
GO:0120015	sterol transfer activity	0.748566	0.00167584	0.034077	298
GO:0120020	cholesterol transfer activity	0.748566	0.00167584	0.034077	298
GO:0043304	regulation of mast cell degranulation	0.767792	0.000259403	0.02436	297
GO:0031424	keratinization	-0.802434	0.000157778	0.02436	183
GO:0019865	immunoglobulin binding	0.80511	0.000490436	0.02436	335
GO:0045616	regulation of keratinocyte differentiation	-0.812643	0.00228592	0.0398303	142
GO:0050999	regulation of nitric-oxide synthase activity	0.824437	0.00294118	0.0488266	300
GO:0033008	positive regulation of mast cell activation involved in immune response	0.826216	0.00294118	0.0488266	297
GO:0043306	positive regulation of mast cell degranulation	0.826216	0.00294118	0.0488266	297
GO:0140052	cellular response to oxidised low-density lipoprotein particle stimulus	0.836179	0.00271493	0.0461611	53
GO:0050855	regulation of B cell receptor signaling pathway	0.846108	0.000245218	0.02436	266
GO:0045095	keratin filament	-0.860177	0.000160256	0.02436	55
GO:0034361	very-low-density lipoprotein particle	0.872196	0.00135747	0.0310478	41
GO:0034385	triglyceride-rich plasma lipoprotein particle	0.872196	0.00135747	0.0310478	41
GO:0030280	structural constituent of skin epidermis	-0.875241	0.000527519	0.02436	55
GO:0034185	apolipoprotein binding	0.88019	0.000904977	0.0277863	206
GO:0050859	negative regulation of B cell receptor signaling pathway	0.890866	0.000452489	0.02436	188
GO:0150094	amyloid-beta clearance by cellular catabolic process	0.893302	0.00216076	0.0388274	183
GO:1900223	positive regulation of amyloid-beta clearance	0.893302	0.00216076	0.0388274	183
GO:0010447	response to acidic pH	0.895611	0.000452489	0.02436	180
GO:0006767	water-soluble vitamin metabolic process	-0.904508	0.000537442	0.02436	166
GO:0019770	IgG receptor activity	0.910439	0.000452489	0.02436	155
GO:0019864	IgG binding	0.910979	0.000463392	0.02436	155
GO:0001802	type III hypersensitivity	0.937759	0.00108038	0.0284725	108
GO:0001803	regulation of type III hypersensitivity	0.937759	0.00108038	0.0284725	108
GO:0001805	positive regulation of type III hypersensitivity	0.937759	0.00108038	0.0284725	108
GO:0001810	regulation of type I hypersensitivity	0.937759	0.00108038	0.0284725	108
GO:0016068	type I hypersensitivity	0.937759	0.00108038	0.0284725	108
GO:0039531	regulation of viral-induced cytoplasmic pattern recognition receptor signaling pathway	0.938909	0.000452489	0.02436	107
GO:0005602	complement component C1 complex	0.983995	0.000216076	0.02436	30
GO:0062167	complement component C1q complex	0.983995	0.000216076	0.02436	30

## Sheet: Genes
p_val	avg_log2FC	pct.1	pct.2	p_val_adj	gene
5.21534e-71	2.74172	0.509	0.111	1.00187e-66	Bex1	can activate beta catenin signaling or inhibit phospho Akt signaling, context dependent pro- or ant-, can promote cancer invasion
3.62376e-35	2.36069	0.312	0.076	6.96124e-31	Tm4sf19
1.02455e-69	2.29125	0.862	0.478	1.96817e-65	C1qb	can direct macrophage polarisation, associated with M2 markers, TAMs with high C1q expression are associated with T cell exhaustion and poor prognosis, highly expressed in tumor microenvironment, remodelling of microenvironment in Osteosarcoma, correlates with SPP1, TREM2+ TAM populations as well
9.18138e-80	2.21259	0.964	0.595	1.76374e-75	Gpnmb	high expression in multiple cancers, can promote anti-inflammatory conditions and M2 polarisations, cleaved into soluble form by ADAM10 metalloprotease, high expression in EGFR mutant lung cancers
4.20685e-73	2.20721	0.812	0.335	8.08136e-69	C3ar1	complement pathway receptors exprssed on immune cells, GPCR1 family, C3a-C3ar1 signaling promotes breast cancer mets to lungs and pro-metastatic cytokine secretion, functional skewing of macrophages and immune suppresion in sarcomas
2.46414e-47	2.17849	0.527	0.165	4.73361e-43	Slc37a2	negatively regulates macrophage inflammation
6.83711e-69	2.17658	1	0.984	1.31341e-64	Apoe	Exosome mediated transfer of apoe from TAMs/M2 to gastric cancer cells promote Akt signaling and migratory effects, high expression and poor prognosis in CRC, TAMs have high expression in PDAC and promotes immunsuppression through Cxcl1, high serum levels in NSCLC patients, can promote metstasis in LUAD
3.29493e-36	2.15495	0.397	0.117	6.32957e-32	Itm2a	a new tumor suppressor in breast cancer that can induce PDL1 expression
9.44725e-79	2.1529	1	0.996	1.81482e-74	Ctsl	lysosomal cytsein protease, high expression in multiple cancers, also sars cov2 cleavage, activates pro-upa to upa, is secreted in lung cancers, involved in membrane shedding, most active in acidic conditions, Cathepsin Z (or X) is an interactor of TMPRSS11B from Mass spec, CATX and CATL levels are high in breast cancer MDSCs
7.58002e-45	2.14208	0.562	0.2	1.45612e-40	Lhfpl2
4.64053e-72	2.13209	0.719	0.225	8.91446e-68	F7
1.39806e-45	2.10475	0.567	0.2	2.68567e-41	Hk3	activator of glycolysis
2.15776e-59	2.10014	0.848	0.476	4.14505e-55	Fabp4	aka a-fabp, expressed in adipocytes and macrophages, tumor promotion through increased fatty acid uptake, can promote metastasis too, a potential new marker of TAMs in breast cancer through activation of IL6/STAT3 signaling
4.58047e-24	2.09031	0.308	0.099	8.79909e-20	Cd300lb	can be shed as soluble formby MMPs, can activate inflammatory cytokine secretion
3.21007e-77	2.08787	0.996	0.853	6.16655e-73	Ctss	promotes tumor growth, angiogenesis and metastasis, can cleave the matrix to promote invasion, mostly expressed in B cells, macrophages and dendritic cells, functions normally in antigen presentation, M2 macrophage derived CTSS is involved in axon regeneration
9.13618e-60	2.05309	0.844	0.425	1.75506e-55	Trem2	upregulated in various cancers, high expression in TAMs and immunosuppressive role and tumor progression in NSCLC
2.26226e-49	2.05072	0.812	0.394	4.3458e-45	Hmox1	promotes generation of Tregs to protect cells under stress conditions, promotes IL-10 secretion from macrophage, high expression in M2 (and also M4, Mox) macrophages, can promote M2 polarisation
5.53092e-52	2.02807	0.625	0.218	1.06249e-47	Arl11	correlates with immunosuppression and poor prognosis in breast cancer, sometimes a tumro suppressor too
1.43756e-34	1.99968	0.402	0.121	2.76155e-30	Cd180
6.12053e-22	1.99554	0.268	0.081	1.17575e-17	Clec12a
1.78573e-59	1.98808	0.915	0.642	3.4304e-55	C1qc	like c1qb, expressed in M2 macrophage population, correlates with SPP1, TREM2+ TAM populations as well
1.34921e-25	1.94787	0.371	0.13	2.59184e-21	Matk
1.54798e-50	1.94315	0.719	0.321	2.97366e-46	Mafb
3.38041e-41	1.93729	0.638	0.29	6.49377e-37	Myo1f
5.05389e-61	1.93448	0.808	0.369	9.70851e-57	Mertk
1.2683e-35	1.90974	0.487	0.169	2.43641e-31	Slamf7
2.77014e-36	1.8963	0.612	0.279	5.32144e-32	Cd300c2
7.19177e-28	1.89498	0.379	0.127	1.38154e-23	Ms4a6d
1.71895e-68	1.87798	0.964	0.785	3.3021e-64	Lgmn
7.77495e-63	1.86221	0.973	0.791	1.49357e-58	C1qa	like c1qb, expressed in M2 macrophage population, correlates with SPP1, TREM2+ TAM populations as well
3.20376e-12	1.86134	0.228	0.088	6.15443e-08	Mmp3
5.36463e-62	1.85902	0.848	0.419	1.03055e-57	Spock2
2.09626e-46	1.84934	0.692	0.298	4.02691e-42	Cd300a
6.19263e-18	1.83689	0.272	0.096	1.1896e-13	F10
5.92262e-73	1.8332	0.955	0.514	1.13773e-68	Lpl
6.35389e-61	1.82525	0.839	0.4	1.22058e-56	Cd84	regulator of PDl1/PD1 axis and immunosuppression in CLL (promotes)
2.09629e-69	1.82005	0.982	0.709	4.02697e-65	Cd68	higher levels show poor prognosis in LSCC, could mark M2 macrophages
3.83527e-15	1.819	0.254	0.094	7.36754e-11	Ms4a6c
5.13939e-22	1.81753	0.344	0.125	9.87277e-18	Fcgr1
3.10616e-34	1.81592	0.482	0.169	5.96693e-30	Stac2
6.12312e-56	1.81066	0.795	0.359	1.17625e-51	Apoc1
1.45959e-70	1.80282	0.987	0.814	2.80387e-66	Ager
9.67788e-68	1.79937	0.991	0.775	1.85912e-63	Mpeg1
1.72468e-74	1.79663	0.973	0.553	3.31312e-70	Atp6v0d2
3.15902e-45	1.79535	0.665	0.265	6.06848e-41	Slc15a3
2.39359e-73	1.78109	0.96	0.673	4.5981e-69	Lgals1
5.51409e-78	1.77759	1	1	1.05926e-73	Ctsb
4.38875e-51	1.77454	0.741	0.31	8.4308e-47	Mamdc2
1.73984e-39	1.76965	0.607	0.253	3.34223e-35	Slc11a1
6.41669e-33	1.76252	0.536	0.22	1.23265e-28	Cd37
1.1043e-24	1.75816	0.321	0.101	2.12137e-20	Napsa
4.13352e-22	1.75399	0.295	0.093	7.9405e-18	Csf2rb2
3.34907e-77	1.74759	0.987	0.765	6.43357e-73	Cd36
4.40356e-34	1.73261	0.531	0.203	8.45924e-30	Nkd1
2.13112e-29	1.72119	0.513	0.216	4.09389e-25	Lipa
3.9117e-24	1.71906	0.393	0.147	7.51438e-20	Mitf
1.65065e-52	1.70177	0.848	0.499	3.17089e-48	Sirpa
5.27797e-38	1.69878	0.643	0.289	1.0139e-33	Pirb
1.12458e-52	1.69817	0.804	0.393	2.16032e-48	Gngt2
1.6924e-71	1.69446	1	1	3.2511e-67	Psap
7.61543e-48	1.69084	0.781	0.413	1.46292e-43	Igf1
1.06747e-18	1.69003	0.281	0.097	2.05061e-14	Rftn1
2.76663e-13	1.68974	0.25	0.1	5.31469e-09	Slc27a6
4.58165e-20	1.68495	0.295	0.1	8.80134e-16	Pik3r5
7.24373e-21	1.68479	0.415	0.183	1.39152e-16	Lat2
2.72606e-30	1.68279	0.536	0.228	5.23676e-26	Pla2g7
1.05014e-18	1.67721	0.362	0.15	2.01732e-14	Ly86
1.23246e-07	1.67392	0.272	0.153	0.00236756	Lgals2
1.21855e-16	1.67195	0.223	0.07	2.34083e-12	Nrn1
3.73969e-44	1.66947	0.647	0.252	7.18394e-40	Matn4
1.12831e-25	1.66947	0.442	0.178	2.16749e-21	Cmtm3
7.38584e-62	1.66836	0.973	0.733	1.41882e-57	Ctsk	cystein protease, upregulated in cancers, can activate TGFb and lead to activation of mTOR signaling pathways in NSCLC, high expression in TAMs in NSCLCs
1.78127e-20	1.65257	0.339	0.127	3.42181e-16	Stra6l
4.85185e-30	1.64981	0.554	0.246	9.3204e-26	Hvcn1
3.84678e-10	1.6439	0.201	0.083	7.38966e-06	Susd4
3.72945e-49	1.64083	0.723	0.3	7.16427e-45	Npy
3.35135e-46	1.63527	0.737	0.322	6.43794e-42	Lgi3
1.11829e-11	1.63185	0.246	0.104	2.14824e-07	Antxr2
6.52192e-60	1.62739	0.893	0.445	1.25286e-55	Lyz1
3.14403e-20	1.62336	0.424	0.191	6.03967e-16	Ms4a7
1.81843e-33	1.6225	0.567	0.229	3.49321e-29	Tbxas1
9.51655e-32	1.62008	0.549	0.234	1.82813e-27	Evi2a
5.21348e-13	1.62	0.201	0.07	1.00151e-08	Speg
2.13706e-57	1.61786	0.929	0.597	4.10529e-53	Tyrobp
3.15243e-14	1.61689	0.25	0.095	6.05583e-10	Akap5
1.17226e-20	1.61604	0.429	0.189	2.25191e-16	Itga5
6.35139e-35	1.61596	0.612	0.271	1.2201e-30	Spi1
7.23505e-34	1.61423	0.549	0.217	1.38985e-29	Slc26a4
1.95646e-18	1.61214	0.295	0.105	3.75836e-14	Cd22
2.57039e-19	1.61156	0.388	0.164	4.93772e-15	Was
1.16964e-56	1.60747	0.929	0.715	2.24688e-52	Plin2
1.07605e-16	1.60651	0.295	0.113	2.06709e-12	Lonrf3
9.35157e-37	1.60643	0.705	0.389	1.79644e-32	Plekho1
0.00214748	1.6013	0.326	0.269	1	Rep15
3.93599e-31	1.59733	0.598	0.291	7.56103e-27	Rab3il1
4.34594e-55	1.59682	0.933	0.621	8.34855e-51	Fcer1g
2.30495e-21	1.59629	0.424	0.184	4.42781e-17	C5ar1
1.76015e-24	1.59352	0.362	0.122	3.38126e-20	Tmem163
2.73848e-21	1.59352	0.339	0.12	5.26063e-17	Rbpjl
1.21558e-12	1.57839	0.237	0.093	2.33513e-08	Myo1g
1.33804e-28	1.57574	0.518	0.214	2.57037e-24	Lpxn
3.68082e-19	1.57502	0.379	0.161	7.07085e-15	Cd83
8.35684e-36	1.57186	0.741	0.429	1.60535e-31	Fcgr2b
5.44004e-10	1.5708	0.237	0.107	1.04503e-05	Arhgef26
1.32169e-27	1.56856	0.545	0.243	2.53897e-23	Cd274	Known immune checkpoint molecule
1.16747e-18	1.56656	0.442	0.211	2.2427e-14	Rgs1
4.51781e-49	1.56387	0.817	0.442	8.6787e-45	Sdc3
2.01256e-28	1.56383	0.696	0.414	3.86614e-24	Cav1
2.1359e-46	1.5617	0.857	0.542	4.10307e-42	Fcgr3
1.37731e-59	1.5598	0.938	0.553	2.64581e-55	Lamp3
5.59447e-19	1.55237	0.388	0.168	1.0747e-14	Arhgap9
1.61296e-32	1.55088	0.621	0.279	3.0985e-28	St6galnac4
3.57117e-35	1.54772	0.661	0.305	6.86023e-31	Itgax
5.6407e-14	1.54751	0.348	0.17	1.08358e-09	H2-M2
1.60791e-14	1.54563	0.254	0.095	3.08879e-10	Sash3
2.86648e-18	1.54428	0.424	0.198	5.50652e-14	Tnfsf12
1.23838e-10	1.54106	0.201	0.079	2.37894e-06	Ceacam16
6.38191e-14	1.53564	0.304	0.132	1.22597e-09	Arhgap25
2.14054e-48	1.53543	0.996	0.988	4.11198e-44	Mfge8
4.37516e-39	1.53521	0.826	0.492	8.40468e-35	Cybb
4.76529e-21	1.53238	0.402	0.164	9.15413e-17	Nfam1
7.43981e-13	1.53212	0.232	0.089	1.42919e-08	Dpp4
1.13786e-24	1.53131	0.504	0.226	2.18582e-20	Rasa4
5.35028e-56	1.52991	0.973	0.858	1.02779e-51	Gusb
3.64467e-14	1.5281	0.277	0.112	7.00142e-10	Cd300ld
1.40367e-12	1.52314	0.295	0.132	2.69645e-08	Dennd2a
5.70165e-22	1.52157	0.527	0.273	1.09529e-17	Tmem106a
6.59984e-17	1.52096	0.344	0.143	1.26783e-12	Lair1
2.91962e-70	1.52094	0.996	0.834	5.6086e-66	Vim
1.23611e-12	1.51889	0.299	0.138	2.37456e-08	Pstpip1
1.28758e-39	1.51703	0.732	0.367	2.47344e-35	Cyth4
1.88942e-24	1.51412	0.438	0.172	3.62958e-20	Egfl6
3.25731e-22	1.51341	0.487	0.229	6.25728e-18	Dpep2
1.99481e-41	1.51331	0.83	0.537	3.83203e-37	Pltp
1.45296e-15	1.51027	0.299	0.12	2.79113e-11	Slc36a2
1.93407e-24	1.50929	0.438	0.171	3.71534e-20	Plek	highly upregulated in various tumors, can promote EGFR signaling, PI3K Akt axis and acts downstream of JAK-STAT5 signaling, potential M2 biomarker, expressed on various immune cells, can induce pro-inflammatory cytokines
8.12515e-65	1.50693	1	1	1.56084e-60	Ctsd
7.91953e-41	1.50573	0.781	0.442	1.52134e-36	Plekho2
3.45109e-51	1.49771	0.929	0.582	6.62955e-47	Itgb2
9.43969e-26	1.4884	0.54	0.252	1.81336e-21	Cd53
5.63645e-10	1.48567	0.214	0.091	1.08276e-05	Pkdcc
5.68243e-15	1.48511	0.339	0.152	1.09159e-10	Emilin2
3.57256e-38	1.48202	0.728	0.371	6.8629e-34	Etv5
5.40733e-30	1.47805	0.598	0.277	1.03875e-25	Csf2ra
6.91988e-22	1.47649	0.473	0.219	1.32931e-17	Pik3cd
5.78171e-36	1.47595	0.705	0.36	1.11067e-31	Soat1
6.44256e-16	1.47569	0.295	0.115	1.23762e-11	Cd48
1.15489e-12	1.47547	0.281	0.122	2.21854e-08	Pla2g2d
6.33358e-29	1.47486	0.531	0.223	1.21668e-24	Mmp19
1.55865e-14	1.47404	0.272	0.106	2.99417e-10	Qpct
1.39691e-47	1.46685	0.853	0.504	2.68346e-43	Pxdc1
5.00398e-15	1.46145	0.335	0.147	9.61265e-11	Gpr65
7.0446e-22	1.46099	0.478	0.214	1.35327e-17	Tmem37
4.03182e-28	1.45859	0.558	0.246	7.74514e-24	Kcnj15
3.35121e-23	1.45579	0.496	0.225	6.43767e-19	Plxnc1
1.22426e-25	1.45274	0.482	0.198	2.35181e-21	Fcgr4
4.14696e-17	1.45087	0.424	0.209	7.96632e-13	Hcls1
2.5382e-27	1.45057	0.598	0.308	4.87588e-23	Zeb2
2.81463e-31	1.44916	0.705	0.416	5.4069e-27	Cryab
2.98808e-45	1.44901	0.862	0.524	5.7401e-41	Emb
2.00711e-24	1.44609	0.536	0.26	3.85566e-20	Pnpla7
2.24558e-23	1.44439	0.558	0.292	4.31376e-19	Atf3
3.76184e-26	1.44104	0.598	0.329	7.22649e-22	Abcc5
2.87489e-12	1.4408	0.281	0.124	5.52265e-08	Npl
1.71006e-13	1.43661	0.317	0.141	3.28503e-09	2610028H24Rik
1.20389e-21	1.43501	0.473	0.214	2.31267e-17	Myo5a
1.68926e-12	1.42607	0.321	0.156	3.24507e-08	Slco2b1
1.78361e-11	1.42484	0.259	0.112	3.42631e-07	Tm6sf1
1.58392e-26	1.4236	0.594	0.302	3.04272e-22	Cfp
4.77492e-24	1.42075	0.594	0.328	9.17263e-20	Fam20c
3.4832e-19	1.42051	0.518	0.284	6.69124e-15	Vsir	Known immune checkpoint molecule
2.49184e-33	1.41214	0.75	0.428	4.78682e-29	Tnfrsf1b
4.90344e-14	1.41203	0.366	0.177	9.41951e-10	Phospho1
9.34947e-10	1.40999	0.246	0.113	1.79603e-05	Ccr5
1.66656e-13	1.4091	0.335	0.159	3.20147e-09	Wdr91
2.41849e-14	1.40797	0.478	0.28	4.64591e-10	Col6a3
3.17182e-37	1.40755	0.772	0.443	6.09306e-33	Snx25
1.46795e-24	1.40743	0.487	0.206	2.81992e-20	Mlc1
1.48712e-11	1.40644	0.223	0.088	2.85676e-07	H2-T24
7.7593e-26	1.406	0.638	0.358	1.49056e-21	Gpr137b
1.51621e-19	1.40501	0.536	0.291	2.91264e-15	Scnn1g
4.51674e-22	1.4031	0.589	0.352	8.67665e-18	Gla
2.34752e-18	1.40288	0.344	0.133	4.50959e-14	Nckap1l
4.26144e-20	1.40243	0.509	0.263	8.18623e-16	Lrp1
8.29163e-17	1.40161	0.433	0.211	1.59282e-12	Pcolce2
3.15104e-23	1.4016	0.701	0.496	6.05314e-19	Mfsd12
9.99516e-31	1.39801	0.705	0.391	1.92007e-26	Cd93
6.16794e-10	1.39494	0.272	0.132	1.18486e-05	Layn
1.00402e-13	1.39462	0.326	0.147	1.92872e-09	Plcl2
3.75402e-22	1.39176	0.402	0.156	7.21147e-18	Mcoln3
2.44887e-58	1.39133	0.96	0.586	4.70429e-54	Cxcl15
7.08016e-41	1.38865	0.826	0.514	1.3601e-36	Emp3
1.53582e-32	1.38816	0.679	0.346	2.95031e-28	Ptgs1
2.70732e-13	1.38419	0.308	0.137	5.20077e-09	Tnfrsf26
4.68572e-29	1.38391	0.638	0.323	9.00126e-25	Gpsm3
6.32007e-51	1.38301	0.902	0.526	1.21408e-46	Lpcat1
3.42035e-14	1.38006	0.366	0.176	6.57049e-10	Adcy7
2.45014e-34	1.37904	0.826	0.618	4.70672e-30	Hexb
6.65423e-14	1.37872	0.308	0.135	1.27828e-09	Igsf6
6.50244e-19	1.37802	0.482	0.243	1.24912e-14	Pla2g15
1.18331e-14	1.37348	0.411	0.212	2.27313e-10	Syk
2.99604e-24	1.37281	0.652	0.374	5.7554e-20	Ncf1
5.75354e-71	1.37122	1	0.996	1.10526e-66	Npc2
6.44998e-12	1.36915	0.295	0.135	1.23904e-07	Clec1a
3.49296e-24	1.36871	0.576	0.296	6.70997e-20	Evl
3.88787e-46	1.36794	0.879	0.516	7.4686e-42	Cd300lf
1.322e-39	1.36746	0.897	0.655	2.53955e-35	Abca1
1.01116e-44	1.36479	0.92	0.666	1.94244e-40	Pld3
1.20834e-13	1.36422	0.344	0.163	2.32121e-09	Glipr1
1.04706e-11	1.36245	0.237	0.096	2.01139e-07	Nrros
7.21096e-16	1.36191	0.393	0.185	1.38522e-11	Col4a4
2.13163e-22	1.36098	0.567	0.304	4.09486e-18	Ftl1-ps1
3.92562e-17	1.3608	0.536	0.321	7.54111e-13	Anpep
4.02022e-14	1.3606	0.335	0.151	7.72284e-10	Shisa4
3.44107e-08	1.35669	0.21	0.098	0.00066103	Phactr1
1.93338e-34	1.35481	0.741	0.419	3.71401e-30	Entpd1
3.95073e-13	1.35393	0.362	0.18	7.58936e-09	Fyb
6.86997e-32	1.35388	0.71	0.388	1.31972e-27	Rgl1
3.64014e-50	1.35358	0.982	0.663	6.99272e-46	Mmp12
3.99656e-12	1.35252	0.446	0.283	7.67739e-08	Slc29a3
1.04749e-12	1.35225	0.362	0.185	2.01222e-08	Lrp12
1.65024e-09	1.35202	0.232	0.104	3.1701e-05	Fgg
1.2641e-28	1.35121	0.732	0.441	2.42834e-24	Adam8
1.41731e-16	1.34574	0.446	0.225	2.72264e-12	Ptprm
1.14798e-28	1.34459	0.661	0.34	2.20527e-24	Hebp1
1.08233e-09	1.3433	0.263	0.126	2.07916e-05	St8sia4
3.74594e-18	1.34118	0.411	0.184	7.19596e-14	St3gal1
2.18815e-38	1.33769	0.799	0.474	4.20343e-34	Cldn5
4.79061e-12	1.33589	0.299	0.136	9.20275e-08	Col4a3
2.60277e-16	1.33291	0.402	0.186	4.99991e-12	Dock2
1.70627e-27	1.32912	0.71	0.455	3.27774e-23	Fnip2
2.29916e-09	1.3287	0.219	0.096	4.41668e-05	Gdf15
1.74281e-59	1.32692	0.996	0.733	3.34793e-55	Spp1
2.43196e-32	1.32326	0.768	0.499	4.67179e-28	Cd52
4.78564e-10	1.32288	0.263	0.123	9.19322e-06	Hoxa5
3.28313e-22	1.32228	0.536	0.264	6.30689e-18	Enpep
1.40548e-16	1.31893	0.527	0.31	2.69993e-12	Tmem86a
9.96035e-18	1.31559	0.567	0.341	1.91338e-13	Col6a2
7.23191e-12	1.31175	0.362	0.189	1.38925e-07	Ttc7b
2.13367e-15	1.31016	0.585	0.422	4.09878e-11	Dnmt3a
1.77734e-20	1.3084	0.478	0.225	3.41428e-16	Colec12
1.86815e-14	1.30664	0.393	0.191	3.58871e-10	Bcl2a1b
1.0337e-55	1.30313	0.996	0.968	1.98574e-51	Ctsz
5.63213e-17	1.30143	0.504	0.281	1.08193e-12	Arhgap45
4.38918e-45	1.29901	0.915	0.68	8.43161e-41	Dusp3
8.80082e-09	1.29871	0.286	0.152	0.000169064	Npr1
5.95551e-20	1.29717	0.567	0.321	1.14405e-15	Col6a1
2.25698e-11	1.29441	0.241	0.099	4.33566e-07	Hgf
1.54889e-21	1.29396	0.536	0.27	2.97542e-17	Renbp
1.33542e-28	1.29224	0.679	0.39	2.56535e-24	Csf1r
9.45508e-24	1.29216	0.634	0.375	1.81632e-19	Mdfic
1.4244e-24	1.28952	0.571	0.273	2.73628e-20	Bst1
9.39734e-15	1.28805	0.384	0.18	1.80523e-10	Msr1
1.0252e-33	1.28496	0.777	0.473	1.96941e-29	Esam
9.2084e-13	1.28448	0.384	0.2	1.76893e-08	Rnf144a
6.84847e-23	1.28317	0.688	0.433	1.31559e-18	Ptprc
1.68574e-16	1.27984	0.455	0.23	3.23831e-12	Sla
2.16237e-50	1.27965	0.96	0.796	4.15391e-46	Atp11a
4.03148e-15	1.27677	0.429	0.217	7.74447e-11	Tmem100
6.43798e-14	1.27516	0.33	0.147	1.23674e-09	Plxdc1
4.03392e-09	1.27516	0.25	0.12	7.74915e-05	Pip4k2a
8.17779e-18	1.27404	0.638	0.431	1.57095e-13	Daglb
3.18167e-06	1.26654	0.21	0.114	0.0611199	Steap3
2.87823e-44	1.26601	0.902	0.576	5.52909e-40	Dram1
0.0474097	1.26459	0.25	0.21	1	Gsdma2
7.68959e-37	1.26392	0.888	0.603	1.47717e-32	Acer2
9.63512e-34	1.26339	0.839	0.584	1.85091e-29	Pmp22
4.67417e-08	1.26307	0.263	0.14	0.000897909	Flvcr1
2.09445e-11	1.26305	0.304	0.143	4.02343e-07	Prkcb
4.38772e-09	1.2627	0.268	0.133	8.42881e-05	Zdhhc14
5.31781e-10	1.26114	0.321	0.168	1.02155e-05	St6galnac6
2.01164e-26	1.26064	0.728	0.488	3.86436e-22	5031439G07Rik
2.29143e-23	1.26028	0.643	0.362	4.40183e-19	H2-Q6
3.59903e-10	1.25988	0.357	0.204	6.91373e-06	Nol3
2.78573e-33	1.25911	0.866	0.681	5.35138e-29	Gm2a
2.00885e-20	1.25762	0.585	0.332	3.859e-16	Fbln5
3.26633e-16	1.25597	0.442	0.217	6.27462e-12	Celf2
6.12942e-15	1.24622	0.375	0.171	1.17746e-10	Slc24a4
6.51076e-12	1.24582	0.406	0.226	1.25072e-07	Xylt1
3.14646e-20	1.24554	0.576	0.321	6.04436e-16	BC028528
1.06165e-53	1.2427	0.951	0.758	2.03943e-49	Msn
1.34044e-11	1.24256	0.348	0.18	2.57499e-07	Fmo1
2.58958e-09	1.24161	0.237	0.108	4.97458e-05	Hcst
2.31051e-32	1.237	0.75	0.417	4.4385e-28	Cd302
1.3194e-19	1.23691	0.576	0.329	2.53458e-15	Arhgap31
1.8895e-13	1.23597	0.308	0.132	3.62974e-09	Ikzf1
1.09762e-51	1.23514	1	0.919	2.10852e-47	Col4a1
5.32679e-09	1.23507	0.223	0.1	0.000102328	Lrrc8c
1.93559e-11	1.23402	0.299	0.138	3.71828e-07	Ccr2
2.0852e-07	1.234	0.393	0.261	0.00400568	Col15a1
1.08213e-17	1.23229	0.567	0.323	2.07877e-13	Foxf1
3.01578e-10	1.23031	0.348	0.188	5.79331e-06	Apobec1
1.96706e-15	1.22884	0.442	0.226	3.77872e-11	Myct1
4.21458e-19	1.22835	0.487	0.24	8.09621e-15	Lrrk2
2.63416e-06	1.22799	0.201	0.104	0.0506023	Slc16a10
1.88195e-17	1.22718	0.576	0.355	3.61523e-13	Fam189a2
1.65378e-11	1.22674	0.29	0.131	3.17691e-07	Fgr
3.2513e-18	1.22501	0.496	0.256	6.24574e-14	Cat
7.1339e-35	1.22489	0.821	0.567	1.37042e-30	Dpysl2
4.14294e-09	1.22296	0.237	0.109	7.95859e-05	Arid3a
1.40129e-07	1.22156	0.241	0.123	0.00269188	Gata2
1.93121e-25	1.22153	0.683	0.401	3.70985e-21	Abcg1
2.05025e-50	1.21925	0.991	0.953	3.93853e-46	Ctsa
1.42778e-08	1.21863	0.25	0.122	0.000274277	Arg2
3.03454e-15	1.21709	0.527	0.322	5.82935e-11	Plekhm2
2.35976e-44	1.21648	0.964	0.842	4.53309e-40	Man2b1
5.90762e-18	1.21457	0.647	0.431	1.13485e-13	Thbd
2.94781e-19	1.21449	0.527	0.275	5.66274e-15	Slc6a20a
6.31613e-11	1.21372	0.344	0.179	1.21333e-06	Sh2b2
1.46948e-23	1.21367	0.656	0.375	2.82287e-19	Rin3
0.00913037	1.21349	0.973	0.919	1	Gkn1
3.00797e-06	1.21057	0.268	0.16	0.057783	Zbtb16
4.3957e-18	1.20886	0.527	0.285	8.44413e-14	Adam19
9.23331e-11	1.20886	0.29	0.137	1.77372e-06	Mmp11
3.00495e-31	1.20829	0.808	0.505	5.77251e-27	Gja1
0.000441526	1.20789	0.978	0.934	1	Gkn2
4.29606e-19	1.20752	0.549	0.302	8.25273e-15	Mgll
8.64585e-13	1.20563	0.357	0.174	1.66087e-08	Sema3e
4.45694e-10	1.20538	0.263	0.122	8.56179e-06	Csf2rb
4.076e-08	1.20375	0.232	0.114	0.000783	Kcnab2
3.2646e-11	1.20312	0.304	0.144	6.27129e-07	Npr2
6.83726e-12	1.1971	0.362	0.186	1.31344e-07	Ttyh2
4.51495e-22	1.19685	0.629	0.352	8.67321e-18	Apbb1ip
3.72898e-20	1.1959	0.438	0.184	7.16337e-16	Cxcr1
1.00499e-06	1.19425	0.214	0.11	0.019306	Gimap8
2.68799e-07	1.19243	0.21	0.102	0.00516364	Vav1
5.64259e-39	1.18953	0.938	0.671	1.08394e-34	Sftpa1
1.50665e-05	1.18868	0.21	0.118	0.289427	Cd72
4.63656e-15	1.18541	0.536	0.317	8.90682e-11	Fli1
8.05319e-44	1.1854	0.955	0.715	1.54702e-39	Ace
3.36962e-16	1.18249	0.562	0.362	6.47304e-12	Abhd12
3.91431e-51	1.1819	0.996	0.909	7.51939e-47	Col4a2
1.87748e-19	1.18158	0.612	0.374	3.60664e-15	Selplg
3.40375e-19	1.18006	0.562	0.313	6.5386e-15	Rasa3
2.207e-58	1.1798	0.996	0.951	4.23965e-54	Timp2
2.46709e-15	1.17972	0.42	0.206	4.73928e-11	Mctp1
1.02183e-13	1.17955	0.429	0.229	1.96294e-09	Cd200
1.50595e-26	1.17946	0.781	0.533	2.89292e-22	Ptprb
1.82476e-20	1.17849	0.647	0.399	3.50537e-16	Rap2b
1.5197e-06	1.17485	0.272	0.158	0.0291935	Abi3
1.03528e-09	1.17396	0.379	0.229	1.98876e-05	Ahnak2
2.74987e-19	1.17283	0.634	0.392	5.28249e-15	Lims2
5.03315e-07	1.17129	0.286	0.167	0.00966868	Osbpl11
1.93232e-17	1.17012	0.701	0.511	3.71199e-13	Vwf
1.83032e-45	1.16956	1	1	3.51604e-41	Lgals3
1.35594e-48	1.16913	0.964	0.692	2.60477e-44	Wfdc17
1.38214e-34	1.16912	0.826	0.515	2.65509e-30	Rgcc
9.30762e-19	1.16762	0.549	0.29	1.78799e-14	H2-Q7
2.01016e-18	1.1671	0.638	0.403	3.86151e-14	H2-DMb1
2.56266e-12	1.16644	0.429	0.238	4.92286e-08	Mmd
6.09288e-09	1.16519	0.259	0.126	0.000117044	Rtkn2
4.13387e-30	1.1641	0.821	0.612	7.94117e-26	Qk
1.54233e-22	1.16359	0.728	0.522	2.96281e-18	Crlf2
2.30889e-20	1.15834	0.647	0.396	4.43538e-16	Nrp1
1.28873e-28	1.15669	0.808	0.625	2.47565e-24	Atp13a2
6.2386e-06	1.15581	0.201	0.107	0.119844	Icam2
4.3862e-33	1.15573	0.826	0.583	8.42589e-29	Adk
3.37444e-12	1.1553	0.415	0.23	6.4823e-08	Chst12
1.13668e-07	1.15366	0.223	0.109	0.00218356	Tfec
2.02025e-06	1.15331	0.223	0.12	0.0388089	Nin
1.79431e-07	1.15295	0.223	0.11	0.00344687	Scn7a
2.38843e-14	1.15209	0.393	0.191	4.58818e-10	Scn3b
2.79638e-19	1.15026	0.634	0.388	5.37185e-15	Cdo1
1.2961e-19	1.14954	0.674	0.474	2.4898e-15	Htra1
2.296e-08	1.14782	0.201	0.088	0.000441062	Awat1
2.04025e-47	1.14621	0.982	0.942	3.91932e-43	Grn
6.22568e-23	1.14481	0.674	0.397	1.19595e-18	Itpkb
9.78475e-12	1.14363	0.433	0.249	1.87965e-07	Inpp5d
5.00018e-06	1.14286	0.237	0.135	0.0960535	Dse
1.08975e-10	1.14035	0.397	0.232	2.09341e-06	Man1c1
7.98311e-14	1.14001	0.469	0.258	1.53356e-09	Tmem243
2.2746e-10	1.13896	0.326	0.169	4.3695e-06	Iffo1
2.54926e-07	1.1373	0.25	0.133	0.00489712	Adap2
9.01413e-52	1.13429	0.996	0.862	1.73161e-47	Tns1
1.07284e-10	1.13374	0.348	0.184	2.06092e-06	Nlrc5
1.50295e-23	1.1334	0.714	0.444	2.88716e-19	Alox5ap
7.02004e-57	1.133	1	1	1.34855e-52	Cd74
1.39431e-27	1.13274	0.799	0.538	2.67847e-23	Fxyd5
5.17806e-11	1.13227	0.415	0.239	9.94705e-07	Trpv2
5.75213e-08	1.12902	0.272	0.145	0.00110498	Fstl3
1.18258e-09	1.12786	0.317	0.164	2.27173e-05	Il2rg
1.41992e-07	1.1251	0.219	0.106	0.00272766	Prkar1b
2.22172e-35	1.12381	0.902	0.669	4.26793e-31	Sec14l3
1.61173e-09	1.12043	0.455	0.308	3.09613e-05	Cln8
2.19346e-09	1.1191	0.321	0.171	4.21365e-05	Havcr2
6.11609e-24	1.11716	0.741	0.493	1.1749e-19	B4galt5
7.9367e-05	1.1166	0.205	0.12	1	Prrg3
1.36894e-16	1.11569	0.759	0.587	2.62973e-12	Col5a2
2.09976e-39	1.11133	0.946	0.713	4.03363e-35	Scd1
1.25695e-42	1.11129	0.96	0.826	2.41461e-38	Vat1
6.39162e-19	1.1095	0.647	0.459	1.22783e-14	Zfand2a
8.81317e-07	1.10854	0.237	0.125	0.0169301	Tnfaip8l2
1.50151e-07	1.10839	0.321	0.19	0.00288441	Tmem104
1.54164e-06	1.10737	0.259	0.146	0.0296149	Parvg
6.04248e-09	1.10667	0.344	0.194	0.000116076	Cbfa2t3
2.49555e-08	1.10595	0.254	0.126	0.000479396	Ptafr
3.50471e-15	1.10573	0.549	0.339	6.73255e-11	Snhg11
1.86157e-43	1.10535	0.978	0.774	3.57607e-39	Slc34a2
2.57742e-09	1.10282	0.366	0.209	4.95122e-05	Gatm
1.16156e-08	1.10076	0.366	0.215	0.000223136	Gja4
7.73667e-09	1.09822	0.442	0.291	0.000148622	Postn
1.22824e-06	1.09787	0.263	0.148	0.0235944	Mat1a
1.83256e-57	1.09703	1	1	3.52035e-53	B2m
3.07196e-14	1.09696	0.522	0.306	5.90123e-10	Gimap6
2.91761e-45	1.09429	0.987	0.901	5.60473e-41	H2-Ab1
6.24517e-13	1.09376	0.504	0.309	1.1997e-08	Hip1
4.46984e-28	1.09276	0.893	0.692	8.58657e-24	Egfl7
4.15554e-07	1.09233	0.223	0.113	0.00798279	Nos2
2.73624e-15	1.0907	0.58	0.386	5.25631e-11	Plxna1
1.42709e-43	1.09012	0.96	0.89	2.74143e-39	Tceal9
9.84973e-13	1.08944	0.406	0.212	1.89213e-08	Clec4d
1.20362e-18	1.08886	0.598	0.339	2.31215e-14	Ccl9
7.29912e-34	1.08733	0.906	0.724	1.40216e-29	Klf2
4.82031e-16	1.08604	0.576	0.354	9.25982e-12	Cyyr1
1.00248e-21	1.08434	0.728	0.46	1.92577e-17	Mfap4
5.84651e-08	1.08403	0.308	0.175	0.00112312	Ttyh3
3.45903e-40	1.084	0.973	0.823	6.6448e-36	Lcp1
6.67174e-31	1.08325	0.835	0.597	1.28164e-26	Anxa6
5.06544e-19	1.08267	0.647	0.402	9.73071e-15	H2-DMa
8.37115e-30	1.08053	0.866	0.654	1.6081e-25	Tacc1
4.45943e-07	1.08052	0.357	0.232	0.00856657	Podxl
2.82853e-23	1.07822	0.759	0.573	5.43361e-19	Snx5
1.18739e-11	1.07782	0.451	0.275	2.28098e-07	Ckb
1.80495e-11	1.0772	0.335	0.163	3.46731e-07	Sec14l4
7.65715e-06	1.07548	0.223	0.124	0.147094	Slc10a6
4.16406e-43	1.07475	0.996	0.899	7.99916e-39	H2-Eb1
8.7788e-08	1.07474	0.295	0.165	0.00168641	C6
6.94586e-32	1.07275	0.888	0.679	1.3343e-27	Rasip1
6.4622e-13	1.07255	0.531	0.333	1.24139e-08	Fgl2
2.16677e-35	1.07117	0.92	0.717	4.16237e-31	Pdpn
6.71062e-08	1.06937	0.366	0.231	0.00128911	Plxnd1
1.57871e-39	1.06929	0.964	0.844	3.03271e-35	Crip1
9.70566e-07	1.0683	0.219	0.112	0.0186446	Sema6b
2.98954e-14	1.06688	0.545	0.355	5.7429e-10	Sox18
2.23231e-10	1.06593	0.487	0.318	4.28826e-06	Slfn5
7.99237e-13	1.06556	0.504	0.307	1.53534e-08	Prex1
2.75015e-05	1.06523	0.326	0.225	0.528305	Sfta2
2.59381e-09	1.06263	0.357	0.199	4.98271e-05	Serpina3g
1.35152e-07	1.05778	0.295	0.162	0.00259627	Arl4d
3.02732e-07	1.05722	0.344	0.21	0.00581548	Arhgef15
1.35621e-06	1.05702	0.237	0.127	0.0260528	Dock10
2.73792e-11	1.05399	0.536	0.363	5.25954e-07	Ntn1
5.20443e-06	1.05274	0.223	0.122	0.0999771	Stard8
2.03654e-07	1.05188	0.388	0.26	0.0039122	Gm8909
1.02532e-09	1.05065	0.397	0.234	1.96964e-05	She
3.43786e-13	1.0492	0.487	0.282	6.60412e-09	Arhgdib
2.40533e-08	1.0492	0.312	0.173	0.000462064	Cdkn1c
2.28827e-47	1.0488	1	0.934	4.39577e-43	Cotl1
9.65331e-11	1.04752	0.446	0.275	1.8544e-06	Mrc2
9.94825e-17	1.04668	0.513	0.269	1.91106e-12	Lcp2
1.22228e-07	1.04655	0.335	0.2	0.002348	Sox17
5.63582e-07	1.04559	0.205	0.1	0.0108264	Aatk
6.47519e-10	1.04412	0.42	0.256	1.24388e-05	Ndnf
2.25491e-44	1.04393	1	0.948	4.33168e-40	Sftpc
3.62084e-06	1.04345	0.272	0.161	0.0695563	Itga9
2.55176e-19	1.04136	0.754	0.559	4.90193e-15	Cdh5
1.3816e-09	1.03969	0.433	0.275	2.65406e-05	Stk11
1.58982e-07	1.03929	0.326	0.195	0.00305405	Fas
3.11756e-05	1.03894	0.241	0.146	0.598883	Aim2
3.46087e-19	1.03878	0.634	0.384	6.64834e-15	Lsp1
2.12804e-44	1.03833	0.987	0.87	4.08796e-40	Sparc
5.14985e-13	1.03796	0.598	0.443	9.89287e-09	Il11ra1
1.47038e-10	1.03786	0.464	0.297	2.82461e-06	Acvrl1
5.72723e-13	1.03736	0.469	0.269	1.1002e-08	Sirpb1c
3.42246e-29	1.03712	0.924	0.82	6.57455e-25	Unc93b1
1.62263e-39	1.03545	0.951	0.773	3.11707e-35	H2-Aa
1.1222e-13	1.03459	0.554	0.36	2.15576e-09	Rassf8
4.60046e-08	1.03334	0.348	0.205	0.000883748	Ggta1
2.72258e-08	1.03287	0.339	0.198	0.000523007	Rasl12
5.37077e-30	1.03148	0.915	0.774	1.03173e-25	Il10rb
5.87128e-07	1.03121	0.304	0.177	0.0112787	Apobr
3.64934e-13	1.03086	0.576	0.384	7.01038e-09	Clec14a
1.76519e-14	1.02592	0.629	0.459	3.39094e-10	Dnase2a
7.79907e-06	1.02505	0.263	0.158	0.14982	Mmrn2
2.67694e-15	1.02429	0.661	0.487	5.14241e-11	Psen2
1.18341e-05	1.02391	0.201	0.108	0.227332	Radil
4.01958e-27	1.02065	0.915	0.779	7.72161e-23	Hexa
5.41266e-07	1.01929	0.246	0.128	0.0103977	Nsg1
1.71322e-20	1.0181	0.732	0.528	3.2911e-16	Gpihbp1
5.76983e-25	1.01281	0.817	0.594	1.10838e-20	Cxcl16
2.16167e-08	1.01261	0.335	0.191	0.000415257	Tubb6
1.18007e-05	1.01067	0.232	0.133	0.226691	Stmn2
1.3478e-33	1.00987	0.951	0.834	2.58912e-29	Tpp1
8.79083e-33	1.00825	0.929	0.814	1.68872e-28	Acp5
1.88958e-11	1.00762	0.571	0.403	3.62989e-07	Tmem252
6.39746e-11	1.00561	0.411	0.232	1.22895e-06	2024-03-01
6.10674e-15	1.00446	0.67	0.521	1.17311e-10	Gna12
2.63525e-14	1.00371	0.629	0.454	5.06232e-10	Tspan7
2.4387e-17	1.0035	0.679	0.465	4.68474e-13	Cxcl12
1.52249e-10	1.00203	0.522	0.358	2.92469e-06	Rab8b
9.36641e-08	0.999468	0.339	0.199	0.00179929	Cox4i2
1.04414e-08	0.999407	0.46	0.318	0.000200579	Clcn7
4.09783e-15	0.999136	0.634	0.425	7.87192e-11	Icam1
9.52056e-26	0.998383	0.857	0.651	1.8289e-21	Adgre5
9.22337e-07	0.996205	0.522	0.433	0.0177181	Pdgfrb
3.48792e-13	0.995106	0.562	0.377	6.70029e-09	Tmem140
9.22026e-07	0.995041	0.312	0.191	0.0177121	Gpr155
9.15458e-08	0.995006	0.406	0.266	0.00175859	Plod1
6.20895e-07	0.993678	0.241	0.126	0.0119274	Tbx3
3.6685e-07	0.99262	0.246	0.128	0.00704719	Mmp9
3.81316e-06	0.992475	0.308	0.19	0.0732508	Erg
7.23534e-32	0.992447	0.897	0.706	1.38991e-27	Col3a1
1.66572e-22	0.988076	0.652	0.356	3.19986e-18	Mrc1
5.06731e-41	0.985792	1	1	9.7343e-37	Fth1
5.73545e-08	0.985179	0.321	0.182	0.00110178	Tie1
2.02281e-08	0.984567	0.406	0.259	0.000388581	Samhd1
7.32921e-18	0.9845	0.696	0.463	1.40794e-13	Fermt3
0.000202868	0.983794	0.219	0.135	1	Hecw2
7.48624e-06	0.983117	0.473	0.383	0.143811	Col5a1
2.71141e-14	0.98278	0.674	0.543	5.20862e-10	Tcirg1
2.54857e-14	0.98102	0.621	0.432	4.89581e-10	Slc43a2
3.99889e-26	0.978746	0.942	0.82	7.68187e-22	Rnf149
8.0629e-17	0.97735	0.83	0.717	1.54888e-12	Plvap
0.000198644	0.97718	0.259	0.173	1	Samd4
6.4836e-09	0.977156	0.433	0.279	0.00012455	Sema3g
1.61054e-38	0.976141	0.978	0.868	3.09384e-34	Chil1
0.000178275	0.974954	0.21	0.126	1	Itgb3
1.52484e-34	0.973463	0.933	0.788	2.92921e-30	Creg1
2.99319e-07	0.972982	0.424	0.299	0.00574992	Galns
2.98631e-24	0.972785	0.875	0.711	5.7367e-20	Serping1
9.31588e-42	0.972735	1	0.963	1.78958e-37	Fn1
1.56375e-20	0.972724	0.728	0.499	3.00396e-16	Dennd5a
8.54024e-10	0.970044	0.446	0.284	1.64058e-05	Coro1a
1.64966e-13	0.968382	0.607	0.41	3.16901e-09	Kank3
5.37046e-08	0.967284	0.509	0.398	0.00103167	Atp6v1c1
1.03971e-40	0.966246	0.969	0.892	1.99728e-36	Ctsc
2.03128e-05	0.965695	0.219	0.123	0.390209	Pik3r6
4.6623e-28	0.965106	0.915	0.795	8.95629e-24	Ppic
1.25813e-06	0.964507	0.268	0.149	0.0241686	Scnn1b
2.62538e-08	0.964011	0.509	0.379	0.000504336	Slc36a1
2.69239e-15	0.962781	0.522	0.283	5.17208e-11	Tspan11
5.14008e-20	0.96266	0.737	0.511	9.8741e-16	Man2a2
3.53672e-14	0.962659	0.634	0.454	6.79405e-10	Kctd12
0.00021614	0.962313	0.388	0.309	1	Rgs5
2.33663e-06	0.960451	0.388	0.267	0.0448866	Snn
2.71713e-09	0.960256	0.371	0.208	5.2196e-05	Jcad
6.22079e-08	0.959154	0.348	0.205	0.00119501	Ciita
6.40992e-07	0.959154	0.312	0.188	0.0123135	Thbs3
6.28163e-06	0.958937	0.326	0.213	0.12067	Ccdc85a
2.27978e-17	0.957802	0.714	0.558	4.37946e-13	Plod3
1.36585e-08	0.957364	0.46	0.319	0.00026238	Mcam
2.41549e-34	0.957185	0.978	0.769	4.64016e-30	Trf
4.63397e-15	0.955389	0.665	0.473	8.90186e-11	Ccn5
1.6525e-24	0.954609	0.844	0.66	3.17445e-20	Rab31
1.88042e-08	0.953796	0.321	0.177	0.000361229	Dmxl2
6.45e-05	0.95377	0.357	0.262	1	Ushbp1
6.64962e-17	0.95313	0.719	0.539	1.27739e-12	Serpinh1
2.41854e-05	0.951877	0.21	0.116	0.464601	S1pr4
2.44649e-11	0.951017	0.589	0.437	4.69971e-07	Tgfb1i1
0.000112761	0.949668	0.228	0.14	1	Tmem173
7.68851e-17	0.949289	0.679	0.474	1.47696e-12	Ddhd1
0.000900848	0.949149	0.219	0.143	1	Dpysl3
9.3925e-06	0.948856	0.232	0.13	0.18043	Tifab
4.43186e-07	0.947533	0.339	0.212	0.00851361	Enpp2
9.54919e-46	0.94699	1	0.997	1.8344e-41	Cyba
3.42471e-06	0.946817	0.375	0.26	0.0657886	Rcsd1
3.10737e-07	0.946466	0.442	0.321	0.00596926	Vash1
4.09572e-08	0.944132	0.415	0.267	0.000786789	Dennd4b
3.75209e-11	0.942484	0.509	0.333	7.20777e-07	Adgra2
3.44179e-07	0.942135	0.446	0.312	0.00661168	Lox
2.22534e-09	0.94211	0.429	0.26	4.27487e-05	Rassf4
0.00936453	0.941119	0.232	0.357	1	Lypd8
1.42765e-05	0.941071	0.286	0.18	0.274252	Hc
3.156e-23	0.940895	0.71	0.4	6.06268e-19	S100g
9.34045e-06	0.940256	0.308	0.196	0.17943	Sh2d3c
7.52333e-08	0.940217	0.397	0.251	0.00144523	Scpep1
4.93712e-33	0.938195	0.982	0.893	9.48421e-29	Sparcl1
7.32892e-10	0.935467	0.348	0.185	1.40789e-05	Dpt
9.10783e-13	0.934905	0.634	0.463	1.74961e-08	Fbn1
9.68117e-25	0.934672	0.893	0.745	1.85975e-20	Dusp1
2.54396e-05	0.931629	0.232	0.135	0.488695	Trpc6
8.83162e-05	0.931475	0.237	0.143	1	Tcf23
7.0479e-24	0.930312	0.902	0.775	1.3539e-19	Aqp1
2.30605e-18	0.927573	0.665	0.415	4.42993e-14	Fstl1
1.42449e-07	0.924365	0.415	0.279	0.00273644	Ctla2a
1.32904e-05	0.923531	0.286	0.178	0.255309	Cpeb1
1.07179e-05	0.922808	0.335	0.228	0.205891	Dlc1
1.90776e-06	0.922726	0.286	0.166	0.0366481	S1pr2
1.84108e-07	0.920506	0.393	0.253	0.00353671	Fzd7
4.62069e-10	0.919281	0.522	0.358	8.87634e-06	Sh3bp2
1.95724e-07	0.918251	0.433	0.299	0.00375986	Rilpl2
9.80535e-07	0.918165	0.326	0.202	0.0188361	Hck
4.23272e-10	0.915805	0.54	0.378	8.13106e-06	Malt1
5.96726e-08	0.914483	0.424	0.278	0.00114631	Trim35
1.28026e-11	0.912857	0.616	0.442	2.45939e-07	Fgd5
3.95622e-05	0.911886	0.286	0.183	0.759989	Cib2
1.89383e-05	0.907839	0.223	0.126	0.363804	Nckap5l
3.73394e-06	0.906155	0.379	0.256	0.071729	Zfp385a
4.99335e-08	0.905469	0.415	0.267	0.000959223	Mylk
2.75573e-10	0.905233	0.518	0.339	5.29377e-06	Ankrd37
1.53298e-13	0.904214	0.621	0.433	2.94485e-09	Emilin1
1.44304e-07	0.902767	0.442	0.297	0.00277208	Pitpnm2
4.62376e-07	0.902313	0.451	0.328	0.00888225	Dnase1l1
5.57194e-07	0.901053	0.362	0.23	0.0107037	Ccm2l
1.90786e-10	0.900806	0.536	0.363	3.665e-06	Clic3
4.88192e-31	0.900698	0.929	0.77	9.37817e-27	Ehd4
2.74367e-05	0.897467	0.29	0.187	0.527058	Pcdh17
9.95135e-11	0.893085	0.58	0.423	1.91165e-06	Ehd2
5.43529e-11	0.892621	0.562	0.387	1.04412e-06	Ccdc141
1.32632e-10	0.891964	0.629	0.506	2.54786e-06	Gnptab
9.42117e-12	0.89091	0.638	0.478	1.80981e-07	Klhl5
6.78583e-20	0.89037	0.799	0.633	1.30356e-15	Ltbp3
1.94731e-10	0.889557	0.509	0.326	3.74078e-06	Cyp4v3
8.8387e-52	0.888309	1	0.998	1.69791e-47	Gpx1
1.16836e-08	0.888191	0.536	0.405	0.000224441	Bmp2k
1.30552e-13	0.887737	0.621	0.411	2.50789e-09	Afap1l1
3.40788e-19	0.887382	0.768	0.594	6.54654e-15	Pqlc3
3.53742e-10	0.886143	0.5	0.331	6.79538e-06	Ism1
0.000174754	0.884804	0.277	0.183	1	Tmem44
6.58987e-11	0.882657	0.625	0.489	1.26591e-06	Il3ra
0.000422387	0.882554	0.241	0.159	1	Sema6a
2.34426e-09	0.87992	0.496	0.328	4.50332e-05	Sipa1
3.57767e-09	0.878363	0.607	0.5	6.8727e-05	Blvra
8.432e-07	0.876314	0.348	0.214	0.0161979	Dok3
2.72564e-05	0.876303	0.29	0.185	0.523596	Gimap1
2.42891e-11	0.8762	0.629	0.482	4.66593e-07	Hs2st1
3.45403e-06	0.873725	0.415	0.298	0.0663519	Sema7a
5.76064e-18	0.873725	0.884	0.781	1.10662e-13	Gns
3.4155e-12	0.873325	0.549	0.365	6.56117e-08	S1pr1
2.08767e-08	0.872679	0.482	0.332	0.000401042	Bmp1
0.000631644	0.8721	0.25	0.169	1	Phyhd1
2.14898e-07	0.871916	0.299	0.165	0.0041282	Klhl6
5.99853e-05	0.871753	0.25	0.152	1	Ccl8
0.000202542	0.871487	0.219	0.134	1	Ptpre
1.44121e-06	0.870724	0.424	0.299	0.0276857	Irf5
1.21885e-12	0.869734	0.656	0.517	2.34141e-08	Tspan4
2.16785e-08	0.869525	0.46	0.311	0.000416444	Cavin2
0.000714103	0.868632	0.259	0.176	1	Map3k6
1.46583e-12	0.868569	0.683	0.514	2.81586e-08	Flt1
2.77644e-23	0.868304	0.871	0.708	5.33353e-19	Msrb1
3.86688e-06	0.867447	0.339	0.222	0.0742827	H2-DMb2
2.85161e-08	0.866901	0.455	0.293	0.000547794	Calcrl
5.99094e-05	0.865419	0.286	0.186	1	Dysf
6.72518e-06	0.864508	0.281	0.168	0.129191	Pygl
3.59553e-07	0.864024	0.375	0.239	0.00690702	Tmcc2
0.000111637	0.86166	0.268	0.173	1	Slc12a4
3.7804e-10	0.85995	0.518	0.339	7.26214e-06	Hilpda
1.48371e-08	0.859318	0.406	0.249	0.00028502	Prickle2
5.0441e-11	0.858873	0.612	0.474	9.68972e-07	Npc1
4.56686e-06	0.858271	0.496	0.406	0.0877295	Wfs1
0.00579641	0.858257	0.237	0.175	1	Il18bp
3.72385e-07	0.858111	0.446	0.31	0.00715351	Nes
0.000876014	0.856559	0.21	0.134	1	Slc4a3
6.24136e-15	0.856421	0.897	0.795	1.19897e-10	Col1a1
5.08772e-16	0.854151	0.741	0.61	9.77351e-12	Ptp4a3
0.000635735	0.854116	0.201	0.125	1	Zfp984
0.000418812	0.852864	0.25	0.166	1	Uvrag
1.48596e-06	0.852639	0.397	0.267	0.0285453	Zcchc24
8.22072e-05	0.852149	0.29	0.19	1	Cdk14
0.00183463	0.851913	0.259	0.185	1	Cdk20
1.62708e-23	0.851675	0.942	0.839	3.12562e-19	Vegfa
1.0323e-09	0.850753	0.54	0.379	1.98306e-05	Tgfbi
0.000182303	0.848885	0.232	0.144	1	Bhlhe41
0.000219298	0.848711	0.29	0.2	1	Crlf1
5.9799e-07	0.84796	0.438	0.309	0.0114874	Adamts10
0.000241403	0.847281	0.214	0.131	1	Cenpa
3.09442e-41	0.846236	1	1	5.94438e-37	Txn1
0.840562	0.845028	0.254	0.279	1	Smim24
4.27789e-09	0.844909	0.482	0.318	8.21782e-05	Pecam1
8.73534e-25	0.843713	0.969	0.922	1.67806e-20	Laptm5
5.75674e-13	0.842967	0.705	0.572	1.10587e-08	Tmem65
4.27015e-05	0.841233	0.312	0.21	0.820295	Creld1
1.64762e-10	0.840419	0.625	0.481	3.16507e-06	Gng11
2.65226e-14	0.839543	0.696	0.546	5.095e-10	Irf8
6.34242e-26	0.8391	0.933	0.798	1.21838e-21	Tgfb1
0.000820376	0.838386	0.232	0.154	1	Actr3
1.2806e-12	0.83599	0.652	0.463	2.46004e-08	Hba-a2
0.000442525	0.834661	0.25	0.169	1	St3gal6
0.000160722	0.833588	0.259	0.167	1	Slc16a6
3.44401e-10	0.83352	0.536	0.357	6.61593e-06	Rusc2
8.05977e-08	0.833399	0.509	0.38	0.00154828	Ramp2
1.41249e-07	0.831399	0.496	0.356	0.0027134	Ets1
2.1075e-10	0.831149	0.554	0.385	4.04852e-06	Pdzd2
1.38823e-17	0.831102	0.839	0.662	2.6668e-13	Ppp1r14a
1.14818e-12	0.830225	0.629	0.424	2.20565e-08	Slc39a8
6.15811e-09	0.830225	0.522	0.353	0.000118297	Slc43a3
4.53962e-06	0.829877	0.402	0.285	0.087206	Cerk
5.61044e-05	0.829153	0.228	0.134	1	Srcin1
1.40244e-19	0.82914	0.844	0.714	2.69409e-15	Esyt1
1.71072e-07	0.828776	0.402	0.259	0.00328628	Nebl
2.18321e-35	0.826678	1	0.974	4.19395e-31	Epas1
6.77121e-05	0.826105	0.254	0.156	1	H2-Q4
0.00150358	0.825634	0.201	0.13	1	Tbc1d4
2.21649e-10	0.824616	0.621	0.511	4.25787e-06	Ncoa4
0.00119268	0.823644	0.237	0.161	1	Ogfrl1
3.06596e-05	0.821673	0.371	0.259	0.588971	Mfap2
0.00274323	0.821369	0.232	0.162	1	Gbp3
1.53663e-15	0.821352	0.795	0.626	2.95187e-11	Snrk
1.20595e-14	0.820396	0.915	0.792	2.31664e-10	Fhl1
0.000810351	0.818459	0.214	0.137	1	Rasd1
5.66498e-05	0.818184	0.326	0.225	1	Ehd3
3.14161e-39	0.817235	1	0.928	6.03504e-35	Rnase4
0.000194049	0.816849	0.263	0.173	1	Adgrl4
2.81617e-07	0.816585	0.5	0.367	0.00540987	P4ha1
7.1806e-07	0.815917	0.446	0.308	0.0137939	Slco3a1
5.21527e-07	0.814453	0.536	0.442	0.0100185	Srgap2
0.000783012	0.812059	0.259	0.175	1	Pip5k1b
5.21183e-14	0.811841	0.746	0.604	1.00119e-09	Arrb1
0.00353119	0.810978	0.232	0.166	1	Lama4
1.73556e-10	0.810417	0.571	0.386	3.33401e-06	Acsl4
2.18438e-05	0.810244	0.388	0.277	0.41962	Il6ra
1.31075e-09	0.810109	0.58	0.413	2.51795e-05	Higd1b
6.01723e-07	0.808847	0.504	0.4	0.0115591	Cblb
3.68257e-26	0.807438	0.987	0.963	7.07422e-22	Dhrs3
7.26831e-29	0.806928	0.996	0.922	1.39624e-24	Col1a2
1.77724e-09	0.805705	0.379	0.211	3.41408e-05	Atp6v1c2
0.00200964	0.805622	0.205	0.136	1	Rem1
4.78535e-18	0.805197	0.808	0.638	9.19265e-14	Flna
0.000190883	0.804512	0.29	0.197	1	Crlf3
5.56154e-05	0.803909	0.317	0.211	1	Dach1
1.12439e-06	0.80262	0.357	0.224	0.0215996	Syne1
4.32168e-31	0.802058	0.991	0.855	8.30195e-27	Lcn2
2.95782e-05	0.801086	0.362	0.247	0.568197	Tmem88
0.000598014	0.800757	0.219	0.139	1	Akap12
3.84915e-10	0.799403	0.643	0.499	7.39421e-06	Metrnl
0.000713927	0.798948	0.29	0.21	1	Hspa12b
0.000117166	0.797665	0.232	0.142	1	Olfm1
2.46703e-25	0.797378	0.938	0.774	4.73916e-21	Xdh
2.48816e-07	0.796491	0.455	0.317	0.00477976	Arrb2
2.77203e-12	0.796446	0.688	0.556	5.32507e-08	Rgl2
0.00230946	0.794042	0.214	0.145	1	Insl3
1.32503e-08	0.793916	0.589	0.464	0.000254538	Gpc1
5.37918e-48	0.793608	1	1	1.03334e-43	H2-D1
2.29124e-05	0.793442	0.411	0.299	0.440147	Adamts1
2.83743e-28	0.793167	0.978	0.9	5.4507e-24	Cd63
7.53779e-05	0.791592	0.402	0.311	1	Dtx3
3.3814e-18	0.791378	0.857	0.754	6.49568e-14	Grina
1.09013e-27	0.789482	0.96	0.865	2.09414e-23	Cnn2
7.65318e-25	0.784793	0.933	0.775	1.47018e-20	Slco2a1
1.0455e-22	0.781755	0.888	0.755	2.00841e-18	Axl
6.14224e-06	0.780225	0.442	0.33	0.117992	Wsb1
0.000734586	0.777816	0.25	0.168	1	Msrb3
5.25578e-09	0.776389	0.522	0.368	0.000100964	Ppp1r18
8.15843e-06	0.775728	0.504	0.4	0.156723	Eng
0.00386041	0.775475	0.21	0.143	1	Hacd4
1.29179e-09	0.773314	0.496	0.305	2.48152e-05	C7
2.29528e-14	0.77229	0.759	0.643	4.40922e-10	Bst2
0.000565833	0.772167	0.259	0.173	1	Cspg4
0.000325044	0.7717	0.353	0.257	1	Scarb1
6.35966e-05	0.771487	0.366	0.262	1	Snx30
8.02612e-11	0.770228	0.643	0.484	1.54182e-06	Ifngr1
1.54565e-06	0.770122	0.379	0.244	0.029692	Zranb3
0.000465643	0.769096	0.366	0.282	1	Ostm1
1.83058e-34	0.768843	0.991	0.982	3.51654e-30	Anxa5
0.0145965	0.768611	0.205	0.151	1	Atp1b2
8.11896e-06	0.766762	0.344	0.225	0.155965	Tmem268
1.69665e-06	0.766495	0.438	0.307	0.0325926	Hipk2
4.41078e-06	0.765807	0.397	0.269	0.084731	Gga2
2.81311e-08	0.76492	0.576	0.422	0.000540398	Kdr
1.96455e-25	0.764575	0.955	0.814	3.7739e-21	Cdkn1a
6.58619e-07	0.762354	0.589	0.513	0.0126521	Slc36a4
7.15352e-06	0.76227	0.455	0.341	0.137419	Osmr
4.61914e-12	0.761829	0.728	0.618	8.87337e-08	Dhrs7
0.00417962	0.761592	0.219	0.151	1	Gata4
0.000775619	0.760344	0.321	0.239	1	Hsd3b7
0.000220076	0.75958	0.353	0.257	1	Itga1
9.86237e-21	0.756808	0.96	0.916	1.89456e-16	Tsc22d3
6.81883e-05	0.754223	0.406	0.304	1	Ric1
6.53289e-05	0.753989	0.402	0.307	1	Acox3
0.000200793	0.752014	0.393	0.299	1	Gucy1a1
0.000719394	0.751845	0.277	0.191	1	Plcb1
8.72776e-09	0.751801	0.562	0.419	0.00016766	Slc38a6
5.09596e-11	0.751597	0.638	0.478	9.78934e-07	Sh3kbp1
0.000178641	0.747584	0.357	0.267	1	Mtr
1.64152e-12	0.747459	0.728	0.625	3.15336e-08	Abr
1.45033e-07	0.746743	0.491	0.341	0.00278609	Pik3ap1
7.76766e-07	0.745528	0.478	0.345	0.0149217	Notch4
5.74687e-06	0.742627	0.5	0.393	0.110397	Efemp2
5.67739e-07	0.741526	0.478	0.342	0.0109063	Shank3
0.000191489	0.74079	0.397	0.308	1	Fig4
6.5398e-09	0.738618	0.652	0.554	0.000125629	Pcyt1a
0.000237791	0.738097	0.308	0.215	1	Mvb12b
8.5658e-36	0.736181	0.978	0.791	1.64549e-31	Ccl6
4.21788e-29	0.735812	0.973	0.921	8.10255e-25	Cebpb
8.17449e-05	0.735693	0.33	0.228	1	Nid1
7.5438e-07	0.732014	0.214	0.104	0.0144916	Slc39a2
9.0167e-08	0.731213	0.58	0.445	0.00173211	Sgpl1
8.88849e-06	0.728684	0.339	0.217	0.170748	Cpxm1
0.0365846	0.726679	0.201	0.156	1	Prrx1
3.87263e-18	0.726336	0.866	0.732	7.43932e-14	Map7d1
7.26439e-05	0.725169	0.286	0.182	1	Grap
0.000881299	0.724485	0.33	0.247	1	Wipf1
5.05723e-39	0.723426	1	1	9.71494e-35	Cst3
0.000368578	0.722311	0.33	0.239	1	Mab21l4
1.87119e-08	0.719522	0.612	0.484	0.000359455	Atp6v0a1
0.000103834	0.719055	0.402	0.306	1	Dpp7
0.000189099	0.717209	0.25	0.157	1	Trim47
0.00630535	0.716756	0.304	0.244	1	Cdc42ep2
1.36733e-12	0.716598	0.763	0.669	2.62664e-08	Rras
3.03818e-13	0.716224	0.795	0.686	5.83635e-09	Oaz2
3.92677e-07	0.714072	0.598	0.487	0.00754333	Cttnbp2nl
0.0241562	0.713524	0.205	0.156	1	Rgs4
0.000673717	0.712764	0.317	0.23	1	Fmnl3
0.0032808	0.712258	0.379	0.311	1	Mfhas1
0.00895083	0.711176	0.241	0.178	1	Spry4
3.53188e-10	0.711094	0.683	0.542	6.78475e-06	Slc7a2
2.65292e-06	0.710752	0.379	0.245	0.0509626	Cers4
0.000414244	0.709373	0.326	0.237	1	Ramac
0.00206703	0.707314	0.277	0.198	1	Jam2
5.54684e-12	0.706529	0.728	0.612	1.06555e-07	Eva1b
4.94564e-05	0.705751	0.411	0.306	0.950057	Ddah2
0.00572236	0.704556	0.263	0.2	1	Cd248
0.000155319	0.704058	0.286	0.188	1	Chsy1
7.08118e-11	0.703456	0.759	0.686	1.36029e-06	Tpcn2
1.42645e-20	0.703366	0.924	0.832	2.74021e-16	Tln1
0.00054087	0.703149	0.268	0.179	1	Maoa
6.03427e-17	0.702226	0.951	0.819	1.15918e-12	Sod3
2.8163e-05	0.702153	0.317	0.202	0.541012	Adrb1
0.00249252	0.700234	0.277	0.202	1	Inpp4a
9.37237e-06	0.70004	0.473	0.356	0.180043	Notch3
0.00439334	0.699866	0.326	0.264	1	Tcf7l1
0.00156252	0.69969	0.375	0.303	1	Rab20
5.7121e-11	0.698949	0.701	0.587	1.09729e-06	B4galnt1
3.55323e-05	0.698724	0.496	0.412	0.682575	Mical1
0.000104073	0.697196	0.371	0.266	1	Map6
0.000116302	0.697081	0.411	0.309	1	Abcd1
2.74565e-16	0.695476	0.946	0.863	5.2744e-12	Grb2
4.48069e-05	0.694114	0.545	0.48	0.86074	Fscn1
8.2605e-35	0.691963	1	0.986	1.58684e-30	H2-K1
5.84338e-15	0.690418	0.848	0.689	1.12251e-10	Fblim1
3.75975e-07	0.68974	0.554	0.436	0.00722247	Prnp
1.46884e-16	0.6894	0.924	0.781	2.82164e-12	Lbh
0.0190095	0.688322	0.223	0.169	1	Adcy4
7.41356e-08	0.686634	0.714	0.656	0.00142415	Ccng1
0.000787047	0.685812	0.254	0.169	1	Fgd2
0.000446744	0.684712	0.464	0.393	1	Tmem184b
0.0032272	0.684606	0.241	0.17	1	Pced1b
4.17264e-12	0.683217	0.777	0.687	8.01564e-08	Epb41l2
0.0103992	0.682792	0.237	0.177	1	Tmed8
1.27337e-07	0.682581	0.647	0.537	0.00244613	Prpf18
0.000337118	0.681892	0.335	0.241	1	Fnip1
0.00245074	0.680987	0.254	0.179	1	Igf2bp2
7.63278e-05	0.680308	0.446	0.351	1	Slc31a2
0.00624716	0.680061	0.21	0.148	1	Sfrp1
2.58397e-05	0.679719	0.429	0.31	0.496381	Elmo2
0.00139808	0.679254	0.446	0.372	1	Cd34
0.0103232	0.67911	0.228	0.168	1	Plgrkt
0.000457912	0.678413	0.312	0.222	1	Rgs10
8.00029e-11	0.678337	0.777	0.694	1.53686e-06	Psmb8
0.00695935	0.678222	0.241	0.176	1	Osgin2
1.26024e-07	0.677579	0.567	0.426	0.00242092	Arhgap29
6.47169e-06	0.677503	0.554	0.48	0.124321	Nrp2
0.000226059	0.676167	0.504	0.429	1	Prcp
0.00987575	0.675987	0.214	0.154	1	Mras
0.000611674	0.674661	0.446	0.386	1	Ppp1r12b
1.90999e-13	0.674174	0.902	0.803	3.66909e-09	Fmo2
4.5063e-05	0.673493	0.415	0.308	0.865661	Soga1
0.00025815	0.672565	0.402	0.313	1	Cxcr4
2.04196e-06	0.671959	0.558	0.454	0.039226	Rarres2
0.000628461	0.671782	0.487	0.431	1	Lama3
0.00651286	0.670293	0.317	0.249	1	Adamts2
2.40512e-15	0.669362	0.844	0.729	4.62023e-11	Mcfd2
0.0010629	0.668429	0.379	0.3	1	Piezo1
5.95286e-05	0.668018	0.415	0.299	1	Fermt2
3.50496e-06	0.667777	0.513	0.388	0.0673303	Apbb2
0.000486316	0.665273	0.402	0.308	1	Ano6
5.98336e-48	0.66411	1	1	1.1494e-43	Actb
4.7889e-40	0.663773	1	0.991	9.19949e-36	Calm2
0.00230954	0.658301	0.281	0.205	1	Dapk2
1.18346e-08	0.656189	0.701	0.597	0.000227344	Pim1
3.39111e-19	0.655068	1	1	6.51432e-15	Igfbp7
9.00381e-20	0.655052	0.982	0.918	1.72963e-15	Mcl1
1.26078e-16	0.654364	0.933	0.887	2.42196e-12	Ostf1
1.24395e-14	0.653659	0.772	0.566	2.38962e-10	Hbb-bs
3.529e-09	0.653628	0.576	0.414	6.7792e-05	Ms4a8a
3.33804e-10	0.653015	0.688	0.549	6.41237e-06	Pdlim2
1.29737e-12	0.651776	0.835	0.761	2.49225e-08	Arhgef2
3.88654e-07	0.651196	0.46	0.306	0.00746605	Dab2
1.48776e-21	0.650949	0.96	0.94	2.85798e-17	Ubl3
0.00213113	0.650749	0.357	0.276	1	Tbx5
8.81372e-22	0.649662	0.996	0.948	1.69312e-17	Bgn
0.00218822	0.649559	0.375	0.3	1	Gmip
3.40846e-07	0.649546	0.603	0.514	0.00654766	Snx29
3.16776e-09	0.648299	0.652	0.511	6.08526e-05	Gpr146
0.00635104	0.647972	0.33	0.268	1	Atp7a
0.000181386	0.647577	0.549	0.485	1	Tbc1d9
4.28373e-08	0.646287	0.67	0.569	0.000822905	Smap2
3.32129e-06	0.644508	0.558	0.449	0.063802	Heg1
0.0312052	0.644508	0.21	0.161	1	G0s2
0.00180256	0.644093	0.246	0.166	1	Angptl2
2.36812e-22	0.643126	0.991	0.922	4.54916e-18	Pgam1
7.13923e-05	0.641708	0.397	0.286	1	Sh3bp5
0.000120631	0.641651	0.366	0.263	1	Prex2
0.00178614	0.641596	0.286	0.205	1	Rnf125
1.0719e-14	0.641236	0.853	0.723	2.05912e-10	Fasn
0.000146262	0.640792	0.487	0.414	1	Bcl2l11
1.47388e-10	0.640502	0.763	0.678	2.83132e-06	Ehbp1l1
0.002015	0.638098	0.339	0.264	1	Smim1
4.48559e-28	0.638019	1	0.983	8.61682e-24	Atp6v0e
1.84011e-16	0.637205	0.996	0.934	3.53485e-12	Cldn18
1.07086e-13	0.637071	0.92	0.914	2.05712e-09	Ctsh
0.0120054	0.636881	0.241	0.181	1	Rab34
0.000672247	0.634527	0.487	0.422	1	Rab11fip5
2.7767e-05	0.63395	0.491	0.379	0.533404	Csgalnact2
0.00497508	0.633754	0.295	0.225	1	Grb10
0.00036519	0.633507	0.527	0.462	1	Blnk
0.000431662	0.63249	0.451	0.363	1	Slc27a1
9.13137e-07	0.631878	0.576	0.464	0.0175414	Efnb2
1.39275e-21	0.629897	1	0.999	2.67547e-17	Mgp
0.000849133	0.629717	0.402	0.313	1	Itga7
0.000292566	0.629418	0.397	0.303	1	Ndufa4l2
0.00039379	0.628753	0.344	0.244	1	Fam111a
0.0112155	0.627794	0.219	0.159	1	Ltb
8.57555e-06	0.627457	0.661	0.603	0.164736	Rapgef5
0.000510635	0.626621	0.411	0.33	1	Rtl8b
1.97993e-08	0.626493	0.746	0.678	0.000380345	Iscu
2.9383e-08	0.626488	0.714	0.66	0.000564447	Spag9
0.00118153	0.625549	0.433	0.359	1	Traf1
1.19775e-05	0.623898	0.504	0.397	0.230088	Slfn2
0.011127	0.623478	0.237	0.177	1	Slc26a11
4.00246e-08	0.623466	0.705	0.651	0.000768873	Dtnbp1
9.94902e-17	0.622444	0.969	0.89	1.91121e-12	Syngr1
8.6802e-06	0.621426	0.612	0.554	0.166747	Iqsec1
9.13297e-05	0.621359	0.406	0.294	1	Svep1
0.000584153	0.619584	0.384	0.292	1	Foxf2
8.57977e-09	0.618432	0.79	0.683	0.000164817	Emp2
4.38016e-11	0.618199	0.795	0.731	8.41429e-07	Slc48a1
0.0208633	0.618082	0.25	0.196	1	Stard5
5.73825e-05	0.61747	0.442	0.334	1	Lix1l
0.00436832	0.617371	0.205	0.138	1	Cys1
1.71953e-06	0.617354	0.558	0.45	0.0330322	Rcan1
5.65864e-05	0.616759	0.487	0.384	1	Mknk1
0.00034981	0.616431	0.442	0.351	1	Rhbdf2
5.33911e-08	0.615014	0.732	0.66	0.00102564	Cebpa
2.28869e-05	0.614682	0.411	0.285	0.439657	Csf3r
0.0644728	0.612779	0.246	0.207	1	Megf9
0.000307063	0.611742	0.509	0.452	1	Galnt18
0.0132496	0.611726	0.321	0.261	1	Gprc5b
0.00907252	0.61114	0.308	0.243	1	Mpp1
1.07733e-08	0.610803	0.808	0.789	0.000206955	Fam174a
0.00031328	0.609456	0.388	0.283	1	Stk17b
0.00701387	0.609322	0.406	0.357	1	Fes
5.30096e-06	0.608916	0.585	0.502	0.101831	Rhog
1.32979e-06	0.608631	0.58	0.478	0.0255452	Ctps
0.00423235	0.60681	0.299	0.226	1	Lpin1
1.86583e-05	0.605758	0.536	0.439	0.358425	Fkbp5
8.88714e-05	0.605144	0.366	0.252	1	Hbb-bt
0.00286414	0.605049	0.442	0.379	1	Clic5
5.91669e-13	0.604789	0.839	0.713	1.1366e-08	Plpp3
0.0411993	0.604665	0.21	0.164	1	Pkn3
7.82392e-11	0.603922	0.826	0.731	1.50297e-06	Ptpn1
0.089041	0.603578	0.268	0.234	1	Arap3
0.0102479	0.603253	0.205	0.145	1	Sox7
0.0120085	0.602934	0.371	0.314	1	Dglucy
0.0298044	0.602802	0.268	0.216	1	Myef2
4.50102e-32	0.602498	1	1	8.64645e-28	Sdcbp
0.00250415	0.602138	0.446	0.386	1	Coro7
5.1669e-05	0.60201	0.576	0.503	0.992562	Fam89b
1.34062e-26	0.602003	0.991	0.777	2.57534e-22	C3
0.241288	0.601745	0.25	0.237	1	Pklr
0.00153172	0.601058	0.237	0.159	1	Ogn
0.0507789	0.599401	0.241	0.197	1	P2rx7
5.68962e-10	0.599035	0.763	0.652	1.09298e-05	H6pd
0.000332933	0.598501	0.375	0.272	1	Mtss1
1.91614e-05	0.598224	0.536	0.422	0.368091	Tyk2
0.00783919	0.597903	0.402	0.356	1	H2-M3
3.74186e-05	0.597779	0.58	0.492	0.718811	Gm13889
0.0136144	0.597172	0.214	0.156	1	Bicc1
5.44081e-07	0.596878	0.647	0.53	0.0104518	Ifnar2
1.60592e-12	0.596465	0.812	0.691	3.08498e-08	Timp3
6.50913e-16	0.595369	0.969	0.891	1.2504e-11	Atp6v0c
2.7546e-19	0.595361	0.973	0.961	5.29158e-15	Arl6ip1
3.02672e-10	0.593525	0.844	0.764	5.81433e-06	Rab7
2.03403e-08	0.592137	0.746	0.672	0.000390737	Paqr7
4.58798e-05	0.591879	0.531	0.438	0.881352	Kdm7a
2.67781e-13	0.591623	0.844	0.69	5.14407e-09	S100a10
0.000160736	0.591154	0.415	0.307	1	Fam117a
0.00927315	0.590429	0.429	0.376	1	Serpine2
0.0430549	0.588799	0.33	0.296	1	Cipc
7.32015e-07	0.588115	0.58	0.455	0.014062	Tnfsf13
0.00013729	0.58683	0.5	0.41	1	Ecscr
0.00683477	0.583938	0.25	0.179	1	St3gal3
7.01631e-06	0.581826	0.643	0.586	0.134783	Rragc
4.93819e-32	0.581396	1	0.997	9.48627e-28	Cfl1
0.000902529	0.580459	0.504	0.444	1	Adam15
5.11307e-16	0.579948	0.982	0.966	9.8222e-12	Tmem165
0.000216902	0.579927	0.375	0.272	1	Lrrc32
0.204515	0.576868	0.295	0.286	1	Dok1
4.72798e-05	0.576196	0.518	0.414	0.908245	Rab12
0.000286823	0.576097	0.531	0.467	1	Fam117b
0.000832738	0.575861	0.357	0.266	1	Ankrd44
4.31643e-18	0.57516	0.996	0.963	8.29186e-14	Ywhag
0.000469891	0.575063	0.513	0.437	1	Serpinb9
6.19027e-08	0.575052	0.665	0.534	0.00118915	Myo9b
6.96714e-05	0.574085	0.567	0.494	1	Prkcd
3.19267e-05	0.573553	0.571	0.487	0.613312	Camk1
3.31504e-07	0.571673	0.674	0.585	0.0063682	Ankrd40
0.00549222	0.571226	0.321	0.251	1	Dgat1
2.3834e-11	0.569217	0.857	0.759	4.57852e-07	Gba
6.52225e-05	0.568999	0.527	0.424	1	Rai14
1.13894e-05	0.568946	0.607	0.524	0.218791	Naglu
5.19212e-07	0.568071	0.656	0.543	0.00997406	Sh2b3
1.67394e-08	0.567899	0.714	0.622	0.000321563	Arl8a
1.89213e-19	0.567676	0.982	0.928	3.63477e-15	Picalm
0.041189	0.566683	0.232	0.184	1	Vamp4
2.11564e-06	0.566606	0.638	0.582	0.0406414	Exoc4
4.76434e-07	0.566492	0.621	0.531	0.0091523	Ripor1
0.0357049	0.565948	0.272	0.222	1	Limk1
3.10005e-20	0.564883	1	0.972	5.95519e-16	Ski
0.00156031	0.563777	0.344	0.254	1	Lrmda
4.16454e-06	0.562498	0.629	0.552	0.0800007	Wdr81
0.0043347	0.562349	0.326	0.25	1	Hfe
1.02156e-11	0.562342	0.893	0.75	1.96242e-07	F2r
2.38853e-13	0.562286	0.938	0.873	4.58836e-09	Erp29
0.0355176	0.561326	0.277	0.229	1	Pakap
0.0149947	0.560102	0.277	0.219	1	Pear1
4.35948e-21	0.559805	0.996	0.972	8.37455e-17	Sh3bgrl3
3.24155e-05	0.559006	0.674	0.625	0.622701	Phldb2
7.98832e-12	0.558514	0.933	0.823	1.53456e-07	Mettl7a1
0.0272869	0.558053	0.241	0.187	1	Washc4
0.0227082	0.558028	0.429	0.394	1	Myo1e
0.00324955	0.556688	0.348	0.271	1	Nr1h3
0.00883891	0.555111	0.321	0.253	1	Tbx4
4.73168e-05	0.554879	0.54	0.436	0.908956	2024-09-04
0.00274169	0.554652	0.339	0.262	1	Fgf2
0.00677828	0.554418	0.446	0.396	1	Acp2
0.000536524	0.554398	0.491	0.413	1	Ppt2
1.55097e-16	0.553916	0.969	0.927	2.97941e-12	Atp6v0d1
8.03954e-11	0.552947	0.839	0.755	1.5444e-06	Mbnl1
9.02549e-12	0.55292	0.871	0.779	1.7338e-07	Ndst1
0.00320492	0.552679	0.406	0.335	1	Atp6v1g1
8.22897e-12	0.552647	0.938	0.838	1.58079e-07	Macf1
0.125358	0.552372	0.21	0.178	1	Rmdn2
0.0750263	0.55153	0.237	0.197	1	Palm
1.53644e-05	0.551379	0.589	0.483	0.29515	Nrbp2
0.0198271	0.551214	0.388	0.339	1	Ninj1
0.0131522	0.55056	0.295	0.231	1	Col23a1
2.49773e-11	0.54913	0.879	0.811	4.79815e-07	Pakap.1
1.04016e-17	0.54867	0.978	0.962	1.99814e-13	Sh3bgrl
0.00929451	0.54822	0.357	0.296	1	Adamtsl5
9.62297e-08	0.547921	0.589	0.441	0.00184857	Cfh
0.0851724	0.547853	0.379	0.371	1	Hdac7
0.00253664	0.547771	0.415	0.34	1	Nagpa
0.000343157	0.547378	0.536	0.456	1	Antxr1
0.0134096	0.546924	0.228	0.167	1	Col18a1
0.0177517	0.546049	0.357	0.304	1	Lpin2
3.11774e-08	0.545103	0.804	0.784	0.000598917	Sh3glb1
0.00999432	0.544987	0.402	0.343	1	Pde5a
2.57399e-05	0.543627	0.616	0.546	0.494463	Sash1
2.7231e-10	0.543277	0.83	0.729	5.23108e-06	Prkacb
2.12388e-10	0.542898	0.862	0.8	4.07997e-06	Jak1
2.38758e-12	0.542792	0.902	0.81	4.58654e-08	Slc6a8
0.0587894	0.542178	0.214	0.17	1	Ly75
0.000166961	0.542105	0.518	0.44	1	Slc39a13
0.0189273	0.540718	0.371	0.328	1	Eif4e3
1.73613e-14	0.540141	0.955	0.883	3.33511e-10	H2-T23
4.17878e-05	0.538604	0.616	0.558	0.802745	Amotl2
0.00631262	0.538399	0.429	0.378	1	Gpcpd1
0.28207	0.538383	0.214	0.195	1	Specc1
0.138592	0.537381	0.232	0.201	1	Rhoj
4.39202e-10	0.536991	0.821	0.718	8.43708e-06	Mroh1
2.71593e-29	0.536299	1	0.999	5.2173e-25	Lamp1
0.0391681	0.536074	0.254	0.204	1	Aaas
0.00351535	0.535943	0.451	0.39	1	Stx3
0.000725939	0.535609	0.527	0.472	1	Smpd1
0.0022475	0.535501	0.491	0.431	1	Ano10
0.0106417	0.535208	0.451	0.405	1	Cstb
0.00193451	0.534048	0.469	0.401	1	Pdgfra
3.3768e-17	0.534009	0.987	0.932	6.48684e-13	Iqgap1
0.00360275	0.533743	0.219	0.148	1	Plau
4.19665e-12	0.532866	0.92	0.815	8.06176e-08	Ilk
0.00132874	0.532654	0.607	0.602	1	Gabarapl1
5.01119e-06	0.531742	0.754	0.699	0.096265	Spred1
8.54211e-09	0.531615	0.625	0.434	0.000164094	Serpina3n
0.000540879	0.531379	0.496	0.417	1	Ext1
3.22486e-07	0.53082	0.799	0.741	0.00619495	4931406P16Rik
0.000626986	0.529057	0.54	0.475	1	Cald1
0.00201387	0.528604	0.446	0.378	1	Atg7
0.0360495	0.528051	0.232	0.178	1	P3h1
0.0171106	0.526693	0.317	0.259	1	C1ra
3.40903e-21	0.526544	1	0.989	6.54875e-17	Gpx3
0.0137616	0.524746	0.339	0.28	1	Hey1
8.45439e-20	0.52308	0.996	0.928	1.62409e-15	Cd44
0.00434568	0.522703	0.429	0.366	1	Sfmbt1
0.00658145	0.520095	0.424	0.368	1	Bnip3l
3.81083e-10	0.519781	0.893	0.821	7.3206e-06	Dgkz
0.00250724	0.519075	0.348	0.263	1	Nr3c1
6.72e-15	0.518921	0.987	0.958	1.29091e-10	Srp14
0.00245211	0.518674	0.487	0.434	1	D230025D16Rik
2.92122e-09	0.518591	0.808	0.726	5.61167e-05	Rsu1
0.0091653	0.518587	0.46	0.416	1	Slc35f6
0.00561009	0.51858	0.531	0.498	1	Oplah
6.88339e-06	0.518197	0.728	0.664	0.13223	Adgrf5
0.00731154	0.518125	0.402	0.339	1	Sesn2
2.33564e-17	0.51744	1	0.988	4.48677e-13	Litaf
1.87092e-05	0.517389	0.652	0.589	0.359404	Stom
0.0556368	0.516832	0.263	0.22	1	Agpat4
5.94567e-21	0.516303	0.996	0.982	1.14216e-16	Myl12a
0.0356205	0.511393	0.304	0.253	1	Magi3
0.000911467	0.508934	0.5	0.432	1	Sowahc
0.0346375	0.506826	0.379	0.337	1	Impdh1
6.76634e-06	0.506158	0.625	0.513	0.129981	Loxl1
6.08815e-08	0.505835	0.79	0.724	0.00116953	Gsap
0.0133608	0.505484	0.384	0.325	1	Slc1a1
0.0735135	0.505205	0.21	0.168	1	Ccna2
0.00885305	0.504847	0.424	0.365	1	Grk3
0.0481081	0.504648	0.254	0.206	1	Ptpn6
1.03736e-05	0.504207	0.696	0.651	0.199278	Rbms2
5.52462e-11	0.503523	0.857	0.702	1.06128e-06	Plaur
3.8081e-12	0.502981	0.951	0.913	7.31536e-08	Mtpn
0.0239132	0.50245	0.353	0.31	1	Aifm2
3.40278e-06	0.501664	0.656	0.545	0.0653675	Mapre2
0.000671298	-0.500452	0.205	0.322	1	Cnpy4
1.77929e-05	-0.500486	0.339	0.508	0.341802	Fam98c
1.56537e-12	-0.500815	0.763	0.889	3.00708e-08	Gmds
1.24496e-06	-0.501171	0.603	0.755	0.0239157	Arl4c
0.000814128	-0.501363	0.174	0.284	1	Cnnm2
0.000388876	-0.50138	0.424	0.537	1	Rgs12
2.19038e-05	-0.501589	0.312	0.482	0.420773	Ash2l
2.9515e-05	-0.501742	0.268	0.427	0.566983	Hook1
0.0127574	-0.501837	0.179	0.252	1	Pecr
0.000136561	-0.501895	0.348	0.487	1	Cc2d1a
1.36612e-06	-0.501922	0.522	0.707	0.0262432	Nipsnap2
0.00145158	-0.502066	0.201	0.304	1	Cstf2
0.000379553	-0.502194	0.259	0.383	1	Pbrm1
0.00173284	-0.502351	0.174	0.276	1	Chchd6
0.00765296	-0.503002	0.179	0.261	1	Ppp1r9a
8.52312e-07	-0.503203	0.362	0.551	0.0163729	Prpf6
0.00133399	-0.503337	0.201	0.309	1	Brd3
0.0041791	-0.503337	0.152	0.24	1	Wdr3
2.26823e-06	-0.50363	0.473	0.658	0.0435728	Dpp3
0.00241436	-0.50366	0.192	0.289	1	Cradd
0.0346191	-0.503843	0.143	0.2	1	Sec23a
0.014254	-0.503913	0.201	0.275	1	Phgr1
4.19625e-05	-0.504044	0.304	0.461	0.8061	Ctcf
1.78712e-06	-0.504122	0.451	0.648	0.0343307	Ubqln2
5.37356e-06	-0.504401	0.647	0.746	0.103226	Slc25a1
5.22782e-06	-0.50472	0.375	0.569	0.100426	Stap2
0.000442841	-0.504732	0.295	0.42	1	Nudcd1
0.00108093	-0.505062	0.241	0.357	1	Akap1
1.52876e-06	-0.505064	0.759	0.828	0.0293675	Atrnl1
0.00203812	-0.505308	0.192	0.291	1	Slc20a2
0.000167181	-0.505343	0.254	0.382	1	Slc30a5
2.54142e-06	-0.505563	0.371	0.56	0.0488206	Nt5dc1
8.77765e-05	-0.505919	0.259	0.399	1	Zdhhc7
0.000560489	-0.505926	0.299	0.42	1	Madd
0.00027946	-0.506304	0.25	0.379	1	Zpr1
0.0077787	-0.506384	0.152	0.231	1	Atxn7
0.0007272	-0.506456	0.277	0.4	1	Osgin1
0.00953067	-0.506846	0.174	0.251	1	Ddx18
1.91611e-08	-0.506873	0.728	0.822	0.000368085	Rap1gap
9.21251e-05	-0.506893	0.295	0.443	1	Psmg4
0.000991578	-0.507013	0.179	0.287	1	Med16
9.82427e-05	-0.507244	0.268	0.414	1	Pld1
0.00465341	-0.507324	0.188	0.277	1	Gata5
0.0114178	-0.507654	0.138	0.211	1	Tcea2
7.95012e-06	-0.507715	0.362	0.548	0.152722	Pycr2
0.00094309	-0.508216	0.223	0.337	1	Ndufaf2
5.00221e-05	-0.508251	0.339	0.49	0.960924	1600012H06Rik
0.00184701	-0.508259	0.192	0.294	1	Zfyve9
1.79022e-05	-0.508403	0.388	0.552	0.343902	Rundc1
0.00144315	-0.508726	0.188	0.294	1	Lin37
0.000665158	-0.508973	0.219	0.338	1	Ocrl
9.65298e-07	-0.509286	0.567	0.71	0.0185434	Atg2a
0.000227545	-0.510113	0.237	0.367	1	Mapk12
0.000369039	-0.510346	0.219	0.347	1	Nlrx1
0.000345125	-0.510605	0.339	0.459	1	Slc9a1
0.00057715	-0.510679	0.272	0.392	1	Eefsec
0.0155681	-0.510812	0.143	0.211	1	1810055G02Rik
0.00030863	-0.510929	0.308	0.435	1	Noc2l
2.15442e-10	-0.510959	0.531	0.737	4.13865e-06	Sdcbp2
3.4619e-05	-0.511064	0.371	0.522	0.66503	Zfpl1
6.12891e-05	-0.511064	0.375	0.527	1	Rars
4.47734e-06	-0.511173	0.375	0.563	0.0860097	Lamb2
0.000199682	-0.511242	0.286	0.423	1	Eppk1
0.00134395	-0.511592	0.134	0.232	1	Cop1
0.0014226	-0.511611	0.232	0.34	1	Mettl5
3.32547e-05	-0.51193	0.281	0.439	0.638823	4931406C07Rik
0.000143874	-0.512037	0.223	0.357	1	Ehmt1
0.00010713	-0.512242	0.254	0.4	1	Fam98b
0.000299512	-0.512375	0.286	0.416	1	Tmem186
0.00105298	-0.512448	0.121	0.221	1	Med21
3.96913e-05	-0.512793	0.411	0.562	0.76247	Klhl2
1.43962e-10	-0.512874	0.79	0.884	2.76552e-06	Gabbr1
0.000280448	-0.513295	0.411	0.547	1	Suox
0.00014121	-0.513899	0.219	0.36	1	Trim39
0.000780203	-0.514128	0.205	0.318	1	Rnf146
3.80234e-05	-0.514473	0.335	0.495	0.730429	Lsm14b
2.80174e-06	-0.51448	0.344	0.536	0.0538214	Gid8
0.000256207	-0.51449	0.259	0.385	1	Cptp
0.000246175	-0.514605	0.304	0.442	1	Cpm
0.0152288	-0.514821	0.143	0.212	1	Pigm
0.000202151	-0.514852	0.295	0.421	1	Mtmr10
0.00095753	-0.515312	0.214	0.327	1	Pwwp3a
0.00105537	-0.51532	0.326	0.436	1	Lgalsl
0.00560031	-0.515486	0.152	0.233	1	Gpt2
0.00674424	-0.515633	0.156	0.236	1	Trmu
0.000269445	-0.516144	0.205	0.336	1	Med24
0.000110008	-0.516529	0.357	0.49	1	Fbl
3.75633e-05	-0.516658	0.299	0.455	0.721591	Calm3
5.09889e-06	-0.516721	0.393	0.57	0.0979497	Hspb1
0.00055221	-0.517089	0.263	0.383	1	Btbd3
5.56357e-05	-0.517565	0.321	0.48	1	Coq9
4.05482e-14	-0.518531	0.982	0.983	7.7893e-10	Krt8
6.53527e-06	-0.519129	0.429	0.606	0.125543	Etfbkmt
4.14478e-30	-0.519296	1	1	7.96211e-26	Rack1
0.0204804	-0.519308	0.161	0.226	1	Mettl14
1.78626e-05	-0.519349	0.348	0.518	0.343141	Atg4d
0.00271145	-0.519686	0.165	0.259	1	Map11
1.21226e-05	-0.520125	0.589	0.717	0.232875	Man2a1
0.000297016	-0.520132	0.183	0.307	1	Snap47
1.90116e-05	-0.520147	0.335	0.503	0.365213	Selenos
0.000291509	-0.520411	0.223	0.35	1	Golga5
0.000267766	-0.520511	0.232	0.364	1	Cdyl
0.000894964	-0.520565	0.272	0.384	1	Ciz1
0.000617429	-0.521112	0.21	0.329	1	Idh3g
0.000112464	-0.521462	0.33	0.476	1	Idh3b
0.00396262	-0.521953	0.143	0.23	1	C2cd5
0.0252332	-0.521953	0.147	0.209	1	Ebpl
0.00486931	-0.523243	0.147	0.231	1	Ddb2
1.51271e-05	-0.523331	0.42	0.588	0.290592	Ptov1
0.000148967	-0.523339	0.246	0.384	1	Aktip
0.00021059	-0.523375	0.241	0.371	1	Dhx34
0.000907753	-0.523742	0.196	0.308	1	Tmtc3
4.79244e-05	-0.524302	0.339	0.496	0.920628	Wdr43
7.91943e-06	-0.524756	0.42	0.605	0.152132	Rabgap1l
8.60684e-08	-0.524919	0.688	0.794	0.00165337	Ece1
0.00152422	-0.525032	0.179	0.279	1	Rnf34
0.0121178	-0.525213	0.192	0.266	1	Fam118b
0.990472	-0.525405	0.491	0.487	1	Tppp3
3.84221e-05	-0.525939	0.362	0.51	0.738088	Tgif1
3.44731e-08	-0.526295	0.714	0.817	0.000662229	Zfp467
3.14301e-06	-0.526482	0.429	0.598	0.0603773	1810030O07Rik
6.45452e-11	-0.526556	0.737	0.853	1.23991e-06	Erbb3
7.31333e-08	-0.526737	0.522	0.711	0.00140489	Sipa1l3
7.09092e-17	-0.526813	0.987	0.99	1.36217e-12	Eif3f
0.000316115	-0.527145	0.196	0.319	1	Nrf1
2.61962e-06	-0.527392	0.299	0.486	0.0503229	Snx17
9.29048e-28	-0.527416	1	1	1.7847e-23	Sdc1
8.2335e-06	-0.527987	0.388	0.56	0.158166	Net1
0.000467154	-0.528341	0.156	0.271	1	2510002D24Rik
0.0160413	-0.528521	0.201	0.272	1	Rcn1
0.00464808	-0.528543	0.147	0.23	1	Frrs1
0.000776594	-0.528563	0.223	0.336	1	Fam114a2
0.000570109	-0.528634	0.179	0.297	1	Tut1
0.000468801	-0.528872	0.237	0.357	1	Usp3
0.00256379	-0.529019	0.156	0.25	1	Chchd4
0.00044789	-0.529212	0.196	0.311	1	Mto1
0.00365727	-0.529432	0.121	0.204	1	Nfatc3
0.00105406	-0.529586	0.196	0.304	1	Dnmbp
0.000226993	-0.529858	0.326	0.451	1	Fam160a2
0.000252029	-0.529858	0.196	0.319	1	Mettl3
1.2527e-05	-0.529915	0.384	0.543	0.240643	Rsbn1l
1.98054e-05	-0.530661	0.317	0.47	0.380462	Scaf4
0.000405535	-0.53078	0.295	0.418	1	Ift27
0.000756144	-0.530843	0.179	0.292	1	Mtfmt
0.000164792	-0.530984	0.304	0.442	1	Ilkap
1.26218e-06	-0.531113	0.406	0.596	0.0242465	Ciao1
1.49349e-06	-0.531306	0.348	0.544	0.0286899	Lars
0.000315159	-0.531413	0.237	0.364	1	Zdhhc21
5.10066e-05	-0.531434	0.312	0.459	0.979837	Elp3
0.00238788	-0.531784	0.147	0.241	1	Cmc4
0.00156109	-0.532438	0.192	0.296	1	Egfr
0.00557348	-0.532539	0.165	0.25	1	Klhl21
1.58887e-07	-0.532632	0.424	0.629	0.00305223	Nckap1
7.2425e-05	-0.532679	0.192	0.33	1	Champ1
6.50315e-06	-0.532739	0.42	0.596	0.124926	Nfix
4.00531e-05	-0.532847	0.344	0.496	0.769421	Kbtbd11
6.27214e-06	-0.532876	0.424	0.596	0.120488	Fam162a
9.34899e-06	-0.533008	0.415	0.582	0.179594	Maff
2.41552e-07	-0.533189	0.42	0.634	0.00464022	Pigp
0.00160844	-0.533675	0.228	0.333	1	Nifk
2.2619e-32	-0.53371	0.996	1	4.34511e-28	H3f3b
0.00986391	-0.533871	0.179	0.256	1	Desi1
2.11532e-17	-0.534149	0.982	0.991	4.06352e-13	Bag1
0.000346011	-0.534231	0.192	0.314	1	Armc10
6.08009e-08	-0.534599	0.589	0.758	0.00116798	Rhbdf1
0.000146268	-0.53495	0.254	0.392	1	Fuz
0.0040039	-0.535423	0.138	0.224	1	Tmem201
4.20183e-06	-0.535431	0.451	0.621	0.0807171	Erg28
7.56963e-05	-0.535559	0.196	0.343	1	Zfp637
4.59626e-05	-0.535614	0.478	0.611	0.882942	Dop1b
4.57729e-08	-0.5359	0.473	0.68	0.000879298	Rabggtb
0.000109104	-0.535932	0.241	0.381	1	Hbs1l
0.00578119	-0.536078	0.152	0.233	1	Tmem161b
0.0315105	-0.536413	0.143	0.202	1	Hist1h2bk
0.0125848	-0.536599	0.188	0.26	1	Mboat7
7.41187e-06	-0.536674	0.397	0.571	0.142382	Gch1
0.000362981	-0.536674	0.192	0.313	1	Sec61a2
0.00345011	-0.536764	0.134	0.221	1	Mtrf1l
1.06194e-05	-0.536985	0.487	0.653	0.203998	Wars
3.31659e-06	-0.537614	0.379	0.556	0.0637117	Hmgcr
6.09485e-17	-0.537659	0.951	0.981	1.17082e-12	P4hb
1.00792e-13	-0.537661	0.862	0.954	1.93622e-09	Fosl2
4.28348e-07	-0.53772	0.326	0.537	0.00822856	Rnf4
0.00308612	-0.53772	0.152	0.24	1	Vstm5
0.00133478	-0.538047	0.156	0.258	1	Uvssa
1.38001e-08	-0.538136	0.643	0.794	0.0002651	Rarg
0.00503466	-0.538356	0.125	0.206	1	Ttll12
0.00157926	-0.538504	0.205	0.31	1	Gstcd
0.00397177	-0.538631	0.147	0.232	1	Aptx
7.77205e-05	-0.538809	0.321	0.471	1	Dctn1
0.000821204	-0.539189	0.152	0.259	1	Samd10
0.000871271	-0.539316	0.179	0.286	1	Tfb2m
3.42631e-05	-0.539394	0.321	0.479	0.658195	Hist2h2ac
0.00188091	-0.539554	0.156	0.254	1	Sdr39u1
0.000600977	-0.53957	0.241	0.359	1	Zfp512
3.75455e-07	-0.539845	0.478	0.66	0.0072125	Ndufs2
0.000639859	-0.540032	0.192	0.308	1	Abhd14b
0.000452279	-0.540116	0.29	0.409	1	Fzr1
8.27679e-06	-0.540168	0.308	0.48	0.158997	Clpp
0.000574546	-0.540331	0.205	0.321	1	Ankrd39
4.18472e-16	-0.540512	0.946	0.974	8.03885e-12	Sik1
0.00034134	-0.541033	0.156	0.276	1	Rbm33
1.29286e-05	-0.541455	0.335	0.5	0.248359	Msmo1
0.000179173	-0.541599	0.513	0.631	1	Bmyc
2.94844e-06	-0.541688	0.388	0.565	0.0566396	Wasl
2.56971e-06	-0.542055	0.598	0.714	0.0493642	Eps8l1
0.00189084	-0.542112	0.134	0.228	1	Ctu2
1.90019e-05	-0.542193	0.281	0.442	0.365027	Upf3b
7.37937e-06	-0.543482	0.312	0.482	0.141758	Smg7
0.000217761	-0.543791	0.161	0.284	1	Smpd3
8.83193e-13	-0.543843	0.875	0.932	1.69661e-08	Tnk2
0.00424915	-0.543979	0.179	0.266	1	Etaa1
0.000735677	-0.544425	0.152	0.261	1	Xpo7
1.33203e-06	-0.544445	0.429	0.618	0.0255883	Ccar2
0.00110144	-0.544733	0.196	0.305	1	Zfp593
8.10452e-08	-0.544764	0.429	0.649	0.00155688	Got2
0.000531759	-0.545395	0.17	0.282	1	Rabep2
0.00431955	-0.545717	0.152	0.237	1	Kat14
0.005525	-0.546027	0.179	0.263	1	Scyl3
2.83756e-05	-0.546059	0.299	0.462	0.545095	Ddx49
0.00096791	-0.546319	0.237	0.345	1	Dus1l
0.00166575	-0.546797	0.214	0.316	1	Plagl2
1.05485e-05	-0.546832	0.496	0.642	0.202637	Ano1
8.09077e-05	-0.546879	0.188	0.328	1	Zmym5
0.00378609	-0.547533	0.147	0.233	1	Ppp2r2d
0.000465068	-0.547752	0.259	0.382	1	Cdk5rap3
0.000640336	-0.54792	0.241	0.356	1	Dcaf8
0.137921	-0.547951	0.335	0.289	1	Retnla
1.55357e-05	-0.548644	0.388	0.546	0.29844	Zfp266
3.01141e-07	-0.548705	0.478	0.667	0.00578493	Pdk1
0.00446019	-0.548828	0.156	0.241	1	Orc4
0.000704242	-0.5489	0.161	0.27	1	Tdrd7
0.000687019	-0.548938	0.174	0.285	1	Nip7
0.000185404	-0.549433	0.21	0.34	1	Snrpa1
0.00609758	-0.549433	0.152	0.232	1	Itpkc
5.40491e-06	-0.54972	0.246	0.429	0.103828	F8a
0.00177952	-0.549947	0.179	0.277	1	Fancl
5.14024e-22	-0.550464	0.991	0.997	9.8744e-18	S100a11
0.00122342	-0.550729	0.129	0.228	1	Kif21b
3.08477e-07	-0.550841	0.299	0.501	0.00592584	Rbfox2
4.16635e-05	-0.551034	0.263	0.407	0.800355	Ccni
9.93249e-14	-0.551224	0.924	0.958	1.90803e-09	Slc25a10
1.46824e-09	-0.551336	0.692	0.807	2.8205e-05	Llgl2
0.000729013	-0.551376	0.188	0.299	1	Hlcs
0.000185594	-0.551622	0.272	0.405	1	Kdm2b
0.000220562	-0.551855	0.996	0.999	1	Anxa1
0.0067124	-0.552455	0.125	0.202	1	Rhno1
0.00167677	-0.552919	0.121	0.211	1	Tasor2
1.26961e-07	-0.55298	0.402	0.609	0.00243891	Pdcd6
0.000386478	-0.55298	0.312	0.43	1	Adnp2
6.06397e-25	-0.553054	0.996	0.997	1.16489e-20	Eef1b2
2.8758e-05	-0.55312	0.348	0.499	0.552441	Sil1
0.000227092	-0.55342	0.237	0.368	1	Utp3
3.41272e-07	-0.553467	0.379	0.589	0.00655584	Golga4
4.11329e-05	-0.553482	0.286	0.436	0.790162	Mocs3
0.000151751	-0.553552	0.205	0.339	1	Dcps
1.41253e-05	-0.553591	0.241	0.408	0.271346	Ythdc1
2.52795e-05	-0.553881	0.312	0.474	0.48562	Dguok
0.00141799	-0.55416	0.143	0.238	1	Pcdhga11
8.54026e-13	-0.554327	0.844	0.92	1.64058e-08	Hist1h1e
1.95849e-07	-0.555082	0.504	0.694	0.00376225	Sfxn1
0.000432109	-0.555824	0.223	0.339	1	Ubap2
0.000382222	-0.5559	0.196	0.319	1	Senp6
0.0029349	-0.555952	0.174	0.266	1	Usp36
0.000656625	-0.556223	0.125	0.228	1	Mlst8
4.49987e-05	-0.556551	0.295	0.445	0.864426	Acss1
0.00031849	-0.556637	0.152	0.266	1	2024-03-09
2.88492e-05	-0.556838	0.321	0.481	0.554192	Zfp777
0.00288193	-0.557035	0.174	0.267	1	Zfp236
9.27133e-07	-0.557398	0.424	0.612	0.0178102	Pccb
3.65283e-05	-0.557577	0.344	0.496	0.701709	Kif5b
0.000432317	-0.557659	0.196	0.319	1	Tsku
8.36245e-05	-0.557668	0.277	0.417	1	Stip1
6.21865e-07	-0.558244	0.397	0.59	0.011946	Dbndd2
4.39749e-05	-0.558269	0.272	0.406	0.844758	BC031181
5.18373e-06	-0.558319	0.317	0.489	0.0995794	Wdr82
0.000344065	-0.55876	0.21	0.333	1	Ubxn7
1.41215e-06	-0.5592	0.406	0.589	0.0271274	Mob4
0.00107404	-0.559327	0.277	0.382	1	Bmp5
0.000587216	-0.55938	0.201	0.313	1	Rwdd4a
3.21339e-07	-0.55979	0.241	0.44	0.00617293	Gcnt3
0.000107169	-0.560023	0.335	0.467	1	Tax1bp3
2.98977e-05	-0.560168	0.286	0.439	0.574336	Nbas
5.74468e-05	-0.560427	0.214	0.362	1	Wipi1
5.99958e-08	-0.560649	0.473	0.682	0.00115252	Atl3
0.00209929	-0.560653	0.205	0.303	1	Ddr1
0.00101326	-0.560696	0.219	0.328	1	Ppip5k2
0.000257297	-0.560804	0.174	0.295	1	Eps8l3
0.000806635	-0.560922	0.188	0.3	1	Bcl2
0.000542749	-0.561053	0.232	0.348	1	Ebag9
5.26129e-05	-0.561234	0.259	0.404	1	Ddx27
5.50748e-05	-0.561263	0.33	0.476	1	Fam110a
0.0291926	-0.561481	0.143	0.201	1	Msh3
1.19593e-05	-0.561754	0.304	0.464	0.229739	Tmem263
2.6954e-06	-0.561864	0.353	0.542	0.0517785	Surf1
1.12539e-06	-0.561877	0.388	0.582	0.0216187	Creb3l2
0.00236109	-0.561886	0.121	0.21	1	Bod1
0.000166792	-0.561909	0.192	0.323	1	Gpr137
3.22965e-09	-0.561977	0.576	0.751	6.20417e-05	Arfip2
0.00166329	-0.562751	0.205	0.303	1	Pdcd2l
0.00235954	-0.563255	0.17	0.263	1	Mccc1
4.85317e-06	-0.563622	0.295	0.473	0.0932294	Slc44a1
8.60305e-05	-0.563622	0.33	0.469	1	Rac1
0.0024329	-0.56392	0.147	0.238	1	B230118H07Rik
2.97057e-07	-0.564017	0.415	0.619	0.00570646	Ing5
0.000379496	-0.564073	0.25	0.369	1	Sel1l
1.21974e-07	-0.564623	0.411	0.612	0.00234313	Idh3a
4.25061e-05	-0.564948	0.268	0.417	0.816543	Ibtk
2.00957e-05	-0.565153	0.335	0.495	0.386038	Shmt2
0.00724605	-0.565429	0.152	0.229	1	Dnaja4
0.000236483	-0.565475	0.165	0.288	1	Klc2
2.5706e-07	-0.565533	0.384	0.586	0.00493812	Thap3
0.00402786	-0.566187	0.147	0.232	1	Nudt14
0.000128161	-0.566219	0.246	0.383	1	Mpst
6.16785e-06	-0.566378	0.304	0.473	0.118484	Ide
0.00108023	-0.566996	0.192	0.297	1	Prorsd1
4.52486e-07	-0.567622	0.299	0.497	0.00869226	Foxk1
1.20707e-05	-0.568043	0.33	0.493	0.231878	Vta1
0.00671056	-0.568065	0.17	0.249	1	Ddx55
4.60452e-05	-0.568156	0.237	0.385	0.884528	Mnat1
7.79604e-05	-0.568156	0.237	0.382	1	Fndc3a
0.000190416	-0.568495	0.196	0.323	1	Pno1
4.67503e-09	-0.569052	0.571	0.741	8.98072e-05	Zbtb7a
6.9706e-06	-0.570367	0.371	0.552	0.133905	Snx15
3.23002e-13	-0.57044	0.871	0.945	6.20486e-09	Pmepa1
3.20743e-08	-0.570747	0.375	0.614	0.000616148	Zfp710
1.56321e-08	-0.57083	0.429	0.64	0.000300293	Kars
4.7451e-06	-0.571203	0.286	0.468	0.0911533	Efr3a
0.000782833	-0.571535	0.25	0.368	1	Cldn4
2.2268e-05	-0.571678	0.388	0.538	0.427768	Casp6
9.84194e-09	-0.571941	0.384	0.621	0.000189064	Cops6
7.33399e-05	-0.571941	0.219	0.36	1	Acp1
2.14817e-21	-0.572199	0.978	0.997	4.12663e-17	Anxa7
6.38967e-05	-0.572407	0.205	0.345	1	Casc3
0.000197765	-0.572466	0.219	0.348	1	Wdr46
0.00205007	-0.572485	0.134	0.225	1	Bysl
0.0107137	-0.572485	0.152	0.224	1	Flad1
2.22178e-05	-0.572679	0.344	0.493	0.426803	Bcas3
1.37448e-10	-0.572949	0.938	0.947	2.64038e-06	Btg2
2.58668e-08	-0.573207	0.326	0.548	0.0004969	Appl1
0.00670634	-0.573344	0.125	0.2	1	Zbtb1
3.6179e-12	-0.57358	0.866	0.929	6.94999e-08	Irs2
0.000620972	-0.573634	0.196	0.307	1	Utp18
0.00320969	-0.57397	0.156	0.245	1	Kdm1b
0.000426893	-0.574588	0.188	0.301	1	Pgap1
5.54664e-05	-0.574703	0.188	0.329	1	Zfp410
0.000125753	-0.57478	0.205	0.336	1	Ogfod2
0.000577872	-0.574956	0.254	0.368	1	Spty2d1
4.25074e-05	-0.574994	0.228	0.379	0.816568	Pus1
3.58482e-05	-0.575128	0.429	0.574	0.688644	Pmaip1
0.00159569	-0.575238	0.156	0.253	1	Acad11
0.00114566	-0.575429	0.192	0.296	1	Pdhx
1.3137e-05	-0.575901	0.317	0.476	0.252362	Pcmtd2
7.66872e-06	-0.575906	0.312	0.481	0.147316	Arid4b
3.15811e-08	-0.576139	0.522	0.689	0.000606673	Uqcc3
4.77526e-06	-0.5764	0.33	0.501	0.0917328	Ostc
6.07886e-05	-0.5764	0.201	0.339	1	Qsox2
0.000265474	-0.5764	0.188	0.31	1	Dpm1
0.000393015	-0.5764	0.214	0.336	1	Polr3d
0.00310686	-0.5764	0.125	0.21	1	Zc3h14
0.00993851	-0.5764	0.152	0.225	1	Kansl1l
1.71982e-05	-0.576882	0.33	0.483	0.330377	Bola1
1.4805e-11	-0.576946	0.71	0.845	2.84405e-07	Mbp
4.84649e-05	-0.576981	0.29	0.437	0.93101	Cggbp1
3.76472e-30	-0.577066	1	1	7.23203e-26	Hist1h1c
0.000101959	-0.577085	0.246	0.383	1	Rbm6
2.77207e-06	-0.578403	0.214	0.388	0.0532514	Rab27b
0.000511038	-0.578536	0.161	0.272	1	Emc2
7.61636e-05	-0.579138	0.228	0.371	1	Cnn3
0.000128853	-0.57954	0.214	0.346	1	Dexi
4.133e-08	-0.579771	0.496	0.678	0.000793949	Fam102a
9.34539e-05	-0.579958	0.228	0.367	1	Elp2
5.75445e-05	-0.580374	0.29	0.43	1	Cdca4
1.18783e-05	-0.58039	0.312	0.473	0.228181	Aldh4a1
0.0166047	-0.580613	0.147	0.213	1	Tefm
6.23857e-06	-0.580613	0.326	0.496	0.119843	Gabpb2
2.91512e-08	-0.580725	0.969	0.975	0.000559995	Mt2
2.24238e-08	-0.581028	0.478	0.678	0.000430761	Nectin2
3.52035e-05	-0.581127	0.246	0.392	0.676258	Appbp2
3.53105e-06	-0.581817	0.344	0.519	0.0678315	Gpd2
0.00121497	-0.582074	0.147	0.248	1	Abca5
0.00165881	-0.582197	0.161	0.256	1	Sp3
0.000106562	-0.582218	0.17	0.298	1	Pdcd2
0.00187773	-0.582325	0.116	0.206	1	Mettl2
1.3261e-09	-0.582595	0.594	0.766	2.54744e-05	Prpf19
0.00175586	-0.5826	0.147	0.242	1	Cpne3
0.000112978	-0.582632	0.237	0.375	1	Ift46
6.24582e-05	-0.583064	0.304	0.44	1	Mob2
0.000144809	-0.583391	0.192	0.321	1	Gpr180
1.50875e-10	-0.583407	0.817	0.88	2.89832e-06	Tcn2
0.000223103	-0.583895	0.205	0.329	1	Msl2
0.000410976	-0.584172	0.156	0.27	1	Helb
2.55072e-06	-0.584655	0.384	0.562	0.0489994	Rab3ip
0.00476153	-0.584876	0.147	0.231	1	Casp4
8.23939e-05	-0.585039	0.232	0.372	1	Uevld
4.99844e-06	-0.585052	0.326	0.499	0.0960201	Arhgap12
0.00478482	-0.585279	0.125	0.205	1	Trmt61a
2.00146e-09	-0.585473	0.429	0.664	3.84481e-05	Sik2
0.00607018	-0.585663	0.174	0.255	1	Crocc
1.80016e-09	-0.586398	0.603	0.768	3.45812e-05	Eef1g
0.000104182	-0.586804	0.254	0.39	1	Phyh
2.12007e-14	-0.586998	0.826	0.913	4.07265e-10	Tmem63a
0.0212436	-0.587805	0.147	0.21	1	Ttll3
3.98828e-05	-0.587942	0.246	0.397	0.766148	Crebbp
0.00210174	-0.58797	0.156	0.25	1	Ltv1
0.00020593	-0.588226	0.134	0.252	1	Ccnt2
0.00359563	-0.588594	0.179	0.267	1	Zfp213
0.000219854	-0.588679	0.241	0.37	1	Tmtc2
0.00193667	-0.588679	0.129	0.219	1	Ocln
9.03615e-05	-0.58887	0.201	0.335	1	Polr2h
4.95413e-06	-0.588968	0.348	0.526	0.0951688	Tmem184a
0.0010697	-0.589403	0.156	0.256	1	Prune1
1.73767e-05	-0.589865	0.232	0.388	0.333807	Kmt2e
0.0017576	-0.590227	0.17	0.267	1	Spaca6
2.21534e-07	-0.59068	0.438	0.62	0.00425566	Nt5e
8.12897e-06	-0.590938	0.357	0.514	0.156158	Tmprss4
0.000125034	-0.591039	0.223	0.357	1	Zranb1
0.00100236	-0.591285	0.17	0.273	1	Slc22a18
0.00535912	-0.591393	0.143	0.223	1	Naa35
3.47415e-06	-0.591501	0.25	0.424	0.0667385	Ubtf
5.46465e-05	-0.591501	0.272	0.417	1	Zfand2b
0.000178716	-0.591701	0.223	0.348	1	Tsr3
6.2952e-06	-0.59224	0.295	0.466	0.120931	Ndufa9
5.99767e-05	-0.592342	0.312	0.448	1	Asah2
0.000102202	-0.592543	0.254	0.388	1	Brpf3
1.83012e-13	-0.592739	0.839	0.915	3.51565e-09	Ier2
0.000488869	-0.593125	0.179	0.292	1	Cir1
0.00155038	-0.593244	0.134	0.23	1	Ift22
0.00060183	-0.593303	0.228	0.341	1	1810009A15Rik
0.000270999	-0.593783	0.179	0.296	1	Zfp768
0.00373622	-0.594532	0.143	0.226	1	Kif3b
0.00991089	-0.594565	0.147	0.219	1	Zdhhc13
2.27189e-14	-0.594754	0.879	0.945	4.3643e-10	Rab27a
9.59666e-07	-0.595158	0.402	0.58	0.0184352	Dap
1.83838e-07	-0.59584	0.446	0.639	0.00353152	Akap9
0.000533045	-0.5963	0.214	0.33	1	Zfyve16
2.31029e-06	-0.596527	0.321	0.499	0.0443806	Pde4dip
0.00030324	-0.596878	0.183	0.304	1	Dcaf13
0.00126139	-0.597159	0.156	0.257	1	Commd9
0.0077977	-0.598096	0.161	0.236	1	Pard3b
0.000194805	-0.598285	0.201	0.33	1	Slc35a1
3.60389e-05	-0.598494	0.174	0.315	0.692307	Parn
0.00151509	-0.598725	0.125	0.218	1	Isg20l2
7.51091e-06	-0.599029	0.237	0.401	0.144285	Rras2
0.00035237	-0.599121	0.183	0.302	1	Zkscan17
0.00600597	-0.599121	0.129	0.206	1	Ppp4r3a
0.00236221	-0.599955	0.147	0.239	1	Mapk6
0.00117524	-0.600952	0.134	0.23	1	Tnfaip8l1
4.42349e-19	-0.601396	0.933	0.979	8.49752e-15	Eif6
0.00442492	-0.601623	0.152	0.235	1	Uchl3
8.62066e-08	-0.601638	0.429	0.62	0.00165603	Zfp787
0.00157475	-0.601901	0.179	0.278	1	Grtp1
0.00581418	-0.602123	0.125	0.202	1	Rtel1
1.11432e-06	-0.602428	0.33	0.52	0.0214061	Taz
1.8966e-05	-0.602873	0.192	0.343	0.364337	Tdp2
0.00369512	-0.602873	0.174	0.26	1	Rgl3
1.80561e-08	-0.603026	0.415	0.636	0.000346858	Hmgb1
0.00172888	-0.603483	0.147	0.242	1	Pycrl
3.74747e-30	-0.603544	1	1	7.19889e-26	Bsg
0.00661516	-0.603644	0.237	0.321	1	Rnf213
0.000111956	-0.604253	0.241	0.376	1	1110051M20Rik
4.42505e-17	-0.604862	0.92	0.971	8.50051e-13	Tmem59
0.00158653	-0.605172	0.205	0.304	1	Dnal4
4.9056e-05	-0.605867	0.21	0.354	0.942367	Bid
9.16866e-10	-0.606175	0.585	0.77	1.7613e-05	Slc4a2
0.00333808	-0.606802	0.143	0.229	1	Aatf
0.00350792	-0.606802	0.143	0.228	1	Ptcd2
0.000703397	-0.606868	0.201	0.311	1	Nelfe
0.000400247	-0.606965	0.219	0.334	1	Map2k7
0.00563778	-0.607008	0.134	0.213	1	Dnajc25
0.000724117	-0.608327	0.156	0.264	1	Bicd2
1.46593e-06	-0.608397	0.308	0.485	0.0281605	Glo1
7.91616e-15	-0.608531	0.821	0.921	1.52069e-10	Pbx1
6.37534e-07	-0.608768	0.312	0.503	0.012247	Pdpk1
0.00310313	-0.608913	0.138	0.223	1	Whamm
4.11418e-33	-0.608916	0.996	1	7.90334e-29	Kdelr2
0.000348445	-0.60914	0.241	0.359	1	Acot11
0.000246805	-0.609154	0.152	0.27	1	Ero1l
0.0471399	-0.609339	0.263	0.317	1	Fgd3
0.000113798	-0.609416	0.205	0.339	1	Wdr5
4.36832e-05	-0.610141	0.223	0.364	0.839155	Ptk7
3.36465e-08	-0.610583	0.29	0.509	0.000646348	Vsig1
0.00126299	-0.610721	0.129	0.225	1	1700037C18Rik
2.04312e-05	-0.612438	0.259	0.412	0.392484	Utp6
1.63691e-10	-0.612444	0.875	0.901	3.1445e-06	Ctse
1.45136e-08	-0.612764	0.393	0.608	0.000278806	Casp7
7.38789e-08	-0.613215	0.375	0.578	0.00141921	Qars
5.18687e-05	-0.613381	0.295	0.436	0.996397	Nck2
0.00014769	-0.613583	0.201	0.33	1	Spred2
9.62076e-05	-0.613958	0.214	0.348	1	Ints4
3.21946e-13	-0.613963	0.746	0.873	6.18458e-09	Ak3
1.00391e-05	-0.614135	0.33	0.484	0.19285	Minpp1
1.22423e-06	-0.614262	0.33	0.505	0.0235174	Selenoi
0.0031562	-0.614417	0.156	0.244	1	Mief1
7.24449e-05	-0.615062	0.188	0.327	1	Mdp1
0.00101114	-0.615481	0.192	0.296	1	Irak3
5.63517e-06	-0.615929	0.312	0.473	0.108252	Hdac1
0.000338436	-0.615929	0.205	0.322	1	Cand1
3.39973e-06	-0.61628	0.312	0.487	0.0653087	Yrdc
2.7095e-06	-0.616323	0.272	0.453	0.0520495	Abcb10
6.7582e-06	-0.616339	0.281	0.447	0.129825	Man1a2
0.00297981	-0.616678	1	0.998	1	Fabp5
8.14958e-11	-0.616994	0.603	0.768	1.56553e-06	Foxp4
0.000447685	-0.616994	0.214	0.329	1	Aimp2
0.00611537	-0.617228	0.147	0.225	1	Zfp422
0.0037231	-0.617863	0.174	0.26	1	Zfp280d
5.83241e-06	-0.618043	0.25	0.413	0.112041	Fam171a1
0.0014956	-0.618043	0.152	0.247	1	Aimp1
5.86264e-06	-0.618187	0.281	0.444	0.112621	Ndufv2
3.45989e-22	-0.618646	0.991	0.986	6.64645e-18	Cd164
5.36772e-06	-0.619205	0.308	0.474	0.103114	Retreg1
2.84656e-18	-0.619371	0.83	0.945	5.46825e-14	Ppp1cb
0.00216942	-0.620044	0.143	0.233	1	Rapgef6
2.41885e-05	-0.620071	0.125	0.261	0.464661	Zkscan8
1.15889e-05	-0.62035	0.277	0.44	0.222622	Emg1
0.000158075	-0.620919	0.161	0.283	1	Ajuba
0.00123167	-0.621334	0.165	0.266	1	Timm44
7.09984e-06	-0.621939	0.237	0.4	0.136388	Zfp503
0.000132916	-0.622132	0.143	0.264	1	Pigx
0.0192918	-0.622413	0.21	0.282	1	Usp18
3.36958e-06	-0.622833	0.214	0.386	0.0647296	Gtf2f1
1.71562e-05	-0.623256	0.272	0.429	0.329571	Golph3l
0.000178641	-0.623337	0.174	0.296	1	Dagla
7.02852e-08	-0.623449	0.455	0.65	0.00135018	Ccdc107
2.14307e-05	-0.623779	0.219	0.372	0.411684	Fbxw9
0.000133553	-0.623873	0.201	0.328	1	Prpf38a
0.00159953	-0.624656	0.179	0.276	1	Smim20
1.65635e-22	-0.625907	0.96	0.99	3.18184e-18	St3gal4
2.44847e-05	-0.626524	0.281	0.427	0.470351	Zfp672
4.09359e-17	-0.626839	0.871	0.931	7.86379e-13	Ckap4
1.01174e-05	-0.627126	0.375	0.526	0.194355	Nr4a1
0.000361196	-0.627857	0.165	0.28	1	Rbm26
0.0214701	-0.627931	0.183	0.248	1	Prdm1
3.71757e-06	-0.628431	0.339	0.503	0.0714146	Cgnl1
1.64779e-07	-0.628868	0.286	0.487	0.00316541	Bckdk
5.08469e-06	-0.628868	0.295	0.462	0.097677	Nhp2
0.000270456	-0.628868	0.192	0.311	1	Scyl2
0.00124599	-0.628868	0.161	0.259	1	Six5
7.37892e-09	-0.629489	0.393	0.622	0.000141749	Pmpcb
5.03389e-08	-0.630398	0.259	0.473	0.000967009	Trip10
0.000246424	-0.631106	0.21	0.332	1	Mpi
3.53696e-06	-0.631319	0.353	0.522	0.067945	Gpat4
4.52339e-05	-0.631319	0.263	0.407	0.868944	Dtx3l
0.000268619	-0.631956	0.161	0.28	1	Sema4b
6.19709e-09	-0.631968	0.415	0.639	0.000119046	2610507B11Rik
5.19995e-11	-0.632051	0.455	0.7	9.98911e-07	Micu2
0.000340565	-0.632153	0.152	0.267	1	Ovol2
6.38458e-12	-0.63221	0.705	0.841	1.22648e-07	Sqor
0.00211201	-0.632544	0.143	0.234	1	Chdh
0.000181865	-0.632903	0.165	0.286	1	Nudt22
0.000304582	-0.633068	0.165	0.278	1	Dcaf15
3.39935e-05	-0.633155	0.254	0.4	0.653016	Foxo4
0.000223891	-0.633544	0.134	0.25	1	Ap4m1
8.42362e-07	-0.633606	0.397	0.576	0.0161818	AU040320
9.49153e-06	-0.633793	0.299	0.455	0.182332	Rdh14
0.0013385	-0.634989	0.143	0.236	1	Stoml1
0.000408038	-0.635431	0.152	0.263	1	Ints13
0.000853939	-0.635787	0.179	0.284	1	Slc30a6
4.68865e-06	-0.636636	0.246	0.415	0.0900689	Ppm1g
9.07261e-12	-0.636812	0.732	0.844	1.74285e-07	Cpd
1.05938e-05	-0.637023	0.183	0.34	0.203506	Yipf1
1.16823e-06	-0.637155	0.259	0.444	0.0224416	Nop2
0.000131209	-0.63743	0.165	0.288	1	Ephx2
0.000441244	-0.63743	0.183	0.298	1	Epc2
1.33252e-09	-0.637692	0.411	0.643	2.55977e-05	Ubqln4
9.59859e-13	-0.637993	0.817	0.888	1.84389e-08	Paics
0.00141189	-0.639136	0.205	0.302	1	Prmt7
0.00713995	-0.639136	0.134	0.208	1	Usp16
0.00196622	-0.639399	0.143	0.234	1	2610528J11Rik
0.000703293	-0.639489	0.205	0.313	1	Map3k9
1.1567e-07	-0.639842	0.393	0.588	0.00222202	Prps1l3
9.37602e-08	-0.639976	0.353	0.555	0.00180113	Sec16a
0.000734207	-0.640389	0.17	0.274	1	Zkscan7
0.00107702	-0.641305	0.107	0.2	1	Dnph1
0.00131119	-0.641692	0.121	0.213	1	Crebl2
1.1886e-07	-0.641792	0.335	0.535	0.00228331	Dnajc10
0.000723313	-0.642019	0.125	0.223	1	Prmt5
1.37196e-09	-0.642186	0.451	0.678	2.63554e-05	Osbpl2
2.00525e-06	-0.642211	0.335	0.51	0.0385209	Pgk1
0.000132691	-0.642852	0.179	0.305	1	Dapp1
7.85867e-11	-0.643256	0.92	0.921	1.50965e-06	Mucl3
4.49036e-07	-0.643438	0.263	0.453	0.00862598	Faf2
9.71244e-05	-0.644398	0.223	0.356	1	Sco1
9.4225e-06	-0.644635	0.286	0.441	0.181006	Scrib
0.00268754	-0.645048	0.129	0.215	1	Hmgcll1
4.58151e-06	-0.646816	0.286	0.453	0.0880109	Abhd16a
1.51726e-09	-0.647841	0.625	0.779	2.91466e-05	Mea1
3.37364e-11	-0.648239	0.594	0.772	6.48076e-07	Patj
8.58616e-06	-0.648804	0.232	0.393	0.16494	Rnf219
1.53879e-06	-0.650712	0.299	0.471	0.0295601	Rgmb
1.58457e-06	-0.650783	0.272	0.45	0.0304395	Myo5b
1.12727e-05	-0.650783	0.241	0.394	0.216549	Galnt11
0.000111554	-0.651397	0.192	0.318	1	Bckdhb
0.000660704	-0.651457	0.147	0.251	1	Nol11
1.53973e-07	-0.651793	0.406	0.601	0.00295782	Pcdh1
6.76267e-06	-0.652039	0.219	0.381	0.129911	Stk38l
0.00141772	-0.6521	0.156	0.253	1	Nudt12
0.0010272	-0.65255	0.143	0.24	1	Cdk10
7.69349e-08	-0.652976	0.384	0.577	0.00147792	Arfgef1
7.59245e-06	-0.653012	0.281	0.433	0.145851	Ankrd28
3.22227e-10	-0.653922	0.705	0.825	6.18997e-06	Tnfrsf21
6.93592e-08	-0.655735	0.397	0.589	0.00133239	Sh3bp4
0.000164568	-0.656454	0.228	0.352	1	Atoh8
0.00119035	-0.656602	0.17	0.268	1	Vdac3
1.49963e-05	-0.656635	0.214	0.362	0.28808	Snrnp40
6.57729e-06	-0.656968	0.21	0.369	0.12635	Knop1
8.08139e-14	-0.65699	0.732	0.853	1.55244e-09	Eif4ebp2
2.00596e-06	-0.657152	0.259	0.439	0.0385345	Bcl3
5.57126e-10	-0.657771	0.902	0.921	1.07024e-05	Mal
0.000504075	-0.658014	0.143	0.249	1	Nop14
2.43574e-08	-0.658718	0.42	0.617	0.000467906	Fzd1
6.01239e-09	-0.659176	0.429	0.655	0.000115498	Azin1
0.000246253	-0.659262	0.179	0.294	1	Aldoc
0.000452841	-0.659895	0.156	0.265	1	Nadk2
0.000608298	-0.660074	0.179	0.286	1	Prkra
0.0149463	-0.660074	0.174	0.242	1	Mtmr7
0.00728395	-0.660717	0.161	0.235	1	Mast2
1.0691e-09	-0.660754	0.411	0.632	2.05375e-05	Ppa1
0.000696893	-0.661524	0.134	0.235	1	Pdzd11
1.50818e-10	-0.661852	0.571	0.75	2.89722e-06	Tmem51
4.82885e-11	-0.662011	0.665	0.801	9.27622e-07	Rab15
1.78407e-06	-0.662086	0.263	0.444	0.034272	2310061I04Rik
0.000609514	-0.662815	0.107	0.208	1	Lrrc28
0.00111945	-0.663309	0.112	0.205	1	Nudt6
0.000201929	-0.663529	0.143	0.26	1	Dync2li1
1.0077e-06	-0.664064	0.281	0.455	0.019358	Oard1
2.52864e-06	-0.664247	0.237	0.406	0.0485752	Lrrc45
3.01373e-05	-0.665037	0.241	0.386	0.578938	Fut4
4.34683e-06	-0.665434	0.29	0.455	0.0835026	Trim24
2.55795e-06	-0.665862	0.272	0.434	0.0491381	Brix1
1.84019e-05	-0.665918	0.25	0.396	0.353501	Cldnd1
0.00184654	-0.665986	0.129	0.217	1	Rsl1d1
1.14238e-06	-0.666406	0.246	0.424	0.0219451	Rbm4
0.000238647	-0.667003	0.125	0.239	1	Mtdh
0.000274924	-0.667003	0.219	0.335	1	Rnf6
0.00429364	-0.667968	0.147	0.227	1	Ctdspl2
1.2469e-11	-0.668	0.607	0.792	2.3953e-07	Eef1d
0.00935968	-0.668078	0.138	0.208	1	Atrip
2.81742e-10	-0.668094	0.478	0.688	5.41226e-06	Usp22
1.36986e-06	-0.669164	0.161	0.328	0.0263151	Rrp1b
9.07742e-09	-0.669387	0.424	0.638	0.000174377	Retsat
1.68062e-07	-0.66951	0.388	0.571	0.00322846	Hspa9
0.00254911	-0.669987	0.156	0.243	1	Slc25a16
3.5725e-05	-0.670189	0.326	0.479	0.686277	Enc1
7.60398e-05	-0.670511	0.152	0.279	1	Serinc5
0.00196223	-0.671618	0.138	0.228	1	Yars
4.62401e-07	-0.6717	0.281	0.47	0.00888273	Nop16
0.000247144	-0.67182	0.174	0.293	1	Pcgf6
0.00304879	-0.672159	0.121	0.202	1	Pan3
0.000450906	-0.672221	0.165	0.275	1	Tmem41a
0.00198581	-0.67237	0.121	0.207	1	Slc25a37
0.00192542	-0.672568	0.129	0.217	1	Fbxo46
0.000243597	-0.672694	0.147	0.26	1	Tmem87a
0.00575551	-0.672846	0.263	0.338	1	Aox3
5.16419e-05	-0.67299	0.214	0.347	0.992041	Fhl2
5.29957e-09	-0.673179	0.384	0.609	0.000101805	Tmem147
9.19729e-05	-0.67358	0.196	0.326	1	C2cd3
1.16256e-05	-0.673678	0.183	0.331	0.223328	Thumpd3
1.18439e-06	-0.673782	0.281	0.46	0.0227521	Ick
4.9365e-17	-0.674511	0.893	0.94	9.48301e-13	Txndc5
0.000974035	-0.675065	0.161	0.261	1	Mast4
1.94608e-06	-0.676019	0.263	0.434	0.0373843	Gtpbp4
5.96241e-05	-0.676476	0.205	0.338	1	Ppat
0.000986074	-0.677684	0.21	0.309	1	Mtg1
4.63171e-05	-0.677939	0.205	0.345	0.889751	Ptpn9
2.69851e-05	-0.678008	0.214	0.358	0.518383	Zc3h15
5.18232e-05	-0.678085	0.304	0.438	0.995523	Zfpm1
1.28504e-07	-0.678555	0.406	0.595	0.00246855	Echdc2
5.57126e-05	-0.678651	0.196	0.332	1	Pex2
4.0414e-18	-0.679494	0.821	0.925	7.76354e-14	Als2cl
6.63912e-05	-0.679494	0.312	0.452	1	Pde3b
0.00208766	-0.679494	0.161	0.251	1	N6amt1
0.00211149	-0.679494	0.116	0.201	1	Tti1
1.62216e-06	-0.679938	0.335	0.505	0.0311617	Slc39a9
3.16721e-07	-0.679972	0.299	0.486	0.00608421	B4galt3
1.04018e-09	-0.680426	0.415	0.64	1.99819e-05	Wrnip1
8.3759e-09	-0.680552	0.375	0.58	0.000160901	Ergic1
0.00263341	-0.680722	0.272	0.36	1	Gnb4
4.6624e-07	-0.680748	0.33	0.514	0.00895647	Tmco3
0.000660671	-0.680769	0.134	0.233	1	Fam118a
1.01186e-07	-0.680803	0.312	0.515	0.00194378	Atg101
0.00364425	-0.681001	0.121	0.201	1	Rpa2
1.33665e-05	-0.681537	0.237	0.385	0.25677	Itpk1
1.95366e-05	-0.681861	0.192	0.339	0.375298	Msto1
2.22138e-06	-0.682195	0.277	0.448	0.0426727	Vezf1
7.76953e-06	-0.682639	0.246	0.4	0.149253	Ppp2r5d
0.000191424	-0.683634	0.21	0.33	1	Rpia
4.14957e-08	-0.684385	0.366	0.565	0.000797133	Pard3
2.10491e-18	-0.684533	0.933	0.971	4.04353e-14	Tmed3
0.000113428	-0.684667	0.156	0.276	1	Prickle3
2.39e-21	-0.684773	0.862	0.958	4.59119e-17	Lsr
2.46909e-11	-0.684882	0.763	0.854	4.74311e-07	Eps8l2
1.37071e-06	-0.685278	0.308	0.482	0.0263314	Siva1
0.00015539	-0.685451	0.241	0.366	1	Spef1
5.37766e-05	-0.68559	0.192	0.323	1	Gart
0.000384075	-0.685831	0.165	0.276	1	Thap4
2.41392e-12	-0.685846	0.509	0.741	4.63714e-08	AA986860
2.62473e-07	-0.686247	0.375	0.564	0.0050421	Cbx6
0.000240117	-0.686262	0.152	0.264	1	Wdr76
1.99699e-13	-0.686548	0.817	0.908	3.83622e-09	S100a16
9.91547e-11	-0.688036	0.473	0.69	1.90476e-06	Larp1b
1.84852e-05	-0.688154	0.201	0.346	0.3551	Ankmy2
6.32969e-06	-0.68841	0.286	0.44	0.121593	Rhod
1.679e-08	-0.688478	0.353	0.568	0.000322536	Elmo3
7.04476e-06	-0.688909	0.246	0.402	0.13533	Galnt10
6.3371e-06	-0.689114	0.21	0.366	0.121736	Hspbp1
6.85281e-11	-0.689216	0.513	0.72	1.31643e-06	Sun1
0.00469096	-0.6897	0.129	0.207	1	Dhrs11
1.39042e-05	-0.68975	0.174	0.327	0.267099	Isoc2b
6.25515e-06	-0.690068	0.21	0.37	0.120161	Cfap69
1.11069e-05	-0.692414	0.219	0.37	0.213364	Xpc
0.000106127	-0.693521	0.201	0.328	1	Dgka
3.48966e-06	-0.694615	0.223	0.382	0.0670364	Them6
0.00125338	-0.694615	0.129	0.222	1	Spin1
7.47626e-05	-0.69472	0.232	0.36	1	Smarcc1
0.000435262	-0.69472	0.129	0.235	1	Taf15
1.08393e-11	-0.695414	0.527	0.733	2.08223e-07	Eml3
1.94686e-05	-0.6955	0.219	0.366	0.373991	Htatsf1
6.02723e-06	-0.696187	0.246	0.408	0.115783	Dhx32
6.84931e-05	-0.696331	0.147	0.276	1	Alkbh7
4.88973e-10	-0.696467	0.438	0.666	9.39317e-06	Nop56
0.000243395	-0.697472	0.147	0.262	1	Gnl3l
3.27e-09	-0.697564	0.371	0.59	6.28166e-05	Cd99l2
2.14625e-06	-0.697621	0.281	0.447	0.0412294	Atp11b
9.23273e-06	-0.697803	0.272	0.424	0.177361	Bop1
4.48014e-06	-0.698741	0.295	0.452	0.0860634	1700037H04Rik
7.36446e-08	-0.69959	0.317	0.532	0.00141471	Tuft1
6.3693e-10	-0.699691	0.478	0.673	1.22354e-05	Magi1
5.77453e-24	-0.699818	0.973	0.99	1.10929e-19	Tns3
0.000788992	-0.700483	0.138	0.238	1	Emsy
4.63921e-14	-0.701289	0.536	0.754	8.91192e-10	Cib1
1.45863e-10	-0.701539	0.402	0.644	2.80203e-06	Tmem205
1.82288e-05	-0.70158	0.254	0.397	0.350176	Zdhhc4
0.00159277	-0.701709	0.147	0.237	1	Atg14
0.000190501	-0.701931	0.188	0.305	1	Cobll1
3.2047e-15	-0.702362	0.688	0.844	6.15623e-11	Galnt7
0.00296117	-0.702611	0.469	0.567	1	Trp53inp2
1.19595e-05	-0.702673	0.21	0.361	0.229741	Znrf2
1.52591e-16	-0.703274	0.737	0.876	2.93127e-12	Papss1
1.92892e-05	-0.703457	0.228	0.375	0.370545	1500011B03Rik
2.65615e-11	-0.703608	0.54	0.737	5.10246e-07	Usp46
5.02584e-05	-0.703727	0.192	0.324	0.965464	Cog6
2.04339e-14	-0.704493	0.741	0.879	3.92535e-10	Dbp
0.00125478	-0.704699	0.17	0.264	1	Sergef
4.20394e-05	-0.705489	0.179	0.313	0.807576	Galm
2.04711e-06	-0.705561	0.268	0.437	0.0393249	Elmod3
2.97425e-09	-0.705938	0.487	0.67	5.71353e-05	Gstm2
1.06386e-06	-0.706939	0.241	0.413	0.0204367	Synj2
5.11836e-08	-0.707375	0.344	0.546	0.000983236	Tbpl1
6.30908e-06	-0.707913	0.25	0.406	0.121197	Tab1
8.15892e-05	-0.708063	0.161	0.286	1	Eapp
2.77326e-07	-0.708075	0.232	0.418	0.00532742	Lin7c
0.00055158	-0.708226	0.125	0.226	1	Utp4
2.37315e-05	-0.708302	0.17	0.311	0.455881	Mob1b
2.71316e-06	-0.708516	0.165	0.326	0.0521199	Nif3l1
1.363e-06	-0.708525	0.29	0.462	0.0261833	Slc35f5
1.21323e-14	-0.708527	0.933	0.95	2.33062e-10	Il1rn
0.000460308	-0.708595	0.156	0.264	1	Acat1
5.01153e-06	-0.708698	0.246	0.411	0.0962716	Hbegf
0.000345897	-0.709038	0.156	0.268	1	Zfp821
3.53769e-07	-0.709279	0.241	0.421	0.00679591	Eef2k
1.45479e-07	-0.709667	0.272	0.464	0.00279464	Pmpca
0.000267974	-0.709703	0.156	0.268	1	Thumpd1
2.21569e-05	-0.710256	0.174	0.318	0.425633	Thtpa
4.23911e-18	-0.710307	0.603	0.819	8.14334e-14	Aldh3a1
4.28967e-06	-0.710577	0.232	0.396	0.0824045	Grasp
1.30377e-05	-0.711185	0.179	0.325	0.250454	Fbxo28
1.43627e-06	-0.711192	0.317	0.482	0.0275908	Hadh
1.06246e-06	-0.711203	0.281	0.448	0.0204099	Cops4
1.44425e-09	-0.711488	0.438	0.649	2.77441e-05	Eci1
2.36591e-05	-0.711694	0.174	0.316	0.454491	Lmbr1
3.61522e-09	-0.711769	0.455	0.648	6.94483e-05	AU021092
0.00145208	-0.711821	0.125	0.216	1	Lrig2
0.000139935	-0.712284	0.138	0.256	1	Zwint
0.00144512	-0.712284	0.134	0.224	1	Nbn
1.43367e-05	-0.713094	0.192	0.338	0.275408	Zfp865
1.69431e-05	-0.71321	0.219	0.364	0.325477	Ank
0.000141362	-0.713297	0.228	0.347	1	Mccc2
5.52575e-08	-0.713379	0.192	0.399	0.0010615	Stk35
0.000778492	-0.713904	0.143	0.242	1	Ap1g2
1.47187e-05	-0.714776	0.25	0.397	0.282746	Zfp64
6.47212e-21	-0.715984	0.879	0.94	1.24329e-16	Cttn
5.46446e-25	-0.716455	0.96	0.985	1.04972e-20	Pttg1ip
0.0120216	-0.716578	0.143	0.212	1	Muc5ac
2.92309e-05	-0.717139	0.201	0.341	0.561525	Kctd3
2.74799e-08	-0.718313	0.304	0.51	0.00052789	Vps53
0.000179541	-0.71832	0.223	0.344	1	Porcn
0.000566144	-0.718753	0.143	0.246	1	Mphosph10
1.8637e-06	-0.718845	0.33	0.489	0.0358016	Pnpo
1.04215e-05	-0.718912	0.192	0.343	0.200196	Pafah2
1.88596e-07	-0.719083	0.25	0.442	0.00362293	Ruvbl2
3.0099e-05	-0.719181	0.219	0.361	0.578203	Lancl1
1.44785e-05	-0.71956	0.192	0.342	0.278132	Ndufaf7
5.16029e-12	-0.719648	0.652	0.804	9.91293e-08	Mtcl1
5.50106e-05	-0.72017	0.125	0.248	1	Ncoa6
3.95015e-07	-0.720276	0.259	0.447	0.00758823	H2afj
9.01135e-09	-0.720366	0.397	0.604	0.000173108	Nbeal2
9.80272e-07	-0.720665	0.25	0.423	0.018831	Pgm2
3.06895e-18	-0.721178	0.763	0.918	5.89546e-14	Nr1d1
5.82302e-32	-0.721341	0.978	0.995	1.1186e-27	Tmc4
0.0024693	-0.722062	0.125	0.211	1	Pgm2l1
0.000720282	-0.722563	0.116	0.212	1	Banp
4.73878e-07	-0.723195	0.219	0.401	0.0091032	Paxx
1.32808e-26	-0.723226	0.924	0.982	2.55124e-22	Nap1l1
8.67874e-10	-0.723265	0.384	0.619	1.66719e-05	Plekhh3
1.50983e-05	-0.723371	0.228	0.374	0.290039	Ppp1r7
0.00094607	-0.723587	0.192	0.288	1	Tyms
0.000155559	-0.724025	0.147	0.263	1	Siah2
0.000135148	-0.725395	0.17	0.287	1	Gtf2h3
0.0011795	-0.725997	0.152	0.245	1	Katna1
1.03621e-05	-0.726037	0.188	0.339	0.199056	Capn10
2.55937e-08	-0.726165	0.295	0.518	0.000491655	Syt16
3.05154e-05	-0.726249	0.223	0.36	0.586201	Slc30a7
7.31805e-07	-0.726599	0.241	0.42	0.014058	Gmppa
1.86305e-07	-0.726744	0.263	0.448	0.00357891	Tsfm
7.17e-10	-0.726978	0.357	0.582	1.37736e-05	Pyroxd1
0.000475618	-0.727138	0.125	0.229	1	Usp6nl
5.8109e-05	-0.728404	0.112	0.233	1	Tbccd1
0.00155141	-0.728404	0.147	0.24	1	Pdgfd
0.00197908	-0.728404	0.143	0.231	1	Slc25a15
1.5658e-12	-0.729332	0.612	0.791	3.00789e-08	Pmm1
6.06173e-09	-0.729787	0.397	0.592	0.000116446	Fh1
0.00064672	-0.730061	0.205	0.306	1	Cwh43
1.34447e-10	-0.730158	0.371	0.604	2.58272e-06	Rpn1
0.000220069	-0.730406	0.152	0.268	1	Ptpru
2.55661e-07	-0.730563	0.263	0.45	0.00491125	Rara
1.02144e-10	-0.730978	0.451	0.675	1.96219e-06	Dalrd3
0.000481867	-0.73123	0.107	0.205	1	Slamf9
5.30824e-10	-0.731494	0.46	0.669	1.01971e-05	Trabd
5.90002e-10	-0.732794	0.741	0.829	1.13339e-05	Cxadr
0.000117463	-0.73287	0.138	0.259	1	C1qtnf4
0.000189721	-0.733025	0.46	0.54	1	Akr1c14
0.000109414	-0.733205	0.17	0.292	1	G6pdx
3.71706e-05	-0.734328	0.254	0.392	0.714047	Tbc1d16
0.001494	-0.734556	0.147	0.239	1	Galt
1.67001e-05	-0.734663	0.241	0.382	0.320808	Dnttip1
7.44839e-05	-0.734663	0.156	0.282	1	Supt3
7.13959e-05	-0.735257	0.134	0.259	1	Rap1gap2
0.000895216	-0.735257	0.125	0.22	1	Mak16
0.000158541	-0.735424	0.138	0.252	1	Ccnyl1
5.30613e-11	-0.736624	0.522	0.729	1.01931e-06	Tob1
0.000104705	-0.736795	0.125	0.246	1	Wdr73
0.000344067	-0.737009	0.134	0.242	1	Rhbdd2
0.000569545	-0.737121	0.156	0.26	1	Nos1ap
0.00117503	-0.73799	0.156	0.252	1	Glis3
0.000190538	-0.738492	0.121	0.233	1	Tnik
2.08118e-11	-0.738721	0.478	0.702	3.99795e-07	2200002D01Rik
4.19652e-12	-0.739879	0.688	0.814	8.06151e-08	Fut8
0.000189195	-0.740376	0.147	0.262	1	Akr1c13
0.00216219	-0.740376	0.134	0.22	1	Bfsp1
0.000704851	-0.740717	0.121	0.218	1	Fdft1
1.59672e-35	-0.740788	0.996	0.998	3.0673e-31	Atp1a1
2.62712e-06	-0.741077	0.21	0.375	0.050467	Grpel2
9.26123e-09	-0.741609	0.33	0.539	0.000177908	Fip1l1
2.62933e-07	-0.742258	0.214	0.406	0.00505094	Smim11
0.00106572	-0.742258	0.138	0.233	1	Dnajc1
1.87769e-06	-0.742362	0.228	0.395	0.0360703	Hnrnpc
4.00943e-09	-0.742388	0.388	0.601	7.70211e-05	Paqr4
7.69686e-06	-0.744097	0.214	0.361	0.147857	Gm49336
3.12224e-05	-0.744922	0.183	0.321	0.599782	Cdkal1
3.72269e-05	-0.7451	0.192	0.326	0.715129	Zbp1
0.0019608	-0.745138	0.152	0.24	1	Asb3
1.18574e-13	-0.74529	0.558	0.771	2.27781e-09	Rpp21
2.51129e-13	-0.745331	0.504	0.751	4.82418e-09	Hsp90aa1
1.33797e-13	-0.745361	0.589	0.787	2.57024e-09	Fndc3b
3.32525e-05	-0.745528	0.241	0.375	0.638781	Zbtb45
0.000102049	-0.745557	0.442	0.575	1	Oasl2
1.3132e-07	-0.747076	0.254	0.443	0.00252266	Hyou1
0.000142875	-0.747695	0.188	0.308	1	Tfg
0.000733058	-0.747769	0.129	0.228	1	Igsf3
7.03336e-18	-0.747906	0.71	0.86	1.35111e-13	Tnks1bp1
7.88329e-06	-0.748115	0.201	0.353	0.151438	Tmem106c
1.5104e-11	-0.748781	0.362	0.629	2.90147e-07	Rab3d
5.50244e-07	-0.749553	0.232	0.415	0.0105702	Acadm
1.91745e-25	-0.749755	0.929	0.978	3.68341e-21	Xbp1
3.29663e-11	-0.750049	0.429	0.669	6.33283e-07	Zfp395
7.18165e-14	-0.750189	0.714	0.843	1.3796e-09	Arrdc4
1.01837e-06	-0.750222	0.192	0.369	0.0195628	Jag1
3.75123e-06	-0.75043	0.25	0.412	0.0720611	Trappc5
2.49929e-08	-0.75081	0.321	0.521	0.000480114	Met
2.29506e-05	-0.750898	0.205	0.351	0.440881	Hr
8.4292e-05	-0.750936	0.112	0.23	1	Smyd2
4.70312e-06	-0.751222	0.129	0.278	0.0903469	Ift52
2.22459e-13	-0.752451	0.616	0.785	4.27344e-09	Prss8
1.25907e-19	-0.754202	0.848	0.929	2.41867e-15	Serinc2
1.39696e-06	-0.754674	0.246	0.418	0.0268356	Tshz1
1.69225e-05	-0.754962	0.21	0.354	0.325082	Rabgap1
0.000294993	-0.754998	0.152	0.262	1	Ttc9c
0.00142507	-0.755204	0.116	0.205	1	Il17rd
0.000396582	-0.755768	0.17	0.276	1	Zfp827
0.000279844	-0.756588	0.179	0.29	1	Sucla2
1.15316e-05	-0.756973	0.156	0.299	0.221522	Atl2
4.56804e-05	-0.756973	0.121	0.246	0.87752	AW209491
1.00533e-28	-0.757037	0.871	0.969	1.93124e-24	Mlph
7.70764e-29	-0.75755	0.924	0.983	1.48064e-24	Clint1
9.8264e-09	-0.75801	0.906	0.911	0.000188765	Epha2
1.72801e-20	-0.759308	0.763	0.899	3.3195e-16	Itpr3
[truncated: 1,041 more rows]

## Sheet: Top M2 TAM ImmunSupp signatures
gene	p_val	avg_log2FC	pct.1	pct.2	p_val_adj
C1qb	1.02455e-69	2.29125	0.862	0.478	1.96817e-65		can direct macrophage polarisation, associated with M2 markers, TAMs with high C1q expression are associated with T cell exhaustion and poor prognosis, highly expressed in tumor microenvironment, remodelling of microenvironment in Osteosarcoma, correlates with SPP1, TREM2+ TAM populations as well
Gpnmb	9.18138e-80	2.21259	0.964	0.595	1.76374e-75		high expression in multiple cancers, can promote anti-inflammatory conditions and M2 polarisations, cleaved into soluble form by ADAM10 metalloprotease, high expression in EGFR mutant lung cancers
C3ar1	4.20685e-73	2.20721	0.812	0.335	8.08136e-69		complement pathway receptors exprssed on immune cells, GPCR1 family, C3a-C3ar1 signaling promotes breast cancer mets to lungs and pro-metastatic cytokine secretion, functional skewing of macrophages and immune suppresion in sarcomas
Apoe	6.83711e-69	2.17658	1	0.984	1.31341e-64		Exosome mediated transfer of apoe from TAMs/M2 to gastric cancer cells promote Akt signaling and migratory effects, high expression and poor prognosis in CRC, TAMs have high expression in PDAC and promotes immunsuppression through Cxcl1, high serum levels in NSCLC patients, can promote metstasis in LUAD
Ctsl	9.44725e-79	2.1529	1	0.996	1.81482e-74		lysosomal cytsein protease, high expression in multiple cancers, also sars cov2 cleavage, activates pro-upa to upa, is secreted in lung cancers, involved in membrane shedding, most active in acidic conditions, Cathepsin Z (or X) is an interactor of TMPRSS11B from Mass spec, CATX and CATL levels are high in breast cancer MDSCs
Fabp4	2.15776e-59	2.10014	0.848	0.476	4.14505e-55		aka a-fabp, expressed in adipocytes and macrophages, tumor promotion through increased fatty acid uptake, can promote metastasis too, a potential new marker of TAMs in breast cancer through activation of IL6/STAT3 signaling
Ctss	3.21007e-77	2.08787	0.996	0.853	6.16655e-73		promotes tumor growth, angiogenesis and metastasis, can cleave the matrix to promote invasion, mostly expressed in B cells, macrophages and dendritic cells, functions normally in antigen presentation, M2 macrophage derived CTSS is involved in axon regeneration
Trem2	9.13618e-60	2.05309	0.844	0.425	1.75506e-55		upregulated in various cancers, high expression in TAMs and immunosuppressive role and tumor progression in NSCLC
Hmox1	2.26226e-49	2.05072	0.812	0.394	4.3458e-45		promotes generation of Tregs to protect cells under stress conditions, promotes IL-10 secretion from macrophage, high expression in M2 (and also M4, Mox) macrophages, can promote M2 polarisation
C1qc	1.78573e-59	1.98808	0.915	0.642	3.4304e-55		like c1qb, expressed in M2 macrophage population, correlates with SPP1, TREM2+ TAM populations as well
C1qa	7.77495e-63	1.86221	0.973	0.791	1.49357e-58		like c1qb, expressed in M2 macrophage population, correlates with SPP1, TREM2+ TAM populations as well
Cd84	6.35389e-61	1.82525	0.839	0.4	1.22058e-56		regulator of PDl1/PD1 axis and immunosuppression in CLL (promotes)
Cd68	2.09629e-69	1.82005	0.982	0.709	4.02697e-65		higher levels show poor prognosis in LSCC, could mark M2 macrophages
Ctsk	7.38584e-62	1.66836	0.973	0.733	1.41882e-57		cystein protease, upregulated in cancers, can activate TGFb and lead to activation of mTOR signaling pathways in NSCLC, high expression in TAMs in NSCLCs
			Enrichment of potential M2/TAM gene signatures
			Gene	log2FC	Adj p -value
			C1qb	2.29	1.96817e-65
			Gpnmb	2.21	1.76374e-75
			C3ar1	2.21	8.08136e-69
			Apoe	2.18	1.31341e-64
			Ctsl	2.15	1.81482e-74
			Fabp4	2.1	4.14505e-55
			Trem2	2.05	1.75506e-55
			Hmox1	2.05	4.3458e-45
			Msr1	1.29	1.81e-10
