# Supplementary material for: TMPRSS11B promotes an acidified microenvironment and immune suppression in squamous lung cancer
Source: EMBO Rep. 2025 Nov 10;26(24):6346–79. doi: 10.1038/s44319-025-00631-1 (PMC12714794; doi:10.1038/s44319-025-00631-1)
Supplement: Supplementary file 11 — Source data Fig. 6 [file 44319_2025_631_MOESM11_ESM.zip › Figure 6/6D-E/pH-low vs pH-high_Ranked.rnk]

##gene	##avg_log2FC
Bex1	2.741715994
Tm4sf19	2.360690346
C1qb	2.291245463
Gpnmb	2.212589423
C3ar1	2.207207838
Slc37a2	2.178487015
Apoe	2.176579506
Itm2a	2.1549515
Ctsl	2.152903639
Lhfpl2	2.142076375
F7	2.132088874
Hk3	2.104745561
Fabp4	2.100139626
Cd300lb	2.090311204
Ctss	2.087874756
Trem2	2.053086629
Hmox1	2.05072023
Arl11	2.028070172
Cd180	1.999683862
Clec12a	1.995535333
C1qc	1.988077711
Matk	1.947874087
Mafb	1.943146605
Myo1f	1.937294785
Mertk	1.934476732
Slamf7	1.909738958
Cd300c2	1.896301509
Ms4a6d	1.894976147
Lgmn	1.877982687
C1qa	1.862211131
Mmp3	1.86133606
Spock2	1.859024539
Cd300a	1.849335706
F10	1.836891887
Lpl	1.833201587
Cd84	1.82525092
Cd68	1.820048846
Ms4a6c	1.819002915
Fcgr1	1.817533763
Stac2	1.815916936
Apoc1	1.810664154
Ager	1.802816855
Mpeg1	1.799371728
Atp6v0d2	1.79663324
Slc15a3	1.795346729
Lgals1	1.781089675
Ctsb	1.777589288
Mamdc2	1.774536405
Slc11a1	1.769653505
Cd37	1.762520243
Napsa	1.758155216
Csf2rb2	1.753989186
Cd36	1.747594215
Nkd1	1.732612112
Lipa	1.721189561
Mitf	1.719055396
Sirpa	1.701770986
Pirb	1.698783001
Gngt2	1.698170055
Psap	1.694463687
Igf1	1.690843602
Rftn1	1.690032495
Slc27a6	1.689739829
Pik3r5	1.684947542
Lat2	1.684792572
Pla2g7	1.682791852
Ly86	1.677208262
Lgals2	1.673918294
Nrn1	1.671951161
Matn4	1.669473367
Cmtm3	1.669473367
Ctsk	1.668356106
Stra6l	1.652568869
Hvcn1	1.649805622
Susd4	1.643898037
Npy	1.640830229
Lgi3	1.635271784
Antxr2	1.631852633
Lyz1	1.627391144
Ms4a7	1.623359744
Tbxas1	1.62249869
Evi2a	1.620080742
Speg	1.619996726
Tyrobp	1.617856674
Akap5	1.616888507
Itga5	1.616036045
Spi1	1.615961903
Slc26a4	1.614231257
Cd22	1.612140192
Was	1.611558437
Plin2	1.607474822
Lonrf3	1.606510156
Plekho1	1.606426541
Rep15	1.601301865
Rab3il1	1.597334115
Fcer1g	1.596817998
C5ar1	1.596290949
Tmem163	1.593524514
Rbpjl	1.593524514
Myo1g	1.578385917
Lpxn	1.575740683
Cd83	1.575017385
Fcgr2b	1.571857776
Arhgef26	1.570804438
Cd274	1.56855959
Rgs1	1.566557467
Sdc3	1.563868896
Cav1	1.563833684
Fcgr3	1.561702231
Lamp3	1.559802829
Arhgap9	1.552372408
St6galnac4	1.550880177
Itgax	1.547720825
H2-M2	1.547512116
Sash3	1.545629824
Tnfsf12	1.544280995
Ceacam16	1.541057094
Arhgap25	1.535643598
Mfge8	1.535432545
Cybb	1.535206448
Nfam1	1.532384219
Dpp4	1.53212397
Rasa4	1.531305365
Gusb	1.529911157
Cd300ld	1.528101439
Dennd2a	1.523135186
Tmem106a	1.521574672
Lair1	1.520955888
Vim	1.520940973
Pstpip1	1.518885713
Cyth4	1.517031361
Egfl6	1.514116552
Dpep2	1.513405948
Pltp	1.513306731
Slc36a2	1.510269011
Plek	1.509287977
Ctsd	1.506930215
Plekho2	1.50572891
Itgb2	1.497706576
Cd53	1.488398145
Pkdcc	1.485668524
Emilin2	1.485110689
Etv5	1.482016199
Csf2ra	1.478047297
Pik3cd	1.476485093
Soat1	1.475954918
Cd48	1.475688024
Pla2g2d	1.475468753
Mmp19	1.474859802
Qpct	1.474041662
Pxdc1	1.466852711
Gpr65	1.461447577
Tmem37	1.460987243
Kcnj15	1.458594934
Plxnc1	1.455788466
Fcgr4	1.452736208
Hcls1	1.450872443
Zeb2	1.45056656
Cryab	1.449159282
Emb	1.449011932
Pnpla7	1.446094151
Atf3	1.444388825
Abcc5	1.441038995
Npl	1.440800254
2610028H24Rik	1.436611507
Myo5a	1.435013299
Slco2b1	1.426067768
Tm6sf1	1.42484268
Cfp	1.423599513
Fam20c	1.420752556
Vsir	1.420508243
Tnfrsf1b	1.412138234
Phospho1	1.412030124
Ccr5	1.409994915
Wdr91	1.409099943
Col6a3	1.407968861
Snx25	1.407554353
Mlc1	1.407428222
H2-T24	1.406438962
Gpr137b	1.40599553
Scnn1g	1.405008566
Gla	1.403097671
Nckap1l	1.402884572
Lrp1	1.402432467
Pcolce2	1.401612699
Mfsd12	1.401595236
Cd93	1.398008709
Layn	1.394943054
Plcl2	1.394620446
Mcoln3	1.391760792
Cxcl15	1.391326754
Emp3	1.388650407
Ptgs1	1.388155241
Tnfrsf26	1.384188246
Gpsm3	1.383910698
Lpcat1	1.383009507
Adcy7	1.380056008
Hexb	1.37904018
Igsf6	1.378715264
Pla2g15	1.378018478
Syk	1.373476033
Ncf1	1.372808671
Npc2	1.371215672
Clec1a	1.369151729
Evl	1.368709431
Cd300lf	1.367944644
Abca1	1.367462978
Pld3	1.364794409
Glipr1	1.364220966
Nrros	1.36244985
Col4a4	1.361913563
Ftl1-ps1	1.360980476
Anpep	1.360795089
Shisa4	1.360601425
Phactr1	1.35669058
Entpd1	1.354806007
Fyb	1.353929021
Rgl1	1.353879929
Mmp12	1.353580966
Slc29a3	1.352516415
Lrp12	1.352254083
Fgg	1.35202327
Adam8	1.351210375
Ptprm	1.345740005
Hebp1	1.344590305
St8sia4	1.343297885
St3gal1	1.341178871
Cldn5	1.337689721
Col4a3	1.335894913
Dock2	1.332912771
Fnip2	1.329123596
Gdf15	1.328696827
Spp1	1.326917834
Cd52	1.323263434
Hoxa5	1.322876924
Enpep	1.322276802
Tmem86a	1.318927579
Col6a2	1.315587286
Ttc7b	1.311753546
Dnmt3a	1.310156266
Colec12	1.308396338
Bcl2a1b	1.306643366
Ctsz	1.303127259
Arhgap45	1.301431649
Dusp3	1.299009392
Npr1	1.298710613
Col6a1	1.297168714
Hgf	1.294406302
Renbp	1.293964232
Csf1r	1.292240729
Mdfic	1.29216199
Bst1	1.289518327
Msr1	1.28804694
Esam	1.284963643
Rnf144a	1.284477711
Ptprc	1.283169869
Sla	1.279836259
Atp11a	1.279654782
Tmem100	1.276766533
Plxdc1	1.275163034
Pip4k2a	1.275163034
Daglb	1.274039595
Steap3	1.266543192
Dram1	1.266011718
Gsdma2	1.264585739
Acer2	1.263918177
Pmp22	1.263390524
Flvcr1	1.263072347
Prkcb	1.26305131
Zdhhc14	1.262700019
St6galnac6	1.261142062
5031439G07Rik	1.26064045
H2-Q6	1.260276775
Nol3	1.259881134
Gm2a	1.259105475
Fbln5	1.257623477
Celf2	1.255965768
Slc24a4	1.246219147
Xylt1	1.245817264
BC028528	1.245536887
Msn	1.242696336
Fmo1	1.242559218
Hcst	1.241607101
Cd302	1.237001756
Arhgap31	1.23691458
Ikzf1	1.23597251
Col4a1	1.235136696
Lrrc8c	1.235070543
Ccr2	1.234018962
Col15a1	1.233999633
Foxf1	1.232290882
Apobec1	1.230308211
Myct1	1.22883821
Lrrk2	1.228353627
Slc16a10	1.227988976
Fam189a2	1.2271822
Fgr	1.226742184
Cat	1.225014283
Dpysl2	1.224891327
Arid3a	1.222961644
Gata2	1.221555737
Abcg1	1.221532581
Ctsa	1.219249249
Arg2	1.218626406
Plekhm2	1.217087219
Man2b1	1.216484747
Thbd	1.214572575
Slc6a20a	1.214491968
Sh2b2	1.213715503
Rin3	1.213670224
Gkn1	1.21348956
Zbtb16	1.210566986
Adam19	1.208860664
Mmp11	1.208860664
Gja1	1.208287028
Gkn2	1.207891848
Mgll	1.207516064
Sema3e	1.205633157
Csf2rb	1.205376733
Kcnab2	1.203753774
Npr2	1.203116681
Ttyh2	1.197102693
Apbb1ip	1.196851782
Cxcr1	1.195896693
Gimap8	1.194254331
Vav1	1.192426206
Sftpa1	1.189533885
Cd72	1.188682782
Fli1	1.185410118
Ace	1.185401691
Abhd12	1.182485249
Col4a2	1.181898574
Selplg	1.181581821
Rasa3	1.18006287
Timp2	1.179801439
Mctp1	1.179722728
Cd200	1.179554492
Ptprb	1.179456894
Rap2b	1.178487015
Abi3	1.174848438
Ahnak2	1.173957356
Lims2	1.172830388
Osbpl11	1.171291514
Vwf	1.170123542
Lgals3	1.169555983
Wfdc17	1.169132787
Rgcc	1.169124912
H2-Q7	1.167620569
H2-DMb1	1.16709862
Mmd	1.166441673
Rtkn2	1.165190192
Qk	1.164096655
Crlf2	1.163585121
Nrp1	1.158340442
Atp13a2	1.156691687
Icam2	1.155806626
Adk	1.155732576
Chst12	1.155297388
Tfec	1.153655162
Nin	1.153308452
Scn7a	1.152951923
Scn3b	1.152089325
Cdo1	1.150261832
Htra1	1.149535641
Awat1	1.147819879
Grn	1.14621306
Itpkb	1.144807921
Inpp5d	1.143628258
Dse	1.142863105
Man1c1	1.140351886
Tmem243	1.140012867
Iffo1	1.138958651
Adap2	1.137295328
Tns1	1.134285311
Nlrc5	1.133737508
Alox5ap	1.133399125
Cd74	1.133000814
Fxyd5	1.132738487
Trpv2	1.13227246
Fstl3	1.129018339
Il2rg	1.127860942
Prkar1b	1.125099802
Sec14l3	1.123806379
Cln8	1.120429913
Havcr2	1.119095931
B4galt5	1.117157026
Prrg3	1.116598628
Col5a2	1.115690836
Scd1	1.111333599
Vat1	1.111292654
Zfand2a	1.109504508
Tnfaip8l2	1.108538137
Tmem104	1.108388817
Parvg	1.107367024
Cbfa2t3	1.106667151
Ptafr	1.105952415
Snhg11	1.105730673
Slc34a2	1.105346839
Gatm	1.102822745
Gja4	1.100755712
Postn	1.098219675
Mat1a	1.097868555
B2m	1.09703208
Gimap6	1.096957129
H2-Ab1	1.094290474
Hip1	1.093764336
Egfl7	1.092757141
Nos2	1.092330371
Plxna1	1.090699059
Tceal9	1.090124377
Clec4d	1.089443715
Ccl9	1.088860888
Klf2	1.087330903
Cyyr1	1.086040766
Mfap4	1.084336124
Ttyh3	1.084033982
Lcp1	1.084003089
Anxa6	1.083254303
H2-DMa	1.082666757
Tacc1	1.080525232
Podxl	1.080523761
Snx5	1.078222891
Ckb	1.077824676
Sec14l4	1.077203679
Slc10a6	1.075475347
H2-Eb1	1.074750371
C6	1.07473909
Rasip1	1.072746192
Fgl2	1.072547212
Pdpn	1.071167223
Plxnd1	1.069365293
Crip1	1.069290587
Sema6b	1.068304097
Sox18	1.066880973
Slfn5	1.065933193
Prex1	1.065557379
Sfta2	1.065231037
Serpina3g	1.062634925
Arl4d	1.057784529
Arhgef15	1.057224132
Dock10	1.057023502
Ntn1	1.053991045
Stard8	1.052741462
Gm8909	1.051883098
She	1.050645972
Arhgdib	1.049203998
Cdkn1c	1.049203998
Cotl1	1.048804829
Mrc2	1.047517621
Lcp2	1.046682538
Sox17	1.0465471
Aatk	1.045592744
Ndnf	1.044118383
Sftpc	1.043928705
Itga9	1.043453558
Cdh5	1.041355432
Stk11	1.039687352
Fas	1.039288529
Aim2	1.038935663
Lsp1	1.03877922
Sparc	1.038329399
Il11ra1	1.03796293
Acvrl1	1.03785632
Sirpb1c	1.037359278
Unc93b1	1.037121301
H2-Aa	1.035446326
Rassf8	1.034590723
Ggta1	1.033335515
Rasl12	1.032870845
Il10rb	1.031479229
Apobr	1.031210752
Clec14a	1.030862362
Dnase2a	1.025922075
Mmrn2	1.025050136
Psen2	1.024286366
Radil	1.023909978
Hexa	1.020649296
Nsg1	1.01928842
Gpihbp1	1.018102781
Cxcl16	1.012810593
Tubb6	1.012608847
Stmn2	1.01067276
Tpp1	1.009869839
Acp5	1.00825169
Tmem252	1.007622147
1-Mar	1.005614729
Gna12	1.004457615
Tspan7	1.003712614
Cxcl12	1.003495476
Rab8b	1.002033971
Cox4i2	0.999468003
Clcn7	0.999407298
Icam1	0.999135681
Adgre5	0.998382848
Pdgfrb	0.996204807
Tmem140	0.995105733
Gpr155	0.995040874
Plod1	0.99500569
Tbx3	0.993677776
Mmp9	0.99262047
Erg	0.992475029
Col3a1	0.99244685
Mrc1	0.988075557
Fth1	0.985791697
Tie1	0.985179086
Samhd1	0.984566532
Fermt3	0.984500103
Hecw2	0.983794108
Col5a1	0.983116997
Tcirg1	0.982780252
Slc43a2	0.981019554
Rnf149	0.978745627
Plvap	0.977350406
Samd4	0.977179888
Sema3g	0.977156209
Chil1	0.976140536
Itgb3	0.974953621
Creg1	0.973463024
Galns	0.972982034
Serping1	0.972784685
Fn1	0.972735056
Dennd5a	0.972724154
Coro1a	0.970044152
Kank3	0.968381761
Atp6v1c1	0.96728406
Ctsc	0.966245733
Pik3r6	0.965695364
Ppic	0.965105623
Scnn1b	0.964506833
Slc36a1	0.964011207
Tspan11	0.962780687
Man2a2	0.962660345
Kctd12	0.962659272
Rgs5	0.962312534
Snn	0.960450661
Jcad	0.960255817
Ciita	0.959154393
Thbs3	0.959154393
Ccdc85a	0.958937343
Plod3	0.957801723
Mcam	0.957364236
Trf	0.957184654
Ccn5	0.955388947
Rab31	0.954609066
Dmxl2	0.95379621
Ushbp1	0.953769541
Serpinh1	0.953129623
S1pr4	0.951877417
Tgfb1i1	0.951016695
Tmem173	0.949668324
Ddhd1	0.949289074
Dpysl3	0.949148528
Tifab	0.948855767
Enpp2	0.94753258
Cyba	0.946989607
Rcsd1	0.94681678
Vash1	0.946465892
Dennd4b	0.944132402
Adgra2	0.942484162
Lox	0.942134652
Rassf4	0.942110364
Lypd8	0.941118653
Hc	0.941070987
S100g	0.940895167
Sh2d3c	0.940256
Scpep1	0.940216849
Sparcl1	0.938195203
Dpt	0.935466632
Fbn1	0.934904972
Dusp1	0.934672115
Trpc6	0.931629353
Tcf23	0.931474627
Aqp1	0.930312189
Fstl1	0.927573172
Ctla2a	0.9243646
Cpeb1	0.923531474
Dlc1	0.922807867
S1pr2	0.922725844
Fzd7	0.920505837
Sh3bp2	0.919280614
Rilpl2	0.918251242
Hck	0.918165138
Malt1	0.915804873
Trim35	0.914483382
Fgd5	0.9128575
Cib2	0.911885994
Nckap5l	0.907839425
Zfp385a	0.906154865
Mylk	0.905468521
Ankrd37	0.905232767
Emilin1	0.904213594
Pitpnm2	0.902767349
Dnase1l1	0.902313363
Ccm2l	0.90105323
Clic3	0.900805833
Ehd4	0.90069798
Pcdh17	0.897466864
Ehd2	0.893084796
Ccdc141	0.892620534
Gnptab	0.891964256
Klhl5	0.890910425
Ltbp3	0.890370411
Cyp4v3	0.889557196
Gpx1	0.888309444
Bmp2k	0.888190529
Afap1l1	0.887737231
Pqlc3	0.887381844
Ism1	0.886142601
Tmem44	0.884804238
Il3ra	0.882656998
Sema6a	0.882554129
Sipa1	0.879919862
Blvra	0.87836329
Dok3	0.876314215
Gimap1	0.876302855
Hs2st1	0.876200156
Sema7a	0.873724775
Gns	0.873724775
S1pr1	0.873324549
Bmp1	0.872678585
Phyhd1	0.872099771
Klhl6	0.871915961
Ccl8	0.871752594
Ptpre	0.871487162
Irf5	0.870723525
Tspan4	0.869734309
Cavin2	0.869525339
Map3k6	0.868631752
Flt1	0.868568938
Msrb1	0.868304128
H2-DMb2	0.867447236
Calcrl	0.866900864
Dysf	0.865418897
Pygl	0.864507673
Tmcc2	0.86402437
Slc12a4	0.861659792
Hilpda	0.859949509
Prickle2	0.859318299
Npc1	0.858872786
Wfs1	0.858270641
Il18bp	0.858257208
Nes	0.85811104
Slc4a3	0.85655892
Col1a1	0.856421133
Ptp4a3	0.854151418
Zfp984	0.854115744
Uvrag	0.852864437
Zcchc24	0.852638551
Cdk14	0.852149253
Cdk20	0.851912555
Vegfa	0.85167458
Tgfbi	0.850753298
Bhlhe41	0.848884992
Crlf1	0.848711058
Adamts10	0.847959791
Cenpa	0.847281106
Txn1	0.846235717
Smim24	0.845027942
Pecam1	0.84490856
Laptm5	0.843712867
Tmem65	0.842966572
Creld1	0.841233189
Gng11	0.840419217
Irf8	0.839542943
Tgfb1	0.839100258
Actr3	0.838386174
Hba-a2	0.835989674
St3gal6	0.834661202
Slc16a6	0.833588397
Rusc2	0.83351999
Ramp2	0.833399293
Ets1	0.831398846
Pdzd2	0.83114934
Ppp1r14a	0.831102191
Slc39a8	0.830224772
Slc43a3	0.830224772
Cerk	0.829876877
Srcin1	0.829152763
Esyt1	0.829140151
Nebl	0.828775764
Epas1	0.826677919
H2-Q4	0.826105124
Tbc1d4	0.825634347
Ncoa4	0.824616028
Ogfrl1	0.823644298
Mfap2	0.821673402
Gbp3	0.821369492
Snrk	0.821352316
Fhl1	0.820396131
Rasd1	0.81845913
Ehd3	0.818183816
Rnase4	0.817234611
Adgrl4	0.81684921
P4ha1	0.816585005
Slco3a1	0.815916936
Srgap2	0.814453404
Pip5k1b	0.81205946
Arrb1	0.811841
Lama4	0.810977886
Acsl4	0.810417138
Il6ra	0.810243727
Higd1b	0.810108947
Cblb	0.808846812
Dhrs3	0.807437787
Col1a2	0.806928152
Atp6v1c2	0.805705011
Rem1	0.805621955
Flna	0.805196725
Crlf3	0.804512172
Dach1	0.803909123
Syne1	0.802620113
Lcn2	0.802057704
Tmem88	0.801085584
Akap12	0.800757128
Metrnl	0.799402618
Hspa12b	0.798948197
Olfm1	0.797665231
Xdh	0.797377747
Arrb2	0.79649082
Rgl2	0.796445907
Insl3	0.794042436
Gpc1	0.793916468
H2-D1	0.793608402
Adamts1	0.793441903
Cd63	0.793166723
Dtx3	0.79159248
Grina	0.791378483
Cnn2	0.789481879
Slco2a1	0.78479281
Axl	0.781755081
Wsb1	0.780225228
Msrb3	0.777815805
Ppp1r18	0.776388571
Eng	0.775727845
Hacd4	0.775474991
C7	0.773313554
Bst2	0.772290003
Cspg4	0.772166733
Scarb1	0.77170011
Snx30	0.771486835
Ifngr1	0.770228048
Zranb3	0.770121651
Ostm1	0.769096079
Anxa5	0.768842774
Atp1b2	0.768611221
Tmem268	0.76676225
Hipk2	0.766495222
Gga2	0.765806586
Kdr	0.764920403
Cdkn1a	0.764574615
Slc36a4	0.762353659
Osmr	0.762269783
Dhrs7	0.76182942
Gata4	0.761591569
Hsd3b7	0.760343605
Itga1	0.759580284
Tsc22d3	0.756808096
Ric1	0.754223379
Acox3	0.753989186
Gucy1a1	0.752013884
Plcb1	0.751845331
Slc38a6	0.751801179
Sh3kbp1	0.751597221
Mtr	0.747584194
Abr	0.747459469
Pik3ap1	0.746742509
Notch4	0.745527608
Efemp2	0.742626551
Shank3	0.741525677
Fig4	0.740789689
Pcyt1a	0.738617663
Mvb12b	0.738096962
Ccl6	0.736181254
Cebpb	0.735812006
Nid1	0.735692921
Slc39a2	0.732013822
Sgpl1	0.731213011
Cpxm1	0.728684098
Prrx1	0.726678638
Map7d1	0.726335622
Grap	0.72516852
Wipf1	0.724485192
Cst3	0.723426257
Mab21l4	0.722310821
Atp6v0a1	0.719522212
Dpp7	0.719055396
Trim47	0.717209337
Cdc42ep2	0.71675628
Rras	0.716598351
Oaz2	0.716223806
Cttnbp2nl	0.714071989
Rgs4	0.71352429
Fmnl3	0.71276365
Mfhas1	0.712258234
Spry4	0.711176103
Slc7a2	0.711094111
Cers4	0.710752093
Ramac	0.709372843
Jam2	0.707314171
Eva1b	0.706529205
Ddah2	0.70575091
Cd248	0.704555827
Chsy1	0.704058431
Tpcn2	0.703455634
Tln1	0.703365842
Maoa	0.703149005
Sod3	0.70222608
Adrb1	0.702153336
Inpp4a	0.700234221
Notch3	0.700039858
Tcf7l1	0.69986631
Rab20	0.699690071
B4galnt1	0.698948869
Mical1	0.698723802
Map6	0.697195962
Abcd1	0.697080706
Grb2	0.695476443
Fscn1	0.694113753
H2-K1	0.6919625
Fblim1	0.690417799
Prnp	0.689739829
Lbh	0.689400353
Adcy4	0.688322269
Ccng1	0.686633919
Fgd2	0.685812104
Tmem184b	0.684711606
Pced1b	0.684606237
Epb41l2	0.683216558
Tmed8	0.682791852
Prpf18	0.682581402
Fnip1	0.681892106
Igf2bp2	0.680987355
Slc31a2	0.68030828
Sfrp1	0.680061265
Elmo2	0.679718651
Cd34	0.679254388
Plgrkt	0.679110068
Rgs10	0.678413412
Psmb8	0.678336935
Osgin2	0.678221679
Arhgap29	0.67757876
Nrp2	0.677502907
Prcp	0.676167248
Mras	0.675986674
Ppp1r12b	0.674661277
Fmo2	0.674174471
Soga1	0.673492819
Cxcr4	0.672564533
Rarres2	0.671958823
Lama3	0.671781978
Adamts2	0.670292755
Mcfd2	0.669361754
Piezo1	0.668429323
Fermt2	0.66801824
Apbb2	0.667776963
Ano6	0.665273185
Actb	0.664109781
Calm2	0.663772506
Dapk2	0.658301365
Pim1	0.656188549
Igfbp7	0.655067899
Mcl1	0.655052298
Ostf1	0.654363863
Hbb-bs	0.653659098
Ms4a8a	0.653627866
Pdlim2	0.653015009
Arhgef2	0.651775898
Dab2	0.651196199
Ubl3	0.650948864
Tbx5	0.650749383
Bgn	0.649661606
Gmip	0.649558549
Snx29	0.649546278
Gpr146	0.648298737
Atp7a	0.647972298
Tbc1d9	0.647577418
Smap2	0.646287175
Heg1	0.644508443
G0s2	0.644508443
Angptl2	0.644093339
Pgam1	0.643126238
Sh3bp5	0.641708048
Prex2	0.641650893
Rnf125	0.641595907
Fasn	0.64123636
Bcl2l11	0.640792423
Ehbp1l1	0.640501922
Smim1	0.63809755
Atp6v0e	0.638019113
Cldn18	0.637205196
Ctsh	0.637070524
Rab34	0.636880883
Rab11fip5	0.634526542
Csgalnact2	0.633949568
Grb10	0.633754359
Blnk	0.633507132
Slc27a1	0.632489921
Efnb2	0.631878322
Mgp	0.629896963
Itga7	0.629717166
Ndufa4l2	0.629418184
Fam111a	0.628753003
Ltb	0.627794416
Rapgef5	0.62745678
Rtl8b	0.626620597
Iscu	0.626492571
Spag9	0.62648759
Traf1	0.625549411
Slfn2	0.623898163
Slc26a11	0.623477736
Dtnbp1	0.623465895
Syngr1	0.6224435
Iqsec1	0.621426305
Svep1	0.621358722
Foxf2	0.619584492
Emp2	0.618431717
Slc48a1	0.61819862
Stard5	0.618081618
Lix1l	0.61747021
Cys1	0.617371256
Rcan1	0.61735413
Mknk1	0.616758843
Rhbdf2	0.616430781
Cebpa	0.615013937
Csf3r	0.614681989
Megf9	0.612779071
Galnt18	0.611742372
Gprc5b	0.611725732
Mpp1	0.611140057
Fam174a	0.610802506
Stk17b	0.609455703
Fes	0.609321857
Rhog	0.608915822
Ctps	0.608631407
Lpin1	0.606810205
Fkbp5	0.605757578
Hbb-bt	0.605143597
Clic5	0.605049152
Plpp3	0.60478934
Pkn3	0.604665072
Ptpn1	0.603921926
Arap3	0.603578179
Sox7	0.603252771
Dglucy	0.602934358
Myef2	0.602802328
Sdcbp	0.602497874
Coro7	0.602137645
Fam89b	0.602009667
C3	0.602002668
Pklr	0.601745021
Ogn	0.601058187
P2rx7	0.599401081
H6pd	0.599035498
Mtss1	0.598501046
Tyk2	0.598223851
H2-M3	0.597902955
Gm13889	0.597779
Bicc1	0.597172291
Ifnar2	0.596878321
Timp3	0.596464933
Atp6v0c	0.595368758
Arl6ip1	0.595361173
Rab7	0.593524514
Paqr7	0.592136907
Kdm7a	0.591878541
S100a10	0.59162348
Fam117a	0.59115361
Serpine2	0.590429265
Cipc	0.58879901
Tnfsf13	0.588114709
Ecscr	0.586829862
St3gal3	0.583938465
Rragc	0.581825993
Cfl1	0.581395723
Adam15	0.580458902
Tmem165	0.579948091
Lrrc32	0.579926911
Dok1	0.576868427
Rab12	0.57619643
Fam117b	0.576097442
Ankrd44	0.57586076
Ywhag	0.575159883
Serpinb9	0.575062978
Myo9b	0.575051854
Prkcd	0.574084633
Camk1	0.573553093
Ankrd40	0.571672964
Dgat1	0.571225847
Gba	0.569216573
Rai14	0.568998963
Naglu	0.568946492
Sh2b3	0.568071335
Arl8a	0.567898707
Picalm	0.567676387
Vamp4	0.566682902
Exoc4	0.566605717
Ripor1	0.566491556
Limk1	0.56594827
Ski	0.56488251
Lrmda	0.563777171
Wdr81	0.562497619
Hfe	0.562348618
F2r	0.562341653
Erp29	0.562286175
Pakap	0.561325692
Pear1	0.560101513
Sh3bgrl3	0.559805031
Phldb2	0.5590064
Mettl7a1	0.558514149
Washc4	0.55805294
Myo1e	0.558028102
Nr1h3	0.556687746
Tbx4	0.555110631
4-Sep	0.554878586
Fgf2	0.554651623
Acp2	0.554417744
Ppt2	0.554398183
Atp6v0d1	0.553916496
Mbnl1	0.552946754
Ndst1	0.55292048
Atp6v1g1	0.552679462
Macf1	0.552646651
Rmdn2	0.552372408
Palm	0.551530426
Nrbp2	0.551378527
Ninj1	0.551213709
Col23a1	0.550559797
Pakap.1	0.549130395
Sh3bgrl	0.548670278
Adamtsl5	0.54821989
Cfh	0.547920547
Hdac7	0.547852656
Nagpa	0.547770919
Antxr1	0.547377901
Col18a1	0.546924101
Lpin2	0.546048961
Sh3glb1	0.545102993
Pde5a	0.544986517
Sash1	0.543626919
Prkacb	0.543276934
Jak1	0.542898441
Slc6a8	0.542792146
Ly75	0.542177634
Slc39a13	0.542105229
Eif4e3	0.540718155
H2-T23	0.540140807
Amotl2	0.538603702
Gpcpd1	0.538399295
Specc1	0.53838296
Rhoj	0.537381436
Mroh1	0.536990707
Lamp1	0.536298866
Aaas	0.536074242
Stx3	0.535942963
Smpd1	0.535609255
Ano10	0.535501054
Cstb	0.535208019
Pdgfra	0.534048036
Iqgap1	0.53400923
Plau	0.533743286
Ilk	0.532866288
Gabarapl1	0.532653627
Spred1	0.531742043
Serpina3n	0.531615417
Ext1	0.53137918
4931406P16Rik	0.530819516
Cald1	0.52905698
Atg7	0.528604242
P3h1	0.528050677
C1ra	0.526693006
Gpx3	0.526543611
Hey1	0.524746236
Cd44	0.523080073
Sfmbt1	0.522703177
Bnip3l	0.520094732
Dgkz	0.519781438
Nr3c1	0.519074565
Srp14	0.518920742
D230025D16Rik	0.518673814
Rsu1	0.518590814
Slc35f6	0.518587002
Oplah	0.518579949
Adgrf5	0.51819682
Sesn2	0.518124736
Litaf	0.51744011
Stom	0.517388574
Agpat4	0.516831757
Myl12a	0.516303053
Magi3	0.511393043
Sowahc	0.508934342
Impdh1	0.50682642
Loxl1	0.506157568
Gsap	0.505835386
Slc1a1	0.50548448
Ccna2	0.505204711
Grk3	0.504847356
Ptpn6	0.504647959
Rbms2	0.504206689
Plaur	0.503523057
Mtpn	0.502981422
Aifm2	0.502450419
Mapre2	0.501663656
Cnpy4	-0.500451634
Fam98c	-0.500486293
Gmds	-0.500814734
Arl4c	-0.501170917
Cnnm2	-0.501363434
Rgs12	-0.501379711
Ash2l	-0.501589363
Hook1	-0.501741564
Pecr	-0.501837342
Cc2d1a	-0.501895051
Nipsnap2	-0.501922271
Cstf2	-0.502066208
Pbrm1	-0.502194115
Chchd6	-0.502350567
Ppp1r9a	-0.503002409
Prpf6	-0.503203188
Brd3	-0.503337025
Wdr3	-0.503337025
Dpp3	-0.50362975
Cradd	-0.503660029
Sec23a	-0.503843323
Phgr1	-0.503913411
Ctcf	-0.504043882
Ubqln2	-0.504121578
Slc25a1	-0.504401195
Stap2	-0.504719579
Nudcd1	-0.504731607
Akap1	-0.505061705
Atrnl1	-0.505063834
Slc20a2	-0.50530792
Slc30a5	-0.50534309
Nt5dc1	-0.5055627
Zdhhc7	-0.50591903
Madd	-0.505925891
Zpr1	-0.50630436
Atxn7	-0.506383901
Osgin1	-0.506456367
Ddx18	-0.506845811
Rap1gap	-0.506872977
Psmg4	-0.506892537
Med16	-0.507012683
Pld1	-0.507243705
Gata5	-0.507324491
Tcea2	-0.50765432
Pycr2	-0.507715466
Ndufaf2	-0.508216494
1600012H06Rik	-0.508250895
Zfyve9	-0.508259224
Rundc1	-0.508402536
Lin37	-0.508725544
Ocrl	-0.50897256
Atg2a	-0.509286291
Mapk12	-0.510112996
Nlrx1	-0.510346084
Slc9a1	-0.510605025
Eefsec	-0.510679
1810055G02Rik	-0.510812146
Noc2l	-0.510928638
Sdcbp2	-0.510959292
Zfpl1	-0.511064387
Rars	-0.511064387
Lamb2	-0.511172864
Eppk1	-0.511242223
Cop1	-0.511592192
Mettl5	-0.511610759
4931406C07Rik	-0.511930081
Ehmt1	-0.512037234
Fam98b	-0.512241908
Tmem186	-0.51237461
Med21	-0.512447854
Klhl2	-0.512792704
Gabbr1	-0.512873971
Suox	-0.51329527
Trim39	-0.513899069
Rnf146	-0.514128487
Lsm14b	-0.514472738
Gid8	-0.514479734
Cptp	-0.514489886
Cpm	-0.514605386
Pigm	-0.514821225
Mtmr10	-0.514851647
Pwwp3a	-0.515311978
Lgalsl	-0.515319611
Gpt2	-0.515486108
Trmu	-0.515633398
Med24	-0.516143742
Fbl	-0.516529031
Calm3	-0.516658404
Hspb1	-0.516720802
Btbd3	-0.517089291
Coq9	-0.517565386
Krt8	-0.518530545
Etfbkmt	-0.519128503
Rack1	-0.519296284
Mettl14	-0.519307982
Atg4d	-0.519349343
Map11	-0.519686096
Man2a1	-0.520124771
Snap47	-0.520132268
Selenos	-0.520147077
Golga5	-0.520410538
Cdyl	-0.520510729
Ciz1	-0.520564829
Idh3g	-0.521111727
Idh3b	-0.521461573
C2cd5	-0.521952703
Ebpl	-0.521952703
Ddb2	-0.523242551
Ptov1	-0.523330636
Aktip	-0.523339243
Dhx34	-0.523374778
Tmtc3	-0.523741538
Wdr43	-0.524301987
Rabgap1l	-0.524755565
Ece1	-0.524918924
Rnf34	-0.525032096
Fam118b	-0.525213032
Tppp3	-0.525404587
Tgif1	-0.525939152
Zfp467	-0.526294773
1810030O07Rik	-0.526482362
Erbb3	-0.526556124
Sipa1l3	-0.526736931
Eif3f	-0.526813069
Nrf1	-0.527145372
Snx17	-0.527392177
Sdc1	-0.527416266
Net1	-0.527986865
2510002D24Rik	-0.528341031
Rcn1	-0.528521082
Frrs1	-0.528543373
Fam114a2	-0.528563001
Tut1	-0.528634068
Usp3	-0.528872117
Chchd4	-0.529018979
Mto1	-0.529211561
Nfatc3	-0.529431699
Dnmbp	-0.529586028
Fam160a2	-0.529857901
Mettl3	-0.529857901
Rsbn1l	-0.529914617
Scaf4	-0.530660635
Ift27	-0.530780153
Mtfmt	-0.530843012
Ilkap	-0.530983688
Ciao1	-0.531112702
Lars	-0.531306361
Zdhhc21	-0.531413032
Elp3	-0.531433756
Cmc4	-0.531783713
Egfr	-0.532438144
Klhl21	-0.53253918
Nckap1	-0.532632402
Champ1	-0.53267911
Nfix	-0.532739258
Kbtbd11	-0.53284711
Fam162a	-0.532875994
Maff	-0.533007892
Pigp	-0.533189412
Nifk	-0.533675188
H3f3b	-0.533709995
Desi1	-0.533871393
Bag1	-0.534148678
Armc10	-0.534231033
Rhbdf1	-0.534599246
Fuz	-0.534950044
Tmem201	-0.535423343
Erg28	-0.535431324
Zfp637	-0.535559359
Dop1b	-0.535613864
Rabggtb	-0.535900145
Hbs1l	-0.535932416
Tmem161b	-0.536078001
Hist1h2bk	-0.536412638
Mboat7	-0.536599479
Gch1	-0.536674209
Sec61a2	-0.536674209
Mtrf1l	-0.536763515
Wars	-0.536984763
Hmgcr	-0.537614059
P4hb	-0.537659048
Fosl2	-0.537660506
Rnf4	-0.537720019
Vstm5	-0.537720019
Uvssa	-0.538046679
Rarg	-0.538135546
Ttll12	-0.538355614
Gstcd	-0.538503879
Aptx	-0.538631444
Dctn1	-0.538808599
Samd10	-0.539189408
Tfb2m	-0.539316322
Hist2h2ac	-0.539394418
Sdr39u1	-0.539553918
Zfp512	-0.539570117
Ndufs2	-0.53984546
Abhd14b	-0.540031825
Fzr1	-0.54011637
Clpp	-0.54016817
Ankrd39	-0.540331233
Sik1	-0.540512033
Rbm33	-0.541033445
Msmo1	-0.541454608
Bmyc	-0.541598867
Wasl	-0.541687902
Eps8l1	-0.542054508
Ctu2	-0.542111788
Upf3b	-0.542193496
Smg7	-0.543482128
Smpd3	-0.543790557
Tnk2	-0.543843233
Etaa1	-0.54397901
Xpo7	-0.544425043
Ccar2	-0.544445438
Zfp593	-0.544732572
Got2	-0.544763788
Rabep2	-0.545395102
Kat14	-0.545716748
Scyl3	-0.546026838
Ddx49	-0.54605932
Dus1l	-0.546319148
Plagl2	-0.546796774
Ano1	-0.546832138
Zmym5	-0.546879243
Ppp2r2d	-0.547533073
Cdk5rap3	-0.547752173
Dcaf8	-0.547920388
Retnla	-0.547950751
Zfp266	-0.548644219
Pdk1	-0.548705431
Orc4	-0.548828409
Tdrd7	-0.548899602
Nip7	-0.548938434
Snrpa1	-0.54943344
Itpkc	-0.54943344
F8a	-0.549719944
Fancl	-0.549946946
S100a11	-0.550464339
Kif21b	-0.55072908
Rbfox2	-0.550840718
Ccni	-0.551033767
Slc25a10	-0.551223736
Llgl2	-0.551335728
Hlcs	-0.551376464
Kdm2b	-0.551621947
Anxa1	-0.55185531
Rhno1	-0.552454792
Tasor2	-0.552919054
Pdcd6	-0.552979599
Adnp2	-0.552979599
Eef1b2	-0.553053697
Sil1	-0.553119663
Utp3	-0.553420289
Golga4	-0.553466991
Mocs3	-0.553481895
Dcps	-0.553551898
Ythdc1	-0.553590604
Dguok	-0.553880867
Pcdhga11	-0.554159718
Hist1h1e	-0.554327429
Sfxn1	-0.555082108
Ubap2	-0.555824126
Senp6	-0.555900035
Usp36	-0.555951651
Mlst8	-0.556222605
Acss1	-0.556551365
9-Mar	-0.556637232
Zfp777	-0.556838221
Zfp236	-0.557035162
Pccb	-0.557398313
Kif5b	-0.557576613
Tsku	-0.557658633
Stip1	-0.557667849
Dbndd2	-0.558244356
BC031181	-0.55826887
Wdr82	-0.55831898
Ubxn7	-0.558760328
Mob4	-0.559199746
Bmp5	-0.559326974
Rwdd4a	-0.559379982
Gcnt3	-0.559789524
Tax1bp3	-0.560023496
Nbas	-0.560168248
Wipi1	-0.560426851
Atl3	-0.560648542
Ddr1	-0.560653419
Ppip5k2	-0.560696404
Eps8l3	-0.560803632
Bcl2	-0.560921755
Ebag9	-0.561052523
Ddx27	-0.56123404
Fam110a	-0.561262915
Msh3	-0.561481067
Tmem263	-0.561753711
Surf1	-0.561864394
Creb3l2	-0.561877156
Bod1	-0.56188633
Gpr137	-0.561909485
Arfip2	-0.561976745
Pdcd2l	-0.562751426
Mccc1	-0.563255111
Slc44a1	-0.563621882
Rac1	-0.563621882
B230118H07Rik	-0.563920348
Ing5	-0.564016763
Sel1l	-0.564072784
Idh3a	-0.564623319
Ibtk	-0.564948075
Shmt2	-0.565153033
Dnaja4	-0.565429369
Klc2	-0.565474689
Thap3	-0.565533337
Nudt14	-0.566186674
Mpst	-0.566219111
Ide	-0.566378251
Prorsd1	-0.566995662
Foxk1	-0.567621851
Vta1	-0.568042714
Ddx55	-0.568064628
Mnat1	-0.568156493
Fndc3a	-0.568156493
Pno1	-0.568495289
Zbtb7a	-0.56905248
Snx15	-0.570367253
Pmepa1	-0.570439577
Zfp710	-0.570747417
Kars	-0.570830229
Efr3a	-0.571203453
Cldn4	-0.571534732
Casp6	-0.571678077
Cops6	-0.571940839
Acp1	-0.571940839
Anxa7	-0.572199211
Casc3	-0.572407418
Wdr46	-0.57246622
Bysl	-0.572485437
Flad1	-0.572485437
Bcas3	-0.572678602
Btg2	-0.572949062
Appl1	-0.573206916
Zbtb1	-0.573343929
Irs2	-0.573579527
Utp18	-0.573634053
Kdm1b	-0.573969661
Pgap1	-0.574588056
Zfp410	-0.574703199
Ogfod2	-0.574780392
Spty2d1	-0.574955625
Pus1	-0.574993666
Pmaip1	-0.575127708
Acad11	-0.575238429
Pdhx	-0.575428648
Pcmtd2	-0.575901026
Arid4b	-0.575905651
Uqcc3	-0.576138536
Ostc	-0.576400487
Qsox2	-0.576400487
Dpm1	-0.576400487
Polr3d	-0.576400487
Zc3h14	-0.576400487
Kansl1l	-0.576400487
Bola1	-0.576881787
Mbp	-0.57694562
Cggbp1	-0.576981165
Hist1h1c	-0.577066327
Rbm6	-0.577085365
Rab27b	-0.57840284
Emc2	-0.578536232
Cnn3	-0.57913805
Dexi	-0.579540195
Fam102a	-0.579771272
Elp2	-0.579958307
Cdca4	-0.580374074
Aldh4a1	-0.580389968
Tefm	-0.580612739
Gabpb2	-0.580612739
Mt2	-0.580725144
Nectin2	-0.581027567
Appbp2	-0.581127318
Gpd2	-0.58181711
Abca5	-0.582073696
Sp3	-0.582196779
Pdcd2	-0.582217814
Mettl2	-0.582325321
Prpf19	-0.58259517
Cpne3	-0.582600304
Ift46	-0.582632441
Mob2	-0.583064217
Gpr180	-0.583391149
Tcn2	-0.583406876
Msl2	-0.583895024
Helb	-0.584171853
Rab3ip	-0.584655202
Casp4	-0.584876269
Uevld	-0.585039405
Arhgap12	-0.585051675
Trmt61a	-0.585278639
Sik2	-0.585473151
Crocc	-0.585663409
Eef1g	-0.586398113
Phyh	-0.586803848
Tmem63a	-0.586998044
Ttll3	-0.58780525
Crebbp	-0.587942109
Ltv1	-0.587969876
Ccnt2	-0.588225923
Zfp213	-0.58859391
Tmtc2	-0.588678817
Ocln	-0.588678817
Polr2h	-0.588869839
Tmem184a	-0.588967597
Prune1	-0.589403152
Kmt2e	-0.589864841
Spaca6	-0.590226642
Nt5e	-0.590680201
Tmprss4	-0.590937627
Zranb1	-0.591039441
Slc22a18	-0.591284724
Naa35	-0.591393202
Ubtf	-0.591501055
Zfand2b	-0.591501055
Tsr3	-0.591701332
Ndufa9	-0.592240401
Asah2	-0.592342031
Brpf3	-0.592542698
Ier2	-0.592738942
Cir1	-0.593124722
Ift22	-0.593243997
1810009A15Rik	-0.593302547
Zfp768	-0.593782565
Kif3b	-0.594531543
Zdhhc13	-0.594565411
Rab27a	-0.594753966
Dap	-0.595157733
Akap9	-0.595840368
Zfyve16	-0.596300045
Pde4dip	-0.596527187
Dcaf13	-0.596877793
Commd9	-0.597159047
Pard3b	-0.598095558
Slc35a1	-0.598285429
Parn	-0.598494258
Isg20l2	-0.598725034
Rras2	-0.599028926
Zkscan17	-0.599120564
Ppp4r3a	-0.599120564
Mapk6	-0.599955215
Tnfaip8l1	-0.600952093
Eif6	-0.60139646
Uchl3	-0.601623071
Zfp787	-0.601637779
Grtp1	-0.60190086
Rtel1	-0.602123052
Taz	-0.60242804
Tdp2	-0.602872699
Rgl3	-0.602872699
Hmgb1	-0.603026087
Pycrl	-0.603482589
Bsg	-0.603544438
Rnf213	-0.603643987
1110051M20Rik	-0.604252608
Tmem59	-0.604861861
Dnal4	-0.605171815
Bid	-0.605867396
Slc4a2	-0.606175321
Aatf	-0.606801966
Ptcd2	-0.606801966
Nelfe	-0.606868471
Map2k7	-0.606965453
Dnajc25	-0.607008473
Bicd2	-0.608327129
Glo1	-0.608397052
Pbx1	-0.608531431
Pdpk1	-0.608768477
Whamm	-0.608913301
Kdelr2	-0.608916313
Acot11	-0.609139686
Ero1l	-0.6091544
Fgd3	-0.609338742
Wdr5	-0.609415544
Ptk7	-0.610140699
Vsig1	-0.610583246
1700037C18Rik	-0.61072056
Utp6	-0.612437563
Ctse	-0.612444293
Casp7	-0.612763888
Qars	-0.613214643
Nck2	-0.613380749
Spred2	-0.613583179
Ints4	-0.613958225
Ak3	-0.613962811
Minpp1	-0.614135012
Selenoi	-0.614261574
Mief1	-0.614416751
Mdp1	-0.615062108
Irak3	-0.615480601
Hdac1	-0.615928851
Cand1	-0.615928851
Yrdc	-0.616280086
Abcb10	-0.616322654
Man1a2	-0.616339233
Fabp5	-0.616678385
Foxp4	-0.616993807
Aimp2	-0.616993807
Zfp422	-0.617227992
Zfp280d	-0.617863315
Fam171a1	-0.618043133
Aimp1	-0.618043133
Ndufv2	-0.618187474
Cd164	-0.61864587
Retreg1	-0.61920481
Ppp1cb	-0.619370526
Rapgef6	-0.620044057
Zkscan8	-0.620070959
Emg1	-0.620349707
Ajuba	-0.620919154
Timm44	-0.621334234
Zfp503	-0.62193943
Pigx	-0.622131576
Usp18	-0.622412885
Gtf2f1	-0.62283292
Golph3l	-0.623256484
Dagla	-0.623336801
Ccdc107	-0.62344906
Fbxw9	-0.62377903
Prpf38a	-0.623872997
Smim20	-0.624655656
St3gal4	-0.625906837
Zfp672	-0.626523967
Ckap4	-0.626838884
Nr4a1	-0.627126153
Rbm26	-0.627857263
Prdm1	-0.627930788
Cgnl1	-0.62843119
Bckdk	-0.628867907
Nhp2	-0.628867907
Scyl2	-0.628867907
Six5	-0.628867907
Pmpcb	-0.629488555
Trip10	-0.630397536
Mpi	-0.631106379
Gpat4	-0.631319386
Dtx3l	-0.631319386
Sema4b	-0.631956089
2610507B11Rik	-0.631968478
Micu2	-0.632051494
Ovol2	-0.632152983
Sqor	-0.632209801
Chdh	-0.632543565
Nudt22	-0.63290342
Dcaf15	-0.633067896
Foxo4	-0.633155266
Ap4m1	-0.633544394
AU040320	-0.633605826
Rdh14	-0.63379272
Stoml1	-0.634988812
Ints13	-0.635430595
Slc30a6	-0.635787321
Ppm1g	-0.636635594
Cpd	-0.636812004
Yipf1	-0.637023356
Nop2	-0.637154518
Ephx2	-0.637429921
Epc2	-0.637429921
Ubqln4	-0.637691757
Paics	-0.637993143
Prmt7	-0.639136243
Usp16	-0.639136243
2610528J11Rik	-0.639398575
Map3k9	-0.639489023
Prps1l3	-0.639841717
Sec16a	-0.639975929
Zkscan7	-0.640388582
Dnph1	-0.64130501
Crebl2	-0.641691947
Dnajc10	-0.641792473
Prmt5	-0.642019275
Osbpl2	-0.642185623
Pgk1	-0.642210847
Dapp1	-0.642852137
Mucl3	-0.643256044
Faf2	-0.643437983
Sco1	-0.644397605
Scrib	-0.644635223
Hmgcll1	-0.645047834
Abhd16a	-0.646816046
Mea1	-0.647840608
Patj	-0.648238706
Rnf219	-0.64880413
Rgmb	-0.650712296
Myo5b	-0.650782684
Galnt11	-0.650782684
Bckdhb	-0.651396936
Nol11	-0.651456919
Pcdh1	-0.651792897
Stk38l	-0.652038755
Nudt12	-0.652100213
Cdk10	-0.652549826
Arfgef1	-0.652976354
Ankrd28	-0.653011645
Tnfrsf21	-0.653922341
Sh3bp4	-0.655734513
Atoh8	-0.656453739
Vdac3	-0.65660223
Snrnp40	-0.656634547
Knop1	-0.656968443
Eif4ebp2	-0.656990195
Bcl3	-0.657151514
Mal	-0.657771081
Nop14	-0.658014253
Fzd1	-0.658717835
Azin1	-0.659175956
Aldoc	-0.659262199
Nadk2	-0.659894803
Prkra	-0.660073775
Mtmr7	-0.660073775
Mast2	-0.660716773
Ppa1	-0.660753615
Pdzd11	-0.661524237
Tmem51	-0.661852388
Rab15	-0.662010709
2310061I04Rik	-0.662085684
Lrrc28	-0.662815239
Nudt6	-0.663308552
Dync2li1	-0.663528915
Oard1	-0.66406394
Lrrc45	-0.664246586
Fut4	-0.66503679
Trim24	-0.665434036
Brix1	-0.665862115
Cldnd1	-0.665918478
Rsl1d1	-0.665985501
Rbm4	-0.666405523
Mtdh	-0.667003036
Rnf6	-0.667003036
Ctdspl2	-0.667967727
Eef1d	-0.668000007
Atrip	-0.668077936
Usp22	-0.668093508
Rrp1b	-0.669164377
Retsat	-0.669386957
Hspa9	-0.669509892
Slc25a16	-0.669986894
Enc1	-0.670188967
Serinc5	-0.670511415
Yars	-0.671617555
Nop16	-0.671699823
Pcgf6	-0.671820052
Pan3	-0.67215947
Tmem41a	-0.672220745
Slc25a37	-0.672369546
Fbxo46	-0.672567923
Tmem87a	-0.672694148
Aox3	-0.672845604
Fhl2	-0.67299046
Tmem147	-0.673178752
C2cd3	-0.673579556
Thumpd3	-0.673678329
Ick	-0.673782385
Txndc5	-0.674510573
Mast4	-0.675065135
Gtpbp4	-0.676019
Ppat	-0.676475789
Mtg1	-0.677683823
Ptpn9	-0.677938514
Zc3h15	-0.678008197
Zfpm1	-0.678085327
Echdc2	-0.678555031
Pex2	-0.678650545
Als2cl	-0.67949398
Pde3b	-0.67949398
N6amt1	-0.67949398
Tti1	-0.67949398
Slc39a9	-0.679938091
B4galt3	-0.679972248
Wrnip1	-0.680426456
Ergic1	-0.680552062
Gnb4	-0.680721806
Tmco3	-0.680747589
Fam118a	-0.680769009
Atg101	-0.680802547
Rpa2	-0.681000711
Itpk1	-0.681536976
Msto1	-0.681860995
Vezf1	-0.682195151
Ppp2r5d	-0.682639164
Rpia	-0.683633711
Pard3	-0.684385114
Tmed3	-0.684533258
Prickle3	-0.68466679
Lsr	-0.684772848
Eps8l2	-0.684881795
Siva1	-0.685278265
Spef1	-0.685451435
Gart	-0.685590497
Thap4	-0.685830865
AA986860	-0.685845848
Cbx6	-0.686246602
Wdr76	-0.686261913
S100a16	-0.686548133
Larp1b	-0.688036369
Ankmy2	-0.688154113
Rhod	-0.688409853
Elmo3	-0.688478285
Galnt10	-0.688909035
Hspbp1	-0.68911445
Sun1	-0.689215682
Dhrs11	-0.689700051
Isoc2b	-0.689750149
Cfap69	-0.690068064
Xpc	-0.692413724
Dgka	-0.693520865
Them6	-0.694615267
Spin1	-0.694615267
Smarcc1	-0.694720454
Taf15	-0.694720454
Eml3	-0.695413873
Htatsf1	-0.695499838
Dhx32	-0.696187017
Alkbh7	-0.696330875
Nop56	-0.696467059
Gnl3l	-0.697471721
Cd99l2	-0.697564129
Atp11b	-0.697620598
Bop1	-0.697802539
1700037H04Rik	-0.698740603
Tuft1	-0.699589883
Magi1	-0.699690949
Tns3	-0.69981794
Emsy	-0.700483495
Cib1	-0.701289387
Tmem205	-0.701539249
Zdhhc4	-0.701579793
Atg14	-0.701708714
Cobll1	-0.701931369
Galnt7	-0.702361739
Trp53inp2	-0.702610841
Znrf2	-0.702673306
Papss1	-0.703273873
1500011B03Rik	-0.703457224
Usp46	-0.703607669
Cog6	-0.70372698
Dbp	-0.704492806
Sergef	-0.70469932
Galm	-0.705489189
Elmod3	-0.705560664
Gstm2	-0.705937925
Synj2	-0.706939071
Tbpl1	-0.707374858
Tab1	-0.707913055
Eapp	-0.708063132
Lin7c	-0.708075175
Utp4	-0.708225699
Mob1b	-0.708302375
Nif3l1	-0.70851595
Slc35f5	-0.708525115
Il1rn	-0.708527084
Acat1	-0.7085951
Hbegf	-0.708698171
Zfp821	-0.709038256
Eef2k	-0.709278926
Pmpca	-0.709667018
Thumpd1	-0.709702735
Thtpa	-0.710256234
Aldh3a1	-0.71030682
Grasp	-0.710576584
Fbxo28	-0.71118451
Hadh	-0.711192441
Cops4	-0.71120284
Eci1	-0.71148811
Lmbr1	-0.711694338
AU021092	-0.711769219
Lrig2	-0.711820696
Zwint	-0.712283915
Nbn	-0.712283915
Zfp865	-0.713094191
Ank	-0.713209907
Mccc2	-0.713296688
Stk35	-0.713378774
Ap1g2	-0.713904011
Zfp64	-0.714775617
Cttn	-0.715984321
Pttg1ip	-0.716454995
Muc5ac	-0.716578145
Kctd3	-0.717138755
Vps53	-0.718313229
Porcn	-0.7183198
Mphosph10	-0.718753411
Pnpo	-0.718844752
Pafah2	-0.718912132
Ruvbl2	-0.719083459
Lancl1	-0.719180517
Ndufaf7	-0.719560061
Mtcl1	-0.719648434
Ncoa6	-0.720169669
H2afj	-0.7202757
Nbeal2	-0.720366262
Pgm2	-0.72066474
Nr1d1	-0.721177949
Tmc4	-0.721341316
Pgm2l1	-0.722062054
Banp	-0.722562702
Paxx	-0.72319529
Nap1l1	-0.723225767
Plekhh3	-0.723264857
Ppp1r7	-0.7233705
Tyms	-0.723586564
Siah2	-0.72402514
Gtf2h3	-0.725394831
Katna1	-0.725997083
Capn10	-0.726036566
Syt16	-0.726165108
Slc30a7	-0.726248696
Gmppa	-0.726599084
Tsfm	-0.726744357
Pyroxd1	-0.726977993
Usp6nl	-0.727137503
Tbccd1	-0.728403581
Pdgfd	-0.728403581
Slc25a15	-0.728403581
Pmm1	-0.729331657
Fh1	-0.729786797
Cwh43	-0.730060899
Rpn1	-0.730157617
Ptpru	-0.730405934
Rara	-0.730563304
Dalrd3	-0.730977524
Slamf9	-0.731229625
Trabd	-0.731493767
Cxadr	-0.732793679
C1qtnf4	-0.732870132
Akr1c14	-0.733025138
G6pdx	-0.733204567
Tbc1d16	-0.734328415
Galt	-0.734555808
Dnttip1	-0.734662571
Supt3	-0.734662571
Rap1gap2	-0.735257252
Mak16	-0.735257252
Ccnyl1	-0.735424008
Tob1	-0.736624087
Wdr73	-0.736794851
Rhbdd2	-0.737009371
Nos1ap	-0.737120798
Glis3	-0.737989629
Tnik	-0.738492398
2200002D01Rik	-0.738720872
Fut8	-0.739879341
Akr1c13	-0.740376222
Bfsp1	-0.740376222
Fdft1	-0.740716842
Atp1a1	-0.740787936
Grpel2	-0.741077411
Fip1l1	-0.741609119
Smim11	-0.74225759
Dnajc1	-0.74225759
Hnrnpc	-0.742362038
Paqr4	-0.74238781
Gm49336	-0.744097388
Cdkal1	-0.744921511
Zbp1	-0.74509987
Asb3	-0.745137596
Rpp21	-0.745290224
Hsp90aa1	-0.745330909
Fndc3b	-0.745361035
Zbtb45	-0.745527758
Oasl2	-0.745556964
Hyou1	-0.747075951
Tfg	-0.747694919
Igsf3	-0.747768906
Tnks1bp1	-0.747906457
Tmem106c	-0.748114907
Rab3d	-0.748781398
Acadm	-0.749553416
Xbp1	-0.749754637
Zfp395	-0.750048575
Arrdc4	-0.750188681
Jag1	-0.750221691
Trappc5	-0.750429887
Met	-0.750809994
Hr	-0.750898218
Smyd2	-0.750935794
Ift52	-0.751221663
Prss8	-0.752450739
Serinc2	-0.754201815
Tshz1	-0.754674002
Rabgap1	-0.754961792
Ttc9c	-0.754997791
Il17rd	-0.75520364
Zfp827	-0.75576848
Sucla2	-0.756587809
Atl2	-0.756972733
AW209491	-0.756972733
Mlph	-0.757036986
Clint1	-0.757549926
Epha2	-0.758009592
Itpr3	-0.759308038
[truncated: 1,041 more rows]
