# Supplementary material for: TMPRSS11B promotes an acidified microenvironment and immune suppression in squamous lung cancer
Source: EMBO Rep. 2025 Nov 10;26(24):6346–79. doi: 10.1038/s44319-025-00631-1 (PMC12714794; doi:10.1038/s44319-025-00631-1)
Supplement: Supplementary file 11 — Source data Fig. 6 [file 44319_2025_631_MOESM11_ESM.zip › Figure 6/6D-E/GSEA Broad Institute_low pH vs rest of the regions (high pH)/DESCARTES_ORGANOGENESIS_ENDOTHELIAL_CELLS.tsv]

NAME	SYMBOL	RANK IN GENE LIST	RANK METRIC SCORE	RUNNING ES	CORE ENRICHMENT
row_0	Cav1	107	1.5638337135314941	-0.02213043	Yes
row_1	Cd93	186	1.3980087041854858	-0.035884835	Yes
row_2	Clec1a	203	1.3691517114639282	-0.028730342	Yes
row_3	Ptprm	223	1.3457399606704712	-0.022816218	Yes
row_4	Cldn5	227	1.337689757347107	-0.01151181	Yes
row_5	Npr1	245	1.298710584640503	-0.0053480784	Yes
row_6	Esam	253	1.284963607788086	0.004104253	Yes
row_7	Acer2	265	1.263918161392212	0.011996496	Yes
row_8	BC028528	279	1.2455369234085083	0.019036265	Yes
row_9	Msn	280	1.2426962852478027	0.030489745	Yes
row_10	Col4a1	286	1.2351367473602295	0.0401659	Yes
row_11	Lrrc8c	287	1.2350705862045288	0.051549096	Yes
row_12	Col15a1	289	1.2339996099472046	0.06258089	Yes
row_13	Myct1	292	1.2288382053375244	0.07322358	Yes
row_14	Rin3	309	1.213670253753662	0.07894506	Yes
row_15	Adam19	312	1.2088606357574463	0.08940363	Yes
row_16	Gimap8	324	1.1942542791366577	0.096653804	Yes
row_17	Col4a2	331	1.181898593902588	0.105497755	Yes
row_18	Ptprb	337	1.1794569492340088	0.11466073	Yes
row_19	Icam2	355	1.1558066606521606	0.119507365	Yes
row_20	Itpkb	366	1.1448079347610474	0.12664334	Yes
row_21	Gja4	399	1.1007556915283203	0.12585965	Yes
row_22	Gimap6	403	1.0969570875167847	0.13494532	Yes
row_23	Egfl7	406	1.0927571058273315	0.1443338	Yes
row_24	Klf2	412	1.087330937385559	0.15264767	Yes
row_25	Cyyr1	413	1.086040735244751	0.16265732	Yes
row_26	Rasip1	427	1.0727461576461792	0.16810454	Yes
row_27	Plxnd1	430	1.0693652629852295	0.17727743	Yes
row_28	Sox18	433	1.0668809413909912	0.18642743	Yes
row_29	Slfn5	434	1.0659332275390625	0.19625175	Yes
row_30	Arhgef15	439	1.057224154472351	0.20462967	Yes
row_31	She	444	1.0506459474563599	0.21294697	Yes
row_32	Sox17	450	1.0465470552444458	0.22088496	Yes
row_33	Cdh5	455	1.0413554906845093	0.22911663	Yes
row_34	Sparc	460	1.0383293628692627	0.23732042	Yes
row_35	Acvrl1	462	1.0378563404083252	0.24654444	Yes
row_36	Clec14a	471	1.0308623313903809	0.25331327	Yes
row_37	Mmrn2	473	1.025050163269043	0.26241925	Yes
row_38	Adgre5	493	0.9983828663825989	0.26513192	Yes
row_39	Erg	500	0.9924750328063965	0.27223003	Yes
row_40	Tie1	504	0.98517906665802	0.28028548	Yes
row_41	Plvap	512	0.9773504137992859	0.28690264	Yes
row_42	Sema3g	514	0.9771562218666077	0.2955672	Yes
row_43	Kank3	523	0.9683817625045776	0.3017602	Yes
row_44	Jcad	535	0.9602558016777039	0.30685368	Yes
row_45	Ushbp1	545	0.9537695646286011	0.31257045	Yes
row_46	Vash1	556	0.9464659094810486	0.3178784	Yes
row_47	Sh2d3c	564	0.9402559995651245	0.3241537	Yes
row_48	Fgd5	584	0.9128574728965759	0.3260781	Yes
row_49	Ccm2l	593	0.901053249835968	0.33165053	Yes
row_50	Ehd2	597	0.8930848240852356	0.33885717	Yes
row_51	Afap1l1	605	0.8877372145652771	0.34464842	Yes
row_52	Gimap1	614	0.8763028383255005	0.34999275	Yes
row_53	S1pr1	618	0.8733245730400085	0.35701725	Yes
row_54	Flt1	628	0.8685689568519592	0.3619488	Yes
row_55	Calcrl	631	0.8669008612632751	0.36925563	Yes
row_56	Dysf	632	0.8654189109802246	0.37723187	Yes
row_57	Pecam1	658	0.8449085354804993	0.37648085	Yes
row_58	Ramp2	670	0.8333992958068848	0.38040516	Yes
row_59	Ets1	671	0.8313988447189331	0.38806784	Yes
row_60	Epas1	680	0.8266779184341431	0.3929548	Yes
row_61	Snrk	687	0.8213523030281067	0.3984757	Yes
row_62	Adgrl4	692	0.8168492317199707	0.4046382	Yes
row_63	Tmem88	712	0.8010855913162231	0.40553245	Yes
row_64	Eng	733	0.7757278680801392	0.40585145	Yes
row_65	Kdr	748	0.7649204134941101	0.40812	Yes
row_66	Osmr	751	0.7622697949409485	0.41446254	Yes
row_67	Notch4	766	0.7455276250839233	0.41655236	Yes
row_68	Shank3	768	0.7415256500244141	0.4230452	Yes
row_69	Grap	780	0.7251685261726379	0.42597198	Yes
row_70	Fmnl3	792	0.7127636671066284	0.42878443	Yes
row_71	Adcy4	822	0.6883222460746765	0.42522407	Yes
row_72	Pced1b	826	0.6846062541007996	0.43050927	Yes
row_73	Cd34	835	0.679254412651062	0.43403745	Yes
row_74	Arhgap29	840	0.6775787472724915	0.43891633	Yes
row_75	Prcp	842	0.6761672496795654	0.44480678	Yes
row_76	Sh3bp5	881	0.6417080760002136	0.43774304	Yes
row_77	Prex2	882	0.641650915145874	0.4436569	Yes
row_78	Rapgef5	903	0.627456784248352	0.44260934	Yes
row_79	Pkn3	939	0.6046651005744934	0.43622878	Yes
row_80	Arap3	941	0.6035781502723694	0.4414502	Yes
row_81	Sox7	942	0.6032527685165405	0.44701016	Yes
row_82	Ecscr	970	0.5868298411369324	0.44319746	Yes
row_83	Adam15	974	0.5804588794708252	0.44752273	Yes
row_84	Pear1	1005	0.5601015090942383	0.44243908	No
row_85	Hdac7	1031	0.547852635383606	0.43895018	No
row_86	Col18a1	1034	0.5469241142272949	0.44330794	No
row_87	Rhoj	1049	0.5373814105987549	0.44347936	No
row_88	Adgrf5	1082	0.5181968212127686	0.43732643	No
row_89	Plaur	1098	0.503523051738739	0.43684426	No
row_90	Stap2	1127	-0.5047195553779602	0.43193325	No
row_91	Ece1	1216	-0.5249189138412476	0.4067166	No
row_92	Bcl2	1390	-0.5609217286109924	0.3528017	No
row_93	Asah2	1525	-0.5923420190811157	0.31249607	No
row_94	Nr4a1	1632	-0.627126157283783	0.2820739	No
row_95	Cgnl1	1635	-0.6284312009811401	0.28718284	No
row_96	Mast4	1762	-0.6750651597976685	0.25037187	No
row_97	S100a16	1801	-0.686548113822937	0.24372141	No
row_98	Hbegf	1860	-0.7086981534957886	0.23044448	No
row_99	AU021092	1873	-0.7117692232131958	0.23290624	No
row_100	Pgm2	1899	-0.7206647396087646	0.2310101	No
row_101	Epha2	1997	-0.7580096125602722	0.20486797	No
row_102	Itpr3	1998	-0.7593080401420593	0.21186624	No
row_103	Flnb	2221	-0.8712841272354126	0.14407688	No
row_104	Ppp1r13b	2383	-0.9943270683288574	0.09825489	No
row_105	Bik	2425	-1.027138590812683	0.09371892	No
row_106	Tnfrsf11b	2433	-1.037156343460083	0.100887306	No
row_107	Myo6	2548	-1.1491132974624634	0.07254384	No
row_108	Galnt4	2722	-1.4115567207336426	0.026468944	No
row_109	Foxq1	2872	-1.867388367652893	-0.0072079943	No
row_110	Kcne3	2945	-2.3102548122406006	-0.01050538	No
row_111	Enpp3	3037	-4.5860161781311035	6.830289E-4	No
