# Supplementary material for: TMPRSS11B promotes an acidified microenvironment and immune suppression in squamous lung cancer
Source: EMBO Rep. 2025 Nov 10;26(24):6346–79. doi: 10.1038/s44319-025-00631-1 (PMC12714794; doi:10.1038/s44319-025-00631-1)
Supplement: Supplementary file 11 — Source data Fig. 6 [file 44319_2025_631_MOESM11_ESM.zip › Figure 6/6D-E/GSEA Broad Institute_low pH vs rest of the regions (high pH)/DESCARTES_ORGANOGENESIS_HEPATOCYTES.tsv]

NAME	SYMBOL	RANK IN GENE LIST	RANK METRIC SCORE	RUNNING ES	CORE ENRICHMENT
row_0	F7	10	2.1320888996124268	0.012982562	No
row_1	Apoc1	40	1.810664176940918	0.016982386	No
row_2	Stra6l	72	1.6525688171386719	0.019080354	No
row_3	Lonrf3	91	1.6065101623535156	0.025277438	No
row_4	Slc36a2	134	1.510269045829773	0.022511864	No
row_5	Mmp19	148	1.4748598337173462	0.029408693	No
row_6	Qpct	149	1.4740417003631592	0.040752806	No
row_7	Tmem37	152	1.4609872102737427	0.051311284	No
row_8	Pcolce2	184	1.401612639427185	0.051477913	No
row_9	Anpep	212	1.3607951402664185	0.052700747	No
row_10	Fgg	221	1.3520232439041138	0.060365148	No
row_11	Gdf15	231	1.328696846961975	0.06750745	No
row_12	Cd302	283	1.2370017766952515	0.059555583	No
row_13	Adk	356	1.1557326316833496	0.043784034	No
row_14	Fn1	520	0.9727350473403931	-0.004570915	No
row_15	Trf	541	0.9571846723556519	-0.004056156	No
row_16	Hc	562	0.9410709738731384	-0.0036654072	No
row_17	Phyhd1	620	0.872099757194519	-0.01648103	No
row_18	Pygl	633	0.8645076751708984	-0.013938841	No
row_19	Slc7a2	795	0.711094081401825	-0.06362219	No
row_20	Fmo2	845	0.6741744875907898	-0.07522037	No
row_21	G0s2	878	0.644508421421051	-0.08122294	No
row_22	Grb10	894	0.6337543725967407	-0.08148436	No
row_23	Emp2	915	0.6184316873550415	-0.08357662	No
row_24	Cys1	919	0.6173712611198425	-0.079853125	No
row_25	Fkbp5	935	0.6057575941085815	-0.08033001	No
row_26	C3	948	0.6020026803016663	-0.079808034	No
row_27	Ly75	1042	0.5421776175498962	-0.1074957	No
row_28	C1ra	1069	0.5266929864883423	-0.11234948	No
row_29	Sfmbt1	1073	0.5227031707763672	-0.10935454	No
row_30	Grk3	1095	0.5048473477363586	-0.11266352	No
row_31	Pecr	1110	-0.5018373131752014	-0.11359758	No
row_32	Nipsnap2	1112	-0.5019222497940063	-0.11007741	No
row_33	Osgin1	1138	-0.5064563751220703	-0.114744335	No
row_34	Cpm	1180	-0.5146054029464722	-0.12482988	No
row_35	Gpt2	1185	-0.5154861211776733	-0.12223307	No
row_36	Dop1b	1271	-0.5356138348579407	-0.1472306	No
row_37	Got2	1317	-0.5447638034820557	-0.15845437	No
row_38	Slc25a10	1343	-0.5512237548828125	-0.16277677	No
row_39	Acad11	1452	-0.5752384066581726	-0.19534875	No
row_40	Aldh4a1	1475	-0.5803899765014648	-0.19841895	No
row_41	Phyh	1502	-0.5868038535118103	-0.20281011	No
row_42	Ocln	1510	-0.5886788368225098	-0.20067775	No
row_43	Nt5e	1516	-0.5906801819801331	-0.19784485	No
row_44	Slc22a18	1519	-0.5912847518920898	-0.19397953	No
row_45	Dap	1535	-0.5951577425003052	-0.19453798	No
row_46	Fabp5	1603	-0.6166783571243286	-0.21274514	No
row_47	Usp18	1621	-0.6224128603935242	-0.21377902	No
row_48	Chdh	1650	-0.6325435638427734	-0.21850333	No
row_49	Ephx2	1664	-0.6374298930168152	-0.2180513	No
row_50	Tmem51	1721	-0.6618523597717285	-0.23214239	No
row_51	Echdc2	1769	-0.6785550117492676	-0.24302168	No
row_52	Als2cl	1771	-0.6794939637184143	-0.23813494	No
row_53	Tmem205	1833	-0.7015392780303955	-0.2536335	No
row_54	Galm	1846	-0.7054892182350159	-0.2523151	No
row_55	Synj2	1849	-0.7069390416145325	-0.24755973	No
row_56	Hadh	1869	-0.7111924290657043	-0.24859552	No
row_57	Siah2	1909	-0.7240251302719116	-0.25638422	No
row_58	Slc25a15	1921	-0.7284035682678223	-0.2545469	No
row_59	Akr1c13	1950	-0.7403762340545654	-0.25844136	No
row_60	Zfp395	1977	-0.7500485777854919	-0.2615762	No
row_61	Hip1r	2058	-0.7886157035827637	-0.2829137	No
row_62	Slc35d2	2060	-0.7887762188911438	-0.27718595	No
row_63	Aqp11	2068	-0.7943249940872192	-0.27347094	No
row_64	Bcas1	2102	-0.80616694688797	-0.278572	No
row_65	Mettl26	2118	-0.8146563768386841	-0.2774412	No
row_66	Atp8b1	2164	-0.8418242335319519	-0.28637883	No
row_67	Abcc10	2187	-0.8527317047119141	-0.2873531	No
row_68	Plekhg3	2244	-0.8870354294776917	-0.2997112	Yes
row_69	Lss	2249	-0.8903400897979736	-0.29422954	Yes
row_70	Sh3bgrl2	2257	-0.8973932266235352	-0.28972134	Yes
row_71	Grhpr	2258	-0.8976741433143616	-0.28281292	Yes
row_72	Hnf4a	2271	-0.9095340371131897	-0.2799242	Yes
row_73	Steap2	2281	-0.9145217537879944	-0.27596936	Yes
row_74	Herpud1	2283	-0.9152647852897644	-0.26926816	Yes
row_75	Stard10	2320	-0.9365302920341492	-0.27439368	Yes
row_76	Kyat1	2321	-0.9373244047164917	-0.2671801	Yes
row_77	Crot	2333	-0.9447425007820129	-0.26367784	Yes
row_78	Chmp4c	2343	-0.9538623094558716	-0.25942025	Yes
row_79	Sh3d19	2360	-0.9740601181983948	-0.25740528	Yes
row_80	Gpd1	2364	-0.9778314828872681	-0.25090772	Yes
row_81	2310039H08Rik	2388	-0.9971516132354736	-0.25111312	Yes
row_82	Pgm3	2398	-1.0058259963989258	-0.2464556	Yes
row_83	Faah	2427	-1.0272122621536255	-0.24814259	Yes
row_84	Cryz	2436	-1.0392522811889648	-0.24288523	Yes
row_85	Sdr42e1	2486	-1.0786150693893433	-0.25137088	Yes
row_86	Baiap2l2	2487	-1.0808219909667969	-0.24305294	Yes
row_87	Mgst2	2501	-1.094531536102295	-0.2390831	Yes
row_88	Rassf6	2502	-1.0962169170379639	-0.2306467	Yes
row_89	Tfcp2l1	2528	-1.1245630979537964	-0.23055673	Yes
row_90	Pex26	2545	-1.1449557542800903	-0.22722656	Yes
row_91	Grb7	2550	-1.1496294736862183	-0.21974944	Yes
row_92	Nadsyn1	2576	-1.1768640279769897	-0.21925695	Yes
row_93	2810459M11Rik	2581	-1.1854486465454102	-0.21150416	Yes
row_94	0610040J01Rik	2596	-1.207179307937622	-0.20700996	Yes
row_95	Pik3c2g	2614	-1.225944995880127	-0.20339909	Yes
row_96	Mcrip2	2640	-1.2666658163070679	-0.20221551	Yes
row_97	Hpn	2653	-1.2907477617263794	-0.19639301	Yes
row_98	Ngef	2666	-1.3118139505386353	-0.1904084	Yes
row_99	Slc39a4	2673	-1.3213589191436768	-0.18229482	Yes
row_100	Acsl1	2687	-1.3456779718399048	-0.17639215	Yes
row_101	Sec16b	2691	-1.349345326423645	-0.16703545	Yes
row_102	Slc44a3	2725	-1.4153709411621094	-0.1674481	Yes
row_103	Dgat2	2727	-1.4195177555084229	-0.15686618	Yes
row_104	Rhpn2	2740	-1.458014726638794	-0.1497564	Yes
row_105	Ugt2b34	2756	-1.4982837438583374	-0.14336447	Yes
row_106	Tst	2769	-1.5241413116455078	-0.1357458	Yes
row_107	Cfb	2772	-1.5285269021987915	-0.12466754	Yes
row_108	Psat1	2790	-1.5676218271255493	-0.11842715	Yes
row_109	Sytl5	2817	-1.626469373703003	-0.11481713	Yes
row_110	Gpr39	2825	-1.6504428386688232	-0.104513526	Yes
row_111	Krt20	2839	-1.7072460651397705	-0.09582827	Yes
row_112	Pdia5	2847	-1.7368271350860596	-0.08485986	Yes
row_113	Aspa	2862	-1.8192570209503174	-0.07565517	Yes
row_114	Shmt1	2871	-1.8595783710479736	-0.06408466	Yes
row_115	Plekhg6	2882	-1.906549096107483	-0.052837834	Yes
row_116	Hgfac	2903	-2.054940938949585	-0.043874826	Yes
row_117	Bdh1	2937	-2.2585601806640625	-0.03779836	Yes
row_118	Acnat1	2975	-2.692664623260498	-0.029751392	Yes
row_119	Cfi	2977	-2.744345188140869	-0.008973704	Yes
row_120	Itih2	3027	-3.881436824798584	0.0041109673	Yes
