# Supplementary material for: TMPRSS11B promotes an acidified microenvironment and immune suppression in squamous lung cancer
Source: EMBO Rep. 2025 Nov 10;26(24):6346–79. doi: 10.1038/s44319-025-00631-1 (PMC12714794; doi:10.1038/s44319-025-00631-1)
Supplement: Supplementary file 11 — Source data Fig. 6 [file 44319_2025_631_MOESM11_ESM.zip › Figure 6/6D-E/GSEA Broad Institute_low pH vs rest of the regions (high pH)/DESCARTES_ORGANOGENESIS_WHITE_BLOOD_CELLS.tsv]

NAME	SYMBOL	RANK IN GENE LIST	RANK METRIC SCORE	RUNNING ES	CORE ENRICHMENT
row_0	C1qb	2	2.291245460510254	0.008203133	Yes
row_1	C3ar1	4	2.2072079181671143	0.016433526	Yes
row_2	Slc37a2	5	2.1784870624542236	0.024906322	Yes
row_3	Apoe	6	2.176579475402832	0.033371698	Yes
row_4	Hk3	11	2.104745626449585	0.040141262	Yes
row_5	Ctss	14	2.0878746509552	0.047553424	Yes
row_6	Trem2	15	2.053086519241333	0.0555385	Yes
row_7	Hmox1	16	2.05072021484375	0.063514374	Yes
row_8	Cd180	18	1.9996838569641113	0.07093764	Yes
row_9	C1qc	20	1.9880777597427368	0.07831577	Yes
row_10	Myo1f	23	1.937294840812683	0.085142285	Yes
row_11	Mertk	24	1.9344767332077026	0.092666045	Yes
row_12	Cd300c2	26	1.896301507949829	0.09968723	Yes
row_13	Ms4a6d	27	1.8949761390686035	0.10705737	Yes
row_14	Lgmn	28	1.87798273563385	0.11436141	Yes
row_15	C1qa	29	1.8622111082077026	0.121604115	Yes
row_16	Cd300a	32	1.8493356704711914	0.12808853	Yes
row_17	Cd84	35	1.8252508640289307	0.13447927	Yes
row_18	Cd68	36	1.8200488090515137	0.14155799	Yes
row_19	Ms4a6c	37	1.8190028667449951	0.14863265	Yes
row_20	Fcgr1	38	1.8175337314605713	0.15570158	Yes
row_21	Mpeg1	42	1.7993717193603516	0.16163756	Yes
row_22	Slc15a3	44	1.795346736907959	0.1682661	Yes
row_23	Ctsb	46	1.7775893211364746	0.17482558	Yes
row_24	Slc11a1	48	1.769653558731079	0.18135418	Yes
row_25	Cd37	49	1.76252019405365	0.18820916	Yes
row_26	Napsa	50	1.7581552267074585	0.19504716	Yes
row_27	Cd36	52	1.7475942373275757	0.20148997	Yes
row_28	Sirpa	56	1.7017710208892822	0.20704636	Yes
row_29	Psap	59	1.6944637298583984	0.21292841	Yes
row_30	Rftn1	61	1.6900324821472168	0.21914737	Yes
row_31	Pik3r5	63	1.6849474906921387	0.22534652	Yes
row_32	Ly86	66	1.6772083044052124	0.23116148	Yes
row_33	Ms4a7	79	1.6233597993850708	0.23322593	Yes
row_34	Evi2a	81	1.6200807094573975	0.2391728	Yes
row_35	Tyrobp	83	1.6178566217422485	0.24511103	Yes
row_36	Spi1	86	1.6159619092941284	0.25068778	Yes
row_37	Fcer1g	95	1.596817970275879	0.25406542	Yes
row_38	C5ar1	96	1.596290946006775	0.2602739	Yes
row_39	Myo1g	99	1.5783859491348267	0.26570448	Yes
row_40	Lpxn	100	1.5757406949996948	0.27183303	Yes
row_41	Cd83	101	1.5750173330307007	0.27795875	Yes
row_42	Fcgr2b	102	1.5718578100204468	0.2840722	Yes
row_43	Fcgr3	108	1.5617022514343262	0.2883756	Yes
row_44	Arhgap9	110	1.5523724555969238	0.29405913	Yes
row_45	St6galnac4	111	1.5508801937103271	0.30009097	Yes
row_46	Sash3	114	1.545629858970642	0.30539417	Yes
row_47	Arhgap25	117	1.5356435775756836	0.31065854	Yes
row_48	Cybb	119	1.5352064371109009	0.3162753	Yes
row_49	Nfam1	120	1.5323842763900757	0.32223523	Yes
row_50	Rasa4	122	1.5313053131103516	0.3278368	Yes
row_51	Gusb	123	1.5299111604690552	0.3337871	Yes
row_52	Tmem106a	126	1.52157461643219	0.33899677	Yes
row_53	Lair1	127	1.5209559202194214	0.3449122	Yes
row_54	Pstpip1	129	1.5188857316970825	0.3504655	Yes
row_55	Cyth4	130	1.5170313119888306	0.3563657	Yes
row_56	Ctsd	136	1.5069302320480347	0.36045608	Yes
row_57	Cd53	139	1.4883981943130493	0.3655367	Yes
row_58	Pik3cd	144	1.4764851331710815	0.36986277	Yes
row_59	Cd48	146	1.4756879806518555	0.37524804	Yes
row_60	Gpr65	151	1.4614475965499878	0.37951565	Yes
row_61	Hcls1	156	1.4508724212646484	0.3837421	Yes
row_62	Npl	163	1.4408003091812134	0.38722116	Yes
row_63	Myo5a	165	1.4350132942199707	0.39244825	Yes
row_64	Slco2b1	166	1.4260677099227905	0.39799464	Yes
row_65	Cfp	168	1.4235994815826416	0.40317735	Yes
row_66	Vsir	170	1.4205082654953003	0.40834802	Yes
row_67	Tnfrsf1b	171	1.4121382236480713	0.41384026	Yes
row_68	Ccr5	173	1.4099949598312378	0.41897005	Yes
row_69	Nckap1l	182	1.402884602546692	0.42159343	Yes
row_70	Plcl2	188	1.394620418548584	0.425247	Yes
row_71	Emp3	191	1.3886504173278809	0.42993966	Yes
row_72	Ptgs1	192	1.388155221939087	0.43533862	Yes
row_73	Tnfrsf26	193	1.3841882944107056	0.44072214	Yes
row_74	Hexb	197	1.3790401220321655	0.44502333	Yes
row_75	Pla2g15	199	1.3780184984207153	0.45002875	Yes
row_76	Ncf1	201	1.3728086948394775	0.45501393	Yes
row_77	Cd300lf	205	1.367944598197937	0.45927194	Yes
row_78	Glipr1	208	1.3642209768295288	0.4638696	Yes
row_79	Nrros	209	1.3624498844146729	0.46916857	Yes
row_80	Slc29a3	219	1.3525164127349854	0.47124195	Yes
row_81	Dock2	229	1.332912802696228	0.4732391	Yes
row_82	Fnip2	230	1.329123616218567	0.47840846	Yes
row_83	Cd52	233	1.32326340675354	0.48284683	Yes
row_84	Tmem86a	236	1.318927526473999	0.4872683	Yes
row_85	Ctsz	242	1.3031272888183594	0.49056602	Yes
row_86	Csf1r	249	1.2922407388687134	0.4934673	Yes
row_87	Msr1	252	1.288046956062317	0.4977687	Yes
row_88	Ptprc	255	1.2831698656082153	0.5020511	Yes
row_89	Plxdc1	259	1.2751630544662476	0.5059483	Yes
row_90	Pip4k2a	260	1.2751630544662476	0.51090777	Yes
row_91	Prkcb	268	1.2630512714385986	0.5133414	Yes
row_92	Gm2a	274	1.2591054439544678	0.5164679	Yes
row_93	Ccr2	288	1.2340189218521118	0.51666397	Yes
row_94	Apobec1	291	1.230308175086975	0.5207408	Yes
row_95	Ctsa	302	1.2192492485046387	0.5219418	Yes
row_96	Man2b1	305	1.216484785079956	0.52596486	Yes
row_97	Kcnab2	319	1.2037538290023804	0.5260432	Yes
row_98	Apbb1ip	322	1.1968517303466797	0.5299899	Yes
row_99	Vav1	325	1.1924262046813965	0.5339194	Yes
row_100	Abhd12	330	1.1824852228164673	0.537102	Yes
row_101	Selplg	332	1.1815818548202515	0.54134345	Yes
row_102	Mctp1	335	1.179722785949707	0.54522353	Yes
row_103	Lgals3	344	1.1695560216903687	0.54693943	Yes
row_104	Crlf2	352	1.1635850667953491	0.5489862	Yes
row_105	Tfec	358	1.1536551713943481	0.55170256	Yes
row_106	Grn	365	1.1462130546569824	0.5540359	Yes
row_107	Inpp5d	367	1.1436282396316528	0.55812967	Yes
row_108	Dse	368	1.142863154411316	0.5625746	Yes
row_109	Adap2	372	1.1372953653335571	0.5659356	Yes
row_110	Nlrc5	374	1.133737564086914	0.56999093	Yes
row_111	Alox5ap	375	1.1333991289138794	0.57439905	Yes
row_112	Cd74	376	1.1330008506774902	0.5788057	Yes
row_113	Fxyd5	377	1.132738471031189	0.58321124	Yes
row_114	Havcr2	384	1.1190959215164185	0.5854391	Yes
row_115	Tmem104	392	1.1083887815475464	0.58727115	Yes
row_116	Parvg	393	1.1073670387268066	0.59157807	Yes
row_117	Ptafr	395	1.1059523820877075	0.5955253	Yes
row_118	B2m	402	1.097032070159912	0.5976674	Yes
row_119	Ccl9	411	1.0888608694076538	0.5990694	Yes
row_120	Dock10	440	1.057023525238037	0.59326553	Yes
row_121	Stard8	442	1.0527414083480835	0.59700584	Yes
row_122	Lcp2	449	1.046682596206665	0.59895205	Yes
row_123	Lsp1	459	1.0387792587280273	0.59980524	Yes
row_124	Unc93b1	464	1.037121295928955	0.6024225	Yes
row_125	Il10rb	469	1.0314792394638062	0.6050178	Yes
row_126	Dnase2a	472	1.0259220600128174	0.6082997	Yes
row_127	Hexa	476	1.0206493139266968	0.61120695	Yes
row_128	Tpp1	482	1.0098698139190674	0.6133641	Yes
row_129	Mrc1	502	0.9880755543708801	0.610479	Yes
row_130	Samhd1	505	0.9845665097236633	0.6136001	Yes
row_131	Tcirg1	509	0.9827802777290344	0.61636007	Yes
row_132	Coro1a	522	0.9700441360473633	0.6158836	Yes
row_133	Ctsc	525	0.966245710849762	0.6189334	Yes
row_134	Tifab	552	0.9488557577133179	0.61341697	Yes
row_135	Cyba	554	0.9469895958900452	0.616746	Yes
row_136	Dennd4b	557	0.944132387638092	0.6197098	Yes
row_137	Hck	581	0.9181651473045349	0.6151363	Yes
row_138	Ehd4	595	0.9006980061531067	0.614036	Yes
row_139	Il3ra	609	0.882656991481781	0.61286557	Yes
row_140	Blvra	612	0.878363311290741	0.6155735	Yes
row_141	Irf5	624	0.8707235455513	0.61506486	Yes
row_142	Laptm5	659	0.8437128663063049	0.6063067	Yes
row_143	Irf8	663	0.8395429253578186	0.6085096	Yes
row_144	Actr3	665	0.8383861780166626	0.6114162	Yes
row_145	Cerk	676	0.8298768997192383	0.61110276	Yes
row_146	Tbc1d4	682	0.8256343603134155	0.6125434	Yes
row_147	Rnase4	691	0.8172346353530884	0.612889	Yes
row_148	Il6ra	700	0.8102437257766724	0.6132074	Yes
row_149	Arrb2	718	0.7964908480644226	0.6102854	Yes
row_150	H2-D1	722	0.7936084270477295	0.61230963	Yes
row_151	Snx30	739	0.7714868187904358	0.6096445	Yes
row_152	Ifngr1	740	0.7702280282974243	0.61264014	Yes
row_153	Tmem268	745	0.7667622566223145	0.61420584	Yes
row_154	Slc38a6	761	0.7518011927604675	0.6118182	Yes
row_155	Abr	764	0.7474594712257385	0.6140171	Yes
row_156	Pik3ap1	765	0.7467424869537354	0.6169214	Yes
row_157	Ccl6	772	0.7361812591552734	0.61766	Yes
row_158	Cebpb	773	0.7358120083808899	0.6205218	Yes
row_159	Cst3	782	0.7234262824058533	0.62050253	Yes
row_160	Rab20	811	0.699690043926239	0.61330885	Yes
row_161	Abcd1	815	0.6970807313919067	0.6149577	Yes
row_162	Grb2	816	0.6954764723777771	0.6176626	Yes
row_163	H2-K1	818	0.691962480545044	0.61999977	Yes
row_164	Fgd2	824	0.6858121156692505	0.6208965	Yes
row_165	Plgrkt	836	0.679110050201416	0.6196426	Yes
row_166	Psmb8	838	0.6783369183540344	0.6219268	Yes
row_167	Dab2	867	0.6511961817741394	0.61454445	No
row_168	Gmip	871	0.6495585441589355	0.61600846	No
row_169	Ctsh	890	0.6370705366134644	0.6121123	No
row_170	Blnk	895	0.6335071325302124	0.6131598	No
row_171	Fam111a	901	0.6287530064582825	0.6138346	No
row_172	Slfn2	908	0.6238981485366821	0.6141365	No
row_173	Csf3r	924	0.6146820187568665	0.6112156	No
row_174	Stk17b	930	0.6094557046890259	0.6118154	No
row_175	Fes	931	0.6093218326568604	0.6141852	No
row_176	Rhog	932	0.6089158058166504	0.6165535	No
row_177	Sdcbp	945	0.6024978756904602	0.6146475	No
row_178	Coro7	946	0.6021376252174377	0.6169894	No
row_179	P2rx7	951	0.59940105676651	0.61790425	No
row_180	H2-M3	955	0.5979029536247253	0.6191673	No
row_181	Ifnar2	958	0.5968783497810364	0.6207805	No
row_182	Paqr7	963	0.5921369194984436	0.6216671	No
row_183	Prkcd	984	0.5740846395492554	0.6168178	No
row_184	Lrmda	999	0.5637771487236023	0.61405295	No
row_185	Hfe	1001	0.5623486042022705	0.615886	No
row_186	Erp29	1003	0.5622861981391907	0.61771876	No
row_187	Nr1h3	1011	0.5566877722740173	0.6174052	No
row_188	Cfh	1030	0.5479205250740051	0.6131622	No
row_189	Nagpa	1032	0.5477709174156189	0.61493856	No
row_190	Lamp1	1051	0.5362988710403442	0.6106505	No
row_191	Iqgap1	1058	0.5340092182159424	0.61060274	No
row_192	Atg7	1067	0.52860426902771	0.6098258	No
row_193	Cd44	1072	0.523080050945282	0.6104438	No
row_194	Litaf	1084	0.5174400806427002	0.6085611	No
row_195	Ptpn6	1096	0.504647970199585	0.6066286	No
row_196	Madd	1135	-0.5059258937835693	0.5951402	No
row_197	Zfp710	1427	-0.570747435092926	0.4943147	No
row_198	Tcn2	1491	-0.5834068655967712	0.47427496	No
row_199	Casp4	1495	-0.5848762392997742	0.4754874	No
row_200	Rnf213	1561	-0.6036440134048462	0.45481816	No
row_201	Dtx3l	1644	-0.6313194036483765	0.42823675	No
row_202	Pycard	2022	-0.7705730199813843	0.29773515	No
row_203	Jdp2	2042	-0.779529333114624	0.29403892	No
row_204	Ighm	2137	-0.8221907615661621	0.26395056	No
row_205	Snx6	2190	-0.8544276356697083	0.24886009	No
row_206	Map3k5	2330	-0.9419613480567932	0.2033027	No
row_207	Galnt6	2353	-0.9669049978256226	0.19927292	No
row_208	Ly6e	2392	-1.0011298656463623	0.18971053	No
row_209	Cyp27a1	2463	-1.0601507425308228	0.16904624	No
row_210	Engase	2512	-1.1081080436706543	0.15635884	No
row_211	Il18	2586	-1.1909141540527344	0.1351408	No
row_212	Ptpn22	2611	-1.2234591245651245	0.13140063	No
row_213	Plac8	2695	-1.3528770208358765	0.10727144	No
row_214	Tlr2	2819	-1.629252314567566	0.070052855	No
row_215	Cela1	2888	-1.9275754690170288	0.053470463	No
