# Supplementary material for: TMPRSS11B promotes an acidified microenvironment and immune suppression in squamous lung cancer
Source: EMBO Rep. 2025 Nov 10;26(24):6346–79. doi: 10.1038/s44319-025-00631-1 (PMC12714794; doi:10.1038/s44319-025-00631-1)
Supplement: Supplementary file 11 — Source data Fig. 6 [file 44319_2025_631_MOESM11_ESM.zip › Figure 6/6D-E/GSEA Broad Institute_low pH vs rest of the regions (high pH)/gene_set_sizes.tsv]

NAME	ORIGINAL SIZE	AFTER RESTRICTING TO DATASET	STATUS
DESCARTES_ORGANOGENESIS_CARDIAC_MUSCLE_LINEAGES	206	19
DESCARTES_ORGANOGENESIS_CHOLINERGIC_NEURONS	85		Rejected!
DESCARTES_ORGANOGENESIS_CHONDROCYTES_AND_OSTEOBLASTS	37		Rejected!
DESCARTES_ORGANOGENESIS_CHONDROCYTE_PROGENITORS	78		Rejected!
DESCARTES_ORGANOGENESIS_CONNECTIVE_TISSUE_PROGENITOR	65		Rejected!
DESCARTES_ORGANOGENESIS_DEFINITIVE_ERYTHROID_LINEAGE	52		Rejected!
DESCARTES_ORGANOGENESIS_EARLY_MESENCHYME	11		Rejected!
DESCARTES_ORGANOGENESIS_ENDOTHELIAL_CELLS	294	112
DESCARTES_ORGANOGENESIS_EPENDYMAL_CELL	312		Rejected!
DESCARTES_ORGANOGENESIS_EPITHELIAL_CELLS	192	82
DESCARTES_ORGANOGENESIS_EXCITATORY_NEURONS	45		Rejected!
DESCARTES_ORGANOGENESIS_GRANULE_NEURONS	57		Rejected!
DESCARTES_ORGANOGENESIS_HEPATOCYTES	585	121
DESCARTES_ORGANOGENESIS_INHIBITORY_INTERNEURONS	42		Rejected!
DESCARTES_ORGANOGENESIS_INHIBITORY_NEURONS	44		Rejected!
DESCARTES_ORGANOGENESIS_INHIBITORY_NEURON_PROGENITORS	37		Rejected!
DESCARTES_ORGANOGENESIS_INTERMEDIATE_MESODERM	42		Rejected!
DESCARTES_ORGANOGENESIS_ISTHMIC_ORGANIZER_CELLS	19		Rejected!
DESCARTES_ORGANOGENESIS_JAW_AND_TOOTH_PROGENITORS	23		Rejected!
DESCARTES_ORGANOGENESIS_LENS	30		Rejected!
DESCARTES_ORGANOGENESIS_LIMB_MESENCHYME	43		Rejected!
DESCARTES_ORGANOGENESIS_MEGAKARYOCYTES	172	35
DESCARTES_ORGANOGENESIS_MELANOCYTES	77	16
DESCARTES_ORGANOGENESIS_MYOCYTES	144		Rejected!
DESCARTES_ORGANOGENESIS_NEURAL_PROGENITOR_CELLS	59		Rejected!
DESCARTES_ORGANOGENESIS_NEURAL_TUBE	26		Rejected!
DESCARTES_ORGANOGENESIS_NOTOCHORD_CELLS	77		Rejected!
DESCARTES_ORGANOGENESIS_NUETROPHILS	40		Rejected!
DESCARTES_ORGANOGENESIS_OLIGODENDROCYTE_PROGENITORS	24		Rejected!
DESCARTES_ORGANOGENESIS_OSTEOBLASTS	24		Rejected!
DESCARTES_ORGANOGENESIS_POSTMITOTIC_PREMATURE_NEURONS	23		Rejected!
DESCARTES_ORGANOGENESIS_PREMATURE_OLIGODENDROCYTE	50		Rejected!
DESCARTES_ORGANOGENESIS_PRIMITIVE_ERYTHROID_LINEAGE	528	106
DESCARTES_ORGANOGENESIS_RADIAL_GLIA	24		Rejected!
DESCARTES_ORGANOGENESIS_SCHWANN_CELL_PRECURSOR	95	16
DESCARTES_ORGANOGENESIS_SENSORY_NEURONS	131	17
DESCARTES_ORGANOGENESIS_STROMAL_CELLS	226	29
DESCARTES_ORGANOGENESIS_WHITE_BLOOD_CELLS	644	216
TABULA_MURIS_SENISTRACHEA_SMOOTH_MUSCLE_CELL_OF_TRACHEA_AGEING	22		Rejected!
TABULA_MURIS_SENIS_AORTA_AORTIC_ENDOTHELIAL_CELL_AGEING	302	85
TABULA_MURIS_SENIS_AORTA_FIBROBLAST_OF_CARDIAC_TISSUE_AGEING	696	170
TABULA_MURIS_SENIS_AORTA_PROFESSIONAL_ANTIGEN_PRESENTING_CELL_AGEING	125	54
TABULA_MURIS_SENIS_BLADDER_BLADDER_CELL_AGEING	312	85
TABULA_MURIS_SENIS_BLADDER_BLADDER_UROTHELIAL_CELL_AGEING	156	55
TABULA_MURIS_SENIS_BLADDER_ENDOTHELIAL_CELL_AGEING	409	115
TABULA_MURIS_SENIS_BLADDER_LEUKOCYTE_AGEING	15		Rejected!
TABULA_MURIS_SENIS_BRAIN_MYELOID_MACROPHAGE_AGEING	50	16
TABULA_MURIS_SENIS_BRAIN_MYELOID_MICROGLIAL_CELL_AGEING	330	103
TABULA_MURIS_SENIS_BRAIN_NON_MYELOID_ASTROCYTE_AGEING	458	108
TABULA_MURIS_SENIS_BRAIN_NON_MYELOID_BRAIN_PERICYTE_AGEING	747	142
TABULA_MURIS_SENIS_BRAIN_NON_MYELOID_ENDOTHELIAL_CELL_AGEING	370	82
TABULA_MURIS_SENIS_BRAIN_NON_MYELOID_INTERNEURON_AGEING	54		Rejected!
TABULA_MURIS_SENIS_BRAIN_NON_MYELOID_NEURON_AGEING	947	188
TABULA_MURIS_SENIS_BRAIN_NON_MYELOID_OLIGODENDROCYTE_AGEING	1102	174
TABULA_MURIS_SENIS_BRAIN_NON_MYELOID_OLIGODENDROCYTE_PRECURSOR_CELL_AGEING	431	88
TABULA_MURIS_SENIS_BROWN_ADIPOSE_TISSUE_B_CELL_AGEING	292	84
TABULA_MURIS_SENIS_BROWN_ADIPOSE_TISSUE_ENDOTHELIAL_CELL_AGEING	209	62
TABULA_MURIS_SENIS_BROWN_ADIPOSE_TISSUE_MESENCHYMAL_STEM_CELL_OF_ADIPOSE_AGEING	1031	215
TABULA_MURIS_SENIS_BROWN_ADIPOSE_TISSUE_MYELOID_CELL_AGEING	228	68
TABULA_MURIS_SENIS_BROWN_ADIPOSE_TISSUE_T_CELL_AGEING	89	31
TABULA_MURIS_SENIS_DIAPHRAGM_B_CELL_AGEING	14		Rejected!
TABULA_MURIS_SENIS_DIAPHRAGM_ENDOTHELIAL_CELL_AGEING	26		Rejected!
TABULA_MURIS_SENIS_DIAPHRAGM_MACROPHAGE_AGEING	26		Rejected!
TABULA_MURIS_SENIS_DIAPHRAGM_MESENCHYMAL_STEM_CELL_AGEING	366	57
TABULA_MURIS_SENIS_DIAPHRAGM_SKELETAL_MUSCLE_SATELLITE_CELL_AGEING	246	29
TABULA_MURIS_SENIS_GONADAL_ADIPOSE_TISSUE_B_CELL_AGEING	91	26
TABULA_MURIS_SENIS_GONADAL_ADIPOSE_TISSUE_ENDOTHELIAL_CELL_AGEING	1051	228
TABULA_MURIS_SENIS_GONADAL_ADIPOSE_TISSUE_MESENCHYMAL_STEM_CELL_OF_ADIPOSE_AGEING	694	182
TABULA_MURIS_SENIS_GONADAL_ADIPOSE_TISSUE_MYELOID_CELL_AGEING	310	87
TABULA_MURIS_SENIS_GONADAL_ADIPOSE_TISSUE_T_CELL_AGEING	18		Rejected!
TABULA_MURIS_SENIS_HEART_AND_AORTA_CARDIOMYOCYTE_AGEING	113		Rejected!
TABULA_MURIS_SENIS_HEART_AND_AORTA_ENDOCARDIAL_CELL_AGEING	40		Rejected!
TABULA_MURIS_SENIS_HEART_AND_AORTA_ENDOTHELIAL_CELL_OF_CORONARY_ARTERY_AGEING	246	77
TABULA_MURIS_SENIS_HEART_AND_AORTA_FIBROBLAST_OF_CARDIAC_TISSUE_AGEING	313	86
TABULA_MURIS_SENIS_HEART_AND_AORTA_LEUKOCYTE_AGEING	129	40
TABULA_MURIS_SENIS_HEART_AND_AORTA_SMOOTH_MUSCLE_CELL_AGEING	55	19
TABULA_MURIS_SENIS_HEART_ATRIAL_MYOCYTE_AGEING	135	30
TABULA_MURIS_SENIS_HEART_ENDOCARDIAL_CELL_AGEING	52		Rejected!
TABULA_MURIS_SENIS_HEART_ENDOTHELIAL_CELL_OF_CORONARY_ARTERY_AGEING	132	45
TABULA_MURIS_SENIS_HEART_FIBROBLAST_OF_CARDIAC_TISSUE_AGEING	231	73
TABULA_MURIS_SENIS_HEART_MONOCYTE_AGEING	139	49
TABULA_MURIS_SENIS_HEART_T_CELL_AGEING	12		Rejected!
TABULA_MURIS_SENIS_HEART_VALVE_CELL_AGEING	118	34
TABULA_MURIS_SENIS_HEART_VENTRICULAR_MYOCYTE_AGEING	115	28
TABULA_MURIS_SENIS_KIDNEY_BRUSH_CELL_AGEING	62	18
TABULA_MURIS_SENIS_KIDNEY_EPITHELIAL_CELL_OF_PROXIMAL_TUBULE_AGEING	393	67
TABULA_MURIS_SENIS_KIDNEY_FENESTRATED_CELL_AGEING	81	27
TABULA_MURIS_SENIS_KIDNEY_FIBROBLAST_AGEING	38		Rejected!
TABULA_MURIS_SENIS_KIDNEY_KIDNEY_COLLECTING_DUCT_EPITHELIAL_CELL_AGEING	18		Rejected!
TABULA_MURIS_SENIS_KIDNEY_KIDNEY_COLLECTING_DUCT_PRINCIPAL_CELL_AGEING	380	96
TABULA_MURIS_SENIS_KIDNEY_KIDNEY_CORTEX_ARTERY_CELL_AGEING	32	18
TABULA_MURIS_SENIS_KIDNEY_KIDNEY_DISTAL_CONVOLUTED_TUBULE_EPITHELIAL_CELL_AGEING	109	26
TABULA_MURIS_SENIS_KIDNEY_KIDNEY_LOOP_OF_HENLE_ASCENDING_LIMB_EPITHELIAL_CELL_AGEING	6		Rejected!
TABULA_MURIS_SENIS_KIDNEY_KIDNEY_LOOP_OF_HENLE_THICK_ASCENDING_LIMB_EPITHELIAL_CELL_AGEING	220	60
TABULA_MURIS_SENIS_KIDNEY_KIDNEY_MESANGIAL_CELL_AGEING	25	18
TABULA_MURIS_SENIS_KIDNEY_KIDNEY_PROXIMAL_CONVOLUTED_TUBULE_EPITHELIAL_CELL_AGEING	182	41
TABULA_MURIS_SENIS_KIDNEY_MACROPHAGE_AGEING	117	49
TABULA_MURIS_SENIS_KIDNEY_PODOCYTE_AGEING	196	60
TABULA_MURIS_SENIS_KIDNEY_T_CELL_AGEING	61	20
TABULA_MURIS_SENIS_LARGE_INTESTINE_BRUSH_CELL_OF_EPITHELIUM_PROPER_OF_LARGE_INTESTINE_AGEING	20		Rejected!
TABULA_MURIS_SENIS_LARGE_INTESTINE_ENTEROCYTE_OF_EPITHELIUM_OF_LARGE_INTESTINE_AGEING	1183	215
TABULA_MURIS_SENIS_LARGE_INTESTINE_INTESTINAL_CRYPT_STEM_CELL_AGEING	382	89
TABULA_MURIS_SENIS_LARGE_INTESTINE_LARGE_INTESTINE_GOBLET_CELL_AGEING	803	169
TABULA_MURIS_SENIS_LARGE_INTESTINE_SECRETORY_CELL_AGEING	715	146
TABULA_MURIS_SENIS_LIMB_MUSCLE_B_CELL_AGEING	219	53
TABULA_MURIS_SENIS_LIMB_MUSCLE_ENDOTHELIAL_CELL_AGEING	139	44
TABULA_MURIS_SENIS_LIMB_MUSCLE_MACROPHAGE_AGEING	121	39
TABULA_MURIS_SENIS_LIMB_MUSCLE_MESENCHYMAL_STEM_CELL_AGEING	181	60
TABULA_MURIS_SENIS_LIMB_MUSCLE_SCHWANN_CELL_AGEING	11		Rejected!
TABULA_MURIS_SENIS_LIMB_MUSCLE_SKELETAL_MUSCLE_SATELLITE_CELL_AGEING	116	31
TABULA_MURIS_SENIS_LIMB_MUSCLE_SMOOTH_MUSCLE_CELL_AGEING	91	22
TABULA_MURIS_SENIS_LIMB_MUSCLE_T_CELL_AGEING	230	69
TABULA_MURIS_SENIS_LIVER_ENDOTHELIAL_CELL_OF_HEPATIC_SINUSOID_AGEING	410	92
TABULA_MURIS_SENIS_LIVER_HEPATOCYTE_AGEING	138	34
TABULA_MURIS_SENIS_LIVER_MATURE_NK_T_CELL_AGEING	114	27
TABULA_MURIS_SENIS_LIVER_MYELOID_LEUKOCYTE_AGEING	43		Rejected!
TABULA_MURIS_SENIS_LIVER_NK_CELL_AGEING	288	58
TABULA_MURIS_SENIS_LUNG_ADVENTITIAL_CELL_AGEING	215	54
TABULA_MURIS_SENIS_LUNG_ALVEOLAR_MACROPHAGE_AGEING	159	63
TABULA_MURIS_SENIS_LUNG_BRONCHIAL_SMOOTH_MUSCLE_CELL_AGEING	149	53
TABULA_MURIS_SENIS_LUNG_B_CELL_AGEING	83	38
TABULA_MURIS_SENIS_LUNG_CD4_POSITIVE_ALPHA_BETA_T_CELL_AGEING	138	40
TABULA_MURIS_SENIS_LUNG_CD8_POSITIVE_ALPHA_BETA_T_CELL_AGEING	33		Rejected!
TABULA_MURIS_SENIS_LUNG_CLASSICAL_MONOCYTE_AGEING	422	57
TABULA_MURIS_SENIS_LUNG_ENDOTHELIAL_CELL_OF_LYMPHATIC_VESSEL_AGEING	9		Rejected!
TABULA_MURIS_SENIS_LUNG_FIBROBLAST_OF_LUNG_AGEING	211	73
TABULA_MURIS_SENIS_LUNG_INTERMEDIATE_MONOCYTE_AGEING	395	76
TABULA_MURIS_SENIS_LUNG_MATURE_NK_T_CELL_AGEING	16		Rejected!
TABULA_MURIS_SENIS_LUNG_MYELOID_DENDRITIC_CELL_AGEING	7		Rejected!
TABULA_MURIS_SENIS_LUNG_NEUTROPHIL_AGEING	17		Rejected!
TABULA_MURIS_SENIS_LUNG_NK_CELL_AGEING	65		Rejected!
TABULA_MURIS_SENIS_LUNG_NON_CLASSICAL_MONOCYTE_AGEING	41	18
TABULA_MURIS_SENIS_LUNG_PULMONARY_INTERSTITIAL_FIBROBLAST_AGEING	19		Rejected!
TABULA_MURIS_SENIS_LUNG_SMOOTH_MUSCLE_CELL_OF_THE_PULMONARY_ARTERY_AGEING	10		Rejected!
TABULA_MURIS_SENIS_LUNG_TYPE_II_PNEUMOCYTE_AGEING	38		Rejected!
TABULA_MURIS_SENIS_LUNG_T_CELL_AGEING	7		Rejected!
TABULA_MURIS_SENIS_LUNG_VEIN_ENDOTHELIAL_CELL_AGEING	10		Rejected!
TABULA_MURIS_SENIS_MAMMARY_GLAND_BASAL_CELL_AGEING	306	109
TABULA_MURIS_SENIS_MAMMARY_GLAND_B_CELL_AGEING	298	97
TABULA_MURIS_SENIS_MAMMARY_GLAND_ENDOTHELIAL_CELL_AGEING	531	123
TABULA_MURIS_SENIS_MAMMARY_GLAND_LUMINAL_EPITHELIAL_CELL_OF_MAMMARY_GLAND_AGEING	332	116
TABULA_MURIS_SENIS_MAMMARY_GLAND_MACROPHAGE_AGEING	82	33
TABULA_MURIS_SENIS_MAMMARY_GLAND_STROMAL_CELL_AGEING	333	95
TABULA_MURIS_SENIS_MAMMARY_GLAND_T_CELL_AGEING	513	126
TABULA_MURIS_SENIS_MARROW_BASOPHIL_AGEING	5		Rejected!
TABULA_MURIS_SENIS_MARROW_CD4_POSITIVE_ALPHA_BETA_T_CELL_AGEING	41		Rejected!
TABULA_MURIS_SENIS_MARROW_EARLY_PRO_B_CELL_AGEING	5		Rejected!
TABULA_MURIS_SENIS_MARROW_ERYTHROBLAST_AGEING	190	27
TABULA_MURIS_SENIS_MARROW_GRANULOCYTE_AGEING	65	27
TABULA_MURIS_SENIS_MARROW_GRANULOCYTE_MONOCYTE_PROGENITOR_CELL_AGEING	186	34
TABULA_MURIS_SENIS_MARROW_GRANULOCYTOPOIETIC_CELL_AGEING	107	39
TABULA_MURIS_SENIS_MARROW_HEMATOPOIETIC_PRECURSOR_CELL_AGEING	103	39
TABULA_MURIS_SENIS_MARROW_HEMATOPOIETIC_STEM_CELL_AGEING	694	147
TABULA_MURIS_SENIS_MARROW_IMMATURE_B_CELL_AGEING	238	37
TABULA_MURIS_SENIS_MARROW_LATE_PRO_B_CELL_AGEING	250	40
TABULA_MURIS_SENIS_MARROW_MACROPHAGE_AGEING	177	41
TABULA_MURIS_SENIS_MARROW_MATURE_ALPHA_BETA_T_CELL_AGEING	602	101
TABULA_MURIS_SENIS_MARROW_MEGAKARYOCYTE_ERYTHROID_PROGENITOR_CELL_AGEING	40		Rejected!
TABULA_MURIS_SENIS_MARROW_MONOCYTE_AGEING	54	16
TABULA_MURIS_SENIS_MARROW_NAIVE_B_CELL_AGEING	305	56
TABULA_MURIS_SENIS_MARROW_NAIVE_T_CELL_AGEING	47	20
TABULA_MURIS_SENIS_MARROW_NK_CELL_AGEING	529	91
TABULA_MURIS_SENIS_MARROW_PRECURSOR_B_CELL_AGEING	133	31
TABULA_MURIS_SENIS_MARROW_PROERYTHROBLAST_AGEING	72	16
TABULA_MURIS_SENIS_MARROW_PROMONOCYTE_AGEING	94	27
TABULA_MURIS_SENIS_MESENTERIC_ADIPOSE_TISSUE_B_CELL_AGEING	74	32
TABULA_MURIS_SENIS_MESENTERIC_ADIPOSE_TISSUE_CD4_POSITIVE_ALPHA_BETA_T_CELL_AGEING	67	25
TABULA_MURIS_SENIS_MESENTERIC_ADIPOSE_TISSUE_CD8_POSITIVE_ALPHA_BETA_T_CELL_AGEING	19		Rejected!
TABULA_MURIS_SENIS_MESENTERIC_ADIPOSE_TISSUE_ENDOTHELIAL_CELL_AGEING	74	22
TABULA_MURIS_SENIS_MESENTERIC_ADIPOSE_TISSUE_MACROPHAGE_AGEING	77	24
TABULA_MURIS_SENIS_MESENTERIC_ADIPOSE_TISSUE_MESENCHYMAL_STEM_CELL_OF_ADIPOSE_AGEING	664	166
TABULA_MURIS_SENIS_MESENTERIC_ADIPOSE_TISSUE_MYELOID_CELL_AGEING	15		Rejected!
TABULA_MURIS_SENIS_PANCREAS_ENDOTHELIAL_CELL_AGEING	293	56
TABULA_MURIS_SENIS_PANCREAS_LEUKOCYTE_AGEING	47	16
TABULA_MURIS_SENIS_PANCREAS_PANCREATIC_ACINAR_CELL_AGEING	5		Rejected!
TABULA_MURIS_SENIS_PANCREAS_PANCREATIC_ALPHA_CELL_AGEING	137	36
TABULA_MURIS_SENIS_PANCREAS_PANCREATIC_BETA_CELL_AGEING	209	48
TABULA_MURIS_SENIS_PANCREAS_PANCREATIC_DELTA_CELL_AGEING	199	47
TABULA_MURIS_SENIS_PANCREAS_PANCREATIC_DUCTAL_CELL_AGEING	283	73
TABULA_MURIS_SENIS_PANCREAS_PANCREATIC_POLYPEPTIDE_CELL_AGEING	121	28
TABULA_MURIS_SENIS_PANCREAS_PANCREATIC_STELLATE_CELL_AGEING	7		Rejected!
TABULA_MURIS_SENIS_SKIN_BASAL_CELL_OF_EPIDERMIS_AGEING	965	210
TABULA_MURIS_SENIS_SKIN_BULGE_KERATINOCYTE_AGEING	863	183
TABULA_MURIS_SENIS_SKIN_EPIDERMAL_CELL_AGEING	604	159
TABULA_MURIS_SENIS_SPLEEN_B_CELL_AGEING	101	41
TABULA_MURIS_SENIS_SPLEEN_CD4_POSITIVE_ALPHA_BETA_T_CELL_AGEING	186	54
TABULA_MURIS_SENIS_SPLEEN_CD8_POSITIVE_ALPHA_BETA_T_CELL_AGEING	182	58
TABULA_MURIS_SENIS_SPLEEN_GRANULOCYTE_AGEING	225	38
TABULA_MURIS_SENIS_SPLEEN_MACROPHAGE_AGEING	121	50
TABULA_MURIS_SENIS_SPLEEN_MACROPHAGE_DENDRITIC_CELL_PROGENITOR_AGEING	8		Rejected!
TABULA_MURIS_SENIS_SPLEEN_MATURE_NK_T_CELL_AGEING	123	18
TABULA_MURIS_SENIS_SPLEEN_MEGAKARYOCYTE_ERYTHROID_PROGENITOR_CELL_AGEING	72	16
TABULA_MURIS_SENIS_SPLEEN_NK_CELL_AGEING	92	16
TABULA_MURIS_SENIS_SPLEEN_PLASMA_CELL_AGEING	6		Rejected!
TABULA_MURIS_SENIS_SPLEEN_PROERYTHROBLAST_AGEING	1114	132
TABULA_MURIS_SENIS_SPLEEN_T_CELL_AGEING	257	60
TABULA_MURIS_SENIS_SUBCUTANEOUS_ADIPOSE_TISSUE_B_CELL_AGEING	125	47
TABULA_MURIS_SENIS_SUBCUTANEOUS_ADIPOSE_TISSUE_ENDOTHELIAL_CELL_AGEING	170	58
TABULA_MURIS_SENIS_SUBCUTANEOUS_ADIPOSE_TISSUE_EPITHELIAL_CELL_AGEING	555	139
TABULA_MURIS_SENIS_SUBCUTANEOUS_ADIPOSE_TISSUE_MESENCHYMAL_STEM_CELL_OF_ADIPOSE_AGEING	262	90
TABULA_MURIS_SENIS_SUBCUTANEOUS_ADIPOSE_TISSUE_MYELOID_CELL_AGEING	202	71
TABULA_MURIS_SENIS_THYMUS_DN4_THYMOCYTE_AGEING	225	46
TABULA_MURIS_SENIS_THYMUS_IMMATURE_T_CELL_AGEING	5		Rejected!
TABULA_MURIS_SENIS_THYMUS_PROFESSIONAL_ANTIGEN_PRESENTING_CELL_AGEING	76		Rejected!
TABULA_MURIS_SENIS_THYMUS_THYMOCYTE_AGEING	672	81
TABULA_MURIS_SENIS_TONGUE_BASAL_CELL_OF_EPIDERMIS_AGEING	148	39
TABULA_MURIS_SENIS_TONGUE_KERATINOCYTE_AGEING	45	18
TABULA_MURIS_SENIS_TONGUE_LANGERHANS_CELL_AGEING	20		Rejected!
TABULA_MURIS_SENIS_TRACHEA_BASAL_EPITHELIAL_CELL_OF_TRACHEOBRONCHIAL_TREE_AGEING	22		Rejected!
TABULA_MURIS_SENIS_TRACHEA_ENDOTHELIAL_CELL_AGEING	208	46
TABULA_MURIS_SENIS_TRACHEA_FIBROBLAST_AGEING	116	33
TABULA_MURIS_SENIS_TRACHEA_GRANULOCYTE_AGEING	37		Rejected!
TABULA_MURIS_SENIS_TRACHEA_MACROPHAGE_AGEING	77	16
TABULA_MURIS_SENIS_TRACHEA_T_CELL_AGEING	439	68
ZHANG_UTERUS_C0_MATURATIONAL_UP	9		Rejected!
ZHANG_UTERUS_C0_SECRETORY_STROMAL3_NPPC_HIGH_CELL	399	102
ZHANG_UTERUS_C10_STROMAL2_RETNLG_HIGH_CELL	47	24
ZHANG_UTERUS_C11_SMOOTH_MUSCLE_CELL	36		Rejected!
ZHANG_UTERUS_C12_MONOCYTE	171	104
ZHANG_UTERUS_C13_EPITHELIAL1_CELL	367	80
ZHANG_UTERUS_C14_ENDOTHELIAL_MMRN1_HIGH_CELL	46	17
ZHANG_UTERUS_C15_B_CELL	68	18
ZHANG_UTERUS_C1_PROLIFERATIVE_STROMAL1_MGP_HIGH_CELL	355	102
ZHANG_UTERUS_C1_REGENERATIVE_UP	349	95
ZHANG_UTERUS_C2_REGENERATIVE_UP	90	23
ZHANG_UTERUS_C2_SECRETORY_STROMAL3_RAMP3_HIGH_CELL	280	70
ZHANG_UTERUS_C3_PROLIFERATIVE_STROMAL1_STROCXCL14_HIGH_CELL	78	27
ZHANG_UTERUS_C4_MYOFIBROBLAST	411	106
ZHANG_UTERUS_C5_MACROPHAGE	165	100
ZHANG_UTERUS_C6_ENDOTHELIAL_PLVAP_HIGH_CELL	133	58
ZHANG_UTERUS_C7_EPITHELIAL2_CELL	882	166
ZHANG_UTERUS_C8_NK_CELL	180	52
ZHANG_UTERUS_C9_DENDRITIC_CELL	94	53
