# Supplementary material for: TMPRSS11B promotes an acidified microenvironment and immune suppression in squamous lung cancer
Source: EMBO Rep. 2025 Nov 10;26(24):6346–79. doi: 10.1038/s44319-025-00631-1 (PMC12714794; doi:10.1038/s44319-025-00631-1)
Supplement: Supplementary file 11 — Source data Fig. 6 [file 44319_2025_631_MOESM11_ESM.zip › Figure 6/6D-E/GSEA Broad Institute_low pH vs rest of the regions (high pH)/gsea_report_for_na_pos_1723659072606.tsv]

NAME	GS<br> follow link to MSigDB	GS DETAILS	SIZE	ES	NES	NOM p-val	FDR q-val	FWER p-val	RANK AT MAX	LEADING EDGE
DESCARTES_ORGANOGENESIS_WHITE_BLOOD_CELLS	DESCARTES_ORGANOGENESIS_WHITE_BLOOD_CELLS	Details ...	216	0.6219268	4.947049	0.0	0.0	0.0	838	tags=77%, list=28%, signal=99%
ZHANG_UTERUS_C5_MACROPHAGE	ZHANG_UTERUS_C5_MACROPHAGE	Details ...	100	0.67589813	4.700584	0.0	0.0	0.0	554	tags=73%, list=18%, signal=86%
ZHANG_UTERUS_C12_MONOCYTE	ZHANG_UTERUS_C12_MONOCYTE	Details ...	104	0.6372185	4.365721	0.0	0.0	0.0	665	tags=73%, list=22%, signal=90%
ZHANG_UTERUS_C9_DENDRITIC_CELL	ZHANG_UTERUS_C9_DENDRITIC_CELL	Details ...	53	0.6999241	4.101417	0.0	0.0	0.0	861	tags=94%, list=28%, signal=129%
TABULA_MURIS_SENIS_LUNG_ALVEOLAR_MACROPHAGE_AGEING	TABULA_MURIS_SENIS_LUNG_ALVEOLAR_MACROPHAGE_AGEING	Details ...	63	0.60844404	3.8142753	0.0	0.0	0.0	465	tags=63%, list=15%, signal=73%
TABULA_MURIS_SENIS_BRAIN_MYELOID_MICROGLIAL_CELL_AGEING	TABULA_MURIS_SENIS_BRAIN_MYELOID_MICROGLIAL_CELL_AGEING	Details ...	103	0.5088713	3.5570679	0.0	0.0	0.0	1006	tags=81%, list=33%, signal=116%
TABULA_MURIS_SENIS_BROWN_ADIPOSE_TISSUE_B_CELL_AGEING	TABULA_MURIS_SENIS_BROWN_ADIPOSE_TISSUE_B_CELL_AGEING	Details ...	84	0.5109468	3.4761415	0.0	0.0	0.0	838	tags=69%, list=28%, signal=93%
TABULA_MURIS_SENIS_KIDNEY_MACROPHAGE_AGEING	TABULA_MURIS_SENIS_KIDNEY_MACROPHAGE_AGEING	Details ...	49	0.5732997	3.4255316	0.0	0.0	0.0	493	tags=59%, list=16%, signal=70%
TABULA_MURIS_SENIS_MAMMARY_GLAND_T_CELL_AGEING	TABULA_MURIS_SENIS_MAMMARY_GLAND_T_CELL_AGEING	Details ...	126	0.43421224	3.2245588	0.0	0.0	0.0	868	tags=63%, list=29%, signal=85%
DESCARTES_ORGANOGENESIS_ENDOTHELIAL_CELLS	DESCARTES_ORGANOGENESIS_ENDOTHELIAL_CELLS	Details ...	112	0.44752273	3.0885189	0.0	0.0	0.0	974	tags=75%, list=32%, signal=106%
ZHANG_UTERUS_C8_NK_CELL	ZHANG_UTERUS_C8_NK_CELL	Details ...	52	0.5231407	3.0571165	0.0	0.0	0.0	1040	tags=85%, list=34%, signal=126%
TABULA_MURIS_SENIS_SPLEEN_MACROPHAGE_AGEING	TABULA_MURIS_SENIS_SPLEEN_MACROPHAGE_AGEING	Details ...	50	0.51894623	3.019665	0.0	0.0	0.0	724	tags=62%, list=24%, signal=80%
TABULA_MURIS_SENIS_LUNG_B_CELL_AGEING	TABULA_MURIS_SENIS_LUNG_B_CELL_AGEING	Details ...	38	0.55319935	2.9933257	0.0	0.0	0.0	980	tags=82%, list=32%, signal=119%
TABULA_MURIS_SENIS_BROWN_ADIPOSE_TISSUE_ENDOTHELIAL_CELL_AGEING	TABULA_MURIS_SENIS_BROWN_ADIPOSE_TISSUE_ENDOTHELIAL_CELL_AGEING	Details ...	62	0.47514853	2.9136746	0.0	0.0	0.0	985	tags=71%, list=32%, signal=103%
ZHANG_UTERUS_C6_ENDOTHELIAL_PLVAP_HIGH_CELL	ZHANG_UTERUS_C6_ENDOTHELIAL_PLVAP_HIGH_CELL	Details ...	58	0.46364877	2.8594785	0.0	0.0	0.0	748	tags=67%, list=25%, signal=87%
TABULA_MURIS_SENIS_HEART_FIBROBLAST_OF_CARDIAC_TISSUE_AGEING	TABULA_MURIS_SENIS_HEART_FIBROBLAST_OF_CARDIAC_TISSUE_AGEING	Details ...	73	0.43523386	2.8570826	0.0	0.0	0.0	860	tags=60%, list=28%, signal=82%
TABULA_MURIS_SENIS_SPLEEN_B_CELL_AGEING	TABULA_MURIS_SENIS_SPLEEN_B_CELL_AGEING	Details ...	41	0.51295936	2.843751	0.0	0.0	0.0	1072	tags=83%, list=35%, signal=126%
TABULA_MURIS_SENIS_MAMMARY_GLAND_B_CELL_AGEING	TABULA_MURIS_SENIS_MAMMARY_GLAND_B_CELL_AGEING	Details ...	97	0.41217494	2.8357594	0.0	0.0	0.0	862	tags=62%, list=28%, signal=84%
TABULA_MURIS_SENIS_LUNG_BRONCHIAL_SMOOTH_MUSCLE_CELL_AGEING	TABULA_MURIS_SENIS_LUNG_BRONCHIAL_SMOOTH_MUSCLE_CELL_AGEING	Details ...	53	0.47171798	2.8205643	0.0	0.0	0.0	976	tags=77%, list=32%, signal=112%
TABULA_MURIS_SENIS_HEART_MONOCYTE_AGEING	TABULA_MURIS_SENIS_HEART_MONOCYTE_AGEING	Details ...	49	0.48517105	2.7749767	0.0	0.0	0.0	567	tags=53%, list=19%, signal=64%
TABULA_MURIS_SENIS_AORTA_AORTIC_ENDOTHELIAL_CELL_AGEING	TABULA_MURIS_SENIS_AORTA_AORTIC_ENDOTHELIAL_CELL_AGEING		85	0.3992003	2.7309012	0.0	0.0	0.0	626	tags=53%, list=21%, signal=65%
TABULA_MURIS_SENIS_HEART_AND_AORTA_FIBROBLAST_OF_CARDIAC_TISSUE_AGEING	TABULA_MURIS_SENIS_HEART_AND_AORTA_FIBROBLAST_OF_CARDIAC_TISSUE_AGEING		86	0.4002655	2.7215672	0.0	0.0	0.0	870	tags=59%, list=29%, signal=81%
TABULA_MURIS_SENIS_AORTA_PROFESSIONAL_ANTIGEN_PRESENTING_CELL_AGEING	TABULA_MURIS_SENIS_AORTA_PROFESSIONAL_ANTIGEN_PRESENTING_CELL_AGEING		54	0.45083	2.7111256	0.0	0.0	0.0	569	tags=56%, list=19%, signal=67%
TABULA_MURIS_SENIS_LIVER_ENDOTHELIAL_CELL_OF_HEPATIC_SINUSOID_AGEING	TABULA_MURIS_SENIS_LIVER_ENDOTHELIAL_CELL_OF_HEPATIC_SINUSOID_AGEING		92	0.39730585	2.6829586	0.0	0.0	0.0	881	tags=55%, list=29%, signal=76%
TABULA_MURIS_SENIS_LUNG_INTERMEDIATE_MONOCYTE_AGEING	TABULA_MURIS_SENIS_LUNG_INTERMEDIATE_MONOCYTE_AGEING		76	0.40816268	2.681515	0.0	0.0	0.0	581	tags=43%, list=19%, signal=52%
TABULA_MURIS_SENIS_BROWN_ADIPOSE_TISSUE_MYELOID_CELL_AGEING	TABULA_MURIS_SENIS_BROWN_ADIPOSE_TISSUE_MYELOID_CELL_AGEING		68	0.425471	2.6707344	0.0	0.0	0.0	782	tags=57%, list=26%, signal=75%
ZHANG_UTERUS_C10_STROMAL2_RETNLG_HIGH_CELL	ZHANG_UTERUS_C10_STROMAL2_RETNLG_HIGH_CELL		24	0.5710036	2.661347	0.0	0.0	0.0	878	tags=88%, list=29%, signal=122%
TABULA_MURIS_SENIS_HEART_ENDOTHELIAL_CELL_OF_CORONARY_ARTERY_AGEING	TABULA_MURIS_SENIS_HEART_ENDOTHELIAL_CELL_OF_CORONARY_ARTERY_AGEING		45	0.46510294	2.6612997	0.0	0.0	0.0	569	tags=53%, list=19%, signal=65%
ZHANG_UTERUS_C1_PROLIFERATIVE_STROMAL1_MGP_HIGH_CELL	ZHANG_UTERUS_C1_PROLIFERATIVE_STROMAL1_MGP_HIGH_CELL		102	0.37245864	2.6184647	0.0	0.0	0.0	879	tags=61%, list=29%, signal=83%
TABULA_MURIS_SENIS_LUNG_NON_CLASSICAL_MONOCYTE_AGEING	TABULA_MURIS_SENIS_LUNG_NON_CLASSICAL_MONOCYTE_AGEING		18	0.6408603	2.6031797	0.0	0.0	0.0	656	tags=78%, list=22%, signal=99%
TABULA_MURIS_SENIS_KIDNEY_KIDNEY_CORTEX_ARTERY_CELL_AGEING	TABULA_MURIS_SENIS_KIDNEY_KIDNEY_CORTEX_ARTERY_CELL_AGEING		18	0.60507435	2.5919757	0.0	0.0	0.0	818	tags=83%, list=27%, signal=113%
TABULA_MURIS_SENIS_MESENTERIC_ADIPOSE_TISSUE_MACROPHAGE_AGEING	TABULA_MURIS_SENIS_MESENTERIC_ADIPOSE_TISSUE_MACROPHAGE_AGEING		24	0.5688892	2.5826013	0.0	0.0	0.0	612	tags=67%, list=20%, signal=83%
TABULA_MURIS_SENIS_SUBCUTANEOUS_ADIPOSE_TISSUE_B_CELL_AGEING	TABULA_MURIS_SENIS_SUBCUTANEOUS_ADIPOSE_TISSUE_B_CELL_AGEING		47	0.45033312	2.5793571	0.0	0.0	0.0	617	tags=53%, list=20%, signal=66%
TABULA_MURIS_SENIS_LIMB_MUSCLE_ENDOTHELIAL_CELL_AGEING	TABULA_MURIS_SENIS_LIMB_MUSCLE_ENDOTHELIAL_CELL_AGEING		44	0.44473988	2.541903	0.0	0.0	0.0	961	tags=75%, list=32%, signal=108%
TABULA_MURIS_SENIS_MAMMARY_GLAND_ENDOTHELIAL_CELL_AGEING	TABULA_MURIS_SENIS_MAMMARY_GLAND_ENDOTHELIAL_CELL_AGEING		123	0.3384205	2.50095	0.0	0.0	0.0	974	tags=59%, list=32%, signal=83%
TABULA_MURIS_SENIS_MESENTERIC_ADIPOSE_TISSUE_CD4_POSITIVE_ALPHA_BETA_T_CELL_AGEING	TABULA_MURIS_SENIS_MESENTERIC_ADIPOSE_TISSUE_CD4_POSITIVE_ALPHA_BETA_T_CELL_AGEING		25	0.51950073	2.4824922	0.0	0.0	0.0	460	tags=52%, list=15%, signal=61%
TABULA_MURIS_SENIS_MARROW_GRANULOCYTE_AGEING	TABULA_MURIS_SENIS_MARROW_GRANULOCYTE_AGEING		27	0.49780825	2.4822617	0.0	0.0	0.0	818	tags=74%, list=27%, signal=100%
TABULA_MURIS_SENIS_LIMB_MUSCLE_MACROPHAGE_AGEING	TABULA_MURIS_SENIS_LIMB_MUSCLE_MACROPHAGE_AGEING		39	0.46145794	2.4778938	0.0	0.0	0.0	554	tags=56%, list=18%, signal=68%
TABULA_MURIS_SENIS_BRAIN_MYELOID_MACROPHAGE_AGEING	TABULA_MURIS_SENIS_BRAIN_MYELOID_MACROPHAGE_AGEING		16	0.6073122	2.4310198	0.0	0.0	0.0	973	tags=94%, list=32%, signal=137%
TABULA_MURIS_SENIS_SPLEEN_T_CELL_AGEING	TABULA_MURIS_SENIS_SPLEEN_T_CELL_AGEING		60	0.398887	2.4169667	0.0	9.264706E-5	0.001	965	tags=67%, list=32%, signal=96%
TABULA_MURIS_SENIS_LUNG_CD4_POSITIVE_ALPHA_BETA_T_CELL_AGEING	TABULA_MURIS_SENIS_LUNG_CD4_POSITIVE_ALPHA_BETA_T_CELL_AGEING		40	0.4348145	2.406321	0.0	1.7344604E-4	0.002	880	tags=68%, list=29%, signal=94%
TABULA_MURIS_SENIS_LUNG_FIBROBLAST_OF_LUNG_AGEING	TABULA_MURIS_SENIS_LUNG_FIBROBLAST_OF_LUNG_AGEING		73	0.3744191	2.3949869	0.0	1.6931636E-4	0.002	1087	tags=67%, list=36%, signal=102%
TABULA_MURIS_SENIS_BROWN_ADIPOSE_TISSUE_T_CELL_AGEING	TABULA_MURIS_SENIS_BROWN_ADIPOSE_TISSUE_T_CELL_AGEING		31	0.47543105	2.3943205	0.0	1.6537878E-4	0.002	574	tags=55%, list=19%, signal=67%
TABULA_MURIS_SENIS_MESENTERIC_ADIPOSE_TISSUE_B_CELL_AGEING	TABULA_MURIS_SENIS_MESENTERIC_ADIPOSE_TISSUE_B_CELL_AGEING		32	0.45229718	2.3499157	0.0	1.6162018E-4	0.002	567	tags=56%, list=19%, signal=68%
TABULA_MURIS_SENIS_MESENTERIC_ADIPOSE_TISSUE_ENDOTHELIAL_CELL_AGEING	TABULA_MURIS_SENIS_MESENTERIC_ADIPOSE_TISSUE_ENDOTHELIAL_CELL_AGEING		22	0.5327179	2.3316448	0.0	1.5802862E-4	0.002	1070	tags=86%, list=35%, signal=132%
TABULA_MURIS_SENIS_SUBCUTANEOUS_ADIPOSE_TISSUE_MESENCHYMAL_STEM_CELL_OF_ADIPOSE_AGEING	TABULA_MURIS_SENIS_SUBCUTANEOUS_ADIPOSE_TISSUE_MESENCHYMAL_STEM_CELL_OF_ADIPOSE_AGEING		90	0.34730306	2.3165553	0.0	1.545932E-4	0.002	1076	tags=69%, list=35%, signal=103%
TABULA_MURIS_SENIS_GONADAL_ADIPOSE_TISSUE_MESENCHYMAL_STEM_CELL_OF_ADIPOSE_AGEING	TABULA_MURIS_SENIS_GONADAL_ADIPOSE_TISSUE_MESENCHYMAL_STEM_CELL_OF_ADIPOSE_AGEING		182	0.29594064	2.296652	0.0	2.2185271E-4	0.003	1084	tags=62%, list=36%, signal=91%
TABULA_MURIS_SENIS_MARROW_NAIVE_B_CELL_AGEING	TABULA_MURIS_SENIS_MARROW_NAIVE_B_CELL_AGEING		56	0.37959933	2.2964	0.0	2.1723077E-4	0.003	857	tags=57%, list=28%, signal=78%
TABULA_MURIS_SENIS_MAMMARY_GLAND_STROMAL_CELL_AGEING	TABULA_MURIS_SENIS_MAMMARY_GLAND_STROMAL_CELL_AGEING		95	0.33192068	2.294365	0.0	2.1279749E-4	0.003	879	tags=57%, list=29%, signal=77%
TABULA_MURIS_SENIS_MARROW_NK_CELL_AGEING	TABULA_MURIS_SENIS_MARROW_NK_CELL_AGEING		91	0.3316468	2.2832267	0.0	2.0854155E-4	0.003	732	tags=44%, list=24%, signal=56%
TABULA_MURIS_SENIS_SUBCUTANEOUS_ADIPOSE_TISSUE_MYELOID_CELL_AGEING	TABULA_MURIS_SENIS_SUBCUTANEOUS_ADIPOSE_TISSUE_MYELOID_CELL_AGEING		71	0.35091367	2.2539895	0.0	2.7307996E-4	0.004	1004	tags=66%, list=33%, signal=97%
TABULA_MURIS_SENIS_HEART_AND_AORTA_ENDOTHELIAL_CELL_OF_CORONARY_ARTERY_AGEING	TABULA_MURIS_SENIS_HEART_AND_AORTA_ENDOTHELIAL_CELL_OF_CORONARY_ARTERY_AGEING		77	0.34572446	2.2345617	0.0	3.863092E-4	0.006	926	tags=61%, list=30%, signal=86%
TABULA_MURIS_SENIS_HEART_VALVE_CELL_AGEING	TABULA_MURIS_SENIS_HEART_VALVE_CELL_AGEING		34	0.41624153	2.2298045	0.0	4.3997823E-4	0.007	992	tags=71%, list=33%, signal=104%
ZHANG_UTERUS_C2_SECRETORY_STROMAL3_RAMP3_HIGH_CELL	ZHANG_UTERUS_C2_SECRETORY_STROMAL3_RAMP3_HIGH_CELL		70	0.34764755	2.229072	0.0	4.318305E-4	0.007	743	tags=50%, list=24%, signal=65%
TABULA_MURIS_SENIS_MARROW_GRANULOCYTOPOIETIC_CELL_AGEING	TABULA_MURIS_SENIS_MARROW_GRANULOCYTOPOIETIC_CELL_AGEING		39	0.40608323	2.2201877	0.0	5.2695425E-4	0.009	726	tags=67%, list=24%, signal=86%
ZHANG_UTERUS_C0_SECRETORY_STROMAL3_NPPC_HIGH_CELL	ZHANG_UTERUS_C0_SECRETORY_STROMAL3_NPPC_HIGH_CELL		102	0.31248105	2.1927874	0.0	7.7181845E-4	0.014	743	tags=45%, list=24%, signal=58%
TABULA_MURIS_SENIS_MARROW_HEMATOPOIETIC_PRECURSOR_CELL_AGEING	TABULA_MURIS_SENIS_MARROW_HEMATOPOIETIC_PRECURSOR_CELL_AGEING		39	0.4024448	2.1664517	0.0	9.148895E-4	0.016	908	tags=77%, list=30%, signal=108%
TABULA_MURIS_SENIS_MARROW_GRANULOCYTE_MONOCYTE_PROGENITOR_CELL_AGEING	TABULA_MURIS_SENIS_MARROW_GRANULOCYTE_MONOCYTE_PROGENITOR_CELL_AGEING		34	0.4111886	2.163563	0.0	8.991156E-4	0.016	503	tags=44%, list=17%, signal=52%
TABULA_MURIS_SENIS_LIVER_MATURE_NK_T_CELL_AGEING	TABULA_MURIS_SENIS_LIVER_MATURE_NK_T_CELL_AGEING		27	0.4508197	2.1356356	0.0	0.0010940739	0.02	902	tags=63%, list=30%, signal=89%
ZHANG_UTERUS_C14_ENDOTHELIAL_MMRN1_HIGH_CELL	ZHANG_UTERUS_C14_ENDOTHELIAL_MMRN1_HIGH_CELL		17	0.5152069	2.1078832	0.002610966	0.0014068387	0.026	970	tags=82%, list=32%, signal=120%
TABULA_MURIS_SENIS_KIDNEY_FENESTRATED_CELL_AGEING	TABULA_MURIS_SENIS_KIDNEY_FENESTRATED_CELL_AGEING		27	0.4306459	2.1051908	0.0	0.0013837757	0.026	503	tags=52%, list=17%, signal=62%
TABULA_MURIS_SENIS_HEART_AND_AORTA_LEUKOCYTE_AGEING	TABULA_MURIS_SENIS_HEART_AND_AORTA_LEUKOCYTE_AGEING		40	0.39250973	2.1009796	0.0	0.0014037953	0.027	870	tags=60%, list=29%, signal=83%
TABULA_MURIS_SENIS_LIMB_MUSCLE_SMOOTH_MUSCLE_CELL_AGEING	TABULA_MURIS_SENIS_LIMB_MUSCLE_SMOOTH_MUSCLE_CELL_AGEING		22	0.46563622	2.0998642	0.0	0.001424066	0.028	1079	tags=82%, list=35%, signal=126%
TABULA_MURIS_SENIS_LUNG_ADVENTITIAL_CELL_AGEING	TABULA_MURIS_SENIS_LUNG_ADVENTITIAL_CELL_AGEING		54	0.3593404	2.0513575	0.0	0.0023681659	0.047	1087	tags=67%, list=36%, signal=102%
TABULA_MURIS_SENIS_MESENTERIC_ADIPOSE_TISSUE_MESENCHYMAL_STEM_CELL_OF_ADIPOSE_AGEING	TABULA_MURIS_SENIS_MESENTERIC_ADIPOSE_TISSUE_MESENCHYMAL_STEM_CELL_OF_ADIPOSE_AGEING		166	0.2611365	2.045785	0.0	0.0024747157	0.049	1091	tags=57%, list=36%, signal=84%
TABULA_MURIS_SENIS_GONADAL_ADIPOSE_TISSUE_MYELOID_CELL_AGEING	TABULA_MURIS_SENIS_GONADAL_ADIPOSE_TISSUE_MYELOID_CELL_AGEING		87	0.30113938	2.0419517	0.0	0.0024826746	0.05	1003	tags=64%, list=33%, signal=93%
TABULA_MURIS_SENIS_THYMUS_DN4_THYMOCYTE_AGEING	TABULA_MURIS_SENIS_THYMUS_DN4_THYMOCYTE_AGEING		46	0.35070446	2.024086	0.0	0.0028182594	0.058	973	tags=65%, list=32%, signal=94%
TABULA_MURIS_SENIS_LUNG_CLASSICAL_MONOCYTE_AGEING	TABULA_MURIS_SENIS_LUNG_CLASSICAL_MONOCYTE_AGEING		57	0.33263758	2.0196285	0.0	0.0029219785	0.061	574	tags=37%, list=19%, signal=45%
ZHANG_UTERUS_C4_MYOFIBROBLAST	ZHANG_UTERUS_C4_MYOFIBROBLAST		106	0.29355294	2.0185127	0.0	0.0028796312	0.061	859	tags=50%, list=28%, signal=67%
ZHANG_UTERUS_C3_PROLIFERATIVE_STROMAL1_STROCXCL14_HIGH_CELL	ZHANG_UTERUS_C3_PROLIFERATIVE_STROMAL1_STROCXCL14_HIGH_CELL		27	0.4213256	2.010257	0.0	0.0031521616	0.066	860	tags=74%, list=28%, signal=102%
TABULA_MURIS_SENIS_KIDNEY_KIDNEY_PROXIMAL_CONVOLUTED_TUBULE_EPITHELIAL_CELL_AGEING	TABULA_MURIS_SENIS_KIDNEY_KIDNEY_PROXIMAL_CONVOLUTED_TUBULE_EPITHELIAL_CELL_AGEING		41	0.3592873	1.9852971	0.0034602077	0.0036824418	0.079	603	tags=49%, list=20%, signal=60%
TABULA_MURIS_SENIS_LIMB_MUSCLE_B_CELL_AGEING	TABULA_MURIS_SENIS_LIMB_MUSCLE_B_CELL_AGEING		53	0.32183877	1.9413317	0.0	0.0051722997	0.109	859	tags=51%, list=28%, signal=70%
TABULA_MURIS_SENIS_SPLEEN_MATURE_NK_T_CELL_AGEING	TABULA_MURIS_SENIS_SPLEEN_MATURE_NK_T_CELL_AGEING		18	0.46250564	1.9302224	0.014534884	0.005560354	0.119	574	tags=50%, list=19%, signal=61%
TABULA_MURIS_SENIS_LIVER_NK_CELL_AGEING	TABULA_MURIS_SENIS_LIVER_NK_CELL_AGEING		58	0.31137574	1.9242164	0.0076923077	0.0056873616	0.124	714	tags=47%, list=23%, signal=60%
TABULA_MURIS_SENIS_SPLEEN_CD4_POSITIVE_ALPHA_BETA_T_CELL_AGEING	TABULA_MURIS_SENIS_SPLEEN_CD4_POSITIVE_ALPHA_BETA_T_CELL_AGEING		54	0.30785123	1.9027355	0.003690037	0.0063388594	0.14	907	tags=61%, list=30%, signal=86%
TABULA_MURIS_SENIS_DIAPHRAGM_MESENCHYMAL_STEM_CELL_AGEING	TABULA_MURIS_SENIS_DIAPHRAGM_MESENCHYMAL_STEM_CELL_AGEING		57	0.3100359	1.8625629	0.008733625	0.008412509	0.184	1087	tags=61%, list=36%, signal=94%
TABULA_MURIS_SENIS_MARROW_MONOCYTE_AGEING	TABULA_MURIS_SENIS_MARROW_MONOCYTE_AGEING		16	0.45902807	1.8514527	0.0028818443	0.008756195	0.195	465	tags=69%, list=15%, signal=81%
TABULA_MURIS_SENIS_KIDNEY_PODOCYTE_AGEING	TABULA_MURIS_SENIS_KIDNEY_PODOCYTE_AGEING		60	0.2902969	1.8406739	0.007874016	0.009284995	0.207	1070	tags=62%, list=35%, signal=93%
TABULA_MURIS_SENIS_MAMMARY_GLAND_MACROPHAGE_AGEING	TABULA_MURIS_SENIS_MAMMARY_GLAND_MACROPHAGE_AGEING		33	0.3474124	1.8140604	0.012539185	0.010677473	0.24	804	tags=55%, list=26%, signal=73%
TABULA_MURIS_SENIS_GONADAL_ADIPOSE_TISSUE_ENDOTHELIAL_CELL_AGEING	TABULA_MURIS_SENIS_GONADAL_ADIPOSE_TISSUE_ENDOTHELIAL_CELL_AGEING		228	0.2171435	1.7906476	0.0	0.012251887	0.275	1003	tags=50%, list=33%, signal=68%
DESCARTES_ORGANOGENESIS_MELANOCYTES	DESCARTES_ORGANOGENESIS_MELANOCYTES		16	0.44361866	1.7858931	0.01608579	0.012628278	0.283	316	tags=44%, list=10%, signal=49%
TABULA_MURIS_SENIS_MARROW_PRECURSOR_B_CELL_AGEING	TABULA_MURIS_SENIS_MARROW_PRECURSOR_B_CELL_AGEING		31	0.35190338	1.7855594	0.0064102565	0.012474274	0.283	547	tags=48%, list=18%, signal=58%
TABULA_MURIS_SENIS_LIMB_MUSCLE_MESENCHYMAL_STEM_CELL_AGEING	TABULA_MURIS_SENIS_LIMB_MUSCLE_MESENCHYMAL_STEM_CELL_AGEING		60	0.29122472	1.7698518	0.016260162	0.013484611	0.305	1070	tags=65%, list=35%, signal=98%
TABULA_MURIS_SENIS_TRACHEA_ENDOTHELIAL_CELL_AGEING	TABULA_MURIS_SENIS_TRACHEA_ENDOTHELIAL_CELL_AGEING		46	0.2830531	1.6191262	0.010380623	0.033394344	0.601	1077	tags=63%, list=35%, signal=96%
TABULA_MURIS_SENIS_PANCREAS_ENDOTHELIAL_CELL_AGEING	TABULA_MURIS_SENIS_PANCREAS_ENDOTHELIAL_CELL_AGEING		56	0.2574475	1.6176087	0.032258064	0.03336691	0.603	1088	tags=61%, list=36%, signal=93%
TABULA_MURIS_SENIS_BRAIN_NON_MYELOID_ENDOTHELIAL_CELL_AGEING	TABULA_MURIS_SENIS_BRAIN_NON_MYELOID_ENDOTHELIAL_CELL_AGEING		82	0.24230793	1.5953885	0.0099502485	0.037683673	0.659	905	tags=49%, list=30%, signal=68%
TABULA_MURIS_SENIS_SUBCUTANEOUS_ADIPOSE_TISSUE_ENDOTHELIAL_CELL_AGEING	TABULA_MURIS_SENIS_SUBCUTANEOUS_ADIPOSE_TISSUE_ENDOTHELIAL_CELL_AGEING		58	0.2614593	1.566862	0.016528925	0.04362327	0.718	1031	tags=62%, list=34%, signal=92%
TABULA_MURIS_SENIS_MARROW_IMMATURE_B_CELL_AGEING	TABULA_MURIS_SENIS_MARROW_IMMATURE_B_CELL_AGEING		37	0.29396012	1.5646577	0.031141868	0.043787993	0.723	973	tags=62%, list=32%, signal=90%
TABULA_MURIS_SENIS_SPLEEN_CD8_POSITIVE_ALPHA_BETA_T_CELL_AGEING	TABULA_MURIS_SENIS_SPLEEN_CD8_POSITIVE_ALPHA_BETA_T_CELL_AGEING		58	0.26062414	1.5634805	0.011811024	0.04359293	0.726	973	tags=60%, list=32%, signal=87%
TABULA_MURIS_SENIS_MARROW_PROMONOCYTE_AGEING	TABULA_MURIS_SENIS_MARROW_PROMONOCYTE_AGEING		27	0.31680295	1.5610174	0.033444814	0.043997914	0.735	554	tags=48%, list=18%, signal=58%
TABULA_MURIS_SENIS_LIMB_MUSCLE_SKELETAL_MUSCLE_SATELLITE_CELL_AGEING	TABULA_MURIS_SENIS_LIMB_MUSCLE_SKELETAL_MUSCLE_SATELLITE_CELL_AGEING		31	0.31132784	1.5480816	0.025723472	0.046388812	0.753	848	tags=52%, list=28%, signal=71%
TABULA_MURIS_SENIS_TRACHEA_MACROPHAGE_AGEING	TABULA_MURIS_SENIS_TRACHEA_MACROPHAGE_AGEING		16	0.37104395	1.5193008	0.077809796	0.054044306	0.816	973	tags=63%, list=32%, signal=91%
TABULA_MURIS_SENIS_LIMB_MUSCLE_T_CELL_AGEING	TABULA_MURIS_SENIS_LIMB_MUSCLE_T_CELL_AGEING		69	0.23565105	1.5034891	0.041322313	0.05905497	0.844	1076	tags=58%, list=35%, signal=88%
TABULA_MURIS_SENIS_HEART_ATRIAL_MYOCYTE_AGEING	TABULA_MURIS_SENIS_HEART_ATRIAL_MYOCYTE_AGEING		30	0.3022528	1.4947832	0.044444446	0.061206535	0.853	522	tags=37%, list=17%, signal=44%
TABULA_MURIS_SENIS_KIDNEY_KIDNEY_MESANGIAL_CELL_AGEING	TABULA_MURIS_SENIS_KIDNEY_KIDNEY_MESANGIAL_CELL_AGEING		18	0.36407027	1.469579	0.07964602	0.069104336	0.889	818	tags=61%, list=27%, signal=83%
TABULA_MURIS_SENIS_BRAIN_NON_MYELOID_OLIGODENDROCYTE_PRECURSOR_CELL_AGEING	TABULA_MURIS_SENIS_BRAIN_NON_MYELOID_OLIGODENDROCYTE_PRECURSOR_CELL_AGEING		88	0.21037659	1.4481343	0.025906736	0.076630004	0.917	1020	tags=53%, list=34%, signal=78%
TABULA_MURIS_SENIS_AORTA_FIBROBLAST_OF_CARDIAC_TISSUE_AGEING	TABULA_MURIS_SENIS_AORTA_FIBROBLAST_OF_CARDIAC_TISSUE_AGEING		170	0.1850874	1.4435207	0.008264462	0.0777352	0.92	900	tags=42%, list=30%, signal=56%
TABULA_MURIS_SENIS_KIDNEY_BRUSH_CELL_AGEING	TABULA_MURIS_SENIS_KIDNEY_BRUSH_CELL_AGEING		18	0.3417425	1.4415021	0.08259587	0.07793842	0.921	465	tags=44%, list=15%, signal=52%
TABULA_MURIS_SENIS_BROWN_ADIPOSE_TISSUE_MESENCHYMAL_STEM_CELL_OF_ADIPOSE_AGEING	TABULA_MURIS_SENIS_BROWN_ADIPOSE_TISSUE_MESENCHYMAL_STEM_CELL_OF_ADIPOSE_AGEING		215	0.17806737	1.4315107	0.021052632	0.08182151	0.932	1077	tags=49%, list=35%, signal=70%
TABULA_MURIS_SENIS_SPLEEN_MEGAKARYOCYTE_ERYTHROID_PROGENITOR_CELL_AGEING	TABULA_MURIS_SENIS_SPLEEN_MEGAKARYOCYTE_ERYTHROID_PROGENITOR_CELL_AGEING		16	0.326416	1.3314286	0.1488764	0.13586642	0.988	667	tags=50%, list=22%, signal=64%
TABULA_MURIS_SENIS_BRAIN_NON_MYELOID_BRAIN_PERICYTE_AGEING	TABULA_MURIS_SENIS_BRAIN_NON_MYELOID_BRAIN_PERICYTE_AGEING		142	0.17035699	1.2861261	0.10526316	0.16819629	0.996	1025	tags=49%, list=34%, signal=70%
TABULA_MURIS_SENIS_PANCREAS_LEUKOCYTE_AGEING	TABULA_MURIS_SENIS_PANCREAS_LEUKOCYTE_AGEING		16	0.31868583	1.2725171	0.17073171	0.17861317	0.998	973	tags=75%, list=32%, signal=110%
TABULA_MURIS_SENIS_SPLEEN_NK_CELL_AGEING	TABULA_MURIS_SENIS_SPLEEN_NK_CELL_AGEING		16	0.30429706	1.2435983	0.1890411	0.20317593	1.0	489	tags=38%, list=16%, signal=44%
TABULA_MURIS_SENIS_MARROW_HEMATOPOIETIC_STEM_CELL_AGEING	TABULA_MURIS_SENIS_MARROW_HEMATOPOIETIC_STEM_CELL_AGEING		147	0.1658328	1.2400148	0.09803922	0.20438248	1.0	888	tags=38%, list=29%, signal=51%
TABULA_MURIS_SENIS_MARROW_MATURE_ALPHA_BETA_T_CELL_AGEING	TABULA_MURIS_SENIS_MARROW_MATURE_ALPHA_BETA_T_CELL_AGEING		101	0.17070687	1.2303985	0.1010101	0.2120476	1.0	503	tags=24%, list=17%, signal=28%
TABULA_MURIS_SENIS_LIVER_HEPATOCYTE_AGEING	TABULA_MURIS_SENIS_LIVER_HEPATOCYTE_AGEING		34	0.23248047	1.2189066	0.19655173	0.22148657	1.0	388	tags=26%, list=13%, signal=30%
TABULA_MURIS_SENIS_DIAPHRAGM_SKELETAL_MUSCLE_SATELLITE_CELL_AGEING	TABULA_MURIS_SENIS_DIAPHRAGM_SKELETAL_MUSCLE_SATELLITE_CELL_AGEING		29	0.24918391	1.2164565	0.18360655	0.22247905	1.0	1006	tags=55%, list=33%, signal=82%
ZHANG_UTERUS_C15_B_CELL	ZHANG_UTERUS_C15_B_CELL		18	0.28304854	1.1987256	0.24929178	0.23842202	1.0	380	tags=33%, list=13%, signal=38%
TABULA_MURIS_SENIS_KIDNEY_KIDNEY_DISTAL_CONVOLUTED_TUBULE_EPITHELIAL_CELL_AGEING	TABULA_MURIS_SENIS_KIDNEY_KIDNEY_DISTAL_CONVOLUTED_TUBULE_EPITHELIAL_CELL_AGEING		26	0.2364331	1.1819806	0.22356495	0.25402406	1.0	402	tags=27%, list=13%, signal=31%
TABULA_MURIS_SENIS_TRACHEA_FIBROBLAST_AGEING	TABULA_MURIS_SENIS_TRACHEA_FIBROBLAST_AGEING		33	0.2156324	1.1257266	0.27419356	0.32240835	1.0	865	tags=48%, list=28%, signal=67%
TABULA_MURIS_SENIS_BRAIN_NON_MYELOID_NEURON_AGEING	TABULA_MURIS_SENIS_BRAIN_NON_MYELOID_NEURON_AGEING		188	0.1400613	1.1229253	0.20175439	0.32344067	1.0	818	tags=35%, list=27%, signal=45%
TABULA_MURIS_SENIS_KIDNEY_KIDNEY_LOOP_OF_HENLE_THICK_ASCENDING_LIMB_EPITHELIAL_CELL_AGEING	TABULA_MURIS_SENIS_KIDNEY_KIDNEY_LOOP_OF_HENLE_THICK_ASCENDING_LIMB_EPITHELIAL_CELL_AGEING		60	0.1841127	1.117821	0.2931727	0.3275869	1.0	503	tags=27%, list=17%, signal=31%
TABULA_MURIS_SENIS_BRAIN_NON_MYELOID_ASTROCYTE_AGEING	TABULA_MURIS_SENIS_BRAIN_NON_MYELOID_ASTROCYTE_AGEING		108	0.15606266	1.1052842	0.26881722	0.34376773	1.0	1077	tags=54%, list=35%, signal=80%
TABULA_MURIS_SENIS_MAMMARY_GLAND_BASAL_CELL_AGEING	TABULA_MURIS_SENIS_MAMMARY_GLAND_BASAL_CELL_AGEING		109	0.14581616	1.0630031	0.35928145	0.40378737	1.0	870	tags=41%, list=29%, signal=56%
TABULA_MURIS_SENIS_PANCREAS_PANCREATIC_BETA_CELL_AGEING	TABULA_MURIS_SENIS_PANCREAS_PANCREATIC_BETA_CELL_AGEING		48	0.18286479	1.0445375	0.38007382	0.4278359	1.0	856	tags=42%, list=28%, signal=57%
TABULA_MURIS_SENIS_KIDNEY_T_CELL_AGEING	TABULA_MURIS_SENIS_KIDNEY_T_CELL_AGEING		20	0.24545215	1.0273625	0.38348082	0.4510406	1.0	860	tags=50%, list=28%, signal=69%
TABULA_MURIS_SENIS_PANCREAS_PANCREATIC_ALPHA_CELL_AGEING	TABULA_MURIS_SENIS_PANCREAS_PANCREATIC_ALPHA_CELL_AGEING		36	0.19831136	1.0254481	0.43050846	0.45002213	1.0	569	tags=28%, list=19%, signal=34%
TABULA_MURIS_SENIS_BRAIN_NON_MYELOID_OLIGODENDROCYTE_AGEING	TABULA_MURIS_SENIS_BRAIN_NON_MYELOID_OLIGODENDROCYTE_AGEING		174	0.1307195	1.0205882	0.40983605	0.45455667	1.0	2169	tags=89%, list=71%, signal=291%
DESCARTES_ORGANOGENESIS_MEGAKARYOCYTES	DESCARTES_ORGANOGENESIS_MEGAKARYOCYTES		35	0.19134806	1.0115575	0.45962733	0.4667981	1.0	626	tags=34%, list=21%, signal=43%
TABULA_MURIS_SENIS_SPLEEN_PROERYTHROBLAST_AGEING	TABULA_MURIS_SENIS_SPLEEN_PROERYTHROBLAST_AGEING		132	0.13461083	0.99545306	0.47435898	0.48831072	1.0	2396	tags=95%, list=79%, signal=431%
TABULA_MURIS_SENIS_TRACHEA_T_CELL_AGEING	TABULA_MURIS_SENIS_TRACHEA_T_CELL_AGEING		68	0.15943027	0.98069984	0.44871795	0.51074266	1.0	973	tags=41%, list=32%, signal=59%
TABULA_MURIS_SENIS_BLADDER_BLADDER_CELL_AGEING	TABULA_MURIS_SENIS_BLADDER_BLADDER_CELL_AGEING		85	0.14210233	0.9540016	0.5595855	0.5525879	1.0	1297	tags=62%, list=43%, signal=106%
TABULA_MURIS_SENIS_SKIN_BULGE_KERATINOCYTE_AGEING	TABULA_MURIS_SENIS_SKIN_BULGE_KERATINOCYTE_AGEING		183	0.119399294	0.9462094	0.56302524	0.5606425	1.0	567	tags=24%, list=19%, signal=28%
TABULA_MURIS_SENIS_MARROW_LATE_PRO_B_CELL_AGEING	TABULA_MURIS_SENIS_MARROW_LATE_PRO_B_CELL_AGEING		40	0.17324424	0.9370446	0.56981134	0.5717787	1.0	1087	tags=52%, list=36%, signal=81%
TABULA_MURIS_SENIS_THYMUS_THYMOCYTE_AGEING	TABULA_MURIS_SENIS_THYMUS_THYMOCYTE_AGEING		81	0.13691169	0.9243335	0.6183575	0.58812094	1.0	2508	tags=98%, list=83%, signal=542%
TABULA_MURIS_SENIS_HEART_AND_AORTA_SMOOTH_MUSCLE_CELL_AGEING	TABULA_MURIS_SENIS_HEART_AND_AORTA_SMOOTH_MUSCLE_CELL_AGEING		19	0.16985157	0.7182563	0.81570995	0.8676125	1.0	820	tags=42%, list=27%, signal=57%
