# Supplementary material for: TMPRSS11B promotes an acidified microenvironment and immune suppression in squamous lung cancer
Source: EMBO Rep. 2025 Nov 10;26(24):6346–79. doi: 10.1038/s44319-025-00631-1 (PMC12714794; doi:10.1038/s44319-025-00631-1)
Supplement: Supplementary file 11 — Source data Fig. 6 [file 44319_2025_631_MOESM11_ESM.zip › Figure 6/6D-E/GSEA Broad Institute_low pH vs rest of the regions (high pH)/ranked_gene_list_na_pos_versus_na_neg_1723659072606.tsv]

NAME	TITLE	SCORE
Bex1		2.741716
Tm4sf19		2.3606904
C1qb		2.2912455
Gpnmb		2.2125895
C3ar1		2.207208
Slc37a2		2.178487
Apoe		2.1765795
Itm2a		2.1549516
Ctsl		2.1529036
Lhfpl2		2.1420765
F7		2.132089
Hk3		2.1047456
Fabp4		2.1001396
Cd300lb		2.0903113
Ctss		2.0878747
Trem2		2.0530865
Hmox1		2.0507202
Arl11		2.0280702
Cd180		1.9996839
Clec12a		1.9955354
C1qc		1.9880778
Matk		1.9478741
Mafb		1.9431466
Myo1f		1.9372948
Mertk		1.9344767
Slamf7		1.909739
Cd300c2		1.8963015
Ms4a6d		1.8949761
Lgmn		1.8779827
C1qa		1.8622111
Mmp3		1.8613361
Spock2		1.8590245
Cd300a		1.8493357
F10		1.8368919
Lpl		1.8332015
Cd84		1.8252509
Cd68		1.8200488
Ms4a6c		1.8190029
Fcgr1		1.8175337
Stac2		1.8159169
Apoc1		1.8106642
Ager		1.8028169
Mpeg1		1.7993717
Atp6v0d2		1.7966332
Slc15a3		1.7953467
Lgals1		1.7810897
Ctsb		1.7775893
Mamdc2		1.7745364
Slc11a1		1.7696536
Cd37		1.7625202
Napsa		1.7581552
Csf2rb2		1.7539892
Cd36		1.7475942
Nkd1		1.7326121
Lipa		1.7211896
Mitf		1.7190554
Sirpa		1.701771
Pirb		1.698783
Gngt2		1.6981701
Psap		1.6944637
Igf1		1.6908436
Rftn1		1.6900325
Slc27a6		1.6897398
Pik3r5		1.6849475
Lat2		1.6847925
Pla2g7		1.6827918
Ly86		1.6772083
Lgals2		1.6739182
Nrn1		1.6719512
Matn4		1.6694734
Cmtm3		1.6694734
Ctsk		1.6683561
Stra6l		1.6525688
Hvcn1		1.6498057
Susd4		1.643898
Npy		1.6408303
Lgi3		1.6352718
Antxr2		1.6318526
Lyz1		1.6273911
Ms4a7		1.6233598
Tbxas1		1.6224986
Evi2a		1.6200807
Speg		1.6199967
Tyrobp		1.6178566
Akap5		1.6168885
Itga5		1.616036
Spi1		1.6159619
Slc26a4		1.6142312
Cd22		1.6121402
Was		1.6115584
Plin2		1.6074748
Lonrf3		1.6065102
Plekho1		1.6064266
Rep15		1.6013019
Rab3il1		1.5973341
Fcer1g		1.596818
C5ar1		1.596291
Tmem163		1.5935245
Rbpjl		1.5935245
Myo1g		1.578386
Lpxn		1.5757407
Cd83		1.5750173
Fcgr2b		1.5718578
Arhgef26		1.5708045
Cd274		1.5685596
Rgs1		1.5665575
Sdc3		1.5638689
Cav1		1.5638337
Fcgr3		1.5617023
Lamp3		1.5598028
Arhgap9		1.5523725
St6galnac4		1.5508802
Itgax		1.5477208
H2-M2		1.5475122
Sash3		1.5456299
Tnfsf12		1.544281
Ceacam16		1.5410571
Arhgap25		1.5356436
Mfge8		1.5354326
Cybb		1.5352064
Nfam1		1.5323843
Dpp4		1.5321239
Rasa4		1.5313053
Gusb		1.5299112
Cd300ld		1.5281014
Dennd2a		1.5231352
Tmem106a		1.5215746
Lair1		1.5209559
Vim		1.520941
Pstpip1		1.5188857
Cyth4		1.5170313
Egfl6		1.5141165
Dpep2		1.5134059
Pltp		1.5133067
Slc36a2		1.510269
Plek		1.509288
Ctsd		1.5069302
Plekho2		1.505729
Itgb2		1.4977065
Cd53		1.4883982
Pkdcc		1.4856685
Emilin2		1.4851106
Etv5		1.4820162
Csf2ra		1.4780473
Pik3cd		1.4764851
Soat1		1.4759549
Cd48		1.475688
Pla2g2d		1.4754688
Mmp19		1.4748598
Qpct		1.4740417
Pxdc1		1.4668527
Gpr65		1.4614476
Tmem37		1.4609872
Kcnj15		1.4585949
Plxnc1		1.4557885
Fcgr4		1.4527363
Hcls1		1.4508724
Zeb2		1.4505665
Cryab		1.4491593
Emb		1.4490119
Pnpla7		1.4460942
Atf3		1.4443889
Abcc5		1.441039
Npl		1.4408003
2610028H24Rik		1.4366115
Myo5a		1.4350133
Slco2b1		1.4260677
Tm6sf1		1.4248427
Cfp		1.4235995
Fam20c		1.4207525
Vsir		1.4205083
Tnfrsf1b		1.4121382
Phospho1		1.4120301
Ccr5		1.409995
Wdr91		1.4090999
Col6a3		1.4079689
Snx25		1.4075544
Mlc1		1.4074283
H2-T24		1.406439
Gpr137b		1.4059955
Scnn1g		1.4050086
Gla		1.4030976
Nckap1l		1.4028846
Lrp1		1.4024324
Pcolce2		1.4016126
Mfsd12		1.4015952
Cd93		1.3980087
Layn		1.394943
Plcl2		1.3946204
Mcoln3		1.3917608
Cxcl15		1.3913268
Emp3		1.3886504
Ptgs1		1.3881552
Tnfrsf26		1.3841883
Gpsm3		1.3839107
Lpcat1		1.3830096
Adcy7		1.380056
Hexb		1.3790401
Igsf6		1.3787153
Pla2g15		1.3780185
Syk		1.373476
Ncf1		1.3728087
Npc2		1.3712157
Clec1a		1.3691517
Evl		1.3687094
Cd300lf		1.3679446
Abca1		1.367463
Pld3		1.3647944
Glipr1		1.364221
Nrros		1.3624499
Col4a4		1.3619136
Ftl1-ps1		1.3609805
Anpep		1.3607951
Shisa4		1.3606014
Phactr1		1.3566905
Entpd1		1.3548061
Fyb		1.353929
Rgl1		1.3538799
Mmp12		1.353581
Slc29a3		1.3525164
Lrp12		1.352254
Fgg		1.3520232
Adam8		1.3512104
Ptprm		1.34574
Hebp1		1.3445903
St8sia4		1.3432978
St3gal1		1.3411789
Cldn5		1.3376898
Col4a3		1.335895
Dock2		1.3329128
Fnip2		1.3291236
Gdf15		1.3286968
Spp1		1.3269179
Cd52		1.3232634
Hoxa5		1.3228769
Enpep		1.3222768
Tmem86a		1.3189275
Col6a2		1.3155873
Ttc7b		1.3117535
Dnmt3a		1.3101562
Colec12		1.3083963
Bcl2a1b		1.3066434
Ctsz		1.3031273
Arhgap45		1.3014317
Dusp3		1.2990094
Npr1		1.2987106
Col6a1		1.2971687
Hgf		1.2944063
Renbp		1.2939643
Csf1r		1.2922407
Mdfic		1.292162
Bst1		1.2895184
Msr1		1.288047
Esam		1.2849636
Rnf144a		1.2844777
Ptprc		1.2831699
Sla		1.2798363
Atp11a		1.2796547
Tmem100		1.2767665
Plxdc1		1.275163
Pip4k2a		1.275163
Daglb		1.2740396
Steap3		1.2665431
Dram1		1.2660117
Gsdma2		1.2645857
Acer2		1.2639182
Pmp22		1.2633905
Flvcr1		1.2630724
Prkcb		1.2630513
Zdhhc14		1.2627
St6galnac6		1.261142
5031439G07Rik		1.2606405
H2-Q6		1.2602768
Nol3		1.2598811
Gm2a		1.2591054
Fbln5		1.2576234
Celf2		1.2559657
Slc24a4		1.2462192
Xylt1		1.2458173
BC028528		1.2455369
Msn		1.2426963
Fmo1		1.2425592
Hcst		1.2416071
Cd302		1.2370018
Arhgap31		1.2369146
Ikzf1		1.2359725
Col4a1		1.2351367
Lrrc8c		1.2350706
Ccr2		1.2340189
Col15a1		1.2339996
Foxf1		1.2322909
Apobec1		1.2303082
Myct1		1.2288382
Lrrk2		1.2283536
Slc16a10		1.227989
Fam189a2		1.2271821
Fgr		1.2267421
Cat		1.2250143
Dpysl2		1.2248913
Arid3a		1.2229617
Gata2		1.2215557
Abcg1		1.2215326
Ctsa		1.2192492
Arg2		1.2186264
Plekhm2		1.2170873
Man2b1		1.2164848
Thbd		1.2145725
Slc6a20a		1.214492
Sh2b2		1.2137156
Rin3		1.2136703
Gkn1		1.2134895
Zbtb16		1.210567
Adam19		1.2088606
Mmp11		1.2088606
Gja1		1.208287
Gkn2		1.2078918
Mgll		1.2075161
Sema3e		1.2056332
Csf2rb		1.2053767
Kcnab2		1.2037538
Npr2		1.2031167
Ttyh2		1.1971027
Apbb1ip		1.1968517
Cxcr1		1.1958967
Gimap8		1.1942543
Vav1		1.1924262
Sftpa1		1.1895338
Cd72		1.1886828
Fli1		1.1854101
Ace		1.1854017
Abhd12		1.1824852
Col4a2		1.1818986
Selplg		1.1815819
Rasa3		1.1800629
Timp2		1.1798015
Mctp1		1.1797228
Cd200		1.1795545
Ptprb		1.179457
Rap2b		1.1784871
Abi3		1.1748484
Ahnak2		1.1739573
Lims2		1.1728303
Osbpl11		1.1712915
Vwf		1.1701236
Lgals3		1.169556
Wfdc17		1.1691328
Rgcc		1.169125
H2-Q7		1.1676205
H2-DMb1		1.1670986
Mmd		1.1664417
Rtkn2		1.1651902
Qk		1.1640967
Crlf2		1.1635851
Nrp1		1.1583405
Atp13a2		1.1566917
Icam2		1.1558067
Adk		1.1557326
Chst12		1.1552974
Tfec		1.1536552
Nin		1.1533085
Scn7a		1.152952
Scn3b		1.1520894
Cdo1		1.1502619
Htra1		1.1495357
Awat1		1.1478199
Grn		1.146213
Itpkb		1.1448079
Inpp5d		1.1436282
Dse		1.1428632
Man1c1		1.1403519
Tmem243		1.1400129
Iffo1		1.1389587
Adap2		1.1372954
Tns1		1.1342853
Nlrc5		1.1337376
Alox5ap		1.1333991
Cd74		1.1330009
Fxyd5		1.1327385
Trpv2		1.1322725
Fstl3		1.1290183
Il2rg		1.1278609
Prkar1b		1.1250998
Sec14l3		1.1238064
Cln8		1.1204299
Havcr2		1.1190959
B4galt5		1.117157
Prrg3		1.1165986
Col5a2		1.1156908
Scd1		1.1113336
Vat1		1.1112926
Zfand2a		1.1095045
Tnfaip8l2		1.1085382
Tmem104		1.1083888
Parvg		1.107367
Cbfa2t3		1.1066672
Ptafr		1.1059524
Snhg11		1.1057307
Slc34a2		1.1053468
Gatm		1.1028228
Gja4		1.1007557
Postn		1.0982196
Mat1a		1.0978686
B2m		1.0970321
Gimap6		1.0969571
H2-Ab1		1.0942905
Hip1		1.0937643
Egfl7		1.0927571
Nos2		1.0923303
Plxna1		1.0906991
Tceal9		1.0901244
Clec4d		1.0894437
Ccl9		1.0888609
Klf2		1.0873309
Cyyr1		1.0860407
Mfap4		1.0843362
Ttyh3		1.084034
Lcp1		1.0840031
Anxa6		1.0832543
H2-DMa		1.0826668
Tacc1		1.0805253
Podxl		1.0805237
Snx5		1.0782229
Ckb		1.0778247
Sec14l4		1.0772036
Slc10a6		1.0754753
H2-Eb1		1.0747504
C6		1.0747391
Rasip1		1.0727462
Fgl2		1.0725472
Pdpn		1.0711672
Plxnd1		1.0693653
Crip1		1.0692906
Sema6b		1.0683041
Sox18		1.066881
Slfn5		1.0659332
Prex1		1.0655574
Sfta2		1.0652311
Serpina3g		1.062635
Arl4d		1.0577846
Arhgef15		1.0572242
Dock10		1.0570235
Ntn1		1.0539911
Stard8		1.0527414
Gm8909		1.0518831
She		1.050646
Arhgdib		1.049204
Cdkn1c		1.049204
Cotl1		1.0488049
Mrc2		1.0475177
Lcp2		1.0466826
Sox17		1.046547
Aatk		1.0455928
Ndnf		1.0441184
Sftpc		1.0439287
Itga9		1.0434536
Cdh5		1.0413555
Stk11		1.0396874
Fas		1.0392885
Aim2		1.0389357
Lsp1		1.0387793
Sparc		1.0383294
Il11ra1		1.0379629
Acvrl1		1.0378563
Sirpb1c		1.0373592
Unc93b1		1.0371213
H2-Aa		1.0354463
Rassf8		1.0345907
Ggta1		1.0333356
Rasl12		1.0328709
Il10rb		1.0314792
Apobr		1.0312108
Clec14a		1.0308623
Dnase2a		1.0259221
Mmrn2		1.0250502
Psen2		1.0242864
Radil		1.0239099
Hexa		1.0206493
Nsg1		1.0192884
Gpihbp1		1.0181028
Cxcl16		1.0128106
Tubb6		1.0126089
Stmn2		1.0106728
Tpp1		1.0098698
Acp5		1.0082517
Tmem252		1.0076221
1-Mar		1.0056148
Gna12		1.0044576
Tspan7		1.0037127
Cxcl12		1.0034955
Rab8b		1.002034
Cox4i2		0.999468
Clcn7		0.9994073
Icam1		0.9991357
Adgre5		0.99838287
Pdgfrb		0.9962048
Tmem140		0.99510574
Gpr155		0.9950409
Plod1		0.99500567
Tbx3		0.9936778
Mmp9		0.99262047
Erg		0.99247503
Col3a1		0.99244684
Mrc1		0.98807555
Fth1		0.9857917
Tie1		0.98517907
Samhd1		0.9845665
Fermt3		0.9845001
Hecw2		0.9837941
Col5a1		0.983117
Tcirg1		0.9827803
Slc43a2		0.98101956
Rnf149		0.97874564
Plvap		0.9773504
Samd4		0.9771799
Sema3g		0.9771562
Chil1		0.97614056
Itgb3		0.9749536
Creg1		0.973463
Galns		0.97298205
Serping1		0.9727847
Fn1		0.97273505
Dennd5a		0.97272414
Coro1a		0.97004414
Kank3		0.96838176
Atp6v1c1		0.9672841
Ctsc		0.9662457
Pik3r6		0.9656954
Ppic		0.9651056
Scnn1b		0.9645068
Slc36a1		0.9640112
Tspan11		0.9627807
Man2a2		0.9626604
Kctd12		0.9626593
Rgs5		0.9623125
Snn		0.96045065
Jcad		0.9602558
Ciita		0.95915437
Thbs3		0.95915437
Ccdc85a		0.95893735
Plod3		0.9578017
Mcam		0.95736426
Trf		0.9571847
Ccn5		0.95538896
Rab31		0.95460904
Dmxl2		0.9537962
Ushbp1		0.95376956
Serpinh1		0.95312965
S1pr4		0.9518774
Tgfb1i1		0.9510167
Tmem173		0.94966835
Ddhd1		0.9492891
Dpysl3		0.94914854
Tifab		0.94885576
Enpp2		0.9475326
Cyba		0.9469896
Rcsd1		0.9468168
Vash1		0.9464659
Dennd4b		0.9441324
Adgra2		0.94248414
Lox		0.9421347
Rassf4		0.94211036
Lypd8		0.94111866
Hc		0.941071
S100g		0.94089514
Sh2d3c		0.940256
Scpep1		0.94021684
Sparcl1		0.9381952
Dpt		0.93546665
Fbn1		0.934905
Dusp1		0.9346721
Trpc6		0.93162936
Tcf23		0.9314746
Aqp1		0.9303122
Fstl1		0.92757314
Ctla2a		0.9243646
Cpeb1		0.9235315
Dlc1		0.9228079
S1pr2		0.92272586
Fzd7		0.9205058
Sh3bp2		0.9192806
Rilpl2		0.9182512
Hck		0.91816515
Malt1		0.91580486
Trim35		0.91448337
Fgd5		0.9128575
Cib2		0.911886
Nckap5l		0.9078394
Zfp385a		0.9061549
Mylk		0.9054685
Ankrd37		0.9052328
Emilin1		0.9042136
Pitpnm2		0.90276736
Dnase1l1		0.90231335
Ccm2l		0.90105325
Clic3		0.90080583
Ehd4		0.900698
Pcdh17		0.89746684
Ehd2		0.8930848
Ccdc141		0.89262056
Gnptab		0.89196426
Klhl5		0.89091045
Ltbp3		0.8903704
Cyp4v3		0.8895572
Gpx1		0.8883094
Bmp2k		0.8881905
Afap1l1		0.8877372
Pqlc3		0.88738185
Ism1		0.8861426
Tmem44		0.88480425
Il3ra		0.882657
Sema6a		0.8825541
Sipa1		0.8799199
Blvra		0.8783633
Dok3		0.8763142
Gimap1		0.87630284
Hs2st1		0.87620014
Sema7a		0.87372476
Gns		0.87372476
S1pr1		0.8733246
Bmp1		0.8726786
Phyhd1		0.87209976
Klhl6		0.87191594
Ccl8		0.8717526
Ptpre		0.87148714
Irf5		0.87072355
Tspan4		0.8697343
Cavin2		0.8695253
Map3k6		0.8686318
Flt1		0.86856896
Msrb1		0.86830413
H2-DMb2		0.86744726
Calcrl		0.86690086
Dysf		0.8654189
Pygl		0.8645077
Tmcc2		0.86402434
Slc12a4		0.86165977
Hilpda		0.8599495
Prickle2		0.8593183
Npc1		0.8588728
Wfs1		0.85827065
Il18bp		0.85825723
Nes		0.858111
Slc4a3		0.8565589
Col1a1		0.8564211
Ptp4a3		0.8541514
Zfp984		0.8541157
Uvrag		0.85286444
Zcchc24		0.85263854
Cdk14		0.85214925
Cdk20		0.85191256
Vegfa		0.85167456
Tgfbi		0.8507533
Bhlhe41		0.848885
Crlf1		0.8487111
Adamts10		0.8479598
Cenpa		0.8472811
Txn1		0.8462357
Smim24		0.8450279
Pecam1		0.84490854
Laptm5		0.84371287
Tmem65		0.84296656
Creld1		0.8412332
Gng11		0.84041923
Irf8		0.8395429
Tgfb1		0.83910024
Actr3		0.8383862
Hba-a2		0.83598965
St3gal6		0.8346612
Slc16a6		0.8335884
Rusc2		0.83352
Ramp2		0.8333993
Ets1		0.83139884
Pdzd2		0.83114934
Ppp1r14a		0.8311022
Slc39a8		0.83022475
Slc43a3		0.83022475
Cerk		0.8298769
Srcin1		0.82915276
Esyt1		0.8291401
Nebl		0.82877576
Epas1		0.8266779
H2-Q4		0.8261051
Tbc1d4		0.82563436
Ncoa4		0.824616
Ogfrl1		0.8236443
Mfap2		0.8216734
Gbp3		0.82136947
Snrk		0.8213523
Fhl1		0.8203961
Rasd1		0.81845915
Ehd3		0.81818384
Rnase4		0.81723464
Adgrl4		0.81684923
P4ha1		0.816585
Slco3a1		0.81591696
Srgap2		0.8144534
Pip5k1b		0.81205946
Arrb1		0.811841
Lama4		0.8109779
Acsl4		0.8104171
Il6ra		0.8102437
Higd1b		0.81010896
Cblb		0.80884683
Dhrs3		0.8074378
Col1a2		0.80692816
Atp6v1c2		0.805705
Rem1		0.805622
Flna		0.8051967
Crlf3		0.80451214
Dach1		0.8039091
Syne1		0.8026201
Lcn2		0.8020577
Tmem88		0.8010856
Akap12		0.8007571
Metrnl		0.7994026
Hspa12b		0.79894817
Olfm1		0.79766524
Xdh		0.79737777
Arrb2		0.79649085
Rgl2		0.7964459
Insl3		0.7940424
Gpc1		0.79391646
H2-D1		0.7936084
Adamts1		0.7934419
Cd63		0.7931667
Dtx3		0.7915925
Grina		0.7913785
Cnn2		0.7894819
Slco2a1		0.7847928
Axl		0.7817551
Wsb1		0.7802252
Msrb3		0.7778158
Ppp1r18		0.7763886
Eng		0.77572787
Hacd4		0.77547497
C7		0.7733136
Bst2		0.77229
Cspg4		0.7721667
Scarb1		0.7717001
Snx30		0.7714868
Ifngr1		0.770228
Zranb3		0.77012163
Ostm1		0.7690961
Anxa5		0.76884276
Atp1b2		0.7686112
Tmem268		0.76676226
Hipk2		0.7664952
Gga2		0.7658066
Kdr		0.7649204
Cdkn1a		0.7645746
Slc36a4		0.76235366
Osmr		0.7622698
Dhrs7		0.76182944
Gata4		0.76159155
Hsd3b7		0.7603436
Itga1		0.75958025
Tsc22d3		0.7568081
Ric1		0.7542234
Acox3		0.75398916
Gucy1a1		0.75201386
Plcb1		0.75184536
Slc38a6		0.7518012
Sh3kbp1		0.7515972
Mtr		0.7475842
Abr		0.7474595
Pik3ap1		0.7467425
Notch4		0.7455276
Efemp2		0.74262655
Shank3		0.74152565
Fig4		0.7407897
Pcyt1a		0.73861766
Mvb12b		0.73809695
Ccl6		0.73618126
Cebpb		0.735812
Nid1		0.7356929
Slc39a2		0.7320138
Sgpl1		0.73121303
Cpxm1		0.7286841
Prrx1		0.7266786
Map7d1		0.72633564
Grap		0.7251685
Wipf1		0.7244852
Cst3		0.7234263
Mab21l4		0.72231084
Atp6v0a1		0.71952224
Dpp7		0.7190554
Trim47		0.71720934
Cdc42ep2		0.7167563
Rras		0.71659833
Oaz2		0.7162238
Cttnbp2nl		0.714072
Rgs4		0.7135243
Fmnl3		0.71276367
Mfhas1		0.7122582
Spry4		0.7111761
Slc7a2		0.7110941
Cers4		0.71075207
Ramac		0.7093728
Jam2		0.7073142
Eva1b		0.7065292
Ddah2		0.7057509
Cd248		0.7045558
Chsy1		0.7040584
Tpcn2		0.7034556
Tln1		0.70336586
Maoa		0.703149
Sod3		0.7022261
Adrb1		0.7021533
Inpp4a		0.70023423
Notch3		0.70003986
Tcf7l1		0.6998663
Rab20		0.69969004
B4galnt1		0.69894886
Mical1		0.6987238
Map6		0.69719595
Abcd1		0.69708073
Grb2		0.6954765
Fscn1		0.69411373
H2-K1		0.6919625
Fblim1		0.6904178
Prnp		0.6897398
Lbh		0.6894004
Adcy4		0.68832225
Ccng1		0.68663394
Fgd2		0.6858121
Tmem184b		0.68471164
Pced1b		0.68460625
Epb41l2		0.6832166
Tmed8		0.6827918
Prpf18		0.6825814
Fnip1		0.6818921
Igf2bp2		0.68098736
Slc31a2		0.6803083
Sfrp1		0.6800613
Elmo2		0.6797187
Cd34		0.6792544
Plgrkt		0.67911005
Rgs10		0.6784134
Psmb8		0.6783369
Osgin2		0.6782217
Arhgap29		0.67757875
Nrp2		0.67750293
Prcp		0.67616725
Mras		0.67598665
Ppp1r12b		0.6746613
Fmo2		0.6741745
Soga1		0.6734928
Cxcr4		0.6725645
Rarres2		0.6719588
Lama3		0.67178196
Adamts2		0.67029274
Mcfd2		0.66936177
Piezo1		0.6684293
Fermt2		0.6680182
Apbb2		0.66777694
Ano6		0.6652732
Actb		0.66410977
Calm2		0.6637725
Dapk2		0.65830135
Pim1		0.65618855
Igfbp7		0.6550679
Mcl1		0.6550523
Ostf1		0.6543639
Hbb-bs		0.6536591
Ms4a8a		0.6536279
Pdlim2		0.653015
Arhgef2		0.6517759
Dab2		0.6511962
Ubl3		0.6509489
Tbx5		0.6507494
Bgn		0.6496616
Gmip		0.64955854
Snx29		0.64954627
Gpr146		0.64829874
Atp7a		0.6479723
Tbc1d9		0.6475774
Smap2		0.6462872
Heg1		0.6445084
G0s2		0.6445084
Angptl2		0.64409333
Pgam1		0.64312625
Sh3bp5		0.6417081
Prex2		0.6416509
Rnf125		0.6415959
Fasn		0.64123636
Bcl2l11		0.6407924
Ehbp1l1		0.6405019
Smim1		0.6380975
Atp6v0e		0.6380191
Cldn18		0.6372052
Ctsh		0.63707054
Rab34		0.6368809
Rab11fip5		0.63452655
Csgalnact2		0.6339496
Grb10		0.6337544
Blnk		0.63350713
Slc27a1		0.6324899
Efnb2		0.6318783
Mgp		0.62989694
Itga7		0.6297172
Ndufa4l2		0.6294182
Fam111a		0.628753
Ltb		0.62779444
Rapgef5		0.6274568
Rtl8b		0.6266206
Iscu		0.62649256
Spag9		0.6264876
Traf1		0.62554944
Slfn2		0.62389815
Slc26a11		0.62347776
Dtnbp1		0.6234659
Syngr1		0.6224435
Iqsec1		0.6214263
Svep1		0.6213587
Foxf2		0.6195845
Emp2		0.6184317
Slc48a1		0.61819863
Stard5		0.6180816
Lix1l		0.6174702
Cys1		0.61737126
Rcan1		0.61735415
Mknk1		0.6167588
Rhbdf2		0.61643076
Cebpa		0.61501396
Csf3r		0.614682
Megf9		0.6127791
Galnt18		0.6117424
Gprc5b		0.61172575
Mpp1		0.6111401
Fam174a		0.61080253
Stk17b		0.6094557
Fes		0.60932183
Rhog		0.6089158
Ctps		0.60863143
Lpin1		0.6068102
Fkbp5		0.6057576
Hbb-bt		0.6051436
Clic5		0.60504913
Plpp3		0.6047893
Pkn3		0.6046651
Ptpn1		0.60392195
Arap3		0.60357815
Sox7		0.60325277
Dglucy		0.60293436
Myef2		0.60280234
Sdcbp		0.6024979
Coro7		0.6021376
Fam89b		0.60200965
C3		0.6020027
Pklr		0.601745
Ogn		0.6010582
P2rx7		0.59940106
H6pd		0.5990355
Mtss1		0.598501
Tyk2		0.59822387
H2-M3		0.59790295
Gm13889		0.597779
Bicc1		0.5971723
Ifnar2		0.59687835
Timp3		0.59646493
Atp6v0c		0.59536874
Arl6ip1		0.5953612
Rab7		0.5935245
Paqr7		0.5921369
Kdm7a		0.59187853
S100a10		0.5916235
Fam117a		0.5911536
Serpine2		0.59042925
Cipc		0.588799
Tnfsf13		0.58811474
Ecscr		0.58682984
St3gal3		0.5839385
Rragc		0.581826
Cfl1		0.58139575
Adam15		0.5804589
Tmem165		0.57994807
Lrrc32		0.5799269
Dok1		0.5768684
Rab12		0.57619643
Fam117b		0.5760974
Ankrd44		0.57586074
Ywhag		0.5751599
Serpinb9		0.575063
Myo9b		0.57505184
Prkcd		0.57408464
Camk1		0.5735531
Ankrd40		0.571673
Dgat1		0.5712258
Gba		0.56921655
Rai14		0.568999
Naglu		0.5689465
Sh2b3		0.5680713
Arl8a		0.5678987
Picalm		0.56767637
Vamp4		0.5666829
Exoc4		0.56660575
Ripor1		0.56649154
Limk1		0.56594825
Ski		0.5648825
Lrmda		0.56377715
Wdr81		0.5624976
Hfe		0.5623486
F2r		0.56234163
Erp29		0.5622862
Pakap		0.56132567
Pear1		0.5601015
Sh3bgrl3		0.55980504
Phldb2		0.5590064
Mettl7a1		0.5585142
Washc4		0.55805296
Myo1e		0.5580281
Nr1h3		0.5566878
Tbx4		0.55511063
4-Sep		0.5548786
Fgf2		0.5546516
Acp2		0.5544177
Ppt2		0.5543982
Atp6v0d1		0.5539165
Mbnl1		0.55294675
Ndst1		0.55292046
Atp6v1g1		0.5526795
Macf1		0.55264664
Rmdn2		0.5523724
Palm		0.5515304
Nrbp2		0.55137855
Ninj1		0.5512137
Col23a1		0.5505598
Pakap.1		0.5491304
Sh3bgrl		0.5486703
Adamtsl5		0.5482199
Cfh		0.5479205
Hdac7		0.54785264
Nagpa		0.5477709
Antxr1		0.5473779
Col18a1		0.5469241
Lpin2		0.54604894
Sh3glb1		0.545103
Pde5a		0.54498655
Sash1		0.5436269
Prkacb		0.5432769
Jak1		0.5428984
Slc6a8		0.54279214
Ly75		0.5421776
Slc39a13		0.54210526
Eif4e3		0.54071814
H2-T23		0.5401408
Amotl2		0.5386037
Gpcpd1		0.5383993
Specc1		0.53838295
Rhoj		0.5373814
Mroh1		0.5369907
Lamp1		0.5362989
Aaas		0.5360742
Stx3		0.535943
Smpd1		0.53560925
Ano10		0.53550106
Cstb		0.53520805
Pdgfra		0.534048
Iqgap1		0.5340092
Plau		0.53374326
Ilk		0.5328663
Gabarapl1		0.5326536
Spred1		0.53174204
Serpina3n		0.53161544
Ext1		0.53137916
4931406P16Rik		0.53081954
Cald1		0.52905697
Atg7		0.52860427
P3h1		0.52805066
C1ra		0.526693
Gpx3		0.5265436
Hey1		0.52474624
Cd44		0.52308005
Sfmbt1		0.5227032
Bnip3l		0.52009475
Dgkz		0.5197814
Nr3c1		0.51907456
Srp14		0.5189207
D230025D16Rik		0.51867384
Rsu1		0.5185908
Slc35f6		0.518587
Oplah		0.51857996
Adgrf5		0.5181968
Sesn2		0.51812476
Litaf		0.5174401
Stom		0.5173886
Agpat4		0.51683176
Myl12a		0.51630306
Magi3		0.5113931
Sowahc		0.5089343
Impdh1		0.5068264
Loxl1		0.5061576
Gsap		0.5058354
Slc1a1		0.50548446
Ccna2		0.50520474
Grk3		0.50484735
Ptpn6		0.504648
Rbms2		0.5042067
Plaur		0.50352305
Mtpn		0.5029814
Aifm2		0.5024504
Mapre2		0.5016637
Cnpy4		-0.5004516
Fam98c		-0.5004863
Gmds		-0.50081474
Arl4c		-0.50117093
Cnnm2		-0.50136346
Rgs12		-0.5013797
Ash2l		-0.50158936
Hook1		-0.5017416
Pecr		-0.5018373
Cc2d1a		-0.50189507
Nipsnap2		-0.50192225
Cstf2		-0.5020662
Pbrm1		-0.5021941
Chchd6		-0.50235057
Ppp1r9a		-0.5030024
Prpf6		-0.5032032
Brd3		-0.503337
Wdr3		-0.503337
Dpp3		-0.50362974
Cradd		-0.50366
Sec23a		-0.5038433
Phgr1		-0.5039134
Ctcf		-0.5040439
Ubqln2		-0.5041216
Slc25a1		-0.5044012
Stap2		-0.50471956
Nudcd1		-0.5047316
Akap1		-0.5050617
Atrnl1		-0.50506383
Slc20a2		-0.5053079
Slc30a5		-0.5053431
Nt5dc1		-0.5055627
Zdhhc7		-0.50591904
Madd		-0.5059259
Zpr1		-0.5063044
Atxn7		-0.5063839
Osgin1		-0.5064564
Ddx18		-0.50684583
Rap1gap		-0.50687295
Psmg4		-0.50689256
Med16		-0.50701267
Pld1		-0.5072437
Gata5		-0.5073245
Tcea2		-0.5076543
Pycr2		-0.50771546
Ndufaf2		-0.5082165
1600012H06Rik		-0.5082509
Zfyve9		-0.50825924
Rundc1		-0.5084025
Lin37		-0.5087255
Ocrl		-0.5089726
Atg2a		-0.5092863
Mapk12		-0.510113
Nlrx1		-0.51034606
Slc9a1		-0.51060504
Eefsec		-0.510679
1810055G02Rik		-0.51081216
Noc2l		-0.51092863
Sdcbp2		-0.51095927
Zfpl1		-0.5110644
Rars		-0.5110644
Lamb2		-0.5111729
Eppk1		-0.5112422
Cop1		-0.5115922
Mettl5		-0.51161075
4931406C07Rik		-0.5119301
Ehmt1		-0.5120372
Fam98b		-0.5122419
Tmem186		-0.51237464
Med21		-0.51244783
Klhl2		-0.5127927
Gabbr1		-0.51287395
Suox		-0.5132953
Trim39		-0.5138991
Rnf146		-0.5141285
Lsm14b		-0.5144727
Gid8		-0.51447976
Cptp		-0.5144899
Cpm		-0.5146054
Pigm		-0.51482123
Mtmr10		-0.5148516
Pwwp3a		-0.51531196
Lgalsl		-0.5153196
Gpt2		-0.5154861
Trmu		-0.5156334
Med24		-0.51614374
Fbl		-0.516529
Calm3		-0.5166584
Hspb1		-0.51672083
Btbd3		-0.5170893
Coq9		-0.51756537
Krt8		-0.51853055
Etfbkmt		-0.5191285
Rack1		-0.5192963
Mettl14		-0.519308
Atg4d		-0.51934934
Map11		-0.5196861
Man2a1		-0.5201248
Snap47		-0.52013224
Selenos		-0.5201471
Golga5		-0.52041054
Cdyl		-0.52051073
Ciz1		-0.52056485
Idh3g		-0.5211117
Idh3b		-0.52146155
C2cd5		-0.5219527
Ebpl		-0.5219527
Ddb2		-0.52324253
Ptov1		-0.5233306
Aktip		-0.5233393
Dhx34		-0.5233748
Tmtc3		-0.52374154
Wdr43		-0.524302
Rabgap1l		-0.52475554
Ece1		-0.5249189
Rnf34		-0.5250321
Fam118b		-0.525213
Tppp3		-0.5254046
Tgif1		-0.52593917
Zfp467		-0.52629477
1810030O07Rik		-0.52648234
Erbb3		-0.52655613
Sipa1l3		-0.5267369
Eif3f		-0.5268131
Nrf1		-0.5271454
Snx17		-0.52739215
Sdc1		-0.5274163
Net1		-0.5279869
2510002D24Rik		-0.52834105
Rcn1		-0.52852106
Frrs1		-0.52854335
Fam114a2		-0.528563
Tut1		-0.5286341
Usp3		-0.52887213
Chchd4		-0.529019
Mto1		-0.5292116
Nfatc3		-0.5294317
Dnmbp		-0.529586
Fam160a2		-0.5298579
Mettl3		-0.5298579
Rsbn1l		-0.5299146
Scaf4		-0.5306606
Ift27		-0.53078014
Mtfmt		-0.530843
Ilkap		-0.5309837
Ciao1		-0.53111273
Lars		-0.5313064
Zdhhc21		-0.531413
Elp3		-0.53143376
Cmc4		-0.5317837
Egfr		-0.53243816
Klhl21		-0.5325392
Nckap1		-0.5326324
Champ1		-0.5326791
Nfix		-0.5327393
Kbtbd11		-0.5328471
Fam162a		-0.532876
Maff		-0.5330079
Pigp		-0.5331894
Nifk		-0.5336752
H3f3b		-0.53371
Desi1		-0.5338714
Bag1		-0.5341487
Armc10		-0.534231
Rhbdf1		-0.53459924
Fuz		-0.53495
Tmem201		-0.53542334
Erg28		-0.5354313
Zfp637		-0.53555936
Dop1b		-0.53561383
Rabggtb		-0.5359001
Hbs1l		-0.5359324
Tmem161b		-0.536078
Hist1h2bk		-0.53641266
Mboat7		-0.53659946
Gch1		-0.5366742
Sec61a2		-0.5366742
Mtrf1l		-0.5367635
Wars		-0.53698474
Hmgcr		-0.53761405
P4hb		-0.53765905
Fosl2		-0.5376605
Rnf4		-0.53772
Vstm5		-0.53772
Uvssa		-0.53804666
Rarg		-0.5381355
Ttll12		-0.5383556
Gstcd		-0.5385039
Aptx		-0.53863144
Dctn1		-0.5388086
Samd10		-0.5391894
Tfb2m		-0.5393163
Hist2h2ac		-0.53939444
Sdr39u1		-0.53955394
Zfp512		-0.5395701
Ndufs2		-0.53984547
Abhd14b		-0.54003185
Fzr1		-0.54011637
Clpp		-0.54016817
Ankrd39		-0.54033124
Sik1		-0.540512
Rbm33		-0.54103345
Msmo1		-0.5414546
Bmyc		-0.54159886
Wasl		-0.5416879
Eps8l1		-0.54205453
Ctu2		-0.5421118
Upf3b		-0.5421935
Smg7		-0.5434821
Smpd3		-0.5437906
Tnk2		-0.5438432
Etaa1		-0.543979
Xpo7		-0.5444251
Ccar2		-0.54444546
Zfp593		-0.5447326
Got2		-0.5447638
Rabep2		-0.5453951
Kat14		-0.54571676
Scyl3		-0.5460268
Ddx49		-0.5460593
Dus1l		-0.5463191
Plagl2		-0.5467968
Ano1		-0.54683214
Zmym5		-0.54687923
Ppp2r2d		-0.5475331
Cdk5rap3		-0.5477522
Dcaf8		-0.5479204
Retnla		-0.54795074
Zfp266		-0.54864424
Pdk1		-0.54870546
Orc4		-0.5488284
Tdrd7		-0.5488996
Nip7		-0.54893845
Snrpa1		-0.54943347
Itpkc		-0.54943347
F8a		-0.5497199
Fancl		-0.54994696
S100a11		-0.55046433
Kif21b		-0.5507291
Rbfox2		-0.55084074
Ccni		-0.5510338
Slc25a10		-0.55122375
Llgl2		-0.55133575
Hlcs		-0.55137646
Kdm2b		-0.551622
Anxa1		-0.5518553
Rhno1		-0.55245477
Tasor2		-0.55291903
Pdcd6		-0.5529796
Adnp2		-0.5529796
Eef1b2		-0.5530537
Sil1		-0.55311966
Utp3		-0.5534203
Golga4		-0.553467
Mocs3		-0.5534819
Dcps		-0.5535519
Ythdc1		-0.5535906
Dguok		-0.5538809
Pcdhga11		-0.5541597
Hist1h1e		-0.5543274
Sfxn1		-0.5550821
Ubap2		-0.5558241
Senp6		-0.55590004
Usp36		-0.55595165
Mlst8		-0.5562226
Acss1		-0.55655134
9-Mar		-0.5566372
Zfp777		-0.5568382
Zfp236		-0.55703515
Pccb		-0.5573983
Kif5b		-0.5575766
Tsku		-0.5576586
Stip1		-0.55766785
Dbndd2		-0.55824435
BC031181		-0.55826885
Wdr82		-0.558319
Ubxn7		-0.55876034
Mob4		-0.55919975
Bmp5		-0.55932695
Rwdd4a		-0.55938
Gcnt3		-0.55978954
Tax1bp3		-0.5600235
Nbas		-0.56016827
Wipi1		-0.56042683
Atl3		-0.56064856
Ddr1		-0.56065345
Ppip5k2		-0.5606964
Eps8l3		-0.56080365
Bcl2		-0.5609217
Ebag9		-0.5610525
Ddx27		-0.56123406
Fam110a		-0.5612629
Msh3		-0.56148106
Tmem263		-0.5617537
Surf1		-0.5618644
Creb3l2		-0.56187713
Bod1		-0.5618863
Gpr137		-0.5619095
Arfip2		-0.56197673
Pdcd2l		-0.5627514
Mccc1		-0.56325513
Slc44a1		-0.5636219
Rac1		-0.5636219
B230118H07Rik		-0.5639203
Ing5		-0.56401676
Sel1l		-0.5640728
Idh3a		-0.5646233
Ibtk		-0.5649481
Shmt2		-0.56515306
Dnaja4		-0.5654294
Klc2		-0.5654747
Thap3		-0.56553334
Nudt14		-0.56618667
Mpst		-0.5662191
Ide		-0.56637824
Prorsd1		-0.5669957
Foxk1		-0.5676218
Vta1		-0.5680427
Ddx55		-0.56806463
Mnat1		-0.5681565
Fndc3a		-0.5681565
Pno1		-0.5684953
Zbtb7a		-0.56905246
Snx15		-0.5703673
Pmepa1		-0.5704396
Zfp710		-0.57074744
Kars		-0.5708302
Efr3a		-0.5712035
Cldn4		-0.57153475
Casp6		-0.5716781
Cops6		-0.57194084
Acp1		-0.57194084
Anxa7		-0.5721992
Casc3		-0.5724074
Wdr46		-0.5724662
Bysl		-0.57248545
Flad1		-0.57248545
Bcas3		-0.5726786
Btg2		-0.57294905
Appl1		-0.5732069
Zbtb1		-0.57334393
Irs2		-0.57357955
Utp18		-0.573634
Kdm1b		-0.57396966
Pgap1		-0.57458806
Zfp410		-0.5747032
Ogfod2		-0.5747804
Spty2d1		-0.57495564
Pus1		-0.57499367
Pmaip1		-0.5751277
Acad11		-0.5752384
Pdhx		-0.57542866
Pcmtd2		-0.57590103
Arid4b		-0.5759057
Uqcc3		-0.57613856
Ostc		-0.57640046
Qsox2		-0.57640046
Dpm1		-0.57640046
Polr3d		-0.57640046
Zc3h14		-0.57640046
Kansl1l		-0.57640046
Bola1		-0.57688177
Mbp		-0.5769456
Cggbp1		-0.5769812
Hist1h1c		-0.5770663
Rbm6		-0.5770854
Rab27b		-0.5784028
Emc2		-0.5785362
Cnn3		-0.57913804
Dexi		-0.5795402
Fam102a		-0.5797713
Elp2		-0.5799583
Cdca4		-0.58037406
Aldh4a1		-0.58039
Tefm		-0.5806127
Gabpb2		-0.5806127
Mt2		-0.58072513
Nectin2		-0.58102757
Appbp2		-0.58112735
Gpd2		-0.5818171
Abca5		-0.5820737
Sp3		-0.5821968
Pdcd2		-0.5822178
Mettl2		-0.58232534
Prpf19		-0.58259517
Cpne3		-0.5826003
Ift46		-0.5826324
Mob2		-0.5830642
Gpr180		-0.58339113
Tcn2		-0.58340687
Msl2		-0.583895
Helb		-0.58417183
Rab3ip		-0.5846552
Casp4		-0.58487624
Uevld		-0.5850394
Arhgap12		-0.58505166
Trmt61a		-0.58527863
Sik2		-0.5854732
Crocc		-0.58566344
Eef1g		-0.5863981
Phyh		-0.58680385
Tmem63a		-0.58699805
Ttll3		-0.5878053
Crebbp		-0.5879421
Ltv1		-0.5879699
Ccnt2		-0.5882259
Zfp213		-0.5885939
Tmtc2		-0.58867884
Ocln		-0.58867884
Polr2h		-0.5888698
Tmem184a		-0.5889676
Prune1		-0.58940315
Kmt2e		-0.58986485
Spaca6		-0.59022665
Nt5e		-0.5906802
Tmprss4		-0.5909376
Zranb1		-0.5910394
Slc22a18		-0.59128475
Naa35		-0.5913932
Ubtf		-0.59150106
Zfand2b		-0.59150106
Tsr3		-0.5917013
Ndufa9		-0.5922404
Asah2		-0.592342
Brpf3		-0.5925427
Ier2		-0.5927389
Cir1		-0.59312475
Ift22		-0.593244
1810009A15Rik		-0.59330255
Zfp768		-0.59378254
Kif3b		-0.59453154
Zdhhc13		-0.5945654
Rab27a		-0.594754
Dap		-0.59515774
Akap9		-0.5958404
Zfyve16		-0.59630007
Pde4dip		-0.59652716
Dcaf13		-0.5968778
Commd9		-0.597159
Pard3b		-0.59809554
Slc35a1		-0.59828544
Parn		-0.59849423
Isg20l2		-0.598725
Rras2		-0.59902894
Zkscan17		-0.59912056
Ppp4r3a		-0.59912056
Mapk6		-0.5999552
Tnfaip8l1		-0.6009521
Eif6		-0.60139644
Uchl3		-0.60162306
Zfp787		-0.6016378
Grtp1		-0.6019009
Rtel1		-0.6021231
Taz		-0.602428
Tdp2		-0.60287267
Rgl3		-0.60287267
Hmgb1		-0.6030261
Pycrl		-0.6034826
Bsg		-0.6035444
Rnf213		-0.603644
1110051M20Rik		-0.60425264
Tmem59		-0.60486186
Dnal4		-0.6051718
Bid		-0.6058674
Slc4a2		-0.6061753
Aatf		-0.606802
Ptcd2		-0.606802
Nelfe		-0.60686845
Map2k7		-0.6069655
Dnajc25		-0.60700846
Bicd2		-0.60832715
Glo1		-0.60839707
Pbx1		-0.6085314
Pdpk1		-0.60876846
Whamm		-0.6089133
Kdelr2		-0.60891634
Acot11		-0.6091397
Ero1l		-0.6091544
Fgd3		-0.60933876
Wdr5		-0.60941553
Ptk7		-0.6101407
Vsig1		-0.61058325
1700037C18Rik		-0.6107206
Utp6		-0.61243755
Ctse		-0.6124443
Casp7		-0.6127639
Qars		-0.6132147
Nck2		-0.61338073
Spred2		-0.6135832
Ints4		-0.61395824
Ak3		-0.6139628
Minpp1		-0.614135
Selenoi		-0.61426157
Mief1		-0.6144168
Mdp1		-0.6150621
Irak3		-0.6154806
Hdac1		-0.6159288
Cand1		-0.6159288
Yrdc		-0.6162801
Abcb10		-0.61632264
Man1a2		-0.6163392
Fabp5		-0.61667836
Foxp4		-0.6169938
Aimp2		-0.6169938
Zfp422		-0.617228
Zfp280d		-0.6178633
Fam171a1		-0.6180431
Aimp1		-0.6180431
Ndufv2		-0.6181875
Cd164		-0.61864585
Retreg1		-0.6192048
Ppp1cb		-0.6193705
Rapgef6		-0.62004405
Zkscan8		-0.62007093
Emg1		-0.6203497
Ajuba		-0.62091917
Timm44		-0.62133425
Zfp503		-0.6219394
Pigx		-0.6221316
Usp18		-0.62241286
Gtf2f1		-0.6228329
Golph3l		-0.6232565
Dagla		-0.6233368
Ccdc107		-0.6234491
Fbxw9		-0.62377906
Prpf38a		-0.623873
Smim20		-0.62465566
St3gal4		-0.6259068
Zfp672		-0.626524
Ckap4		-0.62683886
Nr4a1		-0.62712616
Rbm26		-0.62785727
Prdm1		-0.62793076
Cgnl1		-0.6284312
Bckdk		-0.6288679
Nhp2		-0.6288679
Scyl2		-0.6288679
Six5		-0.6288679
Pmpcb		-0.6294885
Trip10		-0.63039756
Mpi		-0.6311064
Gpat4		-0.6313194
Dtx3l		-0.6313194
Sema4b		-0.6319561
2610507B11Rik		-0.6319685
Micu2		-0.63205147
Ovol2		-0.632153
Sqor		-0.6322098
Chdh		-0.63254356
Nudt22		-0.6329034
Dcaf15		-0.6330679
Foxo4		-0.6331553
Ap4m1		-0.6335444
AU040320		-0.63360584
Rdh14		-0.6337927
Stoml1		-0.6349888
Ints13		-0.6354306
Slc30a6		-0.6357873
Ppm1g		-0.6366356
Cpd		-0.63681203
Yipf1		-0.6370233
Nop2		-0.6371545
Ephx2		-0.6374299
Epc2		-0.6374299
Ubqln4		-0.63769174
Paics		-0.63799316
Prmt7		-0.63913625
Usp16		-0.63913625
2610528J11Rik		-0.6393986
Map3k9		-0.639489
Prps1l3		-0.63984174
Sec16a		-0.6399759
Zkscan7		-0.6403886
Dnph1		-0.641305
Crebl2		-0.6416919
Dnajc10		-0.6417925
Prmt5		-0.6420193
Osbpl2		-0.6421856
Pgk1		-0.64221084
Dapp1		-0.6428521
Mucl3		-0.64325607
Faf2		-0.643438
Sco1		-0.6443976
Scrib		-0.6446352
Hmgcll1		-0.64504784
Abhd16a		-0.6468161
Mea1		-0.6478406
Patj		-0.6482387
Rnf219		-0.6488041
Rgmb		-0.6507123
Myo5b		-0.6507827
Galnt11		-0.6507827
Bckdhb		-0.65139693
Nol11		-0.6514569
Pcdh1		-0.6517929
Stk38l		-0.65203875
Nudt12		-0.6521002
Cdk10		-0.6525498
Arfgef1		-0.65297633
Ankrd28		-0.6530116
Tnfrsf21		-0.6539223
Sh3bp4		-0.65573454
Atoh8		-0.6564537
Vdac3		-0.6566022
Snrnp40		-0.65663457
Knop1		-0.6569684
Eif4ebp2		-0.6569902
Bcl3		-0.6571515
Mal		-0.6577711
Nop14		-0.65801424
Fzd1		-0.6587178
Azin1		-0.65917593
Aldoc		-0.6592622
Nadk2		-0.6598948
Prkra		-0.66007376
Mtmr7		-0.66007376
Mast2		-0.6607168
Ppa1		-0.6607536
Pdzd11		-0.66152424
Tmem51		-0.66185236
Rab15		-0.6620107
2310061I04Rik		-0.6620857
Lrrc28		-0.6628152
Nudt6		-0.66330856
Dync2li1		-0.6635289
Oard1		-0.66406393
Lrrc45		-0.66424656
Fut4		-0.6650368
Trim24		-0.66543406
Brix1		-0.66586214
Cldnd1		-0.66591847
Rsl1d1		-0.6659855
Rbm4		-0.6664055
Mtdh		-0.66700304
Rnf6		-0.66700304
Ctdspl2		-0.66796774
Eef1d		-0.668
Atrip		-0.66807795
Usp22		-0.6680935
Rrp1b		-0.66916436
Retsat		-0.669387
Hspa9		-0.6695099
Slc25a16		-0.6699869
Enc1		-0.67018896
Serinc5		-0.6705114
Yars		-0.67161757
Nop16		-0.6716998
Pcgf6		-0.67182004
Pan3		-0.6721595
Tmem41a		-0.67222077
Slc25a37		-0.67236954
Fbxo46		-0.6725679
Tmem87a		-0.67269415
Aox3		-0.6728456
Fhl2		-0.67299044
Tmem147		-0.67317873
C2cd3		-0.6735796
Thumpd3		-0.67367834
Ick		-0.6737824
Txndc5		-0.6745106
Mast4		-0.67506516
Gtpbp4		-0.676019
Ppat		-0.67647576
Mtg1		-0.67768383
Ptpn9		-0.6779385
Zc3h15		-0.6780082
Zfpm1		-0.6780853
Echdc2		-0.678555
Pex2		-0.67865056
Als2cl		-0.67949396
Pde3b		-0.67949396
N6amt1		-0.67949396
Tti1		-0.67949396
Slc39a9		-0.6799381
B4galt3		-0.67997223
Wrnip1		-0.6804265
Ergic1		-0.68055207
Gnb4		-0.6807218
Tmco3		-0.68074757
Fam118a		-0.680769
Atg101		-0.6808025
Rpa2		-0.6810007
Itpk1		-0.681537
Msto1		-0.681861
Vezf1		-0.6821951
Ppp2r5d		-0.6826392
Rpia		-0.6836337
Pard3		-0.6843851
Tmed3		-0.68453324
Prickle3		-0.6846668
Lsr		-0.68477285
Eps8l2		-0.6848818
Siva1		-0.68527824
Spef1		-0.68545145
Gart		-0.6855905
Thap4		-0.6858309
AA986860		-0.68584585
Cbx6		-0.6862466
Wdr76		-0.6862619
S100a16		-0.6865481
Larp1b		-0.6880364
Ankmy2		-0.6881541
Rhod		-0.68840986
Elmo3		-0.6884783
Galnt10		-0.68890905
Hspbp1		-0.68911445
Sun1		-0.68921566
Dhrs11		-0.68970007
Isoc2b		-0.68975013
Cfap69		-0.69006807
Xpc		-0.69241375
Dgka		-0.69352084
Them6		-0.69461524
Spin1		-0.69461524
Smarcc1		-0.69472045
Taf15		-0.69472045
Eml3		-0.6954139
Htatsf1		-0.69549984
Dhx32		-0.696187
Alkbh7		-0.69633085
Nop56		-0.69646704
Gnl3l		-0.69747174
Cd99l2		-0.6975641
Atp11b		-0.6976206
Bop1		-0.69780254
1700037H04Rik		-0.6987406
Tuft1		-0.6995899
Magi1		-0.69969094
Tns3		-0.69981796
Emsy		-0.7004835
Cib1		-0.7012894
Tmem205		-0.7015393
Zdhhc4		-0.7015798
Atg14		-0.70170873
Cobll1		-0.70193136
Galnt7		-0.70236176
Trp53inp2		-0.70261085
Znrf2		-0.7026733
Papss1		-0.7032739
1500011B03Rik		-0.70345724
Usp46		-0.7036077
Cog6		-0.703727
Dbp		-0.7044928
Sergef		-0.70469934
Galm		-0.7054892
Elmod3		-0.7055607
Gstm2		-0.7059379
Synj2		-0.70693904
Tbpl1		-0.7073749
Tab1		-0.70791304
Eapp		-0.7080631
Lin7c		-0.70807517
Utp4		-0.7082257
Mob1b		-0.7083024
Nif3l1		-0.70851594
Slc35f5		-0.7085251
Il1rn		-0.7085271
Acat1		-0.7085951
Hbegf		-0.70869815
Zfp821		-0.70903826
Eef2k		-0.70927894
Pmpca		-0.709667
Thumpd1		-0.70970273
Thtpa		-0.7102562
Aldh3a1		-0.7103068
Grasp		-0.7105766
Fbxo28		-0.7111845
Hadh		-0.7111924
Cops4		-0.71120286
Eci1		-0.7114881
Lmbr1		-0.71169436
AU021092		-0.7117692
Lrig2		-0.7118207
Zwint		-0.7122839
Nbn		-0.7122839
Zfp865		-0.7130942
Ank		-0.7132099
Mccc2		-0.7132967
Stk35		-0.7133788
Ap1g2		-0.713904
Zfp64		-0.7147756
Cttn		-0.71598434
Pttg1ip		-0.716455
Muc5ac		-0.7165781
Kctd3		-0.71713877
Vps53		-0.7183132
Porcn		-0.7183198
Mphosph10		-0.7187534
Pnpo		-0.7188448
Pafah2		-0.7189121
Ruvbl2		-0.7190835
Lancl1		-0.7191805
Ndufaf7		-0.7195601
Mtcl1		-0.7196484
Ncoa6		-0.72016966
H2afj		-0.7202757
Nbeal2		-0.72036624
Pgm2		-0.72066474
Nr1d1		-0.72117794
Tmc4		-0.7213413
Pgm2l1		-0.72206205
Banp		-0.72256273
Paxx		-0.7231953
Nap1l1		-0.7232258
Plekhh3		-0.7232649
Ppp1r7		-0.7233705
Tyms		-0.72358656
Siah2		-0.72402513
Gtf2h3		-0.72539485
Katna1		-0.7259971
Capn10		-0.72603655
Syt16		-0.7261651
Slc30a7		-0.7262487
Gmppa		-0.7265991
Tsfm		-0.72674435
Pyroxd1		-0.726978
Usp6nl		-0.7271375
Tbccd1		-0.72840357
Pdgfd		-0.72840357
Slc25a15		-0.72840357
Pmm1		-0.7293317
Fh1		-0.7297868
Cwh43		-0.7300609
Rpn1		-0.7301576
Ptpru		-0.7304059
Rara		-0.7305633
Dalrd3		-0.73097754
Slamf9		-0.7312296
Trabd		-0.7314938
Cxadr		-0.7327937
C1qtnf4		-0.73287016
Akr1c14		-0.73302513
G6pdx		-0.73320454
Tbc1d16		-0.7343284
Galt		-0.7345558
Dnttip1		-0.7346626
Supt3		-0.7346626
Rap1gap2		-0.73525727
Mak16		-0.73525727
Ccnyl1		-0.735424
Tob1		-0.73662406
Wdr73		-0.7367948
Rhbdd2		-0.73700935
Nos1ap		-0.7371208
Glis3		-0.7379896
Tnik		-0.73849237
2200002D01Rik		-0.7387209
Fut8		-0.73987937
Akr1c13		-0.74037623
Bfsp1		-0.74037623
Fdft1		-0.7407168
Atp1a1		-0.7407879
Grpel2		-0.7410774
Fip1l1		-0.7416091
Smim11		-0.7422576
Dnajc1		-0.7422576
Hnrnpc		-0.742362
Paqr4		-0.74238783
Gm49336		-0.7440974
Cdkal1		-0.7449215
Zbp1		-0.74509984
Asb3		-0.7451376
Rpp21		-0.7452902
Hsp90aa1		-0.7453309
Fndc3b		-0.74536103
Zbtb45		-0.74552774
Oasl2		-0.74555695
Hyou1		-0.747076
Tfg		-0.7476949
Igsf3		-0.7477689
Tnks1bp1		-0.74790645
Tmem106c		-0.7481149
Rab3d		-0.7487814
Acadm		-0.74955344
Xbp1		-0.7497546
Zfp395		-0.7500486
Arrdc4		-0.7501887
Jag1		-0.75022167
Trappc5		-0.75042987
Met		-0.75080997
Hr		-0.75089824
Smyd2		-0.7509358
Ift52		-0.75122166
Prss8		-0.75245076
Serinc2		-0.7542018
Tshz1		-0.754674
Rabgap1		-0.7549618
Ttc9c		-0.7549978
Il17rd		-0.75520366
Zfp827		-0.7557685
Sucla2		-0.7565878
Atl2		-0.75697273
AW209491		-0.75697273
Mlph		-0.757037
Clint1		-0.75754994
Epha2		-0.7580096
Itpr3		-0.75930804
[truncated: 1,041 more rows]
