# Supplementary material for: TMPRSS11B promotes an acidified microenvironment and immune suppression in squamous lung cancer
Source: EMBO Rep. 2025 Nov 10;26(24):6346–79. doi: 10.1038/s44319-025-00631-1 (PMC12714794; doi:10.1038/s44319-025-00631-1)
Supplement: Supplementary file 11 — Source data Fig. 6 [file 44319_2025_631_MOESM11_ESM.zip › Figure 6/6D-E/GSEA Broad Institute_low pH vs rest of the regions (high pH)/TABULA_MURIS_SENIS_GONADAL_ADIPOSE_TISSUE_B_CELL_AGEING.tsv]

NAME	SYMBOL	RANK IN GENE LIST	RANK METRIC SCORE	RUNNING ES	CORE ENRICHMENT
row_0	Apoe	6	2.176579475402832	0.055808984	No
row_1	Lgals1	45	1.7810896635055542	0.0904985	No
row_2	Fcgr2b	102	1.5718578100204468	0.11365968	No
row_3	Klf2	412	1.087330937385559	0.040012497	No
row_4	Serpina3g	437	1.0626349449157715	0.06026823	No
row_5	Cotl1	447	1.0488048791885376	0.085133485	No
row_6	Sparc	460	1.0383293628692627	0.1087252	No
row_7	H2-Aa	465	1.035446286201477	0.13489462	No
row_8	Cyba	554	0.9469895958900452	0.13084513	No
row_9	Cdkn1a	749	0.7645745873451233	0.08678234	No
row_10	Cst3	782	0.7234262824058533	0.095376015	No
row_11	Psmb8	838	0.6783369183540344	0.09514127	No
row_12	Cfl1	973	0.5813957452774048	0.06612121	No
row_13	Gpx3	1070	0.5265436172485352	0.048252366	No
row_14	Anxa1	1347	-0.5518553256988525	-0.028665619	No
row_15	Ddx27	1392	-0.5612340569496155	-0.028360426	No
row_16	Cops6	1432	-0.5719408392906189	-0.026111988	No
row_17	Ccnd2	2242	-0.8865732550621033	-0.27098286	No
row_18	Ly6a	2366	-0.9791406393051147	-0.28579104	No
row_19	Pafah1b3	2606	-1.217642068862915	-0.33275282	No
row_20	Dcn	2701	-1.3619194030761719	-0.32777447	No
row_21	Krt15	2935	-2.2559170722961426	-0.34517384	Yes
row_22	Krt14	2985	-2.8976049423217773	-0.28448457	Yes
row_23	Krt5	3013	-3.4352571964263916	-0.20221852	Yes
row_24	Lgals7	3028	-3.9031295776367188	-0.10321478	Yes
row_25	Krt6a	3030	-4.011727333068848	0.0029860132	Yes
