# Supplementary material for: TMPRSS11B promotes an acidified microenvironment and immune suppression in squamous lung cancer
Source: EMBO Rep. 2025 Nov 10;26(24):6346–79. doi: 10.1038/s44319-025-00631-1 (PMC12714794; doi:10.1038/s44319-025-00631-1)
Supplement: Supplementary file 11 — Source data Fig. 6 [file 44319_2025_631_MOESM11_ESM.zip › Figure 6/6D-E/GSEA Broad Institute_low pH vs rest of the regions (high pH)/TABULA_MURIS_SENIS_LARGE_INTESTINE_LARGE_INTESTINE_GOBLET_CELL_AGEING.tsv]

NAME	SYMBOL	RANK IN GENE LIST	RANK METRIC SCORE	RUNNING ES	CORE ENRICHMENT
row_0	Ctsb	46	1.7775893211364746	-0.004735816	No
row_1	Psap	59	1.6944637298583984	0.0018431409	No
row_2	Npc2	202	1.3712157011032104	-0.038910694	No
row_3	Ctsz	242	1.3031272888183594	-0.044220846	No
row_4	Cdo1	362	1.1502618789672852	-0.07836644	No
row_5	Cbfa2t3	394	1.106667160987854	-0.082137495	No
row_6	B2m	402	1.097032070159912	-0.07761026	No
row_7	Crip1	431	1.0692906379699707	-0.0805737	No
row_8	Cotl1	447	1.0488048791885376	-0.079139166	No
row_9	Rasl12	468	1.032870888710022	-0.07954735	No
row_10	Acp5	483	1.008251667022705	-0.078021996	No
row_11	Fth1	503	0.9857916831970215	-0.0783808	No
row_12	Cyba	554	0.9469895958900452	-0.089783594	No
row_13	Dusp1	569	0.9346721172332764	-0.08872542	No
row_14	Aqp1	572	0.9303122162818909	-0.08351519	No
row_15	Ehd4	595	0.9006980061531067	-0.08545921	No
row_16	Gpx1	603	0.8883094191551208	-0.082257226	No
row_17	Hilpda	636	0.85994952917099	-0.08794308	No
row_18	Txn1	656	0.8462356925010681	-0.089187965	No
row_19	Gng11	662	0.8404192328453064	-0.08559343	No
row_20	Irf8	663	0.8395429253578186	-0.08026291	No
row_21	Rnase4	691	0.8172346353530884	-0.084478416	No
row_22	H2-D1	722	0.7936084270477295	-0.08988886	No
row_23	Cd63	724	0.7931666970252991	-0.085201114	No
row_24	Dhrs7	752	0.7618294358253479	-0.0897684	No
row_25	Cst3	782	0.7234262824058533	-0.095276155	No
row_26	Ramac	797	0.7093728184700012	-0.09564847	No
row_27	Tcf7l1	810	0.6998662948608398	-0.09538452	No
row_28	H2-K1	818	0.691962480545044	-0.093429215	No
row_29	Calm2	857	0.6637725234031677	-0.10245052	No
row_30	Ctsh	890	0.6370705366134644	-0.1095515	No
row_31	Iscu	905	0.6264925599098206	-0.110450044	No
row_32	Cfl1	973	0.5813957452774048	-0.13009539	No
row_33	Erp29	1003	0.5622861981391907	-0.13662627	No
row_34	Sh3bgrl3	1006	0.5598050355911255	-0.13376851	No
row_35	Atp6v1g1	1020	0.5526794791221619	-0.13478743	No
row_36	H2-T23	1045	0.5401408076286316	-0.13971736	No
row_37	Fam98c	1103	-0.5004863142967224	-0.15639332	No
row_38	Gmds	1104	-0.5008147358894348	-0.15321349	No
row_39	Stap2	1127	-0.5047195553779602	-0.15767169	No
row_40	Sdcbp2	1160	-0.510959267616272	-0.16557339	No
row_41	Zfpl1	1161	-0.5110644102096558	-0.16232848	No
row_42	Fbl	1188	-0.5165290236473083	-0.16810496	No
row_43	Calm3	1189	-0.5166584253311157	-0.16482453	No
row_44	Coq9	1192	-0.5175653696060181	-0.16223496	No
row_45	Selenos	1201	-0.5201470851898193	-0.16171888	No
row_46	Ptov1	1210	-0.5233306288719177	-0.16118257	No
row_47	Eif3f	1225	-0.5268130898475647	-0.16271402	No
row_48	2510002D24Rik	1230	-0.5283410549163818	-0.16075265	No
row_49	H3f3b	1262	-0.5337100028991699	-0.16816159	No
row_50	Bag1	1264	-0.5341486930847168	-0.16511843	No
row_51	Ndufs2	1297	-0.5398454666137695	-0.17283672	No
row_52	S100a11	1339	-0.5504643321037292	-0.18362238	No
row_53	Pdcd6	1350	-0.552979588508606	-0.18359445	No
row_54	Sil1	1353	-0.5531196594238281	-0.18077913	No
row_55	Sfxn1	1362	-0.5550820827484131	-0.18004122	No
row_56	BC031181	1376	-0.5582688450813293	-0.18102464	No
row_57	Surf1	1396	-0.5618643760681152	-0.18407509	No
row_58	Arfip2	1400	-0.5619767308235168	-0.18155186	No
row_59	Rac1	1404	-0.5636218786239624	-0.17901817	No
row_60	Nudt14	1414	-0.5661866664886475	-0.17855807	No
row_61	Acp1	1433	-0.5719408392906189	-0.18119623	No
row_62	Uqcc3	1456	-0.5761385560035706	-0.18520097	No
row_63	Ostc	1457	-0.5764004588127136	-0.18154123	No
row_64	Bola1	1463	-0.5768817663192749	-0.17961998	No
row_65	Nectin2	1479	-0.5810275673866272	-0.18115552	No
row_66	Mob2	1489	-0.5830641984939575	-0.18058825	No
row_67	Eef1g	1501	-0.5863981246948242	-0.18069644	No
row_68	Zfand2b	1522	-0.5915010571479797	-0.18390703	No
row_69	Ier2	1527	-0.592738926410675	-0.18153678	No
row_70	Dap	1535	-0.5951577425003052	-0.18019612	No
row_71	Commd9	1540	-0.5971590280532837	-0.17779781	No
row_72	Eif6	1550	-0.6013964414596558	-0.17711414	No
row_73	Bsg	1560	-0.6035444140434265	-0.17641684	No
row_74	Tmem59	1563	-0.604861855506897	-0.17327301	No
row_75	Foxp4	1604	-0.61699378490448	-0.18328795	No
row_76	Ndufv2	1610	-0.6181874871253967	-0.18110444	No
row_77	Emg1	1616	-0.6203497052192688	-0.1789072	No
row_78	Ccdc107	1625	-0.6234490871429443	-0.17773521	No
row_79	Smim20	1628	-0.6246556639671326	-0.17446569	No
row_80	Nhp2	1637	-0.6288679242134094	-0.17325929	No
row_81	Mpi	1642	-0.6311063766479492	-0.17064545	No
row_82	Nudt22	1651	-0.6329033970832825	-0.16941342	No
row_83	Yipf1	1662	-0.6370233297348022	-0.16885187	No
row_84	2610528J11Rik	1670	-0.6393985748291016	-0.16723031	No
row_85	Mea1	1688	-0.6478406190872192	-0.16903824	No
row_86	Ppa1	1719	-0.660753607749939	-0.17529222	No
row_87	Pdzd11	1720	-0.66152423620224	-0.171092	No
row_88	Eef1d	1738	-0.6679999828338623	-0.17277193	No
row_89	Tmem147	1757	-0.6731787323951721	-0.1747673	No
row_90	Atg101	1782	-0.6808025240898132	-0.17880413	No
row_91	Tmed3	1790	-0.6845332384109497	-0.17689599	No
row_92	S100a16	1801	-0.686548113822937	-0.17601998	No
row_93	Cib1	1832	-0.7012894153594971	-0.1820166	No
row_94	Tmem205	1833	-0.7015392780303955	-0.1775623	No
row_95	Gstm2	1848	-0.705937922000885	-0.17795643	No
row_96	Fdft1	1952	-0.740716814994812	-0.2091294	No
row_97	Rab3d	1974	-0.7487813830375671	-0.21168967	Yes
row_98	Prss8	1985	-0.7524507641792297	-0.21039522	Yes
row_99	Serinc2	1986	-0.7542018294334412	-0.20560655	Yes
row_100	Smagp	2010	-0.7662767767906189	-0.20875236	Yes
row_101	Endog	2012	-0.7665465474128723	-0.20423363	Yes
row_102	Pts	2017	-0.7682008147239685	-0.20074932	Yes
row_103	Pycard	2022	-0.7705730199813843	-0.19724995	Yes
row_104	Rab25	2032	-0.7757092714309692	-0.19545953	Yes
row_105	Cdpf1	2052	-0.7857910394668579	-0.1970882	Yes
row_106	Gtf2a2	2095	-0.804171085357666	-0.2066113	Yes
row_107	Mettl26	2118	-0.8146563768386841	-0.20910163	Yes
row_108	Tm2d3	2122	-0.8156204223632812	-0.20496793	Yes
row_109	Cmtm8	2124	-0.816135823726654	-0.20013434	Yes
row_110	Dnajc3	2133	-0.8201461434364319	-0.19771346	Yes
row_111	Tstd1	2153	-0.8277611136436462	-0.19907564	Yes
row_112	Spag7	2169	-0.8436368703842163	-0.1989438	Yes
row_113	Ppif	2171	-0.8446254134178162	-0.1939293	Yes
row_114	Gmppb	2217	-0.8681588768959045	-0.20409107	Yes
row_115	Elof1	2236	-0.8849897980690002	-0.20474158	Yes
row_116	Akr7a5	2240	-0.8861659169197083	-0.20015997	Yes
row_117	Ccnd2	2242	-0.8865732550621033	-0.19487914	Yes
row_118	Cisd3	2243	-0.8867406249046326	-0.18924895	Yes
row_119	Ifi27l2b	2250	-0.8936187624931335	-0.18566495	Yes
row_120	Krtcap3	2265	-0.9015558362007141	-0.18481703	Yes
row_121	Cdc42ep5	2317	-0.9350755214691162	-0.19664378	Yes
row_122	Ptgr1	2332	-0.9430123567581177	-0.19553265	Yes
row_123	Nans	2346	-0.9594550728797913	-0.19396882	Yes
row_124	Gale	2351	-0.9654427766799927	-0.18923216	Yes
row_125	Bcat2	2363	-0.9777740836143494	-0.18685538	Yes
row_126	Cldn3	2379	-0.9913827776908875	-0.18578543	Yes
row_127	2310039H08Rik	2388	-0.9971516132354736	-0.18224068	Yes
row_128	Ly6e	2392	-1.0011298656463623	-0.17692913	Yes
row_129	Tspan1	2419	-1.0169427394866943	-0.17952831	Yes
row_130	Pllp	2430	-1.0295214653015137	-0.17647466	Yes
row_131	Dcxr	2434	-1.037216067314148	-0.17093399	Yes
row_132	Mecr	2441	-1.0442631244659424	-0.16639349	Yes
row_133	Krt19	2476	-1.067379355430603	-0.17145893	Yes
row_134	Mgst2	2501	-1.094531536102295	-0.17286886	Yes
row_135	Smim6	2506	-1.0982866287231445	-0.16728874	Yes
row_136	Bad	2522	-1.1165012121200562	-0.16542438	Yes
row_137	Spint2	2539	-1.1391196250915527	-0.16376472	Yes
row_138	Nupr1	2565	-1.1667598485946655	-0.16506435	Yes
row_139	S100a14	2580	-1.1852505207061768	-0.16241518	Yes
row_140	Cgref1	2584	-1.189215064048767	-0.1559094	Yes
row_141	Smim22	2591	-1.200650691986084	-0.15037596	Yes
row_142	Gpx2	2598	-1.2105724811553955	-0.14477952	Yes
row_143	Pafah1b3	2606	-1.217642068862915	-0.13948649	Yes
row_144	Mcrip2	2640	-1.2666658163070679	-0.14293829	Yes
row_145	Urah	2658	-1.3031128644943237	-0.14058569	Yes
row_146	Phldb3	2684	-1.3399243354797363	-0.14078586	Yes
row_147	Gstm5	2715	-1.3917789459228516	-0.14239833	Yes
row_148	Tmem45b	2732	-1.4382108449935913	-0.13883965	Yes
row_149	Noxo1	2734	-1.4401432275772095	-0.13004404	Yes
row_150	Fbp2	2748	-1.4861379861831665	-0.12513612	Yes
row_151	Plet1	2762	-1.513450264930725	-0.12005478	Yes
row_152	Tst	2769	-1.5241413116455078	-0.11246739	Yes
row_153	Lrrc26	2777	-1.5417451858520508	-0.10511654	Yes
row_154	Gstp2	2788	-1.5605263710021973	-0.098691374	Yes
row_155	Fermt1	2795	-1.5794506072998047	-0.0907528	Yes
row_156	Fxyd3	2815	-1.6243095397949219	-0.08705746	Yes
row_157	Klf5	2823	-1.6441524028778076	-0.07905638	Yes
row_158	Isg20	2853	-1.7577400207519531	-0.07799695	Yes
row_159	Creb3l1	2875	-1.8717387914657593	-0.07342721	Yes
row_160	Ppp1r1b	2878	-1.8763236999511719	-0.06221046	Yes
row_161	Qsox1	2881	-1.9022786617279053	-0.050828915	Yes
row_162	Cela1	2888	-1.9275754690170288	-0.04067999	Yes
row_163	Gsto1	2912	-2.1031558513641357	-0.035337538	Yes
row_164	Agr2	2938	-2.2596933841705322	-0.029697798	Yes
row_165	Kcne3	2945	-2.3102548122406006	-0.017119125	Yes
row_166	Prss32	2952	-2.3664727210998535	-0.0041835057	Yes
row_167	Pglyrp1	2963	-2.4920027256011963	0.0081559	Yes
row_168	Atp2c2	2980	-2.8298511505126953	0.020550549	Yes
