# Supplementary material for: TMPRSS11B promotes an acidified microenvironment and immune suppression in squamous lung cancer
Source: EMBO Rep. 2025 Nov 10;26(24):6346–79. doi: 10.1038/s44319-025-00631-1 (PMC12714794; doi:10.1038/s44319-025-00631-1)
Supplement: Supplementary file 11 — Source data Fig. 6 [file 44319_2025_631_MOESM11_ESM.zip › Figure 6/6D-E/GSEA Broad Institute_low pH vs rest of the regions (high pH)/TABULA_MURIS_SENIS_MAMMARY_GLAND_B_CELL_AGEING.tsv]

NAME	SYMBOL	RANK IN GENE LIST	RANK METRIC SCORE	RUNNING ES	CORE ENRICHMENT
row_0	Ctss	14	2.0878746509552	0.016128382	Yes
row_1	Lgals1	45	1.7810896635055542	0.0237513	Yes
row_2	Ctsb	46	1.7775893211364746	0.041532885	Yes
row_3	Napsa	50	1.7581552267074585	0.0581007	Yes
row_4	Psap	59	1.6944637298583984	0.07233245	Yes
row_5	Ly86	66	1.6772083044052124	0.087071165	Yes
row_6	Hvcn1	73	1.6498056650161743	0.10153577	Yes
row_7	Evi2a	81	1.6200807094573975	0.11536324	Yes
row_8	Cd22	88	1.61214017868042	0.12945107	Yes
row_9	Cybb	119	1.5352064371109009	0.13461436	Yes
row_10	Vim	128	1.5209410190582275	0.14711033	Yes
row_11	Atf3	161	1.4443888664245605	0.1506856	Yes
row_12	Gpsm3	194	1.3839106559753418	0.15365587	Yes
row_13	Syk	200	1.3734760284423828	0.16569608	Yes
row_14	Npc2	202	1.3712157011032104	0.17907284	Yes
row_15	Evl	204	1.3687094449996948	0.19242452	Yes
row_16	Cd52	233	1.32326340675354	0.1961473	Yes
row_17	Ptprc	255	1.2831698656082153	0.20184752	Yes
row_18	Gm2a	274	1.2591054439544678	0.2083264	Yes
row_19	Celf2	276	1.2559657096862793	0.2205503	Yes
row_20	Ikzf1	285	1.23597252368927	0.23019567	Yes
row_21	Ctsa	302	1.2192492485046387	0.23695543	Yes
row_22	Cd72	327	1.1886827945709229	0.24069113	Yes
row_23	Rgcc	346	1.169124960899353	0.24626991	Yes
row_24	H2-DMb1	348	1.1670986413955688	0.25760484	Yes
row_25	Crlf2	352	1.1635850667953491	0.26822504	Yes
row_26	Tmem243	370	1.1400128602981567	0.2738524	Yes
row_27	Fxyd5	377	1.132738471031189	0.28314468	Yes
row_28	B2m	402	1.097032070159912	0.28596357	Yes
row_29	Gimap6	403	1.0969570875167847	0.29693666	Yes
row_30	Klf2	412	1.087330937385559	0.30509514	Yes
row_31	Lcp1	416	1.0840030908584595	0.31491926	Yes
row_32	Anxa6	417	1.083254337310791	0.3257553	Yes
row_33	Crip1	431	1.0692906379699707	0.33203435	Yes
row_34	Arhgdib	445	1.0492039918899536	0.3381125	Yes
row_35	Cotl1	447	1.0488048791885376	0.3482641	Yes
row_36	Lsp1	459	1.0387792587280273	0.35491756	Yes
row_37	Unc93b1	464	1.037121295928955	0.36393294	Yes
row_38	Acp5	483	1.008251667022705	0.36790246	Yes
row_39	Fermt3	506	0.9845001101493835	0.37027526	Yes
row_40	Coro1a	522	0.9700441360473633	0.37488195	Yes
row_41	Kctd12	532	0.9626592993736267	0.38145354	Yes
row_42	Cyba	554	0.9469895958900452	0.38379088	Yes
row_43	Gpx1	603	0.8883094191551208	0.37636694	Yes
row_44	Dok3	613	0.8763142228126526	0.38207477	Yes
row_45	Txn1	656	0.8462356925010681	0.37626868	Yes
row_46	Actr3	665	0.8383861780166626	0.3819369	Yes
row_47	H2-D1	722	0.7936084270477295	0.37084734	Yes
row_48	Cnn2	727	0.7894818782806396	0.37738553	Yes
row_49	Anxa5	743	0.7688427567481995	0.37997958	Yes
row_50	Tsc22d3	756	0.7568081021308899	0.38347262	Yes
row_51	Cst3	782	0.7234262824058533	0.38221446	Yes
row_52	Tln1	804	0.7033658623695374	0.3821148	Yes
row_53	Grb2	816	0.6954764723777771	0.3853341	Yes
row_54	H2-K1	818	0.691962480545044	0.39191616	Yes
row_55	Lbh	821	0.6894003748893738	0.3981328	Yes
row_56	Psmb8	838	0.6783369183540344	0.3994817	Yes
row_57	Actb	856	0.6641097664833069	0.4003485	Yes
row_58	Calm2	857	0.6637725234031677	0.40698835	Yes
row_59	Ostf1	862	0.6543638706207275	0.41217494	Yes
row_60	Ctsh	890	0.6370705366134644	0.40937337	No
row_61	Ltb	902	0.6277944445610046	0.41191563	No
row_62	Cfl1	973	0.5813957452774048	0.3939462	No
row_63	Sh3bgrl3	1006	0.5598050355911255	0.3886728	No
row_64	H2-T23	1045	0.5401408076286316	0.38116392	No
row_65	Gpx3	1070	0.5265436172485352	0.3782761	No
row_66	Cd44	1072	0.523080050945282	0.3831688	No
row_67	Myl12a	1087	0.5163030624389648	0.38357642	No
row_68	Ptpn6	1096	0.504647970199585	0.38590622	No
row_69	Calm3	1189	-0.5166584253311157	0.35981384	No
row_70	Selenos	1201	-0.5201470851898193	0.36127928	No
row_71	H3f3b	1262	-0.5337100028991699	0.34623075	No
row_72	P4hb	1282	-0.5376590490341187	0.34515303	No
row_73	Sik1	1302	-0.5405120253562927	0.3441039	No
row_74	Bcl2	1390	-0.5609217286109924	0.32015324	No
row_75	Mt2	1478	-0.5807251334190369	0.29640067	No
row_76	Txndc5	1761	-0.6745105981826782	0.20732735	No
row_77	Tmed3	1790	-0.6845332384109497	0.20466077	No
row_78	Siah2	1909	-0.7240251302719116	0.1718082	No
row_79	Xbp1	1976	-0.7497546076774597	0.15688205	No
row_80	Slpi	2011	-0.7663021683692932	0.15299469	No
row_81	Pycard	2022	-0.7705730199813843	0.15730499	No
row_82	Tnfaip8	2050	-0.7847039699554443	0.15598023	No
row_83	Dnajc3	2133	-0.8201461434364319	0.13632159	No
row_84	Arpc5l	2141	-0.8238430619239807	0.14218414	No
row_85	S100a6	2175	-0.8468675017356873	0.13944247	No
row_86	Ralgps2	2235	-0.8844321370124817	0.12824206	No
row_87	Pmf1	2267	-0.9052269458770752	0.12676376	No
row_88	Herpud1	2283	-0.9152647852897644	0.1308225	No
row_89	Ly6a	2366	-0.9791406393051147	0.11275431	No
row_90	Jchain	2385	-0.9949738383293152	0.11659103	No
row_91	Spint2	2539	-1.1391196250915527	0.0759981	No
row_92	Pafah1b3	2606	-1.217642068862915	0.06575232	No
row_93	Dcn	2701	-1.3619194030761719	0.04743568	No
row_94	Egr1	2733	-1.4400789737701416	0.05130761	No
row_95	Ly6d	2942	-2.299527645111084	0.0036340673	No
row_96	Krt14	2985	-2.8976049423217773	0.018348243	No
