# Supplementary material for: TMPRSS11B promotes an acidified microenvironment and immune suppression in squamous lung cancer
Source: EMBO Rep. 2025 Nov 10;26(24):6346–79. doi: 10.1038/s44319-025-00631-1 (PMC12714794; doi:10.1038/s44319-025-00631-1)
Supplement: Supplementary file 11 — Source data Fig. 6 [file 44319_2025_631_MOESM11_ESM.zip › Figure 6/6D-E/GSEA Broad Institute_low pH vs rest of the regions (high pH)/TABULA_MURIS_SENIS_MAMMARY_GLAND_LUMINAL_EPITHELIAL_CELL_OF_MAMMARY_GLAND_AGEING.tsv]

NAME	SYMBOL	RANK IN GENE LIST	RANK METRIC SCORE	RUNNING ES	CORE ENRICHMENT
row_0	Apoe	6	2.176579475402832	0.01398705	No
row_1	Mfge8	118	1.5354325771331787	-0.012660171	No
row_2	Dpep2	132	1.5134059190750122	-0.0059539718	No
row_3	Pxdc1	150	1.4668526649475098	-9.588086E-4	No
row_4	Emb	159	1.4490119218826294	0.006982863	No
row_5	Atf3	161	1.4443888664245605	0.01728445	No
row_6	Cxcl15	190	1.3913267850875854	0.017961098	No
row_7	Anpep	212	1.3607951402664185	0.020806741	No
row_8	Cd52	233	1.32326340675354	0.023717815	No
row_9	Gm2a	274	1.2591054439544678	0.019316169	No
row_10	Gja1	314	1.208287000656128	0.014882043	No
row_11	Timp2	334	1.1798014640808105	0.017077954	No
row_12	Cd200	336	1.1795544624328613	0.025427997	No
row_13	Lgals3	344	1.1695560216903687	0.03165238	No
row_14	Grn	365	1.1462130546569824	0.03325878	No
row_15	Cd74	376	1.1330008506774902	0.038187798	No
row_16	H2-Ab1	404	1.0942904949188232	0.03701761	No
row_17	Klf2	412	1.087330937385559	0.04263608	No
row_18	H2-Eb1	425	1.0747504234313965	0.046451863	No
row_19	Crip1	431	1.0692906379699707	0.05262139	No
row_20	Ntn1	441	1.0539910793304443	0.057310186	No
row_21	H2-Aa	465	1.035446286201477	0.057074368	No
row_22	Icam1	492	0.9991356730461121	0.055544987	No
row_23	Fth1	503	0.9857916831970215	0.059389234	No
row_24	Trf	541	0.9571846723556519	0.053788748	No
row_25	Dusp1	569	0.9346721172332764	0.051442344	No
row_26	Ltbp3	601	0.8903704285621643	0.047401495	No
row_27	Hilpda	636	0.85994952917099	0.042110484	No
row_28	Ogfrl1	684	0.8236442804336548	0.03210598	No
row_29	Dhrs3	703	0.8074377775192261	0.03189997	No
row_30	H2-D1	722	0.7936084270477295	0.031592056	No
row_31	Wsb1	730	0.7802252173423767	0.03494749	No
row_32	Cdkn1a	749	0.7645745873451233	0.034425627	No
row_33	Cebpb	773	0.7358120083808899	0.031981826	No
row_34	Cst3	782	0.7234262824058533	0.034576718	No
row_35	Oaz2	789	0.7162237763404846	0.03780253	No
row_36	Slc7a2	795	0.711094081401825	0.041332535	No
row_37	B4galnt1	812	0.698948860168457	0.041011076	No
row_38	H2-K1	818	0.691962480545044	0.044400103	No
row_39	Calm2	857	0.6637725234031677	0.036295492	No
row_40	Pim1	859	0.6561885476112366	0.040788893	No
row_41	Igfbp7	860	0.6550679206848145	0.045616034	No
row_42	Mcl1	861	0.6550523042678833	0.05044306	No
row_43	Timp3	959	0.5964649319648743	0.021664627	No
row_44	Cfl1	973	0.5813957452774048	0.02150292	No
row_45	Rhoj	1049	0.5373814105987549	-1.869573E-4	No
row_46	Gabarapl1	1061	0.5326536297798157	-2.3846485E-5	No
row_47	Gpx3	1070	0.5265436172485352	0.0011202318	No
row_48	Arl4c	1105	-0.5011709332466125	-0.0068145883	No
row_49	Ptov1	1210	-0.5233306288719177	-0.038525924	No
row_50	Ece1	1216	-0.5249189138412476	-0.036367826	No
row_51	Tppp3	1219	-0.5254045724868774	-0.03318016	No
row_52	Eif3f	1225	-0.5268130898475647	-0.031008102	No
row_53	Nfix	1256	-0.5327392816543579	-0.03734231	No
row_54	Maff	1259	-0.5330079197883606	-0.034098614	No
row_55	H3f3b	1262	-0.5337100028991699	-0.030849742	No
row_56	Fosl2	1283	-0.5376604795455933	-0.033727713	No
row_57	Sik1	1302	-0.5405120253562927	-0.035900675	No
row_58	Anxa1	1347	-0.5518553256988525	-0.046881977	No
row_59	Ythdc1	1358	-0.5535905957221985	-0.046222586	No
row_60	Fam110a	1393	-0.5612629055976868	-0.053714596	No
row_61	Btg2	1440	-0.5729490518569946	-0.065224454	No
row_62	Ier2	1527	-0.592738926410675	-0.09026838	No
row_63	Bsg	1560	-0.6035444140434265	-0.09676482	No
row_64	Pbx1	1574	-0.6085314154624939	-0.09672657	No
row_65	Nr4a1	1632	-0.627126157283783	-0.11159917	No
row_66	Abhd16a	1687	-0.646816074848175	-0.12530069	No
row_67	Tnfrsf21	1702	-0.6539223194122314	-0.12526995	No
row_68	Bcl3	1709	-0.6571515202522278	-0.12247944	No
row_69	Aldoc	1714	-0.6592621803283691	-0.11898938	No
row_70	Tmed3	1790	-0.6845332384109497	-0.13959491	No
row_71	Hbegf	1860	-0.7086981534957886	-0.15797038	No
row_72	Tob1	1942	-0.7366240620613098	-0.18024404	No
row_73	Atp1a1	1953	-0.740787923336029	-0.1782052	No
row_74	Xbp1	1976	-0.7497546076774597	-0.18020427	No
row_75	Mlph	1995	-0.7570369839668274	-0.18078168	No
row_76	Epha2	1997	-0.7580096125602722	-0.17553796	No
row_77	Smagp	2010	-0.7662767767906189	-0.1739953	No
row_78	Slpi	2011	-0.7663021683692932	-0.16834848	No
row_79	Dnajb1	2127	-0.8177285194396973	-0.2016524	No
row_80	Atp1b1	2139	-0.8231595158576965	-0.19934857	No
row_81	Rp9	2194	-0.8563119769096375	-0.21150634	No
row_82	Pkp4	2224	-0.8744451403617859	-0.21498054	No
row_83	Pim3	2306	-0.9300374388694763	-0.23582895	No
row_84	Ly6e	2392	-1.0011298656463623	-0.25752148	No
row_85	Nfkbiz	2444	-1.046603798866272	-0.26725098	No
row_86	Irx5	2467	-1.0626888275146484	-0.26694408	No
row_87	Fos	2491	-1.083367943763733	-0.26682675	No
row_88	Elf3	2533	-1.1300517320632935	-0.27252138	No
row_89	Iffo2	2536	-1.1360752582550049	-0.26483375	No
row_90	Igfbp5	2556	-1.1585851907730103	-0.26279417	No
row_91	Ell2	2637	-1.2644565105438232	-0.28083628	No
row_92	Dcn	2701	-1.3619194030761719	-0.29234624	Yes
row_93	Egr1	2733	-1.4400789737701416	-0.29233631	Yes
row_94	Ecm1	2738	-1.4549294710159302	-0.28298306	Yes
row_95	Pam	2741	-1.4593247175216675	-0.2729134	Yes
row_96	Dsp	2776	-1.53959321975708	-0.2731962	Yes
row_97	Klc3	2821	-1.6333414316177368	-0.2762081	Yes
row_98	Klf5	2823	-1.6441524028778076	-0.2644345	Yes
row_99	Camk2n1	2835	-1.684537649154663	-0.25578323	Yes
row_100	Kit	2838	-1.7005165815353394	-0.24393626	Yes
row_101	Sprr1a	2841	-1.7155085802078247	-0.2319788	Yes
row_102	Wfdc2	2861	-1.8162235021591187	-0.22509316	Yes
row_103	Cbr2	2865	-1.8265773057937622	-0.21265924	Yes
row_104	Foxa1	2870	-1.8575249910354614	-0.20033929	Yes
row_105	Gsto1	2912	-2.1031558513641357	-0.1988632	Yes
row_106	Stc2	2919	-2.148350954055786	-0.18508415	Yes
row_107	Krt15	2935	-2.2559170722961426	-0.17359045	Yes
row_108	Ly6d	2942	-2.299527645111084	-0.1586974	Yes
row_109	Krt14	2985	-2.8976049423217773	-0.15170908	Yes
row_110	Krt17	3006	-3.2095303535461426	-0.13489826	Yes
row_111	Krt5	3013	-3.4352571964263916	-0.11163611	Yes
row_112	Cpe	3023	-3.8022239208221436	-0.08669581	Yes
row_113	Lgals7	3028	-3.9031295776367188	-0.059301957	Yes
row_114	Krt6a	3030	-4.011727333068848	-0.030081868	Yes
row_115	Ltf	3035	-4.453547477722168	0.0013679692	Yes
