# Supplementary material for: TMPRSS11B promotes an acidified microenvironment and immune suppression in squamous lung cancer
Source: EMBO Rep. 2025 Nov 10;26(24):6346–79. doi: 10.1038/s44319-025-00631-1 (PMC12714794; doi:10.1038/s44319-025-00631-1)
Supplement: Supplementary file 11 — Source data Fig. 6 [file 44319_2025_631_MOESM11_ESM.zip › Figure 6/6D-E/GSEA Broad Institute_low pH vs rest of the regions (high pH)/TABULA_MURIS_SENIS_MAMMARY_GLAND_T_CELL_AGEING.tsv]

NAME	SYMBOL	RANK IN GENE LIST	RANK METRIC SCORE	RUNNING ES	CORE ENRICHMENT
row_0	Apoe	6	2.176579475402832	0.014667217	Yes
row_1	Ctss	14	2.0878746509552	0.028309599	Yes
row_2	Lgals1	45	1.7810896635055542	0.031701516	Yes
row_3	Ctsb	46	1.7775893211364746	0.04536166	Yes
row_4	Cd37	49	1.76252019405365	0.058219664	Yes
row_5	Psap	59	1.6944637298583984	0.06815248	Yes
row_6	Tyrobp	83	1.6178566217422485	0.07269221	Yes
row_7	Fcer1g	95	1.596817970275879	0.081188306	Yes
row_8	Myo1g	99	1.5783859491348267	0.09228813	Yes
row_9	Lpxn	100	1.5757406949996948	0.10439714	Yes
row_10	Rgs1	105	1.56655752658844	0.1150629	Yes
row_11	Arhgap9	110	1.5523724555969238	0.12561965	Yes
row_12	Vim	128	1.5209410190582275	0.13147363	Yes
row_13	Ctsd	136	1.5069302320480347	0.14065166	Yes
row_14	Itgb2	138	1.4977065324783325	0.15181784	Yes
row_15	Cd48	146	1.4756879806518555	0.16075578	Yes
row_16	Pxdc1	150	1.4668526649475098	0.17099851	Yes
row_17	Hcls1	156	1.4508724212646484	0.1804321	Yes
row_18	Atf3	161	1.4443888664245605	0.19015904	Yes
row_19	Tnfrsf1b	171	1.4121382236480713	0.19792227	Yes
row_20	Emp3	191	1.3886504173278809	0.20207332	Yes
row_21	Gpsm3	194	1.3839106559753418	0.21202184	Yes
row_22	Evl	204	1.3687094449996948	0.21945135	Yes
row_23	Glipr1	208	1.3642209768295288	0.2289054	Yes
row_24	Cd52	233	1.32326340675354	0.2308381	Yes
row_25	Bcl2a1b	241	1.3066433668136597	0.238477	Yes
row_26	Ptprc	255	1.2831698656082153	0.24387649	Yes
row_27	Sla	256	1.2798362970352173	0.25371158	Yes
row_28	Gm2a	274	1.2591054439544678	0.25755346	Yes
row_29	Celf2	276	1.2559657096862793	0.26686195	Yes
row_30	Msn	280	1.2426962852478027	0.2753821	Yes
row_31	Hcst	282	1.2416070699691772	0.28458023	Yes
row_32	Arhgap31	284	1.2369146347045898	0.29374233	Yes
row_33	Ccr2	288	1.2340189218521118	0.30219582	Yes
row_34	Selplg	332	1.1815818548202515	0.2965195	Yes
row_35	Timp2	334	1.1798014640808105	0.3052427	Yes
row_36	Lgals3	344	1.1695560216903687	0.31114176	Yes
row_37	Crlf2	352	1.1635850667953491	0.3176813	Yes
row_38	Fxyd5	377	1.132738471031189	0.3181499	Yes
row_39	Il2rg	380	1.1278609037399292	0.32613078	Yes
row_40	B2m	402	1.097032070159912	0.3273545	Yes
row_41	Lcp1	416	1.0840030908584595	0.33122346	Yes
row_42	Anxa6	417	1.083254337310791	0.33954787	Yes
row_43	Fgl2	428	1.072547197341919	0.34435833	Yes
row_44	Crip1	431	1.0692906379699707	0.3518891	Yes
row_45	Arhgdib	445	1.0492039918899536	0.35549062	Yes
row_46	Cotl1	447	1.0488048791885376	0.36320716	Yes
row_47	Lsp1	459	1.0387792587280273	0.36741492	Yes
row_48	H2-Aa	465	1.035446286201477	0.37365612	Yes
row_49	Adgre5	493	0.9983828663825989	0.3720627	Yes
row_50	Coro1a	522	0.9700441360473633	0.36990836	Yes
row_51	Kctd12	532	0.9626592993736267	0.37421754	Yes
row_52	Cyba	554	0.9469895958900452	0.37428823	Yes
row_53	Dusp1	569	0.9346721172332764	0.37666646	Yes
row_54	Ctla2a	574	0.9243646264076233	0.38239717	Yes
row_55	Gpx1	603	0.8883094191551208	0.37961474	Yes
row_56	Hilpda	636	0.85994952917099	0.3752417	Yes
row_57	Txn1	656	0.8462356925010681	0.37522447	Yes
row_58	Laptm5	659	0.8437128663063049	0.38102177	Yes
row_59	Actr3	665	0.8383861780166626	0.3857486	Yes
row_60	Esyt1	678	0.8291401267051697	0.3880022	Yes
row_61	Flna	707	0.8051967024803162	0.38458106	Yes
row_62	H2-D1	722	0.7936084270477295	0.38587528	Yes
row_63	Cnn2	727	0.7894818782806396	0.39056948	Yes
row_64	Ppp1r18	732	0.7763885855674744	0.39516306	Yes
row_65	Anxa5	743	0.7688427567481995	0.39763963	Yes
row_66	Cdkn1a	749	0.7645745873451233	0.40179926	Yes
row_67	Cebpb	773	0.7358120083808899	0.3995608	Yes
row_68	Wipf1	781	0.7244852185249329	0.40272602	Yes
row_69	Cst3	782	0.7234262824058533	0.4082853	Yes
row_70	Tln1	804	0.7033658623695374	0.40648383	Yes
row_71	B4galnt1	812	0.698948860168457	0.4094528	Yes
row_72	H2-K1	818	0.691962480545044	0.41305444	Yes
row_73	Lbh	821	0.6894003748893738	0.4176659	Yes
row_74	Psmb8	838	0.6783369183540344	0.41738793	Yes
row_75	Cxcr4	847	0.6725645065307617	0.41981098	Yes
row_76	Actb	856	0.6641097664833069	0.42216906	Yes
row_77	Calm2	857	0.6637725234031677	0.42726994	Yes
row_78	Ostf1	862	0.6543638706207275	0.4309258	Yes
row_79	Ubl3	868	0.6509488821029663	0.43421224	Yes
row_80	Atp6v0e	888	0.6380190849304199	0.43259495	No
row_81	Ltb	902	0.6277944445610046	0.4329581	No
row_82	S100a10	965	0.5916234850883484	0.41622794	No
row_83	Cfl1	973	0.5813957452774048	0.41829357	No
row_84	Serpinb9	982	0.5750629901885986	0.41996735	No
row_85	F2r	1002	0.5623416304588318	0.4177685	No
row_86	Sh3bgrl3	1006	0.5598050355911255	0.4210409	No
row_87	H2-T23	1045	0.5401408076286316	0.4121512	No
row_88	Lamp1	1051	0.5362988710403442	0.4145566	No
row_89	Iqgap1	1058	0.5340092182159424	0.41660124	No
row_90	Gpx3	1070	0.5265436172485352	0.41687265	No
row_91	Cd44	1072	0.523080050945282	0.42054918	No
row_92	Myl12a	1087	0.5163030624389648	0.4197124	No
row_93	Ptpn6	1096	0.504647970199585	0.42084506	No
row_94	Calm3	1189	-0.5166584253311157	0.39324367	No
row_95	Pigp	1260	-0.5331894159317017	0.3733191	No
row_96	H3f3b	1262	-0.5337100028991699	0.37707728	No
row_97	S100a11	1339	-0.5504643321037292	0.35522643	No
row_98	BC031181	1376	-0.5582688450813293	0.34716237	No
row_99	Bcl2	1390	-0.5609217286109924	0.34701163	No
row_100	Btg2	1440	-0.5729490518569946	0.33459917	No
row_101	Mt2	1478	-0.5807251334190369	0.32636452	No
row_102	Ier2	1527	-0.592738926410675	0.3144473	No
row_103	Dap	1535	-0.5951577425003052	0.31661868	No
row_104	Hmgb1	1558	-0.6030260920524597	0.31370297	No
row_105	Bsg	1560	-0.6035444140434265	0.3179978	No
row_106	Ccdc107	1625	-0.6234490871429443	0.30082586	No
row_107	Nr4a1	1632	-0.627126157283783	0.3035861	No
row_108	Pycard	2022	-0.7705730199813843	0.1760142	No
row_109	Tnfaip8	2050	-0.7847039699554443	0.17277876	No
row_110	Lmo4	2166	-0.8420376777648926	0.13978486	No
row_111	S100a6	2175	-0.8468675017356873	0.14354737	No
row_112	Ccnd2	2242	-0.8865732550621033	0.1277111	No
row_113	Ly6a	2366	-0.9791406393051147	0.09302542	No
row_114	Ly6e	2392	-1.0011298656463623	0.09213948	No
row_115	Nfkbiz	2444	-1.046603798866272	0.082680546	No
row_116	Fos	2491	-1.083367943763733	0.07521998	No
row_117	Avpi1	2499	-1.093475103378296	0.08122076	No
row_118	Glrx	2526	-1.1191935539245605	0.08089892	No
row_119	Spint2	2539	-1.1391196250915527	0.0855346	No
row_120	Nr4a2	2700	-1.3612921237945557	0.04108831	No
row_121	Dcn	2701	-1.3619194030761719	0.051554177	No
row_122	Pkp3	2706	-1.3769237995147705	0.060762666	No
row_123	Egr1	2733	-1.4400789737701416	0.06290672	No
row_124	Pglyrp1	2963	-2.4920027256011963	0.0034707435	No
row_125	Krt14	2985	-2.8976049423217773	0.018531224	No
