# Supplementary material for: TMPRSS11B promotes an acidified microenvironment and immune suppression in squamous lung cancer
Source: EMBO Rep. 2025 Nov 10;26(24):6346–79. doi: 10.1038/s44319-025-00631-1 (PMC12714794; doi:10.1038/s44319-025-00631-1)
Supplement: Supplementary file 11 — Source data Fig. 6 [file 44319_2025_631_MOESM11_ESM.zip › Figure 6/6D-E/GSEA Broad Institute_low pH vs rest of the regions (high pH)/TABULA_MURIS_SENIS_MARROW_NAIVE_T_CELL_AGEING.tsv]

NAME	SYMBOL	RANK IN GENE LIST	RANK METRIC SCORE	RUNNING ES	CORE ENRICHMENT
row_0	Tyrobp	83	1.6178566217422485	0.03249574	Yes
row_1	Fcer1g	95	1.596817970275879	0.08805257	Yes
row_2	Cd52	233	1.32326340675354	0.09174599	Yes
row_3	Hcst	282	1.2416070699691772	0.12188234	Yes
row_4	Lgals3	344	1.1695560216903687	0.1450429	Yes
row_5	Cd74	376	1.1330008506774902	0.17678201	Yes
row_6	Fxyd5	377	1.132738471031189	0.2187763	Yes
row_7	Crip1	431	1.0692906379699707	0.24086869	Yes
row_8	Cyba	554	0.9469895958900452	0.23557931	Yes
row_9	Lcn2	711	0.802057683467865	0.21365856	Yes
row_10	H2-D1	722	0.7936084270477295	0.23976894	Yes
row_11	Ccl6	772	0.7361812591552734	0.2508364	Yes
row_12	Atp6v1g1	1020	0.5526794791221619	0.18953793	No
row_13	Atg101	1782	-0.6808025240898132	-0.037209272	No
row_14	Slpi	2011	-0.7663021683692932	-0.08429666	No
row_15	S100a6	2175	-0.8468675017356873	-0.10687405	No
row_16	Jchain	2385	-0.9949738383293152	-0.13919245	No
row_17	Pglyrp1	2963	-2.4920027256011963	-0.23786543	No
row_18	Dmkn	2971	-2.623490810394287	-0.14292201	No
row_19	Ltf	3035	-4.453547477722168	0.001324483	No
