# Supplementary material for: TMPRSS11B promotes an acidified microenvironment and immune suppression in squamous lung cancer
Source: EMBO Rep. 2025 Nov 10;26(24):6346–79. doi: 10.1038/s44319-025-00631-1 (PMC12714794; doi:10.1038/s44319-025-00631-1)
Supplement: Supplementary file 11 — Source data Fig. 6 [file 44319_2025_631_MOESM11_ESM.zip › Figure 6/6D-E/GSEA Broad Institute_low pH vs rest of the regions (high pH)/TABULA_MURIS_SENIS_SKIN_BASAL_CELL_OF_EPIDERMIS_AGEING.tsv]

NAME	SYMBOL	RANK IN GENE LIST	RANK METRIC SCORE	RUNNING ES	CORE ENRICHMENT
row_0	Apoe	6	2.176579475402832	0.008362003	No
row_1	Apoc1	40	1.810664176940918	0.005421165	No
row_2	Napsa	50	1.7581552267074585	0.010708016	No
row_3	Ly86	66	1.6772083044052124	0.013484895	No
row_4	Fcgr2b	102	1.5718578100204468	0.008687282	No
row_5	Cryab	158	1.4491592645645142	-0.003768371	No
row_6	Vsir	170	1.4205082654953003	-8.143007E-4	No
row_7	Npc2	202	1.3712157011032104	-0.005164755	No
row_8	Ctsz	242	1.3031272888183594	-0.01266997	No
row_9	Dpysl2	298	1.2248913049697876	-0.02620567	No
row_10	Mgll	316	1.207516074180603	-0.026397485	No
row_11	Sftpa1	326	1.1895338296890259	-0.023849046	No
row_12	Lgals3	344	1.1695560216903687	-0.024223672	No
row_13	Cd74	376	1.1330008506774902	-0.029721342	No
row_14	Fxyd5	377	1.132738471031189	-0.02426621	No
row_15	B2m	402	1.097032070159912	-0.027463602	No
row_16	H2-Ab1	404	1.0942904949188232	-0.022546988	No
row_17	Tceal9	409	1.0901243686676025	-0.018710507	No
row_18	Klf2	412	1.087330937385559	-0.014180767	No
row_19	H2-DMa	418	1.0826667547225952	-0.010733559	No
row_20	H2-Eb1	425	1.0747504234313965	-0.0076778326	No
row_21	Arhgdib	445	1.0492039918899536	-0.009338774	No
row_22	Cotl1	447	1.0488048791885376	-0.004641213	No
row_23	Sftpc	453	1.0439287424087524	-0.0013805627	No
row_24	Sparc	460	1.0383293628692627	0.0014997649	No
row_25	Il11ra1	461	1.0379629135131836	0.006498469	No
row_26	H2-Aa	465	1.035446286201477	0.010424983	No
row_27	Fth1	503	0.9857916831970215	0.0020982313	No
row_28	Coro1a	522	0.9700441360473633	4.0942256E-4	No
row_29	Rcsd1	555	0.9468168020248413	-0.0063382424	No
row_30	Cib2	585	0.9118859767913818	-0.012194059	No
row_31	Clic3	594	0.9008058309555054	-0.010682742	No
row_32	Gpx1	603	0.8883094191551208	-0.0092316065	No
row_33	Gimap1	614	0.8763028383255005	-0.008545007	No
row_34	Hilpda	636	0.85994952917099	-0.011824088	No
row_35	Metrnl	714	0.7994025945663452	-0.03518274	No
row_36	Cd63	724	0.7931666970252991	-0.03454316	No
row_37	Cdkn1a	749	0.7645745873451233	-0.039341625	No
row_38	Grap	780	0.7251685261726379	-0.046450008	No
row_39	Cst3	782	0.7234262824058533	-0.04331943	No
row_40	Rras	788	0.7165983319282532	-0.041635163	No
row_41	Rgs4	791	0.7135242819786072	-0.03890563	No
row_42	Grb2	816	0.6954764723777771	-0.044036865	No
row_43	H2-K1	818	0.691962480545044	-0.041057814	No
row_44	Rgs10	837	0.6784133911132812	-0.044151083	No
row_45	Psmb8	838	0.6783369183540344	-0.040884294	No
row_46	Calm2	857	0.6637725234031677	-0.04404807	No
row_47	Igfbp7	860	0.6550679206848145	-0.041600056	No
row_48	Ostf1	862	0.6543638706207275	-0.038802076	No
row_49	Pdlim2	865	0.6530150175094604	-0.036363948	No
row_50	Bgn	870	0.6496616005897522	-0.034648683	No
row_51	Atp6v0e	888	0.6380190849304199	-0.037583128	No
row_52	Ctsh	890	0.6370705366134644	-0.03486843	No
row_53	Ndufa4l2	900	0.6294181942939758	-0.03501744	No
row_54	Ltb	902	0.6277944445610046	-0.032347415	No
row_55	Iscu	905	0.6264925599098206	-0.030037016	No
row_56	Dtnbp1	910	0.623465895652771	-0.028447907	No
row_57	Emp2	915	0.6184316873550415	-0.026883041	No
row_58	Cebpa	923	0.6150139570236206	-0.026394708	No
row_59	Plpp3	938	0.6047893166542053	-0.028429111	No
row_60	Ptpn1	940	0.6039219498634338	-0.025874052	No
row_61	Fam89b	947	0.602009654045105	-0.025094988	No
row_62	Cfl1	973	0.5813957452774048	-0.031128978	No
row_63	Erp29	1003	0.5622861981391907	-0.038668428	No
row_64	Sh3bgrl3	1006	0.5598050355911255	-0.036679186	No
row_65	Atp6v1g1	1020	0.5526794791221619	-0.03861119	No
row_66	Ninj1	1025	0.5512136816978455	-0.037370037	No
row_67	Slc6a8	1041	0.5427921414375305	-0.04005637	No
row_68	Cstb	1056	0.5352080464363098	-0.042425867	No
row_69	Srp14	1077	0.5189207196235657	-0.04699395	No
row_70	Myl12a	1087	0.5163030624389648	-0.047687706	No
row_71	Lin37	1151	-0.5087255239486694	-0.06749923	No
row_72	Zfpl1	1161	-0.5110644102096558	-0.06821822	No
row_73	Mettl5	1166	-0.511610746383667	-0.06716779	No
row_74	Gid8	1178	-0.5144797563552856	-0.06857704	No
row_75	Fbl	1188	-0.5165290236473083	-0.06926971	No
row_76	Rack1	1195	-0.5192962884902954	-0.068888985	No
row_77	Selenos	1201	-0.5201470851898193	-0.0681508	No
row_78	Ece1	1216	-0.5249189138412476	-0.07056985	No
row_79	Eif3f	1225	-0.5268130898475647	-0.07085964	No
row_80	2510002D24Rik	1230	-0.5283410549163818	-0.06972864	No
row_81	Ift27	1244	-0.5307801365852356	-0.07176611	No
row_82	Nfix	1256	-0.5327392816543579	-0.073087424	No
row_83	Fam162a	1258	-0.5328760147094727	-0.07087452	No
row_84	Bag1	1264	-0.5341486930847168	-0.0700689	No
row_85	Rarg	1287	-0.5381355285644531	-0.07525116	No
row_86	Clpp	1300	-0.5401681661605835	-0.07689006	No
row_87	Bmyc	1305	-0.5415988564491272	-0.07569521	No
row_88	S100a11	1339	-0.5504643321037292	-0.08470502	No
row_89	Eef1b2	1352	-0.5530536770820618	-0.08628186	No
row_90	Senp6	1364	-0.5559000372886658	-0.08749164	No
row_91	Dbndd2	1375	-0.5582443475723267	-0.08833677	No
row_92	BC031181	1376	-0.5582688450813293	-0.08564822	No
row_93	Ddr1	1387	-0.5606534481048584	-0.08648175	No
row_94	Fam110a	1393	-0.5612629055976868	-0.085545555	No
row_95	Bod1	1398	-0.5618863105773926	-0.084253006	No
row_96	Thap3	1413	-0.5655333399772644	-0.08647646	No
row_97	Nudt14	1414	-0.5661866664886475	-0.08374978	No
row_98	Mpst	1415	-0.5662190914154053	-0.08102293	No
row_99	Uqcc3	1456	-0.5761385560035706	-0.092382595	No
row_100	Ostc	1457	-0.5764004588127136	-0.089606725	No
row_101	Dpm1	1459	-0.5764004588127136	-0.087184206	No
row_102	Mbp	1464	-0.5769456028938293	-0.08581913	No
row_103	Dexi	1471	-0.5795401930809021	-0.085148275	No
row_104	Zfand2b	1522	-0.5915010571479797	-0.099967524	No
row_105	Ier2	1527	-0.592738926410675	-0.09852639	No
row_106	Commd9	1540	-0.5971590280532837	-0.09989083	No
row_107	Uchl3	1551	-0.6016230583190918	-0.100527056	No
row_108	Bsg	1560	-0.6035444140434265	-0.10044731	No
row_109	Fabp5	1603	-0.6166783571243286	-0.11231845	No
row_110	Aimp2	1605	-0.61699378490448	-0.10970044	No
row_111	Aimp1	1609	-0.6180431246757507	-0.10778409	No
row_112	Ndufv2	1610	-0.6181874871253967	-0.104806975	No
row_113	Zfp503	1619	-0.6219394207000732	-0.10463864	No
row_114	Ccdc107	1625	-0.6234490871429443	-0.10340297	No
row_115	Smim20	1628	-0.6246556639671326	-0.10110142	No
row_116	Rbm26	1633	-0.6278572678565979	-0.099491164	No
row_117	Nhp2	1637	-0.6288679242134094	-0.09752268	No
row_118	2610528J11Rik	1670	-0.6393985748291016	-0.10575084	No
row_119	Mea1	1688	-0.6478406190872192	-0.10863798	No
row_120	Eef1d	1738	-0.6679999828338623	-0.12273546	No
row_121	Nop16	1748	-0.6716998219490051	-0.12268085	No
row_122	Tmem147	1757	-0.6731787323951721	-0.122265756	No
row_123	Echdc2	1769	-0.6785550117492676	-0.12288484	No
row_124	Atg101	1782	-0.6808025240898132	-0.123846464	No
row_125	Tmed3	1790	-0.6845332384109497	-0.12302333	No
row_126	Siva1	1794	-0.6852782368659973	-0.12078319	No
row_127	S100a16	1801	-0.686548113822937	-0.119596995	No
row_128	Cib1	1832	-0.7012894153594971	-0.12682037	No
row_129	Tmem205	1833	-0.7015392780303955	-0.123441845	No
row_130	Hbegf	1860	-0.7086981534957886	-0.12921612	No
row_131	Eci1	1871	-0.7114881277084351	-0.12932324	No
row_132	Pmm1	1922	-0.7293316721916199	-0.14347872	No
row_133	Akr1c13	1950	-0.7403762340545654	-0.14945379	No
row_134	Smagp	2010	-0.7662767767906189	-0.16661155	No
row_135	Slpi	2011	-0.7663021683692932	-0.16292113	No
row_136	Endog	2012	-0.7665465474128723	-0.15922953	No
row_137	Pycard	2022	-0.7705730199813843	-0.15869877	No
row_138	Pgrmc2	2031	-0.7754355072975159	-0.15779121	No
row_139	Rab25	2032	-0.7757092714309692	-0.15405549	No
row_140	Pop7	2037	-0.7768439650535583	-0.15172774	No
row_141	Gtf2a2	2095	-0.804171085357666	-0.16799629	No
row_142	Tm2d3	2122	-0.8156204223632812	-0.17325564	No
row_143	Cmtm8	2124	-0.816135823726654	-0.16967858	No
row_144	Apex1	2125	-0.816330075263977	-0.16574724	No
row_145	Arpc5l	2141	-0.8238430619239807	-0.16708006	No
row_146	Cbr3	2160	-0.8342417478561401	-0.16942288	No
row_147	Macrod1	2161	-0.8380790948867798	-0.16538678	No
row_148	Lmo4	2166	-0.8420376777648926	-0.16274506	No
row_149	Spag7	2169	-0.8436368703842163	-0.15938893	No
row_150	Rp9	2194	-0.8563119769096375	-0.1637456	No
row_151	Gtf3c6	2196	-0.857475221157074	-0.15996945	No
row_152	Elof1	2236	-0.8849897980690002	-0.16948837	No
row_153	Nectin1	2239	-0.885897159576416	-0.1659287	No
row_154	Ccnd2	2242	-0.8865732550621033	-0.1623658	No
row_155	Grhpr	2258	-0.8976741433143616	-0.16334306	No
row_156	Pmf1	2267	-0.9052269458770752	-0.16181044	No
row_157	Hcfc1r1	2289	-0.9177125096321106	-0.16481134	No
row_158	Psph	2315	-0.9344325661659241	-0.16914515	No
row_159	Cdc42ep5	2317	-0.9350755214691162	-0.1649953	No
row_160	Nans	2346	-0.9594550728797913	-0.17026867	No
row_161	Cldn3	2379	-0.9913827776908875	-0.17680171	No
row_162	2310039H08Rik	2388	-0.9971516132354736	-0.17482641	No
row_163	Ly6e	2392	-1.0011298656463623	-0.17106517	No
row_164	Ssbp3	2456	-1.0565013885498047	-0.18823867	No
row_165	Avpi1	2499	-1.093475103378296	-0.1978136	Yes
row_166	Acbd4	2507	-1.098599910736084	-0.19499639	Yes
row_167	Bad	2522	-1.1165012121200562	-0.19456644	Yes
row_168	Iffo2	2536	-1.1360752582550049	-0.19368888	Yes
row_169	Spint2	2539	-1.1391196250915527	-0.18890972	Yes
row_170	Zfp703	2541	-1.1408567428588867	-0.18376885	Yes
row_171	Nupr1	2565	-1.1667598485946655	-0.18627709	Yes
row_172	S100a14	2580	-1.1852505207061768	-0.18551606	Yes
row_173	Fahd1	2588	-1.194506049156189	-0.18223697	Yes
row_174	Pafah1b3	2606	-1.217642068862915	-0.18238002	Yes
row_175	Casz1	2607	-1.2196407318115234	-0.17650637	Yes
row_176	Wdr74	2617	-1.2301658391952515	-0.17376226	Yes
row_177	Urah	2658	-1.3031128644943237	-0.1816209	Yes
row_178	Ppp1r13l	2692	-1.3501863479614258	-0.18677934	Yes
row_179	Plac8	2695	-1.3528770208358765	-0.18097076	Yes
row_180	Gpatch4	2696	-1.3538689613342285	-0.1744507	Yes
row_181	Dcn	2701	-1.3619194030761719	-0.16930528	Yes
row_182	Gstm5	2715	-1.3917789459228516	-0.16719629	Yes
row_183	Tmem45b	2732	-1.4382108449935913	-0.16592374	Yes
row_184	Cfap298	2744	-1.4643001556396484	-0.16275878	Yes
row_185	Krt7	2749	-1.4869693517684937	-0.15701114	Yes
row_186	Plet1	2762	-1.513450264930725	-0.15396282	Yes
row_187	Rac3	2783	-1.5526179075241089	-0.15355274	Yes
row_188	Fermt1	2795	-1.5794506072998047	-0.14983323	Yes
row_189	Pdzk1ip1	2812	-1.6139488220214844	-0.14771436	Yes
row_190	Fxyd3	2815	-1.6243095397949219	-0.1405986	Yes
row_191	Klc3	2821	-1.6333414316177368	-0.1344994	Yes
row_192	Klf5	2823	-1.6441524028778076	-0.12693472	Yes
row_193	Sprr1a	2841	-1.7155085802078247	-0.1246801	Yes
row_194	Wfdc2	2861	-1.8162235021591187	-0.12264717	Yes
row_195	Wnt4	2873	-1.868599534034729	-0.11753515	Yes
row_196	Hebp2	2874	-1.871361494064331	-0.1085229	Yes
row_197	Cela1	2888	-1.9275754690170288	-0.10383356	Yes
row_198	Gsto1	2912	-2.1031558513641357	-0.10183223	Yes
row_199	Fgfbp1	2921	-2.158816337585449	-0.09426249	Yes
row_200	Ly6g6c	2922	-2.162172317504883	-0.08384973	Yes
row_201	Evpl	2925	-2.1715049743652344	-0.074098736	Yes
row_202	Tmem45a	2934	-2.244241714477539	-0.06611759	Yes
row_203	Ly6d	2942	-2.299527645111084	-0.057516843	Yes
row_204	Zfp750	2969	-2.612210512161255	-0.05412403	Yes
row_205	Dmkn	2971	-2.623490810394287	-0.041842975	Yes
row_206	Krtdap	2997	-3.0948848724365234	-0.035772305	Yes
row_207	Lypd3	3005	-3.1769399642944336	-0.022946045	Yes
row_208	Krt17	3006	-3.2095303535461426	-0.0074893357	Yes
row_209	Lgals7	3028	-3.9031295776367188	0.0038871707	Yes
