# Supplementary material for: TMPRSS11B promotes an acidified microenvironment and immune suppression in squamous lung cancer
Source: EMBO Rep. 2025 Nov 10;26(24):6346–79. doi: 10.1038/s44319-025-00631-1 (PMC12714794; doi:10.1038/s44319-025-00631-1)
Supplement: Supplementary file 11 — Source data Fig. 6 [file 44319_2025_631_MOESM11_ESM.zip › Figure 6/6D-E/GSEA Broad Institute_low pH vs rest of the regions (high pH)/ZHANG_UTERUS_C1_REGENERATIVE_UP.tsv]

NAME	SYMBOL	RANK IN GENE LIST	RANK METRIC SCORE	RUNNING ES	CORE ENRICHMENT
row_0	Hmox1	16	2.05072021484375	0.014686776	No
row_1	Lgals1	45	1.7810896635055542	0.02265349	No
row_2	Vim	128	1.5209410190582275	0.009731714	No
row_3	Atf3	161	1.4443888664245605	0.013036806	No
row_4	Ftl1-ps1	211	1.36098051071167	0.009751081	No
row_5	Col6a1	246	1.2971687316894531	0.010932674	No
row_6	Lgals3	344	1.1695560216903687	-0.010529939	No
row_7	Anxa6	417	1.083254337310791	-0.024350297	No
row_8	Ctsc	525	0.966245710849762	-0.05120318	No
row_9	Dusp1	569	0.9346721172332764	-0.056634087	No
row_10	Gpx1	603	0.8883094191551208	-0.059124276	No
row_11	Col1a1	643	0.8564211130142212	-0.06396467	No
row_12	Col1a2	704	0.8069281578063965	-0.07642137	No
row_13	Wsb1	730	0.7802252173423767	-0.07725551	No
row_14	Cdkn1a	749	0.7645745873451233	-0.07586629	No
row_15	Rarres2	848	0.6719588041305542	-0.10255041	No
row_16	Pim1	859	0.6561885476112366	-0.0995081	No
row_17	Blnk	895	0.6335071325302124	-0.105177276	No
row_18	Sh3glb1	1036	0.5451030135154724	-0.14736745	No
row_19	Cald1	1066	0.529056966304779	-0.15202405	No
row_20	Plaur	1098	0.503523051738739	-0.15761027	No
row_21	Dpp3	1120	-0.503629744052887	-0.15979986	No
row_22	Fbl	1188	-0.5165290236473083	-0.1774826	No
row_23	Krt8	1193	-0.518530547618866	-0.1737535	No
row_24	Tgif1	1220	-0.5259391665458679	-0.17742202	No
row_25	Net1	1229	-0.5279868841171265	-0.17495838	No
row_26	Maff	1259	-0.5330079197883606	-0.1795762	No
row_27	Msmo1	1304	-0.5414546132087708	-0.18920454	No
row_28	Wasl	1306	-0.5416879057884216	-0.18422958	No
row_29	Nip7	1334	-0.5489384531974792	-0.188012	No
row_30	Snrpa1	1335	-0.5494334697723389	-0.18262148	No
row_31	Anxa1	1347	-0.5518553256988525	-0.18094236	No
row_32	Cldn4	1430	-0.5715347528457642	-0.2031788	No
row_33	Btg2	1440	-0.5729490518569946	-0.2006136	No
row_34	Pmaip1	1451	-0.5751277208328247	-0.19836658	No
row_35	Tmprss4	1517	-0.590937614440918	-0.21464017	No
row_36	Nr4a1	1632	-0.627126157283783	-0.24719708	No
row_37	Trip10	1641	-0.6303975582122803	-0.24372868	No
row_38	Pgk1	1680	-0.642210841178894	-0.25033116	No
row_39	Txndc5	1761	-0.6745105981826782	-0.2708782	No
row_40	Lin7c	1853	-0.7080751657485962	-0.29483107	No
row_41	Hbegf	1860	-0.7086981534957886	-0.28991532	No
row_42	Cttn	1883	-0.7159843444824219	-0.29036108	No
row_43	Dalrd3	1928	-0.7309775352478027	-0.29812998	No
row_44	G6pdx	1934	-0.7332045435905457	-0.29263428	No
row_45	Clint1	1996	-0.7575499415397644	-0.305915	No
row_46	Mxd1	2005	-0.7630888223648071	-0.30114475	No
row_47	Wdr77	2045	-0.7822575569152832	-0.30671278	No
row_48	Tacstd2	2079	-0.7985632419586182	-0.31008348	No
row_49	Cd2ap	2149	-0.8266165852546692	-0.32540303	No
row_50	S100a6	2175	-0.8468675017356873	-0.32558334	No
row_51	Pkp4	2224	-0.8744451403617859	-0.33330294	No
row_52	Hmgcs1	2251	-0.8936627507209778	-0.33336368	No
row_53	Pdxdc1	2286	-0.9161202311515808	-0.33592057	Yes
row_54	Phlda1	2291	-0.91954505443573	-0.3282571	Yes
row_55	Kcnk1	2305	-0.929237425327301	-0.32355458	Yes
row_56	Dhcr24	2316	-0.9345200657844543	-0.31778154	Yes
row_57	Cdc42ep5	2317	-0.9350755214691162	-0.3086075	Yes
row_58	Ly6a	2366	-0.9791406393051147	-0.3152999	Yes
row_59	F3	2372	-0.9853909015655518	-0.30732995	Yes
row_60	Smox	2377	-0.9895871877670288	-0.2989793	Yes
row_61	Jchain	2385	-0.9949738383293152	-0.29159448	Yes
row_62	Gpd1l	2397	-1.0056473016738892	-0.28546318	Yes
row_63	Tspan1	2419	-1.0169427394866943	-0.28261665	Yes
row_64	Fam107b	2420	-1.0195199251174927	-0.2726141	Yes
row_65	Nfkbiz	2444	-1.046603798866272	-0.27015564	Yes
row_66	Krt19	2476	-1.067379355430603	-0.27020985	Yes
row_67	Adh1	2495	-1.088556170463562	-0.26564202	Yes
row_68	Igha	2511	-1.1068378686904907	-0.25987616	Yes
row_69	Elf3	2533	-1.1300517320632935	-0.2559199	Yes
row_70	Cnksr1	2544	-1.1445014476776123	-0.24808674	Yes
row_71	Golm1	2590	-1.1986110210418701	-0.25160724	Yes
row_72	Bace2	2625	-1.2399910688400269	-0.2509866	Yes
row_73	Slc44a4	2633	-1.2545262575149536	-0.24105531	Yes
row_74	Lad1	2675	-1.3247623443603516	-0.24197991	Yes
row_75	Rnd3	2679	-1.3310680389404297	-0.2299394	Yes
row_76	Cldn23	2686	-1.3450748920440674	-0.21878016	Yes
row_77	Plac8	2695	-1.3528770208358765	-0.20822349	Yes
row_78	Krt7	2749	-1.4869693517684937	-0.21163137	Yes
row_79	Cfb	2772	-1.5285269021987915	-0.20410521	Yes
row_80	Prxl2a	2805	-1.5990649461746216	-0.19928259	Yes
row_81	Gsta4	2809	-1.6088714599609375	-0.18451653	Yes
row_82	Epcam	2813	-1.6159460544586182	-0.16968109	Yes
row_83	Klf5	2823	-1.6441524028778076	-0.15660626	Yes
row_84	Capn5	2830	-1.666580080986023	-0.14229272	Yes
row_85	Sprr1a	2841	-1.7155085802078247	-0.12885737	Yes
row_86	Galnt3	2845	-1.7326406240463257	-0.11287702	Yes
row_87	Mboat2	2864	-1.8237653970718384	-0.10109603	Yes
row_88	Cbr2	2865	-1.8265773057937622	-0.08317539	Yes
row_89	Qsox1	2881	-1.9022786617279053	-0.06960542	Yes
row_90	Mfsd4a	2899	-2.0103871822357178	-0.05565391	Yes
row_91	Muc4	2941	-2.2896618843078613	-0.04711183	Yes
row_92	Ceacam1	2954	-2.3741819858551025	-0.02789332	Yes
row_93	Atp2c2	2980	-2.8298511505126953	-0.008618479	Yes
row_94	Ramp3	2984	-2.8858163356781006	0.018675728	Yes
