# Supplementary material for: TMPRSS11B promotes an acidified microenvironment and immune suppression in squamous lung cancer
Source: EMBO Rep. 2025 Nov 10;26(24):6346–79. doi: 10.1038/s44319-025-00631-1 (PMC12714794; doi:10.1038/s44319-025-00631-1)
Supplement: Supplementary file 11 — Source data Fig. 6 [file 44319_2025_631_MOESM11_ESM.zip › Figure 6/6D-E/GSEA Broad Institute_low pH vs rest of the regions (high pH)/ZHANG_UTERUS_C5_MACROPHAGE.tsv]

NAME	SYMBOL	RANK IN GENE LIST	RANK METRIC SCORE	RUNNING ES	CORE ENRICHMENT
row_0	C1qb	2	2.291245460510254	0.017453333	Yes
row_1	C3ar1	4	2.2072079181671143	0.034581702	Yes
row_2	Apoe	6	2.176579475402832	0.051467672	Yes
row_3	Ctss	14	2.0878746509552	0.06561079	Yes
row_4	Trem2	15	2.053086519241333	0.08185953	Yes
row_5	Hmox1	16	2.05072021484375	0.098089546	Yes
row_6	Clec12a	19	1.9955353736877441	0.113202535	Yes
row_7	C1qc	20	1.9880777597427368	0.12893678	Yes
row_8	Mafb	22	1.9431465864181519	0.14397529	Yes
row_9	Ms4a6d	27	1.8949761390686035	0.15761216	Yes
row_10	Lgmn	28	1.87798273563385	0.17247507	Yes
row_11	C1qa	29	1.8622111082077026	0.18721317	Yes
row_12	Lpl	34	1.83320152759552	0.20036113	Yes
row_13	Cd68	36	1.8200488090515137	0.21442541	Yes
row_14	Ms4a6c	37	1.8190028667449951	0.22882155	Yes
row_15	Fcgr1	38	1.8175337314605713	0.24320605	Yes
row_16	Mpeg1	42	1.7993717193603516	0.25642642	Yes
row_17	Ctsb	46	1.7775893211364746	0.2694744	Yes
row_18	Lipa	54	1.7211896181106567	0.28071544	Yes
row_19	Sirpa	56	1.7017710208892822	0.29384363	Yes
row_20	Psap	59	1.6944637298583984	0.30657384	Yes
row_21	Ly86	66	1.6772083044052124	0.31780696	Yes
row_22	Ms4a7	79	1.6233597993850708	0.3265731	Yes
row_23	Tyrobp	83	1.6178566217422485	0.33835688	Yes
row_24	Spi1	86	1.6159619092941284	0.35046583	Yes
row_25	Plin2	90	1.6074748039245605	0.36216745	Yes
row_26	Fcer1g	95	1.596817970275879	0.3734446	Yes
row_27	Cd83	101	1.5750173330307007	0.38420907	Yes
row_28	Fcgr2b	102	1.5718578100204468	0.39664924	Yes
row_29	Rgs1	105	1.56655752658844	0.40836716	Yes
row_30	Sdc3	106	1.5638688802719116	0.4207441	Yes
row_31	Fcgr3	108	1.5617022514343262	0.43276376	Yes
row_32	Cybb	119	1.5352064371109009	0.44151247	Yes
row_33	Pltp	133	1.513306736946106	0.44906747	Yes
row_34	Plek	135	1.50928795337677	0.4606723	Yes
row_35	Ctsd	136	1.5069302320480347	0.47259858	Yes
row_36	Cd53	139	1.4883981943130493	0.48369795	Yes
row_37	Atf3	161	1.4443888664245605	0.48798642	Yes
row_38	Cfp	168	1.4235994815826416	0.49721238	Yes
row_39	Hexb	197	1.3790401220321655	0.49860272	Yes
row_40	Npc2	202	1.3712157011032104	0.5080944	Yes
row_41	Cd52	233	1.32326340675354	0.508363	Yes
row_42	Bcl2a1b	241	1.3066433668136597	0.5163232	Yes
row_43	Ctsz	242	1.3031272888183594	0.52663654	Yes
row_44	Csf1r	249	1.2922407388687134	0.53482294	Yes
row_45	Ctsa	302	1.2192492485046387	0.5267854	Yes
row_46	Lgals3	344	1.1695560216903687	0.522096	Yes
row_47	Wfdc17	345	1.1691328287124634	0.5313489	Yes
row_48	H2-DMb1	348	1.1670986413955688	0.53990537	Yes
row_49	Grn	365	1.1462130546569824	0.54353464	Yes
row_50	Alox5ap	375	1.1333991289138794	0.5494435	Yes
row_51	Cd74	376	1.1330008506774902	0.5584104	Yes
row_52	B2m	402	1.097032070159912	0.5585892	Yes
row_53	H2-Ab1	404	1.0942904949188232	0.5669097	Yes
row_54	Ccl9	411	1.0888608694076538	0.5734864	Yes
row_55	Klf2	412	1.087330937385559	0.58209187	Yes
row_56	Lcp1	416	1.0840030908584595	0.5896506	Yes
row_57	H2-DMa	418	1.0826667547225952	0.597879	Yes
row_58	Snx5	421	1.0782228708267212	0.6057321	Yes
row_59	H2-Eb1	425	1.0747504234313965	0.6132176	Yes
row_60	Cotl1	447	1.0488048791885376	0.6143753	Yes
row_61	Unc93b1	464	1.037121295928955	0.6171412	Yes
row_62	H2-Aa	465	1.035446286201477	0.62533605	Yes
row_63	Hexa	476	1.0206493139266968	0.6300124	Yes
row_64	Cxcl16	479	1.0128105878829956	0.6373478	Yes
row_65	Mrc1	502	0.9880755543708801	0.63768476	Yes
row_66	Fth1	503	0.9857916831970215	0.6454866	Yes
row_67	Creg1	517	0.9734629988670349	0.6487691	Yes
row_68	Coro1a	522	0.9700441360473633	0.6550858	Yes
row_69	Ctsc	525	0.966245710849762	0.6620527	Yes
row_70	Kctd12	532	0.9626592993736267	0.6676306	Yes
row_71	Trf	541	0.9571846723556519	0.672485	Yes
row_72	Cyba	554	0.9469895958900452	0.67589813	Yes
row_73	Ehd4	595	0.9006980061531067	0.6694211	No
row_74	Ccl8	622	0.8717526197433472	0.66747683	No
row_75	Laptm5	659	0.8437128663063049	0.66190934	No
row_76	Actr3	665	0.8383861780166626	0.6668439	No
row_77	H2-D1	722	0.7936084270477295	0.6540771	No
row_78	Cdkn1a	749	0.7645745873451233	0.6512847	No
row_79	Ccl6	772	0.7361812591552734	0.64962804	No
row_80	Cst3	782	0.7234262824058533	0.65229225	No
row_81	H2-K1	818	0.691962480545044	0.64586383	No
row_82	Rgs10	837	0.6784133911132812	0.6451106	No
row_83	Psmb8	838	0.6783369183540344	0.65047914	No
row_84	Actb	856	0.6641097664833069	0.64995277	No
row_85	Mcl1	861	0.6550523042678833	0.6537765	No
row_86	Dab2	867	0.6511961817741394	0.6572296	No
row_87	Ctsh	890	0.6370705366134644	0.6547886	No
row_88	Sdcbp	945	0.6024978756904602	0.6411896	No
row_89	Cfl1	973	0.5813957452774048	0.6366072	No
row_90	Sh3bgrl3	1006	0.5598050355911255	0.63015336	No
row_91	Ninj1	1025	0.5512136816978455	0.6283934	No
row_92	Lamp1	1051	0.5362988710403442	0.6241344	No
row_93	Cstb	1056	0.5352080464363098	0.6270097	No
row_94	H3f3b	1262	-0.5337100028991699	0.56150573	No
row_95	Il1rn	1858	-0.7085270881652832	0.36473227	No
row_96	Ighm	2137	-0.8221907615661621	0.27668148	No
row_97	Ly6e	2392	-1.0011298656463623	0.19821018	No
row_98	Nfkbiz	2444	-1.046603798866272	0.18914637	No
row_99	Tlr2	2819	-1.629252314567566	0.074829884	No
