# Supplementary material for: TMPRSS11B promotes an acidified microenvironment and immune suppression in squamous lung cancer
Source: EMBO Rep. 2025 Nov 10;26(24):6346–79. doi: 10.1038/s44319-025-00631-1 (PMC12714794; doi:10.1038/s44319-025-00631-1)
Supplement: Supplementary file 11 — Source data Fig. 6 [file 44319_2025_631_MOESM11_ESM.zip › Figure 6/6D-E/GSEA Broad Institute_low pH vs rest of the regions (high pH)/ZHANG_UTERUS_C7_EPITHELIAL2_CELL.tsv]

NAME	SYMBOL	RANK IN GENE LIST	RANK METRIC SCORE	RUNNING ES	CORE ENRICHMENT
row_0	Fam20c	169	1.4207525253295898	-0.050862323	No
row_1	Anpep	212	1.3607951402664185	-0.05787047	No
row_2	Spp1	232	1.3269178867340088	-0.057065178	No
row_3	Snx5	421	1.0782228708267212	-0.11645293	No
row_4	Crip1	431	1.0692906379699707	-0.11360807	No
row_5	Cyba	554	0.9469895958900452	-0.1507648	No
row_6	S100g	563	0.940895140171051	-0.1482896	No
row_7	Gpx1	603	0.8883094191551208	-0.15689468	No
row_8	Cenpa	655	0.8472810983657837	-0.16990444	No
row_9	Txn1	656	0.8462356925010681	-0.16517474	No
row_10	Lcn2	711	0.802057683467865	-0.17948109	No
row_11	Ostf1	862	0.6543638706207275	-0.22801585	No
row_12	Ubl3	868	0.6509488821029663	-0.22611736	No
row_13	C3	948	0.6020026803016663	-0.25024053	No
row_14	S100a10	965	0.5916234850883484	-0.25250104	No
row_15	Plaur	1098	0.503523051738739	-0.29561582	No
row_16	Gmds	1104	-0.5008147358894348	-0.29455644	No
row_17	Pycr2	1146	-0.5077154636383057	-0.3059846	No
row_18	Fbl	1188	-0.5165290236473083	-0.3173635	No
row_19	Calm3	1189	-0.5166584253311157	-0.31447583	No
row_20	Krt8	1193	-0.518530547618866	-0.31262153	No
row_21	Rack1	1195	-0.5192962884902954	-0.3100671	No
row_22	Idh3b	1206	-0.521461546421051	-0.31063205	No
row_23	Net1	1229	-0.5279868841171265	-0.31533593	No
row_24	Armc10	1265	-0.5342310070991516	-0.3245282	No
row_25	Msmo1	1304	-0.5414546132087708	-0.33472392	No
row_26	Bmyc	1305	-0.5415988564491272	-0.33169687	No
row_27	Snrpa1	1335	-0.5494334697723389	-0.3387165	No
row_28	S100a11	1339	-0.5504643321037292	-0.33668372	No
row_29	Anxa1	1347	-0.5518553256988525	-0.33603498	No
row_30	Pdcd6	1350	-0.552979588508606	-0.33364022	No
row_31	Ythdc1	1358	-0.5535905957221985	-0.33298177	No
row_32	Sfxn1	1362	-0.5550820827484131	-0.3309232	No
row_33	Kif5b	1372	-0.557576596736908	-0.33093837	No
row_34	Stip1	1374	-0.5576678514480591	-0.32816944	No
row_35	Idh3a	1408	-0.5646232962608337	-0.33649597	No
row_36	Pno1	1423	-0.5684952735900879	-0.33818984	No
row_37	Cldn4	1430	-0.5715347528457642	-0.33708316	No
row_38	Acp1	1433	-0.5719408392906189	-0.33458242	No
row_39	Anxa7	1434	-0.5721992254257202	-0.33138433	No
row_40	Ostc	1457	-0.5764004588127136	-0.3358176	No
row_41	Eef1g	1501	-0.5863981246948242	-0.34750187	No
row_42	Tmprss4	1517	-0.590937614440918	-0.34941825	No
row_43	Ndufa9	1524	-0.5922403931617737	-0.34819585	No
row_44	Eif6	1550	-0.6013964414596558	-0.35353327	No
row_45	Uchl3	1551	-0.6016230583190918	-0.35017073	No
row_46	Hmgb1	1558	-0.6030260920524597	-0.34888804	No
row_47	Yrdc	1600	-0.6162800788879395	-0.3597094	No
row_48	Ndufv2	1610	-0.6181874871253967	-0.35938582	No
row_49	Emg1	1616	-0.6203497052192688	-0.35765836	No
row_50	Nhp2	1637	-0.6288679242134094	-0.3611025	No
row_51	Ppm1g	1660	-0.6366356015205383	-0.3651991	No
row_52	Pgk1	1680	-0.642210841178894	-0.3682207	No
row_53	Ppa1	1719	-0.660753607749939	-0.37774965	No
row_54	Brix1	1731	-0.6658621430397034	-0.3778555	No
row_55	Eef1d	1738	-0.6679999828338623	-0.37620968	No
row_56	Hspa9	1743	-0.6695098876953125	-0.3738595	No
row_57	Zc3h15	1767	-0.6780081987380981	-0.3780728	No
row_58	Lsr	1792	-0.6847728490829468	-0.38259628	No
row_59	Cib1	1832	-0.7012894153594971	-0.39224663	No
row_60	Hbegf	1860	-0.7086981534957886	-0.39768022	Yes
row_61	Cops4	1870	-0.71120285987854	-0.39683673	Yes
row_62	Cttn	1883	-0.7159843444824219	-0.3970104	Yes
row_63	Ruvbl2	1892	-0.7190834879875183	-0.39577493	Yes
row_64	Tmc4	1901	-0.7213413119316101	-0.39452687	Yes
row_65	Nap1l1	1905	-0.7232257723808289	-0.39152852	Yes
row_66	Tyms	1908	-0.7235865592956543	-0.3881802	Yes
row_67	Rpn1	1925	-0.7301576137542725	-0.38966644	Yes
row_68	G6pdx	1934	-0.7332045435905457	-0.38835204	Yes
row_69	2200002D01Rik	1948	-0.7387208938598633	-0.38874656	Yes
row_70	Atp1a1	1953	-0.740787923336029	-0.385998	Yes
row_71	Hnrnpc	1958	-0.7423620223999023	-0.38324064	Yes
row_72	Serinc2	1986	-0.7542018294334412	-0.3884199	Yes
row_73	Clint1	1996	-0.7575499415397644	-0.38731742	Yes
row_74	Gclm	2000	-0.7610193490982056	-0.38410783	Yes
row_75	Pycard	2022	-0.7705730199813843	-0.3871079	Yes
row_76	Rab25	2032	-0.7757092714309692	-0.3859039	Yes
row_77	Nop58	2073	-0.7961936593055725	-0.39537176	Yes
row_78	Tacstd2	2079	-0.7985632419586182	-0.39264825	Yes
row_79	Plpp2	2091	-0.8035558462142944	-0.3919845	Yes
row_80	Cyp51	2098	-0.8056465983390808	-0.38956934	Yes
row_81	Fkbp4	2117	-0.8144696950912476	-0.39128023	Yes
row_82	Txnl1	2119	-0.8147556185722351	-0.3870744	Yes
row_83	Apex1	2125	-0.816330075263977	-0.3842516	Yes
row_84	Cd2ap	2149	-0.8266165852546692	-0.38763434	Yes
row_85	Nsun2	2172	-0.845274031162262	-0.39056483	Yes
row_86	Gtf3c6	2196	-0.857475221157074	-0.3937751	Yes
row_87	Ybx3	2212	-0.8648403882980347	-0.39416063	Yes
row_88	Elof1	2236	-0.8849897980690002	-0.3972171	Yes
row_89	Rpf1	2238	-0.8855499625205994	-0.39261562	Yes
row_90	Commd2	2246	-0.8876021504402161	-0.39009035	Yes
row_91	Krtcap3	2265	-0.9015558362007141	-0.3913145	Yes
row_92	Phlda1	2291	-0.91954505443573	-0.39487374	Yes
row_93	Ezr	2297	-0.9264528751373291	-0.3914354	Yes
row_94	Kcnk1	2305	-0.929237425327301	-0.38867745	Yes
row_95	G3bp1	2307	-0.9300374388694763	-0.3838273	Yes
row_96	Ddx1	2311	-0.9330213069915771	-0.3796564	Yes
row_97	Dhcr24	2316	-0.9345200657844543	-0.37582505	Yes
row_98	Cdc42ep5	2317	-0.9350755214691162	-0.37059882	Yes
row_99	Jup	2337	-0.9501507878303528	-0.3718993	Yes
row_100	Fmc1	2341	-0.9537372589111328	-0.3676126	Yes
row_101	Gale	2351	-0.9654427766799927	-0.36534816	Yes
row_102	Ckmt1	2359	-0.9736157059669495	-0.36234215	Yes
row_103	Ly6a	2366	-0.9791406393051147	-0.35895732	Yes
row_104	F3	2372	-0.9853909015655518	-0.3551896	Yes
row_105	Slc1a5	2375	-0.9889113903045654	-0.35035837	Yes
row_106	Smox	2377	-0.9895871877670288	-0.3451754	Yes
row_107	Cldn3	2379	-0.9913827776908875	-0.3399824	Yes
row_108	Ap1m2	2386	-0.9954399466514587	-0.33650646	Yes
row_109	Por	2395	-1.0049716234207153	-0.33367312	Yes
row_110	Tspan1	2419	-1.0169427394866943	-0.33599213	Yes
row_111	Fam107b	2420	-1.0195199251174927	-0.3302939	Yes
row_112	Dcxr	2434	-1.037216067314148	-0.3290201	Yes
row_113	Krt19	2476	-1.067379355430603	-0.33732024	Yes
row_114	Srsf3	2496	-1.0896371603012085	-0.33784112	Yes
row_115	Avpi1	2499	-1.093475103378296	-0.33242548	Yes
row_116	Bzw2	2508	-1.0998775959014893	-0.32906172	Yes
row_117	Elf3	2533	-1.1300517320632935	-0.33109647	Yes
row_118	Spint2	2539	-1.1391196250915527	-0.32646954	Yes
row_119	Golm1	2590	-1.1986110210418701	-0.33716774	Yes
row_120	Smim22	2591	-1.200650691986084	-0.33045715	Yes
row_121	Las1l	2604	-1.2171508073806763	-0.32782975	Yes
row_122	Rbbp7	2609	-1.2222754955291748	-0.32239008	Yes
row_123	Bace2	2625	-1.2399910688400269	-0.32067886	Yes
row_124	St14	2628	-1.2454167604446411	-0.314414	Yes
row_125	Slc44a4	2633	-1.2545262575149536	-0.30879408	Yes
row_126	Cldn7	2642	-1.2694170475006104	-0.30448276	Yes
row_127	Cdh1	2655	-1.294026255607605	-0.30142567	Yes
row_128	Urah	2658	-1.3031128644943237	-0.2948383	Yes
row_129	Pigyl	2660	-1.3066402673721313	-0.2878833	Yes
row_130	Slc39a4	2673	-1.3213589191436768	-0.28467345	Yes
row_131	Lad1	2675	-1.3247623443603516	-0.27761716	Yes
row_132	Cldn23	2686	-1.3450748920440674	-0.27357885	Yes
row_133	Tmem45b	2732	-1.4382108449935913	-0.28119817	Yes
row_134	Prkab1	2736	-1.4514007568359375	-0.27413	Yes
row_135	Cfap298	2744	-1.4643001556396484	-0.26838148	Yes
row_136	Krt7	2749	-1.4869693517684937	-0.26146242	Yes
row_137	Plet1	2762	-1.513450264930725	-0.25717896	Yes
row_138	Cfb	2772	-1.5285269021987915	-0.25176737	Yes
row_139	Cxcl17	2779	-1.5449984073638916	-0.24521989	Yes
row_140	Psat1	2790	-1.5676218271255493	-0.23993775	Yes
row_141	Muc1	2794	-1.5790696144104004	-0.23215601	Yes
row_142	Fermt1	2795	-1.5794506072998047	-0.22332828	Yes
row_143	Prxl2a	2805	-1.5990649461746216	-0.21752246	Yes
row_144	Gsta4	2809	-1.6088714599609375	-0.20957415	Yes
row_145	Pdzk1ip1	2812	-1.6139488220214844	-0.20124951	Yes
row_146	Epcam	2813	-1.6159460544586182	-0.19221781	Yes
row_147	Fxyd3	2815	-1.6243095397949219	-0.18348731	Yes
row_148	Prom1	2828	-1.661041498184204	-0.17837894	Yes
row_149	Sprr1a	2841	-1.7155085802078247	-0.17296614	Yes
row_150	Wfdc2	2861	-1.8162235021591187	-0.16942605	Yes
row_151	Cbr2	2865	-1.8265773057937622	-0.16026096	Yes
row_152	Qsox1	2881	-1.9022786617279053	-0.15484813	Yes
row_153	Fut2	2889	-1.9303728342056274	-0.14649469	Yes
row_154	Mfsd4a	2899	-2.0103871822357178	-0.13838995	Yes
row_155	Ifitm1	2906	-2.0633668899536133	-0.12894525	Yes
row_156	Gsto1	2912	-2.1031558513641357	-0.11893021	Yes
row_157	Muc4	2941	-2.2896618843078613	-0.115875565	Yes
row_158	Cd24a	2948	-2.342944622039795	-0.10486827	Yes
row_159	Ceacam1	2954	-2.3741819858551025	-0.093338445	Yes
row_160	Pglyrp1	2963	-2.4920027256011963	-0.08219395	Yes
row_161	Atp2c2	2980	-2.8298511505126953	-0.07194476	Yes
row_162	Gjb2	3016	-3.482103109359741	-0.064661056	Yes
row_163	Car12	3022	-3.774545431137085	-0.045304444	Yes
row_164	Ltf	3035	-4.453547477722168	-0.024588449	Yes
row_165	Enpp3	3037	-4.5860161781311035	6.9534685E-4	Yes
