# Supplementary material for: TMPRSS11B promotes an acidified microenvironment and immune suppression in squamous lung cancer
Source: EMBO Rep. 2025 Nov 10;26(24):6346–79. doi: 10.1038/s44319-025-00631-1 (PMC12714794; doi:10.1038/s44319-025-00631-1)
Supplement: Supplementary file 11 — Source data Fig. 6 [file 44319_2025_631_MOESM11_ESM.zip › Figure 6/6D-E/GSEA Broad Institute_low pH vs rest of the regions (high pH)/edb/gene_sets.gmt]

DESCARTES_ORGANOGENESIS_EPITHELIAL_CELLS	https://www.gsea-msigdb.org/gsea/msigdb/mouse/geneset/DESCARTES_ORGANOGENESIS_EPITHELIAL_CELLS	Adam28	Adrb1	Ap1m2	Arhgef16	Arhgef19	Atp2c2	Cblc	Cdcp1	Cdh1	Cers3	Cldn23	Cldn4	Cldn7	Col17a1	Crybg1	Dgka	Epcam	Epha1	Eps8l1	Esrp1	Esrp2	Exph5	Fam83b	Fat2	Fermt1	Frem2	Gabrp	Galnt18	Galnt3	Gjb2	Gpr87	Grhl2	Ikzf2	Ildr1	Irf6	Itgb4	Kcnk1	Kdf1	Klf5	Krt14	Krt15	Krt5	Krt7	Lad1	Llgl2	Lnx1	Lsr	Lypd6b	Marveld3	Mfge8	Nectin4	Nipal2	Osbpl3	Ovol2	Paqr5	Patj	Pkp1	Pkp3	Plcd3	Plch2	Pof1b	Ppl	Prss8	Ripk4	Scnn1b	Sema3e	Sh3rf2	Spint1	Spint2	St14	Susd4	Tacstd2	Tmem30b	Tmem45b	Tmprss2	Trp63	Ttll10	Unc5cl	Vstm5	Vtcn1	Wfdc2	Wnt4
ZHANG_UTERUS_C7_EPITHELIAL2_CELL	https://www.gsea-msigdb.org/gsea/msigdb/mouse/geneset/ZHANG_UTERUS_C7_EPITHELIAL2_CELL	2200002D01Rik	Acp1	Anpep	Anxa1	Anxa7	Ap1m2	Apex1	Armc10	Atp1a1	Atp2c2	Avpi1	Bace2	Bmyc	Brix1	Bzw2	C3	Calm3	Car12	Cbr2	Cd24a	Cd2ap	Cdc42ep5	Cdh1	Ceacam1	Cenpa	Cfap298	Cfb	Cib1	Ckmt1	Cldn23	Cldn3	Cldn4	Cldn7	Clint1	Commd2	Cops4	Crip1	Cttn	Cxcl17	Cyba	Cyp51	Dcxr	Ddx1	Dhcr24	Eef1d	Eef1g	Eif6	Elf3	Elof1	Emg1	Enpp3	Epcam	Ezr	F3	Fam107b	Fam20c	Fbl	Fermt1	Fkbp4	Fmc1	Fut2	Fxyd3	G3bp1	G6pdx	Gale	Gclm	Gjb2	Gmds	Golm1	Gpx1	Gsta4	Gsto1	Gtf3c6	Hbegf	Hmgb1	Hnrnpc	Hspa9	Idh3a	Idh3b	Ifitm1	Jup	Kcnk1	Kif5b	Krt19	Krt7	Krt8	Krtcap3	Lad1	Las1l	Lcn2	Lsr	Ltf	Ly6a	Mfsd4a	Msmo1	Muc1	Muc4	Nap1l1	Ndufa9	Ndufv2	Net1	Nhp2	Nop58	Nsun2	Ostc	Ostf1	Pdcd6	Pdzk1ip1	Pgk1	Pglyrp1	Phlda1	Pigyl	Plaur	Plet1	Plpp2	Pno1	Por	Ppa1	Ppm1g	Prkab1	Prom1	Prxl2a	Psat1	Pycard	Pycr2	Qsox1	Rab25	Rack1	Rbbp7	Rpf1	Rpn1	Ruvbl2	S100a10	S100a11	S100g	Serinc2	Sfxn1	Slc1a5	Slc39a4	Slc44a4	Smim22	Smox	Snrpa1	Snx5	Spint2	Spp1	Sprr1a	Srsf3	St14	Stip1	Tacstd2	Tmc4	Tmem45b	Tmprss4	Tspan1	Txn1	Txnl1	Tyms	Ubl3	Uchl3	Urah	Wfdc2	Ybx3	Yrdc	Ythdc1	Zc3h15
TABULA_MURIS_SENIS_TONGUE_KERATINOCYTE_AGEING	https://www.gsea-msigdb.org/gsea/msigdb/mouse/geneset/TABULA_MURIS_SENIS_TONGUE_KERATINOCYTE_AGEING	Adh7	Aldh3a1	Apoc1	B2m	Ces1d	Eef1b2	Gsta4	H2-D1	H2-K1	Krt14	Krt6b	Krtdap	Ly6g6c	Pdzk1ip1	Phlda1	Ptgr1	Rack1	Slpi
ZHANG_UTERUS_C13_EPITHELIAL1_CELL	https://www.gsea-msigdb.org/gsea/msigdb/mouse/geneset/ZHANG_UTERUS_C13_EPITHELIAL1_CELL	2510002D24Rik	Acadl	Acp1	Aldh1a1	Anpep	Apex1	Arg2	Arl6ip1	Arpc5l	Atp1a1	Bola1	C3	Cbr2	Cbx6	Cd24a	Cdo1	Cfi	Cib1	Cited4	Cldn3	Cldn7	Clu	Cxcl17	Dcxr	Dgat2	Echdc2	Eef1b2	Egfl6	Epcam	Fermt1	Fkbp4	Fxyd3	Gclm	Gpx2	Gstm2	Gstm5	Gsto1	Gtf2a2	Gtf3c6	Hnrnpc	Id1	Idh3a	Ifitm1	Kctd14	Knop1	Krt19	Krt8	Lcn2	Ltf	Mt2	Muc1	Nap1l1	Ndufaf2	Ndufv2	Nhp2	Nudt14	Paics	Pigr	Plat	Plet1	Pmf1	Rbbp7	Rdh10	S100g	Sfxn1	Siva1	Slc1a5	Slc39a4	Smim22	Sox17	Sox9	Spint2	Srsf3	Tceal9	Tgfbi	Tmem158	Txn1	Tyms	Wfdc2	Yipf1
TABULA_MURIS_SENIS_TONGUE_BASAL_CELL_OF_EPIDERMIS_AGEING	https://www.gsea-msigdb.org/gsea/msigdb/mouse/geneset/TABULA_MURIS_SENIS_TONGUE_BASAL_CELL_OF_EPIDERMIS_AGEING	Adh7	Aldh3a1	Apoc1	Apoe	Arl6ip1	B2m	Ccna2	Cenpa	Cldn4	Cxcl16	Eef1b2	Ehf	Epcam	Fabp5	Gpx2	Gsta4	Gsto1	H2-D1	H2-K1	Krt6b	Krtdap	Lgals3	Ly6d	Lypd3	Nhp2	Ovol1	Pgk1	Phlda1	Plaur	Plet1	Pmm1	Ppa1	Ptgr1	Rack1	S100a14	Slpi	Tacstd2	Tubb6	Tyms
ZHANG_UTERUS_C1_REGENERATIVE_UP	https://www.gsea-msigdb.org/gsea/msigdb/mouse/geneset/ZHANG_UTERUS_C1_REGENERATIVE_UP	Adh1	Anxa1	Anxa6	Atf3	Atp2c2	Bace2	Blnk	Btg2	Cald1	Capn5	Cbr2	Cd2ap	Cdc42ep5	Cdkn1a	Ceacam1	Cfb	Cldn23	Cldn4	Clint1	Cnksr1	Col1a1	Col1a2	Col6a1	Ctsc	Cttn	Dalrd3	Dhcr24	Dpp3	Dusp1	Elf3	Epcam	F3	Fam107b	Fbl	Ftl1-ps1	G6pdx	Galnt3	Golm1	Gpd1l	Gpx1	Gsta4	Hbegf	Hmgcs1	Hmox1	Igha	Jchain	Kcnk1	Klf5	Krt19	Krt7	Krt8	Lad1	Lgals1	Lgals3	Lin7c	Ly6a	Maff	Mboat2	Mfsd4a	Msmo1	Muc4	Mxd1	Net1	Nfkbiz	Nip7	Nr4a1	Pdxdc1	Pgk1	Phlda1	Pim1	Pkp4	Plac8	Plaur	Pmaip1	Prxl2a	Qsox1	Ramp3	Rarres2	Rnd3	S100a6	Sh3glb1	Slc44a4	Smox	Snrpa1	Sprr1a	Tacstd2	Tgif1	Tmprss4	Trip10	Tspan1	Txndc5	Vim	Wasl	Wdr77	Wsb1
DESCARTES_ORGANOGENESIS_HEPATOCYTES	https://www.gsea-msigdb.org/gsea/msigdb/mouse/geneset/DESCARTES_ORGANOGENESIS_HEPATOCYTES	0610040J01Rik	2310039H08Rik	2810459M11Rik	Abcc10	Acad11	Acnat1	Acsl1	Adk	Akr1c13	Aldh4a1	Als2cl	Anpep	Apoc1	Aqp11	Aspa	Atp8b1	Baiap2l2	Bcas1	Bdh1	C1ra	C3	Cd302	Cfb	Cfi	Chdh	Chmp4c	Cpm	Crot	Cryz	Cys1	Dap	Dgat2	Dop1b	Echdc2	Emp2	Ephx2	F7	Faah	Fabp5	Fgg	Fkbp5	Fmo2	Fn1	G0s2	Galm	Gdf15	Got2	Gpd1	Gpr39	Gpt2	Grb10	Grb7	Grhpr	Grk3	Hadh	Hc	Herpud1	Hgfac	Hip1r	Hnf4a	Hpn	Itih2	Krt20	Kyat1	Lonrf3	Lss	Ly75	Mcrip2	Mettl26	Mgst2	Mmp19	Nadsyn1	Ngef	Nipsnap2	Nt5e	Ocln	Osgin1	Pcolce2	Pdia5	Pecr	Pex26	Pgm3	Phyh	Phyhd1	Pik3c2g	Plekhg3	Plekhg6	Psat1	Pygl	Qpct	Rassf6	Rhpn2	Sdr42e1	Sec16b	Sfmbt1	Sh3bgrl2	Sh3d19	Shmt1	Siah2	Slc22a18	Slc25a10	Slc25a15	Slc35d2	Slc36a2	Slc39a4	Slc44a3	Slc7a2	Stard10	Steap2	Stra6l	Synj2	Sytl5	Tfcp2l1	Tmem205	Tmem37	Tmem51	Trf	Tst	Ugt2b34	Usp18	Zfp395
TABULA_MURIS_SENIS_MAMMARY_GLAND_LUMINAL_EPITHELIAL_CELL_OF_MAMMARY_GLAND_AGEING	https://www.gsea-msigdb.org/gsea/msigdb/mouse/geneset/TABULA_MURIS_SENIS_MAMMARY_GLAND_LUMINAL_EPITHELIAL_CELL_OF_MAMMARY_GLAND_AGEING	Abhd16a	Aldoc	Anpep	Anxa1	Apoe	Arl4c	Atf3	Atp1a1	Atp1b1	B4galnt1	Bcl3	Bsg	Btg2	Calm2	Camk2n1	Cbr2	Cd200	Cd52	Cd74	Cdkn1a	Cebpb	Cfl1	Cpe	Crip1	Cst3	Cxcl15	Dcn	Dhrs3	Dnajb1	Dpep2	Dsp	Dusp1	Ece1	Ecm1	Egr1	Eif3f	Elf3	Ell2	Emb	Epha2	Fam110a	Fos	Fosl2	Foxa1	Fth1	Gabarapl1	Gja1	Gm2a	Gpx3	Grn	Gsto1	H2-Aa	H2-Ab1	H2-D1	H2-Eb1	H2-K1	H3f3b	Hbegf	Hilpda	Icam1	Ier2	Iffo2	Igfbp5	Igfbp7	Irx5	Kit	Klc3	Klf2	Klf5	Krt14	Krt15	Krt17	Krt5	Krt6a	Lgals3	Lgals7	Ltbp3	Ltf	Ly6d	Ly6e	Maff	Mcl1	Mfge8	Mlph	Nfix	Nfkbiz	Nr4a1	Ntn1	Oaz2	Ogfrl1	Pam	Pbx1	Pim1	Pim3	Pkp4	Ptov1	Pxdc1	Rhoj	Rp9	Sik1	Slc7a2	Slpi	Smagp	Sprr1a	Stc2	Timp2	Timp3	Tmed3	Tnfrsf21	Tob1	Tppp3	Trf	Wfdc2	Wsb1	Xbp1	Ythdc1
TABULA_MURIS_SENIS_GONADAL_ADIPOSE_TISSUE_B_CELL_AGEING	https://www.gsea-msigdb.org/gsea/msigdb/mouse/geneset/TABULA_MURIS_SENIS_GONADAL_ADIPOSE_TISSUE_B_CELL_AGEING	Anxa1	Apoe	Ccnd2	Cdkn1a	Cfl1	Cops6	Cotl1	Cst3	Cyba	Dcn	Ddx27	Fcgr2b	Gpx3	H2-Aa	Klf2	Krt14	Krt15	Krt5	Krt6a	Lgals1	Lgals7	Ly6a	Pafah1b3	Psmb8	Serpina3g	Sparc
ZHANG_UTERUS_C2_REGENERATIVE_UP	https://www.gsea-msigdb.org/gsea/msigdb/mouse/geneset/ZHANG_UTERUS_C2_REGENERATIVE_UP	Aldh1a1	Arg2	Cdo1	Clu	Echdc2	Eef1b2	Egfl6	Gpx2	Gstm2	Gstm5	Ifitm1	Igfbp7	Kctd14	Ltf	Mgp	Mt2	Pigr	Rbp1	S100g	Siva1	Sox17	Tceal9	Tgfbi
TABULA_MURIS_SENIS_LARGE_INTESTINE_INTESTINAL_CRYPT_STEM_CELL_AGEING	https://www.gsea-msigdb.org/gsea/msigdb/mouse/geneset/TABULA_MURIS_SENIS_LARGE_INTESTINE_INTESTINAL_CRYPT_STEM_CELL_AGEING	2510002D24Rik	2610528J11Rik	Adh1	Akr7a5	Apex1	Atg101	Bsg	Calm2	Cd248	Cd63	Cdc42ep5	Cdk5rap3	Cdo1	Cdpf1	Cela1	Cfl1	Cldn3	Clu	Col1a2	Cotl1	Ctsh	Ctsz	Cyba	Dcps	Ece1	Eef1b2	Eef1d	Eef1g	Eif3f	Eif6	Elof1	Emg1	Endog	Fahd1	Fam98c	Fbl	Fermt1	Fgfbp1	Fth1	Gale	Gsta4	H2-D1	H2-K1	H3f3b	Hes1	Hmgb1	Ier2	Kcne3	Krt20	Krt7	Krtcap3	Lsr	Ly6e	Lypd3	Mal	Mecr	Mettl26	Mfge8	Ninj1	Nop56	Noxo1	Nudt22	Ostc	Pafah1b3	Pglyrp1	Pllp	Pmm1	Pold2	Ppp1r1b	Ptgr1	Ptov1	Ptpn6	Qtrt1	Rack1	Rgcc	Rgs1	Rnase4	S100a14	S100a16	Sdcbp2	Sdsl	Sfxn1	Smagp	Spint2	Timm44	Tmed3	Trf	Tst	Zfpl1
TABULA_MURIS_SENIS_LARGE_INTESTINE_ENTEROCYTE_OF_EPITHELIUM_OF_LARGE_INTESTINE_AGEING	https://www.gsea-msigdb.org/gsea/msigdb/mouse/geneset/TABULA_MURIS_SENIS_LARGE_INTESTINE_ENTEROCYTE_OF_EPITHELIUM_OF_LARGE_INTESTINE_AGEING	1810009A15Rik	2310039H08Rik	2510002D24Rik	2610528J11Rik	AA467197	Abhd14b	Acp1	Acp5	Adam28	Adh1	Agr2	Aimp1	Akr1c13	Akr1e1	Akr7a5	Alkbh7	Ap1m2	Aqp11	Arg2	Arpc5l	Atg101	Atp6v0e	Atp6v1g1	B2m	BC031181	Bad	Bag1	Bdh1	Bola1	Bsg	Calm2	Calm3	Car9	Cbr3	Ccdc107	Ccdc141	Cd63	Cdc42ep5	Cela1	Ces1d	Ces1f	Cfl1	Cgref1	Cib1	Cisd3	Cldn3	Cldn7	Clpp	Clybl	Cmbl	Cnnm4	Cops6	Coq9	Creg1	Cst3	Cstb	Ctsb	Ctsz	Cyba	Dbndd2	Dcxr	Dmbt1	Dpm1	Ece1	Eci1	Eef1b2	Eef1d	Eef1g	Eif3f	Eif6	Elof1	Emg1	Erg28	Erp29	Espn	Fa2h	Fahd1	Fam162a	Fam98c	Fbp2	Fermt1	Fgfbp1	Fh1	Fkbp4	Fmc1	Fth1	Gale	Gclm	Glo1	Gm3336	Gmds	Gnpnat1	Gpd1	Gpx1	Gstm5	Gsto1	Gstp2	Gstt3	Gtf2a2	Gtf3c6	H2-D1	H3f3b	Hadh	Hcfc1r1	Hdac1	Hexa	Hmgb1	Hnrnpc	Hsp90aa1	Idh3b	Idh3g	Ier2	Ifi27l2b	Il18	Iscu	Kdelr2	Klf5	Krt19	Krt7	Krtcap3	Lgals3	Lgals4	Lmo4	Lurap1l	Macrod1	Mcrip2	Mcu	Mdp1	Mea1	Mettl26	Mgst2	Mmp3	Mpst	Ms4a8a	Mt2	Myl12a	Nans	Ndufa9	Ndufaf2	Ndufs2	Ndufv2	Nipsnap2	Noxo1	Npc2	Nudt14	Nudt19	Nudt22	Ostc	Ostf1	Pafah1b3	Paqr5	Pdcd6	Pgam1	Pgk1	Pglyrp1	Pigp	Pigr	Pigx	Plac8	Plgrkt	Pllp	Plpp2	Pmm1	Ppa1	Ppcs	Prnp	Psap	Pts	Pycard	Rab25	Rac1	Rack1	Ramac	Rnase4	Rp9	Rpp21	S100a11	S100a16	Sdcbp2	Selenos	Sh3bgrl3	Slc22a18	Smagp	Smim20	Smim22	Smim24	Spag7	Spint2	Sqor	Srek1ip1	Srp14	Srsf3	Stap2	Stard5	Surf1	Tax1bp3	Thap4	Timm44	Tmed3	Tmem147	Tmem205	Tmem252	Tmem45b	Tmem59	Tmem98	Trappc5	Tspan1	Tst	Tstd1	Txn1	Uqcc3	Vdac3	Yipf1	Zfand2b	Zfpl1
TABULA_MURIS_SENIS_LARGE_INTESTINE_LARGE_INTESTINE_GOBLET_CELL_AGEING	https://www.gsea-msigdb.org/gsea/msigdb/mouse/geneset/TABULA_MURIS_SENIS_LARGE_INTESTINE_LARGE_INTESTINE_GOBLET_CELL_AGEING	2310039H08Rik	2510002D24Rik	2610528J11Rik	Acp1	Acp5	Agr2	Akr7a5	Aqp1	Arfip2	Atg101	Atp2c2	Atp6v1g1	B2m	BC031181	Bad	Bag1	Bcat2	Bola1	Bsg	Calm2	Calm3	Cbfa2t3	Ccdc107	Ccnd2	Cd63	Cdc42ep5	Cdo1	Cdpf1	Cela1	Cfl1	Cgref1	Cib1	Cisd3	Cldn3	Cmtm8	Commd9	Coq9	Cotl1	Creb3l1	Crip1	Cst3	Ctsb	Ctsh	Ctsz	Cyba	Dap	Dcxr	Dhrs7	Dnajc3	Dusp1	Eef1d	Eef1g	Ehd4	Eif3f	Eif6	Elof1	Emg1	Endog	Erp29	Fam98c	Fbl	Fbp2	Fdft1	Fermt1	Foxp4	Fth1	Fxyd3	Gale	Gmds	Gmppb	Gng11	Gpx1	Gpx2	Gstm2	Gstm5	Gsto1	Gstp2	Gtf2a2	H2-D1	H2-K1	H2-T23	H3f3b	Hilpda	Ier2	Ifi27l2b	Irf8	Iscu	Isg20	Kcne3	Klf5	Krt19	Krtcap3	Lrrc26	Ly6e	Mcrip2	Mea1	Mecr	Mettl26	Mgst2	Mob2	Mpi	Nans	Ndufs2	Ndufv2	Nectin2	Nhp2	Noxo1	Npc2	Nudt14	Nudt22	Nupr1	Ostc	Pafah1b3	Pdcd6	Pdzd11	Pglyrp1	Phldb3	Plet1	Pllp	Ppa1	Ppif	Ppp1r1b	Prss32	Prss8	Psap	Ptgr1	Ptov1	Pts	Pycard	Qsox1	Rab25	Rab3d	Rac1	Ramac	Rasl12	Rnase4	S100a11	S100a14	S100a16	Sdcbp2	Selenos	Serinc2	Sfxn1	Sh3bgrl3	Sil1	Smagp	Smim20	Smim22	Smim6	Spag7	Spint2	Stap2	Surf1	Tcf7l1	Tm2d3	Tmed3	Tmem147	Tmem205	Tmem45b	Tmem59	Tspan1	Tst	Tstd1	Txn1	Uqcc3	Urah	Yipf1	Zfand2b	Zfpl1
TABULA_MURIS_SENIS_SKIN_EPIDERMAL_CELL_AGEING	https://www.gsea-msigdb.org/gsea/msigdb/mouse/geneset/TABULA_MURIS_SENIS_SKIN_EPIDERMAL_CELL_AGEING	2410002F23Rik	2510002D24Rik	2610528J11Rik	Abhd14b	Abhd16a	Acbd4	Aimp1	Anxa8	Atg101	B2m	Bad	Bag1	Bicdl2	Bod1	Brd3	Bsg	Calm2	Casc3	Casz1	Ccl6	Cd37	Cd53	Cd63	Cd74	Cdkn1a	Cebpa	Cfl1	Cited2	Cldn5	Cobl	Col6a3	Commd9	Ctcf	Ctsz	Dcn	Ddr1	Dedd	Dexi	Dhrs3	Dtnbp1	Ece1	Echdc2	Eef1b2	Egfl7	Egr1	Eif3f	Elf3	Elof1	Epb41l4b	Erp29	Evi2a	Evpl	Fam89b	Fbl	Fcer1g	Fermt3	Fgfbp1	Fos	Fosl2	Foxq1	Fstl3	Gabarapl1	Gpatch4	Grhpr	Grina	H2-Aa	H2-Ab1	H2-D1	H2-DMa	H2-Eb1	H2-K1	Hebp2	Hyou1	Ier2	Iffo2	Igfbp7	Ilkap	Irx5	Klc3	Klf5	Krt13	Krt14	Krt17	Krt4	Krt5	Lgals3	Lmo4	Ltb	Ly6g6e	Lypd3	Lypd8	Macrod1	Mal	Mbp	Metrnl	Mettl5	Mgp	Mob3b	Mpst	Nans	Ndufa4l2	Nectin2	Nfix	Nfkbiz	Ninj1	Notch3	Npc2	Nr4a1	Nr4a2	Nupr1	Oaz2	Ostc	Pdlim2	Pim3	Plac8	Plcb3	Plgrkt	Pmf1	Ppp1r13l	Psmb8	Ptov1	Ptpn1	Ptprc	Rack1	Rarg	Rassf4	Rassf7	Rbm26	Rgs1	Rp9	S100a14	S100a16	Sdcbp2	Senp6	Slc10a6	Slc6a8	Slpi	Smagp	Smim5	Spag7	Sparc	Spin1	Spint2	Tacc2	Thap3	Timm44	Tmed3	Tmem106c	Tmem205	Tmem79	Tyrobp	Unc93b1	Utp3	Vim	Ybx3	Zfand2b	Zfp703	Zfp710	Zfpl1
TABULA_MURIS_SENIS_SKIN_BASAL_CELL_OF_EPIDERMIS_AGEING	https://www.gsea-msigdb.org/gsea/msigdb/mouse/geneset/TABULA_MURIS_SENIS_SKIN_BASAL_CELL_OF_EPIDERMIS_AGEING	2310039H08Rik	2510002D24Rik	2610528J11Rik	Acbd4	Aimp1	Aimp2	Akr1c13	Apex1	Apoc1	Apoe	Arhgdib	Arpc5l	Atg101	Atp6v0e	Atp6v1g1	Avpi1	B2m	BC031181	Bad	Bag1	Bgn	Bmyc	Bod1	Bsg	Calm2	Casz1	Cbr3	Ccdc107	Ccnd2	Cd63	Cd74	Cdc42ep5	Cdkn1a	Cebpa	Cela1	Cfap298	Cfl1	Cib1	Cib2	Cldn3	Clic3	Clpp	Cmtm8	Commd9	Coro1a	Cotl1	Cryab	Cst3	Cstb	Ctsh	Ctsz	Dbndd2	Dcn	Ddr1	Dexi	Dmkn	Dpm1	Dpysl2	Dtnbp1	Ece1	Echdc2	Eci1	Eef1b2	Eef1d	Eif3f	Elof1	Emp2	Endog	Erp29	Evpl	Fabp5	Fahd1	Fam110a	Fam162a	Fam89b	Fbl	Fcgr2b	Fermt1	Fgfbp1	Fth1	Fxyd3	Fxyd5	Gid8	Gimap1	Gpatch4	Gpx1	Grap	Grb2	Grhpr	Gstm5	Gsto1	Gtf2a2	Gtf3c6	H2-Aa	H2-Ab1	H2-DMa	H2-Eb1	H2-K1	Hbegf	Hcfc1r1	Hebp2	Hilpda	Ier2	Iffo2	Ift27	Igfbp7	Il11ra1	Iscu	Klc3	Klf2	Klf5	Krt17	Krt7	Krtdap	Lgals3	Lgals7	Lin37	Lmo4	Ltb	Ly6d	Ly6e	Ly6g6c	Ly86	Lypd3	Macrod1	Mbp	Mea1	Metrnl	Mettl5	Mgll	Mpst	Myl12a	Nans	Napsa	Ndufa4l2	Ndufv2	Nectin1	Nfix	Nhp2	Ninj1	Nop16	Npc2	Nudt14	Nupr1	Ostc	Ostf1	Pafah1b3	Pdlim2	Pdzk1ip1	Pgrmc2	Plac8	Plet1	Plpp3	Pmf1	Pmm1	Pop7	Ppp1r13l	Psmb8	Psph	Ptpn1	Pycard	Rab25	Rac3	Rack1	Rarg	Rbm26	Rcsd1	Rgs10	Rgs4	Rp9	Rras	S100a11	S100a14	S100a16	Selenos	Senp6	Sftpa1	Sftpc	Sh3bgrl3	Siva1	Slc6a8	Slpi	Smagp	Smim20	Spag7	Sparc	Spint2	Sprr1a	Srp14	Ssbp3	Tceal9	Thap3	Tm2d3	Tmed3	Tmem147	Tmem205	Tmem45a	Tmem45b	Uchl3	Uqcc3	Urah	Vsir	Wdr74	Wfdc2	Wnt4	Zfand2b	Zfp503	Zfp703	Zfp750	Zfpl1
TABULA_MURIS_SENIS_MARROW_NAIVE_T_CELL_AGEING	https://www.gsea-msigdb.org/gsea/msigdb/mouse/geneset/TABULA_MURIS_SENIS_MARROW_NAIVE_T_CELL_AGEING	Atg101	Atp6v1g1	Ccl6	Cd52	Cd74	Crip1	Cyba	Dmkn	Fcer1g	Fxyd5	H2-D1	Hcst	Jchain	Lcn2	Lgals3	Ltf	Pglyrp1	S100a6	Slpi	Tyrobp
TABULA_MURIS_SENIS_PANCREAS_PANCREATIC_POLYPEPTIDE_CELL_AGEING	https://www.gsea-msigdb.org/gsea/msigdb/mouse/geneset/TABULA_MURIS_SENIS_PANCREAS_PANCREATIC_POLYPEPTIDE_CELL_AGEING	Bace2	Bsg	Calm2	Casz1	Cfap298	Cfl1	Cotl1	Dnajb1	Dusp1	Erlec1	F8a	Fos	Gal3st1	H3f3b	Ier2	Ilkap	Klc3	Lrig1	Lsr	Mmadhc	Mphosph6	Ppa1	Rab12	Sdr39u1	Selenos	Tceal9	Trappc5	Zbtb7c
TABULA_MURIS_SENIS_MARROW_MACROPHAGE_AGEING	https://www.gsea-msigdb.org/gsea/msigdb/mouse/geneset/TABULA_MURIS_SENIS_MARROW_MACROPHAGE_AGEING	Acp1	Arhgdib	Bsg	Cd24a	Cd52	Cfl1	Coro1a	Crip1	Ctsc	Cyba	Dmkn	Eif6	Elof1	Emg1	Emilin2	Emp3	Fcer1g	H2-DMb1	Hsp90aa1	Ifitm1	Jchain	Lcn2	Lgals3	Lmo4	Ltf	Msrb1	Mtdh	Nhp2	Pglyrp1	Pim1	Psap	Psmb8	Ptpn1	Ptpn6	S100a6	Siva1	Slfn2	Slpi	Spi1	Tgfbi	Tmed3
TABULA_MURIS_SENIS_MARROW_ERYTHROBLAST_AGEING	https://www.gsea-msigdb.org/gsea/msigdb/mouse/geneset/TABULA_MURIS_SENIS_MARROW_ERYTHROBLAST_AGEING	Arhgdib	Arl6ip1	Asns	Cd52	Crip1	Cyba	Eef1b2	Eef1g	Fcer1g	Gstm5	H2-D1	Hsp90aa1	Jchain	Lcn2	Ltf	Pbrm1	Pglyrp1	Pim1	Prxl2a	Rack1	S100a11	S100a6	Sh3bgrl3	Slpi	Snrpa1	Tyrobp	Zbtb7a
TABULA_MURIS_SENIS_BLADDER_BLADDER_UROTHELIAL_CELL_AGEING	https://www.gsea-msigdb.org/gsea/msigdb/mouse/geneset/TABULA_MURIS_SENIS_BLADDER_BLADDER_UROTHELIAL_CELL_AGEING	Aldh3a1	Aqp3	Areg	Asns	Avpi1	B2m	Bcl3	Cbr2	Cbr3	Cdc42ep5	Cdkn1a	Cfl1	Cldn7	Creg1	Cstb	Ctsb	Cyba	Eef1d	Eif3f	Eif6	Fdft1	Fth1	Gpnmb	Gpx2	H2-D1	H2-K1	Hmgcr	Hmox1	Hsp90aa1	Klf5	Krt23	Krt8	Lgals3	Lmo4	Lypd3	Mfge8	Msmo1	Nop56	Nrn1	Phlda1	Plaur	Plin2	Plpp3	Ppa1	Prss22	Rac1	S100a14	S100a16	Sdcbp2	Smox	Sprr1a	Srsf3	Urah	Vps37b	Xbp1
DESCARTES_ORGANOGENESIS_SENSORY_NEURONS	https://www.gsea-msigdb.org/gsea/msigdb/mouse/geneset/DESCARTES_ORGANOGENESIS_SENSORY_NEURONS	Cerkl	Ckmt1	Enah	Hip1	Itga7	Kif19a	Npr2	Pde4dip	Ppp1r14a	Rap1gap2	Rapgef6	Rgs4	Scn7a	Serpinb8	Tacc2	Tbc1d9	Tesc
TABULA_MURIS_SENIS_SPLEEN_GRANULOCYTE_AGEING	https://www.gsea-msigdb.org/gsea/msigdb/mouse/geneset/TABULA_MURIS_SENIS_SPLEEN_GRANULOCYTE_AGEING	AA467197	Anxa5	Arhgdib	Atp6v0d1	Cd177	Cd24a	Cd63	Cenpa	Cep19	Ckap4	Cotl1	Cybb	Eif3f	Emp3	Ets1	Glrx	Gtf2a2	Hdac1	Itgb2	Kif5b	Lcn2	Lmo4	Ltf	Mpst	Myl12a	Myo1f	Ncoa4	Ostc	Plac8	Ppp1cb	Ptpre	Rab3d	Rpn1	Sdcbp	Snx6	Sqor	Syne1	Tln1
TABULA_MURIS_SENIS_HEART_VENTRICULAR_MYOCYTE_AGEING	https://www.gsea-msigdb.org/gsea/msigdb/mouse/geneset/TABULA_MURIS_SENIS_HEART_VENTRICULAR_MYOCYTE_AGEING	Atp1a1	Ces1d	Clu	Cpe	Dctn1	Dnaja4	Ehd4	G3bp1	Got2	Gpx3	H2-D1	H2-K1	Lamb2	Lamp1	Laptm5	Map7d1	Nectin2	Nudt4	Oat	Pam	Prpf19	Psap	Ptov1	Slc20a2	Slco3a1	Tpm2	Tppp3	Trf
TABULA_MURIS_SENIS_KIDNEY_KIDNEY_COLLECTING_DUCT_PRINCIPAL_CELL_AGEING	https://www.gsea-msigdb.org/gsea/msigdb/mouse/geneset/TABULA_MURIS_SENIS_KIDNEY_KIDNEY_COLLECTING_DUCT_PRINCIPAL_CELL_AGEING	Abhd14b	Actb	Adamts1	Adgrf5	Akap9	Apoe	Aqp3	Atf3	Atp6v0d2	B2m	Bicc1	Btc	Btg2	Calm3	Casz1	Cbx6	Cd24a	Cd2ap	Cd74	Cebpb	Celsr2	Ces1d	Cldn4	Cldn7	Col18a1	Ctsh	Cxadr	Cxcl16	Cyba	Dnajb1	Dusp1	Elf3	Epcam	Exph5	Fam20c	Flna	Fos	Foxq1	Gdf15	Golga4	Gpx3	H2-D1	H2-K1	H3f3b	H6pd	Hbegf	Hnrnpc	Ier2	Iqgap2	Jak1	Kcnk1	Klf2	Kmt2e	Krt8	Lcn2	Litaf	Lmo4	Ly6e	Macf1	Mcl1	Mtdh	Muc1	Myl12a	Nap1l1	Napsa	Pam	Pde3b	Picalm	Plet1	Ppp2r3a	Prkcd	Prom1	Prxl2a	Rab11fip5	Rack1	Rpn1	S100a10	S100a11	S100a16	Serpinb9	Sh3bgrl3	Slc48a1	Slco3a1	Spag7	Spns2	Srsf3	Tacc2	Tacstd2	Tgif1	Timp3	Tmc4	Tmem30b	Tmem45b	Tpp1	Vezf1	Xbp1
TABULA_MURIS_SENIS_SUBCUTANEOUS_ADIPOSE_TISSUE_EPITHELIAL_CELL_AGEING	https://www.gsea-msigdb.org/gsea/msigdb/mouse/geneset/TABULA_MURIS_SENIS_SUBCUTANEOUS_ADIPOSE_TISSUE_EPITHELIAL_CELL_AGEING	2200002D01Rik	AA467197	Abcc5	Actr3	Aldh1a1	Antxr1	Apoe	Arl8a	Azin1	Bcl2l11	Cat	Cd248	Cd44	Ceacam1	Cep350	Cfl1	Cited2	Ckb	Ckmt1	Cldn23	Clint1	Cobll1	Csf2ra	Ctss	Ddb2	Dgka	Dhx40	Dmbt1	Dpysl2	Emb	Enah	Epb41l4b	Espn	Esyt1	Fam117a	Fam162a	Fam83b	Fam83e	Fam83h	Fmo2	Fth1	Gcnt3	Gm3336	Golim4	Gpsm3	Grb2	Grhl2	Gstm5	Gtf2h3	Hexb	Hilpda	Hspa1b	Hyou1	Iqsec1	Iscu	Itprid2	Klf2	Klf3	Krt15	Laptm5	Lcp1	Lgals4	Lmo4	Lrrc45	Lsm14b	Lypd8	Macrod1	Mal	Maml2	Man2b1	Mansc1	Map2k7	Map7d1	Mapk12	Mbp	Mcl1	Mdfi	Mettl1	Mical1	Mmd	Ms4a8a	Msrb1	Mtmr10	Muc13	Myef2	Myo1a	Nfatc3	Nfkbiz	Pdk1	Pglyrp1	Phgr1	Phlda1	Plagl2	Plaur	Pmepa1	Ppp1cb	Prickle3	Prss22	Prune1	Ptgs1	Pus1	Rab27a	Rab34	Rap2b	Rgl3	Rtn4ip1	Samhd1	Scd1	Sdcbp2	Selplg	Serinc5	Sh3glb1	Slc39a4	Smap2	Smim22	Smim24	Smo	Smox	Spag9	Tmcc2	Tmem45b	Tmem87a	Tmprss4	Tnfaip8	Tns4	Trf	Trp53bp1	Tshz1	Tsku	Tspan1	Tspan7	Tstd1	Ttc6	Ttll12	Ubqln2	Vsir	Whamm	Xpa	Zdhhc21
DESCARTES_ORGANOGENESIS_STROMAL_CELLS	https://www.gsea-msigdb.org/gsea/msigdb/mouse/geneset/DESCARTES_ORGANOGENESIS_STROMAL_CELLS	Appbp2	Arpc5l	Atg14	Bcl2l11	Cand1	Champ1	Cops4	Ddx18	Fam83e	Fbxo28	Fscn1	Fstl3	Itpkc	Mfsd9	Nif3l1	Oaz2	Orc4	Pigx	Ppa1	Ppp1cb	Prpf38a	Prpf6	Rdh14	Srsf3	Thop1	Ubxn7	Wdr3	Ythdc1	Zfp212
TABULA_MURIS_SENIS_LARGE_INTESTINE_SECRETORY_CELL_AGEING	https://www.gsea-msigdb.org/gsea/msigdb/mouse/geneset/TABULA_MURIS_SENIS_LARGE_INTESTINE_SECRETORY_CELL_AGEING	2410002F23Rik	2610528J11Rik	AW209491	Actl6a	Akr1e1	Aqp1	Arfip2	Arid4b	Arl8a	Atad3a	Atp6v0c	B4galnt1	Baiap2l2	Bdh1	Bop1	Brix1	Bsg	Btbd2	Bzw2	Calm3	Cdk5rap3	Cfb	Cfl1	Cnnm4	Cotl1	Csf2ra	Ctsb	Ctsh	D630039A03Rik	Dcps	Dedd	Dnajb1	Dpysl2	Dus1l	Dusp1	Dusp3	Ece1	Eef1g	Ehbp1l1	Ehd4	Eif3f	Elof1	Endog	Engase	F8a	Fam110a	Fam83g	Fbl	Fkbp4	Foxa2	Fut2	G3bp1	Gabarapl1	Gclm	Gmppb	Got2	Gpd1	Gpr180	Grb2	Gtf2f1	H3f3b	Hes1	Hid1	Idh3a	Ier2	Inava	Inpp4a	Irf8	Itpk1	Klf5	Krt19	Lurap1l	Macrod1	Mboat7	Mcu	Mpi	Mpst	Msi2	Mtfr1	Mxd1	Nectin2	Nfkbiz	Nudt22	Oaz2	Pak1	Pak4	Papss1	Pgk1	Pick1	Pold2	Polr3d	Ppcs	Ppif	Ppm1g	Ppp1r1b	Prkab1	Prnp	Prpf19	Psap	Ptov1	Ptpn1	Pycr2	Qsox1	Rab3d	Rab7	Rbm26	Rgmb	Rnf149	Rusc1	Ruvbl2	S100a14	Sdc1	Sfxn1	Sil1	Slc1a5	Slc25a10	Slc30a6	Slc35a2	Slc48a1	Slc9a1	Smpd1	Snrk	Snx15	Snx17	Sox9	St3gal4	St6galnac4	Stap2	Steap3	Stip1	Tcf7l1	Tfg	Tmem263	Tnk1	Tnk2	Trabd	Traf3ip2	Trf	Usp22	Vps37b	Wdr46	Ybx3	Zfp710	Zfp787	Zfpl1	Zpr1
TABULA_MURIS_SENIS_MARROW_PROERYTHROBLAST_AGEING	https://www.gsea-msigdb.org/gsea/msigdb/mouse/geneset/TABULA_MURIS_SENIS_MARROW_PROERYTHROBLAST_AGEING	AA467197	Anxa1	B2m	Cd63	Cenpa	Cpne3	Cyba	Cybb	Emp3	H3f3b	Hmgb1	Jchain	Kif5b	Lcn2	Ltf	S100a6
DESCARTES_ORGANOGENESIS_PRIMITIVE_ERYTHROID_LINEAGE	https://www.gsea-msigdb.org/gsea/msigdb/mouse/geneset/DESCARTES_ORGANOGENESIS_PRIMITIVE_ERYTHROID_LINEAGE	Abcb10	Acot11	Acp1	Acp5	Agpat4	Ano1	Aqp3	Arid3a	Arrb1	Asns	Atg4d	Azin1	Bmp2k	Brpf3	Bsg	Bysl	Capn5	Cat	Chac2	Cited2	Cited4	Cops6	Creg1	Csf2rb	Csf2rb2	Dapk2	Ddhd1	Ddx27	Dhrs11	Dusp1	Eif2b3	Eif3f	Ell2	Fam117a	Fam210b	Fam241a	Flvcr1	Frrs1	Fth1	Galnt10	Gclm	Gcnt1	Golph3l	Gpcpd1	Gpr146	Gpx1	Grina	H2-T24	Hba-a2	Hbb-bt	Hdac11	Hipk2	Hspa12b	Irs2	Lpcat1	Micall2	Mrm1	Nans	Ncoa4	Noc2l	Nudt4	Ogfod2	Ogfrl1	Pdik1l	Pdzk1ip1	Piezo1	Pim1	Pip5k1b	Plek2	Pnpo	Ppan	Ppm1g	Prxl2a	Ptp4a3	Reep6	Rpia	Sh3yl1	Shmt2	Slc16a10	Slc25a37	Slc26a2	Slc39a8	Slc43a3	Slc6a9	Smim1	Snx15	Spns2	Spty2d1	St3gal5	St3gal6	Steap3	Svip	Telo2	Tent5c	Tmem147	Tmem184a	Tnfrsf21	Ttc39a	Tuft1	Uevld	Vangl1	Wdr81	Wdr91	Zfp524	Zfpm1	Zpr1
DESCARTES_ORGANOGENESIS_SCHWANN_CELL_PRECURSOR	https://www.gsea-msigdb.org/gsea/msigdb/mouse/geneset/DESCARTES_ORGANOGENESIS_SCHWANN_CELL_PRECURSOR	Arhgef26	Atp10b	Btbd3	Dagla	Ednrb	Erbb3	Itprid2	Lmo4	Mal	Megf9	Pmepa1	Rasa2	Serpine2	Tmem117	Tspan7	Ubl3
TABULA_MURIS_SENIS_BLADDER_ENDOTHELIAL_CELL_AGEING	https://www.gsea-msigdb.org/gsea/msigdb/mouse/geneset/TABULA_MURIS_SENIS_BLADDER_ENDOTHELIAL_CELL_AGEING	Adamts1	Akap12	Areg	Atf3	Avpi1	Azin1	Bcl3	Cald1	Calm2	Casp4	Ccdc107	Cd36	Cdkn1a	Cebpb	Ckb	Cpe	Crip1	Cstb	Dgat1	Eif6	Ell2	Fabp4	Fas	Fbl	Fgl2	Fhl1	Flna	Fosl2	Foxc1	Fth1	Gcnt1	Gdf15	Gja1	Gla	Gm13889	Gpr146	Gsta4	Gsto1	H2-Eb1	H3f3b	Hbegf	Hilpda	Hmox1	Hsp90aa1	Hspa9	Igfbp5	Irs2	Isg20l2	Itpk1	Klhl21	Krt23	Krt8	Lgals3	Litaf	Lmo4	Lrrc32	Ly6d	Maff	Mcl1	Mfge8	Mt2	Mylk	Ndufs2	Nectin2	Ninj1	Nop14	Nop58	Nr4a1	Nr4a2	Oat	Pim1	Pim3	Plat	Plcd1	Ppp1cb	Ppp1r14a	Ptpn1	Pxdc1	Rabgef1	Rcan1	Rhpn2	Rnase4	Rnf4	Rusc1	S100a6	Samd4	Serpine2	Siah2	Slc38a2	Sox7	Spag9	Sprr1a	Spty2d1	Srsf3	Stk11	Stk38l	Thrb	Tpm2	Trip10	Trp53inp2	Tspan12	Tubb6	Txnl1	Upp1	Usp37	Utp4	Vegfa	Vim	Vps37b	Wfdc2	Wsb1	Xdh	Ythdc1	Zfand2a	Zfp703
TABULA_MURIS_SENIS_KIDNEY_EPITHELIAL_CELL_OF_PROXIMAL_TUBULE_AGEING	https://www.gsea-msigdb.org/gsea/msigdb/mouse/geneset/TABULA_MURIS_SENIS_KIDNEY_EPITHELIAL_CELL_OF_PROXIMAL_TUBULE_AGEING	2310039H08Rik	Acsl1	Adk	Akr7a5	Apoe	Aqp1	Ascc1	B2m	Btg2	Camk2n1	Ccdc107	Ccng1	Cd302	Cd74	Cela1	Cfb	Cmbl	Cnn3	Cryz	Cstb	Dhcr24	Dhrs3	Dnajc12	Eci1	Eef1b2	Eef1d	Eef1g	Eif3f	Fam162a	Fbp2	Fmc1	Fth1	Gabarapl1	Ggact	Gm5617	Gpx1	Gsta4	Gstm5	H3f3b	Hcfc1r1	Hebp1	Hmgb1	Igfbp7	Iscu	Mgll	Mpst	Napsa	Npl	Pecr	Prxl2a	Psmg4	Pts	Rack1	Retsat	S100a10	S100a11	Scd1	Srsf3	Tmem147	Tmem205	Tmem252	Tmem37	Tmem59	Tst	Tstd1	Txn1	Wfdc2
TABULA_MURIS_SENIS_PANCREAS_PANCREATIC_DELTA_CELL_AGEING	https://www.gsea-msigdb.org/gsea/msigdb/mouse/geneset/TABULA_MURIS_SENIS_PANCREAS_PANCREATIC_DELTA_CELL_AGEING	Bsg	C1qa	Calm2	Cd63	Cela1	Cfl1	Ckb	Cldn4	Cldn7	Cotl1	Dnajb1	Dpysl2	Dusp1	Ece1	Egr1	Elof1	Epcam	Fos	Fxyd6	Gabarapl1	H3f3b	Hadh	Herpud1	Hmces	Hook2	Ier2	Il11ra1	Il6ra	Inpp4a	Krt8	Lgmn	Mettl26	Mob2	Nadsyn1	Ninj1	Ogfod3	Pdia5	Pex26	Pick1	Ptov1	Ptpn1	Rbm26	Selenos	Sil1	Tmem263	Tmem59	Wipi1
TABULA_MURIS_SENIS_PANCREAS_PANCREATIC_DUCTAL_CELL_AGEING	https://www.gsea-msigdb.org/gsea/msigdb/mouse/geneset/TABULA_MURIS_SENIS_PANCREAS_PANCREATIC_DUCTAL_CELL_AGEING	2610528J11Rik	Adh1	Arhgap44	B2m	Bsg	Bst2	C3	Cald1	Calm2	Capsl	Ccnd2	Cd63	Cdc42ep5	Cfap298	Cfl1	Chd6	Cldn3	Clec1a	Cryab	Csf2ra	Ctsh	Cyba	Dbndd2	Ddah2	Dpt	Dtx3	Eapp	Echdc2	Elof1	Ergic1	F8a	Fos	Fth1	Fuz	Gabarapl1	Gstm2	H2-D1	H2-K1	H2-Q6	Ier2	Ift27	Igfbp7	Inpp4a	Jag1	Lcn2	Lmo4	Lrrc75a	Lurap1l	Ly6a	Macrod1	Mcfd2	Ndufa9	Nectin2	Nupr1	Oaz2	Osgin1	Pdcd2	Plet1	Ppa1	Psmb8	Qsox1	Rbm26	Rbp1	S100a16	Selenos	Smagp	Spag7	Ssbp3	Thap3	Tmem37	Tmem59	Zfp704	Zfp787
DESCARTES_ORGANOGENESIS_CARDIAC_MUSCLE_LINEAGES	https://www.gsea-msigdb.org/gsea/msigdb/mouse/geneset/DESCARTES_ORGANOGENESIS_CARDIAC_MUSCLE_LINEAGES	Atp1a1	Atp1b1	Atp2a2	Crip1	Cryab	Fhl2	Gata4	Gata5	Gpx3	Grhl1	Hcfc1r1	Hspb1	Idh3a	Lbh	Pakap	Palld	Ppp1r13l	Rtl8b	Speg
TABULA_MURIS_SENIS_HEART_AND_AORTA_SMOOTH_MUSCLE_CELL_AGEING	https://www.gsea-msigdb.org/gsea/msigdb/mouse/geneset/TABULA_MURIS_SENIS_HEART_AND_AORTA_SMOOTH_MUSCLE_CELL_AGEING	Atf3	Btg2	Cdkn1a	Cebpb	Ctsd	Dcn	Fos	Fosl2	Gm13889	H2-D1	H2-Q4	Hes1	Higd1b	Hsp90aa1	Nfkbiz	Nr4a1	Nr4a2	Prnp	S100a6
TABULA_MURIS_SENIS_THYMUS_THYMOCYTE_AGEING	https://www.gsea-msigdb.org/gsea/msigdb/mouse/geneset/TABULA_MURIS_SENIS_THYMUS_THYMOCYTE_AGEING	Acp1	Aimp1	Apex1	Arpc5l	B2m	Bag1	Bsg	Bzw2	Calm2	Calm3	Ccna2	Cenpa	Cfl1	Cotl1	Crip1	Cst3	Cyba	Dcps	Ddah2	Dkc1	Eef1b2	Eef1d	Eef1g	Eif3f	Elof1	Emp3	Erp29	Fabp5	Fam162a	Fbl	Fh1	Fmc1	Fth1	Gpx1	Gtf2a2	H2-Ab1	H2-D1	H2-K1	H3f3b	Hmgb1	Hsp90aa1	Kif23	Ly6e	Myl12a	Nap1l1	Ndufa9	Ndufv2	Nelfe	Nhp2	Nop58	Ostc	Pafah1b3	Pgk1	Plac8	Pmf1	Pmm1	Pold2	Ppa1	Ppie	Psmb8	Ptov1	Ptp4a3	Rack1	Rgs10	Rhno1	Rp9	Rpa2	Sap30	Sfxn1	Shmt2	Siva1	Snrnp40	Snrpa1	Srsf3	Tceal9	Txn1	Txnl1	Tyms	Uchl3	Utp11	Utp3
TABULA_MURIS_SENIS_MARROW_LATE_PRO_B_CELL_AGEING	https://www.gsea-msigdb.org/gsea/msigdb/mouse/geneset/TABULA_MURIS_SENIS_MARROW_LATE_PRO_B_CELL_AGEING	Aimp1	Atg101	B2m	Bsg	Ccnd2	Cfl1	Cisd3	Col1a1	Cotl1	Cst3	Dok3	Eef1b2	Eef1d	Eif6	Elof1	Epcam	Fam89b	Fth1	Gpx1	H2-Aa	H2-M3	Ifnar2	Ift27	Lcn2	Lmo4	Mea1	Myl12a	Ninj1	Npc2	Ostf1	Pafah1b3	Psmb8	Rhoj	S100a6	Sdc1	Slpi	Spi1	Spint2	Srp14	Zbp1
TABULA_MURIS_SENIS_SKIN_BULGE_KERATINOCYTE_AGEING	https://www.gsea-msigdb.org/gsea/msigdb/mouse/geneset/TABULA_MURIS_SENIS_SKIN_BULGE_KERATINOCYTE_AGEING	2510002D24Rik	Adh1	Adh7	Agr2	Aimp1	Aldh3a1	Apoc1	Apoe	Arhgap44	Arhgdib	Atp6v0c	Atp6v0e	Atp6v1g1	B2m	BC031181	Bad	Bmyc	Bola1	Bsg	Cald1	Calm2	Calm3	Cbr2	Cd63	Cd74	Cdc42ep5	Cdkn1c	Cdpf1	Ceacam1	Cfap298	Cfl1	Cib2	Cited2	Cldn4	Cnn3	Col1a2	Col3a1	Coro1a	Cotl1	Crip1	Cryab	Cst3	Cstb	Ctsl	Ctss	Ctsz	Cyba	Dcn	Dcxr	Ddah2	Ddr1	Dpm1	Dpt	Dpysl2	Dtx3	Ebpl	Ece1	Eci1	Eef1b2	Eef1d	Efnb2	Egfl7	Eif3f	Elof1	Emp3	Endog	Eng	Enpp2	Esam	Fabp5	Fam89b	Fbl	Fcgr3	Fermt1	Fgfbp1	Flna	Fth1	Fxyd3	Fxyd6	Gimap6	Gm2a	Gpx1	Gpx3	Gstm2	Gstm5	H2-Aa	H2-Ab1	H2-D1	H2-DMa	H2-Eb1	H2-K1	Hcfc1r1	Hmgb1	Hopx	Icam2	Ier2	Iffo2	Ift27	Igfbp5	Igfbp7	Irx5	Iscu	Klf2	Klf5	Krt14	Krt17	Krt19	Krt4	Krt8	Laptm5	Lgals1	Lin37	Lmo4	Ly6a	Ly6d	Ly6e	Macrod1	Mbp	Mea1	Mgp	Myl12a	Ndufv2	Nectin1	Nfix	Ninj1	Npc2	Nr4a2	Ostc	Pafah1b3	Palld	Pdzk1ip1	Plgrkt	Plpp3	Pltp	Ppp1r13l	Prxl2a	Psmb8	Qsox1	Rac3	Rack1	Rarg	Rbm26	Rnase4	Rp9	Rras	S100a14	S100a16	Selenos	Senp6	Serping1	Sfrp1	Sh3bgrl3	Siva1	Slpi	Sox17	Sox9	Spag7	Sparc	Sparcl1	Spin1	Spint2	Srp14	Ssbp3	Tceal9	Thap3	Thbd	Timp3	Tm2d3	Tmed3	Tmem205	Tnfaip8	Tpm2	Trem2	Trf	Tubb6	Uqcc3	Urah	Usp18	Uvssa	Vim	Zfp503	Zfp703	Zfpl1
TABULA_MURIS_SENIS_BLADDER_BLADDER_CELL_AGEING	https://www.gsea-msigdb.org/gsea/msigdb/mouse/geneset/TABULA_MURIS_SENIS_BLADDER_BLADDER_CELL_AGEING	Anxa1	Arl4c	Azin1	B2m	B4galt5	Bcl3	C3	Cd44	Cdkn1a	Cdkn1c	Cebpb	Cfb	Cfh	Cfl1	Cstb	Dcn	Dpt	Eef1b2	Eef1d	Eif3f	F3	Fam107b	Fmo2	Fosl2	Fth1	Gabarapl1	Gch1	Gja1	Gngt2	Gsto1	H2-D1	H2-K1	H2-T23	H3f3b	Hbegf	Hmox1	Hsp90aa1	Hspa1b	Hspa9	Hspb1	Hspb8	Icam1	Klhl21	Lgals3	Litaf	Ly6d	Maff	Map7d1	Metrnl	Mt2	Ndufs2	Ninj1	Nop56	Nop58	Nr4a2	Nsg1	Ntn1	Pcolce2	Pdpn	Pim3	Plat	Plpp3	Pmepa1	Prnp	Prss23	Ptpn1	Rack1	Rdh10	Rgcc	S100a10	Serpina3n	Siah2	Slc38a2	Slc43a3	Sparcl1	Sprr1a	Stmn2	Thbd	Timp3	Tob1	Trf	Vps37b	Wfdc2	Wsb1	Ybx3
TABULA_MURIS_SENIS_TRACHEA_T_CELL_AGEING	https://www.gsea-msigdb.org/gsea/msigdb/mouse/geneset/TABULA_MURIS_SENIS_TRACHEA_T_CELL_AGEING	Abi3	Acp5	Adck5	Apbb1ip	Atp6v0c	Avpi1	Bag1	Bcl2a1b	Bcl7a	Bsg	Ccdc107	Ccnd2	Cd37	Cerk	Cfl1	Cyba	Dock10	Dtx3	Ehmt1	Eif3f	Elof1	Espn	Fam89b	Fntb	Fth1	Fxyd5	Gch1	Gimap1	Glrx	Gtf2ird1	H2-D1	H2-K1	Hcls1	Hectd1	Ifnar2	Isg20l2	Krt8	Larp1b	Lgals1	Lsp1	Mboat7	Mbp	Myl12a	Naa35	Nip7	Npc2	Ostf1	Palm	Ppie	Prpf18	Rbm33	Rp9	S100a6	S1pr4	Senp6	Spp1	Spred2	Ssbp3	Tdp2	Tmem59	Tnrc6a	Trabd	Trmt13	Tsc22d3	Utp11	Vim	Zfp386	Zwint
TABULA_MURIS_SENIS_SPLEEN_PROERYTHROBLAST_AGEING	https://www.gsea-msigdb.org/gsea/msigdb/mouse/geneset/TABULA_MURIS_SENIS_SPLEEN_PROERYTHROBLAST_AGEING	1810009A15Rik	Acadl	Acat1	Acp1	Actl6a	Aimp1	Akap9	Anxa1	Anxa7	Arl6ip1	Arpc5l	Atp6v0d1	Bad	Bag1	Bsg	Calm3	Ccni	Cd24a	Cd63	Celf2	Cfp	Cib1	Cited2	Ckap4	Commd2	Cops6	Creg1	Cstb	Ctcf	Ctsd	Dap	Dnajc3	Dpm1	Eef1b2	Eef1d	Eef1g	Eif6	Elof1	Emg1	Erp29	Esyt1	F10	Fabp5	Fam111a	Fbl	Fermt3	Fh1	Fkbp4	Fmc1	G3bp1	Glipr1	Glo1	Glrx	Got2	Grina	Gtf2a2	Gusb	Hdac1	Hectd1	Hmgb1	Hnrnpc	Hsp90aa1	Idh3b	Idh3g	Ifitm1	Ilk	Iqgap2	Jchain	Kdelr2	Kif5b	Lat2	Lgals1	Mbnl1	Ms4a6d	Mtdh	Nans	Nap1l1	Ndufs2	Ndufv2	Nhp2	Nop58	Ntan1	Ogfrl1	Ostc	P4hb	Paics	Pdcd6	Pgam1	Pgk1	Pim1	Plgrkt	Pmf1	Ppm1g	Prpf19	Psmg4	Pts	Pycard	Rack1	Ramac	Rbbp7	Rp9	Rpia	Rpn1	Rpp21	Rsl1d1	S100a10	Selenos	Siva1	Slc38a2	Slpi	Smim11	Snrnp40	Snrpa1	Snx5	Sp3	Spag7	Srsf3	Tceal9	Tmed3	Tmem147	Tmem165	Tnfaip8	Trappc5	Txn1	Txnl1	Uqcc3	Utp3	Vdac3	Was	Ybx3	Zc3h15	Zeb2
DESCARTES_ORGANOGENESIS_MEGAKARYOCYTES	https://www.gsea-msigdb.org/gsea/msigdb/mouse/geneset/DESCARTES_ORGANOGENESIS_MEGAKARYOCYTES	Camk1	Cavin2	Cdc42ep5	Clu	Ctla2a	Cxcl5	Dapp1	F2r	Fermt3	Hexim1	Ilk	Itgb2	Itgb3	Lgalsl	Mob1b	Muc13	Mxd1	Nbeal2	Nlrx1	Nr1d1	Plek	Pls1	Ppif	Proser2	Pttg1ip	Rab27b	Rasa3	Rsu1	Sla	Syk	Syne1	Tacc1	Tln1	Trpc6	Vwf
TABULA_MURIS_SENIS_BRAIN_NON_MYELOID_OLIGODENDROCYTE_AGEING	https://www.gsea-msigdb.org/gsea/msigdb/mouse/geneset/TABULA_MURIS_SENIS_BRAIN_NON_MYELOID_OLIGODENDROCYTE_AGEING	1500011B03Rik	Abcg1	Acp1	Aimp2	Akap9	Akr7a5	Aldoc	Anxa5	Apoe	Aptx	Arl4d	Arl8a	Arpc5l	Atg101	Atp6v0c	Atp6v0e	Atp6v1g1	B2m	BC031181	Bmyc	Bnip3l	Brd3	Bsg	Btg2	Cald1	Calm2	Calm3	Camk1	Camk2n1	Cd63	Cfap20	Cfap298	Cfl1	Chst12	Clpp	Commd9	Cops6	Creg1	Cryab	Cst3	Ctsb	Ctsl	Ctsz	Cttnbp2nl	Dbndd2	Dcps	Ddah2	Dhrs7	Dnajb1	Dnajc3	Dpm1	Dpysl2	Dusp3	Ebpl	Eci1	Eef1b2	Eef1d	Eef1g	Eif3f	Eif6	Elof1	Emg1	Erp29	F8a	Faf2	Fam162a	Fam89b	Fos	Fth1	Gabarapl1	Gm2a	Gng11	Grhpr	Grina	Gstm5	Gtf2a2	Gtf2f1	H2-D1	H2-K1	H3f3b	Hcfc1r1	Herpud1	Hexb	Hmgb1	Hs3st1	Hsp90aa1	Idh3g	Ier2	Ift22	Ift27	Il11ra1	Il18	Iscu	Litaf	Lmo4	Macrod1	Map2k7	Mbp	Mea1	Mettl26	Mettl5	Mfge8	Mpst	Myl12a	Ndufa9	Ndufs2	Ndufv2	Nelfe	Nfix	Nop16	Nop56	Npc2	Nr4a1	Ntan1	Oard1	Oaz2	Ostc	Pacsin3	Paxx	Pcolce2	Pdcd6	Pdlim2	Pdzd11	Pigp	Pigyl	Plgrkt	Pllp	Pmm1	Pmp22	Pold2	Ppp1r14a	Prnp	Psip1	Psph	Ptpn1	Pycr2	Qpct	Rack1	Rbm26	Rhog	Rnase4	Rsu1	S100a16	Samd4	Selenos	Sh3bgrl3	Shisa4	Slc35a2	Slc6a8	Smim1	Snrpa1	Snx15	Spag7	Sparc	Srcin1	Srp14	Surf1	Thap3	Tm2d3	Tmed3	Tmem106c	Tmem147	Tmem205	Tmem59	Tmem98	Tppp3	Trappc5	Tspan7	Vdac3	Wipi1	Xbp1	Xpa	Zfp524	Zfpl1
TABULA_MURIS_SENIS_PANCREAS_PANCREATIC_ALPHA_CELL_AGEING	https://www.gsea-msigdb.org/gsea/msigdb/mouse/geneset/TABULA_MURIS_SENIS_PANCREAS_PANCREATIC_ALPHA_CELL_AGEING	Atf3	Bsg	Btg2	C1qa	Calm2	Calm3	Ccnd2	Cdkn1a	Cela1	Cfl1	Cldn4	Cotl1	Dpysl2	Dusp1	Ece1	Eef1b2	Fos	Fth1	H3f3b	Herpud1	Hsp90aa1	Ier2	Inpp4a	Klf2	Krt8	Ptov1	Qpct	Rack1	Rasd1	Rbm26	Reg1	Selenos	Snhg11	Tob1	Trem2	Xbp1
TABULA_MURIS_SENIS_KIDNEY_T_CELL_AGEING	https://www.gsea-msigdb.org/gsea/msigdb/mouse/geneset/TABULA_MURIS_SENIS_KIDNEY_T_CELL_AGEING	B2m	Camk2n1	Cst3	Dusp1	Fgl2	Fos	Gpx3	Hectd1	Igfbp7	Nr4a2	Psmb8	Rgs1	Rpa2	S100a10	S100a11	S100a6	Serpina3g	Spp1	Txn1	Zbp1
TABULA_MURIS_SENIS_PANCREAS_PANCREATIC_BETA_CELL_AGEING	https://www.gsea-msigdb.org/gsea/msigdb/mouse/geneset/TABULA_MURIS_SENIS_PANCREAS_PANCREATIC_BETA_CELL_AGEING	Actb	Adamts2	Atp2a2	Btg2	C1qa	Cebpb	Cela1	Cfl1	Ckb	Csf2ra	Dtx3	Dusp1	Ece1	Echdc2	Egr1	Emilin1	Fmo1	Fos	Foxp4	Gmppa	Gmppb	Gns	Grk3	H3f3b	Hadh	Herpud1	Ier2	Inpp4a	Madd	Mt2	Nfkbiz	Nupr1	Phactr1	Pkdcc	Pkp4	Prkcb	Prnp	Psap	Ptprn2	Pycr2	Rasd1	Rbm26	Selenos	Siah2	Snhg11	Tshz1	Wfs1	Wnt4
TABULA_MURIS_SENIS_MAMMARY_GLAND_BASAL_CELL_AGEING	https://www.gsea-msigdb.org/gsea/msigdb/mouse/geneset/TABULA_MURIS_SENIS_MAMMARY_GLAND_BASAL_CELL_AGEING	Adamts1	Apoe	Asph	Atf3	Atp1a1	Bcl3	Bgn	Bsg	Btg2	Calm2	Camk2n1	Cavin2	Cd200	Cdkn1a	Cebpb	Cfl1	Cldn4	Clu	Col6a1	Crlf2	Cst3	Ctsl	Cxcl12	Dcn	Ddah2	Dnajb1	Dst	Dusp1	Echdc2	Egr1	Eif3f	Eya2	Fam110a	Fgg	Fos	Fosl2	Fxyd6	Gcc1	Gpx3	Grn	H2-Ab1	H2-D1	H2-K1	H2-T23	H3f3b	Hbegf	Hs3st1	Icam1	Ier2	Il11ra1	Kitl	Klc3	Klf2	Klf5	Krt14	Krt5	Lrp1	Ltbp3	Ly6a	Ly6d	Ly6e	Lypd3	Maff	Mbnl1	Mcl1	Mdfi	Msn	Mtss1	Mylk	Nfix	Nr4a1	Nr4a2	Nxn	Phlda1	Pigp	Pim1	Pim3	Plat	Plpp3	Pltp	Pmp22	Psap	Ptov1	Ptpn14	Pxdc1	Rcan1	Rgcc	Scn7a	Serping1	Sfrp1	Sik1	Ski	Slpi	Ssbp3	Stac2	Timp2	Timp3	Tln1	Tmem45a	Tmem59	Tob1	Tppp3	Trf	Trim29	Urah	Vegfa	Vim	Wsb1	Zfp703
TABULA_MURIS_SENIS_BRAIN_NON_MYELOID_ASTROCYTE_AGEING	https://www.gsea-msigdb.org/gsea/msigdb/mouse/geneset/TABULA_MURIS_SENIS_BRAIN_NON_MYELOID_ASTROCYTE_AGEING	Aldoc	Ano6	Arhgdib	Arl8a	Atp6v1g1	B2m	Bdh1	Bod1	C3	Calm2	Calm3	Camk1	Camk2n1	Cd63	Cfl1	Cfp	Commd2	Cotl1	Csf1r	Ctsl	Dbndd2	Dcn	Dtx3	Ehmt1	Eif3f	Eif6	Endog	Eng	Fndc3a	Fos	Fosl2	Gpx3	Gstm5	Gsto1	H2-D1	H2-K1	H3f3b	Hcfc1r1	Hdac7	Hebp1	Hmgb1	Hmgn3	Ifngr1	Ift27	Igfbp7	Iqsec1	Kif21a	Klf5	Lgals3	Lgmn	Lmo4	Lrp1	Lsp1	Ly6d	Matk	Megf9	Mertk	Mettl26	Mgp	Mpzl1	Mras	Mtrf1l	Npc2	Nupr1	Pard3	Pitpnm2	Plpp3	Prdm16	Prxl2a	Psip1	Psmb8	Ptpn1	Pygl	Rab34	Ramac	Rarres2	Rasa2	Rbm26	Rdh10	Rhog	Rhoj	S100a10	S100a16	Sel1l	Sh3bgrl3	Shisa4	Smim20	Snx6	Sod3	Sox2	Sox9	Sparc	Srp14	Sun1	Synrg	Tceal9	Tcirg1	Tgfbi	Tmed3	Tmtc2	Tnk2	Trf	Tspan4	Tubb6	Tulp3	Uqcc3	Vegfa	Vim
TABULA_MURIS_SENIS_KIDNEY_KIDNEY_LOOP_OF_HENLE_THICK_ASCENDING_LIMB_EPITHELIAL_CELL_AGEING	https://www.gsea-msigdb.org/gsea/msigdb/mouse/geneset/TABULA_MURIS_SENIS_KIDNEY_KIDNEY_LOOP_OF_HENLE_THICK_ASCENDING_LIMB_EPITHELIAL_CELL_AGEING	Acsl4	Actb	Anxa5	Apoe	Atp6v1g1	B2m	Cd2ap	Cd74	Cfl1	Clu	Ctsd	Cttn	Cxcl16	Dnajc3	Dusp3	Emb	Eva1b	Flvcr1	Foxq1	Fth1	Gpx1	Gpx3	H2-Ab1	H2-D1	H2-Eb1	H2-K1	Kctd1	Kif5b	Lgals3	Lmo4	Ly6e	Mal	Man2a1	Mfge8	Msi2	Mt2	Napsa	Pgk1	Pigr	Pkp4	Pmepa1	Ppp2r3a	Pts	Rack1	Sec14l1	Sfrp1	Sh3bgrl	Sh3bgrl3	Slc25a17	Slc5a1	Spp1	Tacc2	Tceal9	Tesc	Tfcp2l1	Timp3	Tmprss2	Tspan1	Wfdc2	Wsb1
TABULA_MURIS_SENIS_BRAIN_NON_MYELOID_NEURON_AGEING	https://www.gsea-msigdb.org/gsea/msigdb/mouse/geneset/TABULA_MURIS_SENIS_BRAIN_NON_MYELOID_NEURON_AGEING	5031439G07Rik	AU040320	Aacs	Abcc5	Acvrl1	Adamts1	Adamtsl5	Adgra2	Adh1	Akr1e1	Aldoc	Apoe	Arrb2	Atg4d	Atp11b	Atp6v0c	Atp6v0d1	Auts2	B2m	B4galt5	Basp1	Bcl2	Bgn	Btg2	C1qtnf4	C2cd3	Camk2n1	Casc3	Cat	Ccar2	Cd177	Cd74	Cfh	Cldn5	Col1a1	Col1a2	Col3a1	Commd9	Cst3	Ctsc	Cttnbp2nl	Dbp	Dcn	Ddah2	Dgkz	Dnajc1	Dtx3	Eif6	Elp2	Endog	Epb41l4b	Evl	F8a	Fabp5	Fam98c	Fbl	Fh1	Fig4	Flna	Fth1	Gatm	Gfpt1	Gid8	Gm13889	Gpr137	Gpx1	Gpx3	Grb10	H2-Aa	H2-D1	H2-Eb1	H2-K1	Hadh	Hdac7	Hip1r	Hook2	Icam1	Iffo2	Il6ra	Iqgap1	Kank3	Kansl1l	Kctd1	Kif21b	Klc2	Krt15	Krt8	Kyat1	Lmo4	Lrp1	Lrrc32	Lurap1l	Lypd8	Madd	Mamdc2	Matk	Mblac1	Mbp	Mecr	Mettl1	Mettl14	Mfap4	Mgp	Mtmr10	Mylk	Nagpa	Ncmap	Ndufaf2	Nectin1	Nkd1	Nol3	Pafah2	Palm	Pcgf2	Pdk1	Phldb2	Pick1	Pitpnm2	Plekho1	Plod1	Plpp3	Pltp	Plvap	Pmepa1	Ppcs	Ppic	Ppp1r1b	Prrc1	Qsox1	Radil	Rfng	Rgl2	Rnf149	Rpf1	Rsu1	Rwdd4a	S100a16	S1pr1	Sdcbp2	Sec14l1	Sema6b	Senp6	Serinc2	Sh3yl1	Shank3	Shq1	Sidt1	Sirpa	Slc35d1	Slc36a1	Slc4a3	Smim20	Smpdl3b	Sod3	Sparc	Spint2	Spns2	Sptbn2	Srcin1	St14	Stard10	Tab1	Tgfb1i1	Them6	Tmc7	Tmem100	Tmem41a	Tmem88	Tnk2	Tppp3	Trf	Trim47	Trim68	Tsr1	Tsr3	Tyro3	Uchl3	Vegfa	Vim	Wipi1	Zdhhc4	Zfp692	Zfp787	Zfp821	Zfp827	Zfpl1	Zfyve9	Zranb1
TABULA_MURIS_SENIS_TRACHEA_FIBROBLAST_AGEING	https://www.gsea-msigdb.org/gsea/msigdb/mouse/geneset/TABULA_MURIS_SENIS_TRACHEA_FIBROBLAST_AGEING	Apoe	Bsg	Calml3	Cbr2	Cd63	Cdkn1a	Cdkn1c	Cfl1	Cst3	Dcn	Dnajb1	Eef1d	Eif3f	Fth1	Fxyd5	Fxyd6	Gpnmb	Gpx3	H2-D1	H2-K1	H3f3b	Hspb1	Ier2	Igfbp7	Lgals3	Ly6a	Ninj1	Pcolce2	Pdlim2	Pltp	Rack1	Reg3g	Spp1
TABULA_MURIS_SENIS_KIDNEY_KIDNEY_DISTAL_CONVOLUTED_TUBULE_EPITHELIAL_CELL_AGEING	https://www.gsea-msigdb.org/gsea/msigdb/mouse/geneset/TABULA_MURIS_SENIS_KIDNEY_KIDNEY_DISTAL_CONVOLUTED_TUBULE_EPITHELIAL_CELL_AGEING	Actb	Apoe	B2m	Cd74	Cfl1	Cited2	Dbndd2	Elf3	Emb	H2-D1	H2-K1	Lgals3	Lmo4	Ly6e	Mt2	Mtdh	Napsa	Pigr	Ppp1r1b	S100a10	S100a11	Sec14l1	Sh3bgrl3	Spp1	Wfdc2	Wsb1
ZHANG_UTERUS_C15_B_CELL	https://www.gsea-msigdb.org/gsea/msigdb/mouse/geneset/ZHANG_UTERUS_C15_B_CELL	Cd52	Evi2a	Glipr1	Igha	Igkc	Il2rg	Impdh1	Jchain	Ly6d	Sla	Slamf7	Slc16a6	Slpi	Tent5c	Tnfaip8	Txndc5	Xbp1	Zbp1
TABULA_MURIS_SENIS_DIAPHRAGM_SKELETAL_MUSCLE_SATELLITE_CELL_AGEING	https://www.gsea-msigdb.org/gsea/msigdb/mouse/geneset/TABULA_MURIS_SENIS_DIAPHRAGM_SKELETAL_MUSCLE_SATELLITE_CELL_AGEING	Adh1	Apoe	Atp6v0c	B2m	Bola1	Cd63	Cfl1	Cnn2	Crip1	Cryab	Cst3	Cyba	Dcn	Emp3	Fam162a	Fmc1	Fth1	Gpx3	Hmgb1	Hsp90aa1	Krt14	Mgll	Mt2	Nhp2	Rarres2	Selplg	Sh3bgrl3	Tpm2	Tppp3
TABULA_MURIS_SENIS_LIVER_HEPATOCYTE_AGEING	https://www.gsea-msigdb.org/gsea/msigdb/mouse/geneset/TABULA_MURIS_SENIS_LIVER_HEPATOCYTE_AGEING	Actb	Aldh4a1	Cd36	Cdo1	Cebpa	Cfl1	Clu	Col18a1	Ctsb	Dcxr	F10	Got2	Grn	Gstt3	H2-D1	H2-K1	H3f3b	Hebp1	Hgfac	Krt8	Ly6e	Macrod1	Mpst	Oat	Pigr	Pltp	Psap	Psen2	Qsox1	Rnf125	Scd1	Slc25a10	Ttc36	Zfp395
TABULA_MURIS_SENIS_MARROW_MATURE_ALPHA_BETA_T_CELL_AGEING	https://www.gsea-msigdb.org/gsea/msigdb/mouse/geneset/TABULA_MURIS_SENIS_MARROW_MATURE_ALPHA_BETA_T_CELL_AGEING	Acp5	Adcy7	Aimp1	Apbb1ip	Arhgdib	Atp6v0c	Atp6v0e	Atp6v1g1	B2m	Bcl7a	Bnip3l	Bsg	Calm2	Calm3	Ccnd2	Cd37	Cd84	Celsr1	Cfl1	Cops6	Cotl1	Crybg2	Cxcr4	Cyba	Dgkz	Dnajc3	Eapp	Eef1d	Epb41l2	Evl	Fam117a	Fam89b	Fbl	Foxk1	Fth1	Fxyd5	Ggact	Gpd1l	Gpsm3	Grb2	H2-Ab1	H2-D1	H2-Eb1	H2-K1	H3f3b	Hbs1l	Hdac7	Hopx	Kcnab2	Kdm1b	Kif21b	Klhl21	Kyat1	Lbh	Lgals3	Lsp1	Ltb	Mapk6	Mbp	Mmgt2	Mtdh	Mtfr1	Myl12a	Nck2	Nop16	Npc2	Pdcd2	Pglyrp1	Pigp	Pigr	Pkp3	Plgrkt	Plod1	Ppp1r18	Prickle3	Psip1	Psmb8	Ptp4a3	Rbm26	Rgs1	Rhobtb2	Rp9	S100a11	S100a6	Selenos	Siah2	Sipa1l1	Slco2b1	Slfn2	Smim20	Synrg	Tacc1	Thap3	Tmem243	Ttyh3	Ubqln4	Utp3	Zc3h15	Zfp593	Zfp865	Zkscan17
TABULA_MURIS_SENIS_MARROW_HEMATOPOIETIC_STEM_CELL_AGEING	https://www.gsea-msigdb.org/gsea/msigdb/mouse/geneset/TABULA_MURIS_SENIS_MARROW_HEMATOPOIETIC_STEM_CELL_AGEING	2510002D24Rik	Abcg1	Aimp1	Aldh1a1	Alox5ap	Anxa5	Apbb1ip	Apex1	Apoe	Arpc5l	Atg101	Atp6v0c	Atp6v0e	B2m	BC031181	Bad	Basp1	Bcat2	Bnip3l	Brix1	Bsg	Bst2	Calm2	Ccnd2	Cd63	Cd74	Cdkn1c	Cfl1	Chchd4	Chchd6	Clpp	Clu	Coq9	Cotl1	Creg1	Crlf2	Csf2ra	Cst3	Ctsb	Ctsl	Ctsz	Cyba	Dcps	Ddah2	Dnajb1	Dnajc3	Dnph1	Dok1	Dusp1	Ece1	Eef1d	Egfl7	Egr1	Eif3f	Eif6	Elof1	Emg1	Erp29	Esam	Fam98c	Fbl	Fos	Fth1	Fxyd5	Gabarapl1	Gclm	Glipr1	Gng11	Grina	Gstm5	Gtf2a2	H2-Aa	H2-Ab1	H2-D1	H2-DMa	H2-DMb1	H2-Eb1	H2-K1	H2-M3	H2-Q6	H2-T23	H3f3b	Hacd4	Hsd3b7	Icam2	Idh3g	Ier2	Ift27	Il11ra1	Isg20	Lmo4	Ly6a	Macrod1	Myct1	N6amt1	Ndufa9	Ndufs2	Ndufv2	Nfkbiz	Nhp2	Nop16	Npc2	Oard1	Ostc	Ostf1	Pdzk1ip1	Pim1	Pmf1	Pold2	Ppa1	Ppic	Ppie	Ppif	Prkag1	Psmb8	Ptpn1	Qtrt1	Rack1	Rbm26	Rgs1	Rnf125	Ruvbl2	S100a6	S1pr4	Sdsl	Selenos	Serpina3g	Sfxn1	Slc48a1	Smim20	Smim5	Snrpa1	Spag7	Sparc	Spi1	Spint2	Timm44	Tm2d3	Tmed3	Trim47	Tsfm	Tspan4	Tyms	Uck2	Wdr74	Zfand2b	Zfpl1
TABULA_MURIS_SENIS_SPLEEN_NK_CELL_AGEING	https://www.gsea-msigdb.org/gsea/msigdb/mouse/geneset/TABULA_MURIS_SENIS_SPLEEN_NK_CELL_AGEING	B2m	Bcl2a1b	Eef1g	H2-K1	Jchain	Kit	Lpxn	Ltb	Ly6e	Mbnl1	Mfsd10	Psmb8	Rab8b	Rgs1	Serpina3g	Spint2
TABULA_MURIS_SENIS_PANCREAS_LEUKOCYTE_AGEING	https://www.gsea-msigdb.org/gsea/msigdb/mouse/geneset/TABULA_MURIS_SENIS_PANCREAS_LEUKOCYTE_AGEING	Abi3	Arrb2	Atf3	Bsg	Calm2	Cela1	Cfl1	Cotl1	Csf2ra	Hcls1	Nupr1	Ppp1r18	Ptpn1	Reg1	Rgl2	Spi1
TABULA_MURIS_SENIS_BRAIN_NON_MYELOID_BRAIN_PERICYTE_AGEING	https://www.gsea-msigdb.org/gsea/msigdb/mouse/geneset/TABULA_MURIS_SENIS_BRAIN_NON_MYELOID_BRAIN_PERICYTE_AGEING	Abi3	Akap5	Anxa1	Apoe	Atf3	Atg101	Atp6v0c	Atp6v0e	Atp6v1g1	B2m	BC031181	Bcas3	Bmyc	Bsg	Bst2	Btg2	Calm2	Camk1	Cand1	Ccdc107	Cd63	Cd74	Cdc42ep5	Cdkn1a	Cdkn1c	Cebpb	Cfl1	Clpp	Col6a1	Cox4i2	Crip1	Cryab	Cst3	Cstb	Ctsl	Ctsz	Cxxc5	Cyba	Dbndd2	Dcaf13	Ddah2	Dnajc1	Dnajc3	Dpm1	Ehd4	Eif6	Emp3	Epb41l4a	Erp29	Eva1b	Eva1c	Fam111a	Fam89b	Fn1	Fth1	Fxyd5	Gm13889	Gng11	Gpatch4	Gpx1	Grina	H2-Aa	H2-D1	H2-K1	H3f3b	Hbegf	Hcfc1r1	Hes1	Hexa	Hilpda	Hmgb1	Hmgn3	Id1	Idh3g	Ier2	Il11ra1	Inpp4a	Iscu	Klf5	Krt14	Krt15	Lgals3	Lox	Ltbp3	Ly6a	Ly6d	Ly6e	Mapk6	Mea1	Mettl26	Mettl3	Mgll	Mgp	Mlst8	Mt2	Myl12a	Ndufa4l2	Ndufa9	Ndufv2	Nhsl1	Ninj1	Npc2	Nr4a2	Nupr1	Pdlim2	Pigp	Pigyl	Plekho1	Plpp3	Pmf1	Ppp1r14a	Prkra	Ptgr1	Ptpn1	Rasd1	Rbm26	Rcn1	Rras	S100a11	S100a6	Samd4	Sfxn1	Sh3bgrl3	Slc16a11	Slc38a2	Smim20	Spag7	Spint2	Srp14	Tceal9	Thap3	Tln1	Tmed3	Tpm2	Tppp3	Tubb6	Tulp3	Wdr81	Wdr91	Zfand2b	Zfp524	Zfpl1
TABULA_MURIS_SENIS_SPLEEN_MEGAKARYOCYTE_ERYTHROID_PROGENITOR_CELL_AGEING	https://www.gsea-msigdb.org/gsea/msigdb/mouse/geneset/TABULA_MURIS_SENIS_SPLEEN_MEGAKARYOCYTE_ERYTHROID_PROGENITOR_CELL_AGEING	Acp1	Acp5	Adk	Aldh1a1	Asns	Ctse	Fam111a	Fth1	Gstm5	Hba-a2	Hebp1	Jchain	Mpp1	Rgcc	St3gal6	Tceal9
TABULA_MURIS_SENIS_BROWN_ADIPOSE_TISSUE_MESENCHYMAL_STEM_CELL_OF_ADIPOSE_AGEING	https://www.gsea-msigdb.org/gsea/msigdb/mouse/geneset/TABULA_MURIS_SENIS_BROWN_ADIPOSE_TISSUE_MESENCHYMAL_STEM_CELL_OF_ADIPOSE_AGEING	Abhd16a	Adamts10	Adh1	Akap12	Akap9	Alox5ap	Anxa7	Apbb1ip	Apoe	Arhgdib	Arl4d	Arl6ip1	Arl8a	Atg101	Atp6v0c	Atp6v0e	Atp6v1g1	BC028528	BC031181	Bmyc	Bnip3l	Brd3	Bsg	Btg2	Bud13	C1qa	Cald1	Calm2	Camk1	Camk2n1	Cbr3	Cd63	Cd74	Cdk10	Cdkn1a	Cdkn1c	Cebpb	Ces1d	Cfap20	Cfl1	Ciao1	Ckb	Clpp	Cnn2	Commd2	Cotl1	Cryab	Ctcf	Ctsz	Cyba	Cyp27a1	Dcps	Ddah2	Dexi	Dgat1	Dguok	Dhrs3	Dhrs7	Dnajb1	Dnajc3	Dok1	Dpm1	Dpysl2	Dtnbp1	Ebpl	Ece1	Eef1d	Eif3f	Eif6	Elof1	Eva1b	Fam210a	Fam89b	Far1	Fos	Fxyd6	Gabarapl1	Ggh	Golm1	Gpx3	Grina	Gstm2	Gsto1	Gtf2a2	H2-Aa	H2-Ab1	H2-D1	H2-Eb1	H2-K1	H2-M3	H2-T23	H3f3b	Hdac1	Hdgfl3	Hebp1	Hectd1	Hilpda	Hmox1	Hoxa5	Ide	Idh3b	Ier2	Ift27	Igf1r	Igsf3	Il10rb	Ilk	Iscu	Jdp2	Kdm1a	Kmt2e	Krt15	Krt8	Lama4	Lmo4	Lsp1	Macrod1	Mafb	Mcfd2	Mea1	Metrnl	Mgll	Mphosph10	Myl12a	Myo9b	Nagpa	Ndufa4l2	Ndufa9	Ndufv2	Ninj1	Npc2	Nr3c1	Nr4a1	Nsg1	Oaf	Oas1a	Oaz2	Ostc	Pdcd6	Pdgfrb	Pdzd11	Pgk1	Pigx	Pik3c3	Pim1	Pim3	Plekha5	Plin2	Plpp3	Pltp	Plvap	Ppie	Ppp1r12b	Prkab1	Psip1	Psmb8	Ptges	Ptgs1	Ptov1	Ptpn14	Ptprb	Pycard	Pycr2	Rab3il1	Rack1	Ramp2	Rara	Rarg	Rarres2	Rbm26	Rhoj	Rras	Rundc1	Rusc1	Rusc2	S100a16	Senp6	Serpine2	Sfxn1	Sh3glb1	Slc29a3	Slc31a2	Slc36a4	Snrnp40	Snrpa1	Snx6	Spag7	Sparcl1	Spin1	Srp14	St6galnac4	Steap3	Tax1bp3	Tcf7l1	Tgfb1i1	Timp3	Tln1	Tmem158	Tmem205	Tmem86a	Tnfsf12	Trf	Trp53bp1	Tspan4	Tubb6	Tyk2	Ufl1	Usp22	Usp36	Wasl	Xbp1	Zbtb7a	Zdhhc7	Zfpl1	Zwint
TABULA_MURIS_SENIS_KIDNEY_BRUSH_CELL_AGEING	https://www.gsea-msigdb.org/gsea/msigdb/mouse/geneset/TABULA_MURIS_SENIS_KIDNEY_BRUSH_CELL_AGEING	Apoe	B2m	Cd74	Cfb	Dhrs3	Fbp2	Gpx3	H2-Aa	H2-Ab1	H2-Eb1	H2-K1	Igfbp7	Iscu	Kcnk1	Pdzk1ip1	Spp1	Tmem37	Wfdc2
TABULA_MURIS_SENIS_AORTA_FIBROBLAST_OF_CARDIAC_TISSUE_AGEING	https://www.gsea-msigdb.org/gsea/msigdb/mouse/geneset/TABULA_MURIS_SENIS_AORTA_FIBROBLAST_OF_CARDIAC_TISSUE_AGEING	2510002D24Rik	Abcc1	Adh1	Als2cl	Amacr	Ano1	Arfgef1	Atf3	Atp2a2	Atp6v0e	B2m	Bad	Bmp2k	Bsg	Bst2	Calm2	Cd302	Cd63	Cd68	Cdkn1a	Cfh	Cfl1	Chsy1	Cldn7	Cmtm3	Cnpy4	Col4a2	Cotl1	Cpne3	Crip1	Cryab	Cst3	Ctsb	Ctsz	Dap	Dbndd2	Dbp	Dcn	Dnajc3	Dpysl2	Dusp1	Dusp3	Ece1	Eif4e3	Erp29	Esam	Etl4	Eva1b	Fam89b	Fcgr2b	Fgd5	Fndc3a	Fos	Fosl2	Fth1	Fxyd5	Fzd7	G0s2	Gabarapl1	Ggta1	Gm2a	Golm1	Gpatch4	Gpr146	Gpx3	H2-D1	H2-DMb1	H2-T23	H3f3b	Herpud1	Hes1	Ier2	Ift46	Igfbp7	Igsf3	Il11ra1	Ilkap	Iqgap2	Irf5	Irf8	Isg20	Itga7	Jag1	Kat14	Kdelr2	Kdelr3	Kmt2e	Krt15	Krt5	Laptm5	Larp1b	Lgals4	Lgmn	Lmo4	Lpl	Lsp1	Lypd8	Mbp	Mcfd2	Mcu	Myo9b	N6amt1	Napsa	Ndufa4l2	Ndufa9	Nelfe	Nfix	Nop16	Nudt19	Nupr1	Oaf	Oas1a	Pdcd2l	Pdlim2	Pgghg	Pgrmc2	Pik3ap1	Pirb	Pld3	Pltp	Plvap	Ppl	Ppp1r13l	Prorsd1	Ptp4a3	Ptpn6	Ptpru	Rab34	Ramp2	Rarres2	Rbm26	Rhbdd2	Rnase4	S100a16	S100a6	Selenos	Serpine2	Serping1	Slc38a2	Slc38a6	Smarcc1	Smim6	Sod3	Sox2	Spag7	Sparcl1	Spire2	Spp1	Spry4	Tax1bp3	Tbc1d30	Tceal9	Tcn2	Tgif1	Tln1	Tmed3	Tnfsf12	Tns1	Tspan11	Ttc9c	Tubb6	Uchl3	Vdac3	Wdr3	Wdr81	Xbp1	Yipf1	Zdhhc21	Zdhhc5	Zfpl1
TABULA_MURIS_SENIS_BRAIN_NON_MYELOID_OLIGODENDROCYTE_PRECURSOR_CELL_AGEING	https://www.gsea-msigdb.org/gsea/msigdb/mouse/geneset/TABULA_MURIS_SENIS_BRAIN_NON_MYELOID_OLIGODENDROCYTE_PRECURSOR_CELL_AGEING	1500011B03Rik	Apoe	Arl8a	Arrb2	Atf3	Atg101	Atp6v0c	Atp6v0e	Atp6v1g1	B2m	Bod1	Bsg	Btg2	Calm2	Ccnd2	Cd63	Cfl1	Cotl1	Cryab	Csf2ra	Cst3	Ctsl	Dbndd2	Ddah2	Dexi	Dtx3	Echdc2	Eci1	Eef1d	Egr1	Eif3f	Elof1	Erp29	Evi2a	Fabp5	Fasn	Fos	Fth1	Fuz	Gabarapl1	Gm13889	Gng11	Gpx1	Grb2	Grina	Gsta4	H2-D1	H2-Eb1	H2-K1	Hexb	Ift27	Krt14	Krt15	Lin37	Ltbp3	Mea1	Metrnl	Mettl5	Mfge8	Myo9b	Phlda1	Pigyl	Pllp	Plpp3	Plvap	Ppa1	Ppm1k	Ppp1r18	Psmb8	Psph	Rac3	Rbm26	Rgcc	Rp9	Rusc1	Selenos	Sh3bgrl3	Shisa4	Sox2	Spag7	Syngr1	Tceal9	Tmed3	Tmem100	Trf	Tspan7	Usp22	Zfp503
TABULA_MURIS_SENIS_KIDNEY_KIDNEY_MESANGIAL_CELL_AGEING	https://www.gsea-msigdb.org/gsea/msigdb/mouse/geneset/TABULA_MURIS_SENIS_KIDNEY_KIDNEY_MESANGIAL_CELL_AGEING	Cd74	Cgnl1	Clu	Ctsd	Fcer1g	Fth1	Gpx3	H2-Aa	H2-Ab1	H2-D1	H2-Eb1	H2-K1	Jam2	Ly6a	Prss23	Sod3	Timp3	Zfp704
TABULA_MURIS_SENIS_HEART_ATRIAL_MYOCYTE_AGEING	https://www.gsea-msigdb.org/gsea/msigdb/mouse/geneset/TABULA_MURIS_SENIS_HEART_ATRIAL_MYOCYTE_AGEING	Amacr	Arhgdib	C1qb	Ccnd2	Cd74	Cfl1	Coro1a	Ctss	Ddx18	Fxyd5	Gfpt1	H2-Aa	H2-Ab1	H2-Eb1	Inpp4a	Ly6a	Macrod1	Mtr	Nifk	Nol3	Olfm1	Pnpo	Ppm1g	Ppp1r1b	Prpf19	Prxl2a	Rbfox2	Selplg	Vezf1	Zfp704
TABULA_MURIS_SENIS_LIMB_MUSCLE_T_CELL_AGEING	https://www.gsea-msigdb.org/gsea/msigdb/mouse/geneset/TABULA_MURIS_SENIS_LIMB_MUSCLE_T_CELL_AGEING	Anxa1	Areg	Arid4b	Atp6v0e	Avpi1	B2m	BC031181	Bcl2a1b	Calm2	Camk2n1	Ccr2	Cd164	Cd44	Cd74	Cdkn1a	Cebpb	Cenpa	Cggbp1	Crip1	Cstb	Ctla2a	Dgat1	Dusp1	Emb	Ezr	F2r	Fam110a	Fam174a	Fosl2	Fth1	Galnt2	Gch1	Glrx	H2-Ab1	H2-D1	H2-K1	H3f3b	Hcst	Herpud1	Ier2	Ifngr1	Iqgap1	Kctd12	Lgals1	Lgals3	Lmo4	Lpxn	Nfkbiz	Nr3c1	Nr4a2	Pgam1	Pim1	Ppm1g	Ptpn1	Pxdc1	Rab8b	Ramp3	Rnf125	S100a10	S100a11	S100a6	Smox	Spty2d1	Tgfb1	Tgif1	Tnfrsf1b	Txnl1	Ubl3	Vps37b
TABULA_MURIS_SENIS_TRACHEA_MACROPHAGE_AGEING	https://www.gsea-msigdb.org/gsea/msigdb/mouse/geneset/TABULA_MURIS_SENIS_TRACHEA_MACROPHAGE_AGEING	Bgn	Bsg	Cfl1	Cotl1	Cyba	Dnajb1	Eif3f	Fabp5	H2-K1	Igfbp7	Il11ra1	Lgals3	Ltb	Ly6a	Lyz1	Rack1
TABULA_MURIS_SENIS_LIMB_MUSCLE_SKELETAL_MUSCLE_SATELLITE_CELL_AGEING	https://www.gsea-msigdb.org/gsea/msigdb/mouse/geneset/TABULA_MURIS_SENIS_LIMB_MUSCLE_SKELETAL_MUSCLE_SATELLITE_CELL_AGEING	Anxa1	Apoe	B2m	Bsg	Casp4	Cd63	Cdkn1a	Cfl1	Crlf1	Cst3	Ctsl	Dcn	Eef1d	Fos	Fosl2	Fth1	Gja1	Gpx3	Gstm2	H2-D1	H2-K1	H2-Q4	Hspb1	Isg20	Klf2	Mt2	Nop58	Rarres2	Rnase4	S100a6	Slc10a6
TABULA_MURIS_SENIS_MARROW_PROMONOCYTE_AGEING	https://www.gsea-msigdb.org/gsea/msigdb/mouse/geneset/TABULA_MURIS_SENIS_MARROW_PROMONOCYTE_AGEING	Apoe	Cd24a	Cd74	Cfl1	Ctsl	Cyba	Dmkn	Fth1	Gngt2	H2-Aa	H2-Ab1	H2-DMb1	H2-K1	Jchain	Lcn2	Ltf	Ms4a6d	Nupr1	Pglyrp1	Pim1	Psmb8	Ptpn1	Pycard	Selenos	Spi1	Trem2	Wfdc17
TABULA_MURIS_SENIS_SPLEEN_CD8_POSITIVE_ALPHA_BETA_T_CELL_AGEING	https://www.gsea-msigdb.org/gsea/msigdb/mouse/geneset/TABULA_MURIS_SENIS_SPLEEN_CD8_POSITIVE_ALPHA_BETA_T_CELL_AGEING	Arhgdib	Arl4c	Arl6ip1	Bcl2a1b	Bcl3	Bop1	Bsg	Calm2	Cdkn1a	Cebpb	Cfl1	Chsy1	Ckb	Clu	Cotl1	Ctla2a	Ctsa	Cyba	Dcn	Dusp1	Epcam	Fam89b	Fos	Fth1	Glrx	Gpsm3	Gsto1	H2-D1	H2-K1	H2-Q6	H3f3b	Hopx	Ier2	Igf1	Klf2	Krt14	Krt15	Lgals1	Lgals3	Lpin1	Lpxn	Ly6a	Mgp	Myo1f	Pglyrp1	Ppp1r18	Psmb8	Ptpn1	Rbm4	Rcn1	Rgs1	Rpa2	S100a11	S100a6	Serpina3g	Serping1	Vim	Ybx3
TABULA_MURIS_SENIS_MARROW_IMMATURE_B_CELL_AGEING	https://www.gsea-msigdb.org/gsea/msigdb/mouse/geneset/TABULA_MURIS_SENIS_MARROW_IMMATURE_B_CELL_AGEING	Alox5ap	Bsg	Cd52	Cfl1	Cotl1	Cst3	Cyba	Dok3	Eef1d	Eif3f	Emp3	Fth1	H2-Ab1	H2-D1	H3f3b	Hcls1	Idh3g	Ifitm1	Jchain	Lcn2	Lgals3	Lmo4	Ltb	Mpst	Npc2	Pdzk1ip1	Pglyrp1	Pim1	Prkab1	Psmb8	Ptp4a3	Ptpn1	S100a6	S1pr4	Spag7	Spi1	Wfdc17
TABULA_MURIS_SENIS_SUBCUTANEOUS_ADIPOSE_TISSUE_ENDOTHELIAL_CELL_AGEING	https://www.gsea-msigdb.org/gsea/msigdb/mouse/geneset/TABULA_MURIS_SENIS_SUBCUTANEOUS_ADIPOSE_TISSUE_ENDOTHELIAL_CELL_AGEING	Apoe	Aqp1	Arhgef2	Arl6ip1	Bcl3	Bsg	Bst2	Ccnd2	Cd53	Cd63	Cd74	Cfh	Cfl1	Clpp	Csf1r	Ctss	Dcn	Dhrs7	Dpysl2	Dusp3	Ece1	Ecscr	Egfl7	F3	Fxyd6	Gja4	Grap	Grina	H2-Aa	H2-Ab1	Hdac7	Hexb	Hmox1	Hyou1	Krt14	Krt6a	Laptm5	Lgals7	Man1a2	Mbp	Mgp	Npr1	Palm	Pcdh1	Psmb8	Rbm26	Rnf125	S100a16	Sdc3	Selplg	Serping1	Sipa1l1	Slc39a6	Smap2	Spef1	Tacstd2	Zbtb16	Zbtb7a
TABULA_MURIS_SENIS_BRAIN_NON_MYELOID_ENDOTHELIAL_CELL_AGEING	https://www.gsea-msigdb.org/gsea/msigdb/mouse/geneset/TABULA_MURIS_SENIS_BRAIN_NON_MYELOID_ENDOTHELIAL_CELL_AGEING	Acer2	Ankrd37	Apoe	Atp6v0c	Atp6v0e	Atp6v1g1	B2m	BC028528	BC031181	Bad	Bsg	Bst2	Calm2	Cd74	Cfl1	Cib1	Ckb	Cldn5	Clpp	Clu	Cmtm8	Crip1	Cst3	Cyba	Dhrs3	Dpysl2	Ece1	Eef1d	Egfl7	Eif6	Elof1	Fmo1	Fmo2	Fosl2	Fth1	Fxyd5	Gm2a	Gng11	Gpx3	Gstm2	Gtf2a2	H2-Ab1	H2-D1	H2-K1	H2-Q6	H3f3b	Hdac7	Icam2	Id1	Ier2	Inpp4a	Iscu	Klf2	Krt14	Krt15	Krt8	Lgals4	Ly6a	Lypd8	Mbp	Mea1	Mgp	Myl12a	Ndufv2	Ostc	Pglyrp1	Pigp	Ramp2	Rbm26	Rnase4	S100a11	S100a16	S100a6	Sh3bgrl3	Spag7	Stmn2	Tceal9	Tmed3	Trf	Tspan4	Vwf	Zfpl1
TABULA_MURIS_SENIS_PANCREAS_ENDOTHELIAL_CELL_AGEING	https://www.gsea-msigdb.org/gsea/msigdb/mouse/geneset/TABULA_MURIS_SENIS_PANCREAS_ENDOTHELIAL_CELL_AGEING	2200002D01Rik	Abcc5	Abi3	Acvrl1	Arl8a	Bicc1	Bsg	Cbfa2t3	Cd63	Cfl1	Col6a2	Csf1r	Ctsl	Dbp	Dcn	Dpysl2	Dusp1	Dusp3	Ednrb	Efnb2	Egr1	Ehd4	Eif3f	Fnip1	Gabarapl1	H3f3b	Hdac1	Hdac7	Hes1	Ier2	Ilk	Ilkap	Magi3	Map3k6	Mgll	Myct1	Nr4a1	Nxn	Oaz2	Pakap	Picalm	Plekhm2	Plekho1	Pmp22	Ppic	Prkab1	Rarg	Rbm26	Rhoj	Senp6	Smagp	Sox18	Tff2	Thap3	Tmem263	Ushbp1
TABULA_MURIS_SENIS_TRACHEA_ENDOTHELIAL_CELL_AGEING	https://www.gsea-msigdb.org/gsea/msigdb/mouse/geneset/TABULA_MURIS_SENIS_TRACHEA_ENDOTHELIAL_CELL_AGEING	2510002D24Rik	Arhgdib	Atp6v1g1	BC031181	Bsg	Bst2	Cfl1	Cldn5	Col18a1	Cops6	Cyba	Dhrs7	Ecscr	Eef1d	Egfl7	Eif3f	Elof1	Emc2	Eva1b	Fgl2	Fth1	Gng11	Grap	Hdac7	Hs3st1	Hsd3b7	Icam2	Igfbp5	Klf2	Mgll	Myct1	Npc2	Ntn1	Oaz2	Pglyrp1	Prss23	Psmb8	S100a16	Serpina3n	Serpine2	Snx15	Srp14	Stmn2	Surf1	Timm44	Tmem59
TABULA_MURIS_SENIS_LIMB_MUSCLE_MESENCHYMAL_STEM_CELL_AGEING	https://www.gsea-msigdb.org/gsea/msigdb/mouse/geneset/TABULA_MURIS_SENIS_LIMB_MUSCLE_MESENCHYMAL_STEM_CELL_AGEING	Anxa1	Anxa5	Apoe	B2m	Bcl3	C1ra	C3	Camk2n1	Casp4	Cd302	Cd74	Cdkn1a	Cebpb	Ces1d	Cfb	Cfh	Clu	Cst3	Cxcl12	Cyba	Dcn	Ecm1	Egr1	Enpp2	Fos	Fosl2	Fth1	Gja1	Gpnmb	Gpx3	H2-D1	H2-K1	H2-Q4	Hsp90aa1	Hspb1	Icam1	Klf2	Lgals3	Ly6a	Mt2	Nfkbiz	Nop58	Nr4a1	Ogn	Osmr	Pdpn	Plat	Plau	Plpp3	Pltp	Psap	Psmb8	Rarres2	S100a6	Serpine2	Serping1	Slc10a6	Sparcl1	Thbd	Trf
TABULA_MURIS_SENIS_MARROW_PRECURSOR_B_CELL_AGEING	https://www.gsea-msigdb.org/gsea/msigdb/mouse/geneset/TABULA_MURIS_SENIS_MARROW_PRECURSOR_B_CELL_AGEING	Arhgdib	Bsg	Cd74	Cfl1	Cfp	Coro1a	Crip1	Eef1b2	Eif3f	Erp29	Fth1	Fxyd5	H2-Aa	H2-Ab1	Hmgb1	Irf8	Jchain	Lcn2	Ltf	Ly6d	Napsa	Npc2	Ostf1	Psmb8	Rack1	S100a6	S1pr4	Selplg	Slpi	Spi1	Vim
DESCARTES_ORGANOGENESIS_MELANOCYTES	https://www.gsea-msigdb.org/gsea/msigdb/mouse/geneset/DESCARTES_ORGANOGENESIS_MELANOCYTES	Aldh1a3	Appl2	Bace2	Bhlhe41	Cd274	Col4a3	Fam13a	Gpnmb	Hvcn1	Mcoln3	Mgll	Mitf	Mlph	Mtus1	Rab27a	Syngr1
TABULA_MURIS_SENIS_GONADAL_ADIPOSE_TISSUE_ENDOTHELIAL_CELL_AGEING	https://www.gsea-msigdb.org/gsea/msigdb/mouse/geneset/TABULA_MURIS_SENIS_GONADAL_ADIPOSE_TISSUE_ENDOTHELIAL_CELL_AGEING	Abcg1	Abhd16a	Abi3	Adap2	Aimp1	Akap9	Aktip	Apoe	Arhgap31	Arhgdib	Arl6ip1	Arpc5l	Arrb1	Atg101	Atoh8	Atp6v0c	Atp6v0e	Atp6v1g1	B2m	BC031181	Bad	Bcl3	Bnip3l	Brd3	Bsg	Bst2	C3	Calm2	Camk1	Camk2n1	Cbfa2t3	Ccdc88c	Ccng1	Cd36	Cd44	Cd63	Cd74	Cdkn1a	Cdkn1c	Ceacam1	Cep350	Cfl1	Cib1	Cldn5	Clint1	Cmtm3	Cmtm8	Col15a1	Col1a2	Col3a1	Cops6	Coro1a	Csf1r	Ctcf	Ctla2a	Ctsh	Ctsl	Ctss	Ctsz	Cuedc1	Cyba	Cybb	Dcaf13	Dcn	Ddah2	Ddhd1	Dgkz	Dhcr24	Dhrs3	Dhrs7	Dkc1	Dnajc1	Dpm1	Dpt	Dpysl2	Dtx3	Dusp3	Dysf	Ece1	Ecm1	Ecscr	Egfl7	Eif4e3	Eif6	Elof1	Emc2	Erp29	Eva1b	Fabp4	Fam162a	Fam89b	Fmnl3	Foxk1	Fth1	Fxyd5	Gch1	Gclm	Gda	Ggh	Gng11	Gnpnat1	Gpihbp1	Gprc5b	Gpx3	Grap	Grina	Gstm2	H2-Aa	H2-Ab1	H2-D1	H2-Eb1	H2-K1	H2-Q4	Hes1	Hexb	Hmgb1	Hsp90aa1	Hspb1	Hspb8	Icam2	Id1	Ier2	Iffo2	Ift27	Igfbp7	Il18bp	Il3ra	Ilkap	Inpp4a	Irf7	Kansl1l	Khdrbs3	Kif5b	Klhl6	Kmt2e	Krt14	Krt15	Krt5	Krt6a	Laptm5	Larp1b	Lims2	Litaf	Lpl	Ly6a	Maff	Map7d1	Mdp1	Mea1	Mgll	Mgp	Mnat1	Mtdh	Mvb12b	Myct1	Myl12a	Nop56	Npc2	Nrros	Oard1	Oaz2	Ogn	Ostc	Ostf1	Pard3	Pde4d	Picalm	Plekhm2	Plpp3	Pltp	Pno1	Pold2	Ppa1	Ppp1r13l	Ppp1r18	Prickle3	Psip1	Psmb8	Psph	Rack1	Rbm26	Retsat	Rgcc	Rin3	Ripor1	Rnf125	Rp9	Rpn1	Rras	Rtl8b	S100a16	Samhd1	Scyl2	Selplg	Serinc5	Serpinh1	Sh3glb1	Slc25a19	Smagp	Smarcc1	Snrpa1	Sox18	Spag7	Spag9	Sparc	Spp1	Ssbp3	Stk11	Stk35	Surf1	Tbpl1	Tceal9	Timm44	Tlr2	Tm2d3	Tmem205	Tmem263	Tmem59	Tmem86a	Tmem88	Tnfsf12	Trf	Trim2	Trim47	Ubqln4	Vamp4	Wdr82	Zfpl1
TABULA_MURIS_SENIS_MAMMARY_GLAND_MACROPHAGE_AGEING	https://www.gsea-msigdb.org/gsea/msigdb/mouse/geneset/TABULA_MURIS_SENIS_MAMMARY_GLAND_MACROPHAGE_AGEING	Atp1a1	Btg2	Ccl6	Ccr2	Cotl1	Crip1	Csf2ra	Dusp1	Ecm1	Flna	Fn1	Fos	Gda	Gpx1	Gpx3	H2-D1	Ier2	Klf2	Krt14	Lpl	Lyz1	Man2b1	Mbnl1	Mt2	Nrp1	Pirb	Ptprc	Pycard	Retnla	S100a10	S100a6	Tln1	Tppp3
TABULA_MURIS_SENIS_KIDNEY_PODOCYTE_AGEING	https://www.gsea-msigdb.org/gsea/msigdb/mouse/geneset/TABULA_MURIS_SENIS_KIDNEY_PODOCYTE_AGEING	2200002D01Rik	4931406C07Rik	Akr7a5	Apoe	Arl6ip1	B2m	Bst2	C3	Cat	Ccng1	Cd63	Cd74	Cib1	Cotl1	Cryz	Cstb	Ctsb	Ctsz	Cxcl16	Cyba	Dab2	Dhcr24	Eef1b2	Eif6	Fermt1	Fth1	Gatm	Gcnt1	Gpx1	Gpx3	Grina	Gstm5	H2-Aa	H2-Ab1	H2-D1	H2-Eb1	H2-K1	Lamp1	Lgals1	Lgmn	Ly6a	Ly6e	Napsa	Nhp2	Npc2	Pdzk1ip1	Picalm	Prxl2a	Psap	Psmg4	Rack1	S100a10	Sfxn1	Sh3bgrl3	Slc4a4	Spp1	Steap2	Tmem205	Tmem252	Ttc36
TABULA_MURIS_SENIS_MARROW_MONOCYTE_AGEING	https://www.gsea-msigdb.org/gsea/msigdb/mouse/geneset/TABULA_MURIS_SENIS_MARROW_MONOCYTE_AGEING	Abi3	Apoe	Cd24a	Cd74	Cfh	Ctsd	Gngt2	H2-Aa	H2-Ab1	H2-DMb1	H2-Eb1	Jchain	Lcn2	Ltf	Sirpb1c	Wfdc17
TABULA_MURIS_SENIS_DIAPHRAGM_MESENCHYMAL_STEM_CELL_AGEING	https://www.gsea-msigdb.org/gsea/msigdb/mouse/geneset/TABULA_MURIS_SENIS_DIAPHRAGM_MESENCHYMAL_STEM_CELL_AGEING	Aimp1	Apoe	Atp6v0c	Atp6v0e	B2m	Bsg	Bst2	Cald1	Cd63	Cd74	Cdkn1a	Cdkn1c	Cfl1	Crip1	Cryab	Cst3	Cstb	Cyba	Ddah2	Emp3	Fam162a	Fmc1	Fth1	Gng11	Gpx1	H2-Aa	H2-Ab1	H2-Eb1	H2-Q4	Hcfc1r1	Hmgb1	Hsp90aa1	Ift27	Il3ra	Krt8	Lgals1	Ly6a	Mea1	Mfap2	Mt2	Myl12a	Ndufa4l2	Nhp2	Nupr1	Pdlim2	Pmepa1	Psmb8	Rarres2	Rbp1	Rp9	S100a10	S100a11	S100a16	S100a6	Srp14	Tmem205	Tppp3
TABULA_MURIS_SENIS_SPLEEN_CD4_POSITIVE_ALPHA_BETA_T_CELL_AGEING	https://www.gsea-msigdb.org/gsea/msigdb/mouse/geneset/TABULA_MURIS_SENIS_SPLEEN_CD4_POSITIVE_ALPHA_BETA_T_CELL_AGEING	Apoe	Arrb2	B2m	Bcl2a1b	Bcl3	Bmyc	Calm2	Cd74	Cebpb	Cfl1	Cotl1	Crlf2	Ctsb	Ctsz	Cybb	Dusp1	Fam110a	Fos	Fth1	Gpsm3	H2-D1	H2-DMa	H2-K1	H2-Q6	H3f3b	Hopx	Ier2	Ikzf2	Krt14	Krt15	Krt17	Lpxn	Ltb	Nrp1	Nt5e	Pced1b	Pglyrp1	Pkp3	Psmb8	Ptpn1	Rgs1	Rilpl2	S100a11	S100a6	Serpina3g	Sik1	Sla	Timp2	Tnfaip8	Tnfrsf1b	Traf1	Trf	Ubl3	Usp53
TABULA_MURIS_SENIS_LIVER_NK_CELL_AGEING	https://www.gsea-msigdb.org/gsea/msigdb/mouse/geneset/TABULA_MURIS_SENIS_LIVER_NK_CELL_AGEING	Bcl2a1b	Btg2	Camk2n1	Cd72	Cd74	Celf2	Ctla2a	Ctsd	Ctss	Dnajb1	Dock10	Eef1d	Eif3f	Emp3	Ets1	Fam111a	Fos	Glrx	Grb2	H2-Aa	H2-Ab1	H2-Eb1	H2-Q4	H2-Q7	H2-T23	Hsp90aa1	Icam1	Iqgap1	Jchain	Kif5b	Klf2	Kmt2e	Laptm5	Lgals1	Lgals3	Ly6a	Metrnl	Pgk1	Pglyrp1	Pim1	Pkp3	Pmf1	Ptpn22	Ptprc	Rab8b	Rack1	Rbbp7	Rgs1	Rsbn1l	S100a6	Serpina3g	Sh3glb1	Sh3kbp1	Slc38a2	Surf1	Txn1	Vim	Vps37b
TABULA_MURIS_SENIS_SPLEEN_MATURE_NK_T_CELL_AGEING	https://www.gsea-msigdb.org/gsea/msigdb/mouse/geneset/TABULA_MURIS_SENIS_SPLEEN_MATURE_NK_T_CELL_AGEING	Bcl2	Ccr5	Crip1	Ctla2a	Eef1g	Emp3	Jchain	Klf2	Lgals1	Lpin1	Ly6a	Plek	Rack1	S100a6	Serpina3g	Thap3	Txndc5	Vim
TABULA_MURIS_SENIS_LIMB_MUSCLE_B_CELL_AGEING	https://www.gsea-msigdb.org/gsea/msigdb/mouse/geneset/TABULA_MURIS_SENIS_LIMB_MUSCLE_B_CELL_AGEING	Adgre5	Anxa5	B2m	BC031181	Bcl2a1b	Bsg	Cd44	Cdkn1a	Crip1	Cst3	Cyba	Cybb	Dcn	Dnajc3	Eef1d	Ell2	Emp3	Ezr	Fgl2	Fos	Fth1	Fxyd5	H2-D1	H2-Eb1	H2-K1	H2-Q4	H2-T23	Iqgap1	Jchain	Kmt2e	Lgals1	Lgals3	Litaf	Ly6a	Mtdh	Napsa	Nop56	Nop58	Pim1	Plac8	Plek	Psap	Psmb8	Ptprc	S100a11	S100a6	Selenos	Sh3glb1	Traf1	Txn1	Txndc5	Vim	Xbp1
TABULA_MURIS_SENIS_KIDNEY_KIDNEY_PROXIMAL_CONVOLUTED_TUBULE_EPITHELIAL_CELL_AGEING	https://www.gsea-msigdb.org/gsea/msigdb/mouse/geneset/TABULA_MURIS_SENIS_KIDNEY_KIDNEY_PROXIMAL_CONVOLUTED_TUBULE_EPITHELIAL_CELL_AGEING	Acsl1	Acss1	Apoe	Ascc1	B2m	Camk2n1	Cd74	Cela1	Cnn3	Creg1	Cxxc5	Dhrs3	Dusp1	Eef1b2	Fbp2	Fos	Gabarapl1	Gatm	Gdf15	Gpx1	Gsta4	H2-Aa	H2-Ab1	H2-D1	H2-Eb1	H2-K1	H3f3b	Ldhd	Lgmn	Npl	Pakap	Psap	Rcan1	Sirpa	Slc43a2	Smim22	Snhg11	Tmem106a	Tmem37	Trf	Tstd1
ZHANG_UTERUS_C3_PROLIFERATIVE_STROMAL1_STROCXCL14_HIGH_CELL	https://www.gsea-msigdb.org/gsea/msigdb/mouse/geneset/ZHANG_UTERUS_C3_PROLIFERATIVE_STROMAL1_STROCXCL14_HIGH_CELL	Actb	B2m	Cd63	Cdkn1c	Cfh	Cmtm3	Cpe	Ctla2a	Ctsl	Fn1	Gpx3	Hes1	Igfbp7	Lgals1	Lsp1	Mfap2	Mmp11	Mylk	Npc2	Nupr1	Plac8	Pltp	Rarres2	Rbp1	Rnase4	Sparcl1	Timp2
ZHANG_UTERUS_C4_MYOFIBROBLAST	https://www.gsea-msigdb.org/gsea/msigdb/mouse/geneset/ZHANG_UTERUS_C4_MYOFIBROBLAST	Adamts1	Adamts2	Adh1	Akr1c14	Anxa1	Anxa6	Atf3	Azin1	B4galt5	Btg2	Bzw2	C1ra	C3	Cd248	Cd302	Cd34	Cd44	Cdkn1a	Ckap4	Cnn3	Col15a1	Col1a1	Col1a2	Col3a1	Col4a1	Col5a1	Col5a2	Col6a1	Col6a2	Col6a3	Cryab	Ctsk	Cttn	Cxcl16	Dcn	Dnajb1	Dpt	Ecm1	Eef1g	Egr1	Ehd2	Ezr	Fbn1	Fermt2	Fgl2	Fn1	Fos	Fstl1	Ftl1-ps1	Gja1	Gstm2	Gstm5	Hdac1	Hmox1	Hspb8	Icam1	Igf1	Itga5	Jak1	Kdelr2	Lgals1	Lox	Loxl1	Ly6a	Maff	Mmp19	Mt2	Nop58	Nr4a1	Nr4a2	Nrp1	Oaf	Oat	Ogn	P4ha1	P4hb	Pdpn	Pim1	Plat	Plpp3	Pmp22	Postn	Ppic	Prnp	Prss23	Pttg1ip	Rasd1	Rassf8	Rbbp7	Rcn1	Rpn1	S100a10	S100a11	S100a16	S100a6	Selenos	Serpinh1	Sparc	St3gal5	Tmed3	Tmem45a	Tpm2	Tubb6	Txndc5	Vim	Wsb1
TABULA_MURIS_SENIS_LUNG_CLASSICAL_MONOCYTE_AGEING	https://www.gsea-msigdb.org/gsea/msigdb/mouse/geneset/TABULA_MURIS_SENIS_LUNG_CLASSICAL_MONOCYTE_AGEING	Agpat4	Aimp1	Apoe	Aqp1	Arl6ip1	Bad	Calm2	Calm3	Cd74	Cldn5	Csf2rb	Cstb	Ctcf	Ctla2a	Ctsd	Ctsl	Cyba	Eef1b2	Eef1d	Elof1	Emg1	Emp3	F10	Fth1	Gngt2	H2-Aa	H2-Ab1	H2-DMb1	H2-Eb1	Hmgb1	Hnrnpc	Hsp90aa1	Idh3g	Ifitm1	Lgals1	Lgals3	Ly6a	Mtdh	Nap1l1	Nhp2	Nupr1	P4hb	Pgk1	Pycard	Rp9	Rpn1	S100a10	Sh3bgrl3	Siva1	Slpi	Smim11	Srsf3	Tln1	Trem2	Txn1	Uqcc3	Wfdc17
TABULA_MURIS_SENIS_THYMUS_DN4_THYMOCYTE_AGEING	https://www.gsea-msigdb.org/gsea/msigdb/mouse/geneset/TABULA_MURIS_SENIS_THYMUS_DN4_THYMOCYTE_AGEING	Apbb1ip	Arl4c	B2m	Bcl2a1b	Bsg	Bst2	Cd37	Cd74	Cfl1	Cotl1	Crip1	Crlf2	Ctla2a	Ctss	Ctsz	Cyba	Eif3f	Fbl	Fth1	Fxyd5	H2-Aa	H2-Ab1	H2-D1	H2-K1	H2-Q4	Hcst	Kbtbd11	Klf2	Ltb	Ly6a	Ly6d	Ly6e	Nap1l1	Ostf1	Pglyrp1	Pkp3	Plac8	Psmb8	Ptpn1	Rack1	S100a11	S100a6	S1pr4	Selplg	Thap3	Tln1
TABULA_MURIS_SENIS_GONADAL_ADIPOSE_TISSUE_MYELOID_CELL_AGEING	https://www.gsea-msigdb.org/gsea/msigdb/mouse/geneset/TABULA_MURIS_SENIS_GONADAL_ADIPOSE_TISSUE_MYELOID_CELL_AGEING	Apbb1ip	Apoe	Arl8a	Arrb2	Atg101	Atp6v0c	Basp1	Bcl3	Bgn	Bsg	Calm2	Cbfa2t3	Ccnd2	Cd34	Cdkn1a	Cfl1	Ckb	Clu	Col1a1	Col1a2	Col3a1	Col6a1	Col6a2	Cotl1	Crlf2	Csf2ra	Csf2rb	Ctsb	Ctsz	Cyba	Dcn	Dmkn	Dpt	Dpysl2	Dtnbp1	Dusp3	Ece1	Eif3f	Erp29	Ezr	Fam89b	Fbn1	Fstl1	Fth1	Fxyd5	Gja1	Gpsm3	Gpx3	Grb2	H2-Aa	H2-Ab1	H2-D1	H2-DMb1	H2-K1	H3f3b	Hcls1	Hilpda	Hspb1	Htra1	Ier2	Igfbp7	Igsf3	Krt14	Krt15	Krt5	Lgals3	Lmo4	Ly6a	Ly6d	Mgp	Myl12a	Nid1	Nr4a1	Ostc	Pim1	Plpp3	Ptpn1	Rack1	Rcn1	Serping1	Spag7	Sparc	Sparcl1	Spi1	Tacstd2	Vps37b	Zfp703
TABULA_MURIS_SENIS_MESENTERIC_ADIPOSE_TISSUE_MESENCHYMAL_STEM_CELL_OF_ADIPOSE_AGEING	https://www.gsea-msigdb.org/gsea/msigdb/mouse/geneset/TABULA_MURIS_SENIS_MESENTERIC_ADIPOSE_TISSUE_MESENCHYMAL_STEM_CELL_OF_ADIPOSE_AGEING	Acp1	Acsl4	Apbb1ip	Apoe	Arl4d	Arl6ip1	Arl8a	Atg101	Atoh8	B2m	Bad	Basp1	Bcl3	Bmyc	Brd3	Bsg	Bst2	Btbd2	C1qc	C3	Cald1	Calm3	Camk2n1	Cavin2	Cd248	Cd36	Cd63	Cdkn1a	Cdkn1c	Cebpb	Ces1d	Cfl1	Chsy1	Cited2	Ckb	Cmtm3	Cnnm4	Cotl1	Cryab	Cxxc5	Cyba	Ddah2	Dgat1	Dhrs3	Dnajb1	Dnajc3	Dpt	Dpysl2	Dtx3	Dusp3	Ece1	Eef1b2	Eef1d	Eif3f	Elof1	Enpp2	Eva1b	Eya2	Fam89b	Fosl2	Fxyd6	G3bp1	Gabarapl1	Gm3336	Gpx3	Grb2	Grina	H2-Ab1	H2-D1	H2-Eb1	H2-K1	H2-M3	H3f3b	Hdac7	Hebp1	Hes1	Hmox1	Hsp90aa1	Hspb1	Ier2	Ift27	Igfbp7	Igsf3	Il3ra	Inpp4a	Iqgap1	Jak1	Klf2	Klf3	Lgmn	Litaf	Lmo4	Loxl1	Lrp1	Mafb	Map7d1	Mboat7	Mcfd2	Mea1	Mfap2	Mmp11	Mtdh	Npc2	Nr3c1	Nr4a1	Nr4a2	Nsg1	Oaf	Oaz2	Pakap	Palld	Palm	Pdpn	Pim3	Plin2	Plpp3	Pltp	Plvap	Prnp	Psip1	Psmb8	Ptges	Ptgs1	Ptov1	Ptpn1	Qsox1	Rack1	Ramp2	Rarg	Rbm26	Rhoj	Rras	S100a16	Senp6	Sfrp1	Sod3	Sox9	Spin1	Ssbp3	Steap3	Tacc1	Tax1bp3	Tcf7l1	Tgfb1i1	Thbd	Tle3	Tmem263	Tnfsf12	Tns1	Tob1	Tpm2	Tppp3	Trf	Trip10	Ttyh2	Tubb6	Ubtf	Vat1	Vezf1	Vim	Xbp1	Ybx3	Zbtb7a	Zfp503	Zfp703	Zfpl1
TABULA_MURIS_SENIS_LUNG_ADVENTITIAL_CELL_AGEING	https://www.gsea-msigdb.org/gsea/msigdb/mouse/geneset/TABULA_MURIS_SENIS_LUNG_ADVENTITIAL_CELL_AGEING	Anxa1	Apoe	B2m	BC031181	Bmyc	Bsg	Bst2	Cald1	Calm2	Cd63	Cd74	Cdkn1a	Cdkn1c	Cdo1	Ces1d	Cfl1	Crlf2	Cryab	Cyba	Dhrs3	Dnajc3	Eif3f	Elof1	Emp3	Enpp2	Erp29	Fas	Fth1	Fxyd6	Gm13889	Gpx3	Grina	H2-Aa	H2-Ab1	H2-D1	H2-K1	H3f3b	Hadh	Hsp90aa1	Hspb1	Ier2	Irf8	Iscu	Litaf	Myl12a	Nsg1	Ostc	Psmb8	Rbp1	Selenos	Sod3	Tmem59	Trf	Tubb6
TABULA_MURIS_SENIS_LIMB_MUSCLE_SMOOTH_MUSCLE_CELL_AGEING	https://www.gsea-msigdb.org/gsea/msigdb/mouse/geneset/TABULA_MURIS_SENIS_LIMB_MUSCLE_SMOOTH_MUSCLE_CELL_AGEING	Anxa5	B2m	Cald1	Casp4	Cfh	Gnb4	Gng11	Gpx3	Gucy1a1	H2-D1	H2-K1	H2-Q4	Lgals3	Psmb8	Rbbp7	Rgs5	Rsu1	S100a6	Serping1	Tln1	Vat1	Zeb2
TABULA_MURIS_SENIS_HEART_AND_AORTA_LEUKOCYTE_AGEING	https://www.gsea-msigdb.org/gsea/msigdb/mouse/geneset/TABULA_MURIS_SENIS_HEART_AND_AORTA_LEUKOCYTE_AGEING	Acp5	Anxa1	Bgn	Ccl6	Ccl8	Clec4d	Dcn	Ecm1	Eef1b2	Fabp4	Fcgr2b	Fos	Fosl2	Gda	Hspb1	Icam1	Igfbp7	Itgb2	Lgals3	Lmo4	Ly6a	Mcl1	Metrnl	Mpeg1	Ms4a6d	Msrb1	Napsa	Nfkbiz	Ninj1	Nr4a1	Nupr1	Pim1	Pirb	Plek	Rack1	S100a6	Sirpb1c	Tns1	Wfdc17	Xdh
TABULA_MURIS_SENIS_KIDNEY_FENESTRATED_CELL_AGEING	https://www.gsea-msigdb.org/gsea/msigdb/mouse/geneset/TABULA_MURIS_SENIS_KIDNEY_FENESTRATED_CELL_AGEING	Apoe	B2m	Camk2n1	Cd74	Cfb	Crip1	Emp2	Fmo1	Fth1	Fxyd5	Gpx3	H2-Aa	H2-Ab1	H2-DMb1	H2-Eb1	H2-K1	Ly6a	Mal	Napsa	Plac8	Plat	Psmb8	Rassf9	S100a6	Serpine2	Spp1	Vim
ZHANG_UTERUS_C14_ENDOTHELIAL_MMRN1_HIGH_CELL	https://www.gsea-msigdb.org/gsea/msigdb/mouse/geneset/ZHANG_UTERUS_C14_ENDOTHELIAL_MMRN1_HIGH_CELL	Cav1	Cavin2	Cldn5	Ecscr	Egfl7	Esam	Fgl2	Fth1	Fxyd6	Gng11	Gngt2	Hes1	Jup	Nrp2	Olfm1	Serpine2	Timp3
TABULA_MURIS_SENIS_LIVER_MATURE_NK_T_CELL_AGEING	https://www.gsea-msigdb.org/gsea/msigdb/mouse/geneset/TABULA_MURIS_SENIS_LIVER_MATURE_NK_T_CELL_AGEING	Arrb2	Brd3	Bsg	Bst2	Cd68	Cd74	Cfl1	Cited2	Cst3	Ctsz	Dpysl2	Eef1b2	Egfl7	Eif4ebp2	Elmo2	Fcer1g	Fos	Hexb	Lgmn	Ltb	Msn	Mtdh	Plekho1	Ppip5k2	Ramac	S1pr4	Smarcc1
TABULA_MURIS_SENIS_MARROW_GRANULOCYTE_MONOCYTE_PROGENITOR_CELL_AGEING	https://www.gsea-msigdb.org/gsea/msigdb/mouse/geneset/TABULA_MURIS_SENIS_MARROW_GRANULOCYTE_MONOCYTE_PROGENITOR_CELL_AGEING	1810009A15Rik	5031439G07Rik	Apbb1ip	Apoe	Arrb2	B2m	Bad	Brd3	Bsg	Cfap298	Cfl1	Chchd4	Crlf2	Egfl7	Elof1	Endog	Fth1	Fxyd5	Grb2	Gstt3	H2-Aa	H2-Ab1	H2-DMa	H2-Eb1	H2-Q6	Ift27	Mea1	Psmb8	Rp9	Sdr39u1	Spi1	Uvssa	Was	Zfpl1
TABULA_MURIS_SENIS_MARROW_HEMATOPOIETIC_PRECURSOR_CELL_AGEING	https://www.gsea-msigdb.org/gsea/msigdb/mouse/geneset/TABULA_MURIS_SENIS_MARROW_HEMATOPOIETIC_PRECURSOR_CELL_AGEING	Alox5ap	Anxa1	B2m	Bcl2a1b	Ccl6	Cd24a	Cd52	Cd74	Cnn2	Ctsb	Cyba	Glrx	Gpsm3	Grina	H2-Aa	H2-Ab1	H2-D1	H2-Eb1	H2-K1	H2-Q4	Hcst	Itgb2	Lcn2	Lgals3	Lsp1	Ltb	Ltf	Ly6a	Lyz1	Msrb1	Ostf1	Pglyrp1	S100a11	S100a6	Serpina3g	Slfn2	Slpi	Tyrobp	Vsir
ZHANG_UTERUS_C0_SECRETORY_STROMAL3_NPPC_HIGH_CELL	https://www.gsea-msigdb.org/gsea/msigdb/mouse/geneset/ZHANG_UTERUS_C0_SECRETORY_STROMAL3_NPPC_HIGH_CELL	Adamts2	Akr1c14	Aldh1a1	Anxa1	Anxa5	Anxa6	Aqp1	Arl4c	Axl	Bst2	Btg2	C1ra	Cald1	Cav1	Cd164	Cd248	Cd34	Ckap4	Ckb	Cnn3	Col15a1	Col18a1	Col1a1	Col1a2	Col3a1	Col4a1	Col4a2	Col5a1	Col5a2	Col6a1	Col6a2	Col6a3	Cryab	Cstb	Ctsh	Dap	Dcn	Dnajb1	Dusp1	Eef1g	Egr1	Ehd2	Emb	Fbn1	Fermt2	Fn1	Fos	Fstl1	Ftl1-ps1	Gja1	Herpud1	Hspb8	Htra1	Ier2	Igf1	Ilk	Itga5	Kdelr2	Kdelr3	Lgals1	Lox	Loxl1	Lrig1	Lrp1	Mfge8	Mmp19	Myl12a	Oaf	Ogn	P4hb	Palld	Phlda1	Pim1	Pim3	Plod1	Plpp3	Ppic	Prss23	Qpct	Ramp2	Ramp3	Rasd1	Rcn1	Rhoj	Rpn1	S100a10	S100a16	S100a6	Sdc1	Selenos	Serpinh1	Sparc	Steap3	Tmed3	Tmem100	Tpm2	Tppp3	Tubb6	Txndc5	Vim	Wipi1	Xbp1
TABULA_MURIS_SENIS_MARROW_GRANULOCYTOPOIETIC_CELL_AGEING	https://www.gsea-msigdb.org/gsea/msigdb/mouse/geneset/TABULA_MURIS_SENIS_MARROW_GRANULOCYTOPOIETIC_CELL_AGEING	AA467197	Alox5ap	Anxa1	Apoe	Arhgdib	Arl6ip1	Arrb2	Bsg	Cd177	Cd52	Cd63	Clec12a	Cpne3	Cyba	Cybb	Emp3	Fcer1g	Fth1	Fxyd5	Gpsm3	Gpx1	Grina	H2-Aa	H2-Eb1	Hcst	Jchain	Lcn2	Lgals3	Ltf	Lyz1	Msrb1	Pglyrp1	Rgcc	S100a11	S100a6	Slpi	Spi1	Tmed3	Tyrobp
ZHANG_UTERUS_C2_SECRETORY_STROMAL3_RAMP3_HIGH_CELL	https://www.gsea-msigdb.org/gsea/msigdb/mouse/geneset/ZHANG_UTERUS_C2_SECRETORY_STROMAL3_RAMP3_HIGH_CELL	Anxa1	Anxa5	Arl4c	Atp6v0d1	Axl	Bst2	Cald1	Cd164	Cd248	Cd34	Ckap4	Ckb	Col15a1	Col1a1	Col1a2	Col3a1	Col5a1	Col5a2	Col6a1	Col6a2	Col6a3	Cryab	Cstb	Dap	Dcn	Dnajb1	Dusp1	Eef1g	Egr1	Emb	Fbn1	Fn1	Fos	Fstl1	Ftl1-ps1	Gja1	Herpud1	Hspa1b	Htra1	Ier2	Igf1	Igfbp5	Ilk	Kdelr2	Kdelr3	Lgals1	Lox	Lrp1	Mfge8	Mmp19	Myl12a	Ogn	P4hb	Ppic	Prss23	Pttg1ip	Ramp2	Ramp3	Rasd1	Rcn1	S100a16	Sdc1	Selenos	Serpinh1	Sparc	Tmed3	Tppp3	Tubb6	Vim	Wipi1
TABULA_MURIS_SENIS_HEART_VALVE_CELL_AGEING	https://www.gsea-msigdb.org/gsea/msigdb/mouse/geneset/TABULA_MURIS_SENIS_HEART_VALVE_CELL_AGEING	Anxa5	Apoe	Arl8a	Atp6v0c	Brd3	Cfl1	Cmtm3	Ctsd	Dcn	Ddah2	Dpysl2	Dtx3	Ednrb	Ehd4	Fos	Gm13889	H2-D1	Hes1	Hexb	Ilk	Lgmn	Mcfd2	Ndufa4l2	Nr4a1	Oaz2	Phlda1	Pkdcc	Plce1	Rem1	Tcf7l1	Tgfb1i1	Tnfsf12	Txnl1	Vim
TABULA_MURIS_SENIS_HEART_AND_AORTA_ENDOTHELIAL_CELL_OF_CORONARY_ARTERY_AGEING	https://www.gsea-msigdb.org/gsea/msigdb/mouse/geneset/TABULA_MURIS_SENIS_HEART_AND_AORTA_ENDOTHELIAL_CELL_OF_CORONARY_ARTERY_AGEING	AU021092	Adam15	Akap12	Ankrd37	Anxa7	B2m	Btg2	Camk2n1	Cd36	Cd74	Cdh13	Cdkn1a	Cldn5	Clec1a	Clu	Crip1	Ctla2a	Ctsd	Cxcl12	Dcn	Dnajc3	Eef1d	Ehd4	Emp2	Eng	Epas1	Esam	Fas	Flt1	Fmo1	Fmo2	Fos	Galnt18	Gda	Gngt2	Gpihbp1	Gstm2	H2-Aa	H2-Ab1	H2-D1	H2-K1	H2-Q4	H2-T23	Hey1	Hsp90aa1	Icam1	Id1	Kif5b	Klf3	Litaf	Lnx1	Lpl	Ly6a	Maff	Mcam	Mfge8	Mgll	Pecam1	Pim3	Pkp4	Plat	Psap	Psmb8	Pxdc1	Rassf9	S100a6	Sh3bp5	Slc38a2	Slc43a3	Slfn2	Sox18	Stmn2	Tbx3	Tmem140	Tppp3	Vim	Xdh
TABULA_MURIS_SENIS_SUBCUTANEOUS_ADIPOSE_TISSUE_MYELOID_CELL_AGEING	https://www.gsea-msigdb.org/gsea/msigdb/mouse/geneset/TABULA_MURIS_SENIS_SUBCUTANEOUS_ADIPOSE_TISSUE_MYELOID_CELL_AGEING	Adgre5	Agpat4	Apbb1ip	Arl8a	Arrb2	B4galnt1	Bcl3	Cbfa2t3	Cdc42ep2	Cdkn1a	Ceacam1	Cebpb	Cfl1	Cnnm4	Coro1a	Cotl1	Crlf2	Csf2ra	Cyba	Cybb	Dcn	Dusp3	Eif3f	Emilin2	Ezr	Fgr	Flna	Fn1	Fosl2	Gngt2	Gpx3	Grb2	Hck	Hcls1	Ier2	Lcn2	Lmo4	Lrp1	Lsp1	Mbp	Mgp	Msn	Napsa	Nfkbiz	Nr4a1	Nupr1	Pakap	Pglyrp1	Pim1	Pim3	Plaur	Ppp1r18	Prkcd	Ptpn1	Ptpre	Rack1	Rgcc	Rilpl2	Rnf149	Rras	Sirpb1c	Smpdl3b	Spag9	Sparc	Spi1	Tgif1	Tln1	Tppp3	Traf1	Vps37b	Wfdc2
TABULA_MURIS_SENIS_MARROW_NK_CELL_AGEING	https://www.gsea-msigdb.org/gsea/msigdb/mouse/geneset/TABULA_MURIS_SENIS_MARROW_NK_CELL_AGEING	1810009A15Rik	2310039H08Rik	2310061I04Rik	2510002D24Rik	Abcg1	Abi3	Apbb1ip	Apoe	Arhgdib	Arpc5l	Arrb2	Atp6v0e	Atp6v1g1	B2m	BC031181	Bag1	Bcl2a1b	Bnip3l	Bsg	Calm3	Cd37	Cd63	Cd74	Cfl1	Cib1	Ckb	Clpp	Cotl1	Crlf2	Cst3	Cstb	Ctss	Cyba	Dguok	Dpm1	Dtnbp1	Eef1d	Eif3f	Elof1	Emp3	Fam89b	Fcer1g	Fcgr4	Flna	Fth1	Fxyd5	Glipr1	Gpsm3	Gpx1	Grina	H2-Ab1	H2-Eb1	H3f3b	Hcfc1r1	Ilkap	Jchain	Lcn2	Lgals3	Lsp1	Ltb	Mea1	Mettl26	Mfsd10	Mmp9	Npc2	Ostc	Pglyrp1	Ppp1r18	Psmb8	Pts	Rhog	Rilpl2	Rp9	Rpp21	S100a11	S100a6	S1pr4	Selenos	Slpi	Snrpa1	Spi1	Srp14	Surf1	Tm2d3	Tmem147	Tnfaip8l2	Txn1	Utp11	Utp3	Wfdc17	Zdhhc4
TABULA_MURIS_SENIS_MAMMARY_GLAND_STROMAL_CELL_AGEING	https://www.gsea-msigdb.org/gsea/msigdb/mouse/geneset/TABULA_MURIS_SENIS_MAMMARY_GLAND_STROMAL_CELL_AGEING	Actb	Angptl2	Anpep	Anxa1	Apoe	Atf3	Bnip3l	Bsg	Btg2	C3	Calm3	Camk2n1	Cd248	Cd34	Cdkn1a	Cfb	Col4a1	Crip1	Cst3	Cyba	Dcn	Ddah2	Dmkn	Dpt	Dpysl2	Dusp1	Ecm1	Egr1	Ehd2	Emilin2	Emp3	Fbn1	Fhl1	Fos	Fxyd5	Gm2a	Gngt2	Gpnmb	Gpx3	Grn	H2-D1	H2-K1	Hcfc1r1	Hexa	Hmgb1	Ier2	Ifngr1	Igfbp5	Il11ra1	Klf2	Lamp1	Lgals1	Loxl1	Lrp1	Lsp1	Ly6a	Mcl1	Nfix	Nfkbiz	Nr4a1	Ogn	Ostc	Pam	Pcolce2	Pdlim2	Pltp	Prnp	Prrx1	Prss23	Ptges	Ptov1	Ramp2	Rarres2	Rnase4	S100a11	S100a16	S100a6	Scara3	Serping1	Slc43a3	Smim11	Smpd3	Sod3	Sparcl1	Srp14	Thbd	Timp2	Timp3	Tmed3	Tmem100	Tmem147	Tnfsf12	Tppp3	Tsc22d3	Zfp385a
TABULA_MURIS_SENIS_MARROW_NAIVE_B_CELL_AGEING	https://www.gsea-msigdb.org/gsea/msigdb/mouse/geneset/TABULA_MURIS_SENIS_MARROW_NAIVE_B_CELL_AGEING	Adk	Anxa5	Apoe	B2m	Bsg	Calm2	Cd72	Cfl1	Cotl1	Creg1	Crlf2	Cst3	Ctsb	Ctsz	Cyba	Dok3	Eef1d	Eif3f	Emp3	Fth1	Grb2	Grina	Grn	Gsto1	H2-D1	H2-K1	Herpud1	Ifitm1	Jchain	Lat2	Lgals1	Lgals3	Litaf	Lsp1	Ms4a6c	Mtdh	Nap1l1	Napsa	Ndufv2	Nhp2	Npc2	Pafah1b3	Psmb8	Ptpn1	Pycard	Rack1	Rsu1	S100a6	Slpi	Tmed3	Tnfaip8	Txn1	Tyms	Tyrobp	Vdac3	Vim
TABULA_MURIS_SENIS_GONADAL_ADIPOSE_TISSUE_MESENCHYMAL_STEM_CELL_OF_ADIPOSE_AGEING	https://www.gsea-msigdb.org/gsea/msigdb/mouse/geneset/TABULA_MURIS_SENIS_GONADAL_ADIPOSE_TISSUE_MESENCHYMAL_STEM_CELL_OF_ADIPOSE_AGEING	Acvrl1	Angptl2	Anxa1	Anxa8	Apbb1ip	Apoe	Arl6ip1	Arl8a	Atg101	Atp6v0c	Atp6v1g1	B2m	Bag1	Basp1	Bcl3	Brd3	Bsg	Bst2	C1qb	C3	Cald1	Calm3	Camk1	Camk2n1	Casp4	Cd248	Cd52	Cd63	Cd74	Cdc42ep5	Cdkn1a	Cdkn1c	Cebpb	Ces1d	Cfl1	Clu	Cmtm3	Coro1a	Cotl1	Cryab	Ctsb	Ctss	Ctsz	Cyba	Cys1	Dcn	Ddah2	Dhrs3	Dmkn	Dnajb1	Dpp4	Dpt	Dpysl2	Dpysl3	Dtnbp1	Dtx3	Dusp3	Ece1	Ecm1	Eef1d	Eif3f	Eif6	Elof1	Erp29	Ets1	Eya2	Fam89b	Fcgr3	Fos	Fosl2	Fth1	Gabarapl1	Gngt2	Gpnmb	Gprc5b	Gpsm3	Gpx3	Grina	H2-Aa	H2-Ab1	H2-D1	H2-Eb1	H2-K1	H2-M3	H2-T23	H3f3b	Hmgb1	Hs3st1	Hsp90aa1	Icam1	Idh3b	Ier2	Ift27	Igfbp7	Il11ra1	Il3ra	Irf7	Jak1	Klf2	Kmt2e	Krt14	Krt15	Krt17	Lcn2	Lgals3	Lgmn	Litaf	Lmo4	Lrp1	Lsp1	Lurap1l	Ly6a	Ly6e	Mboat7	Mbp	Mea1	Metrnl	Mfge8	Mitf	Mmp11	Nfix	Nfkbiz	Npc2	Nsg1	Ntan1	Oaf	Oaz2	Ostc	Ostf1	Palm	Pcolce2	Pdlim2	Pdpn	Pim1	Plin2	Pltp	Prnp	Prrx1	Psip1	Psmb8	Ptov1	Ptpn1	Qpct	Rack1	Ramp2	Rarres2	Rbm26	Renbp	Retnla	Rhog	Rnase4	Rras	S100a16	Scara3	Senp6	Sfxn1	Slc43a3	Slfn5	Sod3	Spag7	Srp14	Ssbp3	St3gal6	Steap3	Tax1bp3	Tcf7l1	Tcn2	Tgfb1i1	Thbd	Timp3	Tmem106a	Tmem88	Tnfsf12	Tppp3	Trim47	Ttyh2	Usp18	Vat1	Ybx3	Zbtb7a	Zfp503	Zfpl1
TABULA_MURIS_SENIS_SUBCUTANEOUS_ADIPOSE_TISSUE_MESENCHYMAL_STEM_CELL_OF_ADIPOSE_AGEING	https://www.gsea-msigdb.org/gsea/msigdb/mouse/geneset/TABULA_MURIS_SENIS_SUBCUTANEOUS_ADIPOSE_TISSUE_MESENCHYMAL_STEM_CELL_OF_ADIPOSE_AGEING	Akap12	Anxa8	Apbb1ip	Apoe	Arl8a	Atp6v0c	Basp1	Bgn	Bsg	Btg2	C1qa	C1qb	C1qc	Camk2n1	Cd74	Cdkn1a	Cdkn1c	Cfh	Cfl1	Clu	Cotl1	Cst3	Ctss	Cxcl12	Cyba	Ddah2	Dhrs3	Dmkn	Dpt	Dpysl2	Dtnbp1	Dusp3	Ece1	Ecm1	F3	Fos	Fosl2	Fxyd5	Gabarapl1	Gpnmb	Gpx3	Grina	H2-Aa	H2-Ab1	Hmgcs1	Ier2	Igfbp3	Il3ra	Klf2	Krt14	Mafb	Mfge8	Mgp	Mmp11	Nfix	Nr3c1	Nr4a1	Nsg1	Palm	Pdlim2	Pdpn	Phlda1	Plpp3	Pltp	Pmepa1	Prnp	Prrx1	Ptgs1	Ptov1	Rack1	Ramp2	Rarg	Rarres2	Rbm26	Rbp1	Rras	Selplg	Senp6	Sfrp1	Sparcl1	Ssbp3	Tacc1	Tcf7l1	Tgfbi	Thbd	Timp3	Tnfsf12	Tppp3	Vat1	Zfp385a
TABULA_MURIS_SENIS_MESENTERIC_ADIPOSE_TISSUE_ENDOTHELIAL_CELL_AGEING	https://www.gsea-msigdb.org/gsea/msigdb/mouse/geneset/TABULA_MURIS_SENIS_MESENTERIC_ADIPOSE_TISSUE_ENDOTHELIAL_CELL_AGEING	Bsg	Cd74	Cfl1	Cldn5	Col18a1	Dcn	Dhrs3	Dpt	Dpysl2	Dusp3	Gpx3	H2-Aa	H2-Ab1	Hexb	Mgp	Msn	Rbm26	Sox18	Tcf7l1	Thbd	Tnfsf12	Ushbp1
TABULA_MURIS_SENIS_MESENTERIC_ADIPOSE_TISSUE_B_CELL_AGEING	https://www.gsea-msigdb.org/gsea/msigdb/mouse/geneset/TABULA_MURIS_SENIS_MESENTERIC_ADIPOSE_TISSUE_B_CELL_AGEING	Abi3	Apoe	Bsg	C1qa	C1qb	C1qc	Cd74	Cfl1	Cotl1	Crlf2	Csf1r	Cst3	Dcn	Dpt	Dpysl2	Eng	Esam	Fos	H2-K1	H2-Q6	Hexb	Ier2	Krt14	Krt15	Lgals1	Mbp	Ptpn1	Rbm26	S1pr4	Serping1	Sparc	Vps37b
TABULA_MURIS_SENIS_BROWN_ADIPOSE_TISSUE_T_CELL_AGEING	https://www.gsea-msigdb.org/gsea/msigdb/mouse/geneset/TABULA_MURIS_SENIS_BROWN_ADIPOSE_TISSUE_T_CELL_AGEING	Acss1	Apbb1ip	Apoe	Areg	Cfl1	Ckb	Clu	Cotl1	Crip1	Cst3	Ctla2a	Ctsl	Ctsz	Cyba	Fxyd5	Grb2	Grn	Lamp1	Lgals1	Ly6a	Plod1	S100a10	S100a11	S100a6	Sparc	Timp2	Tmed3	Tppp3	Vim	Wdr3	Zfand2a
TABULA_MURIS_SENIS_LUNG_FIBROBLAST_OF_LUNG_AGEING	https://www.gsea-msigdb.org/gsea/msigdb/mouse/geneset/TABULA_MURIS_SENIS_LUNG_FIBROBLAST_OF_LUNG_AGEING	Anxa1	Apoe	Atf3	B2m	Bsg	Bst2	C3	Cd302	Cd63	Cd74	Cdkn1a	Cdo1	Cfb	Cfl1	Cryab	Ctsl	Ctsz	Cyba	Ddah2	Dnajc1	Dnajc3	Dpm1	Eif3f	Epas1	Fermt2	Fmo2	Fth1	G0s2	Gpx3	Grina	Gstm2	H2-Ab1	H2-D1	H2-Eb1	H2-K1	H2-Q4	H3f3b	Hadh	Hebp1	Hes1	Hilpda	Hoxa5	Hsp90aa1	Hspb1	Ilk	Kif5b	Ly6a	Ly6e	Mfap4	Mgll	Mtdh	Myl12a	Nap1l1	Ndufs2	Nr4a1	Pdlim2	Plpp3	Ppp1r14a	Psmb8	Ramp2	Rarres2	Rras	Selenos	Serping1	Sh3glb1	Snhg11	Spint2	Srp14	Tln1	Tmed3	Trf	Tyrobp	Vdac3
TABULA_MURIS_SENIS_LUNG_CD4_POSITIVE_ALPHA_BETA_T_CELL_AGEING	https://www.gsea-msigdb.org/gsea/msigdb/mouse/geneset/TABULA_MURIS_SENIS_LUNG_CD4_POSITIVE_ALPHA_BETA_T_CELL_AGEING	B2m	Bcl2a1b	Bst2	Cd48	Cd74	Clint1	Crip1	Ctla2a	Cyba	Emp3	H2-D1	H2-K1	H2-Q4	Hcst	Hsp90aa1	Ier2	Ifngr1	Il10rb	Iqgap1	Lgals1	Lgals3	Lpxn	Lsp1	Ly6a	Ly6e	Nr3c1	Pgam1	Pglyrp1	Pkp3	Psmb8	Rgs1	S100a10	S100a11	S100a6	Selplg	Serpina3g	Sftpc	Sh3glb1	Txn1	Vim
TABULA_MURIS_SENIS_SPLEEN_T_CELL_AGEING	https://www.gsea-msigdb.org/gsea/msigdb/mouse/geneset/TABULA_MURIS_SENIS_SPLEEN_T_CELL_AGEING	Apoe	Arhgap31	B2m	Bcl2a1b	Bsg	Calm2	Cd44	Cd74	Cd83	Cd84	Celf2	Crlf2	Cst3	Ctsb	Ctss	Dusp1	Fth1	Gimap1	Glrx	H2-Ab1	H2-D1	H2-K1	H2-Q4	H3f3b	Hmgb1	Hsp90aa1	Ikzf2	Jchain	Laptm5	Lbh	Lcp2	Lgals1	Lpxn	Ly6a	Nrp1	Pgam1	Pglyrp1	Pim1	Pkp3	Psmb8	Ptpn1	Ptpn22	Rabgap1l	Rilpl2	S100a10	S100a11	S100a6	Sdcbp2	Serpina3g	Sh3bgrl	Sh3glb1	Sla	Tbc1d4	Tiam1	Timp2	Tnfaip8	Tnfrsf1b	Traf1	Txn1	Vim
TABULA_MURIS_SENIS_BRAIN_MYELOID_MACROPHAGE_AGEING	https://www.gsea-msigdb.org/gsea/msigdb/mouse/geneset/TABULA_MURIS_SENIS_BRAIN_MYELOID_MACROPHAGE_AGEING	Alox5ap	Cfl1	Col1a2	Cotl1	Csf2ra	Cyba	Dcn	Fkbp5	Lat2	Mgp	Ms4a7	Pld3	Psmb8	Slco2b1	Sparc	Spi1
TABULA_MURIS_SENIS_LIMB_MUSCLE_MACROPHAGE_AGEING	https://www.gsea-msigdb.org/gsea/msigdb/mouse/geneset/TABULA_MURIS_SENIS_LIMB_MUSCLE_MACROPHAGE_AGEING	Agpat4	Anxa1	C3	Ccr2	Cd24a	Cd52	Cd74	Coro1a	Csf2rb	Ctss	Cyba	Eif3f	Emb	Ezr	Fxyd5	Gda	Gm2a	H2-Aa	H2-Ab1	H2-DMa	H2-DMb1	H2-Eb1	Ifngr1	Itgb2	Lgals3	Lmo4	Mpeg1	Msrb1	Myo1g	Napsa	Pgk1	Plac8	Psap	Psmb8	Ptprc	Ramp3	Retnla	S100a11	S100a6
TABULA_MURIS_SENIS_MARROW_GRANULOCYTE_AGEING	https://www.gsea-msigdb.org/gsea/msigdb/mouse/geneset/TABULA_MURIS_SENIS_MARROW_GRANULOCYTE_AGEING	Alox5ap	Arrb2	B2m	Ccl6	Cd52	Cd63	Cfl1	Coro1a	Cotl1	Cyba	Emp3	Fcer1g	Fxyd5	H2-D1	H2-K1	H3f3b	Jchain	Klf2	Lcn2	Lgals3	Lsp1	Pglyrp1	S100a11	S100a6	Slpi	Spi1	Tyrobp
TABULA_MURIS_SENIS_MESENTERIC_ADIPOSE_TISSUE_CD4_POSITIVE_ALPHA_BETA_T_CELL_AGEING	https://www.gsea-msigdb.org/gsea/msigdb/mouse/geneset/TABULA_MURIS_SENIS_MESENTERIC_ADIPOSE_TISSUE_CD4_POSITIVE_ALPHA_BETA_T_CELL_AGEING	Apbb1ip	Arrb2	B2m	C1qa	Cebpb	Cfl1	Cotl1	Cst3	Ctsb	Ctsd	Dcn	Dpysl2	Grn	H2-Q6	Hexb	Ier2	Lamp1	Lgmn	Ltb	Mgp	Nrp1	Rbm26	Senp6	Sparc	Vps37b
TABULA_MURIS_SENIS_MAMMARY_GLAND_ENDOTHELIAL_CELL_AGEING	https://www.gsea-msigdb.org/gsea/msigdb/mouse/geneset/TABULA_MURIS_SENIS_MAMMARY_GLAND_ENDOTHELIAL_CELL_AGEING	Acat1	Ace	Acer2	Adam15	Adamts1	Adgrl4	Anxa5	Apoe	Aqp1	Arap3	Atf3	Atp6v0e	Atp6v1g1	BC031181	Bag1	Bnip3l	Bsg	Btg2	Calm3	Cav1	Cavin2	Ccnd2	Cd2ap	Cd34	Cdkn1a	Cfl1	Cnn2	Cops6	Cst3	Ctsz	Cxcl12	Cyba	Dnajc3	Dpysl2	Dusp3	Egfl7	Egr1	Ehd2	Epas1	Esam	Fabp5	Fam174a	Fbln5	Fli1	Flna	Fmc1	Fmo1	Fn1	Fos	Fth1	Gda	Gng11	Gpihbp1	Gpx3	Grn	Gtf2a2	Hip1	Hmgb1	Icam2	Ifngr1	Irf8	Iscu	Jam2	Jup	Kank3	Klf2	Lamb2	Lamp1	Lgals1	Lims2	Ly6a	Ly6e	Mgll	Mpzl1	Mylk	Ndufa9	Ndufv2	Nectin2	Nrp1	Ntan1	Oaz2	Ostc	Ostf1	Palmd	Pam	Pbrm1	Pde2a	Pigp	Pltp	Podxl	Prss23	Psap	Ptprb	Ptprm	Ramp2	Rras	Rsu1	Rtl8b	S100a16	S100a6	Scarb1	Sec14l1	Sh3bgrl3	Sh3bp5	Slc48a1	Smagp	Smim11	Snrk	Spag7	Sparcl1	Spint2	Srp14	Stmn2	Timp3	Tmed3	Tmem147	Tmem59	Tnfsf12	Tns1	Tob1	Tspan7	Ushbp1	Vat1
TABULA_MURIS_SENIS_LIMB_MUSCLE_ENDOTHELIAL_CELL_AGEING	https://www.gsea-msigdb.org/gsea/msigdb/mouse/geneset/TABULA_MURIS_SENIS_LIMB_MUSCLE_ENDOTHELIAL_CELL_AGEING	Arl6ip1	Atf3	B2m	Bst2	Ccnd2	Cd274	Cd36	Cd74	Cdkn1a	Clic5	Crip1	Cxcl12	Egr1	Emp2	Fmo2	Gbp3	Grina	H2-Aa	H2-Ab1	H2-D1	H2-Eb1	H2-K1	H2-Q4	H2-T23	Hsp90aa1	Icam2	Irf8	Jam2	Kdr	Kitl	Klf2	Lgals3	Ly6a	Mgll	Nop58	Oat	Palmd	Ppa1	Psmb8	S100a6	Slfn2	Slfn5	Stmn2	Xdh
TABULA_MURIS_SENIS_SUBCUTANEOUS_ADIPOSE_TISSUE_B_CELL_AGEING	https://www.gsea-msigdb.org/gsea/msigdb/mouse/geneset/TABULA_MURIS_SENIS_SUBCUTANEOUS_ADIPOSE_TISSUE_B_CELL_AGEING	Anxa1	Anxa5	Apoe	Atf3	Bsg	Ccnd2	Cd36	Cd44	Cfl1	Crip1	Crlf2	Cst3	Ctsb	Ctsd	Ctsh	Cyba	Emp3	Ergic1	Fos	Gns	Grn	H2-Q6	Hck	Hexb	Ier2	Jchain	Klf2	Krt14	Lgals1	Lgmn	Mcl1	Mcu	Ms4a6c	Nap1l1	Npc2	Pafah1b3	Pmaip1	Prss23	Psap	Ptpn1	Rilpl2	S100a6	Sparc	Tcirg1	Tppp3	Tyrobp	Vim
TABULA_MURIS_SENIS_MESENTERIC_ADIPOSE_TISSUE_MACROPHAGE_AGEING	https://www.gsea-msigdb.org/gsea/msigdb/mouse/geneset/TABULA_MURIS_SENIS_MESENTERIC_ADIPOSE_TISSUE_MACROPHAGE_AGEING	Apoe	Arl8a	Arrb2	Blvra	Cfl1	Cotl1	Crlf2	Csf2ra	Cyba	Cyth4	Dcn	Dpt	Dpysl2	Emp3	Gpx3	Hcls1	Lad1	Lgals3	Nr4a1	Pmp22	Psap	Sparc	Spi1	Timp3
TABULA_MURIS_SENIS_KIDNEY_KIDNEY_CORTEX_ARTERY_CELL_AGEING	https://www.gsea-msigdb.org/gsea/msigdb/mouse/geneset/TABULA_MURIS_SENIS_KIDNEY_KIDNEY_CORTEX_ARTERY_CELL_AGEING	Apoe	B2m	Cd74	Ctla2a	Eng	Epas1	Fth1	Gpx3	H2-Aa	H2-Ab1	H2-Eb1	H2-K1	Mcam	Napsa	Pcolce2	Plac8	Syne1	Timp3
TABULA_MURIS_SENIS_LUNG_NON_CLASSICAL_MONOCYTE_AGEING	https://www.gsea-msigdb.org/gsea/msigdb/mouse/geneset/TABULA_MURIS_SENIS_LUNG_NON_CLASSICAL_MONOCYTE_AGEING	Apoe	Cd52	Cd74	Cfh	Cyba	Cybb	Fcer1g	Fcgr4	Fth1	Gda	H2-Aa	H2-Ab1	H2-Eb1	Ly6a	Ms4a6c	Pla2g7	Slpi	Txn1
ZHANG_UTERUS_C1_PROLIFERATIVE_STROMAL1_MGP_HIGH_CELL	https://www.gsea-msigdb.org/gsea/msigdb/mouse/geneset/ZHANG_UTERUS_C1_PROLIFERATIVE_STROMAL1_MGP_HIGH_CELL	Adamts2	Adh1	Angptl2	Anxa1	Anxa5	Arl4c	Atp6v0d1	Axl	Bgn	Bst2	Cald1	Cd164	Cd248	Cd34	Cd63	Cdkn1c	Ckap4	Ckb	Cmtm3	Col15a1	Col1a1	Col1a2	Col3a1	Col5a1	Col5a2	Col6a1	Col6a2	Col6a3	Cpe	Cryab	Cst3	Cstb	Ctla2a	Ctsk	Ctsl	Cxcl12	Dap	Dcn	Dnajb1	Dpt	Dusp1	Eef1g	Egr1	Emb	Fbn1	Fn1	Fos	Fstl1	Ftl1-ps1	Gja1	Gpx3	Herpud1	Hes1	Hspa1b	Htra1	Ier2	Igf1	Igfbp3	Igfbp5	Ilk	Kdelr2	Kdelr3	Lgals1	Lox	Lrp1	Lsp1	Mfap2	Mfap4	Mfge8	Mgp	Mmp11	Mmp19	Myl12a	Npc2	Ogn	P4hb	Pltp	Ppic	Prss23	Pttg1ip	Ramp2	Ramp3	Rarres2	Rasd1	Rbp1	Rcn1	Rnase4	S100a16	Scpep1	Sdc1	Selenos	Serping1	Serpinh1	Sparc	Sparcl1	Timp2	Tmed3	Tppp3	Tubb6	Vat1	Vim	Wipi1
TABULA_MURIS_SENIS_HEART_ENDOTHELIAL_CELL_OF_CORONARY_ARTERY_AGEING	https://www.gsea-msigdb.org/gsea/msigdb/mouse/geneset/TABULA_MURIS_SENIS_HEART_ENDOTHELIAL_CELL_OF_CORONARY_ARTERY_AGEING	Abi3	Apoe	Atf3	Bsg	C1qb	Calm2	Cd74	Cfl1	Ckb	Cldn5	Clu	Ctsd	Dcn	Dpysl2	Dusp1	Ece1	Ecm1	Egfl7	Eif3f	Fos	Gstm2	H2-Aa	H2-Ab1	H2-D1	H2-Eb1	H2-K1	H2-Q6	H3f3b	Hexb	Icam2	Ier2	Igfbp7	Klf2	Lgmn	Mgll	Mgp	Nr4a1	S100a6	Smagp	Spag7	Stmn2	Tgfb1i1	Tppp3	Trf	Vim
ZHANG_UTERUS_C10_STROMAL2_RETNLG_HIGH_CELL	https://www.gsea-msigdb.org/gsea/msigdb/mouse/geneset/ZHANG_UTERUS_C10_STROMAL2_RETNLG_HIGH_CELL	Actb	Adam8	Alox5ap	Antxr2	Basp1	Ccl6	Cd24a	Cd52	Cebpb	Coro1a	Csf2rb	Cxcr4	Cybb	Fth1	G0s2	Grina	Il1rn	Laptm5	Mcl1	Msrb1	Pla2g7	Plek	Rgs1	Tyrobp
TABULA_MURIS_SENIS_BROWN_ADIPOSE_TISSUE_MYELOID_CELL_AGEING	https://www.gsea-msigdb.org/gsea/msigdb/mouse/geneset/TABULA_MURIS_SENIS_BROWN_ADIPOSE_TISSUE_MYELOID_CELL_AGEING	Abhd12	Abi3	Ace	Apbb1ip	Apoe	Arrb2	Asph	Atp1a1	Bsg	C1qa	C1qb	C1qc	Calm2	Calm3	Cd274	Cd36	Cd74	Cfl1	Ckb	Crlf2	Csf1r	Csf2ra	Cst3	Cxcr4	Dcn	Dock2	Dok1	Dpt	Dpysl2	Egr1	Gns	Gpsm3	Gpx3	H2-Aa	H2-Ab1	H2-Eb1	H2-Q6	Hexb	Ier2	Klf2	Krt15	Lgmn	Lmo4	Ly6a	Lyz1	Map3k5	Mbp	Mtdh	Nfkbiz	Pmaip1	Ppm1g	Ppp1r18	Ppp4r3a	Prkcb	Ptp4a3	Rara	Runx1	Serping1	Sgpl1	Sik1	Slc43a3	Sparc	Sparcl1	Traf1	Trf	Vamp4	Zc3h15	Zfp703
TABULA_MURIS_SENIS_LUNG_INTERMEDIATE_MONOCYTE_AGEING	https://www.gsea-msigdb.org/gsea/msigdb/mouse/geneset/TABULA_MURIS_SENIS_LUNG_INTERMEDIATE_MONOCYTE_AGEING	Acp5	Agpat4	Aimp1	Apoe	Bcl2a1b	Bcl3	C3	Ccl9	Cd52	Cir1	Clec4d	Creg1	Csf2rb	Cstb	Ctla2a	Ctsd	Ctsl	Cyba	Cybb	Eef1b2	Eef1d	Emb	Emg1	F10	Fam111a	Fas	Fcgr4	Fermt3	Fn1	Fth1	Grina	Hacd4	Hck	Hcst	Ifitm1	Iqgap1	Jak1	Kif5b	Lgals1	Lgals3	Lmo4	Ly6a	Macf1	Ms4a6d	Nhp2	P4hb	Pbx1	Pgk1	Pirb	Plek	Prorsd1	Ptpn1	Pycard	Rassf4	Rilpl2	Rp9	Rpp21	S100a10	S100a11	S100a6	Siva1	Slc25a37	Slpi	Smim11	Spag9	Spata13	Srp14	Syk	Tnfaip8	Tnfaip8l2	Trem2	Txn1	Uqcc3	Wfdc17	Xpa	Zbtb7a
TABULA_MURIS_SENIS_LIVER_ENDOTHELIAL_CELL_OF_HEPATIC_SINUSOID_AGEING	https://www.gsea-msigdb.org/gsea/msigdb/mouse/geneset/TABULA_MURIS_SENIS_LIVER_ENDOTHELIAL_CELL_OF_HEPATIC_SINUSOID_AGEING	AU021092	Aimp1	Amotl2	Arap3	Axl	B2m	Bcl2a1b	Bgn	Brd3	Cbfa2t3	Cd74	Cd84	Cdkn1c	Clec12a	Crip1	Csf2ra	Ddx18	Dennd5a	Dse	Dtx3l	Dusp3	Ece1	Eef1b2	Ehd4	Eif3f	Epb41l2	Gabarapl1	Gngt2	Gstm2	H2-Aa	H2-Ab1	H2-DMb1	H2-Eb1	H2-K1	H2-Q4	H2-T23	Hcls1	Hes1	Hid1	Hmox1	Hnrnpc	Hspb1	Id4	Iqgap1	Irf7	Jcad	Klhl5	Lbh	Lgals1	Lmo4	Lpl	Ly6a	Macf1	Mafb	Ms4a6c	Msrb3	Nap1l1	Nipsnap2	Nr3c1	Oaz2	Pard3b	Pbrm1	Plekho2	Pltp	Psap	Psmb8	Rack1	Ralgps2	Rarg	Rbp1	Samhd1	Sdc3	Sel1l	Sfxn1	Sh3bgrl	Sh3bp5	Slfn5	Slpi	Smim11	Sox18	Spi1	Tacc1	Timp3	Tmem140	Tnfrsf1b	Ubl3	Vat1	Wipf1	Xpc	Zbp1	Zeb2	Zfp503
TABULA_MURIS_SENIS_AORTA_PROFESSIONAL_ANTIGEN_PRESENTING_CELL_AGEING	https://www.gsea-msigdb.org/gsea/msigdb/mouse/geneset/TABULA_MURIS_SENIS_AORTA_PROFESSIONAL_ANTIGEN_PRESENTING_CELL_AGEING	Actb	Actl6a	Adgre5	Alox5ap	Apoe	Arhgdib	B2m	Btg2	Cd52	Cd68	Cd74	Cdkn1a	Cebpb	Cfl1	Coro1a	Ctsc	Ctss	Ctsz	Cyba	Dcn	Dusp1	Fcer1g	Fos	Fxyd5	Gm2a	Grn	H2-Aa	H2-Ab1	H2-D1	H2-DMa	H2-DMb1	H2-Eb1	H2-K1	H3f3b	Krt14	Krt15	Lpxn	Ly6a	Ly6e	Mgp	Ms4a6c	Oas1a	Plac8	Psap	Psmb8	Rack1	Sh3bgrl3	Sparc	Tgfbi	Tgif1	Timp3	Trf	Tyrobp	Wfdc17
TABULA_MURIS_SENIS_HEART_AND_AORTA_FIBROBLAST_OF_CARDIAC_TISSUE_AGEING	https://www.gsea-msigdb.org/gsea/msigdb/mouse/geneset/TABULA_MURIS_SENIS_HEART_AND_AORTA_FIBROBLAST_OF_CARDIAC_TISSUE_AGEING	Anxa1	Aox3	Apbb1ip	B2m	Bgn	Bst2	C1ra	C3	Cd302	Cd74	Ces1d	Crip1	Ctsb	Cxcl16	Eef1b2	Eef1d	Eif3f	Enc1	Enpp2	Fabp4	Fmo2	Fos	Fosl2	Fth1	Fxyd5	Fxyd6	Gda	Gpsm3	Gpx1	Gpx3	Grina	Gstm2	H2-D1	H2-K1	H2-Q4	H2-T23	Hspb1	Icam1	Klf2	Kmt2e	Lbh	Lgals1	Litaf	Lrp1	Lsp1	Ly6a	Ly6e	Maff	Man2a1	Mcl1	Mgll	Mmp3	Mt2	Npc2	Nr4a1	Pam	Pcolce2	Pdlim2	Pdpn	Plat	Pltp	Psmb8	Rab3d	Rack1	Rbp1	Rhoj	Rnase4	S100a6	Scd1	Scn7a	Serpine2	Serping1	Sfrp1	Slc43a3	Slfn5	Sod3	Sox9	Sparcl1	Svep1	Thbd	Tmem140	Trf	Txn1	Vat1	Vim	Xdh
TABULA_MURIS_SENIS_AORTA_AORTIC_ENDOTHELIAL_CELL_AGEING	https://www.gsea-msigdb.org/gsea/msigdb/mouse/geneset/TABULA_MURIS_SENIS_AORTA_AORTIC_ENDOTHELIAL_CELL_AGEING	Apoe	Aqp1	B2m	BC031181	Bsg	Btg2	Cav1	Cavin2	Cd36	Cd63	Cd74	Cdh13	Cdh5	Cfh	Cfl1	Cldn5	Crip1	Csf1r	Csf2rb	Cst3	Ctla2a	Cxcl12	Dcn	Dpt	Dpysl2	Dusp3	Ece1	Ecscr	Eef1b2	Egfl7	Egr1	Eif3f	Fabp4	Fabp5	Fip1l1	Fmo1	Fos	Fosl2	Fth1	Gng11	Gpihbp1	Gpx3	Gstm2	H2-Aa	H2-Ab1	H2-Eb1	H2-K1	Hes1	Ier2	Igfbp7	Klf2	Krt14	Krt15	Lgmn	Lonrf1	Lpl	Ltf	Mgll	Mgp	Myct1	Myl12a	Npc2	Nr4a1	Pltp	Ppic	Ppm1g	Prnp	Rack1	Rbm26	Rin3	Rp9	Serpinh1	Smagp	Sparc	Sparcl1	Stmn2	Thbd	Tnfsf12	Tob1	Trf	Tspan4	Tspan7	Vim	Vsir	Ybx3
TABULA_MURIS_SENIS_HEART_MONOCYTE_AGEING	https://www.gsea-msigdb.org/gsea/msigdb/mouse/geneset/TABULA_MURIS_SENIS_HEART_MONOCYTE_AGEING	Abi3	Acp5	Anxa1	Arrb2	Atp6v0c	Basp1	Bsg	C1qa	Cd72	Cfl1	Cnnm4	Cotl1	Crlf2	Csf2ra	Ctsz	Cyba	Dcn	Dpt	Dpysl2	Ecm1	Eif3f	Erp29	Fxyd5	Gngt2	Gpx3	Grina	H2-Aa	H2-Ab1	H2-DMb1	H2-Eb1	H2-K1	H2-M2	H3f3b	Ier2	Il2rg	Lgals3	Lyz1	Metrnl	Mgp	Mmp12	Plekho1	Psmb8	S100a6	Sparc	Spi1	Tmed3	Tnfsf13	Vim	Zfp710
TABULA_MURIS_SENIS_LUNG_BRONCHIAL_SMOOTH_MUSCLE_CELL_AGEING	https://www.gsea-msigdb.org/gsea/msigdb/mouse/geneset/TABULA_MURIS_SENIS_LUNG_BRONCHIAL_SMOOTH_MUSCLE_CELL_AGEING	Adam15	Adamts1	Adk	Akap12	Aqp1	Atf3	B2m	Ccnd2	Cd74	Cdkn1a	Cfl1	Cldn5	Crip1	Cryab	Cxcl12	Emp3	Flt1	Fxyd5	Gja4	Gstm2	H2-Aa	H2-Ab1	H2-D1	H2-DMa	H2-DMb1	H2-Eb1	H2-K1	H2-Q4	H2-T23	Hilpda	Hsp90aa1	Jam2	Klf2	Klf3	Lrrc32	Ly6a	Mmrn2	Nr4a1	Nsg1	Palmd	Plac8	Prss23	Psmb8	Ptprb	Sox17	Sox7	Spag7	Spag9	Syne1	Tmem252	Upp1	Vegfa	Vwf
TABULA_MURIS_SENIS_MAMMARY_GLAND_B_CELL_AGEING	https://www.gsea-msigdb.org/gsea/msigdb/mouse/geneset/TABULA_MURIS_SENIS_MAMMARY_GLAND_B_CELL_AGEING	Acp5	Actb	Actr3	Anxa5	Anxa6	Arhgdib	Arpc5l	Atf3	B2m	Bcl2	Calm2	Calm3	Cd22	Cd44	Cd52	Cd72	Celf2	Cfl1	Cnn2	Coro1a	Cotl1	Crip1	Crlf2	Cst3	Ctsa	Ctsb	Ctsh	Ctss	Cyba	Cybb	Dcn	Dnajc3	Dok3	Egr1	Evi2a	Evl	Fermt3	Fxyd5	Gimap6	Gm2a	Gpsm3	Gpx1	Gpx3	Grb2	H2-D1	H2-DMb1	H2-K1	H2-T23	H3f3b	Herpud1	Hvcn1	Ikzf1	Jchain	Kctd12	Klf2	Krt14	Lbh	Lcp1	Lgals1	Lsp1	Ltb	Ly6a	Ly6d	Ly86	Mt2	Myl12a	Napsa	Npc2	Ostf1	P4hb	Pafah1b3	Pmf1	Psap	Psmb8	Ptpn6	Ptprc	Pycard	Ralgps2	Rgcc	S100a6	Selenos	Sh3bgrl3	Siah2	Sik1	Slpi	Spint2	Syk	Tln1	Tmed3	Tmem243	Tnfaip8	Tsc22d3	Txn1	Txndc5	Unc93b1	Vim	Xbp1
TABULA_MURIS_SENIS_SPLEEN_B_CELL_AGEING	https://www.gsea-msigdb.org/gsea/msigdb/mouse/geneset/TABULA_MURIS_SENIS_SPLEEN_B_CELL_AGEING	Apoe	B2m	Bcl2a1b	Cd44	Cd72	Crip1	Cst3	Ctsh	Cybb	Emp3	Evi2a	Fcgr2b	Fos	Fxyd5	Gns	Grb2	H2-Aa	H2-Ab1	H2-D1	H2-DMb1	H2-Eb1	H2-K1	H2-Q4	H2-T23	Irf8	Jchain	Lat2	Lgals1	Ly6a	Nap1l1	Npc2	Psap	Psmb8	Ptpn1	Pycard	Sh3bgrl3	Sh3glb1	Syk	Tnfaip8	Txn1	Txndc5
TABULA_MURIS_SENIS_HEART_FIBROBLAST_OF_CARDIAC_TISSUE_AGEING	https://www.gsea-msigdb.org/gsea/msigdb/mouse/geneset/TABULA_MURIS_SENIS_HEART_FIBROBLAST_OF_CARDIAC_TISSUE_AGEING	Adh1	Aox3	Apoe	Arhgdib	Arl8a	Atf3	B2m	Bsg	Bst2	C1qa	C1qb	C1qc	C3	Ccn5	Cd63	Cd74	Cdkn1c	Ces1d	Cfl1	Cmtm3	Cotl1	Cryab	Ctsb	Cyba	Dhrs3	Dpysl2	Egr1	Eif3f	Elof1	Fos	Fth1	Fxyd5	Fxyd6	Gabarapl1	Gpnmb	Gpx3	Grina	H2-Aa	H2-Ab1	H2-D1	H2-K1	H2-T23	H3f3b	Hes1	Icam1	Ier2	Igfbp7	Lgmn	Lmo4	Ly6a	Mafb	Mmp3	Ndufa4l2	Nfkbiz	Ninj1	Npc2	Nr4a1	Nsg1	Pltp	Prnp	Psmb8	Rack1	Rbm26	Rem1	Rras	S100a16	Serpina3n	Sox9	Thbd	Tnfsf12	Trf	Tspan4	Vim
ZHANG_UTERUS_C6_ENDOTHELIAL_PLVAP_HIGH_CELL	https://www.gsea-msigdb.org/gsea/msigdb/mouse/geneset/ZHANG_UTERUS_C6_ENDOTHELIAL_PLVAP_HIGH_CELL	Adamts1	Adgrf5	Aqp1	Atf3	B2m	Cav1	Cd200	Cd93	Cdh5	Clu	Ctla2a	Ecscr	Egfl7	Ehd4	Eng	Epas1	Esam	Flt1	Fxyd5	Gimap6	Gng11	H2-D1	H2-K1	H2-Q7	Hes1	Hsp90aa1	Hspa1b	Hspb1	Icam1	Id1	Igfbp7	Kdr	Klf2	Ly6a	Ly6e	Mmrn2	Msn	Nfkbiz	Pecam1	Pim3	Plpp3	Pltp	Plvap	Podxl	Psmb8	Ptprb	Ramp2	Rasip1	S100a16	Scarb1	Slfn5	Sparcl1	Thbd	Timp3	Tmem252	Tmem88	Tshz2	Vim
TABULA_MURIS_SENIS_BROWN_ADIPOSE_TISSUE_ENDOTHELIAL_CELL_AGEING	https://www.gsea-msigdb.org/gsea/msigdb/mouse/geneset/TABULA_MURIS_SENIS_BROWN_ADIPOSE_TISSUE_ENDOTHELIAL_CELL_AGEING	Abi3	Acer2	Apoe	Arhgef2	Atp6v0c	Atp9a	Brd3	Calm2	Camk1	Cd63	Cdkn1c	Cfap20	Cfl1	Cldn5	Clu	Cryab	Csf1r	Cst3	Ctsb	Dctn1	Dnmt3a	Ece1	Egfl7	Grb2	H2-Aa	H2-D1	H2-K1	Hdac7	Hexb	Hsd3b7	Ier2	Ifngr1	Igfbp7	Itm2a	Klf2	Kmt2e	Laptm5	Lgalsl	Lgmn	Lmo4	Mgp	Mt2	Myl12a	Npr1	Ogn	Plek	Pltp	Plvap	Prex1	Ptprm	Ramp2	Serpinh1	Sh3kbp1	Slc44a1	Thbd	Tmed3	Tmem59	Tnfsf12	Trf	Usp22	Vim	Zbtb7a
TABULA_MURIS_SENIS_LUNG_B_CELL_AGEING	https://www.gsea-msigdb.org/gsea/msigdb/mouse/geneset/TABULA_MURIS_SENIS_LUNG_B_CELL_AGEING	Adgre5	Ankrd44	Anxa6	B2m	Bcl2a1b	Calm2	Ccnd2	Cd44	Cd72	Crip1	Ctsh	Cyba	Emp3	Evi2a	Fcgr2b	Fxyd5	Gns	Grb2	H2-Aa	H2-Ab1	H2-D1	H2-Eb1	H2-K1	Ier2	Kctd12	Lgals1	Lgals3	Ly6a	Mtdh	Mtss1	Napsa	Plek	Psmb8	Ptpn1	Serpina3g	Sik1	Tnfaip8	Vim
TABULA_MURIS_SENIS_SPLEEN_MACROPHAGE_AGEING	https://www.gsea-msigdb.org/gsea/msigdb/mouse/geneset/TABULA_MURIS_SENIS_SPLEEN_MACROPHAGE_AGEING	Acp5	Apoe	Atp6v0e	Basp1	C1qa	C1qb	C1qc	Cd300c2	Cd63	Cfp	Creg1	Csf1r	Cstb	Ctla2a	Ctsb	Ctsc	Ctsd	Ctss	Cybb	Fabp5	Fcer1g	Flna	Fth1	Gng11	Grn	Hexa	Ifitm1	Jchain	Lamp1	Lgals1	Lgmn	Litaf	Ly6a	Lyz1	Mpeg1	Msrb1	Ninj1	Npc2	P4hb	Ptpn1	Rgs10	Rpp21	Sh3glb1	Slpi	Smagp	Tln1	Tmed3	Trf	Txn1	Wfdc17
ZHANG_UTERUS_C8_NK_CELL	https://www.gsea-msigdb.org/gsea/msigdb/mouse/geneset/ZHANG_UTERUS_C8_NK_CELL	Actr3	Arhgdib	B2m	Bcl2l11	Calm2	Ccr2	Cd52	Cd53	Cenpa	Cfl1	Coro1a	Cotl1	Crip1	Cyba	Dgat1	Ets1	Evl	Fam107b	Fcer1g	Fosl2	Fxyd5	Gimap6	H2-D1	H2-K1	H2-Q6	H2-Q7	H3f3b	Hcst	Hilpda	Ifngr1	Il2rg	Irf8	Jak1	Laptm5	Lcp1	Litaf	Ly6e	Mbnl1	Nr4a2	Ostf1	Psmb8	Ptpn22	Ptprc	Rgs1	S100a10	Selplg	Serpinb9	Sh3bgrl3	Spp1	Stk17b	Tyrobp	Vps37b
DESCARTES_ORGANOGENESIS_ENDOTHELIAL_CELLS	https://www.gsea-msigdb.org/gsea/msigdb/mouse/geneset/DESCARTES_ORGANOGENESIS_ENDOTHELIAL_CELLS	AU021092	Acer2	Acvrl1	Adam15	Adam19	Adcy4	Adgre5	Adgrf5	Adgrl4	Afap1l1	Arap3	Arhgap29	Arhgef15	Asah2	BC028528	Bcl2	Bik	Calcrl	Cav1	Ccm2l	Cd34	Cd93	Cdh5	Cgnl1	Cldn5	Clec14a	Clec1a	Col15a1	Col18a1	Col4a1	Col4a2	Cyyr1	Dysf	Ece1	Ecscr	Egfl7	Ehd2	Eng	Enpp3	Epas1	Epha2	Erg	Esam	Ets1	Fgd5	Flnb	Flt1	Fmnl3	Foxq1	Galnt4	Gimap1	Gimap6	Gimap8	Gja4	Grap	Hbegf	Hdac7	Icam2	Itpkb	Itpr3	Jcad	Kank3	Kcne3	Kdr	Klf2	Lrrc8c	Mast4	Mmrn2	Msn	Myct1	Myo6	Notch4	Npr1	Nr4a1	Osmr	Pced1b	Pear1	Pecam1	Pgm2	Pkn3	Plaur	Plvap	Plxnd1	Ppp1r13b	Prcp	Prex2	Ptprb	Ptprm	Ramp2	Rapgef5	Rasip1	Rhoj	Rin3	S100a16	S1pr1	Sema3g	Sh2d3c	Sh3bp5	Shank3	She	Slfn5	Snrk	Sox17	Sox18	Sox7	Sparc	Stap2	Tie1	Tmem88	Tnfrsf11b	Ushbp1	Vash1
TABULA_MURIS_SENIS_MAMMARY_GLAND_T_CELL_AGEING	https://www.gsea-msigdb.org/gsea/msigdb/mouse/geneset/TABULA_MURIS_SENIS_MAMMARY_GLAND_T_CELL_AGEING	Actb	Actr3	Adgre5	Anxa5	Anxa6	Apoe	Arhgap31	Arhgap9	Arhgdib	Atf3	Atp6v0e	Avpi1	B2m	B4galnt1	BC031181	Bcl2	Bcl2a1b	Bsg	Btg2	Calm2	Calm3	Ccdc107	Ccnd2	Ccr2	Cd37	Cd44	Cd48	Cd52	Cdkn1a	Cebpb	Celf2	Cfl1	Cnn2	Coro1a	Cotl1	Crip1	Crlf2	Cst3	Ctla2a	Ctsb	Ctsd	Ctss	Cxcr4	Cyba	Dap	Dcn	Dusp1	Egr1	Emp3	Esyt1	Evl	F2r	Fcer1g	Fgl2	Flna	Fos	Fxyd5	Glipr1	Glrx	Gm2a	Gpsm3	Gpx1	Gpx3	H2-Aa	H2-D1	H2-K1	H2-T23	H3f3b	Hcls1	Hcst	Hilpda	Hmgb1	Ier2	Il2rg	Iqgap1	Itgb2	Kctd12	Krt14	Lamp1	Laptm5	Lbh	Lcp1	Lgals1	Lgals3	Lmo4	Lpxn	Lsp1	Ltb	Ly6a	Ly6e	Msn	Mt2	Myl12a	Myo1g	Nfkbiz	Nr4a1	Nr4a2	Ostf1	Pglyrp1	Pigp	Pkp3	Ppp1r18	Psap	Psmb8	Ptpn6	Ptprc	Pxdc1	Pycard	Rgs1	S100a10	S100a11	S100a6	Selplg	Serpinb9	Sh3bgrl3	Sla	Spint2	Timp2	Tln1	Tnfaip8	Tnfrsf1b	Txn1	Tyrobp	Ubl3	Vim	Wipf1
TABULA_MURIS_SENIS_KIDNEY_MACROPHAGE_AGEING	https://www.gsea-msigdb.org/gsea/msigdb/mouse/geneset/TABULA_MURIS_SENIS_KIDNEY_MACROPHAGE_AGEING	Acp5	Adgre5	Agpat4	Alox5ap	Ccl6	Ccl9	Cd300a	Cd44	Cd84	Cebpb	Cfp	Clec12a	Cstb	Ctsd	Cyba	Emp3	Ezr	Fgr	Fos	Gngt2	Gpx3	Grn	Il2rg	Klf2	Lgals3	Lmo4	Lrp1	Ly6a	Ly6e	Lyz1	Mcl1	Ms4a6c	Ms4a6d	Ms4a7	Msrb1	Napsa	Ninj1	Pgk1	Pla2g7	Plac8	Pltp	Ptpn1	Rap2b	S100a6	Sirpb1c	Trem2	Txn1	Vim	Zeb2
TABULA_MURIS_SENIS_BROWN_ADIPOSE_TISSUE_B_CELL_AGEING	https://www.gsea-msigdb.org/gsea/msigdb/mouse/geneset/TABULA_MURIS_SENIS_BROWN_ADIPOSE_TISSUE_B_CELL_AGEING	Abhd12	Abi3	Anxa5	Apbb1ip	Apoe	Atp1a1	B2m	Bsg	Bst2	C1qb	Cav1	Ccdc88c	Cd36	Cd68	Cdkn1a	Cfl1	Cnn3	Cotl1	Crlf2	Cst3	Ctsb	Ctsd	Ctsh	Ctsl	Ctsz	Cyba	Dcn	Dhrs3	Dnajc3	Egr1	Ehd2	Epb41l2	Fabp4	Fahd1	Fcer1g	Grb2	Grn	H2-K1	Hexb	Icam1	Ifngr1	Igfbp5	Irf8	Itm2a	Klf2	Lair1	Lgals3	Ly6a	Man2b1	Mbp	Mfge8	Mgll	Mt2	Myo6	Plekho1	Plod1	Plpp3	Pltp	Pmaip1	Prnp	Psap	Psip1	Psmb8	Pttg1ip	Selplg	Senp6	Serpine2	Serping1	Sipa1	Slc43a3	Slc48a1	Tgfbi	Thbd	Tie1	Timp2	Tln1	Tmed3	Tmem59	Tppp3	Trim35	Tubb6	Vim	Vsir	Xbp1
TABULA_MURIS_SENIS_BRAIN_MYELOID_MICROGLIAL_CELL_AGEING	https://www.gsea-msigdb.org/gsea/msigdb/mouse/geneset/TABULA_MURIS_SENIS_BRAIN_MYELOID_MICROGLIAL_CELL_AGEING	Abi3	Anxa5	Apoe	Arhgap45	Arhgdib	Arl8a	Arrb2	Atp6v0c	Atp6v0e	B2m	Basp1	Bgn	Bsg	Bst2	C1qa	C1qb	C1qc	Calm2	Camk1	Cd300c2	Cd37	Cd48	Cd52	Cd63	Cd68	Cd74	Cdkn1a	Cfl1	Clu	Coro1a	Cotl1	Crlf2	Csf2ra	Cst3	Ctsb	Ctsh	Ctsl	Ctss	Ctsz	Cxcl16	Cyba	Dcn	Ddah2	Dok1	Dpysl2	Eef1b2	Eef1d	Eif3f	Erp29	Fabp4	Fcer1g	Fcgr2b	Fth1	Gpsm3	Gpx1	Gpx3	Grina	H2-Aa	H2-Ab1	H2-D1	H2-DMa	H2-Eb1	H2-K1	H2-M3	Hebp1	Irf8	Krt14	Krt15	Lat2	Lpl	Lsp1	Ly6a	Ly6e	Mbp	Mgp	Npc2	Plekho1	Ppp1r18	Psmb8	Rack1	Rbm26	Rgs10	Selenos	Serping1	Sh3bgrl3	Slamf9	Slc43a3	Sparc	Spi1	Syngr1	Timp2	Tmed3	Tmem100	Tmem86a	Trem2	Trim35	Tspan4	Tspan7	Tubb6	Tyrobp	Upk1b	Vim	Zfp710
TABULA_MURIS_SENIS_LUNG_ALVEOLAR_MACROPHAGE_AGEING	https://www.gsea-msigdb.org/gsea/msigdb/mouse/geneset/TABULA_MURIS_SENIS_LUNG_ALVEOLAR_MACROPHAGE_AGEING	Apoc1	Apoe	B2m	C3	Ccl9	Cd24a	Cd274	Cd2ap	Cd52	Cd63	Cd74	Cmbl	Creg1	Crip1	Csf1r	Cst3	Ctsb	Ctsk	Ctsl	Ctss	Cyba	Cybb	Emp3	Fabp4	Fcer1g	Fcgr4	Ggh	H2-Aa	H2-Ab1	H2-D1	H2-DMb1	H2-Eb1	H2-K1	Hcst	Hexb	Igf1	Klf2	Lgals3	Litaf	Lpl	Ly6e	Ms4a6c	Msn	Napsa	Npc2	Pgk1	Pirb	Plac8	Psap	Psmb8	Pycard	S100a10	S100a11	S100a6	Scd1	Slpi	Spp1	Timp2	Tln1	Trem2	Tyrobp	Uqcc3	Wfdc17
ZHANG_UTERUS_C9_DENDRITIC_CELL	https://www.gsea-msigdb.org/gsea/msigdb/mouse/geneset/ZHANG_UTERUS_C9_DENDRITIC_CELL	Actb	Alox5ap	Arhgdib	B2m	Bcl2a1b	Ccl6	Cd52	Cd53	Cd74	Cd83	Cdkn1a	Cfl1	Coro1a	Cotl1	Crip1	Cst3	Ctsc	Ctss	Ctsz	Cxcl16	Cyba	Fcer1g	Fth1	Fxyd5	Gm2a	H2-Aa	H2-Ab1	H2-D1	H2-DMa	H2-DMb1	H2-Eb1	H2-K1	Laptm5	Lcp1	Lgals3	Lgmn	Lsp1	Mcl1	Mpeg1	Ms4a6c	Napsa	Picalm	Pim1	Plek	Psap	Psmb8	Rgs1	Rilpl2	Sh3bgrl3	Spi1	Tyrobp	Unc93b1	Wfdc17
ZHANG_UTERUS_C12_MONOCYTE	https://www.gsea-msigdb.org/gsea/msigdb/mouse/geneset/ZHANG_UTERUS_C12_MONOCYTE	Actr3	Alox5ap	Apoe	Arhgdib	Atp6v1c1	B2m	C1qb	C1qc	C5ar1	Ccl6	Ccl9	Ccr2	Cd44	Cd52	Cd53	Cd68	Cd74	Cd83	Cdkn1a	Cfp	Coro1a	Cotl1	Crip1	Csf1r	Csf2ra	Csf2rb	Cst3	Cstb	Ctsa	Ctsb	Ctsc	Ctss	Ctsz	Cyba	Cybb	Emilin2	Emp3	Fcer1g	Fcgr1	Fcgr2b	Fcgr3	Fth1	Ftl1-ps1	Fxyd5	Gda	Grn	H2-Aa	H2-Ab1	H2-D1	H2-DMa	H2-DMb1	H2-Eb1	H3f3b	Hmox1	Iqgap1	Irf5	Irf7	Itgb2	Kctd12	Laptm5	Lat2	Lcp1	Lgals3	Lgmn	Litaf	Ly6e	Ly86	Mafb	Mcl1	Mpeg1	Ms4a6c	Ms4a6d	Msrb1	Ninj1	Npc2	Picalm	Pim1	Plac8	Plaur	Plek	Plin2	Por	Psap	Psmb8	Ptpn1	Ptprc	Rab20	Rab8b	Rgs1	Rilpl2	Samhd1	Sdc3	Sdcbp	Sh3bgrl3	Slfn2	Spi1	Spp1	Tgfbi	Tgif1	Tyrobp	Ubl3	Unc93b1	Vps37b	Wfdc17
ZHANG_UTERUS_C5_MACROPHAGE	https://www.gsea-msigdb.org/gsea/msigdb/mouse/geneset/ZHANG_UTERUS_C5_MACROPHAGE	Actb	Actr3	Alox5ap	Apoe	Atf3	B2m	Bcl2a1b	C1qa	C1qb	C1qc	C3ar1	Ccl6	Ccl8	Ccl9	Cd52	Cd53	Cd68	Cd74	Cd83	Cdkn1a	Cfl1	Cfp	Clec12a	Coro1a	Cotl1	Creg1	Csf1r	Cst3	Cstb	Ctsa	Ctsb	Ctsc	Ctsd	Ctsh	Ctss	Ctsz	Cxcl16	Cyba	Cybb	Dab2	Ehd4	Fcer1g	Fcgr1	Fcgr2b	Fcgr3	Fth1	Grn	H2-Aa	H2-Ab1	H2-D1	H2-DMa	H2-DMb1	H2-Eb1	H2-K1	H3f3b	Hexa	Hexb	Hmox1	Ighm	Il1rn	Kctd12	Klf2	Lamp1	Laptm5	Lcp1	Lgals3	Lgmn	Lipa	Lpl	Ly6e	Ly86	Mafb	Mcl1	Mpeg1	Mrc1	Ms4a6c	Ms4a6d	Ms4a7	Nfkbiz	Ninj1	Npc2	Plek	Plin2	Pltp	Psap	Psmb8	Rgs1	Rgs10	Sdc3	Sdcbp	Sh3bgrl3	Sirpa	Snx5	Spi1	Tlr2	Trem2	Trf	Tyrobp	Unc93b1	Wfdc17
DESCARTES_ORGANOGENESIS_WHITE_BLOOD_CELLS	https://www.gsea-msigdb.org/gsea/msigdb/mouse/geneset/DESCARTES_ORGANOGENESIS_WHITE_BLOOD_CELLS	Abcd1	Abhd12	Abr	Actr3	Adap2	Alox5ap	Apbb1ip	Apobec1	Apoe	Arhgap25	Arhgap9	Arrb2	Atg7	B2m	Blnk	Blvra	C1qa	C1qb	C1qc	C3ar1	C5ar1	Casp4	Ccl6	Ccl9	Ccr2	Ccr5	Cd180	Cd300a	Cd300c2	Cd300lf	Cd36	Cd37	Cd44	Cd48	Cd52	Cd53	Cd68	Cd74	Cd83	Cd84	Cebpb	Cela1	Cerk	Cfh	Cfp	Coro1a	Coro7	Crlf2	Csf1r	Csf3r	Cst3	Ctsa	Ctsb	Ctsc	Ctsd	Ctsh	Ctss	Ctsz	Cyba	Cybb	Cyp27a1	Cyth4	Dab2	Dennd4b	Dnase2a	Dock10	Dock2	Dse	Dtx3l	Ehd4	Emp3	Engase	Erp29	Evi2a	Fam111a	Fcer1g	Fcgr1	Fcgr2b	Fcgr3	Fes	Fgd2	Fnip2	Fxyd5	Galnt6	Glipr1	Gm2a	Gmip	Gpr65	Grb2	Grn	Gusb	H2-D1	H2-K1	H2-M3	Havcr2	Hck	Hcls1	Hexa	Hexb	Hfe	Hk3	Hmox1	Ifnar2	Ifngr1	Ighm	Il10rb	Il18	Il3ra	Il6ra	Inpp5d	Iqgap1	Irf5	Irf8	Jdp2	Kcnab2	Lair1	Lamp1	Laptm5	Lcp2	Lgals3	Lgmn	Litaf	Lpxn	Lrmda	Lsp1	Ly6e	Ly86	Madd	Man2b1	Map3k5	Mctp1	Mertk	Mpeg1	Mrc1	Ms4a6c	Ms4a6d	Ms4a7	Msr1	Myo1f	Myo1g	Myo5a	Nagpa	Napsa	Ncf1	Nckap1l	Nfam1	Nlrc5	Npl	Nr1h3	Nrros	P2rx7	Paqr7	Parvg	Pik3ap1	Pik3cd	Pik3r5	Pip4k2a	Pla2g15	Plac8	Plcl2	Plgrkt	Plxdc1	Prkcb	Prkcd	Psap	Psmb8	Pstpip1	Ptafr	Ptgs1	Ptpn22	Ptpn6	Ptprc	Pycard	Rab20	Rasa4	Rftn1	Rhog	Rnase4	Rnf213	Samhd1	Sash3	Sdcbp	Selplg	Sirpa	Slc11a1	Slc15a3	Slc29a3	Slc37a2	Slc38a6	Slco2b1	Slfn2	Snx30	Snx6	Spi1	St6galnac4	Stard8	Stk17b	Tbc1d4	Tcirg1	Tcn2	Tfec	Tifab	Tlr2	Tmem104	Tmem106a	Tmem268	Tmem86a	Tnfrsf1b	Tnfrsf26	Tpp1	Trem2	Tyrobp	Unc93b1	Vav1	Vsir	Zfp710
