# Supplementary material for: TMPRSS11B promotes an acidified microenvironment and immune suppression in squamous lung cancer
Source: EMBO Rep. 2025 Nov 10;26(24):6346–79. doi: 10.1038/s44319-025-00631-1 (PMC12714794; doi:10.1038/s44319-025-00631-1)
Supplement: Supplementary file 11 — Source data Fig. 6 [file 44319_2025_631_MOESM11_ESM.zip › Figure 6/6D-E/GSEA Broad Institute_low pH vs rest of the regions (high pH)/edb/results.edb]

<?xml version="1.0" encoding="UTF-8"?>

<EDB LC_PROC="none" SORT_MODE="real" ORDER="descending" METRIC="None" NUM_PERMS="1000">
  <DTG RANKED_LIST="Lactate high vs low_Ranked.rnk" TEMPLATE="na_as_pre_ranked" GENESET="gene_sets.gmt#DESCARTES_ORGANOGENESIS_EPITHELIAL_CELLS" ES="-0.6766" NES="-3.5898" NP="0.0000" FDR="0.0000" FWER="0.0000" RND_ES="-0.2135 -0.2139 -0.2014 -0.2401 -0.3317 -0.1760 -0.2154 -0.2249 -0.1423 0.0758 -0.2744 -0.1794 0.1416 -0.1739 -0.1799 0.1260 -0.1691 0.1195 -0.2775 -0.1349 -0.2655 -0.0848 -0.1806 -0.0921 -0.2588 -0.0891 -0.1454 -0.2091 -0.1666 -0.2320 0.1351 0.1179 -0.1483 -0.1683 -0.2225 -0.2876 -0.2121 -0.1550 -0.1823 -0.1801 0.1748 0.1385 -0.2604 -0.2107 -0.2453 0.1889 -0.2196 0.0748 -0.3491 0.1081 0.1254 -0.2065 -0.1952 -0.2177 -0.2601 -0.2047 -0.2697 -0.1334 -0.2659 -0.1933 0.1709 -0.1945 -0.2322 -0.1755 -0.1551 -0.1490 0.1758 -0.2406 0.1287 -0.1559 -0.2944 0.1459 -0.1767 0.1915 -0.1860 0.1719 -0.2297 -0.1732 -0.1554 -0.1212 0.2076 -0.1803 -0.2251 -0.2294 -0.2219 -0.1070 -0.2241 0.1360 -0.1537 0.1222 0.1027 -0.1795 -0.2305 -0.1002 -0.2333 -0.1487 -0.2535 -0.1499 -0.2821 -0.2215 -0.1695 0.1361 -0.2257 -0.1387 -0.1035 -0.1947 -0.2234 -0.1563 0.1459 -0.1443 -0.1183 -0.2872 -0.2739 -0.1910 0.1855 -0.2584 0.0917 0.1573 -0.2302 -0.2492 -0.1263 -0.2952 -0.1408 -0.2530 0.1113 -0.1727 -0.1587 -0.1111 -0.2570 -0.2180 0.1873 -0.2633 -0.1991 0.1398 0.1531 -0.0911 0.1289 -0.1169 -0.1134 -0.1843 -0.2842 0.1718 -0.3070 -0.2515 -0.2624 -0.1933 -0.1777 -0.2254 -0.2626 -0.1897 -0.3145 0.1368 -0.2431 0.1590 -0.1616 -0.1643 0.1259 0.1517 -0.1387 -0.1726 0.1836 -0.1851 -0.2774 -0.2358 0.1449 -0.1225 0.1750 -0.2094 -0.2220 0.1900 -0.1256 -0.2720 -0.3044 -0.1694 -0.1778 -0.1636 -0.1837 -0.1793 -0.1967 -0.1876 -0.1414 -0.2325 -0.2469 -0.1242 -0.2127 -0.2005 -0.1961 -0.2268 -0.1027 -0.1111 -0.1567 -0.1936 -0.2044 -0.1432 -0.2454 -0.1744 -0.2308 0.1767 -0.1143 -0.1452 -0.1855 -0.1497 -0.1225 -0.0806 -0.1037 -0.2890 0.1494 0.1419 -0.2413 -0.2028 -0.2187 -0.1680 -0.1003 -0.1322 -0.1477 -0.1985 -0.2175 -0.1237 0.1217 -0.1094 0.1650 -0.1380 -0.1492 -0.1810 -0.2455 -0.1959 -0.1268 -0.2218 -0.1231 -0.1357 0.0826 -0.1381 -0.2219 -0.1572 -0.1272 -0.1122 0.1703 -0.2007 -0.2541 -0.2178 -0.1920 -0.1909 -0.1693 -0.1251 -0.1850 -0.1473 0.1881 0.1270 -0.1776 -0.1772 -0.1971 -0.2413 -0.1944 0.0962 -0.1615 0.1091 -0.1650 -0.1100 -0.1953 -0.1752 -0.1566 0.1195 -0.1439 -0.1963 -0.1855 0.1982 -0.3010 -0.2022 -0.1855 -0.1753 -0.2360 -0.1974 0.1236 -0.1776 0.1043 -0.2476 -0.2352 -0.0833 -0.2645 -0.1884 0.1886 -0.1968 0.1692 -0.2070 0.0950 -0.2079 0.1440 0.1637 0.2128 0.1329 -0.1497 -0.1803 -0.1945 -0.1308 -0.2538 -0.1153 -0.1934 -0.1774 -0.1350 -0.1540 0.1946 -0.1910 -0.1194 0.1522 -0.1556 -0.2060 -0.1367 0.1139 -0.1953 -0.1351 0.1207 -0.1430 -0.2427 -0.2694 -0.2640 -0.1631 -0.1601 -0.1762 -0.1778 0.1283 -0.1642 -0.1801 -0.1916 0.1360 0.1425 -0.2168 0.0788 -0.2507 -0.1646 -0.1389 -0.2125 -0.2851 -0.1778 0.0976 -0.2871 -0.2032 -0.1013 -0.2571 0.1465 -0.1834 -0.1931 -0.1584 -0.2574 0.1869 -0.1980 -0.2277 0.1053 -0.1622 -0.1529 -0.1832 -0.1490 -0.1579 -0.1235 -0.1311 -0.1808 0.1948 -0.2371 -0.1302 -0.1599 -0.1699 -0.1394 -0.1570 0.1261 -0.2343 -0.1767 -0.1635 -0.2511 -0.1803 0.1212 -0.1745 -0.2535 -0.1483 -0.0943 0.1924 -0.2003 -0.1273 -0.1714 -0.1815 -0.1174 -0.2216 0.2518 -0.1742 -0.2071 -0.2473 -0.1756 -0.2461 -0.1916 0.1671 -0.1786 -0.1747 -0.1881 -0.2274 -0.1960 -0.1743 -0.2076 -0.1852 -0.1926 0.1638 0.1432 0.2036 -0.1293 -0.1481 0.1030 -0.1898 -0.2465 -0.1964 -0.1133 -0.1746 0.1432 -0.1951 -0.1624 0.0841 -0.1351 -0.1658 -0.2384 -0.1333 -0.2477 -0.1262 -0.2097 -0.2449 0.1929 0.0902 -0.1767 0.1696 -0.1733 -0.2183 -0.1630 0.1278 -0.1307 -0.1878 0.1893 -0.1229 -0.2199 -0.3278 -0.1375 0.1362 -0.1799 -0.1705 0.2417 -0.2555 -0.2162 -0.1837 -0.2055 -0.2721 -0.2608 0.1712 -0.1660 -0.1640 -0.2315 -0.2018 0.1489 -0.3173 -0.1344 -0.1472 -0.1899 -0.1720 -0.1245 -0.2801 -0.1127 -0.1754 0.1840 -0.3031 -0.1762 -0.1161 -0.1329 -0.1317 -0.1629 -0.2236 -0.2162 -0.1566 -0.2642 -0.1626 0.1701 -0.1744 0.1797 -0.1395 -0.1531 -0.2368 0.1855 -0.2434 -0.2030 -0.2447 0.1448 -0.2301 -0.1599 -0.1239 -0.2817 -0.2814 0.1865 -0.1759 -0.1232 0.1455 -0.1879 0.1532 0.1154 -0.2009 -0.1585 -0.1858 -0.1807 0.1465 -0.1419 -0.2165 -0.1840 -0.2113 -0.1129 -0.1593 0.1259 0.1139 -0.1227 -0.1727 -0.3401 -0.2202 -0.1782 -0.2315 -0.2197 0.1450 0.1412 0.1630 0.1161 -0.0758 -0.1589 0.1756 0.1355 -0.2561 -0.2896 -0.0973 -0.1905 -0.1788 -0.1399 -0.1892 -0.2006 0.1187 -0.1666 -0.2044 -0.1822 0.1798 -0.2405 -0.1700 -0.2402 -0.1347 -0.1685 -0.2012 0.1804 -0.2524 -0.2039 -0.1737 -0.1859 -0.1999 0.1575 0.1290 0.1474 -0.2107 -0.1781 0.2031 -0.2136 -0.2019 0.1329 0.1695 0.1372 0.1427 -0.1690 -0.1140 -0.1320 -0.1778 -0.1625 0.1006 0.1266 -0.1609 0.1610 -0.1765 -0.1853 -0.2142 0.1319 -0.1081 -0.0962 -0.1563 -0.2150 -0.2070 0.1804 -0.1600 -0.1917 -0.2078 0.0911 -0.1481 -0.2423 -0.2020 -0.1754 -0.1443 0.1483 -0.2386 -0.2187 -0.1769 -0.2554 -0.2141 -0.1659 -0.1147 -0.1711 -0.1633 -0.2183 -0.1825 -0.2335 -0.1547 -0.1882 -0.1425 -0.2524 -0.2058 -0.2230 0.1406 0.1728 -0.1670 0.1840 -0.1458 -0.1326 0.1069 -0.1567 -0.1445 -0.2025 -0.2030 0.1314 -0.1656 -0.2658 -0.1309 -0.3036 -0.1066 -0.2261 -0.1528 -0.1210 0.1184 -0.1764 -0.1754 -0.2499 -0.1576 0.0592 -0.1592 0.1316 -0.0907 -0.1800 -0.1276 -0.2105 -0.2060 -0.2948 -0.2157 0.1354 -0.2061 -0.1495 -0.1555 -0.1494 -0.1952 -0.1588 -0.2353 0.1920 -0.1695 -0.1643 -0.2306 -0.2005 0.2050 -0.1568 -0.2604 -0.1692 0.1530 -0.1854 -0.3074 -0.1721 0.1739 0.1632 -0.1867 -0.1921 0.1515 0.1351 -0.1958 0.1497 -0.3102 -0.1392 -0.1397 0.1007 -0.1484 0.1704 -0.2318 -0.2701 -0.2673 -0.2217 -0.2150 -0.2548 -0.2446 -0.1627 0.0866 -0.1522 -0.1804 -0.1342 0.1665 -0.1877 -0.1889 -0.2431 0.1114 -0.1700 -0.1858 -0.1534 -0.2434 -0.1338 0.1832 -0.1829 -0.1461 0.0921 -0.1393 -0.2349 -0.1539 0.1727 -0.2105 0.1801 -0.1567 -0.2790 -0.1786 -0.2880 -0.2308 0.2067 -0.1116 -0.1538 -0.2569 -0.1673 -0.1764 -0.3043 -0.2272 -0.2617 -0.0930 -0.1710 -0.2061 -0.1559 0.1279 -0.2661 -0.1746 -0.1690 -0.1912 -0.1653 -0.2068 -0.1522 0.1339 0.1375 -0.1998 -0.0977 -0.2002 -0.1953 -0.2234 -0.1849 -0.0788 -0.1430 -0.2040 -0.2048 -0.2107 -0.2183 0.1554 -0.2461 -0.0992 -0.0801 -0.2464 -0.0637 0.1338 0.1520 0.1435 -0.2873 0.1634 -0.2174 0.1957 0.1989 -0.2300 -0.2488 -0.1480 0.1232 -0.1429 -0.2019 0.1691 -0.1927 -0.1912 -0.1235 -0.1665 -0.1033 -0.2558 -0.1526 -0.1374 -0.1979 -0.2606 -0.1818 -0.1353 -0.1360 -0.2423 0.1537 -0.1018 -0.1902 -0.1584 -0.1998 -0.1902 -0.1360 -0.2443 -0.3136 0.2031 -0.1558 -0.1062 -0.1951 -0.0902 -0.2704 -0.1731 -0.2116 -0.3141 -0.1632 -0.2144 -0.2564 -0.1868 -0.2086 -0.1875 -0.1824 -0.2115 0.1057 -0.2063 -0.3040 -0.1599 0.1953 0.1213 -0.1637 -0.2206 -0.2989 -0.1842 -0.2030 0.1110 -0.2155 -0.2358 -0.1980 -0.1440 -0.1902 -0.2076 -0.2205 -0.1548 0.1124 0.1324 -0.2687 -0.1680 0.1017 -0.2662 -0.2032 -0.1900 -0.1871 -0.1872 0.1816 -0.1541 0.1565 -0.0898 -0.1970 -0.2067 -0.1650 -0.2332 0.1082 -0.3207 -0.2416 -0.2300 -0.1516 0.0865 -0.2632 0.1679 0.1229 -0.2368 -0.2577 -0.1818 -0.0988 0.1018 -0.1920 -0.1112 0.1588 -0.1182 0.1590 -0.1765 0.0818 -0.1770 -0.1443 -0.1199 -0.1851 -0.2122 -0.1856 -0.2171 -0.2239 0.2124 -0.1661 0.1753 -0.0841 -0.1903 -0.1726 -0.2316 -0.1697 -0.1467 0.1578 0.1914 0.1123 -0.0938 0.1229 0.1614 0.2545 -0.2510 -0.3129 -0.1574 0.2004 -0.0957 -0.1589 0.1281 -0.1194 0.1268 -0.1657 -0.2573 -0.1776 -0.1347 -0.1958 -0.2122 -0.1205 -0.1363 -0.1867 -0.1795 -0.1997 -0.1972 -0.1470 0.1476 -0.1385 -0.1346 -0.1675 -0.1727 -0.2237 -0.1141 -0.2076 -0.1698 -0.1908 -0.1751 -0.1547 -0.2165 -0.2528 -0.1748 -0.1963 -0.2077 -0.1607 -0.1720 -0.1579 -0.2136 -0.1461 -0.1998 -0.2007 -0.2156 -0.2227 0.1184 0.1952 -0.1938 -0.2063 -0.1918 -0.2420 -0.2070 0.1531 -0.1487 0.1320 -0.1329 -0.2283 -0.1298 -0.1904 -0.1545 -0.2098 -0.1864 -0.1853 -0.1555 -0.2118 -0.2006 -0.1771 -0.1789 -0.1388 -0.1623 -0.2516 -0.2040 -0.1598 0.1505 -0.1311 -0.1717 -0.1651 -0.2229 -0.1302 -0.0842 -0.2130 -0.2141 -0.2078 -0.1255 0.1114 -0.1460 -0.2595 0.1241 -0.1253 -0.1544 -0.1995 -0.1466 -0.1378 -0.1315 0.1671 -0.3607 0.1267 -0.1758 -0.2174 -0.2457 -0.1641 -0.1863 -0.1925 0.1779" HIT_INDICES="74 118 317 528 807 926 1285 1307 1344 1430 1648 1689 1792 1813 1985 2048 2079 2100 2184 2305 2386 2423 2443 2445 2450 2505 2520 2535 2539 2557 2566 2567 2582 2628 2642 2652 2655 2657 2675 2686 2699 2704 2706 2728 2731 2732 2739 2746 2749 2758 2780 2786 2795 2804 2807 2813 2818 2823 2840 2845 2848 2852 2861 2873 2877 2891 2900 2901 2908 2935 2944 2966 2980 2985 2992 2996 2998 3013 3016 3018 3034 3036" ES_PROFILE="-0.0123 -0.0149 -0.0725 -0.1360 -0.2245 -0.2596 -0.3765 -0.3794 -0.3873 -0.4116 -0.4800 -0.4885 -0.5177 -0.5191 -0.5710 -0.5859 -0.5898 -0.5904 -0.6118 -0.6452 -0.6645 -0.6687 -0.6670 -0.6592 -0.6524 -0.6621 -0.6582 -0.6541 -0.6463 -0.6431 -0.6367 -0.6276 -0.6232 -0.6287 -0.6232 -0.6163 -0.6069 -0.5972 -0.5927 -0.5856 -0.5791 -0.5698 -0.5595 -0.5555 -0.5450 -0.5339 -0.5246 -0.5152 -0.5043 -0.4953 -0.4904 -0.4800 -0.4705 -0.4608 -0.4491 -0.4382 -0.4269 -0.4155 -0.4076 -0.3955 -0.3827 -0.3701 -0.3587 -0.3479 -0.3344 -0.3235 -0.3106 -0.2949 -0.2808 -0.2721 -0.2569 -0.2444 -0.2269 -0.2057 -0.1843 -0.1614 -0.1375 -0.1155 -0.0892 -0.0618 -0.0339 0.0010" RANK_AT_ES="2422.0000" RANK_SCORE_AT_ES="-1.0247"/>
  <DTG RANKED_LIST="Lactate high vs low_Ranked.rnk" TEMPLATE="na_as_pre_ranked" GENESET="gene_sets.gmt#ZHANG_UTERUS_C7_EPITHELIAL2_CELL" ES="-0.4022" NES="-2.4079" NP="0.0000" FDR="0.0000" FWER="0.0000" RND_ES="-0.1743 -0.2305 -0.1826 -0.1543 -0.1450 -0.1051 -0.1819 -0.1167 -0.1228 -0.1976 -0.1625 -0.1876 -0.1250 0.1010 0.1044 -0.2800 -0.1066 -0.1391 -0.1977 -0.1193 -0.1793 -0.1476 -0.1670 -0.1182 -0.1627 -0.1308 -0.1142 -0.1503 0.1367 -0.1413 -0.1907 -0.1266 -0.1490 0.1032 -0.1140 -0.1334 -0.1924 -0.2634 -0.1699 -0.0801 -0.1644 -0.1402 -0.1451 -0.2042 -0.2170 -0.2197 -0.1236 -0.1361 -0.2140 -0.1636 -0.2238 -0.2145 -0.1739 -0.1271 0.1249 -0.1632 -0.1362 0.1271 -0.1380 -0.1389 -0.1601 -0.1556 -0.1206 -0.2166 -0.1527 -0.2334 0.1252 0.1590 -0.1666 -0.1151 -0.1309 -0.1846 0.1192 -0.1838 -0.1562 -0.1209 -0.1392 -0.1232 -0.2658 -0.1337 -0.2132 0.1213 -0.2094 -0.1725 -0.1926 -0.1593 -0.1122 -0.1741 -0.1462 -0.1612 -0.1382 -0.2181 0.1526 -0.1379 -0.1377 -0.1541 -0.1570 -0.1202 -0.1362 -0.1351 -0.2134 -0.1727 -0.1736 -0.1210 -0.1214 -0.1902 -0.1239 -0.0885 -0.1639 -0.1155 -0.1754 0.1205 -0.2441 -0.2126 0.1220 -0.1386 -0.1721 -0.1217 -0.2340 -0.1425 0.1629 -0.1363 -0.1383 -0.2376 0.1174 -0.1386 -0.1583 -0.1717 -0.1783 -0.1634 -0.1866 -0.1830 -0.1416 -0.2239 -0.1512 -0.1687 -0.1005 -0.1379 -0.1643 0.1106 -0.1441 -0.1865 -0.1834 -0.2270 -0.1637 -0.2056 0.1445 -0.1895 -0.1918 -0.0756 -0.1486 -0.1541 -0.1331 -0.1504 -0.1602 -0.2973 -0.1620 -0.2152 0.1680 -0.2044 -0.1474 -0.1341 -0.2008 -0.1699 -0.0867 -0.1294 -0.1566 -0.1815 -0.1989 -0.1939 -0.1533 -0.1573 -0.1217 -0.1861 -0.2118 -0.1472 -0.1638 0.1201 -0.1386 -0.2075 -0.1233 0.1233 -0.2112 -0.1890 -0.1334 -0.2032 -0.1571 -0.2067 -0.1719 -0.1944 0.1284 -0.1937 -0.2267 -0.1568 -0.1679 -0.2296 -0.1197 -0.1832 -0.1584 -0.1706 0.1288 -0.1317 -0.1641 0.1548 -0.1577 -0.1498 0.1317 -0.2377 -0.1552 -0.1335 -0.1331 -0.1479 -0.1608 -0.1996 -0.1259 -0.1813 -0.1037 -0.1200 -0.1643 -0.2011 -0.1406 -0.2399 -0.1405 0.1384 -0.0930 -0.2182 -0.1635 0.1289 -0.1568 -0.2126 -0.1390 -0.1379 -0.1311 -0.1702 -0.1984 -0.2035 -0.1536 -0.1531 -0.2049 -0.2050 -0.1852 -0.1738 0.1291 -0.1847 -0.1585 -0.2097 -0.1795 -0.2190 -0.1277 -0.2043 -0.1695 -0.1688 0.1379 -0.1575 -0.1916 -0.1572 -0.1022 -0.1256 -0.1575 -0.1589 -0.1346 -0.1772 -0.1367 -0.1116 -0.1885 0.1294 0.1511 -0.1586 -0.1791 -0.1810 0.0893 -0.1474 -0.1589 -0.1169 0.1676 -0.2488 -0.1303 -0.2178 0.1353 -0.1770 -0.1031 -0.2341 -0.1656 0.1492 -0.1867 0.1011 -0.1456 -0.1284 -0.1623 -0.1576 -0.2042 -0.1108 -0.1048 -0.1357 -0.1462 -0.2318 0.1370 -0.1505 -0.1860 0.1711 -0.1931 -0.1566 -0.1883 -0.1423 -0.1729 -0.1237 -0.1969 -0.1862 -0.1959 0.1358 -0.1578 -0.1905 -0.1654 -0.1134 -0.1392 -0.1925 -0.1491 0.1070 -0.1542 -0.1321 -0.1779 -0.1502 -0.1389 -0.1751 -0.1488 -0.1896 -0.2053 -0.1915 -0.1509 -0.1700 -0.1041 -0.2040 -0.0890 -0.1165 -0.1150 -0.2270 -0.1068 -0.1329 -0.1340 -0.1716 -0.1804 -0.2045 0.1266 -0.1675 -0.2008 -0.2459 -0.1825 -0.1928 -0.2074 -0.1530 -0.1879 -0.1818 -0.1159 -0.1758 -0.2177 -0.1253 -0.2053 -0.1971 -0.1359 -0.1992 -0.1613 -0.1687 -0.1807 -0.2061 -0.1958 -0.1409 -0.2228 -0.1722 0.1482 -0.1090 -0.2350 -0.1631 -0.1535 -0.1533 -0.1073 -0.1926 -0.1364 -0.1789 -0.1878 -0.1784 -0.2260 -0.1219 -0.1297 -0.1208 -0.1360 -0.1716 -0.2104 -0.1480 -0.1262 -0.2344 -0.0966 -0.1456 -0.1769 -0.1588 -0.1709 -0.2162 -0.2246 -0.2277 -0.1208 -0.2022 -0.2684 -0.1985 -0.1422 -0.1589 -0.1077 -0.1780 -0.2002 -0.1407 -0.1514 -0.1842 -0.0982 -0.1585 -0.1543 -0.1765 0.1389 -0.1714 -0.1438 -0.1562 -0.2333 0.1168 -0.1490 -0.1171 -0.1690 -0.1184 -0.1813 -0.1283 0.1251 -0.1775 -0.1823 -0.2574 0.1487 0.1323 -0.1514 -0.1112 -0.1659 -0.1984 -0.2221 -0.1589 -0.1496 -0.2096 0.1345 -0.1654 0.1241 0.1044 -0.1377 -0.1958 0.1259 0.1308 -0.2413 -0.1667 -0.1633 -0.2064 -0.1265 -0.1595 -0.1916 -0.1257 -0.1591 -0.2204 -0.1830 -0.1539 -0.1572 -0.1506 0.1013 -0.1540 -0.1689 0.1246 -0.1589 -0.1348 -0.1430 -0.1391 -0.1365 -0.1558 -0.1719 -0.2502 -0.1406 -0.2052 -0.1763 -0.1753 -0.1279 0.1353 -0.0952 -0.1067 -0.1155 0.1072 -0.1279 -0.1393 -0.2060 -0.1729 -0.1744 0.1227 -0.1609 -0.1551 -0.1573 -0.1694 -0.1520 -0.1509 0.1224 -0.1986 -0.1262 -0.1434 -0.1644 -0.2371 -0.1748 -0.1523 -0.2199 -0.1719 -0.1392 -0.1755 -0.1169 -0.1586 -0.1715 -0.1112 -0.1430 -0.1252 -0.1985 -0.1572 0.1337 0.1260 -0.2161 -0.1592 -0.0865 -0.1729 -0.1264 -0.1402 -0.1579 -0.1893 -0.1475 -0.1411 0.0932 -0.1415 -0.1250 -0.1405 -0.1347 -0.1498 -0.1494 0.1355 -0.1657 -0.1272 -0.1610 -0.1614 -0.1897 -0.1813 -0.1351 -0.1953 0.1045 -0.1683 -0.1598 0.1284 -0.1384 0.1127 -0.1343 -0.1842 -0.1672 -0.2288 -0.1855 -0.1987 -0.1489 -0.2265 -0.1728 -0.2570 -0.1433 -0.1712 -0.2352 0.1219 -0.2862 -0.1535 -0.1431 -0.1956 -0.0783 -0.1296 -0.1240 -0.1274 -0.1698 -0.1312 -0.2161 -0.1657 -0.1690 -0.1559 -0.1196 -0.1185 -0.1179 -0.1911 -0.1642 -0.2564 -0.2208 -0.1491 -0.1611 -0.2134 0.1263 -0.1254 -0.1284 -0.1103 -0.1392 -0.1496 -0.1600 -0.1600 -0.1883 -0.1380 -0.2628 -0.1945 -0.2097 0.1893 -0.1008 -0.1434 -0.1926 -0.1455 -0.1543 -0.2278 -0.2037 -0.1881 -0.1735 -0.1566 -0.2293 0.1428 -0.1927 -0.2677 -0.1971 -0.2075 -0.1385 -0.1434 -0.2132 -0.1811 -0.1303 -0.1519 -0.2268 -0.2059 0.1067 -0.1596 0.1060 -0.1327 0.0955 0.1659 -0.1279 -0.1603 -0.2062 -0.1767 -0.2199 -0.1038 -0.1772 -0.1189 -0.1725 -0.1857 -0.1304 -0.1646 0.1462 -0.1900 -0.0991 0.1190 0.1207 -0.1648 -0.1475 -0.1828 -0.1339 -0.2014 -0.1318 -0.1714 -0.2158 0.1320 -0.2357 -0.1680 -0.1701 -0.1855 -0.1180 -0.1930 0.1707 -0.1916 -0.2257 -0.1745 -0.1346 -0.1812 0.1825 0.1196 -0.1986 -0.1894 -0.1692 -0.1534 -0.2058 -0.1716 -0.2114 -0.1352 -0.1842 -0.1677 -0.2159 -0.1867 -0.1264 0.1073 -0.2328 -0.1345 -0.1966 0.1852 -0.1591 -0.1428 0.0960 -0.2423 -0.1163 -0.1161 -0.2122 -0.2243 -0.1294 -0.2170 -0.1841 -0.1720 -0.2266 -0.1120 0.1545 -0.2173 -0.1111 -0.2590 -0.1922 -0.2062 0.1245 -0.2004 0.1133 -0.1600 -0.2182 -0.1459 -0.1794 0.1790 -0.1804 -0.1406 0.1337 -0.1635 -0.1094 -0.1746 -0.1649 -0.1188 -0.1921 -0.1794 -0.1684 -0.1586 -0.2068 -0.1234 -0.0803 -0.2078 -0.1506 -0.1639 -0.1554 -0.1813 0.1260 -0.1979 -0.1558 -0.1529 -0.1249 -0.1721 -0.1788 -0.1918 -0.2039 -0.1501 -0.2037 -0.1112 -0.2433 0.1510 0.1491 0.1197 -0.1731 -0.2391 -0.1446 -0.2156 -0.1656 -0.1527 -0.1536 -0.2286 0.1288 -0.1328 -0.1664 -0.2422 -0.1896 -0.1788 -0.1835 0.1511 -0.1044 -0.1479 -0.1644 0.1297 -0.1116 -0.2544 0.1252 0.1087 -0.1730 -0.1927 -0.1634 -0.2331 -0.2154 -0.1449 0.0964 -0.1619 -0.0832 -0.1196 -0.1612 -0.1397 -0.1654 -0.1541 -0.2211 -0.1495 -0.1512 -0.1820 -0.2012 -0.1624 -0.3200 0.1359 -0.1756 -0.1345 -0.1286 -0.1534 -0.1894 -0.1439 -0.1872 -0.1614 -0.1659 -0.1972 -0.1188 -0.1390 -0.1942 -0.1481 0.1297 -0.1704 -0.2250 0.0885 -0.1286 -0.0996 -0.1521 -0.1117 -0.1464 -0.2287 0.1190 -0.1845 -0.1498 -0.1907 -0.1393 0.1239 -0.1284 -0.1416 0.1112 -0.2010 -0.1434 -0.1375 -0.1876 -0.1826 0.1194 -0.1364 -0.1409 -0.1857 -0.1254 -0.2706 -0.1657 -0.0949 -0.1494 -0.1777 0.1232 -0.1322 -0.2063 -0.1424 -0.1114 -0.1580 -0.1014 0.1024 0.1377 -0.1829 -0.1864 -0.2224 -0.1543 0.1043 0.1182 -0.1750 -0.0960 0.1158 0.1748 -0.1553 -0.2248 -0.2212 -0.2111 -0.2279 -0.1925 -0.2123 -0.2247 -0.1503 -0.1475 -0.1496 -0.1302 -0.1471 -0.1985 -0.1777 -0.1241 -0.1366 0.1262 -0.2531 -0.1756 -0.1998 -0.1292 -0.1299 -0.1295 -0.1475 -0.1801 -0.1289 0.1639 0.1199 -0.1870 -0.1690 -0.1826 -0.1137 -0.1588 -0.1264 -0.0947 -0.1030 -0.1494 -0.1698 -0.1072 -0.1509 -0.2680 -0.2567 -0.0975 -0.1524 -0.1159 -0.2322 -0.2768 -0.1465 0.0883 -0.1932 -0.1595 -0.2620 -0.2130 -0.1560 -0.1709 -0.1810 -0.2021 -0.1839 -0.1237 -0.1761 0.1084 -0.1952 -0.1904 0.1512 0.1410 -0.1231 -0.1698 -0.1440 -0.1389 -0.2328 -0.1644 -0.2343 -0.1640 -0.1731 -0.2379 -0.2010 -0.1606 -0.1854 -0.1322 -0.1734 -0.2229 -0.1453 0.1341 -0.1279 -0.2159 -0.1524 -0.2811 -0.1182 -0.2064 -0.1882 -0.1391 0.1613 -0.1820 -0.2002 -0.1516 -0.1822 -0.2209 -0.1453 -0.1166 -0.1855 -0.1138 -0.1213 -0.2310 -0.1172 -0.1348 -0.1549 -0.1433 -0.1206 0.1198 0.1747 -0.1246 -0.1700 -0.1231 -0.2094 -0.2245 -0.1368 -0.1444 0.1541 -0.1633 0.1257 -0.1396 -0.1854 -0.1565 -0.2033 0.1725 -0.1610 -0.1770 -0.1811 0.1429 0.1412 -0.1196 -0.1112" HIT_INDICES="169 212 232 421 431 554 563 603 655 656 711 862 868 948 965 1098 1104 1146 1188 1189 1193 1195 1206 1229 1265 1304 1305 1335 1339 1347 1350 1358 1362 1372 1374 1408 1423 1430 1433 1434 1457 1501 1517 1524 1550 1551 1558 1600 1610 1616 1637 1660 1680 1719 1731 1738 1743 1767 1792 1832 1860 1870 1883 1892 1901 1905 1908 1925 1934 1948 1953 1958 1986 1996 2000 2022 2032 2073 2079 2091 2098 2117 2119 2125 2149 2172 2196 2212 2236 2238 2246 2265 2291 2297 2305 2307 2311 2316 2317 2337 2341 2351 2359 2366 2372 2375 2377 2379 2386 2395 2419 2420 2434 2476 2496 2499 2508 2533 2539 2590 2591 2604 2609 2625 2628 2633 2642 2655 2658 2660 2673 2675 2686 2732 2736 2744 2749 2762 2772 2779 2790 2794 2795 2805 2809 2812 2813 2815 2828 2841 2861 2865 2881 2889 2899 2906 2912 2941 2948 2954 2963 2980 3016 3022 3035 3037" ES_PROFILE="-0.0509 -0.0579 -0.0571 -0.1165 -0.1136 -0.1508 -0.1483 -0.1569 -0.1699 -0.1652 -0.1795 -0.2280 -0.2261 -0.2502 -0.2525 -0.2956 -0.2946 -0.3060 -0.3174 -0.3145 -0.3126 -0.3101 -0.3106 -0.3153 -0.3245 -0.3347 -0.3317 -0.3387 -0.3367 -0.3360 -0.3336 -0.3330 -0.3309 -0.3309 -0.3282 -0.3365 -0.3382 -0.3371 -0.3346 -0.3314 -0.3358 -0.3475 -0.3494 -0.3482 -0.3535 -0.3502 -0.3489 -0.3597 -0.3594 -0.3577 -0.3611 -0.3652 -0.3682 -0.3777 -0.3779 -0.3762 -0.3739 -0.3781 -0.3826 -0.3922 -0.3977 -0.3968 -0.3970 -0.3958 -0.3945 -0.3915 -0.3882 -0.3897 -0.3884 -0.3887 -0.3860 -0.3832 -0.3884 -0.3873 -0.3841 -0.3871 -0.3859 -0.3954 -0.3926 -0.3920 -0.3896 -0.3913 -0.3871 -0.3843 -0.3876 -0.3906 -0.3938 -0.3942 -0.3972 -0.3926 -0.3901 -0.3913 -0.3949 -0.3914 -0.3887 -0.3838 -0.3797 -0.3758 -0.3706 -0.3719 -0.3676 -0.3653 -0.3623 -0.3590 -0.3552 -0.3504 -0.3452 -0.3400 -0.3365 -0.3337 -0.3360 -0.3303 -0.3290 -0.3373 -0.3378 -0.3324 -0.3291 -0.3311 -0.3265 -0.3372 -0.3305 -0.3278 -0.3224 -0.3207 -0.3144 -0.3088 -0.3045 -0.3014 -0.2948 -0.2879 -0.2847 -0.2776 -0.2736 -0.2812 -0.2741 -0.2684 -0.2615 -0.2572 -0.2518 -0.2452 -0.2399 -0.2322 -0.2233 -0.2175 -0.2096 -0.2012 -0.1922 -0.1835 -0.1784 -0.1730 -0.1694 -0.1603 -0.1548 -0.1465 -0.1384 -0.1289 -0.1189 -0.1159 -0.1049 -0.0933 -0.0822 -0.0719 -0.0647 -0.0453 -0.0246 0.0007" RANK_AT_ES="2235.0000" RANK_SCORE_AT_ES="-0.8844"/>
  <DTG RANKED_LIST="Lactate high vs low_Ranked.rnk" TEMPLATE="na_as_pre_ranked" GENESET="gene_sets.gmt#TABULA_MURIS_SENIS_TONGUE_KERATINOCYTE_AGEING" ES="-0.6111" NES="-2.1722" NP="0.0000" FDR="0.0008" FWER="0.0080" RND_ES="-0.1741 0.2767 -0.2043 -0.1403 -0.1100 -0.3462 0.1928 0.2586 -0.2782 0.2755 0.2653 0.1714 0.2624 -0.1185 0.1852 0.2726 -0.2577 0.2070 -0.4005 0.2015 -0.2973 -0.3861 -0.4242 0.2185 -0.2228 -0.2004 0.1978 0.2051 -0.3268 0.1946 0.2730 -0.1576 -0.2855 0.2054 -0.2885 -0.3290 -0.2564 0.1305 -0.3050 0.2079 -0.3610 -0.2655 -0.1494 -0.1993 -0.2266 0.2607 -0.2886 0.3038 0.2971 -0.3111 -0.1678 -0.2853 0.2618 -0.2327 -0.1868 0.1609 0.2301 -0.3452 0.2602 -0.2850 -0.2857 -0.2037 0.3093 -0.3165 -0.1966 0.1755 0.3034 -0.2337 -0.5003 -0.1960 -0.1504 -0.1674 -0.4097 0.2668 -0.3044 0.3054 -0.2420 -0.2109 -0.2857 0.1656 -0.3505 -0.1380 -0.2595 -0.2341 -0.1324 -0.2234 0.2169 -0.2912 0.1844 -0.2153 -0.2078 -0.2134 0.3013 0.4526 -0.2401 -0.2374 -0.3916 -0.2567 0.2064 -0.2654 -0.5061 -0.3177 -0.1799 -0.2151 0.2793 -0.4004 -0.2126 -0.2956 0.3640 0.1954 0.2785 0.2570 -0.2739 -0.3289 -0.2295 -0.2243 0.2659 0.3658 -0.3424 -0.3565 -0.1716 -0.2243 -0.3197 -0.1869 -0.1870 -0.2752 -0.2768 -0.3054 0.1093 -0.1837 0.2391 0.2777 0.3106 -0.3550 -0.1795 -0.2168 0.3457 0.1720 -0.2037 0.2160 -0.3035 -0.2570 0.2044 -0.2722 0.1844 0.3337 0.1767 -0.3436 -0.3887 0.2477 -0.3955 0.2762 0.4107 -0.3380 -0.1701 0.3038 -0.3147 -0.2926 0.1881 -0.4569 -0.3702 -0.3839 -0.3940 -0.1418 -0.2388 -0.2837 -0.3671 -0.5314 -0.2241 -0.1996 -0.4033 -0.2718 0.1098 0.2561 -0.4072 -0.1602 0.1554 -0.1649 -0.1657 0.1942 0.1552 -0.1998 -0.2447 -0.3910 -0.5462 0.2445 0.2415 -0.1881 -0.3821 0.2824 -0.2824 -0.2161 -0.3147 -0.5474 -0.1622 0.2378 -0.2974 0.3162 0.2568 -0.1608 0.2614 0.3688 -0.3762 -0.4608 -0.4778 -0.3049 -0.1563 -0.2823 0.2068 -0.2765 -0.4210 0.2708 -0.3432 -0.2472 0.4353 -0.3785 0.3017 0.2818 -0.4027 0.2480 -0.2645 -0.1470 0.1231 -0.2341 -0.2736 -0.3752 0.2637 -0.3981 0.2397 0.3208 -0.2358 0.1778 -0.3862 -0.2501 -0.2993 0.1383 -0.2218 0.2010 -0.3676 -0.3472 -0.4558 -0.2288 -0.2678 -0.4090 -0.3499 -0.4458 -0.2922 -0.2627 0.2777 -0.2421 0.2291 0.1748 -0.3938 -0.4680 0.1494 -0.2056 -0.3589 -0.1975 -0.3601 0.3233 -0.3908 -0.2791 0.5409 -0.1760 0.3095 -0.2216 -0.2952 -0.3396 -0.3071 -0.2488 -0.2137 0.2732 -0.2336 0.1954 0.2522 -0.3116 -0.4391 -0.3158 -0.2909 0.2495 -0.2368 -0.2476 0.2020 -0.3804 0.3196 0.2802 -0.3509 0.2868 0.2097 -0.3010 0.1956 -0.3407 -0.3863 -0.4133 -0.4087 0.1718 -0.4629 -0.1828 -0.3342 -0.3580 -0.2704 -0.2537 -0.1729 -0.3430 0.1833 0.3510 -0.2460 -0.2430 0.3209 -0.2408 -0.1932 -0.3459 -0.3336 -0.2427 0.1846 -0.2628 0.1896 0.2714 -0.3051 -0.1381 -0.2323 -0.2609 -0.3736 -0.3486 -0.1805 0.2719 -0.1896 -0.1768 -0.5025 0.1956 -0.2422 -0.2936 -0.3834 0.3539 0.1683 0.1876 0.2412 0.2079 -0.3419 0.1591 0.3140 -0.3163 -0.4705 -0.2519 -0.3882 0.1898 -0.2307 -0.4245 0.1781 0.3022 0.3748 -0.1408 -0.1698 0.3494 -0.1568 0.3628 -0.2817 -0.2169 -0.3358 -0.3075 -0.3615 -0.1777 -0.2979 -0.3500 0.1555 -0.3585 -0.1824 0.2166 0.2451 -0.3051 -0.3536 0.3366 -0.3909 -0.3338 0.2602 0.1962 -0.3436 0.2945 -0.3007 -0.2964 -0.2085 -0.2225 -0.3243 -0.1621 -0.1542 -0.1768 -0.2400 -0.1910 -0.3120 -0.2469 -0.3317 -0.1833 -0.3053 -0.1797 -0.5051 -0.2007 -0.3929 -0.1815 -0.3472 -0.3002 0.4629 -0.2423 0.3028 0.1382 -0.3655 0.2803 -0.1427 -0.2706 -0.2393 0.1536 -0.2815 -0.3290 0.2894 -0.3395 -0.3926 -0.1351 -0.3334 -0.1391 0.2168 -0.1574 -0.4050 -0.4046 -0.2079 0.1854 -0.3510 0.3043 -0.1952 0.1678 0.2108 -0.5171 -0.1841 -0.3413 0.1967 -0.1615 0.1587 -0.1915 0.4449 -0.1326 0.1539 -0.2680 -0.2038 -0.3009 0.2845 0.1397 -0.3277 -0.3012 -0.1543 -0.2920 -0.4674 0.2605 -0.4509 -0.3463 0.3547 -0.1806 0.2842 -0.5624 -0.2307 0.2045 -0.2287 -0.5202 -0.1673 -0.2607 -0.2788 -0.2450 -0.2188 -0.2393 -0.3001 0.2455 -0.2089 0.1710 -0.2533 0.3446 -0.2762 -0.2468 -0.2284 -0.3289 -0.2510 0.1976 -0.2180 -0.3352 0.1069 -0.2271 -0.2335 -0.1385 0.1847 -0.2303 0.2582 0.3146 0.2127 0.2836 -0.2401 -0.2270 0.2085 -0.2216 0.2020 0.1491 0.2784 -0.3128 0.3265 0.1912 -0.2701 0.3410 -0.2113 -0.2093 -0.2206 -0.2155 -0.2127 -0.1748 -0.1910 0.2469 -0.1756 0.3951 0.2495 -0.3580 -0.1370 0.2189 -0.2058 -0.3381 -0.2224 -0.2823 0.1653 0.2167 -0.4211 -0.2724 0.2422 -0.2992 -0.2938 -0.2714 -0.2870 0.3974 -0.3283 -0.2555 -0.3793 0.2502 -0.4479 -0.4542 -0.4516 0.1949 -0.2723 -0.2166 -0.1661 -0.2045 0.3067 0.2869 -0.2833 -0.4132 -0.2896 -0.2123 -0.2441 -0.3623 -0.3523 -0.1929 0.2101 0.1879 0.1889 0.2844 -0.2130 -0.2552 0.1955 -0.2586 -0.2468 -0.3893 0.2818 -0.3086 -0.3052 -0.3347 0.1745 -0.2245 -0.3545 0.2486 -0.2135 0.2668 0.1774 -0.2491 -0.2779 0.2742 0.1414 0.1645 0.2176 0.3327 0.2692 -0.1830 -0.3120 -0.1579 0.1625 -0.2145 -0.1903 0.2482 -0.2766 0.3132 -0.3264 0.1568 -0.1616 0.1872 -0.1546 -0.3271 0.2409 -0.2792 -0.2425 -0.1706 -0.1424 -0.4907 0.3382 0.3679 0.2831 -0.4379 0.3255 -0.2477 0.1148 -0.2171 0.1898 0.1883 0.2332 -0.4121 0.2422 -0.2621 -0.2163 -0.3812 -0.4536 0.1871 0.2477 0.1912 -0.1289 -0.3301 0.2046 -0.3288 0.3178 -0.2349 -0.2236 -0.2439 -0.3587 -0.2115 0.2574 -0.3376 -0.1801 -0.3077 -0.3236 -0.1983 -0.1416 -0.2563 -0.2759 -0.3029 0.2131 -0.2564 0.2388 -0.3088 -0.3081 -0.2728 -0.4756 -0.3464 -0.2013 0.1926 -0.1364 0.1654 0.2206 -0.2473 -0.2481 0.2646 0.3170 -0.2131 -0.3498 -0.2159 0.1998 0.1590 -0.2285 -0.3260 0.2054 -0.4462 -0.3295 -0.3652 -0.3870 -0.2934 0.3238 -0.3077 -0.2231 -0.2170 -0.1484 0.1265 -0.2097 0.2282 -0.3691 -0.5437 -0.2942 0.2177 0.2877 0.2221 -0.2693 0.1588 0.3339 -0.2310 -0.4431 0.2330 0.1585 -0.3260 -0.2957 0.2829 -0.3040 0.1355 -0.4192 0.1332 -0.4757 -0.4482 -0.2368 -0.2623 0.1888 -0.2308 -0.2163 -0.3548 0.2768 0.1936 0.2285 0.1988 -0.3660 0.2094 0.3129 -0.3477 -0.1997 -0.2435 -0.4192 0.2992 0.1538 -0.2754 0.1794 -0.2575 -0.5297 -0.1752 0.2601 0.2451 -0.3677 -0.1724 0.2133 -0.2078 -0.2015 -0.2929 -0.1982 0.1843 -0.1565 -0.3536 -0.2183 -0.1543 0.2034 -0.2029 0.3682 -0.3433 0.3251 -0.2313 -0.2540 -0.1441 -0.3324 -0.3406 -0.1923 0.2227 -0.3297 -0.1024 -0.2058 -0.2677 0.1849 -0.4970 0.1703 0.3033 -0.2658 -0.4030 -0.2286 -0.2078 -0.4192 -0.3511 0.2071 -0.2734 -0.2535 -0.2337 -0.3313 -0.1956 0.1674 -0.2995 0.2212 0.2029 0.2344 -0.3049 0.3215 -0.2174 0.2390 0.1069 -0.3189 -0.4800 -0.2606 0.2520 0.1481 -0.2268 -0.1961 -0.2848 0.2383 0.2255 0.3336 0.2197 -0.2643 -0.3445 -0.2790 0.2638 -0.3724 -0.2051 -0.3147 0.2913 -0.1305 -0.1903 0.3425 0.2312 -0.2103 0.1990 0.2870 -0.2658 -0.2197 -0.3020 0.2505 -0.2245 0.2188 -0.4982 0.1413 -0.3128 0.2297 -0.3738 -0.3843 -0.2284 0.3885 0.1810 -0.2189 0.1669 0.3588 -0.2557 -0.2173 0.3066 -0.3409 -0.2008 0.2851 0.1761 0.3251 -0.1526 -0.5053 0.1132 -0.3087 0.3370 0.3147 -0.1979 0.1891 0.2945 0.2787 -0.2423 0.4315 -0.2309 -0.2849 0.2169 -0.3807 0.2022 -0.3258 0.2934 0.2831 -0.1647 0.2065 -0.4711 -0.3336 -0.1686 -0.1584 -0.1486 -0.4436 0.1481 -0.1227 -0.4015 -0.2291 0.2190 -0.3432 -0.2490 -0.3125 -0.2391 -0.2531 0.4891 0.2166 0.2383 0.2139 0.2239 -0.3594 0.3056 -0.2110 -0.2692 -0.2090 -0.1851 0.2162 -0.2757 -0.2494 -0.3213 0.2027 -0.2880 0.2637 0.2279 -0.1644 0.2219 0.2453 0.1760 -0.3000 -0.4079 -0.1648 -0.1069 0.1977 -0.3030 -0.2916 0.3219 -0.1640 -0.4169 0.2868 -0.2047 -0.2566 -0.2417 0.1947 -0.3399 0.1684 0.2233 0.2474 -0.1601 -0.1826 0.3109 0.1379 -0.4008 0.2872 -0.2017 -0.1780 -0.2039 0.4347 0.1914 -0.1554 -0.3058 -0.2337 0.2818 0.2694 0.2195 0.1911 0.2242 0.1820 -0.2428 -0.3361 -0.2551 0.1587 -0.2373 -0.3788 0.1646 0.2636 0.1807 -0.3365 -0.3491 -0.3622 -0.2412 -0.2467 -0.3091 0.2153 -0.3974 -0.2675 0.2062 -0.2584 0.2411 0.2587 -0.3586 0.2298 -0.3089 -0.3109 -0.2796 -0.1812 0.2731 0.1571 -0.3606 0.1561 0.1543 -0.2261 0.2020 -0.2293 0.3416 -0.4558 0.1967 0.5071 0.3628 -0.3880 -0.1793 0.1463 -0.2449 0.2232 0.2680 -0.3509 -0.2821 0.3644 -0.2269 0.1980 0.3496 -0.2228 0.2675 0.3150 0.3669 -0.5198 0.2751 -0.1689 -0.2881 0.1845 -0.3313 -0.3002 0.1286" HIT_INDICES="40 402 722 818 1195 1352 1866 2011 2291 2332 2809 2812 2822 2922 2943 2985 2997 3024" ES_PROFILE="0.0516 -0.0286 -0.1058 -0.1125 -0.2183 -0.2501 -0.3945 -0.4147 -0.4741 -0.4536 -0.5536 -0.4965 -0.4407 -0.3960 -0.3203 -0.2302 -0.1231 0.0050" RANK_AT_ES="2808.0000" RANK_SCORE_AT_ES="-1.6012"/>
  <DTG RANKED_LIST="Lactate high vs low_Ranked.rnk" TEMPLATE="na_as_pre_ranked" GENESET="gene_sets.gmt#ZHANG_UTERUS_C13_EPITHELIAL1_CELL" ES="-0.3864" NES="-2.0160" NP="0.0000" FDR="0.0066" FWER="0.0890" RND_ES="-0.1145 0.2430 -0.1501 0.1958 -0.1342 0.1778 -0.1373 -0.1555 -0.2513 -0.2404 -0.1796 -0.2097 -0.2263 -0.2472 0.1941 -0.1464 -0.2051 0.1445 -0.1740 -0.1640 -0.1806 -0.1525 -0.2472 -0.1837 -0.1292 0.1241 -0.1753 -0.1383 -0.1268 0.1595 -0.2174 0.1165 -0.1980 0.1125 0.1424 -0.1491 -0.1544 0.1888 0.1253 0.1033 0.1214 0.1422 0.1073 -0.2273 -0.1548 -0.1112 -0.1764 -0.0950 -0.2396 -0.1718 -0.2068 0.1314 -0.2644 -0.2638 -0.2062 0.1537 0.1021 -0.1385 0.1771 -0.2006 -0.2760 -0.2360 -0.2220 -0.1070 -0.1191 -0.1655 -0.1727 -0.1317 0.1601 -0.2481 -0.1231 -0.2066 -0.1695 0.0771 -0.2186 -0.1305 -0.1039 -0.1532 0.1164 0.1830 0.2174 -0.2388 -0.2226 -0.1670 -0.1550 -0.2018 0.1097 0.1452 -0.2149 -0.1531 0.1783 -0.1186 -0.1044 -0.1427 -0.1173 -0.2274 -0.2982 -0.1247 0.0943 0.1831 -0.2137 -0.1779 -0.2303 -0.2852 -0.1823 -0.1911 -0.1977 -0.1587 -0.1949 -0.1945 -0.1941 -0.2093 -0.2354 -0.1183 0.1377 -0.2165 -0.1095 -0.1670 -0.2698 -0.2544 -0.1280 -0.1915 -0.1976 -0.2494 -0.1824 -0.1375 -0.1563 -0.2348 -0.2395 -0.1795 -0.3445 -0.3154 -0.1885 -0.2321 -0.1181 -0.2115 -0.2288 -0.1846 -0.2096 -0.1606 -0.2498 -0.1734 -0.1602 -0.2419 -0.1281 -0.2016 -0.2535 -0.2209 -0.2000 -0.2604 -0.1547 0.1933 -0.1888 -0.2482 -0.2430 -0.1769 -0.2207 -0.2278 0.1787 -0.2190 0.2491 -0.2906 0.1148 0.2006 0.1671 -0.2475 -0.1513 0.0778 -0.1586 -0.2131 -0.1743 -0.2378 -0.2603 -0.1598 0.1909 -0.2152 -0.1177 -0.1663 -0.2447 -0.2722 -0.2068 -0.3339 -0.2820 -0.1304 -0.1651 -0.1456 -0.1656 -0.1702 -0.2087 0.1227 0.1633 -0.2110 -0.1557 -0.1594 -0.0834 0.1897 -0.1574 -0.1514 -0.2529 -0.1316 0.1618 -0.1440 0.1654 -0.1881 0.1687 -0.1857 -0.1226 -0.1756 -0.2438 -0.1382 -0.2778 0.0860 -0.1642 0.1426 -0.1633 -0.1594 -0.1814 -0.2086 -0.1902 -0.1737 -0.1815 -0.2009 0.1431 -0.2109 -0.1913 0.0973 0.1452 -0.1892 -0.3053 -0.2864 -0.1907 0.1482 -0.1955 -0.1884 -0.1233 -0.1398 -0.2820 0.1475 -0.1801 -0.2163 0.1596 -0.1644 0.1666 -0.1567 -0.1386 -0.1869 -0.3182 -0.1983 -0.2340 -0.2251 -0.1558 -0.1133 -0.1941 0.2187 -0.2136 0.1437 -0.1321 0.1688 -0.2693 -0.1446 -0.2171 -0.2225 0.2358 -0.2476 -0.2231 -0.2142 0.1417 -0.2138 -0.2857 -0.2503 -0.1187 -0.2022 -0.2300 -0.2292 0.1248 -0.1659 -0.1897 -0.2204 -0.1617 0.1118 -0.1730 -0.2872 -0.1555 0.1321 -0.1755 0.1254 -0.2194 -0.1734 -0.1105 -0.2306 -0.1724 -0.1068 -0.2428 -0.1080 0.2031 -0.1468 -0.1773 -0.2053 -0.2213 -0.2137 0.1698 -0.3241 -0.2557 -0.1548 -0.2196 0.1561 0.1973 -0.1352 -0.1120 -0.1210 -0.2159 0.1678 -0.1261 -0.2111 -0.1097 -0.1966 0.1459 0.1916 -0.2262 -0.1940 -0.2047 -0.1664 -0.2226 -0.2088 -0.1640 0.1462 -0.1856 0.1290 -0.2385 -0.1772 -0.1106 -0.1434 -0.2665 0.1533 -0.0882 -0.1693 -0.1627 -0.2176 -0.1983 -0.1770 -0.1486 0.1303 -0.2183 -0.1382 0.1479 0.1783 -0.1888 -0.2208 -0.2391 -0.2528 0.1640 -0.1924 -0.2303 0.1784 -0.1821 -0.1155 -0.1389 -0.1200 -0.1908 -0.1497 -0.1889 0.1208 0.1344 -0.2061 -0.1800 0.1819 0.1473 -0.2384 0.2306 -0.1255 -0.1698 -0.1884 -0.2271 -0.1756 0.1890 0.1809 -0.1290 -0.1818 -0.2495 0.1533 -0.2337 0.0874 -0.1877 -0.2242 0.1950 -0.2513 -0.1386 -0.1346 -0.1706 -0.2460 -0.1648 -0.1658 -0.1528 -0.1563 0.1054 -0.1466 0.1621 -0.2244 -0.1246 -0.2241 0.1457 -0.1768 -0.1545 -0.2052 -0.2627 -0.1358 -0.1752 -0.2049 -0.3019 -0.2160 0.1262 -0.2061 -0.2267 -0.1891 -0.1850 -0.2410 -0.1272 -0.0969 -0.1774 0.1448 -0.1811 0.1623 -0.3200 0.1690 0.1669 -0.1350 -0.1611 -0.2623 -0.2547 -0.1744 -0.1655 0.2115 -0.1829 -0.1714 -0.2396 -0.2130 -0.2879 0.2004 -0.1543 -0.1039 -0.2092 0.1893 -0.1573 -0.2032 -0.1370 -0.1850 0.1741 -0.1480 0.1439 -0.1978 0.1636 -0.2148 -0.2117 -0.2589 -0.1147 -0.0899 -0.1602 -0.1637 -0.1850 -0.1460 0.2020 -0.1945 -0.1833 -0.3173 -0.1993 -0.2781 -0.2634 -0.1596 -0.2336 -0.2476 0.1159 0.1691 -0.1710 -0.2413 0.1664 -0.2083 -0.2243 -0.2436 -0.2019 -0.1954 -0.2222 -0.2217 0.1631 -0.1034 0.1613 -0.2469 0.1202 0.1193 -0.1459 -0.2557 -0.2154 -0.2147 -0.2792 0.1313 -0.2605 -0.1109 -0.1185 -0.1801 -0.1479 -0.2099 0.1366 -0.1968 0.1633 0.2180 -0.1862 -0.2118 -0.2407 -0.0783 -0.1962 -0.1859 -0.0723 0.1593 -0.1300 -0.2039 0.1839 0.1318 0.1641 0.1253 -0.1621 -0.1563 0.1581 -0.2218 0.1192 -0.1360 -0.2646 -0.1613 -0.2195 -0.2035 -0.2071 -0.1952 -0.1903 -0.1251 -0.1970 -0.1506 -0.2696 -0.2328 -0.1593 -0.1544 -0.1915 -0.1564 -0.1975 -0.2238 -0.2010 -0.2674 0.1626 0.1776 -0.1922 -0.2308 -0.1871 -0.2326 -0.2203 -0.1223 -0.1797 -0.2319 -0.1458 -0.2653 0.1303 -0.2132 0.0928 -0.2278 -0.1717 0.1494 -0.1791 -0.0789 -0.2217 -0.1083 -0.1319 -0.2571 0.1372 -0.2443 -0.2351 -0.1597 -0.1558 -0.1516 0.1785 -0.1185 -0.1703 -0.2330 -0.1708 -0.2422 -0.1418 -0.1893 -0.1336 -0.2240 -0.1835 -0.1677 0.1705 -0.2019 0.1619 -0.2085 -0.1395 0.2306 -0.1668 -0.1047 -0.1191 -0.2118 -0.1871 -0.1567 -0.1790 -0.2023 -0.2218 -0.1582 0.0797 -0.1867 0.2203 -0.1375 -0.1301 0.1082 0.1195 -0.1933 -0.2492 0.0986 0.1826 -0.1373 -0.1810 -0.1618 -0.1849 0.1278 0.1556 -0.2364 -0.1806 -0.2024 -0.1545 -0.3422 -0.1273 -0.1335 0.1569 -0.1950 -0.2756 -0.2466 -0.2027 -0.1911 -0.0954 0.1419 -0.1754 -0.1540 -0.1614 -0.0864 -0.2418 0.1434 -0.2115 -0.1132 0.1515 -0.2032 -0.1821 -0.2870 -0.1551 -0.2085 0.1703 0.1355 -0.2035 -0.1338 -0.1717 -0.1649 -0.2728 0.0955 -0.2404 -0.1828 -0.2200 -0.2216 -0.1552 -0.2281 -0.1940 -0.0986 -0.1118 0.1651 -0.1258 -0.1452 0.1342 -0.2494 0.1102 0.2197 -0.2349 -0.1921 -0.1947 -0.1349 -0.1161 -0.1941 -0.2462 0.1769 -0.2476 -0.1487 -0.2458 -0.1864 -0.1567 -0.0603 -0.2882 -0.1295 0.1167 -0.1736 -0.1415 0.1358 -0.1345 -0.2006 -0.2256 0.1533 -0.1414 -0.1909 -0.1491 0.1606 -0.2308 0.1456 0.1467 -0.2253 -0.1801 -0.1587 -0.2560 -0.2657 -0.2410 -0.1660 0.1563 -0.1688 -0.2058 0.1436 -0.1955 -0.1811 -0.1188 -0.1668 -0.2743 -0.1123 -0.1439 -0.2403 -0.1442 -0.1540 -0.1696 -0.2259 -0.1701 -0.1898 -0.1171 -0.1931 -0.2542 -0.2613 -0.1809 -0.1571 -0.2419 -0.1947 0.1881 -0.2801 -0.1376 0.1313 -0.1194 -0.1397 -0.2229 -0.2299 -0.2511 0.1355 0.1701 0.0976 -0.1999 -0.1712 -0.2738 -0.1974 -0.1417 -0.2073 -0.2013 -0.1251 -0.2981 0.1927 0.1205 -0.1749 0.1555 -0.1857 -0.1913 0.1702 -0.2285 -0.2995 0.1606 0.1627 0.1654 -0.1812 -0.2644 -0.2167 0.2005 -0.1365 -0.1906 -0.1459 -0.2217 0.1599 -0.1874 0.1654 -0.1837 -0.2292 0.1283 -0.1898 -0.2151 -0.2693 0.1228 -0.2016 0.1610 -0.1902 0.0910 -0.2155 -0.2786 -0.1501 -0.2316 0.1757 -0.1552 -0.2266 -0.2724 -0.1363 0.1040 -0.1065 0.1318 -0.2224 0.1583 -0.1414 -0.2839 0.0897 -0.1051 0.1700 -0.1735 -0.2245 0.1621 -0.1564 -0.2029 0.1337 -0.2613 0.1195 0.1613 0.1536 -0.3592 -0.1912 -0.1886 0.1267 0.1118 0.1604 -0.2161 0.1842 0.0807 -0.2979 -0.2326 -0.2475 -0.1522 0.1231 -0.2038 -0.2561 -0.2834 0.1514 -0.1463 -0.1812 -0.1816 -0.2117 -0.2351 -0.2077 -0.1663 -0.1126 0.1769 -0.1438 -0.1222 -0.1765 -0.1103 -0.2181 -0.1915 -0.1349 -0.1485 -0.2177 -0.2488 -0.1475 -0.1899 0.2000 -0.1561 -0.2489 -0.1571 -0.2633 -0.1260 -0.1468 -0.0958 -0.2244 0.0953 -0.1217 -0.2862 -0.1943 -0.1805 -0.1501 -0.3344 0.1570 -0.2062 0.1860 -0.1866 -0.2033 -0.1301 0.1481 -0.1895 -0.3096 -0.1635 -0.1530 0.2060 -0.2422 -0.1494 -0.1803 -0.1720 -0.1435 -0.1005 -0.1938 0.1470 -0.2560 -0.1340 -0.1175 -0.1774 -0.1292 -0.1213 -0.1863 0.1466 0.1958 -0.2361 -0.1800 -0.2102 -0.2575 -0.1152 -0.1782 -0.1583 -0.1784 -0.2408 0.1041 0.1461 -0.1953 -0.2474 -0.2432 -0.2925 -0.1068 -0.2190 -0.2787 -0.1672 -0.1694 -0.2301 0.1179 -0.2038 -0.2807 0.1320 -0.2017 -0.2823 -0.1637 0.1258 -0.1606 -0.2282 -0.0952 -0.0846 -0.1710 0.1846 -0.2948 -0.1219 -0.1524 -0.1335 -0.2600 -0.2543 -0.2899 -0.1761 0.1288 0.2131 -0.3556 0.1538 -0.1785 -0.1697 -0.2225 -0.2365 -0.2865 -0.1941 -0.1301 -0.1522 0.1402 0.1482 0.1891 -0.1554 0.2368 0.1988 0.1535 -0.2082 -0.1872 -0.1560 0.1909 0.1739 -0.1406 -0.2994 -0.1977 -0.2791 -0.2756 -0.1684 -0.1671 -0.2730 -0.2809 0.1139 0.1683 -0.2284 -0.1571 -0.1978 0.1856 -0.2756 -0.1745 -0.2066 -0.3147 -0.1279 -0.1817 -0.1415 -0.1339 -0.1095 -0.2181 0.1178 -0.1405 -0.2458 -0.1875" HIT_INDICES="131 212 303 362 409 450 563 651 656 711 948 961 1147 1193 1230 1352 1362 1408 1414 1433 1463 1478 1610 1637 1662 1667 1707 1769 1794 1799 1832 1848 1905 1908 1953 1958 2000 2095 2117 2125 2141 2156 2196 2201 2205 2267 2329 2358 2375 2379 2434 2455 2476 2496 2539 2591 2598 2609 2642 2645 2673 2715 2727 2762 2779 2794 2795 2813 2815 2861 2865 2876 2906 2910 2912 2928 2930 2948 2977 3035" ES_PROFILE="-0.0275 -0.0394 -0.0563 -0.0632 -0.0666 -0.0685 -0.0959 -0.1159 -0.1079 -0.1172 -0.1903 -0.1877 -0.2446 -0.2541 -0.2604 -0.2951 -0.2920 -0.3009 -0.2964 -0.2961 -0.2995 -0.2978 -0.3352 -0.3370 -0.3381 -0.3323 -0.3382 -0.3513 -0.3518 -0.3456 -0.3486 -0.3459 -0.3568 -0.3494 -0.3561 -0.3492 -0.3546 -0.3775 -0.3755 -0.3688 -0.3648 -0.3603 -0.3640 -0.3558 -0.3473 -0.3578 -0.3680 -0.3667 -0.3611 -0.3512 -0.3579 -0.3530 -0.3479 -0.3422 -0.3438 -0.3477 -0.3363 -0.3262 -0.3229 -0.3095 -0.3039 -0.3024 -0.2903 -0.2851 -0.2733 -0.2606 -0.2431 -0.2309 -0.2132 -0.2083 -0.1891 -0.1717 -0.1586 -0.1364 -0.1134 -0.0942 -0.0699 -0.0497 -0.0288 0.0014" RANK_AT_ES="2094.0000" RANK_SCORE_AT_ES="-0.8040"/>
  <DTG RANKED_LIST="Lactate high vs low_Ranked.rnk" TEMPLATE="na_as_pre_ranked" GENESET="gene_sets.gmt#TABULA_MURIS_SENIS_TONGUE_BASAL_CELL_OF_EPIDERMIS_AGEING" ES="-0.4200" NES="-1.8913" NP="0.0083" FDR="0.0183" FWER="0.2780" RND_ES="-0.2321 0.1790 -0.1881 -0.4715 -0.2020 -0.2718 -0.0848 -0.2139 -0.2559 -0.2529 -0.1731 0.1548 -0.1589 -0.2488 0.1674 -0.1997 -0.2338 0.1774 -0.2542 -0.3210 -0.1532 0.1259 0.2848 -0.1902 -0.2451 -0.2341 -0.2505 -0.2347 -0.1767 -0.1986 -0.2399 -0.3849 0.0967 0.1545 -0.1360 -0.2557 0.2062 0.1702 0.1926 0.2124 -0.1785 -0.2099 0.2598 -0.1780 -0.2907 0.2123 -0.1858 0.1860 -0.2028 0.1159 0.1943 -0.3403 -0.2216 0.1533 0.2811 -0.1678 -0.2183 -0.2160 0.1555 -0.2367 -0.1252 -0.3744 -0.2813 -0.3086 -0.1993 -0.1551 -0.3497 -0.2349 -0.2663 -0.2060 -0.2694 -0.1809 0.2656 -0.1750 0.1502 -0.2416 0.1686 -0.1280 -0.1581 -0.1872 -0.2051 -0.3344 -0.2716 -0.3014 -0.1557 -0.2477 0.0817 0.1898 0.1372 -0.3518 -0.1614 -0.1854 0.1003 0.1589 -0.1595 -0.1872 -0.1491 -0.1528 -0.3759 -0.1196 -0.3694 -0.2295 -0.3275 0.2235 0.1795 -0.2304 -0.2216 -0.0995 -0.1616 0.1367 -0.2529 -0.3497 -0.2453 -0.1623 -0.1455 0.1510 -0.2003 -0.1836 -0.2585 -0.1395 -0.2163 -0.2229 0.1709 0.1542 -0.2006 -0.2721 -0.2250 -0.1681 -0.1929 0.2082 0.2119 -0.1817 -0.3120 0.1422 -0.3111 -0.2555 0.1349 -0.2507 -0.2184 -0.2679 -0.2562 -0.1486 0.1708 0.1284 -0.2813 -0.1705 -0.2067 -0.2996 0.1102 -0.2798 -0.2764 0.2036 -0.2429 0.1477 -0.1347 -0.2174 0.1260 -0.2013 -0.1262 -0.2086 -0.2874 -0.1650 -0.1992 -0.2562 -0.1585 -0.2080 -0.1665 -0.1644 0.1438 -0.1689 -0.3050 -0.3495 0.1274 -0.3461 0.2077 -0.1780 -0.2443 -0.2922 -0.1759 -0.2691 0.1669 -0.1802 0.2005 -0.2020 -0.2332 -0.2103 0.1280 0.1724 0.1851 -0.2742 0.1483 -0.1635 -0.1696 -0.0951 -0.3067 -0.3783 0.1674 -0.2351 -0.1810 -0.2988 -0.1587 -0.1660 -0.1868 -0.1580 -0.3945 -0.3208 -0.1857 -0.1947 -0.4327 -0.2398 -0.1757 0.0855 0.1672 -0.2130 -0.1953 -0.2760 0.1687 0.1878 -0.2449 -0.3533 -0.3080 -0.3350 -0.2079 -0.2230 -0.1951 -0.1793 -0.1401 -0.1506 -0.2945 -0.2870 -0.2737 -0.2381 0.2095 -0.2104 -0.1038 -0.1526 -0.1173 -0.1877 0.1914 0.1260 -0.2473 -0.3370 0.1730 -0.1985 -0.2158 -0.2512 -0.1851 -0.1223 -0.2638 -0.2148 -0.2611 0.1382 -0.3373 -0.3246 0.2213 0.2074 0.1706 -0.2871 0.1676 -0.2516 -0.2888 -0.3982 0.1333 0.2302 -0.0887 -0.1508 -0.2976 -0.2309 -0.3316 -0.2089 -0.1754 -0.2876 -0.1980 -0.2058 -0.2079 -0.2418 -0.2356 -0.1743 -0.2387 -0.3907 -0.3491 -0.2028 0.1818 0.2007 0.1467 0.1084 -0.1704 0.0928 -0.1445 -0.2304 -0.1488 -0.2987 -0.2944 0.2793 0.1754 -0.2027 0.2388 -0.2505 -0.2486 -0.2146 -0.2506 -0.3616 -0.2199 -0.2270 -0.1546 -0.4646 -0.1911 -0.1626 -0.1768 -0.2579 -0.1637 0.1911 -0.2123 0.2308 0.1998 -0.3789 0.1341 0.1402 -0.2701 -0.2249 -0.3072 -0.2814 -0.2674 -0.2036 0.2769 -0.2584 -0.2560 -0.1667 0.1373 -0.3012 -0.1388 -0.1950 -0.2435 -0.3014 -0.2235 0.1970 -0.2730 -0.1595 -0.2882 0.1749 -0.1612 0.0734 -0.1780 0.2305 0.2838 0.0948 -0.1525 -0.3252 -0.1278 -0.1686 0.2452 -0.2919 0.1511 0.1657 -0.2056 -0.1405 -0.2076 -0.2388 -0.3115 0.1912 -0.2917 -0.1702 -0.1477 -0.3016 0.1346 -0.1985 0.2093 -0.1319 -0.3486 -0.2784 0.1452 -0.2433 -0.1807 0.2196 0.1518 0.1811 -0.1897 -0.1636 -0.2352 -0.2498 -0.1513 -0.2346 0.1554 0.1183 -0.1826 -0.1756 0.1176 -0.3228 -0.1584 -0.2211 -0.2267 0.1567 0.1287 -0.1774 -0.1415 -0.1909 -0.2382 -0.2089 -0.2281 -0.1800 -0.1621 -0.1540 -0.2289 -0.1645 0.2644 -0.1283 0.1327 -0.2623 -0.1765 -0.2728 -0.3100 -0.3012 0.1665 -0.0997 -0.1351 0.1739 0.2410 -0.2217 0.1808 -0.2401 -0.2324 -0.2253 -0.1755 -0.2258 -0.1842 -0.1613 -0.1715 -0.2886 -0.4690 -0.2280 -0.1826 -0.1994 -0.1673 -0.3304 -0.2546 -0.2475 -0.3337 -0.2003 0.1869 -0.3093 0.1990 -0.1903 0.2251 0.2200 -0.3331 -0.3703 -0.2840 -0.1877 -0.1882 -0.2278 -0.2784 -0.1237 -0.1943 -0.1757 -0.2572 -0.2415 -0.1576 0.1621 0.1896 -0.1713 0.2262 -0.2493 -0.2037 0.1618 -0.3088 0.1567 0.1584 0.1639 -0.1762 0.1892 0.2765 -0.1140 0.1840 -0.2636 -0.2146 0.1741 0.1402 0.1564 -0.1317 -0.2814 0.1484 -0.3680 0.1882 -0.2026 -0.2150 0.1156 -0.1410 0.1732 -0.1288 -0.2885 -0.3025 -0.1283 -0.3013 0.1503 -0.1340 0.2944 -0.2561 0.1666 -0.1496 0.1308 -0.1785 0.1645 -0.1290 -0.1568 0.2383 0.1951 -0.2804 -0.1521 -0.1496 -0.2200 -0.1940 -0.1274 -0.2247 -0.2107 0.1846 -0.2204 0.2656 -0.2401 -0.1665 -0.2329 -0.1551 -0.2362 -0.1803 -0.2054 0.1657 -0.2428 -0.1295 0.1841 -0.3019 -0.2440 -0.1392 -0.2468 -0.1733 0.0842 -0.1593 -0.1548 0.1783 -0.1791 -0.1708 -0.1699 -0.2143 -0.1995 -0.1955 -0.3080 -0.3161 0.1817 -0.2080 -0.0793 -0.2023 -0.2898 -0.3377 0.1630 -0.2092 -0.3246 -0.2155 -0.2722 -0.1635 -0.2712 -0.2334 0.1601 -0.2053 -0.1889 0.1852 0.1389 -0.2109 0.1463 0.1874 -0.1443 -0.1524 -0.2263 -0.1544 -0.2995 0.2032 -0.3091 -0.2071 0.3568 -0.2513 -0.2081 -0.2736 -0.1523 -0.1596 0.1806 -0.2485 -0.2114 -0.2420 -0.2251 -0.1691 -0.1773 -0.1787 -0.1311 -0.1960 -0.2116 -0.2204 -0.1929 -0.3283 0.1512 0.1435 -0.1499 -0.2017 -0.1413 0.2188 -0.2103 -0.1762 0.2530 0.1288 -0.1685 -0.3504 -0.3081 -0.1127 0.3011 -0.1485 -0.2439 -0.2614 -0.1527 -0.1903 -0.2481 -0.1647 -0.3160 -0.2764 0.2862 -0.3304 0.2655 -0.2335 -0.1683 -0.2613 -0.2398 -0.1389 -0.2312 -0.2672 0.2320 0.2629 -0.1483 -0.1323 -0.2504 0.1509 0.1594 -0.2192 -0.1350 -0.4011 0.2479 -0.2005 -0.1811 -0.2354 -0.2543 -0.2366 -0.2204 0.1511 -0.2738 -0.4482 -0.1572 0.1197 -0.2130 -0.2029 0.2384 -0.1112 -0.3118 -0.2497 0.1531 -0.3113 -0.1895 -0.1664 -0.3612 -0.1822 -0.2607 0.1725 0.1623 0.2112 -0.1268 -0.2485 -0.1634 -0.2825 -0.3200 -0.2170 0.0930 -0.1976 -0.2009 -0.3120 -0.2072 -0.2266 -0.2531 -0.1896 -0.1705 0.1136 -0.2493 0.1561 -0.2332 0.2484 -0.2198 0.1385 -0.1402 -0.2032 0.1457 -0.2510 -0.3051 -0.2872 -0.1943 -0.2190 -0.2166 -0.3762 -0.1968 -0.2472 0.1870 -0.1945 -0.1484 -0.2365 -0.2466 -0.2603 -0.2903 0.1675 -0.1416 -0.2524 -0.2159 -0.2079 -0.1617 0.2726 -0.2495 -0.1256 -0.1972 0.0727 0.1755 0.1384 -0.3306 -0.2622 0.1750 -0.1544 0.1675 -0.1766 -0.1632 -0.1368 -0.1283 0.1498 -0.3167 -0.3841 0.1193 -0.2213 -0.2697 0.1960 -0.1508 -0.1472 0.1401 -0.1997 -0.2544 0.1249 -0.1626 0.1032 -0.1145 -0.3471 -0.1245 -0.2616 -0.2418 -0.2411 -0.2637 -0.2268 -0.1062 0.1436 -0.2392 -0.3682 0.1675 -0.1601 -0.1925 -0.0959 -0.1935 0.1764 -0.2007 -0.1901 0.2930 0.1565 -0.2191 0.2082 0.1770 0.2427 -0.1714 0.2925 0.1807 -0.2751 -0.2096 0.2482 -0.2004 -0.2726 -0.1798 -0.1568 -0.2233 -0.1098 0.2709 -0.3366 -0.2233 -0.2263 -0.1289 -0.1700 -0.2158 -0.1511 -0.2018 0.2210 -0.1893 -0.4413 0.1608 0.2070 -0.2724 -0.2387 -0.1756 0.1809 0.1953 0.1945 -0.2715 -0.2133 -0.2017 -0.1323 -0.1996 -0.2367 0.1316 0.1446 -0.2803 0.2218 -0.2304 -0.1510 -0.2682 -0.2572 -0.2718 -0.1919 0.1365 0.2611 -0.1890 0.1802 -0.2360 0.0971 -0.2090 0.1659 -0.1912 -0.1518 -0.2329 -0.2372 -0.1216 -0.1364 0.1772 -0.2329 -0.1730 -0.3102 -0.1816 -0.2281 -0.2891 0.1926 -0.2838 0.1821 0.1536 -0.2686 -0.1377 0.1931 -0.2282 -0.2075 -0.1794 -0.1349 -0.2639 -0.2083 -0.1876 -0.2463 0.2385 -0.2321 0.2261 -0.1570 -0.1318 -0.2160 0.1900 -0.2399 -0.1074 -0.1814 -0.1994 -0.2184 0.3036 -0.1948 -0.2158 0.1632 0.2232 -0.1326 -0.1824 -0.2171 -0.1916 -0.1674 -0.1934 -0.2496 0.1569 -0.2180 -0.1258 -0.1705 -0.1295 0.1440 -0.2455 -0.3542 -0.2722 -0.1749 -0.2903 -0.2367 -0.2665 -0.1621 -0.1697 -0.2853 -0.1383 0.1783 -0.1722 -0.2216 -0.2166 0.1816 -0.3461 0.1296 0.1728 0.2380 0.2170 0.2724 -0.1645 -0.2828 0.1687 0.2765 0.1758 -0.3302 -0.2132 -0.2340 -0.2665 0.1763 0.2657 0.1496 -0.2825 -0.2389 -0.3867 -0.1484 -0.2214 -0.2316 -0.1926 -0.2514 -0.2837 -0.2272 -0.1585 -0.2211 -0.1627 -0.1414 -0.2358 -0.1210 0.1705 -0.1939 0.2104 -0.2155 0.2603 0.2170 -0.2401 -0.0916 -0.2391 -0.1250 0.1824 0.3402 -0.2536 -0.1573 -0.2478 -0.2610 -0.1814 0.1504 0.1483 0.2212 0.1372 -0.2425 -0.1952 0.2141 -0.1347 -0.2025 0.1830 -0.1918 0.1798 -0.2771 -0.3109 -0.3202 0.1274 -0.3846 -0.2265 0.1342 0.1657 -0.2173 -0.2552 -0.3013 -0.1932 0.1225 0.3246 0.1962 -0.1898 -0.1708 -0.2154 -0.2459 0.1726 -0.2729 0.1446 0.2461 -0.1886 0.1994 -0.1588 0.1986 0.1868 -0.2843 0.1828 -0.1491 -0.2377 -0.2493 -0.2532 0.1882 -0.1025" HIT_INDICES="6 40 344 402 479 480 655 722 818 961 1094 1098 1195 1352 1430 1603 1637 1680 1719 1866 1908 1922 2011 2079 2291 2332 2580 2598 2762 2764 2809 2813 2912 2933 2942 2943 2997 3005 3024" ES_PROFILE="0.0418 0.0673 -0.0102 -0.0071 -0.0120 0.0084 -0.0326 -0.0386 -0.0563 -0.0917 -0.1255 -0.1163 -0.1379 -0.1787 -0.1929 -0.2378 -0.2361 -0.2372 -0.2366 -0.2709 -0.2700 -0.2597 -0.2736 -0.2798 -0.3316 -0.3260 -0.3844 -0.3657 -0.3896 -0.3594 -0.3416 -0.3101 -0.3005 -0.2620 -0.2184 -0.1721 -0.1275 -0.0659 0.0050" RANK_AT_ES="2761.0000" RANK_SCORE_AT_ES="-1.5127"/>
  <DTG RANKED_LIST="Lactate high vs low_Ranked.rnk" TEMPLATE="na_as_pre_ranked" GENESET="gene_sets.gmt#ZHANG_UTERUS_C1_REGENERATIVE_UP" ES="-0.3449" NES="-1.8685" NP="0.0000" FDR="0.0185" FWER="0.3200" RND_ES="0.1507 0.1639 -0.1735 -0.2040 -0.1644 0.1789 -0.1381 -0.2148 -0.1986 0.1109 -0.1461 -0.1315 -0.1994 -0.1456 -0.2360 -0.1810 -0.2877 0.1430 0.1295 -0.2575 -0.1415 -0.2112 -0.2811 -0.1893 -0.1262 -0.1376 0.1500 -0.0928 0.1701 -0.2162 -0.1986 -0.1992 -0.3007 0.1246 -0.1524 -0.1725 -0.1217 0.1525 -0.2075 0.1610 -0.1711 -0.2353 -0.2107 -0.2459 -0.1773 -0.1055 -0.1492 -0.2657 -0.2237 0.1127 0.1220 0.1808 -0.2300 -0.2615 0.1375 -0.2240 -0.1819 -0.1124 -0.2010 -0.1579 -0.1778 -0.1442 -0.1565 0.1542 0.2220 0.1303 -0.1957 -0.1810 -0.1377 -0.1686 -0.1391 -0.1878 -0.2755 -0.1537 -0.0837 -0.1916 -0.1989 -0.1826 -0.1047 -0.1829 -0.1367 -0.1591 -0.2332 -0.2388 -0.1404 -0.1524 -0.1691 -0.2297 -0.1528 0.1556 0.1777 -0.1258 -0.1073 -0.1133 -0.1626 -0.2290 -0.2368 -0.2062 -0.1357 0.1745 -0.1359 0.1418 -0.2230 -0.3121 0.1697 -0.2019 -0.2233 -0.2432 -0.1608 -0.0951 0.0815 0.1636 -0.2145 -0.1461 -0.1939 -0.2205 -0.2755 -0.1902 -0.1058 -0.2844 -0.2571 -0.1780 -0.2907 -0.1600 -0.1424 -0.1499 -0.1786 0.1092 -0.1899 -0.1657 -0.1716 0.0956 -0.2999 -0.1318 -0.1545 -0.0635 -0.1673 -0.1481 -0.1557 -0.2184 0.0853 -0.2522 -0.1273 -0.1661 -0.2348 -0.1234 -0.1618 0.1147 -0.1807 -0.1310 0.1350 -0.2445 -0.1145 -0.1800 0.1423 -0.1917 -0.1976 -0.1474 -0.2344 0.1303 -0.2627 -0.1558 -0.1517 -0.1864 -0.1885 -0.2341 -0.1968 -0.1291 0.1221 0.1620 -0.1364 0.2267 -0.1916 -0.2182 -0.1605 -0.2114 -0.1321 0.1329 -0.2300 -0.1898 -0.3092 -0.1623 -0.0925 -0.2297 -0.2412 -0.1882 -0.1552 -0.2168 -0.1507 -0.1519 -0.2284 -0.2023 -0.1678 -0.1895 -0.1429 -0.1472 -0.1101 -0.1853 -0.1667 -0.1714 -0.2558 -0.2194 0.2757 -0.2600 0.1685 -0.1325 -0.1821 0.1210 -0.1519 -0.2300 -0.1459 0.1577 -0.1737 -0.2165 -0.2207 -0.2393 -0.1330 -0.1226 0.1292 -0.1581 -0.2309 -0.2334 0.0992 -0.2290 -0.1806 -0.1046 -0.1466 -0.1957 -0.1867 0.1156 -0.1901 -0.1393 -0.2489 -0.1905 -0.2817 -0.1635 -0.2701 -0.2033 -0.1654 -0.1502 -0.2123 -0.2328 0.1163 -0.2418 -0.2605 0.1281 0.0994 -0.1196 -0.1748 -0.1481 -0.1430 -0.1934 -0.1774 -0.1964 -0.1956 0.1010 -0.2611 -0.1532 -0.1601 -0.1583 -0.2415 -0.2288 -0.1491 -0.2321 -0.2695 -0.1723 -0.1630 -0.1707 -0.1762 -0.2029 -0.1388 0.1695 -0.3057 -0.2430 -0.1988 -0.1329 -0.2049 -0.2054 0.1789 0.1330 -0.2620 -0.1098 -0.1827 0.1065 0.1509 -0.2377 -0.1316 -0.1372 -0.1850 -0.1611 -0.1689 -0.1746 -0.1598 -0.2341 -0.1242 -0.1687 -0.1748 -0.1037 -0.1905 -0.2897 0.1360 -0.2154 -0.1509 -0.1207 -0.2006 -0.1435 0.1427 -0.1951 -0.1371 -0.2560 0.1260 0.2123 -0.2501 -0.1388 -0.2178 -0.2536 -0.2481 0.0783 0.1486 -0.2670 -0.1279 -0.2194 0.1182 -0.1710 -0.0922 -0.1972 -0.1728 0.1712 -0.1712 -0.1507 0.1429 -0.1940 -0.2544 -0.2163 -0.2448 -0.1381 -0.2418 -0.1770 -0.2070 -0.3063 -0.1593 -0.2379 0.1985 -0.2919 -0.1771 -0.2152 -0.1477 -0.1240 -0.1823 -0.1523 -0.1968 -0.1657 0.1363 0.0938 -0.1819 -0.1543 -0.2448 0.2099 -0.2001 -0.1998 -0.2353 -0.1672 0.1733 -0.1680 0.1854 -0.1764 0.1563 -0.2279 -0.2162 -0.0925 -0.1921 -0.1398 -0.1961 0.0965 0.1205 -0.1436 0.1425 -0.1416 -0.2447 -0.1321 -0.2207 -0.2553 -0.2987 0.2242 -0.2438 -0.2130 -0.1877 0.1738 -0.1208 -0.1219 0.1697 -0.1695 -0.1944 0.1532 -0.1625 0.1493 -0.2386 -0.1461 -0.1484 -0.2396 -0.2109 -0.2203 -0.1486 -0.2016 -0.2395 -0.1722 -0.1254 -0.1603 -0.1546 -0.1174 -0.1909 -0.0964 -0.2492 -0.2475 -0.1694 0.1173 -0.1708 -0.1958 -0.1708 -0.1651 -0.1927 -0.2110 -0.1672 -0.2522 -0.2161 -0.1923 -0.1310 -0.1896 -0.2081 0.1010 -0.2471 -0.1932 -0.1548 -0.2268 -0.1317 -0.1420 -0.2556 -0.2180 -0.1344 -0.1613 0.1272 -0.1599 -0.0789 -0.2458 0.1373 -0.1983 -0.2314 -0.1694 0.1397 -0.1305 -0.2301 0.2400 -0.1519 -0.1185 -0.1963 -0.1989 -0.2814 0.1171 -0.2274 -0.1085 -0.1506 -0.2286 -0.2709 -0.2241 -0.1362 -0.1591 -0.2168 -0.1651 -0.2117 -0.1241 -0.2506 -0.2179 -0.2028 -0.1435 -0.1676 -0.1359 -0.1484 -0.1444 -0.1879 0.1616 -0.1829 -0.1259 -0.1746 -0.1910 -0.2285 -0.1416 -0.1796 -0.1783 -0.2109 -0.1708 -0.2791 -0.2234 -0.2427 0.1387 -0.2275 0.1653 -0.1243 -0.1470 -0.1744 0.1838 -0.2495 0.1623 -0.1074 -0.1717 -0.1299 -0.2301 0.1151 -0.2284 -0.1905 -0.2336 -0.1575 -0.1437 -0.1346 -0.1708 -0.1111 -0.1874 -0.1656 -0.2030 -0.1791 -0.1179 -0.2046 -0.2515 -0.1171 0.1246 -0.1685 -0.1910 -0.2436 -0.2005 0.1183 -0.2284 0.1631 -0.1561 -0.2468 -0.1798 -0.2233 -0.1826 -0.1780 0.1745 -0.1425 0.2141 -0.2490 -0.1939 -0.1291 -0.2003 0.1741 -0.1781 -0.1682 -0.1430 -0.2086 -0.1814 -0.2262 -0.1472 -0.1518 0.1882 0.1281 -0.2162 -0.1850 0.1316 -0.2036 -0.1850 -0.1868 -0.1353 -0.2077 -0.1621 -0.1880 -0.1994 0.1739 -0.1694 -0.1764 -0.1746 -0.2572 -0.1827 0.1821 -0.1810 -0.1650 -0.2016 -0.2939 -0.1829 -0.1870 0.1792 0.1868 -0.2895 0.0964 -0.2367 -0.1747 -0.1589 -0.2335 0.1198 -0.2379 -0.1240 -0.2472 -0.1942 -0.2964 -0.1618 -0.1869 -0.1868 -0.1520 -0.1278 0.1797 -0.1680 -0.2124 -0.1451 0.1615 -0.2223 -0.2261 -0.1530 -0.2061 -0.1097 -0.2134 0.1296 -0.1501 -0.2608 -0.2316 -0.2054 -0.2363 0.1351 -0.2197 -0.1722 -0.1493 -0.1393 -0.1598 -0.2263 -0.1699 0.1777 -0.1470 -0.1783 -0.2017 -0.2046 0.1306 -0.1869 -0.1889 0.1697 -0.1384 0.1635 0.2047 -0.2377 -0.1127 -0.1986 -0.1548 -0.1711 0.1018 -0.2232 -0.1537 -0.2503 -0.1642 -0.1693 -0.1852 0.1606 -0.1591 -0.1363 -0.1916 -0.2463 0.0835 -0.2444 0.1395 -0.1537 -0.2945 -0.1468 -0.1335 -0.1762 -0.1191 0.1737 -0.2689 -0.1556 -0.1288 -0.1767 -0.0937 -0.1716 -0.1698 -0.2477 -0.1642 -0.2063 -0.2542 -0.2034 -0.1625 -0.2163 -0.1656 -0.1168 -0.1514 -0.2269 0.1960 -0.1919 -0.2106 0.1737 -0.2123 -0.1530 -0.1735 -0.1567 -0.1637 -0.1701 -0.2099 -0.1414 -0.1256 -0.2301 -0.2699 0.1277 -0.1493 0.0760 0.1821 0.1734 -0.0975 -0.1703 -0.1831 0.1059 -0.1671 -0.2750 -0.1430 0.2568 -0.2008 -0.1888 0.1437 0.1858 -0.1619 -0.1359 -0.1639 -0.1505 -0.2513 -0.0882 -0.2585 0.0925 0.1591 -0.1793 0.1742 0.1462 -0.1614 -0.1633 -0.1764 0.1303 -0.1528 -0.1363 0.1418 -0.2287 -0.1993 -0.2274 -0.1531 -0.1086 -0.2040 -0.2328 -0.1183 -0.1409 -0.1673 -0.1418 -0.2156 -0.2172 -0.2515 -0.2039 -0.1846 0.1349 -0.1733 0.1379 -0.1328 -0.1569 -0.1524 -0.2099 0.1233 -0.1720 -0.1832 -0.1506 -0.2123 -0.1509 -0.1791 0.1300 -0.1604 -0.1615 -0.1859 -0.1983 -0.1683 0.1598 -0.1393 0.2145 0.0878 -0.1265 -0.0954 -0.2475 0.1588 -0.1475 -0.3025 0.1633 -0.2107 -0.2277 -0.1981 -0.1234 -0.2488 -0.2489 -0.1178 -0.1490 -0.2623 -0.1655 0.1607 0.1002 -0.2020 -0.1536 -0.1043 -0.1785 -0.2031 -0.1651 -0.1402 0.1291 -0.1937 0.1451 -0.2909 -0.1651 -0.1094 -0.1790 -0.1782 -0.1964 -0.1195 -0.1926 -0.2421 -0.1773 0.1447 -0.2394 0.1857 -0.1003 -0.0979 -0.2119 -0.1856 0.1365 -0.3070 -0.1638 -0.1870 -0.2339 -0.1189 -0.1859 -0.1942 -0.2420 -0.1446 -0.2521 -0.1910 0.1344 -0.1767 -0.2061 -0.1606 0.1542 -0.1585 -0.1585 -0.1742 0.1147 0.1697 -0.1323 -0.1955 -0.2140 -0.1859 -0.1968 -0.1422 -0.2309 -0.1967 -0.2161 -0.2031 -0.1343 -0.1756 -0.2029 -0.1377 -0.1467 -0.1180 -0.2118 -0.1483 -0.1816 -0.1165 -0.1676 -0.1352 -0.1747 -0.1753 0.1415 -0.1392 -0.1198 0.2870 -0.2111 -0.1318 -0.1604 0.1488 -0.1359 -0.1524 -0.1594 0.0928 -0.1685 -0.2179 -0.1419 0.1291 -0.2466 -0.1495 -0.1810 0.1535 -0.2108 -0.1856 -0.0933 -0.1821 0.1013 -0.1157 -0.1634 -0.2557 -0.2062 -0.1020 -0.1448 -0.1392 -0.1715 -0.1412 -0.1972 -0.2323 0.1561 -0.1736 -0.1320 -0.2516 -0.1685 -0.2209 -0.2059 -0.2473 -0.2118 0.1041 -0.1695 -0.1832 -0.1930 -0.2176 -0.2012 -0.2816 -0.2550 -0.1846 -0.1963 -0.1834 -0.0666 -0.1355 -0.1481 -0.2040 -0.1742 0.1075 -0.2779 0.1054 0.1564 -0.1775 -0.1837 -0.2439 -0.2285 -0.1820 0.1335 0.1483 -0.2463 -0.1871 -0.1728 -0.2331 -0.1668 0.1166 0.1948 -0.1338 -0.1924 -0.0970 0.1194 -0.1574 0.0861 -0.2042 -0.1235 -0.2307 -0.1822 -0.2281 -0.1646 -0.1857 -0.1805 -0.2492 0.1319 -0.1328 -0.1870 -0.2208 -0.1057 -0.1501 -0.1520 -0.1600 -0.1186 -0.2356 0.1078 -0.2725 -0.1768 0.1826 -0.1217 0.1416 0.0999 -0.1897 -0.1467 0.0942 -0.2096 -0.1659 -0.2245 -0.2051 -0.1041 -0.2429 0.1641 -0.1361 -0.1125 -0.1650 -0.1758 -0.2742 -0.1889 -0.2258 -0.1763 -0.1865 -0.1691 -0.1776 -0.1698 0.1111 -0.1536 0.1213 -0.2480" HIT_INDICES="16 45 128 161 211 246 344 417 525 569 603 643 704 730 749 848 859 895 1036 1066 1098 1120 1188 1193 1220 1229 1259 1304 1306 1334 1335 1347 1430 1440 1451 1517 1632 1641 1680 1761 1853 1860 1883 1928 1934 1996 2005 2045 2079 2149 2175 2224 2251 2286 2291 2305 2316 2317 2366 2372 2377 2385 2397 2419 2420 2444 2476 2495 2511 2533 2544 2590 2625 2633 2675 2679 2686 2695 2749 2772 2805 2809 2813 2823 2830 2841 2845 2864 2865 2881 2899 2941 2954 2980 2984" ES_PROFILE="0.0147 0.0227 0.0097 0.0130 0.0098 0.0109 -0.0105 -0.0244 -0.0512 -0.0566 -0.0591 -0.0640 -0.0764 -0.0773 -0.0759 -0.1026 -0.0995 -0.1052 -0.1474 -0.1520 -0.1576 -0.1598 -0.1775 -0.1738 -0.1774 -0.1750 -0.1796 -0.1892 -0.1842 -0.1880 -0.1826 -0.1809 -0.2032 -0.2006 -0.1984 -0.2146 -0.2472 -0.2437 -0.2503 -0.2709 -0.2948 -0.2899 -0.2904 -0.2981 -0.2926 -0.3059 -0.3011 -0.3067 -0.3101 -0.3254 -0.3256 -0.3333 -0.3334 -0.3359 -0.3283 -0.3236 -0.3178 -0.3086 -0.3153 -0.3073 -0.2990 -0.2916 -0.2855 -0.2826 -0.2726 -0.2702 -0.2702 -0.2656 -0.2599 -0.2559 -0.2481 -0.2516 -0.2510 -0.2411 -0.2420 -0.2299 -0.2188 -0.2082 -0.2116 -0.2041 -0.1993 -0.1845 -0.1697 -0.1566 -0.1423 -0.1289 -0.1129 -0.1011 -0.0832 -0.0696 -0.0557 -0.0471 -0.0279 -0.0086 0.0187" RANK_AT_ES="2285.0000" RANK_SCORE_AT_ES="-0.9158"/>
  <DTG RANKED_LIST="Lactate high vs low_Ranked.rnk" TEMPLATE="na_as_pre_ranked" GENESET="gene_sets.gmt#DESCARTES_ORGANOGENESIS_HEPATOCYTES" ES="-0.3065" NES="-1.7394" NP="0.0060" FDR="0.0469" FWER="0.6850" RND_ES="-0.1743 -0.1789 0.1162 -0.1752 -0.1389 -0.2223 -0.1378 -0.1661 -0.1823 -0.2392 -0.2011 0.1456 -0.0698 -0.1739 -0.1386 0.1809 -0.2087 -0.1622 0.1127 -0.1177 -0.1997 -0.2017 -0.1807 -0.2371 -0.1675 -0.1633 -0.1701 0.1156 -0.1019 -0.1451 -0.1690 -0.1343 -0.1872 -0.1665 -0.1592 0.1295 -0.1830 -0.1607 -0.1559 -0.1241 -0.2151 0.1263 -0.1997 0.1601 -0.1995 0.1278 -0.1600 -0.2156 -0.1982 -0.1886 -0.1839 -0.1638 0.1398 -0.2419 0.1426 -0.1365 0.1426 -0.1797 -0.1838 -0.1731 -0.1023 -0.1119 -0.1150 -0.1726 -0.1978 -0.1523 0.1353 -0.2741 -0.1476 -0.1425 -0.1878 -0.1507 0.1543 -0.1613 0.1231 -0.1984 0.1523 -0.1636 -0.1767 -0.1534 -0.1850 -0.1669 0.1526 -0.2334 -0.2716 -0.1255 -0.1384 -0.1096 -0.1706 0.0982 0.1912 -0.1751 0.1222 0.1364 -0.0873 -0.2034 0.0967 -0.2285 -0.1455 -0.2061 0.1464 0.1404 0.1369 -0.1468 0.1424 -0.1479 -0.2664 0.1559 -0.1259 -0.1033 0.1445 -0.1831 -0.0988 -0.1325 -0.2340 -0.1574 -0.1411 0.1325 -0.1936 -0.1948 -0.1190 -0.1917 -0.1600 0.1092 -0.1268 -0.1865 -0.1298 -0.1922 -0.2240 -0.2006 0.1368 0.1313 -0.1210 0.1098 -0.1797 0.1487 -0.1937 -0.1351 -0.1837 -0.1590 -0.2615 -0.1501 -0.1824 -0.1315 -0.1125 -0.1591 -0.1500 -0.1534 -0.1538 -0.1728 -0.1756 -0.2078 -0.1723 0.1289 -0.2093 -0.1485 0.1799 -0.1267 -0.1983 -0.1567 0.1747 -0.2056 0.1545 -0.1877 -0.2430 -0.2120 0.1036 -0.1132 -0.1317 -0.1980 -0.2208 -0.1737 -0.2354 -0.1600 -0.1543 0.1348 -0.1948 -0.1825 -0.1094 -0.1343 -0.1927 -0.1109 -0.1827 -0.1306 -0.1542 -0.1227 0.1189 -0.1848 -0.1462 -0.2066 -0.1702 -0.2602 0.1291 -0.1653 0.1284 -0.2314 -0.2338 -0.1693 -0.1548 -0.2199 -0.2123 0.1159 -0.1817 -0.2103 0.1315 -0.1930 -0.1543 -0.2228 -0.1962 0.1530 -0.1711 -0.1622 -0.1814 0.1336 -0.1940 0.1058 -0.1623 -0.1359 -0.1902 -0.1460 -0.1228 -0.1170 -0.1505 -0.2452 -0.1156 0.1448 -0.2274 -0.1086 0.0948 -0.0982 -0.1392 -0.1350 -0.1034 -0.1214 -0.2241 -0.2021 -0.2628 -0.1312 -0.2338 -0.1193 -0.1633 -0.1947 0.1477 0.1779 0.1724 -0.1955 -0.1492 -0.2197 -0.1268 -0.2379 -0.1541 -0.2000 -0.1589 -0.0895 -0.2151 -0.2496 -0.1066 -0.2244 -0.2358 -0.1439 -0.2113 -0.1711 -0.1218 -0.1499 -0.1368 -0.0863 -0.2266 -0.2187 -0.1544 -0.1492 -0.1534 -0.2271 -0.1818 -0.2014 -0.1607 -0.3080 -0.1514 -0.1747 0.1247 -0.1705 0.1545 -0.1373 -0.1992 -0.1608 -0.1324 -0.1607 -0.2019 -0.1036 0.1668 -0.1734 -0.1422 -0.2356 0.1419 -0.1120 -0.2704 -0.1313 -0.1273 0.1417 -0.1595 -0.1425 -0.1615 -0.3245 -0.2349 -0.2415 -0.1518 -0.1496 -0.1892 -0.1193 -0.1541 -0.1491 -0.1776 -0.1553 0.1116 -0.2340 -0.2410 -0.1596 -0.2490 0.1089 -0.2135 -0.1067 -0.1719 -0.1868 -0.1638 -0.1703 -0.1900 0.1369 -0.1248 -0.2423 -0.2296 -0.2023 -0.1803 -0.1704 -0.1548 -0.1179 -0.1916 -0.1904 -0.1863 -0.2076 -0.1977 -0.2124 -0.1443 -0.1598 -0.1863 -0.1497 -0.1525 -0.1875 -0.2088 -0.2011 0.1411 -0.1923 0.1353 -0.1784 -0.2082 -0.2209 0.1046 -0.1413 -0.1295 0.1517 -0.1635 -0.3059 -0.1756 -0.1437 -0.1550 0.1137 0.1831 -0.1647 -0.0787 -0.2325 -0.1604 -0.1449 -0.1551 -0.2169 0.1366 -0.2026 -0.1526 -0.1719 -0.2124 -0.1208 0.1744 -0.1534 -0.2261 -0.1001 0.0691 -0.1547 -0.2048 -0.2211 -0.2427 -0.1437 0.2251 -0.1553 -0.2271 -0.1154 0.1338 -0.1847 0.1408 -0.1529 0.1220 -0.2405 -0.1733 0.1355 -0.1373 0.1257 -0.1848 -0.1658 0.1941 -0.1621 -0.1557 -0.1496 -0.2029 -0.1807 -0.2011 -0.2359 -0.2291 -0.2454 -0.1821 0.1505 -0.2141 -0.1943 -0.1525 -0.1542 -0.1318 -0.1666 -0.1146 -0.1955 -0.1430 -0.2007 -0.1590 0.1552 -0.2172 -0.1743 -0.2386 -0.1678 -0.1284 -0.1936 -0.2049 -0.2540 -0.1172 -0.1953 -0.1512 0.1206 -0.1781 -0.2091 -0.1708 -0.1759 0.1498 -0.2333 -0.2542 -0.1701 -0.1361 -0.1623 -0.1561 -0.1646 -0.1403 -0.1811 0.1788 -0.1476 -0.1976 -0.1298 -0.1637 -0.2098 -0.2021 -0.1253 -0.2275 -0.2018 -0.1323 -0.1645 -0.1745 0.1322 -0.2037 -0.2047 -0.2013 -0.1594 -0.2319 -0.1299 -0.2222 -0.1643 0.1520 -0.1094 -0.2261 -0.1642 -0.1843 -0.1842 -0.1328 0.1565 -0.1443 -0.1928 -0.1157 -0.2074 -0.2078 -0.2133 -0.1811 -0.2075 -0.1647 -0.1446 0.1542 -0.1354 -0.2416 -0.1053 -0.3086 -0.2037 -0.1488 -0.1683 -0.2547 -0.3096 -0.2405 -0.2434 -0.1881 -0.1435 -0.2290 -0.2678 -0.1209 -0.1202 -0.1811 -0.3050 -0.2028 -0.1930 -0.2641 -0.2643 -0.1538 -0.1902 -0.2016 -0.1400 -0.1333 -0.1950 -0.1928 -0.1406 -0.1294 -0.2064 0.1124 -0.1680 -0.2328 -0.2529 -0.1477 -0.2736 -0.1161 -0.1702 -0.2007 0.1408 -0.2440 -0.2273 -0.2024 -0.2388 0.1627 -0.1163 -0.1455 -0.1554 -0.2342 -0.1346 0.1370 -0.1673 -0.1619 -0.1846 -0.1181 -0.2059 -0.2125 -0.1988 -0.1837 -0.1434 -0.2041 -0.2733 0.1176 -0.1615 0.1196 -0.1784 -0.1384 -0.1478 0.1682 -0.1640 0.1335 -0.1565 -0.0953 -0.1921 -0.1692 -0.2177 -0.2202 -0.2109 -0.1691 0.1705 -0.2393 -0.2262 -0.1973 0.1255 0.1838 0.1392 -0.0851 -0.1739 -0.1291 -0.2655 -0.1539 -0.2822 -0.2181 -0.1675 0.1864 -0.1374 -0.2239 -0.2018 0.1050 -0.1509 -0.1654 -0.1943 -0.2435 -0.1184 -0.1798 -0.2196 -0.1518 -0.2232 -0.1973 -0.1146 -0.1996 -0.1817 -0.2002 -0.0941 -0.2478 -0.2053 -0.2718 -0.1077 -0.2764 -0.1819 -0.1288 -0.1797 -0.2411 -0.1434 0.1757 -0.3201 -0.1981 -0.1508 0.1532 -0.1834 -0.1376 -0.1214 -0.1170 -0.1426 -0.1335 -0.1684 -0.1793 -0.1379 -0.1005 0.0803 -0.2363 -0.1517 -0.1296 -0.1582 -0.1254 -0.2806 -0.1094 0.1446 -0.2210 -0.1896 -0.2216 0.1436 0.1096 -0.1733 -0.0849 0.1275 0.1172 -0.2113 -0.1863 -0.1765 -0.2230 0.1782 -0.2276 -0.2051 -0.0760 -0.1962 -0.2268 -0.2717 -0.1826 -0.1530 -0.1032 -0.1059 -0.1769 -0.1228 -0.1790 -0.1183 -0.1675 -0.1240 -0.2097 -0.2286 -0.1662 0.1418 -0.1747 -0.1543 -0.1320 -0.2242 -0.2011 -0.1395 -0.1579 -0.1895 -0.1554 -0.1249 -0.1262 -0.2137 -0.1634 -0.1692 -0.2471 0.1403 -0.0811 -0.2187 0.1032 0.1396 -0.2248 -0.2180 0.1576 0.1323 -0.2420 -0.1363 -0.1599 -0.1684 -0.1539 -0.1734 -0.1244 -0.0972 -0.1404 -0.2533 -0.1362 -0.2096 -0.2060 -0.2000 -0.1357 0.1475 -0.1836 -0.1355 -0.2091 -0.1167 -0.2752 -0.1439 0.1237 -0.1753 0.0623 0.1294 0.1227 -0.1331 0.1242 -0.1875 0.1986 -0.2286 -0.1484 -0.2897 -0.1615 -0.1399 -0.1576 -0.1405 -0.2047 -0.1176 -0.1657 -0.0747 -0.2185 -0.0876 -0.1654 -0.1303 -0.2484 -0.1804 -0.1479 -0.1961 -0.1936 -0.1404 -0.2571 -0.1527 -0.1671 -0.1150 -0.1263 -0.0985 -0.2249 -0.1796 -0.1897 -0.1955 -0.1999 -0.1799 -0.1316 -0.1656 -0.1849 -0.1394 -0.1906 -0.1874 -0.1935 -0.1470 -0.1886 0.2107 -0.1545 -0.1740 -0.2297 -0.1842 -0.2046 -0.1310 -0.1744 -0.1891 -0.1818 -0.2090 -0.1691 -0.2349 -0.2125 -0.1655 -0.1568 -0.1739 -0.0892 0.1563 -0.1893 0.1584 -0.1871 -0.2240 -0.1322 -0.1704 -0.2312 -0.2097 -0.1093 -0.1181 0.1120 0.1032 0.1476 -0.2192 -0.2697 -0.1314 -0.1234 -0.2311 0.1192 0.1272 -0.1088 -0.1283 -0.0845 -0.2096 -0.1087 -0.1867 -0.1722 -0.1764 -0.1774 0.1429 0.1349 0.2022 -0.1249 -0.2060 -0.1738 -0.1279 0.1029 -0.1692 -0.1089 -0.2091 0.1411 -0.1409 -0.1656 -0.1219 -0.1749 -0.2945 -0.1714 -0.1222 0.1555 0.1003 -0.1673 -0.1388 -0.1641 -0.1260 -0.1289 -0.1486 -0.2177 -0.2395 0.1256 -0.1912 0.1233 -0.2061 -0.1409 0.1605 0.1281 -0.0819 -0.1946 -0.2215 -0.2176 0.1201 0.1283 0.1562 -0.1815 0.1062 -0.1886 -0.1148 0.1040 -0.1173 -0.2128 -0.1608 -0.1744 -0.1261 -0.2147 -0.1800 -0.1773 -0.1965 -0.1442 -0.2997 -0.1774 -0.1365 -0.1630 -0.1450 -0.2000 -0.2207 -0.1916 -0.1396 -0.2279 -0.1871 -0.1369 -0.2268 -0.2234 0.1244 -0.2012 -0.1923 -0.1565 -0.2452 0.1634 0.1741 -0.1681 -0.1777 -0.1632 -0.1792 -0.2066 -0.1330 -0.1789 0.1417 -0.2259 -0.1863 -0.1690 -0.2029 -0.2585 -0.2943 -0.1558 -0.1555 -0.1742 -0.1654 -0.2223 -0.1377 -0.1688 0.1407 0.1552 -0.1357 0.0804 0.1147 0.1301 -0.1898 0.1355 -0.2145 0.1054 -0.2012 0.1983 -0.1575 -0.1564 0.1593 -0.2030 -0.2589 -0.1848 -0.1789 -0.1333 0.1321 -0.2208 -0.1757 -0.1558 -0.1136 0.1184 -0.1725 -0.2203 -0.1152 -0.1331 -0.1976 -0.2051 0.1479 -0.1138 -0.1128 -0.1602 -0.1681 -0.1013 -0.2482 -0.2468 0.1550 0.1779 -0.1596 -0.1766 -0.1245 -0.2845 -0.0982 -0.1743 -0.2259 -0.1457 -0.1438 -0.1480 -0.2203 -0.1863 -0.1345 -0.2229 -0.1497 -0.1577 0.1582 -0.1457 -0.2069 0.1111 -0.1894 -0.1531 -0.2372 -0.1561 -0.1132 -0.1621 0.2052 -0.1304 -0.1840 -0.1349 -0.0990 -0.1549 -0.2061" HIT_INDICES="10 40 72 91 134 148 149 152 184 212 221 231 283 356 520 541 562 620 633 795 845 878 894 915 919 935 948 1042 1069 1073 1095 1110 1112 1138 1180 1185 1271 1317 1343 1452 1475 1502 1510 1516 1519 1535 1603 1621 1650 1664 1721 1769 1771 1833 1846 1849 1869 1909 1921 1950 1977 2058 2060 2068 2102 2118 2164 2187 2244 2249 2257 2258 2271 2281 2283 2320 2321 2333 2343 2360 2364 2388 2398 2427 2436 2486 2487 2501 2502 2528 2545 2550 2576 2581 2596 2614 2640 2653 2666 2673 2687 2691 2725 2727 2740 2756 2769 2772 2790 2817 2825 2839 2847 2862 2871 2882 2903 2937 2975 2977 3027" ES_PROFILE="0.0130 0.0170 0.0191 0.0253 0.0225 0.0294 0.0408 0.0513 0.0515 0.0527 0.0604 0.0675 0.0596 0.0438 -0.0046 -0.0041 -0.0037 -0.0165 -0.0139 -0.0636 -0.0752 -0.0812 -0.0815 -0.0836 -0.0799 -0.0803 -0.0798 -0.1075 -0.1123 -0.1094 -0.1127 -0.1136 -0.1101 -0.1147 -0.1248 -0.1222 -0.1472 -0.1585 -0.1628 -0.1953 -0.1984 -0.2028 -0.2007 -0.1978 -0.1940 -0.1945 -0.2127 -0.2138 -0.2185 -0.2181 -0.2321 -0.2430 -0.2381 -0.2536 -0.2523 -0.2476 -0.2486 -0.2564 -0.2545 -0.2584 -0.2616 -0.2829 -0.2772 -0.2735 -0.2786 -0.2774 -0.2864 -0.2874 -0.2997 -0.2942 -0.2897 -0.2828 -0.2799 -0.2760 -0.2693 -0.2744 -0.2672 -0.2637 -0.2594 -0.2574 -0.2509 -0.2511 -0.2465 -0.2481 -0.2429 -0.2514 -0.2431 -0.2391 -0.2306 -0.2306 -0.2272 -0.2197 -0.2193 -0.2115 -0.2070 -0.2034 -0.2022 -0.1964 -0.1904 -0.1823 -0.1764 -0.1670 -0.1674 -0.1569 -0.1498 -0.1434 -0.1357 -0.1247 -0.1184 -0.1148 -0.1045 -0.0958 -0.0849 -0.0757 -0.0641 -0.0528 -0.0439 -0.0378 -0.0298 -0.0090 0.0041" RANK_AT_ES="2243.0000" RANK_SCORE_AT_ES="-0.8867"/>
  <DTG RANKED_LIST="Lactate high vs low_Ranked.rnk" TEMPLATE="na_as_pre_ranked" GENESET="gene_sets.gmt#TABULA_MURIS_SENIS_MAMMARY_GLAND_LUMINAL_EPITHELIAL_CELL_OF_MAMMARY_GLAND_AGEING" ES="-0.3029" NES="-1.7186" NP="0.0037" FDR="0.0481" FWER="0.7400" RND_ES="-0.2560 -0.1712 0.1496 -0.1720 -0.1823 -0.1865 -0.2089 -0.1978 -0.1671 -0.1069 0.2101 -0.1957 -0.1751 -0.1408 -0.1696 -0.1613 -0.1928 -0.1708 -0.1484 0.1699 0.1237 -0.1320 -0.1944 -0.0947 -0.1428 -0.2553 -0.1255 -0.1748 -0.1798 -0.1977 0.0986 -0.1847 -0.1046 -0.1597 0.1117 -0.1122 -0.0925 -0.1738 0.2052 0.1015 -0.1286 -0.1482 -0.2189 -0.2640 -0.1454 -0.2174 -0.1548 -0.2058 -0.1717 -0.2289 -0.1111 -0.2186 -0.1780 -0.1181 -0.1995 -0.1285 -0.1422 0.1189 -0.2763 -0.1988 -0.2072 -0.1895 -0.1465 -0.1847 -0.2223 0.1228 -0.2623 -0.1769 -0.2169 -0.1311 0.1567 -0.1400 -0.1469 -0.1995 -0.1944 -0.1180 -0.1430 -0.1517 -0.1680 0.0610 -0.1878 -0.2013 -0.1948 0.1161 -0.1979 -0.2423 0.1228 0.1274 -0.1411 -0.1699 -0.1705 -0.2131 0.1309 -0.2192 -0.1211 -0.0862 -0.1068 -0.1948 -0.1577 -0.1533 -0.1431 0.1084 -0.1060 0.1453 0.1165 -0.2129 -0.2036 -0.1565 -0.1548 -0.2028 -0.2804 -0.2241 -0.1877 -0.1660 -0.1636 -0.2145 -0.1646 -0.2487 0.1277 -0.1608 -0.2167 -0.2745 -0.1694 -0.1946 -0.1408 -0.1830 0.1007 0.1840 0.0937 -0.3616 -0.1414 0.1523 -0.1509 -0.1194 -0.1738 -0.2079 0.1789 -0.2404 -0.2204 0.1280 0.1198 0.1256 -0.1616 -0.1790 -0.1382 -0.2575 0.1517 -0.1516 -0.1529 -0.1908 -0.1715 -0.1466 -0.0926 -0.2551 -0.1293 0.1850 -0.2765 -0.2021 -0.1932 -0.1989 -0.1167 -0.0801 -0.2219 0.1109 -0.1671 0.1192 -0.1285 0.1716 -0.1251 -0.2016 -0.1406 -0.1853 -0.1082 -0.1360 0.1668 0.1808 -0.1575 0.1063 -0.1165 -0.1153 0.1209 -0.1656 -0.1567 -0.1447 -0.2603 -0.2144 0.1414 -0.2136 -0.1391 -0.1695 -0.1677 -0.1188 -0.1499 0.1060 -0.1983 -0.1232 -0.1459 -0.2269 -0.1844 -0.1783 -0.2392 -0.1513 -0.1399 -0.2360 -0.1141 -0.1604 -0.2154 -0.0876 -0.2055 -0.1448 -0.1141 -0.2730 -0.1797 -0.1872 -0.1207 -0.0955 -0.1910 -0.1521 -0.1466 0.1372 -0.2012 -0.1480 -0.2425 0.1128 -0.2568 -0.1857 -0.3010 0.1418 0.1874 -0.1789 -0.1854 0.1014 0.1319 -0.1063 -0.1615 -0.2033 -0.1094 0.1074 -0.1315 -0.1965 -0.1223 -0.1764 -0.1507 0.0786 -0.1630 -0.1449 -0.2734 -0.1423 -0.2293 -0.1643 -0.1793 -0.1396 0.1514 0.0845 -0.1757 -0.2599 -0.0953 -0.1371 -0.2119 0.1059 -0.0903 -0.2027 -0.1413 -0.1308 -0.1598 -0.1868 -0.1986 -0.1384 -0.0837 -0.2136 0.1162 0.1641 -0.1954 -0.1439 -0.1974 -0.2181 -0.1474 -0.1275 -0.2194 -0.1124 -0.1263 0.1416 -0.2236 -0.1535 -0.2260 -0.1866 -0.1409 0.1374 -0.1956 -0.2498 -0.1029 -0.1239 -0.2203 -0.2817 0.1114 -0.2024 -0.1932 0.1327 -0.2079 -0.1947 0.1322 0.2099 -0.2058 -0.2121 -0.1742 -0.1500 -0.1970 -0.1595 -0.1495 -0.2015 -0.1198 -0.2614 0.1418 0.1402 -0.1926 0.1440 0.1200 -0.2065 -0.1851 -0.1699 -0.1600 -0.1996 -0.1789 -0.1221 0.1456 -0.1385 -0.2482 -0.1726 -0.2463 -0.2060 -0.1689 -0.2147 -0.2217 -0.1835 -0.1139 -0.1630 -0.1100 -0.1519 -0.1507 -0.1992 -0.2003 -0.1170 -0.2069 0.1161 -0.1500 -0.2492 -0.1934 -0.1681 -0.1270 0.1434 0.1347 -0.2223 -0.1463 -0.1923 -0.1697 -0.2401 0.1080 -0.2505 -0.1352 -0.1792 -0.1365 -0.2199 -0.1387 -0.1230 -0.2007 0.1681 -0.2467 -0.1424 0.1128 0.1004 -0.1682 -0.1133 -0.1941 -0.1815 0.1571 0.1619 -0.1529 -0.2252 0.1322 -0.2631 -0.1255 -0.2160 -0.1557 -0.1429 -0.1678 -0.1874 -0.1341 -0.1212 -0.1517 -0.1650 -0.2409 -0.2095 -0.1458 -0.2115 -0.1944 -0.1482 -0.1445 -0.1245 -0.2050 -0.2095 -0.1305 -0.1323 0.1392 -0.2417 -0.1443 -0.1937 -0.1621 0.1266 -0.2030 -0.2243 -0.1658 -0.1483 -0.1540 -0.1211 -0.1964 -0.1461 -0.2304 0.1544 0.1062 -0.2437 -0.2105 -0.2362 -0.1597 -0.1215 -0.1484 -0.1433 -0.2398 -0.1611 -0.1635 0.1435 -0.1138 -0.2077 0.1242 -0.2342 -0.1250 -0.1300 -0.1651 -0.2355 -0.1833 -0.1509 -0.1760 0.1216 -0.2042 0.1646 0.0918 -0.1978 -0.2321 0.1526 -0.1826 0.1454 -0.1909 0.1437 -0.1405 -0.0991 -0.2215 -0.1622 -0.1583 -0.1374 -0.1082 -0.1966 0.1097 -0.3036 0.1465 -0.1240 -0.2035 0.1073 -0.2642 -0.1938 -0.1544 -0.2970 -0.2397 -0.1505 0.1290 0.0890 -0.1600 -0.1563 -0.1856 -0.2807 -0.1238 -0.2392 -0.2193 -0.1753 -0.1008 -0.1161 -0.2499 -0.1238 -0.1989 -0.1548 -0.1660 -0.2144 0.1558 -0.2325 -0.1702 0.1576 -0.1520 -0.2492 -0.1942 -0.1764 -0.1248 -0.1594 -0.2132 -0.1849 -0.2485 0.1172 0.1281 0.1364 -0.1578 0.1955 -0.2384 0.1599 -0.2047 -0.1497 0.1485 -0.1660 -0.2157 -0.1800 -0.1610 -0.1867 -0.2045 -0.1434 -0.0993 -0.2470 -0.2549 0.1753 0.1936 -0.2119 -0.2043 -0.1411 -0.2107 0.1646 -0.1900 -0.1187 -0.2353 -0.0803 0.1142 -0.2378 -0.2031 -0.1687 -0.2002 -0.1756 0.0886 -0.1289 -0.1868 -0.1300 -0.1749 0.1317 -0.2438 0.0831 0.1975 -0.2392 -0.1860 0.0728 0.1734 -0.1215 -0.1601 -0.1819 0.1575 -0.1433 -0.1666 -0.1793 -0.2145 -0.1449 -0.2396 -0.1689 -0.1245 -0.1983 -0.1765 -0.2059 -0.2254 0.1153 -0.1937 -0.1752 -0.1147 -0.1645 -0.1896 0.1694 -0.1730 -0.1361 -0.1747 -0.1944 -0.0942 0.1562 -0.0830 -0.1040 -0.1752 -0.2017 -0.1709 -0.1769 0.1516 -0.2184 -0.2344 -0.1909 -0.1500 0.1470 -0.1628 -0.2574 -0.2421 -0.1741 -0.2047 -0.1666 -0.1970 -0.1956 -0.1847 -0.1563 -0.2320 -0.1772 0.1723 -0.2063 -0.1617 -0.1765 0.1543 -0.1572 -0.1802 -0.1294 -0.1646 -0.1672 -0.1577 0.1496 -0.2043 0.1630 -0.2144 -0.1610 -0.1864 -0.2278 -0.1989 -0.2043 -0.1336 -0.1201 -0.1629 -0.2384 -0.0934 -0.2465 -0.1745 -0.1704 -0.1331 -0.1494 -0.0920 -0.2008 -0.1599 0.0957 -0.1256 0.1305 -0.1608 -0.1394 0.1374 0.1214 -0.1085 -0.1086 -0.1185 0.1399 0.1002 -0.1300 -0.2678 -0.1325 -0.1768 -0.3162 -0.2046 -0.1529 -0.2115 -0.2831 0.1165 -0.2171 -0.1648 -0.1756 -0.1428 -0.1234 0.1345 -0.1496 -0.3004 -0.1696 -0.1331 -0.1602 -0.2026 -0.1397 -0.0997 -0.1608 0.1398 -0.2767 -0.1888 -0.1689 0.1191 0.1460 0.1112 -0.2429 -0.2166 -0.1692 -0.1173 0.1786 -0.1998 -0.1707 -0.1401 0.1423 0.1142 -0.2191 -0.1636 -0.1572 -0.1376 -0.1790 -0.1592 -0.2604 0.1588 -0.1909 0.1486 -0.1464 -0.2952 0.1196 -0.2297 -0.2249 0.1702 -0.2102 -0.1504 -0.2869 0.1152 -0.1100 -0.1983 -0.1732 -0.1348 -0.2614 -0.1348 -0.1853 -0.2740 -0.1902 -0.2089 -0.1689 -0.2484 -0.1544 -0.2113 -0.1769 -0.2585 -0.2093 -0.2079 -0.2091 -0.1721 -0.1363 -0.1342 -0.1458 -0.1515 -0.0898 -0.1612 -0.1202 -0.1376 -0.1914 -0.1983 -0.1415 -0.2144 -0.2090 -0.1226 0.1147 -0.2018 0.1644 -0.1464 -0.2106 -0.1172 -0.1279 -0.2088 -0.1744 0.1449 -0.1362 -0.1931 -0.2191 -0.1562 0.1477 0.1225 -0.2666 -0.1588 -0.1705 -0.0817 -0.2696 0.1594 -0.1434 0.1335 -0.2034 -0.2033 -0.1866 -0.1703 -0.1505 -0.1206 -0.1333 -0.1350 -0.1077 -0.1721 -0.1437 -0.1217 -0.1225 -0.1560 -0.1378 -0.2645 -0.1660 0.0508 -0.1350 0.1447 -0.1159 -0.1853 0.1291 0.1406 -0.2088 -0.1574 -0.2230 -0.1828 -0.1418 -0.1729 -0.2050 0.1333 0.1331 -0.2147 -0.2445 -0.1403 -0.2772 -0.1579 -0.1222 -0.1262 -0.0865 0.1867 -0.1474 -0.1864 0.1249 -0.1747 -0.1447 -0.1665 -0.0827 -0.1741 -0.1900 0.1458 -0.1826 -0.1484 -0.2218 -0.1722 -0.2217 -0.1610 -0.2033 -0.2312 0.1064 -0.1942 -0.2041 -0.0932 -0.1863 -0.2172 0.1205 -0.1511 -0.1683 -0.1507 -0.1445 -0.1181 0.1877 0.1285 -0.1945 -0.1737 0.1577 -0.1840 -0.1876 -0.1817 -0.1469 -0.2254 0.1007 0.1778 -0.0922 -0.1770 -0.1683 -0.1350 -0.1545 -0.1850 -0.2370 -0.1772 -0.2211 -0.1764 -0.1383 -0.1463 0.1376 -0.1397 -0.1581 0.1071 0.1758 -0.1720 0.1704 0.1613 0.0932 -0.1578 -0.1609 -0.2680 -0.1713 -0.1694 0.1399 -0.2043 -0.1814 -0.2194 -0.2015 -0.2831 0.1506 -0.1215 -0.1152 -0.1956 -0.1756 -0.1250 -0.2445 -0.1413 0.1382 -0.1685 -0.1920 -0.1566 -0.1474 -0.0707 -0.2133 -0.1501 0.1408 -0.1352 -0.1403 0.1243 -0.2700 -0.1980 -0.1494 0.2130 -0.1408 -0.1573 -0.1572 0.1093 -0.2680 -0.2250 -0.1375 -0.1497 -0.3018 0.1382 -0.1937 -0.1264 -0.2445 -0.1327 -0.1600 -0.2382 -0.1066 0.1253 -0.2049 -0.1910 -0.1160 -0.2122 -0.1043 -0.2261 -0.1391 -0.1922 -0.2162 0.1565 -0.1300 -0.1614 -0.1654 -0.1955 -0.1772 -0.1568 -0.2558 -0.2218 0.1376 -0.2103 -0.1665 -0.2484 0.1737 -0.2267 0.1509 -0.1232 -0.1503 -0.1190 -0.1109 -0.1353 -0.1778 -0.1573 -0.1995 -0.2041 -0.1723 -0.1391 0.1515 -0.0857 -0.1189 0.1343 -0.1857 -0.1224 0.1589 0.1102 -0.1966 0.1293 -0.1559 -0.2654 -0.1068 -0.1738 -0.1672 -0.1755 0.1340 -0.2143 -0.1874 0.0953 -0.1590 -0.1493 -0.1284 -0.1648 -0.2745 -0.1773 -0.1733 -0.1080 -0.1438 -0.1104 -0.2181 -0.1573 -0.1851 -0.1764 0.1436" HIT_INDICES="6 118 132 150 159 161 190 212 233 274 314 334 336 344 365 376 404 412 425 431 441 465 492 503 541 569 601 636 684 703 722 730 749 773 782 789 795 812 818 857 859 860 861 959 973 1049 1061 1070 1105 1210 1216 1219 1225 1256 1259 1262 1283 1302 1347 1358 1393 1440 1527 1560 1574 1632 1687 1702 1709 1714 1790 1860 1942 1953 1976 1995 1997 2010 2011 2127 2139 2194 2224 2306 2392 2444 2467 2491 2533 2536 2556 2637 2701 2733 2738 2741 2776 2821 2823 2835 2838 2841 2861 2865 2870 2912 2919 2935 2942 2985 3006 3013 3023 3028 3030 3035" ES_PROFILE="0.0140 -0.0127 -0.0060 -0.0010 0.0070 0.0173 0.0180 0.0208 0.0237 0.0193 0.0149 0.0171 0.0254 0.0317 0.0333 0.0382 0.0370 0.0426 0.0465 0.0526 0.0573 0.0571 0.0555 0.0594 0.0538 0.0514 0.0474 0.0421 0.0321 0.0319 0.0316 0.0349 0.0344 0.0320 0.0346 0.0378 0.0413 0.0410 0.0444 0.0363 0.0408 0.0456 0.0504 0.0217 0.0215 -0.0002 -0.0000 0.0011 -0.0068 -0.0385 -0.0364 -0.0332 -0.0310 -0.0373 -0.0341 -0.0308 -0.0337 -0.0359 -0.0469 -0.0462 -0.0537 -0.0652 -0.0903 -0.0968 -0.0967 -0.1116 -0.1253 -0.1253 -0.1225 -0.1190 -0.1396 -0.1580 -0.1802 -0.1782 -0.1802 -0.1808 -0.1755 -0.1740 -0.1683 -0.2017 -0.1993 -0.2115 -0.2150 -0.2358 -0.2575 -0.2673 -0.2669 -0.2668 -0.2725 -0.2648 -0.2628 -0.2808 -0.2923 -0.2923 -0.2830 -0.2729 -0.2732 -0.2762 -0.2644 -0.2558 -0.2439 -0.2320 -0.2251 -0.2127 -0.2003 -0.1989 -0.1851 -0.1736 -0.1587 -0.1517 -0.1349 -0.1116 -0.0867 -0.0593 -0.0301 0.0014" RANK_AT_ES="2732.0000" RANK_SCORE_AT_ES="-1.4382"/>
  <DTG RANKED_LIST="Lactate high vs low_Ranked.rnk" TEMPLATE="na_as_pre_ranked" GENESET="gene_sets.gmt#TABULA_MURIS_SENIS_GONADAL_ADIPOSE_TISSUE_B_CELL_AGEING" ES="-0.4051" NES="-1.5932" NP="0.0453" FDR="0.1049" FWER="0.9650" RND_ES="-0.2055 -0.1991 -0.1292 -0.3004 -0.2463 -0.2842 -0.2017 -0.2353 -0.2594 0.3307 0.2147 0.2885 0.2334 -0.1678 -0.2300 -0.2493 -0.2756 -0.2042 0.3230 -0.3548 0.2399 0.2201 -0.2110 -0.1992 0.2016 -0.1471 -0.2220 -0.2507 0.2247 -0.2842 -0.2842 0.1790 0.1810 -0.4163 0.1851 -0.2839 -0.2311 0.3292 0.2377 -0.3153 -0.2240 -0.1719 -0.2785 -0.2053 -0.3446 -0.2794 -0.2763 -0.2507 -0.1531 0.2155 -0.4119 -0.2204 -0.1886 -0.2918 0.2267 -0.3346 0.3380 -0.4075 -0.2431 0.2076 0.1701 -0.1583 0.4023 0.2975 0.1948 -0.1680 0.2807 -0.1514 -0.3004 -0.2451 -0.1795 0.2271 -0.2224 0.2330 -0.2782 -0.1757 -0.4888 -0.2517 -0.3872 -0.2683 -0.1771 -0.2582 -0.2395 -0.3000 -0.2212 0.2979 -0.1624 -0.3403 0.1509 -0.2748 -0.2789 -0.2655 -0.3021 -0.1394 0.2436 0.1773 -0.2082 -0.1865 -0.4059 -0.2930 0.1861 -0.2615 -0.2656 -0.2409 -0.1908 0.2413 -0.2272 0.1765 -0.2277 -0.1992 -0.4093 -0.1289 0.1745 -0.2711 0.2372 -0.3118 0.2624 -0.3698 -0.3546 -0.2977 -0.2585 -0.2247 -0.2565 -0.1736 0.2429 -0.1979 -0.1364 0.1416 0.3066 -0.2510 0.2582 -0.2759 -0.4015 -0.2025 0.2441 0.2291 -0.3000 0.2144 -0.3259 -0.2033 -0.2280 -0.2881 -0.1198 0.1651 0.2976 -0.2688 0.2243 0.1835 -0.3531 -0.1472 0.2517 -0.4278 0.2055 -0.1507 0.2384 -0.1781 0.1570 0.1729 0.3702 -0.1673 -0.2661 -0.2064 0.1768 0.3398 -0.3003 0.1217 -0.2522 -0.3235 0.2161 -0.2082 0.2540 -0.2399 -0.2233 -0.3589 -0.2367 -0.3124 -0.2513 0.3394 0.2745 -0.2386 -0.2035 -0.4357 -0.3224 0.2325 0.1156 -0.1424 -0.2827 -0.1767 -0.2932 0.1288 -0.2411 -0.2379 -0.2193 0.0880 0.3059 0.1244 -0.2684 -0.1667 -0.2725 -0.1468 -0.1549 -0.3403 0.2747 -0.2448 0.1410 -0.2105 0.1117 -0.2632 -0.3054 -0.1157 0.2185 -0.2008 0.3180 -0.2941 0.2300 0.1389 -0.1804 -0.1378 -0.2491 0.2367 -0.2333 -0.2066 0.1670 -0.3692 0.2826 -0.2516 -0.2991 -0.1748 -0.2207 -0.3035 -0.4076 0.1327 -0.2509 0.1844 -0.2582 -0.2303 0.1648 -0.3107 -0.2367 -0.2141 0.1929 0.1775 -0.4411 0.3657 -0.3083 0.1110 0.2267 -0.2337 -0.2898 0.2345 -0.2733 0.3453 -0.2983 -0.2026 -0.3423 -0.2000 0.2737 -0.3903 -0.2122 0.2550 0.1720 0.2028 -0.2719 -0.1366 -0.1879 -0.3808 -0.4734 -0.2582 -0.2617 -0.2440 0.1469 -0.2199 -0.1810 -0.3601 -0.3191 0.3477 -0.2087 -0.3023 0.1891 -0.2087 -0.2306 0.1785 -0.2249 0.2058 -0.2998 0.2199 -0.3287 -0.2279 -0.2944 0.1448 0.2569 0.1451 -0.1470 -0.1457 -0.2655 0.3008 -0.2690 0.2953 0.1739 0.1872 -0.2145 0.2892 0.1624 -0.2735 0.1924 -0.1738 0.2295 -0.4154 -0.2198 -0.2782 -0.2152 -0.2355 -0.2297 0.1874 -0.2591 -0.3405 -0.2397 0.1935 -0.2508 -0.2600 0.1113 -0.3573 0.3056 -0.2275 -0.2052 -0.4548 -0.2071 -0.2149 -0.3326 0.2892 0.2134 -0.3354 -0.2202 -0.2042 0.2056 -0.2791 -0.4304 0.2046 -0.1704 -0.1834 -0.2072 -0.2322 -0.3378 0.2904 0.1427 -0.2605 0.2558 -0.4175 0.1573 -0.1962 -0.1623 -0.3451 -0.3079 0.1723 -0.1515 -0.1971 0.2201 0.2561 -0.3261 -0.3406 -0.3098 -0.1664 -0.2275 -0.3255 0.1915 0.2477 -0.1928 0.1984 0.2310 -0.3303 0.2196 -0.1718 -0.2876 -0.3157 -0.3111 -0.2402 0.1707 -0.3924 0.2184 0.1549 -0.3009 -0.1235 -0.2127 0.2903 -0.3422 -0.2922 0.2425 -0.2463 -0.2026 0.1730 0.1386 0.1586 0.2982 0.1897 -0.1862 -0.4220 -0.3147 -0.1824 0.1802 -0.3035 -0.2809 0.1565 -0.3451 -0.2458 -0.3106 -0.3382 -0.2369 -0.1795 -0.1681 0.2469 0.2366 0.2019 0.1374 -0.2824 0.2134 -0.2202 -0.1915 -0.2772 -0.2460 0.1359 -0.2887 -0.0910 0.2763 -0.4410 -0.1961 -0.1785 -0.3096 -0.3291 -0.3436 -0.1702 -0.4810 -0.2198 -0.3408 -0.1415 -0.2766 0.2309 0.1218 0.1870 -0.2299 0.2614 -0.3125 -0.1587 -0.3648 0.2845 -0.2242 0.1592 -0.2103 0.1389 -0.2777 0.1956 0.2943 0.2480 -0.1629 0.1996 0.3094 -0.2131 -0.3579 -0.3458 0.1818 -0.2473 0.2869 -0.1776 -0.2292 -0.2735 -0.2189 0.2198 0.1527 0.1637 0.1473 0.2174 -0.1837 -0.3402 0.2042 0.1902 -0.2474 0.1989 -0.2087 -0.2810 -0.3193 0.2839 -0.3361 -0.2586 -0.2901 0.1865 -0.3995 -0.3288 -0.3391 -0.2532 0.1591 -0.2555 0.2602 -0.2182 -0.2021 -0.1993 -0.2872 -0.1729 -0.1941 0.1847 0.2081 -0.2352 0.1026 0.2016 0.1355 -0.2658 0.2963 -0.2528 -0.2971 -0.2085 0.1754 -0.2109 -0.1150 -0.2567 -0.2261 0.2945 -0.3856 -0.2510 -0.1164 -0.1561 -0.3350 -0.3552 0.2287 -0.1143 0.2158 0.1856 -0.2522 -0.1460 -0.2629 -0.2618 -0.2511 0.1803 -0.2607 -0.1417 -0.1265 -0.3808 -0.3849 0.2182 -0.3119 -0.2360 -0.2725 -0.3490 -0.1840 -0.2227 0.2185 -0.2214 -0.2366 0.1102 -0.1799 -0.4321 0.1950 -0.2060 -0.2501 -0.4145 0.1703 0.3730 -0.1446 -0.2289 0.2691 0.3057 -0.2947 -0.2685 -0.2496 -0.3029 -0.3202 0.1723 0.2830 -0.1825 0.0940 -0.2153 -0.2732 0.1390 -0.2527 -0.2323 0.2315 0.2116 0.1900 -0.3255 -0.3074 -0.2203 0.1905 0.1903 0.2124 0.2284 0.1491 -0.1834 -0.1663 -0.1848 -0.2682 0.1945 0.1713 0.1895 0.1743 -0.1633 -0.1452 -0.2004 -0.1918 -0.1584 -0.1472 -0.3458 0.2043 -0.2175 -0.1801 -0.3305 -0.1465 0.2681 -0.2376 0.1817 -0.2319 -0.3813 -0.1763 -0.2746 -0.2409 0.2373 -0.2710 -0.2498 -0.2253 0.1325 -0.3046 -0.2770 0.1610 0.1786 -0.2484 -0.2096 0.2749 -0.2070 -0.3412 -0.3174 -0.2089 -0.3112 -0.2103 -0.3129 -0.2866 -0.1859 0.2197 -0.2134 -0.3122 0.1880 -0.2458 -0.2936 -0.3126 -0.2588 -0.2878 0.2381 -0.2301 0.2578 -0.3119 0.2260 0.2053 -0.2166 -0.2406 -0.2621 0.2307 -0.2640 -0.4068 -0.3477 0.2494 -0.2175 0.2234 -0.2247 -0.2425 0.2566 -0.3218 -0.2488 -0.1171 -0.2499 0.2006 -0.3191 -0.1616 0.1596 -0.1951 -0.3703 0.1456 -0.2949 -0.2607 0.1794 -0.1510 -0.2179 -0.2675 -0.2203 -0.2175 0.1765 -0.2248 -0.1854 0.2144 -0.1746 -0.2142 0.1572 0.2957 0.1395 0.2055 -0.2049 0.3068 -0.2203 -0.2921 0.2668 0.2442 0.1330 0.1888 -0.1935 -0.3051 -0.2008 -0.2091 0.2051 -0.3213 0.2530 -0.3163 -0.2072 0.1986 -0.2156 -0.1439 -0.3137 0.2713 0.1454 -0.2129 -0.2917 -0.1230 0.1512 -0.2524 -0.3070 -0.2027 0.2860 -0.2852 -0.3773 -0.2076 -0.4361 -0.1749 -0.3654 -0.2448 -0.2121 0.1030 -0.4309 -0.4460 -0.2125 -0.3197 -0.2088 0.1960 -0.2258 -0.2339 -0.1226 -0.1838 -0.2275 -0.2830 -0.2262 -0.2894 -0.3006 0.1937 -0.2361 -0.2360 0.1600 -0.4684 -0.2321 0.1728 -0.2077 0.1991 -0.2915 -0.2808 -0.0846 -0.3007 -0.2676 0.1885 0.2728 0.1960 -0.1313 -0.1690 -0.2075 0.2188 0.1405 -0.2296 -0.3336 -0.2113 -0.3687 -0.1666 0.2085 -0.2860 -0.3108 -0.2610 0.1390 0.1238 0.2993 -0.3239 -0.2843 -0.1723 -0.3522 -0.5186 -0.2342 -0.1824 -0.1591 -0.1943 0.2935 -0.2896 0.2115 -0.3500 0.2210 -0.1713 -0.3412 0.1979 0.1392 0.1825 0.2399 0.1161 0.1266 0.1831 0.1974 -0.2335 0.1809 -0.2934 -0.2713 -0.1947 -0.1972 0.1222 -0.3001 -0.3136 -0.2334 -0.4298 -0.2869 -0.1331 -0.1653 -0.4581 -0.1883 -0.2810 -0.1961 0.2162 -0.1175 -0.2537 -0.2013 -0.2963 -0.2202 -0.1785 0.1557 0.2409 0.2400 -0.1944 0.2165 0.2057 0.2024 -0.2670 -0.2511 -0.1308 -0.2606 -0.1957 -0.3442 -0.3770 -0.2207 0.1709 0.2681 -0.2710 -0.3065 0.3199 0.2052 -0.3650 -0.2884 0.1767 -0.3141 0.2328 -0.1934 -0.1603 -0.3212 -0.3536 0.2957 0.2327 0.3145 -0.2579 -0.1520 -0.1792 0.1932 0.2079 0.2362 -0.1824 0.2263 -0.2219 -0.3455 -0.2298 0.1600 -0.3266 -0.2075 -0.3051 -0.3040 -0.1954 0.2021 -0.1463 -0.2644 0.2262 0.1897 -0.2740 -0.3313 0.2285 -0.2966 0.2280 0.2250 0.1493 -0.4020 -0.2304 0.1290 -0.2349 -0.2172 -0.1287 -0.2231 -0.1596 -0.2416 -0.3260 -0.3012 0.2082 0.1968 -0.2344 -0.1713 -0.4452 -0.2765 0.1232 -0.2968 -0.2778 -0.2991 -0.2433 -0.2717 0.1228 -0.1130 -0.2179 -0.2522 -0.2905 -0.1891 0.1705 0.1660 0.2719 -0.3295 0.1897 -0.1961 0.1687 -0.2582 0.1608 -0.1785 -0.1948 0.1475 0.1467 -0.1470 0.2025 0.3116 -0.1924 0.1165 -0.2722 0.2581 -0.2452 -0.2048 0.2114 0.1427 0.3830 -0.2036 0.1660 -0.2264 -0.2411 -0.1948 0.2457 0.1273 -0.1905 -0.3443 -0.2381 -0.2548 -0.2084 -0.2923 -0.3011 -0.1676 -0.3394 -0.2457 0.1746 -0.1601 -0.1701 -0.3060 -0.3606 0.1043 -0.3533 -0.2240 -0.2882 0.3605 0.2410 0.1530 -0.2518 -0.3232 -0.2373 0.2777 0.2253 -0.1790 -0.1759 -0.1978 -0.1455 -0.1997 0.1442 -0.1902 -0.2010 -0.2085 -0.1880 0.1875 0.2156 -0.1164 -0.3002 -0.3615 -0.3424 -0.4255 -0.2081 0.2899 0.2494 -0.1010 -0.3644 -0.3367" HIT_INDICES="6 45 102 412 437 447 460 465 554 749 782 838 973 1070 1347 1392 1432 2242 2366 2606 2701 2935 2985 3013 3028 3030" ES_PROFILE="0.0558 0.0905 0.1137 0.0400 0.0603 0.0851 0.1087 0.1349 0.1308 0.0868 0.0954 0.0951 0.0661 0.0483 -0.0287 -0.0284 -0.0261 -0.2710 -0.2858 -0.3328 -0.3278 -0.3452 -0.2845 -0.2022 -0.1032 0.0030" RANK_AT_ES="2934.0000" RANK_SCORE_AT_ES="-2.2442"/>
  <DTG RANKED_LIST="Lactate high vs low_Ranked.rnk" TEMPLATE="na_as_pre_ranked" GENESET="gene_sets.gmt#ZHANG_UTERUS_C2_REGENERATIVE_UP" ES="-0.4123" NES="-1.5528" NP="0.0535" FDR="0.1222" FWER="0.9890" RND_ES="0.2173 -0.4152 -0.3050 -0.3611 0.1769 -0.3355 0.2320 -0.3188 0.2511 -0.1325 -0.2624 -0.2505 0.2242 -0.3179 -0.4029 -0.1358 0.2108 -0.2444 0.2041 -0.3094 0.2183 -0.3226 0.1225 0.2363 0.2167 -0.3237 -0.4085 -0.1305 -0.1874 0.2750 0.1562 -0.2017 -0.2289 -0.1980 0.1764 -0.2180 0.2546 0.3518 -0.2885 0.2664 -0.2056 0.4480 0.3336 0.2437 0.1382 0.3609 -0.3304 -0.3280 0.1351 -0.3056 0.2673 -0.3777 -0.1731 -0.4422 -0.1687 0.1236 -0.1927 -0.1944 -0.3361 -0.2959 -0.1804 0.2405 0.4099 -0.3030 -0.1579 0.1675 -0.4397 -0.3313 -0.1999 -0.3092 0.3031 -0.3818 -0.2651 0.1880 0.2093 -0.3116 0.2485 0.2104 0.1525 -0.2346 -0.2753 -0.1735 -0.2593 0.2543 -0.2112 -0.2816 -0.2000 -0.1962 -0.1985 -0.2001 0.2767 -0.3841 -0.2243 -0.2299 -0.2419 -0.3203 -0.1379 -0.2853 0.3223 -0.2889 -0.2254 0.2855 -0.1370 -0.2850 0.2463 -0.2060 -0.3001 -0.2075 -0.1318 0.4327 -0.2104 -0.2732 -0.1470 -0.1806 -0.2192 -0.1934 0.1986 -0.2127 -0.1667 -0.3866 0.2141 -0.2631 -0.2701 -0.3848 -0.3690 -0.2209 0.1098 0.2293 0.2693 0.2092 -0.2754 0.1879 -0.1349 0.1685 0.1448 -0.1876 0.3177 0.2661 -0.2501 0.1886 -0.2415 0.1934 -0.2057 -0.1363 -0.2165 0.1902 0.1223 0.1355 0.1859 0.3505 0.3764 -0.1873 -0.2312 -0.2700 -0.1858 -0.3014 0.2186 -0.1995 0.1923 0.2259 -0.1579 -0.2150 0.2458 -0.4693 -0.2318 0.2297 -0.4052 -0.3706 0.2075 0.1216 -0.2581 -0.2650 -0.2874 0.4392 -0.1462 -0.3305 0.1901 -0.1879 0.1872 0.2955 -0.2449 0.2123 0.3321 -0.3484 -0.3325 -0.1981 -0.3809 0.1850 -0.1934 0.2111 -0.1739 -0.1817 -0.2368 -0.3496 -0.1784 -0.2584 -0.2588 -0.3189 -0.2308 -0.2162 -0.3027 0.2081 0.1998 -0.2892 -0.3829 0.2657 -0.2150 -0.2656 -0.2279 -0.3982 0.2247 -0.3663 -0.3423 0.2778 -0.2689 -0.1929 0.2973 -0.2188 -0.2890 0.2709 0.2233 -0.2323 -0.2824 -0.3301 -0.4230 -0.1262 -0.2656 -0.3506 -0.2805 -0.2052 -0.2188 -0.3169 -0.3071 0.1899 0.1288 -0.4286 -0.2567 0.2526 -0.2728 0.1260 0.2186 -0.3923 -0.3495 0.2446 -0.2245 0.2546 0.2446 0.3143 -0.3321 -0.2179 -0.3121 -0.1663 -0.2516 0.2903 -0.3171 -0.5739 -0.3977 -0.3399 -0.2664 -0.2837 -0.2540 -0.3269 0.1935 -0.1772 -0.2510 -0.2928 -0.2442 -0.1695 -0.2741 0.2140 -0.4380 -0.2345 0.1441 -0.2035 -0.2565 -0.1485 -0.2734 0.1602 0.2171 0.2727 -0.2267 -0.2224 0.2872 -0.1621 0.2174 -0.3536 -0.2602 -0.1720 -0.3060 0.1629 0.1613 -0.3323 0.2380 -0.2106 -0.3397 -0.4246 -0.1692 -0.3693 0.2384 0.1789 0.2305 -0.2702 -0.1224 0.1468 0.2275 0.2453 -0.2873 -0.2910 -0.4664 0.1607 0.1833 -0.3802 -0.3162 0.1492 -0.3401 -0.2398 -0.1691 0.3321 -0.1617 0.1631 -0.2973 0.1444 -0.3148 -0.2794 0.1861 -0.2469 -0.2460 -0.2449 0.3337 -0.2622 0.1462 0.1323 0.1317 -0.2377 0.2275 0.1293 -0.1970 -0.3301 0.2396 0.1972 0.1629 0.1972 -0.2349 -0.2060 0.3502 -0.2648 -0.2044 -0.3695 -0.2669 -0.3248 -0.2091 -0.2819 -0.2156 -0.1909 0.1452 -0.1842 -0.3959 -0.2481 0.2046 -0.1951 0.2221 0.2124 -0.2515 -0.2177 -0.3595 0.2665 0.0878 0.2705 0.1264 -0.1796 -0.2244 0.2017 -0.2490 -0.2364 -0.3708 -0.2658 0.1781 -0.2833 -0.2330 -0.4040 0.1789 -0.1633 -0.1502 0.1976 -0.4500 -0.3016 -0.2795 -0.3026 -0.3076 0.1968 -0.3660 -0.2177 -0.2912 -0.2501 -0.2552 -0.3751 0.3348 -0.1777 -0.2250 -0.2497 0.3082 -0.1570 0.1331 -0.2287 0.2340 0.1597 -0.2758 0.2079 0.1671 0.2545 -0.3067 0.1714 -0.2492 0.2272 -0.2652 0.1593 -0.3298 -0.3960 -0.1828 -0.2795 0.1834 -0.2040 -0.2594 -0.3525 0.1704 -0.2303 -0.1901 -0.2809 -0.1606 -0.1246 -0.1424 -0.2227 0.2155 0.3341 0.2159 0.2289 -0.1807 -0.3820 -0.3014 0.2148 0.2008 -0.1837 -0.4420 0.2203 0.1164 0.3051 0.1083 0.2068 -0.3979 0.1160 -0.1905 -0.1698 0.2113 0.1124 0.1649 -0.1814 -0.3756 -0.1392 -0.4711 -0.2752 -0.3327 -0.2637 -0.3340 0.1781 0.1240 0.2482 -0.2405 0.2394 -0.2071 -0.2667 0.2980 -0.3328 -0.1576 -0.2116 0.1500 -0.3080 -0.2774 0.1357 -0.0954 -0.3283 -0.1948 -0.2336 -0.2423 -0.4575 -0.4249 -0.3056 0.3351 -0.2519 0.2950 -0.4377 0.1726 0.2036 0.1884 -0.1969 -0.2137 0.1720 0.1974 -0.2812 -0.2947 -0.1696 -0.2065 0.2044 -0.2655 -0.2222 -0.4322 0.1738 -0.2561 -0.2874 0.1846 -0.3679 0.2889 -0.3712 -0.2362 0.2215 -0.2716 -0.2120 -0.1864 0.2349 0.2675 0.2865 -0.3656 -0.1038 -0.1969 0.1968 -0.1835 0.3024 0.3538 0.1830 -0.3256 -0.1886 0.1244 -0.2102 -0.2469 -0.1812 -0.5163 -0.2287 0.1844 -0.2191 -0.1381 -0.3723 -0.3107 0.3370 -0.2606 0.3126 0.2791 -0.1972 -0.2592 0.2374 0.2944 0.1271 -0.3618 -0.1816 -0.3513 0.2441 0.2328 -0.2497 -0.1800 0.1675 -0.2066 -0.3245 -0.1641 -0.3125 -0.2261 -0.3014 -0.2099 -0.3805 -0.2368 0.2128 -0.1902 0.2533 -0.2214 -0.2788 -0.2066 -0.2884 0.2464 -0.3485 -0.2516 -0.3631 -0.2044 0.1362 -0.1816 0.1450 -0.3844 -0.3671 0.2442 -0.1407 0.1927 -0.1258 -0.2870 -0.1890 0.2176 -0.2293 -0.2205 -0.2330 0.2362 0.2816 -0.2483 0.1648 -0.2392 -0.2313 -0.2338 -0.2637 -0.1387 -0.2305 -0.3455 -0.1607 0.2131 0.1676 -0.1981 -0.2373 -0.2915 -0.2374 0.2323 -0.2988 -0.1712 0.1839 -0.1553 -0.2000 -0.1340 0.1673 -0.2424 0.2257 -0.3838 -0.2309 -0.1310 -0.2607 0.3809 0.1937 -0.3663 -0.3400 -0.2823 -0.2081 0.2795 -0.3251 0.1635 -0.3602 -0.2480 -0.2363 0.2076 0.1224 -0.1980 -0.2411 0.1755 -0.1583 0.2519 -0.3448 0.2652 0.2970 -0.2156 0.1569 -0.3383 -0.1279 0.1733 0.2487 -0.2323 -0.3303 -0.3069 -0.2670 -0.2309 -0.3026 -0.3585 0.2321 -0.1512 0.1651 -0.2615 -0.2782 -0.2780 -0.3928 -0.4211 0.2263 0.2708 -0.1669 0.1451 -0.3084 -0.3298 0.1839 -0.1908 -0.2291 0.2043 0.1807 0.1186 -0.2614 -0.4167 -0.2161 -0.3448 -0.2830 0.2530 -0.2369 -0.3173 -0.1647 0.2737 -0.3291 -0.2708 0.2529 0.2319 0.4287 -0.1628 -0.4442 0.2589 -0.3267 -0.1640 -0.1662 -0.2499 -0.2610 -0.3155 -0.1766 -0.3345 0.3441 0.2391 0.1822 -0.4015 0.2634 0.2235 -0.2735 -0.2520 -0.3699 -0.2252 0.1784 0.1197 0.1721 -0.2027 0.2218 -0.1449 0.2967 -0.3441 0.1682 -0.2425 -0.2654 -0.2350 -0.3558 -0.4547 0.2177 0.2092 0.3327 -0.2255 -0.3002 0.1676 0.2288 -0.1688 -0.2328 -0.1284 -0.3112 -0.3124 -0.2186 0.1187 -0.2657 -0.2549 -0.2182 -0.2511 -0.1039 -0.3937 0.1956 -0.2300 -0.2265 0.2401 -0.4374 0.1528 -0.1921 0.2234 -0.3930 0.1812 0.1850 -0.1541 -0.2085 0.2547 0.1444 0.2179 -0.1942 0.1800 -0.2633 0.2567 -0.2548 -0.1649 -0.4005 -0.3657 0.1802 -0.2000 0.3510 -0.2680 -0.2275 0.1807 -0.2517 -0.3153 -0.1365 0.2423 0.2108 0.1796 0.2335 -0.3830 -0.2303 -0.2145 -0.2798 -0.2175 0.1200 -0.2445 -0.2493 -0.2211 -0.2303 -0.2707 0.1615 -0.3996 -0.4493 -0.4111 -0.2056 -0.1994 -0.2402 0.0870 0.3294 -0.3644 -0.2185 -0.3180 0.1630 -0.1877 -0.1771 -0.2318 -0.2842 -0.3876 -0.2296 -0.2286 -0.2121 -0.2608 -0.2045 -0.3226 -0.2088 0.1491 -0.4773 0.4638 0.2442 0.1155 -0.3180 -0.2344 -0.1663 -0.1343 0.1403 -0.2325 -0.3681 -0.2777 -0.2441 -0.1981 -0.3971 0.2474 0.1847 0.1280 0.1885 -0.3184 -0.2371 -0.3311 -0.1578 0.3213 0.2986 -0.2619 0.1415 0.1704 0.1420 -0.2742 0.2027 -0.2279 -0.3993 -0.2506 -0.2175 -0.2433 -0.2254 -0.2415 -0.3024 -0.1247 0.3324 -0.2361 -0.1783 -0.2423 -0.1943 -0.2039 -0.2431 -0.3826 -0.4460 0.1527 -0.3128 -0.2074 0.3160 -0.1954 -0.2715 -0.1652 0.1565 0.2184 0.1398 0.2948 -0.3311 -0.3673 -0.2156 -0.2397 -0.1707 -0.1630 -0.3040 -0.3375 -0.2204 -0.1959 -0.3436 -0.1972 -0.1089 0.1600 -0.2646 -0.2337 -0.2533 -0.2735 -0.3780 0.2930 -0.2107 -0.2616 -0.3410 0.3348 -0.4240 0.3663 -0.2407 -0.2127 -0.3442 -0.4418 -0.3711 -0.2522 -0.1483 -0.1472 -0.3019 -0.4446 0.2580 -0.1341 0.2442 -0.3830 0.1130 0.1109 -0.3322 0.1268 -0.2969 -0.2377 -0.1679 0.2153 -0.3279 -0.1618 0.1785 0.3019 -0.3913 -0.2948 -0.3788 -0.2227 -0.3833 0.2076 0.2159 0.1862 -0.3786 -0.1524 -0.2241 -0.3691 0.2336 0.2891 -0.2781 0.1474 -0.3607 0.1531 0.1615 -0.3420 0.2283 0.1366 -0.4709 0.2641 -0.4609 -0.4194 0.2135 -0.1616 -0.4189 -0.1574 0.1648 -0.3118 -0.3020 -0.2035 -0.2853 -0.3745 0.2537 -0.4413 -0.3380 0.1478 -0.2824 -0.5496 -0.1890 -0.2030 0.2375 0.1725 -0.1967 -0.3177 0.2220 -0.1152 -0.1588 -0.1459 0.1211 -0.1898 0.2156 -0.2802 -0.2597 0.2582 -0.0966 -0.1825 0.2293 -0.3991 -0.1835" HIT_INDICES="131 303 362 409 450 563 651 860 898 1352 1478 1769 1794 1848 2205 2598 2599 2715 2876 2906 2910 2928 3035" ES_PROFILE="0.0076 -0.0079 0.0116 0.0331 0.0552 0.0498 0.0496 0.0028 0.0118 -0.1197 -0.1416 -0.2148 -0.1997 -0.1934 -0.2824 -0.3715 -0.3306 -0.3218 -0.3116 -0.2516 -0.1821 -0.1137 0.0013" RANK_AT_ES="2597.0000" RANK_SCORE_AT_ES="-1.2091"/>
  <DTG RANKED_LIST="Lactate high vs low_Ranked.rnk" TEMPLATE="na_as_pre_ranked" GENESET="gene_sets.gmt#TABULA_MURIS_SENIS_LARGE_INTESTINE_INTESTINAL_CRYPT_STEM_CELL_AGEING" ES="-0.2621" NES="-1.4004" NP="0.0801" FDR="0.2732" FWER="1.0000" RND_ES="-0.1367 -0.1344 0.1736 0.1595 -0.1484 0.1531 -0.1530 -0.2083 -0.1155 -0.1742 -0.1658 -0.0837 -0.1840 -0.2408 -0.1788 -0.0920 -0.1604 0.1635 -0.2031 0.0971 -0.2067 -0.1384 -0.1181 -0.2575 -0.1663 -0.1952 -0.1627 -0.1572 -0.1491 -0.2706 -0.1573 -0.2080 -0.1573 -0.1215 -0.2405 -0.1357 -0.2219 -0.1829 -0.1606 -0.1445 -0.2299 0.1761 -0.2019 0.1563 -0.1406 -0.2115 -0.2528 0.1602 -0.1783 0.2054 -0.1229 -0.2012 -0.1178 -0.1910 -0.1715 0.1286 -0.2811 0.1517 0.1762 0.1342 -0.1856 -0.1653 0.1209 0.1232 -0.1841 -0.1573 -0.1622 -0.2874 -0.2439 0.1849 0.1409 -0.1019 -0.2663 -0.1619 -0.2497 -0.1706 -0.2660 -0.1773 -0.2034 -0.1007 0.1704 -0.1399 -0.1154 -0.3240 -0.1702 -0.1665 0.1348 -0.1635 -0.2204 0.1377 -0.1730 -0.2299 0.1543 -0.2784 0.1850 -0.2339 -0.1445 -0.1726 0.1447 -0.1234 -0.2532 -0.1190 -0.1012 0.1551 -0.3362 -0.2034 0.1090 -0.1900 -0.2108 0.1300 -0.1540 -0.1515 -0.1571 -0.2936 0.1465 -0.1861 0.1840 -0.1530 -0.1581 -0.1506 -0.2651 -0.2298 -0.1404 -0.2039 -0.0993 -0.1327 -0.1650 0.1411 0.1200 -0.1845 -0.1152 -0.1969 -0.2264 -0.1594 -0.2062 -0.1817 -0.2535 -0.2757 -0.1477 0.1673 -0.1555 -0.1261 0.1328 -0.2606 -0.1659 0.0904 -0.1785 -0.2124 -0.2422 0.0989 0.0902 -0.1462 0.1330 0.1167 -0.2064 -0.2188 -0.1244 -0.2569 -0.2042 -0.1327 -0.1484 -0.1833 0.1632 -0.1536 0.0967 -0.1467 -0.1130 -0.2506 0.2406 -0.1866 -0.1765 0.2045 -0.2037 -0.1929 -0.1701 -0.1682 -0.1393 -0.2166 -0.2220 -0.0911 -0.1476 -0.2662 -0.1892 -0.1344 -0.1318 0.1121 -0.1974 -0.2180 0.1846 0.1230 -0.2491 0.1206 -0.1852 0.1149 0.1904 -0.1581 0.0907 -0.2445 -0.2404 -0.1769 -0.1458 -0.1610 -0.1418 -0.1379 -0.2435 -0.1264 -0.2234 -0.1749 0.1137 -0.2462 -0.1037 -0.1537 -0.1628 -0.1671 -0.2122 -0.2459 0.1845 0.0998 -0.1203 -0.2695 0.1319 -0.1864 -0.1727 -0.1474 -0.1949 0.1122 -0.1641 -0.2473 -0.1396 0.1491 -0.1350 0.1281 -0.2652 -0.2228 -0.2583 -0.1118 -0.2014 -0.2081 -0.2368 -0.1469 -0.1998 0.1578 -0.2069 -0.2521 -0.2642 -0.1711 -0.1987 -0.1871 -0.2152 -0.2061 0.1223 -0.3546 -0.2084 -0.1600 -0.2660 -0.1517 -0.2310 -0.2622 0.1877 -0.1850 0.1571 -0.0780 -0.1672 -0.2285 -0.2080 -0.1880 -0.2510 0.1301 -0.2024 -0.1894 -0.1725 -0.1289 -0.1192 -0.2191 -0.1426 -0.2061 -0.2033 -0.1977 -0.1795 0.0973 -0.1830 -0.2481 -0.1650 -0.1755 -0.2279 -0.1426 -0.2345 -0.2335 0.1920 -0.2663 -0.1724 -0.2392 0.1358 -0.1818 -0.1309 -0.1712 -0.2381 -0.1103 -0.1801 -0.1937 -0.1725 -0.1903 -0.2821 -0.1964 -0.1928 -0.1376 -0.2100 0.1463 -0.1768 -0.1336 -0.1202 -0.1944 0.1288 -0.1369 -0.2094 -0.1514 -0.1409 -0.2097 -0.1942 -0.2166 0.0898 -0.2563 -0.2097 -0.1689 -0.1442 -0.1499 -0.2214 -0.1403 -0.1890 -0.0993 0.1816 -0.1707 0.2031 -0.1432 0.1430 -0.1918 -0.2108 -0.2661 -0.1880 0.1417 -0.2116 -0.1912 -0.1934 -0.2234 -0.1631 -0.2617 -0.1776 -0.1386 -0.2025 -0.1929 -0.1492 -0.1301 -0.2175 -0.1819 0.1105 -0.1223 -0.1332 -0.2136 -0.2321 -0.1918 -0.3117 -0.2401 -0.1666 -0.1962 -0.2248 -0.1791 0.1022 -0.2537 -0.1292 -0.2450 -0.2669 -0.1555 -0.1650 -0.1752 -0.2194 -0.2056 -0.1327 -0.1893 -0.1372 0.1591 0.1500 0.1563 -0.2399 -0.2097 -0.2384 -0.2706 0.1361 -0.1925 -0.1425 -0.1822 -0.0979 -0.2157 -0.2187 0.1602 -0.2985 -0.2295 -0.1465 0.1657 0.1439 0.1998 -0.1527 0.1111 -0.1935 0.1219 0.1652 -0.1873 0.1310 -0.2215 -0.1458 -0.1941 0.1397 0.1696 -0.2789 -0.1877 0.1665 -0.2649 0.1571 -0.1605 -0.2040 -0.1699 0.1447 -0.2663 -0.1694 0.1024 -0.1535 -0.2127 -0.2192 -0.2169 -0.1241 -0.1504 -0.1301 -0.1312 -0.2354 -0.2133 -0.1733 -0.1890 -0.1746 -0.2027 -0.2468 -0.2705 -0.1344 -0.1039 -0.2772 0.2662 -0.1194 -0.1186 -0.1400 -0.2148 0.1552 -0.1577 0.1279 -0.1627 -0.1248 -0.1198 -0.2208 -0.1399 -0.2026 -0.1724 -0.1650 -0.2053 -0.2075 0.1298 -0.1524 -0.2124 -0.2257 -0.1431 -0.1651 -0.1347 -0.1993 0.1891 0.1874 -0.2114 -0.2378 0.1729 0.1647 -0.2974 -0.1079 -0.1661 -0.1433 0.1345 0.1650 0.1532 0.0703 -0.1380 -0.1241 0.1019 -0.1933 0.1583 -0.1926 -0.1197 -0.1285 0.1282 -0.2094 -0.1378 -0.2694 -0.1662 -0.1756 -0.2567 -0.1690 -0.1674 -0.1619 -0.1749 -0.2104 -0.2026 -0.2631 -0.2271 -0.1454 -0.1350 -0.1859 -0.1196 0.1305 0.1465 -0.1686 -0.2004 0.1584 -0.2043 -0.1616 -0.2249 0.1557 0.1834 0.1475 0.1475 0.1445 0.1078 -0.2010 -0.2365 0.1486 -0.1721 0.1289 -0.1646 -0.2261 -0.2490 -0.2934 -0.1922 0.1746 -0.2079 -0.2051 -0.1507 -0.2203 -0.2529 0.2387 -0.1878 -0.2277 -0.2253 0.1018 -0.1329 -0.1979 -0.1488 -0.1264 -0.1886 -0.1353 -0.1067 -0.2146 0.0995 -0.1506 0.1524 0.2378 -0.1949 -0.1392 -0.2238 -0.1913 -0.1322 -0.1315 -0.1580 -0.1545 -0.1207 -0.1010 -0.2556 -0.1807 0.1780 -0.2756 0.1452 -0.2365 -0.1490 0.1007 -0.2218 -0.1529 -0.2177 -0.1626 -0.1565 -0.1269 -0.1056 -0.1927 -0.2056 -0.2478 0.0927 -0.1867 -0.1389 -0.2177 0.1675 -0.1695 -0.1557 -0.1651 -0.1621 -0.2494 -0.1753 0.1363 -0.1668 -0.1516 -0.2242 0.1597 -0.2092 -0.1340 -0.3284 0.1157 -0.1462 -0.1388 -0.1294 -0.1733 -0.1986 -0.2046 -0.2160 -0.2033 -0.1730 -0.1579 -0.1299 0.1156 -0.2160 -0.1496 -0.2042 -0.1488 -0.2063 -0.3197 -0.2499 -0.1406 -0.2656 -0.2622 -0.2114 -0.1280 -0.1664 -0.1853 -0.1354 -0.2209 0.1770 -0.1549 -0.1374 0.1554 -0.1936 0.1487 -0.1737 -0.1851 -0.2621 -0.1864 -0.1826 -0.1558 0.1571 0.1634 -0.1319 -0.1906 -0.2093 0.1804 0.1845 -0.2277 -0.2328 -0.1476 -0.1515 -0.1497 -0.1313 -0.1459 -0.1712 -0.1526 0.2028 -0.1657 -0.1175 -0.1533 -0.1528 -0.1506 -0.2087 -0.0945 -0.2467 -0.2346 -0.2684 -0.2180 -0.1628 -0.1246 -0.1940 -0.1654 -0.1726 -0.2187 0.1062 0.1705 -0.1420 -0.2059 -0.2500 -0.1662 -0.0888 -0.1373 -0.1192 0.1617 -0.1208 -0.2041 -0.1684 -0.1440 0.1115 -0.1963 -0.2208 -0.1427 -0.1533 0.1509 -0.2975 -0.1860 -0.2033 -0.1510 -0.1688 -0.2992 -0.2605 -0.2363 0.1326 -0.1451 -0.1663 -0.1352 -0.1495 -0.1215 -0.1494 0.1703 0.1424 0.1569 0.1235 -0.1601 -0.1649 0.1594 -0.1619 -0.1671 -0.1705 -0.2149 -0.0986 -0.1351 -0.1987 -0.1149 -0.1948 -0.1794 -0.2193 -0.2070 -0.1981 -0.1206 0.2014 -0.2240 -0.1819 -0.1790 -0.2181 -0.2321 -0.2381 -0.2330 -0.1267 -0.1726 0.1810 -0.0993 -0.1623 0.1302 -0.2731 0.1306 -0.2036 -0.1404 -0.0888 -0.2002 -0.1500 -0.2288 -0.2811 -0.2627 -0.2337 -0.1232 -0.1811 -0.1642 -0.1766 -0.2050 -0.1535 -0.1628 -0.2288 -0.1283 -0.2385 -0.2111 0.1577 0.1368 -0.1992 -0.2140 -0.1680 -0.1700 -0.1383 -0.2224 -0.2065 -0.2281 -0.2485 0.1199 -0.2335 -0.2305 -0.1912 -0.1423 -0.1481 -0.1750 -0.1435 -0.2493 -0.2536 0.1715 -0.2702 -0.2245 0.1557 -0.2187 0.0914 -0.1990 -0.1779 -0.2089 0.1183 -0.1611 -0.2627 -0.0827 -0.1927 -0.1699 -0.1155 -0.1861 -0.0954 -0.2486 -0.2287 -0.1489 -0.1468 -0.1399 -0.1260 -0.1078 -0.1577 0.1631 -0.1544 0.1350 -0.2303 -0.1346 -0.2331 -0.2215 0.0750 -0.1285 0.1670 -0.2160 -0.2880 0.1390 -0.1449 0.1943 -0.1462 -0.2365 0.1047 -0.1331 -0.1591 -0.2422 -0.2090 0.1399 -0.1924 -0.2659 -0.1360 -0.2379 -0.1576 0.1695 -0.1979 -0.1368 0.1247 -0.1673 0.1378 -0.1898 -0.2839 -0.2136 -0.2609 -0.2336 -0.2457 0.1616 -0.1865 -0.1343 -0.1755 -0.1723 -0.2035 -0.2634 0.1540 0.1747 -0.1124 0.1182 -0.1073 -0.1537 -0.3170 0.0925 0.0870 -0.1948 -0.1811 -0.2232 0.1634 -0.2049 -0.2095 0.1344 -0.2096 -0.2189 -0.1515 -0.1572 0.1938 -0.2053 -0.2590 -0.1136 -0.1999 -0.3683 -0.2140 -0.2057 -0.1289 -0.1900 -0.1425 -0.1984 0.1797 -0.1233 0.1887 -0.2013 0.1673 -0.1855 -0.1577 0.1661 0.1414 -0.2520 -0.2752 -0.2160 -0.2641 -0.1177 -0.1594 -0.1898 -0.2060 -0.2456 0.1340 -0.1837 -0.2278 -0.1714 -0.1877 0.1463 -0.1809 -0.1285 -0.3219 -0.1790 -0.1607 -0.2405 -0.1546 -0.2237 -0.1349 0.1819 -0.1896 -0.1424 0.1825 -0.1593 0.1603 -0.2050 -0.2634 0.1905 -0.1158 0.1551 0.1210 -0.1420 -0.3215 -0.1222 0.1346 -0.1234 -0.1661 -0.2515 0.1598 -0.2517 -0.2634 -0.2404 -0.3121 0.1397 -0.1877 0.1889 0.1428 -0.2221 -0.1744 -0.1569 -0.1211 -0.1726 -0.2247 -0.1805 -0.2064 -0.2027 -0.1654 0.0934 -0.3393 -0.1679 -0.1735 -0.2356 -0.1042 -0.1805 -0.2833 -0.1413 -0.1965 0.1748 -0.1488 -0.1646 -0.2010 -0.1700 -0.1381 -0.1884 -0.1481 -0.1715 -0.1650 -0.1842 -0.1376 -0.2168 -0.2139 -0.2356 -0.2170 -0.1690 -0.2183 -0.2426 -0.3032 -0.1721 -0.1186" HIT_INDICES="105 118 242 346 362 447 503 541 554 691 704 722 724 801 818 857 890 973 1025 1096 1103 1160 1161 1188 1195 1210 1216 1225 1230 1262 1327 1352 1357 1362 1457 1501 1527 1550 1558 1560 1616 1618 1651 1670 1710 1738 1782 1790 1792 1801 1822 1922 2010 2012 2052 2118 2125 2236 2240 2255 2265 2301 2317 2332 2351 2379 2392 2430 2438 2441 2495 2539 2580 2588 2606 2734 2749 2769 2795 2809 2839 2857 2876 2878 2888 2921 2945 2963 3005" ES_PROFILE="-0.0174 -0.0037 -0.0303 -0.0517 -0.0434 -0.0598 -0.0670 -0.0684 -0.0615 -0.0982 -0.0929 -0.0894 -0.0806 -0.0982 -0.0956 -0.1008 -0.1043 -0.1253 -0.1362 -0.1541 -0.1503 -0.1634 -0.1575 -0.1603 -0.1563 -0.1550 -0.1506 -0.1472 -0.1425 -0.1468 -0.1621 -0.1638 -0.1588 -0.1537 -0.1789 -0.1867 -0.1883 -0.1888 -0.1842 -0.1775 -0.1890 -0.1821 -0.1856 -0.1843 -0.1899 -0.1913 -0.1980 -0.1925 -0.1849 -0.1796 -0.1783 -0.2034 -0.2241 -0.2155 -0.2196 -0.2322 -0.2248 -0.2518 -0.2426 -0.2369 -0.2296 -0.2307 -0.2249 -0.2187 -0.2137 -0.2113 -0.2038 -0.2044 -0.1947 -0.1833 -0.1887 -0.1900 -0.1899 -0.1784 -0.1701 -0.1964 -0.1839 -0.1727 -0.1629 -0.1487 -0.1387 -0.1239 -0.1083 -0.0869 -0.0676 -0.0534 -0.0345 -0.0114 0.0115" RANK_AT_ES="2235.0000" RANK_SCORE_AT_ES="-0.8844"/>
  <DTG RANKED_LIST="Lactate high vs low_Ranked.rnk" TEMPLATE="na_as_pre_ranked" GENESET="gene_sets.gmt#TABULA_MURIS_SENIS_LARGE_INTESTINE_ENTEROCYTE_OF_EPITHELIUM_OF_LARGE_INTESTINE_AGEING" ES="-0.2137" NES="-1.3296" NP="0.0694" FDR="0.3651" FWER="1.0000" RND_ES="-0.2369 -0.1625 -0.2320 -0.1482 0.1508 -0.2091 -0.1307 -0.1231 -0.1551 -0.1693 -0.1904 -0.1416 -0.1250 -0.2029 -0.1243 -0.1751 -0.1308 -0.1591 0.1106 -0.1767 -0.1590 -0.1998 -0.1594 -0.1755 -0.1993 -0.1823 -0.2051 -0.1952 -0.1464 -0.1969 -0.1462 0.1234 -0.1206 -0.1468 -0.1624 -0.1610 -0.1655 -0.1940 -0.1605 -0.1415 0.1377 -0.1471 -0.1804 -0.1692 -0.1861 -0.1741 -0.2164 -0.1486 -0.1570 -0.1599 -0.1280 -0.1175 -0.1590 -0.2191 -0.1652 -0.1519 0.1267 -0.1622 -0.1397 -0.2064 -0.1689 -0.2164 -0.1343 -0.1395 -0.1817 -0.1632 -0.0963 -0.2138 -0.1072 -0.1949 0.1056 -0.1749 -0.1879 -0.1068 -0.1563 0.0910 -0.1167 -0.2152 -0.1643 -0.2154 -0.1273 -0.2240 -0.1352 0.1006 0.0992 -0.1945 -0.1670 -0.2104 -0.1382 -0.1447 -0.1239 -0.1226 -0.1692 -0.2039 -0.1625 -0.2626 -0.1770 -0.1983 -0.1417 -0.1765 -0.1959 0.1519 -0.1162 -0.1180 -0.1808 -0.1319 -0.1536 -0.1426 -0.2332 0.1248 -0.1194 -0.1434 -0.1752 0.1373 -0.1474 -0.2287 -0.1293 -0.1343 0.1265 -0.1471 0.1451 -0.1578 -0.1276 -0.1610 0.1352 -0.1326 -0.1374 -0.2294 -0.1317 -0.1916 -0.1054 -0.2043 -0.1353 -0.1925 -0.1599 -0.1397 -0.1114 -0.0969 -0.2077 -0.1752 -0.1926 -0.1921 -0.1807 -0.1603 -0.1157 -0.1253 0.1694 -0.1540 0.1160 -0.0935 -0.1484 0.1732 -0.1509 0.0945 -0.1941 0.1547 -0.1240 -0.2267 -0.0863 -0.1418 -0.1013 0.1421 -0.2061 -0.1279 -0.1182 -0.1793 -0.1728 -0.1542 -0.1762 -0.1219 -0.1731 -0.1136 -0.1408 -0.1207 -0.1843 0.1368 -0.1904 -0.1213 -0.1488 -0.1950 -0.2075 -0.1819 -0.1806 -0.1879 -0.2037 -0.1898 -0.2103 -0.1474 -0.0948 -0.1947 -0.1201 -0.1873 -0.1224 -0.1119 -0.1635 -0.1657 -0.1630 -0.1964 -0.2008 -0.1499 -0.2667 -0.1648 -0.1309 -0.1225 -0.1484 0.1007 -0.2124 -0.1058 -0.1951 -0.1693 -0.1654 -0.1446 -0.1066 -0.1681 -0.1274 -0.1716 -0.1195 -0.1385 -0.1507 0.1178 -0.2416 -0.1845 -0.1015 -0.1664 -0.1798 0.1362 -0.1515 -0.1181 -0.2141 -0.1818 0.1203 -0.2319 -0.0932 -0.1316 -0.1301 -0.2093 -0.1362 -0.1291 -0.1204 -0.1045 -0.1298 -0.1327 -0.1948 -0.1253 -0.2052 0.1406 -0.1519 -0.1972 -0.1490 -0.2084 -0.1926 -0.1773 -0.1617 -0.2062 -0.1917 0.1058 -0.1439 -0.1639 0.1148 -0.1547 -0.1253 -0.1689 -0.1309 -0.0989 -0.0795 -0.1570 -0.1435 -0.1592 -0.1140 -0.1731 -0.1588 0.1229 -0.1310 -0.1684 -0.2029 -0.1705 -0.1557 -0.1393 -0.1564 -0.1993 -0.1686 -0.1881 -0.1532 -0.1206 -0.1662 -0.1525 -0.1633 -0.1376 -0.1647 -0.1185 -0.1279 -0.1071 0.1278 -0.1142 0.1369 -0.1459 -0.2309 -0.2028 -0.1709 -0.1554 -0.1504 -0.1255 -0.1551 -0.1695 -0.2058 -0.1341 -0.1735 -0.2322 -0.1485 -0.0917 -0.2059 -0.1341 -0.1628 0.1629 -0.1649 -0.1240 -0.1441 -0.1207 -0.1650 -0.1482 -0.1459 -0.1414 -0.1386 -0.2054 -0.1722 -0.1687 -0.1351 -0.1384 -0.1413 0.1104 0.1108 0.1354 -0.1634 -0.1435 0.1412 -0.1615 -0.1690 0.0940 -0.1923 -0.1958 -0.1798 -0.1571 -0.1640 -0.1604 -0.1676 0.1254 -0.1952 -0.1128 -0.1448 -0.1629 -0.1847 -0.2453 -0.1351 -0.1596 -0.1408 -0.1268 -0.0902 -0.0878 -0.1659 -0.1561 -0.1776 0.1020 -0.2334 0.1540 -0.1764 -0.1673 -0.1275 -0.1761 -0.1482 -0.1176 -0.1775 -0.1406 0.1269 -0.1993 0.1088 -0.1678 -0.0602 -0.1620 -0.1868 -0.1511 -0.1271 -0.1657 -0.2196 -0.1467 -0.2027 -0.1490 0.1378 -0.1127 -0.1327 -0.1517 -0.1374 -0.1566 -0.1754 -0.1110 -0.1173 -0.2142 -0.1361 0.1103 -0.1180 -0.1143 -0.1808 -0.1748 -0.1372 -0.1243 -0.1538 -0.1994 -0.1360 -0.1669 -0.1644 0.1049 -0.1370 -0.1074 -0.1019 -0.1346 -0.1794 -0.1975 -0.1061 -0.1618 -0.2324 -0.1349 -0.1439 -0.1702 -0.1670 -0.1472 -0.1823 -0.1666 -0.1213 -0.1720 0.1322 -0.1647 -0.1676 -0.1864 -0.1126 -0.1873 -0.2070 -0.1669 -0.1384 -0.1721 -0.1413 -0.1407 -0.1672 -0.2116 -0.1909 -0.1887 -0.1648 -0.1242 -0.1203 -0.1265 -0.1557 -0.1338 -0.1640 0.1141 -0.1838 -0.2044 -0.1296 0.0915 -0.1260 -0.2445 -0.1898 -0.1758 -0.1977 -0.1641 -0.2119 -0.1705 -0.1505 -0.2131 -0.1743 -0.2183 -0.1449 -0.1760 -0.1738 0.1076 -0.2051 -0.1689 -0.1422 0.1387 0.1163 -0.1357 -0.1192 -0.1472 -0.1745 -0.1174 0.1390 -0.2283 -0.1741 -0.1388 -0.1272 -0.1857 -0.1814 -0.1638 0.1317 0.1234 0.1103 -0.1482 -0.1611 -0.1198 -0.2091 -0.1215 -0.2147 -0.1282 -0.1450 0.1114 -0.1871 -0.1491 -0.1372 -0.1849 -0.2297 0.1181 -0.1790 -0.1650 -0.1397 0.1134 -0.1880 -0.1101 -0.1997 -0.1125 0.1159 -0.1749 -0.1274 -0.1528 -0.1296 -0.1523 -0.1498 -0.1196 -0.1146 -0.1327 -0.2398 -0.1679 -0.1322 -0.1601 -0.2174 -0.1594 -0.1246 -0.1594 -0.1736 -0.1386 -0.1505 -0.1647 -0.1460 -0.1817 -0.1024 0.1377 -0.1371 -0.2344 -0.1619 -0.1500 -0.1807 -0.1150 -0.1263 -0.1798 0.1045 -0.1720 -0.1924 -0.0995 -0.2144 -0.1153 -0.1309 0.1575 0.1022 -0.1581 -0.2152 -0.1438 -0.1823 -0.1900 -0.1776 -0.1626 -0.2061 -0.1964 -0.2860 0.1032 -0.1613 -0.1772 -0.1420 -0.2270 -0.1528 -0.1277 -0.1784 -0.2069 -0.1308 -0.1433 -0.1730 -0.1484 0.1301 -0.1326 0.1000 -0.1373 -0.1231 -0.0938 -0.1389 -0.1597 0.1271 -0.1138 -0.2148 -0.1238 -0.1514 -0.1657 -0.1971 -0.1130 -0.1361 -0.1664 -0.1437 -0.1431 -0.1577 -0.1390 -0.1135 -0.1114 -0.2512 -0.1351 -0.2120 -0.1810 -0.1604 -0.1508 -0.1580 -0.1435 0.1076 -0.1567 -0.1698 -0.1605 -0.1453 -0.1863 -0.2181 -0.1240 0.1070 -0.1561 -0.1465 -0.2201 -0.1730 -0.1458 -0.1872 -0.1333 -0.1255 -0.2017 -0.1160 -0.1969 -0.1246 -0.1911 -0.1247 -0.1085 -0.1808 -0.1409 -0.1906 -0.1313 -0.1882 0.1050 -0.1083 -0.1448 -0.1228 -0.1171 -0.1206 -0.1589 -0.1705 -0.1462 -0.1115 -0.1740 -0.2382 -0.1736 0.1389 -0.2127 -0.1315 -0.1064 -0.2085 -0.2015 -0.1860 -0.2603 -0.1837 -0.1906 -0.1479 -0.2101 -0.1299 -0.1418 -0.1647 -0.1658 -0.2155 -0.1776 -0.1412 -0.1533 -0.1697 -0.1084 -0.1887 -0.0718 -0.1676 0.1083 -0.1253 0.0823 -0.1255 0.1277 -0.2066 -0.1384 -0.1491 -0.1357 0.1469 -0.1681 -0.1697 -0.1571 -0.1422 -0.2410 -0.1255 -0.1849 -0.1675 -0.2255 0.1111 -0.1824 -0.1523 -0.1731 -0.1590 -0.1585 -0.1485 -0.1404 -0.1692 -0.1828 -0.1459 -0.1849 -0.1666 -0.1793 -0.1738 -0.2004 -0.2344 -0.1559 -0.1514 0.1005 -0.1027 -0.1140 -0.2015 -0.1388 -0.1387 -0.2188 -0.1906 -0.1150 0.1004 -0.1625 -0.1639 -0.1292 -0.1096 -0.1989 -0.2480 -0.1726 -0.1726 -0.2171 -0.1644 -0.1590 -0.1518 -0.1849 -0.1502 -0.2020 -0.1597 -0.1404 -0.1197 -0.1804 -0.1183 -0.1701 -0.1781 -0.1728 -0.1122 -0.1502 -0.1578 -0.1483 -0.1263 -0.1251 -0.1520 0.1104 -0.1720 0.1455 -0.1919 -0.1095 -0.1797 -0.2003 -0.1844 -0.1673 -0.1593 -0.1558 -0.1619 -0.1077 -0.1522 0.1536 -0.1597 -0.1666 -0.1082 -0.1540 -0.2051 -0.2008 -0.1702 -0.2041 -0.1466 -0.2158 -0.1228 -0.1795 -0.1638 -0.1552 -0.1383 -0.1686 -0.1960 -0.1605 -0.1681 -0.2100 -0.1423 0.0954 -0.1715 -0.1506 -0.1824 -0.1534 -0.1184 -0.1144 -0.1724 -0.1576 -0.1664 0.1390 -0.1125 -0.1966 -0.1623 -0.1343 -0.1810 -0.1734 -0.2252 -0.1736 -0.1632 0.1081 -0.1941 -0.1439 -0.2002 -0.2180 -0.1857 0.1219 -0.1881 -0.1982 -0.1448 -0.2012 -0.1542 -0.1876 -0.1825 -0.1156 -0.1851 -0.2075 -0.1483 0.1165 -0.1412 -0.1794 -0.1240 -0.1307 -0.1782 -0.0995 -0.1551 -0.1608 -0.1210 -0.1546 -0.1756 -0.1497 -0.2074 -0.1551 -0.1239 -0.1748 0.1302 -0.1873 -0.2558 -0.2073 0.1173 -0.1950 -0.1505 -0.1689 -0.0955 0.1272 -0.1272 0.1225 -0.1905 -0.1267 -0.1533 -0.1842 -0.1351 -0.1606 0.1159 -0.1325 -0.1903 -0.1806 -0.1746 -0.1263 0.1451 -0.1694 -0.2272 -0.1099 -0.1316 -0.1591 -0.1297 -0.1776 -0.2037 0.1240 -0.2655 -0.1835 -0.1131 -0.1535 -0.1618 0.1033 -0.2318 -0.0977 -0.1167 -0.2077 -0.2256 -0.0837 -0.1807 -0.1582 -0.1251 -0.1159 -0.2093 -0.1375 -0.1529 -0.1774 -0.1547 -0.1340 0.1432 -0.1567 -0.2102 -0.1253 -0.1421 -0.1824 -0.1528 -0.1727 -0.1533 -0.0949 -0.1551 -0.1309 -0.1216 0.1099 -0.2114 -0.1294 -0.1525 -0.1297 -0.1711 0.1170 0.1193 -0.1461 -0.1429 -0.2158 -0.1461 -0.2029 -0.0832 -0.1585 -0.1846 -0.1791 -0.2148 -0.0997 -0.1536 -0.1857 -0.1500 0.0997 -0.1373 0.1360 -0.2164 -0.1838 -0.0888 -0.1293 -0.1297 -0.1492 -0.1135 -0.1920 -0.1241 0.0960 -0.2145 -0.1695 -0.1267 -0.1447 -0.1129 -0.1733 -0.1292 -0.1694 -0.1673 -0.1318 0.1799 -0.1499 -0.2078 0.1308 -0.2108 -0.1591 -0.1515 -0.1895 -0.1348 -0.1516 0.1350 -0.1524 -0.1643 -0.1555 -0.2014 -0.1531 -0.2136 -0.1683 -0.1056 -0.1120 -0.1457 -0.1814 -0.1622 -0.1787 -0.1587 -0.1461 -0.1338 0.1501 -0.1399 -0.1029 -0.1900 0.1165 -0.2069 -0.1597 -0.1754 -0.1874" HIT_INDICES="30 46 59 202 242 303 344 402 476 483 484 503 517 554 598 603 656 657 691 722 724 782 797 820 836 857 862 864 880 888 905 917 973 1003 1006 1020 1056 1077 1087 1103 1104 1112 1127 1147 1160 1161 1189 1192 1195 1201 1205 1206 1216 1225 1230 1258 1260 1262 1264 1269 1297 1298 1300 1339 1350 1352 1375 1376 1383 1396 1404 1414 1415 1432 1433 1456 1457 1459 1463 1478 1501 1519 1522 1524 1527 1530 1550 1558 1560 1563 1573 1577 1596 1598 1609 1610 1616 1618 1620 1625 1628 1649 1651 1662 1670 1680 1688 1705 1719 1738 1757 1782 1790 1797 1801 1821 1832 1833 1869 1871 1922 1923 1950 1958 1964 1965 1980 2000 2010 2017 2021 2022 2032 2054 2068 2075 2091 2095 2107 2109 2117 2118 2120 2129 2141 2153 2160 2161 2166 2169 2194 2196 2206 2236 2240 2243 2250 2265 2289 2300 2317 2334 2341 2346 2351 2364 2379 2386 2388 2419 2430 2434 2476 2495 2496 2501 2514 2522 2539 2579 2584 2586 2588 2591 2606 2640 2642 2643 2681 2688 2695 2702 2715 2730 2732 2734 2735 2748 2749 2769 2788 2795 2822 2823 2848 2888 2910 2912 2921 2937 2938 2944 2949 2963 2965" ES_PROFILE="-0.0010 0.0029 0.0075 -0.0357 -0.0427 -0.0576 -0.0657 -0.0802 -0.1008 -0.0976 -0.0924 -0.0937 -0.0932 -0.1011 -0.1117 -0.1085 -0.1225 -0.1181 -0.1255 -0.1320 -0.1283 -0.1447 -0.1460 -0.1502 -0.1520 -0.1556 -0.1536 -0.1506 -0.1526 -0.1517 -0.1542 -0.1548 -0.1713 -0.1786 -0.1764 -0.1782 -0.1878 -0.1922 -0.1927 -0.1954 -0.1928 -0.1927 -0.1950 -0.1991 -0.2007 -0.1981 -0.2049 -0.2030 -0.2010 -0.2000 -0.1984 -0.1957 -0.1962 -0.1963 -0.1949 -0.2017 -0.1993 -0.1969 -0.1945 -0.1931 -0.1999 -0.1971 -0.1946 -0.2052 -0.2059 -0.2034 -0.2083 -0.2054 -0.2046 -0.2059 -0.2055 -0.2057 -0.2028 -0.2055 -0.2025 -0.2073 -0.2043 -0.2017 -0.1998 -0.2017 -0.2065 -0.2094 -0.2071 -0.2043 -0.2020 -0.1996 -0.2032 -0.2026 -0.1998 -0.1973 -0.1974 -0.1953 -0.1985 -0.1956 -0.1960 -0.1927 -0.1913 -0.1884 -0.1856 -0.1837 -0.1812 -0.1850 -0.1821 -0.1823 -0.1815 -0.1813 -0.1804 -0.1827 -0.1839 -0.1868 -0.1897 -0.1946 -0.1936 -0.1921 -0.1896 -0.1927 -0.1926 -0.1890 -0.1977 -0.1944 -0.2083 -0.2045 -0.2099 -0.2085 -0.2064 -0.2025 -0.2036 -0.2064 -0.2056 -0.2037 -0.2008 -0.1968 -0.1959 -0.1993 -0.1998 -0.1978 -0.1989 -0.1958 -0.1955 -0.1917 -0.1899 -0.1857 -0.1818 -0.1804 -0.1800 -0.1796 -0.1774 -0.1731 -0.1701 -0.1665 -0.1705 -0.1664 -0.1651 -0.1708 -0.1673 -0.1634 -0.1609 -0.1612 -0.1645 -0.1633 -0.1641 -0.1648 -0.1620 -0.1585 -0.1549 -0.1540 -0.1539 -0.1508 -0.1460 -0.1513 -0.1495 -0.1452 -0.1542 -0.1549 -0.1493 -0.1450 -0.1435 -0.1402 -0.1399 -0.1476 -0.1428 -0.1370 -0.1312 -0.1257 -0.1243 -0.1294 -0.1232 -0.1166 -0.1227 -0.1179 -0.1130 -0.1080 -0.1051 -0.1026 -0.0955 -0.0884 -0.0809 -0.0774 -0.0697 -0.0686 -0.0668 -0.0608 -0.0614 -0.0529 -0.0524 -0.0562 -0.0528 -0.0422 -0.0339 -0.0275 -0.0157 -0.0056 0.0052 0.0136 0.0262" RANK_AT_ES="1949.0000" RANK_SCORE_AT_ES="-0.7399"/>
  <DTG RANKED_LIST="Lactate high vs low_Ranked.rnk" TEMPLATE="na_as_pre_ranked" GENESET="gene_sets.gmt#TABULA_MURIS_SENIS_LARGE_INTESTINE_LARGE_INTESTINE_GOBLET_CELL_AGEING" ES="-0.2164" NES="-1.2975" NP="0.1022" FDR="0.3949" FWER="1.0000" RND_ES="-0.1261 -0.1574 -0.1865 -0.1045 -0.1498 -0.2139 -0.1905 0.1122 -0.1441 -0.0988 -0.1842 -0.1284 -0.2559 -0.2052 -0.2251 -0.1762 -0.1357 0.1304 -0.2511 -0.1615 -0.2069 0.1376 -0.2019 -0.2548 0.1202 -0.2013 -0.1323 -0.2103 -0.1471 0.1420 -0.1304 -0.2289 -0.2048 0.1079 -0.1161 -0.1862 -0.1040 -0.1662 -0.1743 -0.1695 -0.1423 -0.1903 -0.1263 -0.1330 -0.1458 0.1327 -0.1323 -0.1837 -0.1799 -0.1058 -0.2048 -0.1067 0.1501 -0.1549 0.1578 -0.1805 -0.2325 -0.2575 -0.1717 -0.1721 -0.1660 -0.2770 0.1419 -0.1307 -0.1534 -0.1277 -0.1229 -0.1820 -0.1403 -0.1553 0.1749 -0.1679 0.1143 0.1551 0.1492 -0.1696 -0.1271 0.1388 -0.1527 -0.1645 -0.1521 -0.1255 -0.2110 -0.1292 -0.2008 -0.1447 0.1290 -0.1958 -0.1960 -0.1946 0.1283 -0.1539 -0.0988 -0.1139 -0.2026 -0.2340 -0.1252 -0.1307 -0.1161 -0.1681 -0.1537 -0.2149 -0.1715 -0.2092 -0.1079 -0.1614 -0.1608 -0.1260 -0.1556 -0.1375 -0.2207 -0.1547 -0.1578 -0.2256 -0.1648 -0.1521 -0.2264 -0.1360 -0.0935 -0.1627 -0.2293 -0.2180 -0.1793 -0.1318 -0.2224 -0.1653 -0.1255 -0.1438 -0.1126 -0.1981 -0.1726 -0.1666 -0.1545 -0.1800 -0.1831 -0.1822 -0.1754 -0.1477 -0.1001 -0.2131 -0.2113 -0.1322 -0.2222 -0.1767 -0.1512 -0.2379 -0.2083 -0.2109 -0.1951 -0.2158 -0.1448 -0.1324 -0.1743 -0.0964 -0.1424 0.1529 -0.2343 0.1365 -0.1401 -0.2155 -0.1278 -0.1423 -0.1618 -0.1192 -0.1883 -0.2111 -0.1671 -0.1693 -0.1639 -0.1267 -0.1473 -0.1283 -0.1664 -0.1279 -0.1516 -0.1385 -0.2257 -0.1382 -0.1581 -0.1662 -0.1622 -0.1460 -0.1137 -0.1248 0.1121 -0.1497 -0.1369 -0.1585 -0.1665 -0.1818 0.1186 -0.1270 -0.1612 -0.1503 -0.1693 -0.1475 -0.1439 -0.1451 -0.1533 0.1492 -0.1332 -0.1171 -0.1710 -0.1394 -0.2092 -0.1288 -0.1987 -0.0830 -0.1834 -0.1375 -0.1624 -0.2202 -0.1206 -0.1801 -0.1652 -0.1413 -0.1593 -0.1667 -0.1763 -0.1779 0.1196 -0.1638 -0.1813 -0.1974 0.1207 0.1131 -0.1254 -0.2230 -0.1984 -0.2059 -0.2032 -0.1830 0.1120 -0.1655 -0.0892 -0.1857 0.0892 -0.1081 -0.1785 -0.1300 -0.1577 -0.1802 0.1035 -0.1312 -0.1113 0.1295 -0.1154 -0.1295 -0.1544 -0.3043 -0.1505 -0.2147 -0.1419 -0.1348 -0.1900 -0.2021 -0.1838 -0.2018 -0.0574 -0.1402 0.1089 -0.1335 -0.1886 0.1545 -0.1164 -0.1744 -0.1404 -0.2193 -0.2245 -0.2228 -0.1616 -0.2190 -0.2177 0.1377 -0.1768 -0.1668 -0.2144 -0.1662 -0.1717 0.1329 -0.1203 -0.1235 -0.1049 0.1094 -0.1164 -0.2177 -0.2005 -0.1392 -0.1472 -0.2007 -0.1544 -0.1407 -0.1358 0.1126 -0.1917 0.1331 -0.2032 -0.1276 -0.1746 -0.2096 -0.2136 -0.1433 0.1313 -0.2268 -0.1347 -0.1447 0.0723 -0.1137 -0.1413 -0.2072 -0.1516 -0.2017 0.1175 -0.1470 -0.1887 -0.1728 -0.1762 -0.1877 -0.1601 -0.1850 -0.2521 -0.1215 0.1207 -0.2266 -0.0993 -0.1736 -0.1598 -0.1922 -0.1585 -0.1961 -0.1390 0.1127 -0.1633 -0.2007 -0.1691 -0.1762 -0.1346 -0.1549 -0.1552 -0.1303 -0.2277 0.1393 -0.1196 -0.0880 -0.1402 -0.1397 -0.0904 -0.1570 -0.1851 -0.2391 0.1381 -0.1396 -0.1232 -0.2084 -0.1224 -0.1214 -0.1406 -0.1922 -0.1016 -0.1091 -0.1525 -0.1324 -0.2099 -0.2352 -0.1265 0.1099 -0.1565 -0.1672 -0.1530 -0.2593 -0.1905 -0.1849 -0.1466 -0.1707 -0.1689 -0.1288 -0.0870 -0.0996 -0.1937 -0.1480 -0.1810 -0.1764 -0.1722 -0.1922 0.1563 -0.1298 -0.1121 -0.1581 -0.1790 -0.1233 -0.1091 -0.1511 -0.1900 -0.1398 -0.1971 -0.1681 -0.1632 -0.1868 -0.1725 -0.1547 -0.1389 -0.2346 -0.2032 -0.1073 -0.1341 -0.2292 -0.1912 -0.2139 -0.1577 -0.1354 -0.1602 -0.1915 -0.1356 -0.1675 -0.1492 0.1483 -0.1274 -0.2105 -0.1232 -0.1428 0.1071 -0.1458 -0.1541 -0.1425 -0.1636 -0.1885 -0.2279 0.1309 -0.2115 -0.1504 -0.1478 -0.1230 -0.1510 0.1562 -0.1089 -0.1574 -0.1898 0.0938 0.1392 -0.1484 -0.2158 -0.1654 -0.1898 -0.1939 0.1228 -0.1271 0.1180 -0.1812 -0.1167 -0.1725 -0.2122 -0.2074 -0.1242 -0.1594 -0.1526 -0.1931 -0.2370 -0.1981 -0.0986 -0.1325 -0.1340 -0.1030 -0.1906 0.1580 0.1360 -0.1355 -0.2020 -0.2230 -0.0991 -0.1626 -0.1288 -0.2260 -0.1929 -0.1697 -0.1758 -0.2003 -0.1616 -0.1591 -0.1365 -0.1369 0.1077 -0.1449 -0.2103 -0.2197 -0.1318 -0.1921 0.1168 -0.1361 -0.1428 -0.1547 -0.1688 0.1222 -0.2032 -0.1127 -0.1412 -0.2499 -0.2087 -0.1670 -0.1414 -0.1244 -0.1951 -0.1669 0.1172 -0.1482 -0.1293 -0.1866 0.1304 -0.1373 -0.2064 -0.1356 -0.1189 -0.1916 -0.1507 -0.2318 0.1026 -0.1653 -0.1870 -0.1040 -0.1929 -0.1459 -0.1508 -0.2074 0.1651 -0.1958 -0.1543 0.1146 -0.1380 -0.1361 -0.1989 -0.2551 -0.1503 -0.2418 -0.1548 -0.1887 -0.1429 -0.1934 -0.1620 -0.1861 -0.1489 -0.1902 -0.1262 -0.1384 -0.2035 -0.1287 -0.1290 -0.2274 -0.1153 -0.2187 -0.1935 0.1458 -0.1515 -0.1841 -0.1174 -0.1378 -0.1989 -0.2147 -0.1364 -0.1902 -0.1416 -0.0967 -0.2062 -0.2221 -0.1844 -0.3211 -0.1400 -0.1801 -0.2120 -0.0936 -0.2274 -0.1669 -0.1713 -0.1755 -0.2561 0.1057 -0.1789 -0.1621 -0.1222 -0.1695 -0.1584 -0.1804 -0.1858 -0.1945 -0.1771 -0.1475 0.1153 -0.1913 -0.2032 -0.1158 0.1725 -0.1532 -0.1575 -0.2010 -0.1538 -0.1335 -0.0906 -0.2010 -0.2058 0.1275 -0.0900 -0.1261 0.1368 -0.1223 -0.2309 -0.1459 -0.1497 0.1427 -0.1318 -0.1309 -0.1644 -0.1335 -0.1596 -0.1359 -0.2033 0.1102 -0.1766 -0.1434 -0.2074 -0.1434 -0.1588 -0.2400 -0.1388 -0.1838 0.1424 -0.1832 -0.1867 -0.0952 -0.1356 -0.1901 -0.2127 -0.1075 -0.2200 -0.1084 -0.1710 -0.1492 -0.1141 -0.2202 -0.2153 -0.1784 -0.1258 -0.1380 -0.2736 -0.1809 -0.1181 -0.1592 -0.2001 -0.1170 -0.1581 -0.1202 -0.2017 -0.1711 -0.1442 -0.1175 -0.1938 -0.1974 -0.1290 0.0976 -0.1910 -0.1560 -0.1590 -0.1901 -0.1476 -0.1240 -0.1264 -0.1087 -0.1651 -0.1661 -0.1927 -0.2083 -0.1595 -0.1734 -0.2094 -0.1873 -0.2002 -0.1529 -0.2023 -0.2124 -0.1085 -0.2568 0.1147 -0.1551 0.1076 0.0952 -0.1552 -0.1912 0.1021 0.1457 -0.2232 0.0940 -0.2019 -0.1748 -0.2001 -0.1173 -0.1934 -0.1615 -0.1852 -0.1457 -0.1772 -0.1265 -0.1684 -0.1932 -0.1521 -0.1354 -0.1948 0.1265 -0.1834 -0.2477 -0.2108 -0.1886 -0.1654 -0.1863 -0.1935 -0.1745 -0.1230 -0.1514 -0.2490 -0.1903 0.1557 -0.2109 -0.1234 -0.2214 -0.1093 -0.2185 -0.1527 -0.1629 -0.2014 -0.2463 -0.1148 0.1689 -0.1520 -0.1723 -0.1609 -0.2058 -0.1126 -0.1176 -0.1593 -0.1552 -0.1941 -0.2109 -0.1034 -0.1576 -0.1359 -0.1495 0.1260 -0.1119 -0.1663 -0.2138 -0.1811 -0.2126 -0.1190 -0.1587 -0.1722 -0.1711 -0.1434 -0.1232 -0.1683 -0.1551 -0.1266 -0.1312 0.1531 -0.1580 -0.1053 0.0866 -0.1531 -0.1422 -0.1393 -0.2142 -0.1735 -0.1748 -0.1835 -0.2137 -0.1211 -0.2226 0.1433 -0.1689 -0.1366 -0.1757 -0.1103 -0.1759 -0.1796 0.0873 -0.1257 -0.2924 -0.2144 -0.1364 -0.1960 -0.1314 -0.1805 -0.1077 -0.1387 0.1612 -0.1605 -0.1414 0.1242 -0.2265 -0.1638 -0.1165 -0.2012 -0.1573 -0.1380 -0.1418 0.1176 -0.1623 0.1258 -0.1606 -0.1609 -0.1767 -0.1405 -0.2058 -0.1740 -0.2446 -0.1325 -0.1190 0.1483 -0.2061 -0.1486 -0.0808 0.1192 -0.1678 0.1337 -0.2239 -0.1381 0.1383 -0.2292 -0.2671 -0.1377 -0.1801 0.1563 -0.1567 -0.1589 -0.1849 -0.1643 -0.1724 -0.1788 -0.1761 -0.1723 -0.1849 -0.1773 -0.2205 -0.1855 -0.1814 -0.1224 0.1343 -0.1805 0.1484 -0.2052 -0.1357 -0.1966 -0.2305 -0.1627 -0.1096 -0.1393 -0.1559 0.1363 -0.1193 0.0922 -0.1403 0.1372 -0.1779 0.1206 -0.0893 -0.1691 -0.1974 -0.2097 0.0815 -0.1808 -0.1582 -0.1324 -0.1896 -0.1363 -0.1582 -0.2005 -0.1757 -0.1947 -0.2441 -0.1525 -0.2017 -0.2107 -0.1865 -0.1982 -0.1085 0.1512 -0.1639 -0.1801 -0.1285 -0.1643 -0.1756 -0.1587 -0.1781 -0.1637 -0.0968 -0.1824 -0.1955 -0.1654 -0.1287 -0.1805 -0.1447 -0.2920 -0.1835 -0.1218 -0.2109 -0.2375 -0.1745 0.1055 -0.2609 -0.1909 -0.1608 0.1575 -0.1628 -0.2273 -0.1668 0.1579 -0.1333 -0.1103 -0.1692 -0.1451 -0.1627 -0.1136 0.1252 -0.1268 -0.1303 -0.1474 -0.0655 -0.1717 -0.2186 -0.1414 -0.1573 -0.1853 0.1141 -0.1687 -0.1269 -0.2366 -0.1998 -0.2253 0.1639 -0.1319 -0.2258 -0.2157 -0.2614 -0.1295 0.1156 -0.1649 -0.2063 0.1474 0.1440 0.1237 -0.2340 -0.1861 0.1153 -0.2088 -0.1160 -0.1925 -0.1281 -0.1266 -0.1370 -0.1811 -0.1202 -0.2111 -0.1408 -0.2267 -0.1817 -0.1185 -0.1627 -0.1837 -0.2250 -0.2134 0.1190 -0.1254 0.1358 -0.2356 -0.1652 -0.2065 -0.2235 -0.1170 -0.2301 -0.1553 -0.1322 0.1462 -0.1978 -0.1672 0.1202 -0.1442 -0.1182 -0.2119 -0.2100 -0.2135 -0.1045 -0.1102 -0.1160 -0.1658 -0.1759 -0.1423 -0.2368 -0.1275 -0.1292 -0.2104 -0.1832 -0.1467 -0.1135 -0.0893 -0.1392" HIT_INDICES="46 59 202 242 362 394 402 431 447 468 483 503 554 569 572 595 603 636 656 662 663 691 722 724 752 782 797 810 818 857 890 905 973 1003 1006 1020 1045 1103 1104 1127 1160 1161 1188 1189 1192 1201 1210 1225 1230 1262 1264 1297 1339 1350 1353 1362 1376 1396 1400 1404 1414 1433 1456 1457 1463 1479 1489 1501 1522 1527 1535 1540 1550 1560 1563 1604 1610 1616 1625 1628 1637 1642 1651 1662 1670 1688 1719 1720 1738 1757 1782 1790 1801 1832 1833 1848 1952 1974 1985 1986 2010 2012 2017 2022 2032 2052 2095 2118 2122 2124 2133 2153 2169 2171 2217 2236 2240 2242 2243 2250 2265 2317 2332 2346 2351 2363 2379 2388 2392 2419 2430 2434 2441 2476 2501 2506 2522 2539 2565 2580 2584 2591 2598 2606 2640 2658 2684 2715 2732 2734 2748 2762 2769 2777 2788 2795 2815 2823 2853 2875 2878 2881 2888 2912 2938 2945 2952 2963 2980" ES_PROFILE="-0.0047 0.0018 -0.0389 -0.0442 -0.0784 -0.0821 -0.0776 -0.0806 -0.0791 -0.0795 -0.0780 -0.0784 -0.0898 -0.0887 -0.0835 -0.0855 -0.0823 -0.0879 -0.0892 -0.0856 -0.0803 -0.0845 -0.0899 -0.0852 -0.0898 -0.0953 -0.0956 -0.0954 -0.0934 -0.1025 -0.1096 -0.1105 -0.1301 -0.1366 -0.1338 -0.1348 -0.1397 -0.1564 -0.1532 -0.1577 -0.1656 -0.1623 -0.1681 -0.1648 -0.1622 -0.1617 -0.1612 -0.1627 -0.1608 -0.1682 -0.1651 -0.1728 -0.1836 -0.1836 -0.1808 -0.1800 -0.1810 -0.1841 -0.1816 -0.1790 -0.1786 -0.1812 -0.1852 -0.1815 -0.1796 -0.1812 -0.1806 -0.1807 -0.1839 -0.1815 -0.1802 -0.1778 -0.1771 -0.1764 -0.1733 -0.1833 -0.1811 -0.1789 -0.1777 -0.1745 -0.1733 -0.1706 -0.1694 -0.1689 -0.1672 -0.1690 -0.1753 -0.1711 -0.1728 -0.1748 -0.1788 -0.1769 -0.1760 -0.1820 -0.1776 -0.1780 -0.2091 -0.2117 -0.2104 -0.2056 -0.2088 -0.2042 -0.2007 -0.1972 -0.1955 -0.1971 -0.2066 -0.2091 -0.2050 -0.2001 -0.1977 -0.1991 -0.1989 -0.1939 -0.2041 -0.2047 -0.2002 -0.1949 -0.1892 -0.1857 -0.1848 -0.1966 -0.1955 -0.1940 -0.1892 -0.1869 -0.1858 -0.1822 -0.1769 -0.1795 -0.1765 -0.1709 -0.1664 -0.1715 -0.1729 -0.1673 -0.1654 -0.1638 -0.1651 -0.1624 -0.1559 -0.1504 -0.1448 -0.1395 -0.1429 -0.1406 -0.1408 -0.1424 -0.1388 -0.1300 -0.1251 -0.1201 -0.1125 -0.1051 -0.0987 -0.0908 -0.0871 -0.0791 -0.0780 -0.0734 -0.0622 -0.0508 -0.0407 -0.0353 -0.0297 -0.0171 -0.0042 0.0082 0.0206" RANK_AT_ES="1973.0000" RANK_SCORE_AT_ES="-0.7481"/>
  <DTG RANKED_LIST="Lactate high vs low_Ranked.rnk" TEMPLATE="na_as_pre_ranked" GENESET="gene_sets.gmt#TABULA_MURIS_SENIS_SKIN_EPIDERMAL_CELL_AGEING" ES="-0.2170" NES="-1.2841" NP="0.1153" FDR="0.3902" FWER="1.0000" RND_ES="-0.1556 -0.1821 -0.1565 -0.1381 0.1404 -0.1542 -0.1036 -0.1551 -0.1288 -0.1720 -0.1462 -0.2339 -0.1275 -0.2006 -0.1864 -0.1402 -0.1645 -0.1772 -0.1409 -0.1955 -0.1427 -0.1081 -0.1621 -0.1315 -0.1982 -0.1551 -0.1561 -0.1592 -0.1952 -0.1596 -0.1562 -0.1620 0.1237 -0.1327 -0.1951 -0.1017 0.1014 -0.2708 -0.1420 0.1270 -0.1162 -0.1378 -0.2169 -0.1170 -0.1510 -0.1387 -0.2028 -0.2164 -0.2131 -0.1636 -0.1140 -0.2350 -0.1792 -0.1698 -0.1827 -0.1298 -0.1701 -0.1594 -0.1868 -0.1346 -0.1384 -0.2052 -0.1630 -0.1800 0.1540 0.1336 -0.1390 -0.1520 -0.2245 0.1165 -0.1907 -0.1614 -0.1296 -0.2316 -0.1867 -0.2473 -0.1149 -0.1536 -0.1416 -0.1016 -0.2462 -0.1988 -0.1675 -0.2116 -0.1986 -0.1357 -0.1621 -0.2090 -0.1402 -0.1364 -0.1534 0.1384 -0.2688 -0.1221 -0.2102 0.1497 0.1253 -0.1851 -0.2167 -0.1449 -0.1580 -0.2147 -0.1186 0.1308 -0.1372 -0.2023 -0.1652 -0.1311 -0.2586 -0.2361 0.1786 -0.1745 -0.1717 -0.1363 -0.1744 -0.2022 -0.1395 0.1470 0.1276 0.1412 0.1908 0.1884 -0.1148 -0.1757 -0.1658 -0.1343 -0.1486 -0.1609 -0.1029 -0.1829 -0.1469 -0.1286 -0.1527 -0.2155 -0.2937 -0.2113 -0.1809 -0.1930 -0.1637 -0.1574 -0.1778 -0.1756 -0.1668 -0.1514 -0.2054 0.0821 0.1445 -0.2082 -0.1811 -0.1056 -0.1578 -0.1776 -0.1325 -0.1600 -0.2565 -0.1410 -0.1441 -0.1881 -0.1538 -0.2082 0.1776 -0.1451 -0.2155 -0.2226 -0.1563 -0.1721 0.1583 -0.0730 -0.1969 -0.1850 -0.1557 -0.1231 -0.2646 -0.1562 -0.1568 -0.1707 0.1374 -0.1464 -0.2214 -0.1619 -0.1647 -0.1557 -0.1353 0.1387 0.1022 -0.1662 -0.1573 -0.1121 -0.1464 -0.1907 -0.1273 -0.1257 0.1447 -0.1835 -0.2191 -0.2189 -0.1389 -0.2174 -0.1486 0.1351 -0.1694 -0.1723 -0.2056 -0.1359 -0.1678 -0.1629 -0.1846 0.0920 -0.2102 -0.2094 -0.1534 -0.1928 -0.1981 -0.1820 -0.1935 -0.1261 -0.1422 -0.1566 -0.1499 -0.1285 -0.1571 -0.1383 -0.1776 -0.1883 -0.2339 -0.1596 -0.2135 -0.1714 -0.1315 -0.1357 -0.2080 -0.2162 0.1255 0.1650 -0.1248 0.1383 -0.1429 -0.1483 -0.1722 -0.1975 -0.2741 0.1021 -0.1350 -0.2144 -0.1263 -0.1478 -0.1486 -0.1974 -0.1963 -0.2080 -0.1592 -0.1844 -0.1534 -0.1889 -0.0806 -0.1703 -0.2118 -0.1262 -0.1467 -0.1467 -0.1273 0.1117 0.1587 -0.1042 -0.1315 -0.1598 -0.2139 -0.2250 -0.2017 -0.1821 -0.2324 -0.1917 -0.1062 0.1520 -0.1277 -0.2136 0.1265 -0.1139 0.0963 -0.1214 -0.1459 0.1237 0.1444 -0.1371 -0.1148 -0.1649 -0.1309 -0.1019 -0.3285 -0.1661 -0.2380 -0.2396 0.1743 0.1322 -0.1591 0.1414 -0.0955 -0.1833 -0.1655 -0.1385 -0.1929 -0.2386 -0.1366 -0.1011 -0.1075 -0.1299 -0.1537 -0.1637 -0.1851 -0.1701 -0.2169 -0.2142 -0.1124 -0.1676 -0.1831 -0.1649 -0.2275 -0.2625 -0.1731 0.1318 0.1163 0.1497 0.1590 -0.2144 -0.1445 -0.2153 -0.1770 -0.1520 -0.1352 -0.2000 -0.2105 -0.1014 -0.1942 -0.1724 -0.1961 -0.1695 -0.1556 -0.1462 -0.1725 -0.2351 -0.1413 -0.1348 -0.1533 -0.1275 0.1397 -0.1825 -0.2073 -0.1788 -0.1888 -0.1689 -0.2274 -0.1343 0.0819 -0.1481 -0.1526 -0.2214 -0.2070 -0.1247 -0.1746 -0.2285 -0.2494 -0.1239 -0.1916 0.1085 -0.1348 -0.2162 -0.2217 -0.1465 -0.1398 -0.1861 -0.2182 0.1292 -0.1995 -0.1639 -0.1596 -0.1704 -0.1956 0.1513 -0.2093 -0.2262 -0.2136 -0.1557 -0.1511 -0.1410 0.1472 -0.2192 -0.2197 -0.1918 -0.1512 0.1333 0.1117 -0.1022 0.1285 -0.2201 -0.2130 0.1434 -0.1646 -0.1464 -0.1644 -0.1225 -0.1627 -0.1647 -0.0914 -0.2074 -0.1443 -0.1140 0.1083 -0.1665 -0.1751 -0.2028 -0.1949 -0.1966 -0.1222 0.1365 -0.1743 -0.1792 -0.1748 -0.1674 0.0991 -0.1677 0.1189 -0.2121 0.1832 -0.2043 -0.1710 -0.2044 -0.1693 -0.2420 -0.1632 -0.1584 -0.1127 -0.1950 -0.2335 -0.2150 -0.2253 -0.2255 -0.0872 0.1124 -0.1492 -0.1619 -0.1953 -0.2010 -0.1743 -0.1398 -0.1905 0.1756 -0.1693 0.0636 0.1744 -0.1858 -0.1941 -0.1417 0.1073 -0.1294 -0.1585 -0.0973 -0.1707 -0.1426 -0.1861 -0.1392 -0.1322 -0.1367 -0.1609 -0.1991 -0.1484 -0.2135 -0.1293 -0.1629 -0.1449 -0.1796 -0.2138 -0.1433 -0.2141 -0.2501 -0.1581 -0.1274 -0.1826 -0.1848 -0.2565 -0.1490 -0.1537 -0.1711 -0.1738 -0.1217 -0.1733 -0.1337 -0.1625 -0.1138 -0.1577 0.1364 -0.1913 -0.1614 -0.1229 -0.1874 -0.2073 -0.1711 -0.1449 -0.1787 -0.1976 -0.1715 -0.1966 -0.1528 -0.1168 -0.2245 0.1218 -0.1695 -0.2658 -0.2203 -0.1252 -0.2020 -0.0867 -0.2508 -0.1966 -0.2308 -0.1025 -0.1898 -0.1393 -0.1438 -0.1681 -0.1902 -0.2234 -0.2219 -0.1329 0.1843 -0.1245 -0.1565 -0.2026 -0.1858 -0.1891 -0.1403 -0.1830 0.1366 -0.2635 -0.1234 -0.1802 -0.2466 -0.1395 -0.2563 -0.1092 -0.1437 -0.1296 -0.2217 -0.1309 -0.1148 -0.1672 -0.1925 0.1265 -0.2160 -0.1470 -0.2200 -0.1989 -0.1200 -0.1767 -0.1598 -0.1395 -0.2262 -0.1787 -0.1990 -0.1839 -0.2428 -0.2822 -0.1316 -0.2281 -0.1381 -0.1677 -0.1235 -0.1507 0.1550 -0.1780 -0.1465 -0.1626 -0.1202 -0.1390 -0.1903 -0.2308 -0.1356 -0.1148 -0.1890 -0.1415 -0.1597 -0.1637 -0.2036 0.1062 -0.1723 -0.1670 -0.1991 -0.1572 -0.1641 -0.1731 0.1256 -0.1128 -0.2390 -0.1787 -0.1387 -0.2399 -0.2425 -0.2080 -0.2382 -0.1849 -0.1469 -0.1367 -0.2417 -0.1071 0.1578 -0.1203 -0.1893 -0.1301 -0.1475 0.1092 -0.1207 -0.1928 -0.1641 0.1259 0.1093 -0.1184 0.1365 -0.1732 -0.2052 -0.1101 -0.1340 -0.1784 -0.1236 -0.1717 0.1648 -0.1038 -0.2415 -0.1894 -0.1290 -0.1307 -0.1554 -0.1589 -0.1427 0.0834 -0.1375 -0.1193 -0.1481 -0.1443 0.0953 -0.0998 -0.1524 -0.1347 -0.1565 -0.0980 -0.0853 -0.1971 -0.1567 -0.1734 -0.1459 -0.0978 -0.1829 -0.2168 -0.1409 -0.1682 -0.1711 -0.1239 -0.1091 -0.1311 0.1013 -0.1539 -0.1442 -0.2009 -0.1450 -0.1479 -0.1270 -0.1125 -0.2038 -0.1604 -0.1417 -0.1471 -0.1223 -0.1786 -0.1729 -0.1923 -0.1195 -0.1794 -0.1903 -0.1765 -0.1436 -0.2036 -0.1702 -0.1140 -0.1810 -0.1639 0.1448 -0.1822 0.1457 -0.1024 0.0781 -0.2104 -0.1494 -0.1381 -0.1887 -0.1917 -0.1457 -0.2425 -0.1439 0.0905 -0.2298 -0.1531 -0.1645 0.1041 -0.1647 -0.1265 -0.1153 0.1169 -0.1668 -0.1337 -0.1891 0.1108 0.1573 -0.2410 -0.1383 -0.1410 -0.1907 -0.1305 -0.1332 0.1150 -0.2303 -0.1787 -0.1883 -0.1466 -0.2030 -0.1189 -0.1343 -0.2761 -0.1803 -0.1575 -0.1341 -0.2039 -0.1801 -0.1516 -0.1185 -0.1914 -0.1563 -0.1561 -0.2123 -0.1870 -0.1382 0.1327 0.1068 -0.1793 0.1735 -0.1736 -0.1919 -0.2467 -0.2396 0.1177 -0.2200 -0.1609 -0.1389 -0.2643 -0.1653 0.1602 -0.2303 -0.2160 -0.1410 -0.1901 -0.1960 0.1765 -0.0968 -0.1689 -0.1101 -0.1349 -0.1264 -0.1285 -0.1731 -0.1729 -0.1856 -0.1380 0.1323 0.1293 0.1484 -0.1367 -0.2366 -0.1930 -0.1109 -0.1814 -0.2243 0.1679 -0.1948 -0.2214 -0.1571 -0.1401 -0.1228 -0.1537 -0.1659 -0.1315 -0.2369 -0.1793 -0.1973 -0.1083 -0.1551 0.1084 -0.1440 -0.1653 -0.1491 -0.1995 0.1211 -0.1794 -0.1311 -0.2217 -0.2219 -0.1672 -0.1594 -0.1346 0.1598 -0.1550 -0.1944 -0.1260 -0.1846 -0.2526 -0.1697 -0.1441 -0.1399 -0.1856 0.1673 -0.1312 -0.1858 -0.1455 -0.2138 -0.1286 -0.1671 -0.1529 -0.1518 -0.1937 -0.1510 -0.1371 -0.1528 -0.1926 -0.1683 -0.1608 -0.2078 -0.1672 -0.2338 0.1445 -0.1809 -0.1705 -0.1519 -0.2555 -0.1535 -0.2788 -0.1901 -0.1530 0.1138 -0.1048 -0.1153 0.1248 -0.2123 0.1070 -0.1943 -0.1954 -0.1995 -0.1854 -0.1495 -0.2066 0.1161 0.1352 -0.1950 -0.1260 -0.1769 -0.1362 -0.1673 -0.1407 -0.2270 0.1263 -0.1349 -0.0792 -0.1416 -0.1180 -0.2029 -0.1768 0.1046 -0.2300 -0.1631 -0.1479 -0.1568 -0.1648 -0.2634 -0.1599 -0.2027 -0.1585 -0.2430 0.0985 0.1229 -0.1406 -0.2288 -0.1431 -0.1353 -0.1399 -0.2160 -0.1386 0.1489 -0.1347 -0.2668 -0.2132 0.1191 -0.2474 -0.2045 -0.1629 -0.1385 -0.1694 -0.2388 -0.2096 -0.1774 -0.1149 -0.1619 -0.1755 -0.1309 -0.2344 -0.2080 -0.1982 -0.1675 -0.1831 -0.1541 0.1291 -0.2282 -0.1521 -0.1794 0.1238 0.1272 -0.1767 -0.1930 -0.1776 -0.1200 -0.1110 -0.1271 -0.1402 -0.2091 -0.2115 -0.1514 -0.1209 0.0983 -0.1501 -0.2056 -0.1490 -0.1605 -0.1929 -0.1220 -0.1852 -0.1426 -0.1198 -0.1358 -0.1804 -0.1114 -0.1346 -0.1711 -0.1325 -0.1682 -0.1086 -0.1223 0.1097 -0.1668 -0.1074 -0.0945 0.1484 -0.1731 -0.0949 -0.1995 -0.1923 -0.1223 -0.1237 -0.1116 -0.1440 -0.2053 -0.2255 -0.1884 -0.2151 -0.2043 -0.2312 -0.1527 -0.1343 -0.1255 -0.1653 0.1568 -0.2148 -0.1454 -0.1738 -0.1358 -0.1645 -0.2002 -0.1891 -0.1630 -0.1667 -0.1745 -0.0881 -0.1103 -0.1619 -0.1550 -0.1543 -0.1421 -0.1823 -0.1237 -0.1491 -0.1055 -0.1092 -0.2175 -0.1673 -0.1464 -0.1390 -0.2005" HIT_INDICES="49 81 83 95 105 128 139 175 202 227 242 255 344 376 379 402 404 406 418 424 425 460 464 465 506 560 561 703 714 722 724 726 749 772 789 809 818 836 838 857 860 865 898 900 902 910 923 940 947 973 1003 1025 1041 1061 1118 1124 1160 1161 1166 1188 1195 1210 1216 1225 1230 1246 1256 1264 1283 1287 1298 1352 1354 1364 1387 1398 1413 1415 1427 1435 1457 1464 1471 1479 1522 1527 1540 1560 1609 1618 1632 1633 1670 1687 1710 1769 1782 1790 1801 1815 1833 1969 1973 2010 2011 2018 2055 2161 2166 2169 2194 2212 2236 2258 2267 2306 2324 2335 2346 2382 2444 2466 2467 2491 2507 2522 2533 2536 2539 2541 2565 2573 2580 2607 2610 2651 2692 2695 2696 2700 2701 2733 2752 2774 2821 2823 2833 2837 2872 2874 2921 2925 2962 2983 2985 3005 3006 3013 3025" ES_PROFILE="-0.0061 -0.0068 0.0029 0.0089 0.0155 0.0173 0.0230 0.0196 0.0191 0.0190 0.0222 0.0260 0.0027 -0.0010 0.0053 0.0044 0.0109 0.0173 0.0202 0.0251 0.0318 0.0264 0.0318 0.0382 0.0304 0.0178 0.0237 -0.0203 -0.0188 -0.0163 -0.0117 -0.0072 -0.0101 -0.0132 -0.0143 -0.0165 -0.0150 -0.0167 -0.0129 -0.0150 -0.0116 -0.0090 -0.0162 -0.0126 -0.0091 -0.0077 -0.0080 -0.0098 -0.0082 -0.0133 -0.0198 -0.0237 -0.0256 -0.0289 -0.0452 -0.0438 -0.0528 -0.0496 -0.0478 -0.0519 -0.0508 -0.0524 -0.0509 -0.0504 -0.0485 -0.0504 -0.0503 -0.0494 -0.0523 -0.0500 -0.0501 -0.0651 -0.0620 -0.0617 -0.0659 -0.0659 -0.0672 -0.0641 -0.0643 -0.0632 -0.0669 -0.0654 -0.0639 -0.0628 -0.0737 -0.0714 -0.0719 -0.0747 -0.0876 -0.0865 -0.0871 -0.0832 -0.0918 -0.0933 -0.0969 -0.1128 -0.1127 -0.1109 -0.1102 -0.1104 -0.1119 -0.1542 -0.1506 -0.1583 -0.1536 -0.1509 -0.1585 -0.1898 -0.1859 -0.1814 -0.1844 -0.1850 -0.1875 -0.1892 -0.1864 -0.1938 -0.1939 -0.1915 -0.1890 -0.1950 -0.2097 -0.2104 -0.2038 -0.2051 -0.2035 -0.2015 -0.1979 -0.1916 -0.1852 -0.1785 -0.1793 -0.1744 -0.1692 -0.1706 -0.1638 -0.1697 -0.1752 -0.1675 -0.1591 -0.1517 -0.1433 -0.1451 -0.1422 -0.1399 -0.1458 -0.1359 -0.1287 -0.1192 -0.1194 -0.1082 -0.1108 -0.0984 -0.0957 -0.0848 -0.0672 -0.0541 -0.0342 -0.0150 0.0049" RANK_AT_ES="2465.0000" RANK_SCORE_AT_ES="-1.0612"/>
  <DTG RANKED_LIST="Lactate high vs low_Ranked.rnk" TEMPLATE="na_as_pre_ranked" GENESET="gene_sets.gmt#TABULA_MURIS_SENIS_SKIN_BASAL_CELL_OF_EPIDERMIS_AGEING" ES="-0.2031" NES="-1.2468" NP="0.1267" FDR="0.4329" FWER="1.0000" RND_ES="-0.1466 -0.1437 -0.2006 -0.2207 -0.1427 -0.0852 -0.1904 -0.1436 0.1150 -0.1507 -0.1266 -0.1464 -0.1517 -0.1679 -0.1848 -0.1191 -0.1279 -0.1319 -0.1344 -0.1517 -0.1412 -0.1866 -0.1357 -0.2001 -0.1744 -0.1351 -0.1228 -0.1643 -0.1962 -0.2058 -0.1634 -0.1843 -0.2033 -0.1525 -0.1319 -0.1012 -0.1120 -0.1264 -0.1652 -0.1958 -0.1594 -0.1356 -0.1290 -0.1982 0.1343 -0.0974 -0.2455 -0.1658 -0.1454 -0.1165 -0.1256 -0.2106 -0.1973 -0.1789 -0.2340 -0.1505 -0.1625 -0.2009 -0.1933 -0.1348 -0.1511 -0.0931 -0.1986 -0.1510 -0.1705 -0.1971 -0.1836 -0.2292 -0.1804 -0.0914 -0.1630 -0.1703 -0.1790 -0.2207 -0.1432 -0.1500 -0.2333 -0.2168 -0.1730 -0.1507 -0.1475 -0.1662 -0.2004 -0.1528 0.1264 -0.1690 -0.1914 -0.1976 0.1238 -0.1811 -0.1785 -0.1519 -0.1634 -0.1119 -0.1600 -0.1534 -0.1399 -0.1370 -0.1304 -0.1592 -0.2075 0.1365 -0.1831 -0.1398 -0.1486 0.1163 -0.1646 -0.1590 0.1308 -0.1440 -0.1534 -0.1311 -0.2076 0.0885 0.0940 -0.1874 -0.1781 -0.1883 -0.1602 -0.2339 0.1110 -0.1102 -0.1476 -0.1396 -0.2104 -0.1897 -0.1898 -0.1472 -0.1548 -0.1447 -0.1671 -0.2155 -0.1741 -0.1593 -0.1915 -0.2386 0.1285 -0.1571 -0.1413 0.1137 0.1317 0.1337 -0.1609 -0.1469 -0.1392 -0.1724 -0.1474 0.1445 -0.1089 0.1010 -0.1138 -0.1449 -0.1128 -0.1616 -0.1261 -0.1547 -0.1642 -0.1729 -0.1410 -0.1380 -0.1250 0.1412 -0.1723 -0.1816 0.0998 -0.2275 -0.1650 -0.1309 -0.1383 -0.1589 -0.1557 -0.1214 0.1094 -0.1554 -0.1737 -0.1962 -0.2057 -0.1526 -0.1236 -0.1245 -0.1297 -0.1269 -0.2270 -0.1292 0.1386 -0.1070 -0.0951 -0.0983 -0.1438 -0.1525 -0.1455 0.1393 -0.1146 -0.2608 -0.1353 -0.1805 0.1220 -0.2212 -0.1590 -0.1702 -0.1812 -0.1305 -0.1373 -0.2024 -0.1497 0.1459 -0.1592 -0.1664 -0.1756 -0.1402 -0.2430 -0.1680 -0.1825 -0.1805 -0.1550 -0.1470 0.1559 -0.1584 -0.1539 -0.1634 -0.1598 -0.1554 -0.1424 0.1499 -0.1847 -0.1776 0.1182 -0.2053 -0.1682 -0.1884 -0.1641 -0.1728 -0.1240 -0.2082 0.1077 -0.1530 -0.2168 -0.1484 -0.1670 -0.2156 0.1218 -0.1437 0.1738 -0.1018 0.1192 -0.2292 -0.1071 -0.1379 0.1213 -0.1839 -0.1183 -0.1368 -0.1835 0.1281 -0.1084 -0.1754 -0.1858 -0.1449 -0.1692 -0.1399 -0.1655 -0.1349 -0.2192 -0.1297 -0.2015 -0.1510 -0.1478 -0.1782 -0.2672 -0.1368 -0.2050 -0.1307 -0.1945 -0.1768 -0.1853 -0.2410 -0.1536 -0.1343 -0.1211 -0.1472 -0.1849 -0.1845 -0.1400 -0.1645 -0.2181 0.0898 -0.1573 -0.1872 -0.2005 -0.1206 -0.2470 -0.1219 -0.2139 -0.1959 -0.1867 -0.1880 -0.1252 -0.1477 -0.2476 -0.2406 -0.1163 -0.1175 -0.1047 0.1348 -0.1218 -0.1991 -0.1292 -0.1376 -0.1950 -0.1552 -0.1541 -0.1750 -0.2386 -0.1912 -0.1329 -0.1752 -0.1424 -0.1814 -0.1845 -0.1770 -0.0939 -0.1110 -0.0884 0.1441 -0.1699 -0.1187 -0.1267 0.1026 -0.1294 -0.1575 -0.1809 -0.1648 -0.1623 -0.1323 -0.1223 -0.1483 -0.1312 -0.1880 -0.1152 -0.2085 -0.1435 -0.1865 -0.1769 -0.1456 -0.2017 -0.1264 -0.1209 -0.1344 -0.1301 -0.2189 0.1027 -0.1565 -0.1590 -0.0896 -0.1500 -0.1396 -0.1467 -0.1788 -0.1895 -0.1518 -0.1359 0.1250 -0.1388 -0.1859 -0.2043 -0.2305 -0.1315 -0.1558 -0.1774 -0.1956 -0.1883 -0.1554 -0.1272 -0.1321 -0.1789 0.0924 -0.1435 0.1553 -0.1889 -0.1533 -0.1256 -0.1703 0.1319 0.1302 -0.2263 -0.1649 -0.2061 -0.1018 -0.2638 -0.1728 -0.1251 -0.1429 -0.1766 -0.1798 -0.1596 -0.1390 -0.1425 -0.1066 -0.1337 -0.1731 -0.2016 -0.1735 -0.1666 -0.2119 -0.2377 -0.2048 -0.1288 -0.1051 -0.1693 -0.1629 0.1126 0.1260 0.1267 -0.2560 -0.1782 -0.1199 0.1229 -0.1627 0.1146 -0.2100 -0.1789 -0.1434 -0.1815 -0.1927 -0.1442 -0.2119 -0.1099 -0.1446 -0.2164 0.1219 -0.1528 -0.1840 -0.1440 -0.2265 0.1100 -0.1631 -0.1361 -0.1680 -0.1760 -0.2221 -0.1433 0.1177 -0.1777 -0.1596 -0.1635 -0.2177 -0.1907 -0.1797 0.1239 -0.1462 -0.1072 -0.1332 -0.1652 -0.1349 -0.1779 -0.1456 -0.0998 -0.1809 -0.1492 -0.1739 -0.1649 -0.1858 -0.2435 -0.1138 -0.1347 -0.1214 0.0907 -0.2470 -0.1200 -0.1751 -0.1486 -0.2202 -0.2220 -0.1885 -0.1408 -0.1359 -0.1584 -0.2249 -0.1710 -0.1430 -0.1924 -0.1978 -0.1667 -0.1824 -0.1032 -0.1808 -0.1340 -0.1179 -0.1574 -0.1966 0.1136 -0.1325 -0.1219 -0.1742 0.1036 0.1050 -0.1727 -0.1922 -0.1439 -0.1501 -0.1856 -0.1703 -0.1503 -0.1422 -0.1563 0.1013 -0.1440 -0.1381 -0.1546 -0.1920 -0.1757 -0.1970 -0.1119 -0.2281 -0.1328 0.1189 -0.1855 -0.1608 0.1169 -0.1808 -0.1436 -0.1165 -0.2008 -0.2016 -0.2046 -0.1602 -0.1291 -0.1221 -0.1290 -0.1284 0.0951 -0.1343 -0.1293 -0.1969 -0.1793 -0.1876 -0.1330 -0.1601 -0.1661 -0.1630 -0.2042 -0.1450 0.0922 -0.1615 -0.1525 -0.2381 -0.1472 -0.1636 -0.1603 -0.1407 -0.1561 -0.1672 -0.2432 -0.1910 -0.1031 -0.1258 -0.2017 -0.1569 -0.1462 -0.1463 0.1319 -0.2284 -0.1642 0.1112 -0.2304 -0.1416 0.1223 -0.1467 -0.1331 -0.2608 -0.1917 -0.1311 0.1253 -0.2052 0.1245 -0.1552 -0.1193 -0.1567 -0.1786 -0.1368 -0.2111 -0.1835 -0.1692 -0.1500 -0.1337 0.1328 -0.1743 -0.1792 -0.1233 -0.1789 -0.1786 -0.2224 -0.1692 -0.1374 -0.1740 -0.1210 -0.1790 -0.1574 0.1306 -0.1503 -0.1995 -0.2022 -0.1515 -0.1263 -0.1002 0.1024 -0.1560 -0.1635 -0.1279 -0.2310 -0.1419 -0.2156 0.1250 -0.1383 -0.1557 -0.1575 -0.1418 -0.1545 -0.1828 0.1512 -0.1273 -0.1740 -0.1059 0.1277 -0.1486 -0.1801 -0.1869 0.1279 -0.1285 -0.1121 -0.1633 -0.1736 -0.2154 -0.1619 -0.1436 -0.1352 -0.1868 -0.1400 -0.1215 -0.1953 -0.1588 -0.1167 -0.1385 -0.1661 -0.1724 -0.1485 -0.2003 -0.1075 -0.1188 -0.1203 -0.1496 -0.1287 -0.1433 -0.1466 -0.1592 0.1166 -0.1529 -0.2314 -0.1612 -0.2250 -0.1675 -0.1042 -0.0809 -0.1151 -0.2395 -0.1978 0.1297 -0.1445 -0.1404 -0.1087 -0.1486 -0.1130 -0.1686 0.1315 -0.1689 -0.1820 -0.1374 -0.1390 -0.1620 -0.2381 -0.1402 -0.2244 -0.2098 -0.1415 -0.1620 -0.1947 -0.2008 0.1358 0.1619 -0.1863 -0.1688 0.1125 -0.1501 -0.1579 -0.1432 -0.1653 -0.0972 -0.1660 -0.1734 -0.1201 -0.1936 -0.1987 -0.1766 -0.1659 -0.1636 -0.1290 -0.1646 -0.1527 -0.1351 -0.1527 -0.1201 -0.1564 -0.1732 -0.1578 0.1249 -0.1613 -0.2131 -0.1413 -0.2056 -0.1756 0.1114 -0.1414 -0.1960 -0.1416 0.0758 -0.2172 -0.1402 -0.2035 -0.1758 -0.2595 -0.2028 -0.1890 -0.2582 -0.1712 -0.2183 -0.1471 -0.1522 -0.1361 -0.1254 -0.1775 0.0995 0.1210 -0.1657 -0.1261 -0.1476 -0.1615 -0.1013 -0.2164 -0.2021 -0.1386 -0.1605 -0.1364 -0.1781 -0.2061 -0.0701 0.1359 -0.1810 -0.1637 -0.1426 -0.1323 -0.1303 -0.1575 -0.1659 -0.2131 -0.1685 -0.2134 -0.1603 -0.1813 -0.2490 -0.1935 -0.1995 -0.1628 -0.1968 -0.1656 -0.1554 -0.2294 -0.1532 -0.1053 -0.1659 -0.1557 -0.1475 -0.1568 -0.1664 -0.1988 -0.1745 -0.1549 -0.1612 -0.1742 -0.1333 0.1359 -0.1039 -0.1969 -0.1722 0.1200 -0.1777 0.1235 -0.1300 -0.1811 -0.1395 -0.2405 0.1130 -0.1178 -0.1911 -0.1571 -0.2455 -0.1700 -0.1913 -0.1621 -0.1990 -0.1953 -0.1137 -0.1283 -0.1671 -0.1472 0.1170 -0.1373 -0.1437 -0.1091 -0.1256 -0.2096 -0.1815 -0.1554 -0.1134 -0.1683 -0.1111 -0.1553 -0.1170 -0.1700 -0.1300 -0.1590 -0.1631 -0.1272 0.1235 -0.1580 -0.2089 -0.2009 -0.2160 -0.1660 -0.1447 -0.1690 -0.1924 -0.1176 -0.1437 -0.1878 -0.1280 -0.1442 -0.1719 0.1688 -0.1643 -0.1609 -0.1578 -0.1563 -0.2801 -0.1002 -0.1310 -0.1881 -0.1246 -0.1001 -0.1722 -0.1401 -0.1316 -0.1913 -0.1180 -0.1879 0.1211 -0.1892 -0.2115 -0.1256 -0.1280 -0.1836 -0.2108 -0.1415 -0.1978 0.1155 -0.1549 -0.1556 -0.1328 -0.1182 -0.2227 -0.1367 -0.2111 -0.1396 -0.0741 -0.1691 -0.1734 -0.1536 -0.1617 -0.1247 -0.2388 -0.1378 -0.1146 -0.0927 -0.1964 -0.1535 -0.1327 -0.1242 -0.1985 -0.1930 0.1359 0.1187 -0.1258 -0.1521 -0.1766 -0.1658 -0.1159 -0.1964 -0.1333 0.1244 -0.2085 -0.1035 -0.1656 -0.2346 -0.1804 -0.1408 -0.1718 0.0869 -0.1301 -0.1484 -0.2038 -0.1528 -0.1554 -0.1635 -0.1282 -0.1833 -0.1815 -0.1854 -0.1666 -0.1658 -0.1562 -0.1246 -0.1446 -0.1249 -0.1703 0.1368 -0.1882 -0.1251 -0.1239 0.1250 -0.0993 -0.1870 -0.1784 -0.1317 -0.1759 -0.1056 -0.1847 -0.1203 0.1399 -0.1452 -0.1870 -0.1976 -0.1702 -0.1355 -0.1320 -0.1624 -0.1270 -0.2350 -0.1841 -0.1349 -0.1380 -0.1881 -0.1743 -0.1235 -0.1763 -0.0918 -0.1560 -0.1605 -0.1605 -0.2637 -0.1474 -0.1287 -0.2508 -0.0901 -0.1878 -0.2186 -0.2682 -0.1560 -0.1982 -0.1927 -0.1250 -0.1785 -0.1286 -0.1458 -0.1498 -0.1305 -0.1455 -0.1316 -0.1676 -0.1957 -0.1997 -0.1673 -0.1631 -0.2191 -0.2089 -0.1417 -0.1356 -0.1385 -0.1562 -0.1665 -0.1719 -0.2047" HIT_INDICES="6 40 50 66 102 158 170 202 242 298 316 326 344 376 377 402 404 409 412 418 425 445 447 453 460 461 465 503 522 555 585 594 603 614 636 714 724 749 780 782 788 791 816 818 837 838 857 860 862 865 870 888 890 900 902 905 910 915 923 938 940 947 973 1003 1006 1020 1025 1041 1056 1077 1087 1151 1161 1166 1178 1188 1195 1201 1216 1225 1230 1244 1256 1258 1264 1287 1300 1305 1339 1352 1364 1375 1376 1387 1393 1398 1413 1414 1415 1456 1457 1459 1464 1471 1522 1527 1540 1551 1560 1603 1605 1609 1610 1619 1625 1628 1633 1637 1670 1688 1738 1748 1757 1769 1782 1790 1794 1801 1832 1833 1860 1871 1922 1950 2010 2011 2012 2022 2031 2032 2037 2095 2122 2124 2125 2141 2160 2161 2166 2169 2194 2196 2236 2239 2242 2258 2267 2289 2315 2317 2346 2379 2388 2392 2456 2499 2507 2522 2536 2539 2541 2565 2580 2588 2606 2607 2617 2658 2692 2695 2696 2701 2715 2732 2744 2749 2762 2783 2795 2812 2815 2821 2823 2841 2861 2873 2874 2888 2912 2921 2922 2925 2934 2942 2969 2971 2997 3005 3006 3028" ES_PROFILE="0.0084 0.0054 0.0107 0.0135 0.0087 -0.0038 -0.0008 -0.0052 -0.0127 -0.0262 -0.0264 -0.0238 -0.0242 -0.0297 -0.0243 -0.0275 -0.0225 -0.0187 -0.0142 -0.0107 -0.0077 -0.0093 -0.0046 -0.0014 0.0015 0.0065 0.0104 0.0021 0.0004 -0.0063 -0.0122 -0.0107 -0.0092 -0.0085 -0.0118 -0.0352 -0.0345 -0.0393 -0.0465 -0.0433 -0.0416 -0.0389 -0.0440 -0.0411 -0.0442 -0.0409 -0.0440 -0.0416 -0.0388 -0.0364 -0.0346 -0.0376 -0.0349 -0.0350 -0.0323 -0.0300 -0.0284 -0.0269 -0.0264 -0.0284 -0.0259 -0.0251 -0.0311 -0.0387 -0.0367 -0.0386 -0.0374 -0.0401 -0.0424 -0.0470 -0.0477 -0.0675 -0.0682 -0.0672 -0.0686 -0.0693 -0.0689 -0.0682 -0.0706 -0.0709 -0.0697 -0.0718 -0.0731 -0.0709 -0.0701 -0.0753 -0.0769 -0.0757 -0.0847 -0.0863 -0.0875 -0.0883 -0.0856 -0.0865 -0.0855 -0.0843 -0.0865 -0.0837 -0.0810 -0.0924 -0.0896 -0.0872 -0.0858 -0.0851 -0.1000 -0.0985 -0.0999 -0.1005 -0.1004 -0.1123 -0.1097 -0.1078 -0.1048 -0.1046 -0.1034 -0.1011 -0.0995 -0.0975 -0.1058 -0.1086 -0.1227 -0.1227 -0.1223 -0.1229 -0.1238 -0.1230 -0.1208 -0.1196 -0.1268 -0.1234 -0.1292 -0.1293 -0.1435 -0.1495 -0.1666 -0.1629 -0.1592 -0.1587 -0.1578 -0.1541 -0.1517 -0.1680 -0.1733 -0.1697 -0.1657 -0.1671 -0.1694 -0.1654 -0.1627 -0.1594 -0.1637 -0.1600 -0.1695 -0.1659 -0.1624 -0.1633 -0.1618 -0.1648 -0.1691 -0.1650 -0.1703 -0.1768 -0.1748 -0.1711 -0.1882 -0.1978 -0.1950 -0.1946 -0.1937 -0.1889 -0.1838 -0.1863 -0.1855 -0.1822 -0.1824 -0.1765 -0.1738 -0.1816 -0.1868 -0.1810 -0.1745 -0.1693 -0.1672 -0.1659 -0.1628 -0.1570 -0.1540 -0.1536 -0.1498 -0.1477 -0.1406 -0.1345 -0.1269 -0.1247 -0.1226 -0.1175 -0.1085 -0.1038 -0.1018 -0.0943 -0.0838 -0.0741 -0.0661 -0.0575 -0.0541 -0.0418 -0.0358 -0.0229 -0.0075 0.0039" RANK_AT_ES="2498.0000" RANK_SCORE_AT_ES="-1.0917"/>
  <DTG RANKED_LIST="Lactate high vs low_Ranked.rnk" TEMPLATE="na_as_pre_ranked" GENESET="gene_sets.gmt#TABULA_MURIS_SENIS_MARROW_NAIVE_T_CELL_AGEING" ES="-0.3303" NES="-1.2299" NP="0.2418" FDR="0.4390" FWER="1.0000" RND_ES="0.2089 -0.2997 -0.2740 -0.2252 -0.3183 0.2508 -0.2814 0.2112 -0.2001 -0.2413 0.2574 -0.2259 -0.1129 -0.2550 0.2271 -0.3705 -0.3475 0.2863 -0.3641 0.2279 -0.1755 0.2192 0.2222 -0.1917 -0.2683 0.3970 0.1977 -0.3571 0.1408 -0.3492 0.3031 -0.3607 0.1445 0.1801 0.2102 -0.3413 -0.4131 -0.3663 -0.2674 -0.2906 -0.1389 0.3361 -0.2588 -0.1620 -0.3059 -0.2739 -0.2921 -0.3297 -0.3560 -0.2476 -0.2349 -0.3977 0.2970 -0.2615 -0.4348 -0.3811 -0.2880 -0.1101 0.1761 -0.1967 -0.1759 0.1803 0.1766 -0.1846 -0.2441 -0.3364 0.2456 -0.2131 0.2228 0.1996 0.1590 -0.1335 0.2936 -0.2899 0.2246 -0.2815 0.1754 -0.4185 -0.1695 -0.2113 0.1532 -0.4024 -0.1716 0.2664 0.1608 -0.1465 -0.1463 0.2663 -0.3146 0.2578 -0.2820 -0.3036 -0.2775 0.3121 -0.3435 -0.1598 -0.4152 0.2007 -0.2505 -0.4675 -0.2631 0.1770 0.1860 -0.2020 0.2526 -0.2308 0.1876 -0.2921 0.1638 0.2398 0.4803 -0.1202 -0.2307 -0.3074 0.1281 -0.2677 0.1685 -0.4127 -0.2833 -0.1293 -0.2773 0.1291 0.2372 -0.1885 -0.3009 0.1666 -0.3056 0.2837 -0.3520 -0.2567 0.1417 0.1160 0.1965 -0.4520 0.2435 0.1778 -0.5831 0.2513 0.1657 0.2640 0.2128 -0.4678 0.2750 -0.3340 -0.1083 0.2735 -0.3688 -0.2322 -0.1615 0.1574 -0.3901 -0.2514 0.2127 -0.2731 -0.1373 -0.1903 -0.4215 -0.3841 -0.2615 -0.4438 -0.2499 -0.2054 -0.0970 -0.1356 -0.3340 0.2479 0.1897 -0.4162 -0.3073 0.2269 -0.1534 0.1733 0.1590 -0.2666 -0.3034 0.1830 -0.1784 -0.2198 0.3532 -0.2736 -0.2898 -0.2192 -0.1584 -0.2870 -0.3354 -0.1945 -0.1619 0.2526 0.3228 0.2440 0.4628 0.1703 -0.2750 -0.4279 -0.4811 0.3429 -0.2670 -0.3464 -0.2773 -0.1707 -0.3930 -0.1705 -0.2707 -0.1562 -0.1925 -0.3747 0.1981 0.2146 -0.2430 -0.3239 -0.2116 0.1493 0.4296 -0.1710 0.2050 -0.1123 -0.2957 -0.1364 -0.2738 -0.2521 -0.2423 -0.3773 -0.5142 0.1509 -0.1908 -0.2295 -0.1960 -0.1387 -0.2664 -0.3888 0.1195 -0.2593 0.1636 0.2544 0.1362 -0.3774 0.2913 -0.3781 -0.1856 -0.2404 -0.1653 -0.2311 -0.1777 0.2078 -0.1948 0.1801 -0.2676 -0.3002 0.1503 0.1658 -0.3414 0.2119 -0.1941 -0.3183 -0.3867 0.2379 0.2287 0.2097 -0.1291 -0.3832 0.1797 0.1092 -0.3811 0.2743 -0.2374 -0.2014 -0.2185 -0.2103 -0.2173 -0.2378 0.1862 -0.2047 -0.2385 -0.2566 -0.2344 -0.3094 -0.1874 0.1518 0.2948 0.2789 -0.1937 0.2030 0.2984 -0.2211 -0.1803 -0.2168 0.2230 -0.1522 -0.4312 -0.3697 -0.1631 -0.1974 -0.2512 -0.2108 0.2653 -0.1388 -0.3123 -0.2346 -0.4708 -0.3545 -0.2536 -0.1830 0.2553 -0.5764 -0.3208 -0.1187 -0.3152 -0.1998 0.2489 -0.4012 -0.1699 -0.3251 -0.2075 0.2511 -0.1275 -0.2766 -0.1677 0.1241 0.3525 -0.1706 0.1014 -0.2585 0.1835 -0.1942 -0.1954 -0.4240 0.1920 0.3949 -0.1743 -0.2118 -0.2308 -0.2521 0.2902 0.1185 -0.2721 -0.2314 0.3579 0.2255 -0.2345 -0.2799 -0.2226 -0.3356 -0.4745 -0.3379 -0.1920 -0.2128 -0.1800 0.2499 -0.3657 -0.2330 -0.2163 0.2522 -0.2176 0.2644 -0.4014 -0.3645 0.3828 -0.2991 0.1828 0.1293 -0.2002 -0.4054 -0.4754 -0.2035 0.2278 -0.2715 0.3483 0.2342 -0.1948 -0.3061 -0.1192 -0.2597 -0.1274 0.1772 0.1988 -0.2702 -0.2087 0.1762 -0.3645 -0.2412 -0.2272 -0.3327 0.1934 0.1904 -0.2426 0.2611 -0.2225 -0.4401 -0.2427 -0.2427 -0.3946 -0.2955 -0.2520 0.2745 -0.3647 -0.2108 -0.3812 0.1570 -0.4407 -0.2968 -0.3037 -0.2227 0.1871 -0.1977 -0.3225 0.1507 -0.4295 -0.2729 -0.2767 -0.2690 -0.1650 -0.3273 -0.3741 -0.1474 -0.3163 -0.3789 -0.2474 0.1525 -0.1833 -0.2421 -0.2347 0.3771 0.3286 0.2076 -0.2085 -0.2388 -0.2774 -0.3813 -0.1442 -0.2422 0.3972 0.1809 -0.1954 0.3013 -0.1993 0.3550 -0.1345 0.3258 -0.2331 -0.2959 -0.3317 0.1687 -0.3007 -0.2234 0.1485 -0.3172 0.2853 -0.3882 0.1953 -0.2725 -0.3325 -0.1933 -0.1878 0.2584 -0.3054 -0.2769 0.1878 -0.2771 0.2798 -0.3642 -0.3018 -0.3165 0.2720 -0.3674 0.1918 -0.2574 -0.2110 -0.1559 -0.1779 -0.2531 -0.2962 -0.2476 -0.2809 0.2393 -0.1063 0.2196 -0.2584 0.1861 -0.3087 -0.1760 -0.3266 -0.1494 -0.1913 -0.2275 -0.2131 -0.4616 -0.3874 -0.3615 -0.3190 -0.1626 -0.3679 -0.1913 -0.3880 -0.3714 -0.2068 -0.2124 -0.3366 -0.4126 -0.3452 0.2496 -0.2446 0.2212 -0.1212 0.3628 -0.2466 -0.3092 -0.1930 -0.2342 0.2242 0.3984 -0.2429 -0.2539 -0.1816 0.2242 -0.4673 -0.4502 -0.1370 -0.1752 0.2884 -0.2594 0.2670 -0.2015 -0.1027 -0.3079 0.1352 0.1766 0.3471 -0.1919 -0.1853 -0.2252 -0.2166 -0.4382 -0.4688 0.2419 0.2321 -0.1831 -0.1777 -0.3175 -0.1480 -0.3342 0.1968 -0.2285 -0.3246 0.2255 0.2061 -0.1939 -0.3247 0.2515 -0.3005 0.2072 -0.3420 -0.4886 0.1584 0.3484 -0.2627 -0.4522 -0.2238 0.2710 0.1185 -0.2950 0.2706 -0.3802 0.2497 0.2238 -0.3312 -0.3392 -0.2294 0.2156 0.2721 -0.2126 -0.3684 -0.1293 -0.1896 -0.1697 -0.2105 -0.2772 -0.1462 -0.4167 -0.2962 -0.1732 -0.2556 0.3067 -0.3304 0.2189 -0.3177 -0.3343 -0.4111 -0.2769 -0.2330 -0.3696 -0.3484 -0.2539 0.2479 -0.4240 -0.2205 -0.2702 -0.1880 0.2529 -0.2130 0.2227 0.2870 -0.3532 -0.4526 0.1873 -0.3518 -0.2043 -0.2635 -0.3502 -0.1301 -0.3201 -0.2281 -0.3243 0.1969 -0.3611 0.1158 0.1197 -0.2328 -0.2584 -0.5705 -0.2080 -0.2909 -0.1955 0.3231 -0.2952 0.2756 -0.2376 0.3044 -0.2938 0.2524 -0.2639 -0.3247 -0.1696 0.2236 -0.1874 -0.3803 -0.1489 -0.2686 -0.1685 0.2080 0.2176 -0.5118 -0.4460 0.2069 -0.1695 -0.2836 -0.2347 -0.2875 -0.3330 -0.2169 -0.2380 -0.2414 -0.1792 0.1981 -0.1655 -0.1392 -0.3281 0.2011 -0.1387 -0.5647 0.2633 -0.3209 0.1521 0.3308 -0.2427 -0.3274 0.2139 0.2230 -0.2298 0.1708 0.2239 -0.2241 0.2021 -0.2195 -0.1618 0.3280 0.2284 -0.3350 0.1988 0.1825 -0.2160 0.2336 -0.2242 0.2215 0.1294 -0.3827 -0.3066 -0.2962 0.3005 -0.2088 -0.5332 0.2154 -0.2727 -0.2102 -0.1996 0.2016 0.2036 0.1856 -0.3722 0.2985 0.1566 -0.1966 -0.2404 -0.3017 -0.1351 -0.3199 -0.2326 -0.4274 -0.2997 -0.2557 0.2186 0.1917 0.2869 0.2262 -0.2952 -0.2704 0.1668 0.2118 0.2463 -0.1688 0.2368 -0.2946 -0.2691 -0.1623 0.1927 0.1857 0.1281 0.2015 -0.2628 0.2663 -0.2582 -0.3555 -0.2534 0.1982 0.1376 -0.3306 -0.3880 -0.1962 -0.2960 -0.2544 -0.1423 -0.1438 -0.1542 -0.1716 -0.1890 0.2177 -0.2199 0.3145 -0.3497 -0.1918 -0.2136 0.2064 0.2263 -0.3172 -0.3747 -0.4251 -0.2433 -0.1686 0.2578 0.3285 -0.2140 0.1219 -0.1956 0.2276 -0.3783 -0.2030 -0.1409 0.2020 0.2644 -0.3249 -0.2990 0.1819 0.2858 -0.1745 -0.1974 -0.1173 -0.3734 -0.1980 -0.1742 -0.4200 -0.2465 -0.2256 0.1563 -0.2680 -0.1213 0.1773 -0.1730 -0.2674 -0.3507 0.2914 -0.2195 0.3524 -0.3998 0.2265 -0.1818 0.2434 -0.1925 -0.1980 0.1965 0.2712 -0.3032 -0.3268 -0.2131 0.1918 -0.1741 0.2337 0.2260 -0.2734 0.2348 -0.1360 0.2323 0.2023 -0.2776 -0.1476 -0.1975 0.3340 -0.2031 -0.2045 -0.3531 0.2804 -0.4605 -0.1434 0.2344 -0.1889 -0.2793 0.3111 0.2292 -0.2523 0.2552 -0.3587 -0.2910 -0.4076 -0.3562 -0.1942 -0.3905 -0.1683 -0.2958 0.3144 -0.2042 0.2079 0.2079 -0.3811 0.1905 -0.2450 -0.3634 -0.2131 -0.2153 -0.4405 -0.2395 -0.1935 -0.3232 -0.1682 0.2366 0.1639 0.2647 -0.1919 -0.2663 -0.1393 -0.1777 -0.1944 -0.1135 -0.2632 0.1429 -0.2699 0.3338 -0.1994 0.1520 -0.3712 -0.2426 0.3756 -0.1808 -0.1407 0.1844 -0.1705 -0.2364 0.2366 -0.1961 -0.2134 -0.2570 0.2083 -0.2551 0.1914 -0.5017 -0.2403 -0.2685 0.2549 0.1893 -0.2654 0.1938 -0.2152 -0.5017 0.3002 0.1909 -0.4847 0.2556 -0.3144 -0.2004 -0.3289 0.3187 -0.4023 -0.2581 -0.3471 0.2242 -0.1974 -0.1486 0.2722 -0.1461 0.2606 -0.2903 -0.2021 0.2373 0.3301 0.1770 0.1780 -0.2960 -0.2023 0.1475 -0.2248 -0.2170 -0.1990 -0.1596 0.2235 0.1867 -0.3200 0.2504 -0.5205 0.2852 -0.2335 -0.1988 -0.2575 -0.2789 -0.2712 -0.1929 0.2819 -0.3763 -0.3218 -0.4264 -0.3889 -0.2298 -0.1969 -0.1381 0.2756 -0.2650 -0.2883 -0.2074 0.2247 -0.3782 0.1589 -0.1315 -0.3932 -0.3134 -0.2384 0.1982 -0.3983 0.3431 0.1485 -0.2622 -0.2887 0.1655 -0.1848 -0.3976 -0.2504 0.2764 0.2087 -0.1670 0.2152 0.2317 -0.3152 -0.2108 -0.3324 0.2103 0.2612 -0.2402 -0.2054 -0.1613 0.2098 -0.5118 0.1861 0.1616 0.2756 -0.2151 -0.3183 0.1431 -0.1847 -0.4552 -0.2174 -0.1352 -0.2862 -0.1963 -0.3923 0.1260 -0.2498 -0.3110 -0.3795 -0.3048 0.3055 -0.1674 -0.3456 0.2023 0.1759 -0.2442" HIT_INDICES="83 95 233 282 344 376 377 431 554 711 722 772 1020 1782 2011 2175 2385 2963 2971 3035" ES_PROFILE="0.0325 0.0881 0.0917 0.1219 0.1450 0.1768 0.2188 0.2409 0.2356 0.2137 0.2398 0.2508 0.1895 -0.0372 -0.0843 -0.1069 -0.1392 -0.2379 -0.1429 0.0013" RANK_AT_ES="2962.0000" RANK_SCORE_AT_ES="-2.4501"/>
  <DTG RANKED_LIST="Lactate high vs low_Ranked.rnk" TEMPLATE="na_as_pre_ranked" GENESET="gene_sets.gmt#TABULA_MURIS_SENIS_PANCREAS_PANCREATIC_POLYPEPTIDE_CELL_AGEING" ES="-0.2972" NES="-1.1937" NP="0.2386" FDR="0.4828" FWER="1.0000" RND_ES="-0.3659 -0.4844 -0.2844 0.1711 -0.3335 -0.2395 0.3274 -0.3570 0.2044 -0.2173 -0.1912 0.1786 0.1165 0.2573 -0.3748 -0.2654 -0.2261 -0.2196 -0.2732 -0.1607 -0.2036 -0.1847 -0.2322 0.2970 -0.2239 -0.2221 0.1835 -0.1598 0.1736 -0.1573 -0.2716 0.1647 -0.2602 0.2663 0.1451 -0.2191 -0.1422 -0.3213 -0.3297 0.2131 -0.2668 0.2102 -0.2831 0.1216 -0.1689 -0.3447 0.1345 -0.2273 0.1199 0.1768 -0.1856 -0.2615 -0.2754 -0.2432 -0.1926 0.3367 0.1488 0.1936 0.1899 -0.1880 -0.2760 -0.2730 0.1898 -0.2209 -0.1804 -0.2586 0.1742 0.1637 -0.2869 -0.2468 -0.2107 -0.3164 -0.3045 -0.1923 -0.2844 -0.2524 -0.4603 -0.2596 -0.3040 -0.1916 -0.2826 -0.1343 -0.2491 -0.3146 -0.2618 0.3536 0.1731 0.1756 0.2115 -0.2416 -0.1268 -0.2818 0.2929 0.1654 -0.2399 -0.4108 -0.1722 -0.1370 0.2123 -0.2117 -0.2777 0.1138 -0.3335 -0.2298 -0.1143 -0.1770 -0.2430 0.3082 -0.2532 0.2042 0.1796 -0.2177 -0.1605 -0.2050 -0.2034 -0.2355 -0.3756 -0.2254 -0.2201 -0.3639 -0.1907 -0.2488 -0.2875 -0.3476 -0.2528 -0.2012 -0.3694 0.1167 -0.3299 0.1905 0.1554 0.2817 -0.2453 -0.2281 -0.1663 0.2463 -0.1724 0.2303 -0.1843 0.1345 -0.1780 -0.2351 -0.2329 -0.2096 0.2825 -0.1639 0.2239 0.1521 -0.1753 -0.3194 -0.2000 -0.2333 0.1638 -0.3247 -0.1440 -0.4297 -0.1443 0.2028 -0.2330 -0.2457 -0.1146 0.3060 0.2448 -0.2197 -0.3326 -0.3804 -0.2065 -0.2233 -0.2805 -0.1314 -0.1611 0.2468 0.2212 -0.3994 -0.2241 0.1414 -0.2031 0.1642 0.2950 -0.1831 -0.1551 -0.2512 -0.2856 -0.1406 -0.3022 -0.2366 -0.1945 -0.1268 -0.2359 -0.2809 -0.1543 -0.2681 -0.3002 -0.3308 -0.2745 -0.2678 -0.3255 -0.3653 -0.2430 0.2651 0.2213 -0.2628 -0.2985 -0.3060 -0.2199 0.1830 -0.1431 0.1728 -0.2533 -0.2216 -0.2537 -0.3464 -0.2805 -0.1431 -0.1857 0.2835 0.2678 -0.1841 -0.3180 -0.1916 0.1612 -0.3148 -0.2164 -0.2406 -0.1678 -0.3434 -0.3159 0.2408 -0.2232 0.2725 0.1232 -0.2052 -0.2666 -0.1906 0.1874 0.2040 0.2503 0.1785 0.1744 -0.3783 0.2642 -0.1679 -0.2611 -0.2484 -0.2840 0.2003 -0.1850 0.2123 0.1320 -0.3614 -0.2112 0.2460 -0.2231 -0.1696 0.2464 -0.2722 -0.4263 -0.2706 -0.1376 0.2035 -0.3252 0.1349 0.2380 0.2924 -0.2183 -0.1688 0.3424 -0.2066 -0.2517 0.2764 -0.2079 -0.2538 0.2284 -0.2168 0.2771 -0.2103 -0.3061 -0.1685 -0.3725 0.2037 -0.0887 0.2740 -0.1708 -0.2110 -0.2552 -0.1910 -0.2349 0.2556 -0.2943 -0.2463 0.1225 -0.4024 -0.1160 -0.1263 -0.1940 -0.4035 0.2070 -0.1761 0.1550 -0.1491 -0.2729 -0.1785 -0.1874 0.1766 -0.1966 -0.3673 0.2283 -0.1565 0.2523 0.1985 -0.1954 -0.1983 0.1681 -0.1818 -0.3498 -0.3669 -0.2423 -0.2698 -0.1630 -0.3945 0.2611 0.2486 -0.3187 -0.2235 0.1913 -0.2017 0.2984 -0.3161 -0.2785 -0.2377 -0.3161 -0.1745 -0.1535 -0.2164 0.2458 -0.1798 -0.1261 0.1437 -0.1476 -0.3233 -0.1739 0.2350 -0.2498 -0.3086 0.2058 -0.3553 -0.1879 -0.2143 0.1669 0.1679 -0.3062 -0.1374 0.2557 0.2047 0.2235 -0.3215 0.1710 0.3166 -0.1619 -0.2940 -0.2783 -0.3311 -0.3887 0.2203 -0.2528 0.2081 -0.2465 -0.1680 -0.2862 -0.3468 -0.2055 0.2053 -0.2303 -0.2407 -0.1801 -0.1989 -0.3029 0.2406 -0.1764 -0.1903 0.2294 -0.3327 -0.2457 -0.1879 0.1105 -0.1109 0.2509 -0.1752 -0.2182 -0.2038 0.3252 0.1648 -0.2591 -0.2504 -0.2627 -0.3423 -0.1779 -0.2703 -0.4121 -0.3637 -0.2495 0.1600 -0.3147 -0.1985 0.1665 -0.2186 -0.2542 -0.1730 -0.1891 -0.3608 -0.4415 -0.2227 0.2164 0.0837 -0.2312 0.2662 -0.2903 -0.3539 -0.1953 -0.1876 -0.2305 -0.2204 -0.2747 -0.2149 0.3379 -0.2544 -0.2094 -0.2144 -0.3318 -0.1972 -0.3849 -0.2878 -0.2901 -0.2937 -0.2498 -0.1317 -0.2763 -0.2405 -0.3564 -0.2586 0.2026 -0.1086 -0.3002 -0.1423 0.2926 -0.3832 -0.4364 -0.2246 0.2896 -0.2460 -0.1878 -0.2942 -0.2080 -0.2683 0.2047 0.1458 -0.2478 -0.2523 -0.3673 0.1927 -0.2910 -0.3672 -0.1664 0.1929 -0.3012 -0.1352 -0.1954 0.2249 -0.1404 -0.1965 -0.2562 -0.3317 -0.3468 0.2312 -0.2304 0.2772 -0.3254 -0.2248 0.2211 -0.2826 -0.2832 -0.2141 -0.3128 -0.1812 -0.1829 -0.2825 -0.2706 -0.1959 -0.3154 -0.1789 0.2659 -0.1868 -0.3299 0.2632 0.1674 -0.2119 -0.3307 0.1973 -0.2913 0.1522 -0.2043 0.1139 0.1953 -0.2635 -0.1905 0.2432 -0.1924 -0.2984 -0.2531 -0.1603 0.3146 0.2043 -0.2149 -0.2378 -0.2893 -0.1619 -0.2729 0.1793 0.1895 -0.2793 0.2491 0.1413 -0.2428 -0.1870 -0.2241 0.1684 -0.2109 0.1855 0.1423 0.2493 -0.2136 0.1189 -0.1922 -0.1472 -0.2641 -0.2874 -0.3507 -0.2651 -0.1747 -0.3413 0.3285 0.1634 -0.3252 -0.4233 -0.1330 -0.3808 0.1199 -0.4216 -0.1415 -0.3057 -0.3854 -0.4262 -0.1636 -0.1812 -0.2008 0.1246 -0.1115 -0.2352 0.2241 -0.2173 -0.2529 -0.2315 -0.4523 -0.1432 0.1081 -0.1754 0.1398 -0.1458 -0.3273 -0.2804 -0.2124 -0.1849 0.2183 -0.1391 -0.3675 0.1745 -0.3362 -0.2922 -0.2225 -0.2246 0.1229 -0.1518 -0.2247 -0.2183 0.2609 0.1776 -0.2099 0.1286 -0.3699 -0.3275 -0.1341 -0.2561 -0.2937 0.1953 0.2342 -0.3150 0.2573 0.1374 -0.2514 -0.2476 -0.2640 -0.4078 -0.2180 -0.2437 0.1455 0.1910 -0.2259 -0.1938 -0.1858 -0.2145 -0.4115 -0.3942 -0.2273 0.1537 -0.2087 -0.1395 -0.2736 0.1931 0.2389 -0.4413 -0.1870 0.1912 -0.1944 -0.1952 -0.2490 -0.2251 -0.2314 -0.1489 0.3830 -0.3619 -0.2033 0.2372 0.0895 -0.3223 0.2374 -0.3295 0.1767 0.1364 -0.1795 -0.4133 -0.2865 0.2154 -0.2429 -0.1796 0.2623 0.3783 -0.3597 -0.2784 0.2280 0.1725 0.2202 -0.2347 -0.1833 0.1603 -0.2386 -0.0956 0.2355 0.1662 -0.4124 -0.2642 0.1486 -0.3765 0.2002 0.1777 -0.3154 0.2396 -0.2058 -0.1473 -0.1843 0.2733 -0.2766 0.2827 -0.2428 -0.3176 0.1319 0.0946 -0.1965 -0.2814 -0.2679 0.3076 0.2032 -0.2554 0.1510 -0.1702 -0.3323 -0.2831 -0.4154 0.2003 -0.1917 0.2167 -0.2967 0.1673 0.3194 0.2414 0.2702 -0.3169 0.2032 -0.3806 0.2077 0.2569 0.2989 -0.2914 -0.2201 -0.1909 -0.1987 -0.2161 0.2205 -0.4449 -0.2223 -0.2195 -0.2439 -0.2214 -0.3006 -0.1711 -0.2928 0.2323 -0.3507 -0.2202 -0.2793 0.2938 -0.1877 -0.2944 -0.2222 0.1850 -0.2505 -0.1787 -0.2457 0.2677 -0.1890 0.2005 -0.2108 0.2869 -0.3129 0.2142 0.2402 -0.2125 -0.2375 -0.3927 0.2249 -0.2877 -0.2357 0.1377 0.2759 -0.3867 -0.1417 -0.2495 0.2272 -0.1603 -0.2875 -0.2630 -0.1898 -0.2891 0.1969 0.1913 0.1667 -0.3007 0.3402 -0.3549 -0.2081 0.1303 0.1728 -0.2055 -0.1431 -0.1854 -0.2549 -0.3392 0.2541 -0.3673 0.2763 0.2100 0.1882 -0.3272 -0.2850 0.2174 0.1486 -0.2789 0.1837 -0.2432 -0.2657 -0.2589 -0.2276 -0.2030 0.1983 -0.3772 -0.1895 -0.1822 -0.1284 0.2249 -0.2348 -0.2076 -0.2486 0.2430 -0.2697 -0.2258 -0.2205 -0.3447 0.2395 0.2129 -0.3097 -0.3817 -0.1894 -0.2165 0.3136 0.2507 -0.2807 -0.2241 -0.2760 -0.2049 -0.2479 -0.1923 -0.2416 0.3145 -0.3163 -0.2233 -0.2060 -0.2260 0.2611 -0.1588 -0.4440 -0.2102 -0.3396 -0.3316 0.2347 -0.1088 -0.1509 -0.2764 -0.2356 0.2532 -0.2509 0.2475 -0.1896 -0.1818 0.2087 -0.2019 -0.1705 0.1297 -0.3627 -0.2933 -0.1992 -0.2173 -0.2651 -0.1873 -0.2798 -0.1969 -0.2678 -0.3207 -0.2147 -0.4534 0.3565 -0.2584 -0.1917 -0.1585 -0.2452 -0.2048 -0.3253 -0.1783 0.1741 -0.2767 -0.3180 -0.2648 0.2572 -0.2350 -0.1616 -0.2690 0.2541 0.2062 -0.1607 -0.4253 -0.3071 -0.4482 -0.3390 -0.1428 -0.3068 -0.1691 -0.3439 0.2209 -0.2016 0.1377 -0.1711 -0.2204 -0.3459 -0.2340 -0.1914 -0.0848 -0.1332 -0.1764 -0.2451 -0.3082 -0.2467 -0.2706 0.1488 -0.1588 -0.2510 0.1429 0.1901 0.1661 0.2007 -0.3232 -0.2710 -0.3770 0.1508 -0.2956 -0.2744 -0.1719 -0.3384 -0.2376 -0.3856 -0.3086 -0.2102 0.2220 -0.3187 -0.2401 -0.2073 -0.1991 -0.2890 -0.2602 -0.2922 -0.3692 0.1267 -0.1630 -0.2283 0.1086 -0.1470 0.1394 0.1630 -0.1892 -0.2824 -0.1919 0.2005 -0.1390 -0.3111 -0.1372 0.1253 -0.4110 -0.2798 0.1793 0.2339 -0.2772 0.1898 0.2382 0.3485 0.2066 0.1207 -0.2578 -0.1583 -0.2276 -0.3227 0.1304 -0.3033 -0.2796 0.1784 -0.1963 -0.4157 -0.2400 -0.2835 -0.2471 -0.2142 -0.1794 0.1827 -0.1491 -0.2102 0.1966 -0.2704 -0.2348 0.3499 -0.2389 0.1945 -0.2049 -0.2095 0.2859 -0.2413 -0.1887 0.1804 -0.2231 0.2161 0.1997 -0.2130 0.1985 -0.2738 0.2350 -0.2308 -0.1367 -0.1754 0.2703 0.1807 -0.3350 -0.1656 -0.3598 -0.3102 -0.1630 0.1939 0.1689 0.1599 -0.1914 -0.2062 0.1554 -0.2780 0.1434 -0.1645 -0.1361" HIT_INDICES="409 447 569 857 973 978 1201 1246 1262 1295 1337 1527 1560 1719 1792 1980 2088 2127 2378 2470 2491 2555 2607 2620 2625 2744 2821 2913" ES_PROFILE="-0.0933 -0.0647 -0.0685 -0.1379 -0.1534 -0.1323 -0.1858 -0.1797 -0.1639 -0.1535 -0.1457 -0.1853 -0.1724 -0.1991 -0.1964 -0.2292 -0.2334 -0.2142 -0.2586 -0.2473 -0.2118 -0.1878 -0.1572 -0.1132 -0.0662 -0.0483 -0.0099 0.0418" RANK_AT_ES="2377.0000" RANK_SCORE_AT_ES="-0.9896"/>
  <DTG RANKED_LIST="Lactate high vs low_Ranked.rnk" TEMPLATE="na_as_pre_ranked" GENESET="gene_sets.gmt#TABULA_MURIS_SENIS_MARROW_MACROPHAGE_AGEING" ES="-0.2560" NES="-1.1629" NP="0.2865" FDR="0.5164" FWER="1.0000" RND_ES="-0.3348 -0.1914 -0.1656 -0.1320 -0.2132 -0.3563 0.2189 0.0932 -0.2672 -0.1703 -0.2461 0.2513 -0.1511 -0.2020 -0.1796 -0.1570 0.1531 -0.2042 0.2080 -0.1899 -0.3820 -0.2535 0.1826 0.2201 -0.1180 -0.1287 0.1687 -0.2193 -0.1450 -0.1743 -0.2230 -0.1427 -0.2405 -0.2190 0.2286 0.1424 0.1743 0.1742 -0.3323 -0.2080 0.2193 -0.2741 -0.2225 -0.3265 -0.1753 -0.2111 0.2074 -0.3579 -0.3124 0.2004 0.2366 -0.3091 -0.1846 -0.1513 -0.2154 -0.1389 0.1909 -0.2003 -0.3034 -0.3000 0.2674 0.1679 -0.2350 -0.2923 0.1446 -0.1779 -0.1168 -0.2815 -0.1903 -0.3338 -0.1649 0.1541 0.1788 -0.2131 0.1609 -0.1047 0.2106 -0.2813 -0.2089 0.1510 -0.2876 -0.3648 0.2781 -0.2183 0.1438 0.1723 -0.1667 -0.2191 -0.1793 -0.2156 0.2260 0.1729 0.1688 -0.2050 -0.2139 -0.1287 0.2019 0.1710 -0.1936 0.2530 0.1827 0.1457 -0.2378 -0.3894 -0.3265 -0.3337 -0.1910 0.1210 -0.2592 -0.2164 -0.1115 -0.3669 -0.2631 -0.2111 0.1122 -0.2221 -0.1577 -0.2606 -0.2676 0.2946 -0.3323 -0.2503 -0.2407 0.1467 -0.1456 -0.1917 -0.2565 -0.1480 -0.2432 -0.3006 -0.1354 0.2261 0.1373 0.1996 -0.2404 -0.1633 -0.1913 0.1688 0.1389 -0.1660 -0.1502 -0.2223 -0.2242 0.1850 0.1711 0.2008 -0.1897 0.2906 -0.2339 -0.2786 0.1085 -0.1541 -0.2726 -0.4007 -0.2407 -0.2933 -0.3385 -0.2288 -0.2625 -0.2457 0.2181 -0.1757 -0.1916 -0.2048 -0.1614 -0.1738 -0.2466 0.1345 -0.1135 -0.1276 -0.4325 -0.2480 -0.3809 -0.2098 0.1201 -0.1566 -0.1960 0.1996 0.1555 -0.2077 0.1513 -0.2206 0.1786 -0.2010 0.1236 -0.1901 -0.2591 0.1636 -0.2029 0.1945 -0.1847 0.1919 -0.1584 0.1826 -0.1825 -0.2364 -0.2058 -0.2425 -0.2622 -0.2142 -0.2052 0.2213 -0.2818 -0.1992 0.2528 -0.2156 -0.2693 0.1875 -0.1951 -0.3788 0.1464 -0.2098 -0.1740 -0.1327 -0.2637 -0.1823 -0.2622 -0.2559 0.1341 -0.2192 -0.2192 -0.0993 0.2669 -0.1594 -0.1831 -0.1426 -0.1061 -0.1327 0.1755 -0.2620 -0.1845 -0.1813 -0.1413 -0.0895 0.1751 0.1403 -0.1426 -0.2203 -0.2276 -0.1928 -0.1874 -0.2889 -0.2828 -0.2784 -0.2023 0.1694 -0.3452 -0.1493 -0.2303 -0.1258 0.2521 -0.3442 -0.1790 -0.1514 -0.1609 -0.1575 -0.1232 -0.2701 -0.3203 -0.2313 -0.2443 -0.1493 -0.2577 -0.1718 -0.2119 -0.4114 0.1563 0.1926 -0.2001 -0.1362 -0.1441 -0.1626 -0.1530 0.1611 -0.1610 -0.1924 -0.1852 -0.2341 -0.1763 -0.2560 -0.2250 -0.2189 -0.2304 -0.2601 -0.3581 -0.2115 0.2003 0.2522 -0.2147 -0.1779 -0.2304 -0.3502 -0.1498 -0.2152 0.2072 0.1803 -0.1409 0.2707 0.1473 -0.4756 -0.2368 -0.2322 0.1324 0.1771 -0.1793 -0.2342 -0.2435 -0.2989 -0.1619 -0.2625 0.1090 0.1674 0.2117 0.2183 -0.2666 -0.2441 -0.1825 0.1753 -0.1902 -0.2080 -0.1316 0.2072 0.1644 -0.0885 0.0880 -0.3132 -0.2472 -0.1780 -0.2127 -0.2344 -0.1459 0.2390 0.1743 -0.2548 -0.2764 -0.1248 0.2094 -0.3712 -0.2122 0.2728 -0.1786 -0.2929 -0.1260 -0.1162 -0.2484 0.1732 0.2247 -0.1920 -0.2858 -0.2926 -0.1507 -0.1525 -0.2866 0.2262 -0.1740 0.2403 0.2222 0.1413 -0.1401 -0.2346 -0.2957 -0.1382 -0.1883 -0.1760 0.2040 0.1977 -0.4002 -0.1954 -0.0896 -0.1831 -0.2639 -0.1557 -0.2452 0.1215 0.1551 -0.2711 0.1355 -0.3276 -0.2205 -0.3127 -0.1766 -0.1996 -0.2676 0.2806 0.1475 0.1485 -0.2597 -0.1663 -0.1983 0.1438 0.1748 -0.1529 -0.1653 0.1862 -0.2335 -0.2538 -0.2958 -0.2059 0.2628 -0.2874 -0.1096 -0.1907 -0.2672 -0.1729 -0.2627 -0.2056 0.1536 0.1895 -0.1955 -0.2605 -0.2101 -0.2496 -0.1685 -0.1463 -0.2130 -0.2889 0.2716 -0.0968 -0.1528 0.2751 -0.1431 -0.1867 -0.1781 -0.2382 -0.2315 -0.2216 -0.0753 -0.1781 -0.2185 -0.3027 -0.1684 0.1894 -0.1388 -0.3075 -0.2030 0.2367 -0.2586 -0.1489 -0.1979 -0.1665 -0.2155 0.1500 -0.1105 -0.1417 -0.2062 -0.2903 -0.3114 0.2046 0.2030 -0.3323 0.1261 0.1253 -0.2240 0.1855 0.1454 -0.1889 0.2004 -0.2624 0.2852 -0.2750 -0.2032 -0.2219 0.1582 -0.2850 -0.2963 -0.3068 0.1943 -0.1232 -0.1773 -0.2034 -0.2220 -0.2784 0.2275 -0.2913 -0.2575 -0.1454 -0.2879 -0.2549 -0.1958 -0.2450 -0.2025 -0.1908 -0.2891 -0.1926 -0.2274 -0.2910 -0.1243 -0.0877 -0.2363 -0.1585 -0.2098 -0.3640 -0.1514 0.1658 -0.2422 0.1780 -0.1846 -0.1798 -0.4013 0.1162 0.1017 -0.2648 0.2172 -0.2566 -0.1715 -0.1855 0.1892 -0.2064 0.1987 -0.2095 -0.2308 -0.1867 -0.1420 -0.1407 -0.2714 -0.2834 -0.1480 -0.3280 0.2175 -0.1185 -0.1623 -0.1171 -0.1761 -0.2026 0.1310 0.2115 -0.1560 -0.1715 0.1722 -0.2753 0.2658 -0.3189 0.1978 -0.2514 -0.2445 -0.1663 -0.1582 0.1539 0.0839 0.1323 -0.1326 -0.3165 -0.2538 0.2002 0.2051 -0.2345 0.1583 0.1962 0.1571 0.1559 -0.1492 -0.2585 0.1495 -0.1974 -0.1736 -0.1787 -0.3815 0.2333 -0.1980 -0.1629 -0.3144 0.1998 0.1770 -0.3521 -0.1424 -0.2666 0.1854 -0.2437 -0.2497 -0.2143 -0.1374 -0.1729 0.2156 0.1797 0.1774 -0.2442 -0.2655 -0.2744 0.1499 -0.1800 0.1852 -0.1744 -0.2778 -0.1847 0.1854 -0.1548 0.2410 -0.2895 0.0831 0.1764 -0.1387 0.1007 -0.1226 -0.2779 -0.2691 -0.1649 -0.3122 0.2487 -0.1837 -0.1881 -0.3417 0.2061 -0.1483 -0.1715 -0.2820 -0.2773 -0.1497 -0.1507 0.1667 -0.2347 -0.2712 -0.2088 -0.1666 -0.2496 -0.3115 -0.3094 0.1504 -0.2343 0.2842 -0.2335 -0.1606 -0.2432 0.1763 0.2052 0.2052 -0.0966 0.2415 -0.2472 -0.2166 0.1474 -0.1232 -0.2435 0.2089 0.1400 -0.2317 -0.2305 -0.1986 -0.1685 -0.0788 -0.2568 -0.3141 -0.1973 -0.1889 0.0858 -0.1324 0.1722 -0.1333 -0.1629 0.2570 -0.2387 -0.2052 -0.3007 -0.2317 -0.1933 -0.1057 -0.2021 -0.2069 -0.1777 -0.2080 -0.1356 -0.1879 -0.2178 0.1638 -0.2903 -0.1521 -0.3113 -0.1953 -0.2648 0.1924 0.2656 -0.0963 0.1771 -0.2819 0.1762 0.1302 -0.1319 -0.2584 0.1916 -0.1107 -0.2392 -0.1417 0.2007 0.3017 -0.1905 -0.2433 0.3118 0.2483 0.1975 -0.0942 -0.2897 0.1539 -0.1699 -0.2508 -0.3023 -0.1410 -0.1892 -0.1884 -0.1005 -0.1245 -0.2294 0.2154 0.2642 -0.2694 -0.2474 -0.1603 -0.3201 0.1949 -0.2915 -0.2421 -0.2322 -0.1010 -0.1959 -0.2705 -0.1632 -0.3076 -0.1390 -0.2134 -0.2632 -0.1236 0.1523 -0.2814 -0.1869 0.1930 0.1381 -0.2916 -0.1681 -0.1454 -0.2582 -0.2934 0.1502 -0.2342 -0.2609 -0.2241 -0.2619 0.1332 -0.2461 -0.1726 -0.2051 -0.2358 -0.2406 -0.2433 -0.1407 -0.2461 -0.3025 -0.2597 0.1726 0.1827 -0.1289 -0.1586 -0.2650 -0.2149 -0.2000 -0.3511 -0.1178 0.1693 -0.1407 -0.1895 0.1542 0.2141 -0.1857 0.1290 -0.2409 -0.1029 0.1691 -0.1985 -0.3016 -0.2640 -0.3009 0.2197 -0.2542 -0.1738 -0.2541 -0.1391 0.1272 -0.1433 -0.1612 0.1476 -0.1247 -0.2906 -0.1568 0.2086 -0.1576 -0.2345 -0.2897 0.2006 -0.1939 -0.2351 0.1855 0.1089 -0.1771 -0.3343 -0.2436 -0.3455 -0.3430 -0.2170 -0.2109 -0.1445 0.2192 -0.3048 -0.2425 0.1531 0.1382 -0.3216 -0.2804 -0.2078 0.2117 -0.3065 0.2274 -0.1679 -0.2222 -0.3395 -0.4161 -0.1120 -0.1908 -0.1828 0.2280 0.2532 -0.2456 -0.2639 -0.3086 -0.1508 -0.2148 -0.2502 0.2027 -0.2269 -0.2278 -0.2034 -0.2353 -0.1790 -0.1809 -0.3572 0.2553 0.2656 -0.2770 -0.1523 -0.3053 -0.1418 0.1483 -0.1795 0.1387 -0.3665 0.2847 -0.2313 -0.2358 0.2431 -0.2769 -0.2620 0.1441 0.2620 -0.1462 0.1864 -0.2434 -0.2012 -0.4099 -0.1615 -0.3357 0.1207 -0.1337 -0.2644 -0.1941 -0.2262 -0.1945 -0.3239 -0.1565 0.1794 0.1567 -0.1964 -0.3154 -0.1644 -0.2301 0.1660 -0.2190 -0.2165 -0.1926 -0.1764 0.1418 -0.1180 -0.1632 -0.2905 -0.1998 0.2081 -0.1931 0.2384 0.1075 -0.2222 -0.2178 -0.1939 0.2143 0.2356 -0.2374 0.1269 0.1620 0.1594 0.1815 -0.2725 -0.2481 0.1820 0.1627 -0.2081 0.1373 0.2472 -0.2394 -0.1921 0.1621 0.1449 -0.1454 0.3586 -0.1682 0.1453 -0.2440 -0.2844 -0.2310 -0.2234 -0.2062 0.1145 -0.2279 -0.2651 -0.3453 -0.2546 0.1421 -0.2404 0.1560 -0.1509 -0.2533 -0.2396 0.2445 -0.1463 -0.3406 -0.3044 -0.3541 -0.1744 -0.2775 -0.2888 -0.1164 -0.2922 -0.2743 -0.2151 0.1212 -0.3468 -0.1728 -0.1618 0.1552 -0.2163 -0.3080 -0.1533 -0.2567 -0.2552 -0.2453 0.1537 -0.1282 -0.1821 0.1496 0.2129 0.1516 -0.1942 -0.2698 0.2440 0.1485 -0.2317 -0.2911 -0.3282 0.2090 -0.1711 -0.2312 -0.1533 -0.2216 -0.2348 -0.2163 -0.2534 0.1755 -0.2693 -0.2913 -0.1934 -0.2662 -0.2038 -0.2763 -0.2169 -0.3343 0.1034 -0.1930 0.2233 0.1657 -0.2409 0.2055 -0.2876 -0.1233 -0.1288 -0.1789 0.1719 0.1547 -0.1566 -0.3124 0.1856 -0.2373 -0.0833 0.1730 0.2690 -0.3219 -0.1098 -0.1602" HIT_INDICES="59 86 95 141 191 233 344 348 431 445 522 525 554 629 651 711 838 859 908 940 973 1096 1433 1550 1560 1616 1637 1735 1790 1794 1965 2011 2166 2175 2236 2385 2906 2948 2963 2971 3035" ES_PROFILE="0.0166 0.0425 0.0740 0.0908 0.1042 0.1188 0.1071 0.1311 0.1267 0.1448 0.1402 0.1602 0.1711 0.1650 0.1762 0.1737 0.1462 0.1536 0.1510 0.1535 0.1553 0.1254 0.0256 -0.0002 0.0097 0.0047 0.0115 -0.0066 -0.0100 0.0037 -0.0370 -0.0357 -0.0690 -0.0535 -0.0546 -0.0827 -0.2119 -0.1754 -0.1268 -0.0730 0.0013" RANK_AT_ES="2905.0000" RANK_SCORE_AT_ES="-2.0629"/>
  <DTG RANKED_LIST="Lactate high vs low_Ranked.rnk" TEMPLATE="na_as_pre_ranked" GENESET="gene_sets.gmt#TABULA_MURIS_SENIS_MARROW_ERYTHROBLAST_AGEING" ES="-0.2731" NES="-1.0987" NP="0.3714" FDR="0.6233" FWER="1.0000" RND_ES="-0.2715 -0.3000 0.2563 -0.2296 -0.1502 -0.1621 -0.3339 0.1798 0.1673 0.1249 -0.2944 -0.1693 -0.2404 -0.1967 -0.2461 -0.1219 -0.1419 0.1032 0.2827 -0.1710 -0.1899 0.1102 -0.2376 -0.2225 0.2761 0.1736 0.2100 -0.1567 -0.2871 0.2253 -0.2952 -0.1466 0.1667 -0.2707 -0.3816 -0.3783 -0.2322 -0.2166 0.1568 -0.2903 -0.2341 0.1710 -0.2071 -0.1537 -0.1360 -0.3450 0.1664 -0.1962 0.1697 0.2488 0.1361 -0.2194 0.1346 -0.2864 0.1719 -0.3365 -0.3200 -0.2038 0.1979 -0.2362 -0.3025 -0.2409 -0.2574 -0.3209 0.3129 -0.1322 -0.1280 -0.1298 0.2458 -0.1690 -0.1552 0.1923 -0.3156 -0.2449 0.3267 0.2292 0.2652 0.2598 0.1902 -0.3153 0.2818 -0.4157 0.3126 0.2155 0.1414 -0.3863 -0.3517 -0.1981 -0.3722 -0.1689 -0.4186 0.2231 -0.1397 -0.3917 0.2615 -0.1720 -0.1343 -0.1612 0.1764 -0.2252 0.3081 0.1365 -0.3594 -0.1481 -0.2758 -0.1196 -0.2297 0.1500 -0.2889 0.2208 0.1261 0.1691 -0.2951 -0.4239 -0.2998 -0.1588 -0.3021 -0.3402 -0.2239 0.2292 -0.3228 0.2100 0.1644 0.1630 -0.2041 -0.2400 -0.3439 -0.4720 -0.1147 -0.1553 -0.3158 -0.3694 -0.3688 -0.1837 0.2542 -0.2729 -0.2353 0.1678 0.1475 0.1151 -0.3057 0.2797 -0.2945 -0.1749 -0.1762 -0.1915 -0.3686 -0.3836 -0.2889 0.1847 -0.3110 -0.3902 -0.2158 0.2316 -0.2770 -0.2071 0.1723 -0.2998 -0.2132 -0.1812 -0.2284 0.1366 -0.2707 -0.2347 0.1212 0.3502 -0.2743 0.1045 -0.1258 -0.1961 -0.1866 -0.2127 -0.4099 -0.2444 -0.1842 -0.2315 -0.2612 -0.1877 -0.2174 0.1507 -0.2010 0.1406 -0.2996 -0.3339 -0.3228 0.2054 -0.2061 -0.2144 0.2327 -0.3558 0.1912 -0.1732 -0.2591 -0.2851 0.2176 -0.2133 -0.2910 -0.1848 0.2225 -0.2158 -0.2479 -0.2645 -0.2379 -0.2113 -0.2284 0.1871 -0.0913 -0.3208 -0.2729 0.2069 -0.3556 -0.1902 0.2230 -0.3606 -0.1724 -0.1546 0.1226 0.1318 -0.1293 0.2710 -0.1745 0.1793 0.1418 0.3200 -0.3304 -0.2755 -0.2375 -0.2234 -0.2919 0.1712 -0.2965 -0.4277 0.1420 -0.2380 -0.2857 -0.2140 -0.2473 0.3454 -0.3183 0.2375 -0.2563 -0.1840 0.1794 -0.2880 -0.3130 -0.2675 -0.2908 -0.3708 0.1623 -0.3315 -0.3615 0.3481 -0.3238 -0.3065 0.2195 0.1633 -0.2582 0.1981 -0.2196 -0.2823 -0.2265 -0.2169 -0.2233 -0.1431 -0.2958 0.1210 0.1490 -0.2622 0.1877 -0.3333 0.2571 -0.2391 -0.2879 0.2387 -0.2643 -0.1360 -0.3264 0.2338 -0.1217 0.1217 0.1703 -0.2248 0.0955 -0.1282 -0.3397 -0.3474 0.2956 0.1305 -0.2366 -0.1382 -0.3321 -0.1814 0.1391 -0.2523 0.2443 -0.3187 -0.3103 0.1688 -0.1354 -0.1820 -0.3308 -0.2337 -0.1850 -0.1780 -0.2325 -0.1754 -0.2024 0.1939 0.1739 -0.2455 0.2213 0.2741 0.1208 -0.3464 -0.1946 -0.1818 -0.1391 0.1783 -0.3100 -0.2555 -0.2100 -0.2463 -0.1922 -0.1404 -0.1858 0.2685 -0.1259 0.2522 -0.2988 -0.2616 0.1679 -0.2085 -0.3022 -0.2228 -0.1192 -0.2845 -0.2224 0.2063 0.2331 0.2175 -0.2575 0.2469 0.2173 -0.1777 -0.3383 -0.1776 -0.2115 -0.1657 -0.1385 -0.1887 -0.1625 -0.1991 0.1545 -0.3103 -0.3724 -0.2928 -0.2794 0.3195 -0.2445 -0.1447 -0.2872 -0.1657 -0.3329 0.2191 -0.1918 -0.3457 0.2470 -0.2232 -0.2163 -0.2953 -0.1439 -0.2984 0.1191 -0.1809 -0.3696 -0.3119 -0.4112 -0.1686 -0.2912 0.3124 0.1450 -0.2626 0.2175 0.2831 -0.1414 -0.3182 -0.3150 -0.2229 -0.3065 -0.3389 0.2392 0.1243 0.1708 -0.1735 0.1808 -0.3061 -0.1604 0.1868 0.2128 0.1671 -0.3663 -0.2091 0.1782 0.2192 -0.2357 0.1989 0.3292 -0.1952 -0.2273 -0.3174 0.2450 -0.2733 -0.2273 -0.1992 -0.1759 -0.2017 -0.2149 -0.2711 -0.2832 -0.1912 -0.2301 -0.2673 0.2456 0.1795 -0.2239 -0.3101 -0.2745 -0.2609 -0.2081 -0.1929 -0.2268 0.2392 -0.2516 -0.1463 -0.3126 -0.3404 -0.1948 -0.2495 0.2666 -0.1964 -0.2119 -0.2640 -0.3005 0.1516 0.1888 0.1698 -0.3196 -0.1725 -0.1085 -0.2791 -0.2520 -0.3404 -0.1892 -0.1879 -0.2128 -0.2268 -0.2052 -0.1642 0.1752 -0.2808 0.2344 0.1829 -0.2084 -0.1742 0.1261 -0.2574 -0.2316 -0.1272 -0.2119 0.1452 -0.2507 -0.3028 0.2400 0.1768 -0.2625 -0.3350 0.2681 0.2252 -0.2345 0.0919 0.2008 -0.2608 -0.2594 0.0987 0.2603 -0.1720 0.2146 -0.2629 -0.1872 0.2270 0.2301 -0.1341 0.2232 0.2103 -0.2672 -0.3030 -0.4001 -0.4202 0.1148 -0.1907 -0.2945 -0.3595 0.2639 -0.1534 0.1888 -0.3523 0.3372 -0.1612 -0.1456 -0.0950 -0.1711 0.2124 -0.2128 0.2368 -0.2930 -0.1853 0.2203 -0.1434 0.2574 0.1681 -0.4131 -0.2749 -0.0977 -0.2996 -0.2155 0.2510 -0.4052 -0.1845 0.1867 -0.3254 0.2390 -0.4156 -0.3086 -0.2506 -0.1641 -0.0936 -0.3234 -0.2308 -0.1762 -0.2333 -0.4453 -0.2447 -0.1559 -0.1996 0.3218 0.1793 -0.2336 0.2108 -0.2175 -0.3253 -0.3024 -0.2631 0.2408 -0.3279 -0.3581 0.1931 -0.2711 -0.2378 -0.2397 0.3043 -0.2901 0.2047 -0.3404 -0.1856 -0.2305 0.2136 -0.2029 -0.1862 -0.2364 -0.3041 -0.3337 0.1923 -0.1804 0.2586 0.1379 -0.2106 -0.3720 -0.3633 -0.1910 -0.1412 -0.1885 -0.2358 -0.3016 -0.2087 0.2696 0.2604 -0.2441 0.2406 -0.2497 -0.1742 -0.3003 0.2627 -0.2648 -0.4085 -0.2031 -0.3849 -0.2033 0.1537 -0.3865 -0.3281 -0.1567 0.1412 0.2040 0.2629 -0.2543 -0.2457 0.1268 -0.1371 -0.1797 -0.2775 -0.2942 -0.2426 -0.3037 -0.2763 -0.1986 -0.2600 -0.3572 -0.2224 -0.2915 -0.1485 -0.1419 0.2239 -0.1997 -0.2311 -0.2297 -0.2445 0.1295 -0.2216 -0.2711 -0.3000 -0.1547 -0.3943 -0.2633 0.1502 -0.2063 -0.2736 -0.2842 0.1685 0.1213 -0.1632 -0.1806 -0.3285 0.2252 -0.2305 -0.2049 0.1541 -0.1823 -0.1706 -0.2637 -0.2579 -0.3911 -0.2249 -0.2924 -0.2758 -0.3878 -0.3371 0.1659 -0.2196 0.1483 -0.3217 -0.1659 -0.2491 -0.2164 -0.1914 0.2028 0.1880 0.1971 0.3654 -0.1454 -0.3086 -0.3268 -0.2861 0.1145 -0.2471 -0.2967 -0.2916 -0.1401 0.2993 -0.2322 -0.2912 -0.2069 -0.2000 -0.1872 -0.2843 0.2977 -0.2951 -0.2071 -0.1988 0.1983 -0.2018 0.1411 -0.2499 -0.4032 0.2695 -0.1532 -0.3289 -0.1704 0.2006 -0.3281 -0.2613 0.2882 -0.2742 0.2342 -0.3455 -0.2477 0.2096 -0.2279 0.1219 0.2255 -0.2140 -0.2085 -0.2274 -0.2968 -0.3266 -0.2815 0.2128 -0.2538 -0.2518 -0.3154 -0.2470 0.2789 0.1407 -0.1976 -0.1591 -0.1593 0.1938 0.2114 -0.1719 -0.2346 -0.2713 -0.1805 -0.2071 -0.1663 0.1755 -0.2881 -0.2096 -0.1541 -0.2910 -0.3420 0.1829 -0.3952 -0.0970 -0.2908 -0.2626 0.1340 -0.2541 -0.2752 -0.2791 -0.3342 -0.3218 -0.1406 -0.1336 -0.2923 0.2947 -0.2794 -0.3587 -0.1937 -0.3038 -0.2674 0.2178 0.2183 -0.1524 -0.1318 -0.2145 -0.3663 -0.2520 -0.2322 0.2153 0.1006 -0.1835 -0.2750 -0.1860 -0.2895 0.1369 0.1801 0.4135 0.1733 -0.3040 -0.3207 0.2059 -0.2571 0.2768 -0.1510 0.1640 -0.2097 -0.2266 0.1829 0.1864 -0.1798 -0.2808 -0.1822 -0.1198 -0.1690 0.1350 -0.3923 -0.3140 0.2390 -0.2559 -0.1794 -0.2757 0.1480 -0.1892 0.2645 -0.2737 -0.2239 0.2949 -0.1950 -0.4467 -0.2851 0.2225 -0.1386 -0.3628 -0.2135 -0.2031 -0.3030 0.1929 -0.2424 -0.3288 -0.1766 0.1340 -0.2666 0.1354 -0.4069 -0.2908 -0.2643 -0.4353 -0.1722 -0.1672 -0.2678 0.1866 0.1983 -0.1992 0.3795 -0.1500 -0.3050 -0.2186 0.2881 -0.2282 -0.2721 -0.2177 -0.3241 -0.3035 -0.2703 -0.1614 0.1564 0.2057 0.1932 -0.2294 -0.3456 0.2360 0.2215 -0.1913 -0.3108 -0.1722 -0.2056 0.1397 -0.2852 -0.1899 -0.3449 -0.2007 -0.2356 -0.2200 -0.3118 -0.1895 -0.3738 -0.4484 -0.2160 -0.3208 -0.3929 -0.2130 0.1646 -0.1227 0.0811 -0.3990 -0.1985 -0.1906 0.1732 0.2185 -0.1799 0.2374 -0.2161 -0.1992 -0.2787 -0.0916 0.1831 -0.1115 -0.2776 0.3126 -0.2730 -0.1660 -0.1610 -0.2465 -0.3970 -0.2910 0.1761 0.1055 -0.2220 0.1539 0.2080 0.1756 0.1917 -0.3020 -0.3430 -0.3481 -0.3133 -0.2673 -0.2423 -0.1665 -0.1391 0.2452 -0.2461 0.1957 0.1161 -0.3043 0.3126 -0.1970 -0.1972 0.1786 -0.2353 0.2080 -0.4138 -0.2892 0.1452 -0.2317 -0.3437 -0.2562 -0.2310 -0.2160 -0.2482 0.2071 -0.3592 0.2729 -0.1621 -0.1707 -0.2793 -0.2633 0.1196 -0.3874 0.1320 0.1974 -0.1932 -0.1811 -0.2324 -0.3147 -0.2319 -0.3005 0.2650 -0.2886 -0.2994 -0.3029 -0.1394 -0.2146 -0.1993 0.1582 -0.3054 0.1612 0.2813 -0.2337 -0.2424 -0.3440 -0.2562 0.2708 0.1135 0.1968 -0.3656 -0.1986 0.1665 -0.2018 -0.1672 -0.2121 -0.2380 -0.1184 0.1682 0.2580 0.1384 -0.1748 0.2391 0.1641 -0.2077 0.2082 -0.2391 -0.1717 -0.2529 -0.1673 -0.2755 0.2057 -0.3378 -0.2803 0.1398 0.1866 -0.2606 -0.2279 -0.3722 0.1762 -0.1130 -0.2152 -0.2382 -0.3510 0.1502 -0.3212" HIT_INDICES="83 95 233 431 445 554 711 722 859 961 1006 1114 1195 1335 1339 1352 1424 1501 1965 2011 2175 2385 2703 2715 2805 2963 3035" ES_PROFILE="0.0273 0.0778 0.0772 0.0480 0.0793 0.0755 0.0509 0.0745 0.0516 0.0383 0.0427 0.0242 0.0152 -0.0123 0.0054 0.0201 0.0159 0.0105 -0.1179 -0.1069 -0.1322 -0.1679 -0.2266 -0.1831 -0.1584 -0.1261 0.0013" RANK_AT_ES="2702.0000" RANK_SCORE_AT_ES="-1.3643"/>
  <DTG RANKED_LIST="Lactate high vs low_Ranked.rnk" TEMPLATE="na_as_pre_ranked" GENESET="gene_sets.gmt#TABULA_MURIS_SENIS_BLADDER_BLADDER_UROTHELIAL_CELL_AGEING" ES="-0.2272" NES="-1.0835" NP="0.3482" FDR="0.6237" FWER="1.0000" RND_ES="-0.1909 -0.2316 0.1181 -0.3171 0.2024 -0.1374 0.1696 -0.1930 0.1608 0.2456 -0.3398 -0.1125 -0.3891 -0.1800 -0.2428 -0.1889 -0.1239 0.3114 -0.2014 -0.2391 -0.2242 -0.1620 -0.1440 -0.1994 -0.2931 -0.2332 0.1651 -0.2150 0.1312 -0.2334 0.1584 0.1184 -0.1629 0.1231 0.2708 -0.3913 -0.3458 -0.1852 -0.1904 -0.1648 -0.1826 0.1340 -0.2174 0.1707 -0.1283 -0.1487 -0.1659 0.1089 -0.1712 -0.2225 -0.2401 -0.1683 -0.2376 -0.1346 -0.2490 -0.2580 -0.1399 -0.2522 -0.2863 -0.1216 -0.1494 0.2169 -0.3091 -0.4784 -0.1894 -0.2231 -0.1142 -0.1821 0.1563 0.2147 -0.1256 -0.1643 0.2365 -0.2097 -0.2244 -0.1384 -0.1243 -0.1570 -0.1811 -0.2992 -0.2609 -0.2953 -0.2827 -0.2076 -0.3023 -0.1975 -0.1120 -0.1516 -0.1620 -0.1662 -0.1658 0.1856 0.1614 -0.1526 -0.2779 -0.2780 -0.1121 -0.2976 -0.2020 -0.1191 -0.2557 -0.2255 -0.2967 -0.1087 -0.2980 -0.1660 -0.1217 0.1655 -0.1559 -0.1761 0.1329 -0.2264 -0.2575 -0.2184 -0.1672 -0.2532 0.1658 -0.3185 -0.1767 -0.2682 -0.2859 0.1760 0.2157 0.2382 0.1996 0.1618 0.1225 0.1638 -0.2183 -0.1168 -0.2344 0.1453 0.1780 -0.1090 -0.2092 0.1565 -0.3100 0.1567 -0.2854 -0.1943 0.0882 -0.2165 -0.1967 -0.2426 -0.1493 0.2055 -0.2453 -0.2655 -0.1832 -0.3412 -0.1350 -0.1836 0.1524 -0.2719 -0.2854 0.2150 -0.3441 0.1418 0.2255 -0.2117 0.1243 -0.1991 0.1418 -0.2126 -0.2978 -0.1526 0.1513 -0.1757 -0.1761 -0.2387 0.1541 -0.2523 -0.1881 -0.1549 -0.2307 -0.2743 0.1060 -0.2671 -0.1774 -0.4373 -0.1568 -0.2750 -0.3929 -0.1764 -0.2082 0.1232 -0.3190 -0.2603 0.2145 0.1615 -0.2141 -0.2619 0.2218 -0.2016 0.1032 -0.2257 -0.2452 -0.2794 -0.1251 -0.1737 -0.2257 -0.1120 -0.2310 -0.2051 0.1971 0.1529 -0.1889 -0.2238 -0.2293 -0.1898 0.1897 -0.2404 -0.2432 -0.2363 -0.3121 -0.2717 -0.1392 -0.2089 -0.1851 -0.1634 -0.1750 0.1747 -0.1681 -0.1654 -0.0971 -0.1366 -0.1542 -0.1444 -0.1600 -0.2410 0.0879 -0.1119 0.1372 -0.1372 -0.2063 -0.1385 -0.1892 -0.2483 -0.1880 -0.1697 -0.2814 0.1231 -0.2132 -0.1432 0.0893 -0.3259 -0.2032 -0.2552 -0.2123 -0.2818 -0.3261 -0.1991 -0.1107 -0.2440 0.1721 -0.1609 -0.1960 0.1307 -0.2325 -0.1998 -0.1761 0.1686 -0.3363 -0.1835 -0.2866 -0.1928 -0.1605 -0.1522 -0.1830 -0.2764 -0.3519 -0.1471 -0.2497 -0.2905 -0.2304 -0.1914 -0.1944 -0.1659 -0.1761 -0.1373 -0.2611 -0.1520 -0.1501 0.1267 -0.2337 -0.2508 -0.2174 -0.1445 0.1095 0.1720 0.1645 -0.1411 -0.2294 -0.1628 -0.3325 -0.1429 -0.1659 -0.2604 -0.2210 -0.1861 0.1363 -0.2017 -0.1897 -0.2368 0.1392 -0.2137 0.1660 0.1873 -0.3074 -0.1054 -0.1784 -0.2425 -0.2268 0.1312 -0.2244 0.1373 0.2286 -0.3713 -0.2064 -0.2292 0.1257 0.1070 -0.3649 0.1432 -0.2526 -0.1211 0.2104 -0.1467 -0.2814 -0.1418 0.1662 -0.3558 -0.2353 -0.2649 0.1443 -0.1590 -0.2261 -0.0859 -0.1972 0.1626 0.1679 -0.2353 -0.1595 0.3111 -0.1770 -0.2651 -0.1767 -0.2630 -0.1820 -0.1564 -0.1169 -0.2017 0.1204 -0.1800 -0.1261 -0.2263 -0.1554 0.1483 -0.1704 0.1852 -0.2591 -0.1370 -0.2509 -0.1620 -0.2134 -0.1343 0.2046 -0.1509 -0.2649 -0.1740 -0.1615 -0.2774 -0.2166 -0.1677 -0.2339 -0.3340 -0.1634 0.1068 -0.2531 -0.2152 -0.2475 0.1670 -0.1469 0.2147 -0.2609 -0.1401 0.1537 -0.1946 0.2184 -0.1442 -0.1571 -0.1608 -0.1896 -0.3269 -0.2384 -0.1805 -0.1565 0.1218 -0.2463 -0.1716 -0.2967 -0.1444 -0.2267 0.1271 -0.1184 0.1978 -0.2166 -0.1724 -0.2070 -0.1554 -0.1636 -0.1987 0.1501 -0.1236 0.1830 -0.2380 0.2315 0.0904 0.1651 0.1967 -0.1139 -0.1833 -0.2781 0.1427 0.1624 0.1652 -0.1771 -0.2935 0.1446 -0.1996 -0.3005 -0.1449 -0.2144 0.2629 -0.2221 -0.1917 -0.2804 0.1733 0.1726 -0.0972 -0.2474 -0.3071 -0.1942 0.1209 0.1207 -0.1823 -0.1871 -0.2071 0.1785 0.1531 -0.1787 -0.1986 0.1502 -0.1550 -0.1649 -0.3212 -0.3203 -0.1111 -0.2004 -0.2004 -0.2778 0.1719 -0.2147 -0.2434 -0.1936 -0.1511 -0.2531 -0.1017 -0.3275 -0.1572 -0.1883 0.1980 -0.2380 -0.1703 0.2912 -0.2233 -0.1951 0.1584 -0.1740 -0.0994 -0.3162 -0.1955 -0.1834 -0.2137 -0.1663 0.2432 0.1647 -0.1438 0.1106 0.1869 -0.2789 0.2219 -0.2376 0.1270 0.1178 0.1834 0.1661 0.2757 -0.1943 -0.2248 0.1276 -0.2507 -0.0793 -0.1685 -0.1751 -0.1529 -0.1472 -0.3281 -0.1928 0.2986 -0.2087 -0.1887 -0.1155 -0.2723 0.1215 0.1585 -0.3667 -0.2582 -0.1664 -0.1956 -0.1230 -0.2206 -0.1878 -0.1955 -0.1613 -0.2178 -0.1937 -0.2242 -0.2082 -0.1820 -0.2095 -0.1784 -0.2556 -0.2018 0.2119 -0.2460 0.1537 -0.0825 -0.2816 -0.2269 -0.1548 -0.2045 -0.1477 -0.1202 -0.2214 -0.1940 -0.1835 -0.1945 -0.1708 -0.1711 -0.1462 0.1920 -0.1694 -0.1995 -0.3572 -0.2732 -0.2336 0.2225 -0.3362 -0.1191 -0.2498 -0.1995 -0.1145 -0.1671 -0.2971 -0.1943 -0.3074 -0.2649 -0.2273 -0.1880 -0.2735 0.1256 -0.2649 0.1893 0.1875 -0.0956 -0.1978 -0.1112 -0.2617 0.1376 -0.2480 -0.1490 -0.2376 0.1820 -0.2157 -0.2336 -0.1198 -0.2372 -0.2246 -0.1894 0.1329 0.1178 -0.1224 -0.2145 0.2262 -0.2194 -0.1920 -0.2473 -0.1919 -0.1701 -0.1858 0.2063 0.1360 -0.1302 -0.1588 -0.2124 -0.2546 -0.1899 0.1383 -0.1608 -0.1255 -0.1739 -0.2917 -0.2570 -0.1420 -0.1661 -0.1155 -0.1331 -0.0949 -0.1568 -0.1863 0.2229 -0.2335 0.2263 0.1026 0.1299 -0.1529 0.1544 0.1849 -0.1533 -0.1966 -0.2759 -0.1187 -0.0865 -0.1226 -0.1957 -0.1615 -0.2731 -0.1983 -0.2062 -0.1281 0.1712 -0.1979 -0.2203 -0.1433 0.1726 -0.1389 -0.2342 -0.3242 -0.2088 -0.2301 -0.1939 0.1312 -0.1871 0.1360 0.1590 -0.2292 -0.2214 -0.2036 -0.2411 -0.3227 -0.2687 -0.1228 -0.2706 -0.1640 0.1781 0.1910 0.1265 0.1786 -0.1688 -0.2468 -0.1987 0.1748 0.1321 -0.1799 -0.1802 -0.2025 -0.1933 0.1155 -0.2166 0.2333 -0.2763 -0.1723 -0.1708 -0.1461 -0.2246 -0.2096 0.1968 -0.2267 0.1095 -0.1735 -0.1973 -0.1746 -0.2256 -0.2708 -0.1165 0.1390 -0.2358 0.1204 -0.2354 -0.1343 0.2186 0.1651 -0.2992 -0.2206 -0.2002 0.1062 0.1449 0.1111 0.1148 -0.2292 -0.2080 -0.2544 -0.2036 -0.2098 -0.1386 -0.1906 -0.1416 -0.1610 -0.1737 0.1159 0.1951 -0.2127 -0.1546 -0.2234 0.2058 -0.1909 -0.1994 -0.2041 -0.2456 -0.3174 -0.0856 -0.1680 -0.3359 -0.1327 -0.1625 -0.2902 -0.1912 -0.2037 -0.2073 -0.2490 -0.2508 -0.1410 0.2030 -0.1431 -0.2375 -0.1493 -0.2202 -0.2523 -0.1421 0.1332 -0.2490 -0.1605 -0.2784 0.1291 -0.1694 -0.1953 -0.2422 -0.2537 -0.2123 0.1654 0.1735 -0.3286 -0.2475 -0.2426 -0.1411 0.1634 -0.2006 0.1225 -0.1928 -0.1250 -0.3601 -0.1444 -0.2708 0.1201 0.1827 -0.1476 -0.3866 0.1073 0.1034 -0.1503 -0.1533 -0.1403 -0.1080 -0.1960 -0.1953 -0.2457 0.1627 -0.1906 -0.2363 -0.2718 -0.2018 -0.3089 -0.1166 -0.2285 -0.2598 -0.2391 0.1896 -0.2099 -0.2599 0.1630 -0.2943 0.1127 -0.2270 -0.2570 0.1675 -0.1786 -0.2861 -0.2950 -0.3263 0.2716 -0.2176 0.1758 0.1978 -0.1557 -0.1656 -0.2159 -0.1983 -0.2488 -0.1785 -0.2328 -0.2024 -0.1632 -0.1802 -0.1734 -0.2474 -0.2470 -0.1810 -0.2149 -0.2274 -0.1537 0.1849 -0.2389 -0.1913 -0.2149 -0.1881 -0.1721 -0.2657 -0.2462 -0.2265 0.1558 -0.1745 -0.2182 0.1360 -0.2373 -0.2304 -0.1284 -0.2208 -0.1985 -0.2454 -0.3185 0.1630 -0.3000 0.1565 0.1619 -0.3201 0.1195 -0.1024 -0.1761 -0.1962 -0.2891 -0.2174 0.2440 -0.2018 -0.1740 -0.2309 -0.1873 -0.1784 -0.1551 0.1874 -0.1295 0.2644 -0.2064 -0.1273 -0.2076 -0.2179 -0.1515 0.1105 0.1316 -0.2263 -0.2668 0.1753 -0.2101 0.1918 0.1638 -0.1961 0.1496 0.1226 -0.2727 -0.1321 -0.0943 -0.2340 -0.2227 -0.2438 -0.1364 -0.1985 -0.2753 -0.1248 -0.1599 -0.2715 -0.1817 -0.3192 -0.1666 0.1267 -0.2034 0.2652 -0.2050 0.1389 -0.2065 -0.2476 -0.1585 -0.2144 -0.1498 -0.3459 0.1443 -0.1662 -0.3080 0.1483 -0.2047 -0.2084 -0.1796 -0.3077 -0.2271 0.1148 -0.3609 -0.2214 -0.2056 -0.1764 -0.2451 -0.2264 -0.2445 -0.2754 -0.4062 -0.2074 -0.1229 0.1633 -0.2226 0.1758 -0.2024 0.1718 -0.1653 -0.3812 0.1590 -0.2374 -0.2797 -0.2194 -0.1880 0.1467 -0.2416 -0.2331 -0.1816 -0.2035 -0.2628 -0.2465 -0.2677 -0.2322 -0.1919 -0.3373 -0.1421 0.2382 -0.1463 -0.2806 -0.1250 -0.2043 -0.1657 -0.1134 0.1565 0.1793 -0.1784 -0.1659 -0.1367 -0.2285 -0.2131 0.1612 -0.1343 0.1683 -0.3103 -0.3620 0.1838 0.1645 -0.2147 -0.2204 -0.1081 0.1320 -0.2313 -0.3196 -0.2789 -0.2987 -0.2477 -0.1548 0.1849 -0.2196 -0.2934 -0.3031 -0.2342 -0.2739 0.2635 0.1843 -0.2572 0.1846" HIT_INDICES="3 16 46 68 90 118 344 402 503 517 554 722 749 818 938 973 1056 1098 1160 1193 1225 1281 1304 1404 1550 1709 1719 1738 1801 1822 1866 1952 1965 1976 2160 2166 2291 2317 2349 2377 2496 2499 2580 2598 2642 2658 2683 2703 2775 2802 2823 2841 2865 3002 3005" ES_PROFILE="0.0355 0.0653 0.0849 0.1055 0.1250 0.1412 0.0852 0.0842 0.0669 0.0786 0.0822 0.0393 0.0433 0.0319 0.0020 0.0002 -0.0184 -0.0239 -0.0359 -0.0380 -0.0397 -0.0493 -0.0477 -0.0716 -0.1102 -0.1523 -0.1445 -0.1395 -0.1489 -0.1441 -0.1468 -0.1631 -0.1548 -0.1458 -0.1933 -0.1811 -0.2075 -0.2004 -0.1949 -0.1876 -0.2092 -0.1918 -0.1991 -0.1848 -0.1783 -0.1618 -0.1477 -0.1315 -0.1299 -0.1123 -0.0919 -0.0693 -0.0468 -0.0404 0.0114" RANK_AT_ES="2495.0000" RANK_SCORE_AT_ES="-1.0886"/>
  <DTG RANKED_LIST="Lactate high vs low_Ranked.rnk" TEMPLATE="na_as_pre_ranked" GENESET="gene_sets.gmt#DESCARTES_ORGANOGENESIS_SENSORY_NEURONS" ES="-0.2987" NES="-1.0785" NP="0.3639" FDR="0.6041" FWER="1.0000" RND_ES="0.2228 -0.2743 -0.5340 -0.1787 -0.1989 -0.2902 -0.2217 -0.1265 -0.2909 -0.2553 -0.3268 -0.3194 0.1543 -0.2600 0.2745 0.2095 -0.4547 0.3196 0.3349 0.1880 -0.3146 0.2348 0.2719 0.3204 0.2134 -0.1837 -0.4945 0.3733 -0.2346 0.1378 -0.1422 -0.2035 -0.3742 -0.2315 0.2860 -0.1440 -0.2926 -0.2410 -0.3082 -0.3590 0.2059 -0.3186 0.1677 -0.2466 0.2194 -0.2161 -0.3111 -0.2530 -0.3119 -0.2216 -0.2553 -0.3161 -0.3126 -0.3316 -0.3146 0.1730 0.2520 -0.1618 0.3241 -0.3029 -0.3335 -0.2311 -0.0949 0.2648 -0.2763 -0.2643 0.1393 -0.2369 0.2861 -0.2827 -0.3359 0.1644 -0.2159 0.2496 -0.3481 0.2854 -0.1938 -0.2300 0.1509 0.2425 0.2812 -0.3578 0.2386 -0.1788 -0.4027 0.1861 -0.2531 -0.4189 -0.2309 -0.3104 -0.3298 0.1548 -0.1912 -0.2811 0.4071 -0.2246 -0.2840 0.0961 0.4386 -0.2727 -0.3611 0.1834 -0.1975 -0.2610 -0.2349 -0.1943 0.1426 0.1820 -0.1963 0.3889 -0.3787 -0.3696 0.1929 0.1374 0.3147 0.2660 -0.3093 -0.2851 -0.3223 0.1526 0.2078 0.1413 0.2236 -0.1833 0.2467 0.3082 0.2896 -0.2918 -0.2708 -0.2718 0.2556 -0.2421 0.3660 -0.1658 -0.1453 0.2109 -0.3409 0.3636 0.2206 -0.3646 -0.1853 -0.2986 0.1136 -0.2596 -0.1737 -0.4115 0.3214 0.2984 0.3003 -0.3018 0.2166 -0.2198 -0.2724 -0.2467 -0.2791 -0.4234 -0.1943 -0.3035 -0.1677 -0.4624 -0.2726 0.1912 -0.3062 -0.2783 -0.3799 -0.2773 -0.2614 -0.2566 -0.2378 0.2357 -0.3883 -0.3092 -0.2468 0.1483 -0.1534 -0.2756 -0.2241 0.1853 0.2949 -0.1403 0.3529 0.3018 -0.3012 -0.2268 -0.1965 0.1775 0.1517 0.3066 -0.3060 0.1818 0.2133 0.2265 0.2985 -0.2530 -0.1800 0.2532 0.2266 -0.3173 0.1211 0.2285 -0.2704 -0.2841 -0.3583 -0.4120 0.1761 -0.3372 0.2298 0.3493 0.1842 -0.2230 -0.3581 -0.1669 -0.3403 0.2220 -0.2592 -0.1185 0.4339 -0.3487 -0.2820 -0.3338 -0.3542 -0.4016 -0.3033 0.2940 -0.3067 -0.2868 0.2929 0.2678 -0.2947 -0.2448 -0.3768 0.3064 -0.2627 -0.2215 0.3297 -0.1955 -0.2465 0.1177 -0.2807 -0.2048 -0.2851 -0.3307 -0.4778 -0.3107 -0.1661 0.2858 0.3684 -0.2529 -0.4715 0.3370 0.1694 0.2157 -0.2198 -0.4065 0.3044 -0.3652 -0.3016 0.1934 -0.3946 -0.3012 -0.1946 0.2752 -0.1874 -0.2784 0.3052 -0.2012 -0.4419 -0.3838 -0.3535 -0.4615 -0.2467 -0.2641 -0.3412 -0.4065 0.3084 -0.3804 -0.3257 -0.2709 0.2074 -0.2937 -0.2749 0.3209 0.3373 -0.2453 -0.3524 -0.2247 0.1742 0.2504 0.3668 -0.2780 -0.3058 -0.1897 0.2933 0.3018 -0.2933 -0.1618 -0.1825 0.1765 -0.1587 -0.1941 -0.2850 0.2632 -0.1846 -0.2692 -0.2332 -0.2638 -0.2952 -0.1557 -0.2106 -0.2606 -0.3166 0.3115 -0.2811 0.2672 -0.2218 -0.5610 -0.3270 -0.2680 0.2912 -0.2229 0.1885 0.2565 -0.2456 -0.3083 -0.4150 -0.1682 -0.3486 0.1517 -0.2383 -0.2157 0.3202 -0.2978 0.3500 -0.1446 -0.1999 0.2031 0.2405 0.3151 -0.2741 0.4015 -0.4140 -0.3705 0.3513 0.1475 -0.1453 -0.3155 -0.1002 0.2657 -0.3709 -0.1360 -0.2563 0.2991 -0.3011 0.1797 -0.1547 -0.1999 0.1687 -0.3755 -0.1919 0.3629 0.2624 -0.4771 -0.3025 -0.3382 -0.1983 -0.3243 0.2185 0.2403 -0.2533 -0.4685 0.2761 0.1598 -0.1982 0.2600 -0.2063 -0.4544 -0.1670 0.1559 -0.2446 0.2508 -0.2609 -0.3684 -0.2108 0.2580 -0.3147 -0.5045 -0.2102 -0.2497 -0.2469 -0.2739 -0.2541 0.3024 -0.1947 0.1766 0.2163 -0.1697 -0.5161 -0.2035 -0.3695 0.3298 -0.3283 0.3249 -0.2768 -0.1581 -0.2354 0.1793 0.2027 -0.2845 0.1842 -0.3173 -0.2631 0.2244 0.2789 -0.4839 0.1984 -0.2699 -0.3667 -0.5621 0.1192 -0.2075 0.1757 0.2103 -0.3415 -0.2091 -0.3070 -0.2644 0.3965 0.3290 -0.1832 0.1873 0.2889 -0.2755 0.4324 -0.2463 0.2164 0.3745 0.2150 -0.2861 0.3704 0.2096 0.2015 -0.1965 -0.3837 -0.1449 -0.2151 -0.1671 -0.2199 -0.1991 -0.2636 -0.2187 0.3718 0.2536 0.2747 -0.2572 0.1059 0.1389 -0.4955 0.2355 0.3219 0.2451 0.1566 0.1273 -0.2339 -0.4008 -0.2074 0.3315 -0.2903 0.2564 0.3424 0.2342 -0.2940 -0.4468 -0.1912 0.2020 -0.3375 -0.1924 0.1296 -0.2081 0.1592 0.1669 -0.2750 -0.2987 -0.3037 -0.3341 0.2101 0.5146 -0.2280 -0.3722 0.2920 -0.1314 -0.3645 -0.2493 -0.2143 0.2278 0.2858 -0.2538 -0.4396 -0.4323 -0.2946 -0.2995 0.1564 -0.1891 -0.4002 -0.1782 0.2443 -0.2046 0.3498 -0.1523 -0.2898 0.2908 -0.2724 0.1637 -0.2567 -0.1647 0.2314 -0.3203 0.1942 -0.4352 -0.2377 0.2952 0.2319 0.2392 0.2812 -0.3192 -0.2087 -0.1790 -0.1660 -0.2113 0.2065 0.2771 0.1548 -0.2309 0.1128 -0.2927 0.3058 -0.1495 0.2094 -0.3356 -0.2206 0.2286 -0.2179 0.1184 -0.1463 -0.3965 0.2824 -0.3075 0.3996 0.1399 -0.2119 -0.2243 -0.2385 -0.2796 0.2244 0.1274 -0.1730 -0.2093 0.2962 -0.3638 0.2004 -0.4098 -0.1723 -0.1933 -0.1117 0.3378 0.2176 -0.1603 -0.1779 -0.3212 0.1331 -0.4219 0.2823 0.1995 -0.1639 -0.3175 -0.4032 -0.3489 0.3955 -0.4332 0.2671 0.2786 -0.3123 -0.2442 -0.2204 -0.1993 -0.2086 -0.3551 0.1486 -0.1435 -0.1399 -0.4299 -0.1963 -0.1621 0.2773 -0.1965 0.1801 -0.2673 -0.2746 0.1824 0.1782 0.2872 -0.2299 0.2580 -0.4148 -0.2985 -0.2694 -0.3204 -0.2332 -0.2584 -0.2322 0.2555 -0.3484 -0.3255 -0.1945 -0.2731 -0.3455 -0.3766 -0.3462 0.1659 -0.5499 0.2509 -0.3550 -0.2150 -0.3177 0.1588 -0.2468 -0.2494 -0.2217 -0.4053 -0.2037 -0.1130 0.4222 -0.3248 -0.4316 0.1251 0.1953 0.2962 0.4102 -0.2399 -0.2699 -0.2691 -0.3352 -0.2485 0.2549 0.1729 -0.3193 0.3107 0.1940 -0.1489 -0.1792 0.4737 -0.2698 -0.2060 0.1565 -0.2031 -0.2105 -0.5893 -0.2368 -0.2404 -0.3099 -0.2877 -0.2411 -0.2960 0.1693 -0.2621 0.2568 -0.1122 -0.4582 -0.2848 0.1856 -0.3194 -0.3072 -0.1531 -0.2701 -0.2070 -0.2060 -0.3323 -0.2815 -0.4663 -0.2415 0.3532 -0.3403 -0.1953 -0.2140 -0.2283 -0.3704 -0.2506 -0.2567 -0.2824 -0.2544 -0.4689 -0.2550 -0.2718 -0.4202 -0.3058 0.2131 -0.3126 -0.3243 0.2594 -0.3463 -0.1690 -0.2982 -0.1863 -0.1658 -0.1774 0.1329 -0.3598 -0.2534 -0.1476 -0.1924 -0.4030 -0.1734 -0.1847 -0.4749 -0.3421 -0.1685 -0.3187 -0.2755 -0.2656 -0.3274 -0.3684 -0.3815 -0.3124 -0.3157 0.4075 -0.3486 -0.2085 0.4309 -0.2611 0.3699 -0.1987 0.2037 -0.2679 0.2133 0.1826 0.2229 0.2912 0.3411 -0.3389 -0.1864 0.4660 0.3952 -0.3280 0.0986 -0.3514 -0.4338 -0.2733 -0.3869 0.2447 0.2579 -0.4543 0.0934 -0.4217 -0.2280 -0.2184 0.2388 -0.1714 -0.2367 -0.2409 -0.2944 0.1708 -0.3259 -0.1684 -0.2206 -0.3449 -0.4126 -0.1935 0.2407 -0.3216 -0.4829 -0.2768 0.1886 0.2567 -0.2527 0.2154 -0.2343 -0.2665 0.2462 -0.3455 0.2957 -0.2249 -0.2345 0.3993 -0.4873 0.4371 0.1266 0.2988 -0.1998 -0.1782 0.2354 0.3714 0.1720 0.1510 -0.1957 -0.3615 0.3338 -0.2129 -0.2008 -0.2311 -0.2270 0.1863 0.2690 -0.2352 0.3118 0.2927 -0.3706 0.2513 -0.3658 0.2347 0.1756 0.2313 -0.1526 0.2435 -0.2820 -0.2965 0.2433 0.3233 -0.2265 -0.2356 0.1403 -0.2980 -0.2635 0.1502 -0.2483 -0.2382 -0.3012 -0.2731 -0.2348 0.2392 0.2497 -0.3050 0.2903 0.3851 -0.2945 -0.2242 -0.2010 -0.4763 0.1987 -0.1454 -0.3554 -0.2328 -0.2725 -0.1637 0.1385 -0.3902 -0.2878 -0.2852 0.2201 0.1417 -0.3094 -0.3305 0.2015 -0.3163 -0.1892 -0.2117 -0.2318 0.2834 -0.3630 -0.3387 -0.2998 -0.2833 -0.1713 -0.4249 -0.5322 -0.2198 -0.2293 0.2458 -0.3207 -0.3089 -0.2403 -0.2146 -0.3324 -0.3026 -0.2267 -0.3563 0.2976 0.2741 -0.2344 0.1928 0.2156 -0.1673 -0.4720 -0.2333 0.2186 -0.2021 0.1539 -0.1797 -0.1407 -0.4446 0.2300 -0.1416 -0.3586 -0.2521 -0.2367 -0.2297 -0.2521 0.2264 -0.2167 -0.2951 0.1979 0.2652 0.1544 -0.2609 0.3331 0.2474 -0.1432 -0.2126 0.2312 0.3688 -0.1774 0.2749 0.1780 -0.2479 -0.1608 -0.2630 -0.2454 -0.3437 0.2116 0.1891 -0.2238 -0.3065 0.2248 -0.3252 0.2127 -0.4189 0.2424 0.2756 0.1353 0.1245 -0.2206 -0.2305 -0.2983 -0.4561 0.2738 -0.2592 0.2997 -0.3489 -0.3914 -0.4565 -0.1805 0.1647 -0.1988 -0.1534 -0.4355 -0.2147 0.1809 0.2966 -0.2640 -0.3456 -0.3674 -0.3488 0.2089 -0.1858 0.2395 -0.2921 0.2573 -0.3944 0.1653 -0.1890 0.1326 0.2863 -0.1954 -0.1585 -0.2983 -0.2308 -0.1414 0.2174 -0.2230 0.2932 -0.4331 -0.3122 0.1784 -0.2530 -0.1822 0.2449 -0.4005 -0.1907 -0.2974 -0.3438 -0.1533 -0.2733 -0.3667 -0.3278 0.1929 0.2212 0.1954 0.2335 0.2154 -0.3360 0.2433 -0.2049 0.2924 -0.1935 0.4169 -0.1133 -0.1593 0.2603 0.1632 -0.2315 0.2211 0.1621" HIT_INDICES="320 360 405 673 791 875 899 1538 1614 1939 2277 2335 2355 2359 2832 2855 2976" ES_PROFILE="-0.0398 0.0105 0.0560 0.0132 0.0137 0.0218 0.0487 -0.1296 -0.1204 -0.1873 -0.2487 -0.2155 -0.1686 -0.1162 -0.1802 -0.0900 0.0208" RANK_AT_ES="2276.0000" RANK_SCORE_AT_ES="-0.9123"/>
  <DTG RANKED_LIST="Lactate high vs low_Ranked.rnk" TEMPLATE="na_as_pre_ranked" GENESET="gene_sets.gmt#TABULA_MURIS_SENIS_SPLEEN_GRANULOCYTE_AGEING" ES="-0.2224" NES="-0.9848" NP="0.4965" FDR="0.7750" FWER="1.0000" RND_ES="0.1821 -0.2246 -0.3583 -0.2190 -0.1886 -0.2493 -0.1969 -0.1104 -0.2293 -0.2669 -0.2577 -0.2300 -0.1770 -0.2666 -0.3212 0.2488 -0.3263 -0.1340 0.1987 -0.2626 -0.1120 0.1357 -0.1747 -0.2147 0.1433 0.2154 0.1988 0.1608 0.2449 -0.2065 -0.2276 -0.2125 0.1473 -0.1562 0.1646 0.2322 -0.2440 -0.2328 -0.2349 0.2287 -0.1132 -0.2828 -0.2018 -0.1833 -0.2876 -0.1245 -0.2145 -0.1518 0.1941 -0.1880 -0.2130 -0.2577 0.2142 0.2225 0.1741 0.1648 -0.3043 -0.2616 -0.2186 -0.2470 0.1246 -0.2383 -0.1878 -0.2602 -0.1881 -0.1677 0.2209 0.2322 -0.0607 -0.1913 -0.1579 -0.1163 -0.1648 0.2409 0.2713 -0.1624 0.1993 -0.2030 0.1780 -0.1775 -0.2640 0.1403 0.2106 0.1646 -0.3114 -0.2513 -0.1206 -0.1436 0.2057 -0.2919 -0.3506 -0.1569 -0.1709 -0.1418 -0.1753 0.2071 0.1501 -0.2933 0.2145 -0.1668 0.1474 0.1664 -0.1216 -0.2314 0.1536 0.1477 -0.1373 0.1263 -0.1868 0.1686 -0.4073 0.2164 -0.1624 -0.1968 -0.2316 -0.1970 -0.2168 -0.3289 0.1496 0.0893 -0.1840 -0.1606 -0.1589 0.1644 -0.2181 -0.3351 -0.2676 0.2202 -0.2606 0.1877 -0.1711 0.1855 0.1805 -0.1752 -0.2768 -0.2768 -0.1904 0.2069 0.2861 -0.2553 -0.1466 -0.1808 0.1653 -0.1902 0.2468 0.2018 0.1894 0.2786 -0.1617 -0.3186 -0.2437 -0.1950 -0.1498 -0.3278 -0.2124 0.1749 -0.3663 -0.1733 0.1759 -0.1903 -0.1854 -0.2081 -0.1905 0.2157 -0.2367 0.2374 -0.2393 -0.1829 -0.1661 -0.1554 -0.1502 -0.3458 0.2477 -0.2227 0.2064 -0.1587 0.2407 -0.1963 -0.2034 -0.2387 -0.2252 -0.1786 0.1971 -0.2747 -0.1367 -0.2322 -0.2507 -0.2052 -0.3622 -0.2807 -0.1422 0.3489 0.1927 -0.2369 -0.1484 -0.1669 -0.1996 0.2129 -0.2360 -0.2948 0.1542 -0.2156 -0.2405 0.0972 -0.0979 -0.2915 -0.1170 -0.2415 -0.1989 -0.3220 -0.2501 -0.1909 0.1675 -0.1890 -0.2602 -0.1308 -0.2482 -0.2748 -0.2728 -0.1749 -0.1906 -0.2890 0.2032 0.1240 -0.2011 -0.3527 -0.2096 0.2036 -0.2113 -0.1832 0.2246 0.2083 0.1259 -0.2726 0.2585 0.1650 -0.1439 0.1865 0.2469 -0.2665 -0.2554 -0.2511 -0.2005 0.2050 -0.1386 -0.2740 -0.1716 -0.2594 -0.1990 -0.1697 -0.1390 -0.1737 -0.1354 -0.1582 0.1394 -0.2041 0.1833 0.1782 -0.1889 -0.1836 -0.1169 -0.1288 -0.3056 0.1694 0.1224 -0.2535 0.2013 -0.3324 -0.1619 -0.3282 -0.2735 0.2205 -0.1871 -0.2840 -0.1465 0.1376 -0.2620 -0.2392 -0.2913 -0.1457 0.1981 0.2940 -0.1436 -0.2236 -0.2504 -0.2168 -0.2779 0.1468 -0.2664 -0.2401 -0.1729 -0.2342 -0.2700 0.2290 -0.0979 0.1188 -0.2796 -0.2749 -0.2216 -0.2482 -0.2822 -0.3104 -0.2657 -0.2550 0.1582 -0.1711 -0.3395 -0.2578 0.1320 0.2465 -0.2192 0.1708 0.2390 -0.2476 -0.1711 0.0995 -0.3506 -0.2804 -0.1398 -0.2114 -0.2277 -0.1671 -0.1462 -0.2351 0.1472 -0.0969 -0.2060 -0.2270 -0.2136 -0.3446 -0.1755 0.1661 -0.3085 0.1845 -0.2347 -0.2308 -0.3244 -0.3442 -0.1684 -0.2165 -0.2299 -0.3163 0.2178 -0.2181 -0.2936 -0.1541 0.1661 -0.2870 0.1874 -0.2092 0.1489 -0.2862 0.1898 -0.2593 -0.2383 0.2039 -0.0766 0.1291 -0.2078 0.1731 -0.1770 0.1990 0.2772 -0.2556 0.1833 -0.2239 -0.2297 -0.3285 0.1510 -0.1250 0.1810 0.1732 0.2326 -0.2695 0.1551 0.1744 -0.3127 -0.2464 0.1480 -0.3021 -0.2149 -0.2808 -0.1679 -0.2574 -0.3010 -0.2462 -0.1681 -0.2169 -0.2615 0.1156 -0.1798 -0.2484 -0.3705 -0.4090 0.1712 -0.3527 -0.2461 -0.1919 -0.1765 -0.1691 -0.1420 -0.2540 -0.1191 -0.1301 -0.2049 0.1803 -0.2812 -0.2196 0.1387 -0.2322 -0.1789 -0.2121 -0.2807 -0.3614 -0.1426 0.1528 0.2012 -0.1543 0.2298 -0.3505 0.1669 -0.1244 0.1532 -0.3017 -0.1062 -0.1806 -0.1840 -0.1755 0.1771 -0.1950 0.2081 -0.1927 -0.2973 -0.2058 -0.3053 0.3673 -0.3025 0.1590 0.1356 -0.2335 -0.2165 -0.2822 -0.3422 -0.2087 0.2585 -0.1133 -0.1949 0.2428 -0.2465 -0.1883 0.1269 -0.2352 -0.2273 -0.2407 -0.1454 -0.1852 -0.2061 -0.1666 0.2189 0.1987 0.1604 0.1280 -0.1413 0.2175 -0.2203 0.1052 -0.1168 -0.1507 -0.3738 -0.1770 -0.2157 0.1197 -0.3427 -0.2489 -0.2497 -0.2270 -0.2294 0.1328 -0.2547 -0.1906 -0.1791 -0.2648 0.1944 -0.2189 -0.2097 -0.3066 -0.2871 0.2428 0.2030 -0.3454 -0.1483 -0.1742 -0.2111 -0.1513 0.0885 -0.2843 0.1730 -0.3428 0.1566 -0.1012 -0.1333 -0.2192 -0.2218 -0.2747 -0.3028 -0.3037 -0.2310 -0.1907 0.2164 -0.2483 -0.1614 -0.2580 -0.2743 -0.1871 -0.2063 0.1237 -0.2596 -0.1928 0.1750 -0.3413 -0.2711 -0.2187 0.2832 0.1986 -0.2494 -0.1618 -0.2405 -0.2243 0.2909 -0.2871 -0.0964 -0.2875 -0.2368 0.2259 0.0924 -0.3013 -0.2840 -0.2145 0.2445 0.1515 0.2348 -0.2396 -0.3533 -0.3353 -0.2435 0.1548 -0.1441 0.1992 -0.3162 -0.1489 -0.1889 0.1941 -0.2446 -0.2569 -0.2179 -0.3419 0.1263 -0.2535 -0.2904 -0.1797 -0.1301 0.2511 -0.3592 -0.2636 0.2464 0.1843 -0.1356 -0.2108 -0.4145 -0.2750 -0.2479 -0.2203 -0.1797 -0.2248 -0.1925 -0.0833 -0.1413 -0.1658 -0.1875 -0.3983 -0.3521 -0.3032 -0.2843 -0.1298 0.1582 -0.2028 0.1223 -0.1437 -0.2390 -0.2110 -0.1721 -0.2314 0.2010 0.2142 -0.1803 0.1419 0.1418 0.1903 -0.2145 0.1591 0.2165 -0.3041 -0.2462 -0.3023 -0.3304 -0.3032 -0.3059 -0.1552 -0.0966 -0.2144 -0.2541 0.3536 -0.2123 -0.2315 -0.2419 -0.1655 -0.2717 -0.1246 0.2281 -0.1382 0.1923 -0.2848 -0.2255 -0.3316 -0.1801 -0.2388 -0.1282 -0.2614 -0.1580 -0.2174 0.1908 -0.1180 0.1902 0.2254 -0.2870 -0.1696 -0.2858 -0.1780 -0.2250 -0.2945 -0.1932 -0.2055 -0.1914 -0.2299 -0.1450 -0.2262 -0.2548 -0.4188 -0.3652 -0.2559 0.1532 -0.1936 -0.1938 -0.2450 -0.1427 -0.2210 -0.1579 -0.1573 -0.1452 -0.1141 -0.2327 0.1449 0.1614 -0.2688 0.0889 -0.1732 -0.2612 -0.3088 -0.2560 -0.1854 -0.2339 -0.3169 -0.3032 0.1945 -0.2143 0.1957 -0.3824 0.1344 -0.2776 -0.2103 0.1838 -0.2354 -0.1786 0.2023 -0.3009 0.1282 -0.2574 -0.1536 -0.2252 0.1471 0.1793 -0.2218 0.1390 -0.4242 -0.1568 0.2016 0.1649 -0.1662 0.1723 -0.2064 -0.1371 -0.1497 -0.1386 -0.2536 0.1529 -0.1623 -0.2016 -0.1548 0.2414 -0.1573 -0.1860 -0.2468 -0.1395 -0.1918 0.1423 0.1306 -0.2318 0.1765 0.1753 -0.2167 -0.2158 -0.2901 -0.2431 -0.1964 -0.2647 -0.1486 -0.1546 0.1480 0.2905 -0.2935 -0.3702 0.2138 -0.3198 -0.2279 -0.2631 0.1230 0.1496 -0.2260 0.1928 -0.2573 0.3048 0.1019 -0.2067 0.1387 -0.2198 -0.2294 -0.2323 -0.1456 0.2672 -0.2319 -0.2819 -0.2189 -0.2548 -0.2410 -0.1767 0.2361 0.1391 0.2347 -0.3154 0.1599 -0.1825 -0.1640 0.1598 0.3348 0.1801 -0.1948 -0.3068 -0.2962 0.1208 -0.1575 -0.2353 -0.0903 -0.1835 -0.1729 -0.2006 0.1409 0.1408 -0.1839 -0.2084 0.3048 -0.2158 -0.2062 -0.1715 -0.2884 -0.1627 0.1640 -0.0751 -0.2812 -0.3177 -0.2298 -0.2397 -0.3043 0.1608 -0.2559 -0.2175 -0.2749 -0.2192 -0.2130 -0.2301 -0.1870 0.1852 0.1466 -0.1984 0.1395 -0.1394 -0.1379 -0.2265 -0.2989 -0.1571 0.1917 -0.2275 -0.2435 -0.2460 -0.2025 -0.1424 -0.2369 -0.2747 -0.2088 -0.2992 0.1097 -0.1684 -0.1511 -0.1174 -0.2471 -0.3209 0.2526 -0.1938 -0.2286 -0.2229 -0.2517 -0.4177 -0.3193 0.1475 -0.1640 -0.1511 -0.1528 -0.3298 -0.1788 0.1992 -0.2114 0.2115 -0.3178 -0.1593 -0.2962 0.2437 0.1198 -0.2558 0.2301 0.1497 -0.3871 0.1819 -0.3650 -0.1894 -0.2784 0.2880 -0.2235 -0.2311 -0.2717 -0.2679 -0.2726 -0.2151 -0.1968 -0.0955 0.1597 -0.1916 -0.2133 0.1594 -0.1952 -0.2528 0.2964 0.1323 0.1817 -0.2589 -0.1477 -0.2906 -0.2558 0.1947 -0.2270 -0.0893 -0.2741 -0.1249 0.2374 -0.3464 -0.3259 0.2966 0.1124 -0.2167 -0.2436 -0.2068 -0.1372 -0.3410 -0.1718 -0.1794 -0.1930 0.1425 -0.3045 -0.3542 -0.1386 -0.2283 0.3125 0.1036 -0.2743 0.2134 -0.3824 -0.1097 -0.0936 -0.2450 -0.2427 -0.3285 -0.2631 0.2109 0.1396 -0.1506 -0.2005 -0.2162 -0.3189 -0.2152 0.3231 0.1737 -0.1056 -0.1780 -0.2360 -0.1885 -0.1564 -0.3125 0.1970 -0.2826 0.1330 -0.2894 -0.1797 -0.2762 -0.2734 -0.1642 0.2172 -0.1877 -0.2666 -0.2794 0.1237 -0.3318 -0.1172 -0.2285 -0.2608 0.0954 -0.1349 -0.1428 0.2369 0.2703 -0.2776 0.1790 0.2799 -0.2892 0.2527 0.2750 -0.2157 -0.1557 -0.2479 -0.3096 -0.1659 -0.3370 -0.3244 -0.2022 -0.2628 0.1519 0.2038 -0.3590 -0.2376 0.1583 -0.3985 -0.1188 -0.3552 0.1339 0.1129 -0.1718 0.1807 -0.1415 -0.1576 0.1642 -0.2409 -0.2126 -0.2772 0.2070 -0.2772 -0.1568 -0.2161 -0.1678 -0.3097 -0.3433 -0.1793 0.1822 -0.1893 0.2548 0.1771 0.1509 -0.2990 -0.4030 -0.2924 -0.1922 -0.1685 -0.1916 0.1329" HIT_INDICES="23 119 138 191 445 447 623 655 671 683 710 711 724 743 804 945 1017 1087 1225 1372 1415 1457 1598 1613 1631 1649 1925 1974 2095 2166 2190 2381 2526 2695 2702 2948 3020 3035" ES_PROFILE="0.0392 0.0447 0.0750 0.0913 0.0324 0.0574 0.0202 0.0304 0.0455 0.0618 0.0726 0.0920 0.1072 0.1198 0.1169 0.0848 0.0746 0.0641 0.0312 -0.0039 -0.0042 -0.0039 -0.0357 -0.0253 -0.0158 -0.0062 -0.0801 -0.0780 -0.0985 -0.1014 -0.0884 -0.1277 -0.1486 -0.1718 -0.1408 -0.1657 -0.1018 0.0013" RANK_AT_ES="2947.0000" RANK_SCORE_AT_ES="-2.3261"/>
  <DTG RANKED_LIST="Lactate high vs low_Ranked.rnk" TEMPLATE="na_as_pre_ranked" GENESET="gene_sets.gmt#TABULA_MURIS_SENIS_HEART_VENTRICULAR_MYOCYTE_AGEING" ES="-0.2327" NES="-0.9542" NP="0.5137" FDR="0.8072" FWER="1.0000" RND_ES="-0.2761 -0.1188 -0.2682 0.1342 -0.3838 -0.2724 -0.2382 -0.2201 0.2596 -0.4387 -0.2585 -0.2015 -0.2724 0.2259 -0.2490 -0.2174 -0.1912 0.1680 -0.2664 -0.1536 0.2493 0.1447 -0.3745 -0.3434 -0.1723 -0.2239 -0.2043 -0.2080 -0.3675 0.1834 -0.3269 -0.1618 -0.1893 -0.2289 -0.3188 0.2086 0.2526 0.1622 0.2143 -0.3181 -0.1182 -0.2883 -0.1729 -0.2205 -0.2830 -0.1994 0.2420 -0.2320 0.2132 -0.4359 0.2057 -0.2975 0.1867 -0.1896 0.2527 0.1507 -0.1633 -0.2695 -0.1644 -0.1394 0.3253 -0.3426 -0.1251 -0.2838 -0.1760 0.2165 -0.3038 -0.3291 -0.2015 -0.3213 -0.1492 -0.1802 0.2508 -0.1902 -0.1481 -0.1748 -0.3411 -0.2379 -0.2511 0.1696 0.1490 0.0988 -0.2856 -0.2684 -0.2252 -0.2658 -0.2238 0.2057 0.1452 0.1659 0.2074 -0.1606 -0.2216 0.1844 -0.2749 -0.3577 -0.2466 -0.1281 0.2101 -0.2787 -0.2159 -0.2978 -0.2404 0.2334 -0.1846 -0.3733 -0.1931 -0.3082 -0.2944 -0.2885 -0.2193 -0.2956 -0.3147 -0.2640 0.1856 -0.2536 -0.1966 0.1912 0.2595 -0.2530 -0.1246 -0.2004 0.2078 0.1647 -0.2522 0.1632 -0.1457 -0.1887 0.1375 -0.2321 0.2146 -0.1888 0.1899 -0.1942 -0.1761 0.1926 -0.1614 -0.2579 -0.3065 -0.2193 -0.2603 0.1841 -0.2486 -0.2483 -0.2577 -0.4089 -0.1775 -0.1636 -0.1098 0.1932 -0.2359 -0.2636 -0.1409 -0.2530 -0.2984 0.2004 -0.2270 -0.2402 -0.3506 -0.2187 0.2255 0.2528 -0.2131 -0.2631 -0.3094 0.1923 -0.1127 0.1995 -0.1609 0.2631 -0.3379 0.1167 -0.1634 -0.1457 -0.1704 -0.2554 0.2202 -0.1691 -0.1882 0.2885 -0.2854 -0.3595 -0.2419 0.1743 -0.2766 -0.1701 -0.1365 -0.0998 -0.1923 0.2321 -0.3181 0.1425 -0.3427 -0.3222 -0.2185 -0.3153 0.1471 -0.2003 0.1819 -0.2993 0.1426 0.1697 -0.1268 -0.2477 -0.3093 -0.2259 -0.2330 -0.1840 -0.2616 -0.2447 0.2490 -0.1448 -0.1992 -0.4089 -0.2804 -0.1982 -0.2646 -0.1799 -0.2523 -0.3649 0.2534 0.1236 -0.1810 -0.2615 -0.2043 0.1596 -0.3622 -0.1527 -0.1968 -0.3024 -0.2790 -0.2349 -0.2577 -0.3172 -0.2035 -0.2348 -0.2380 -0.4069 0.1860 0.1966 -0.2359 -0.2317 -0.2423 0.2380 -0.1726 -0.1495 -0.2101 -0.2247 -0.4802 -0.2605 -0.1605 0.1896 -0.1502 0.1835 -0.1667 -0.2309 -0.1256 0.2535 -0.1954 0.3108 -0.2700 -0.2136 -0.1991 0.1806 -0.3759 0.1836 -0.3167 0.2611 -0.1603 -0.1922 -0.2861 -0.2432 -0.2496 -0.2320 0.2146 0.1801 -0.1832 0.4412 0.1535 -0.1517 -0.2954 -0.2643 -0.2841 0.2221 -0.2377 -0.4718 -0.2231 -0.1581 -0.1810 0.2471 -0.2962 0.1424 -0.2971 -0.1689 -0.3162 0.2034 0.1674 0.1960 -0.3250 -0.2173 -0.1606 0.1761 0.1999 0.1708 0.1367 0.1239 -0.1936 -0.1878 0.1673 0.1883 0.3162 0.1578 -0.2575 -0.2283 -0.2837 0.1640 -0.1444 -0.2060 -0.2053 -0.2117 -0.2098 0.2541 0.2092 -0.2782 -0.1597 -0.2462 -0.2706 0.0973 -0.2506 -0.2256 -0.2589 -0.3433 -0.3606 -0.4478 0.2022 -0.0923 -0.2304 -0.2877 0.1288 0.1549 -0.1653 0.3639 0.1961 0.1674 -0.1517 -0.3272 -0.2379 0.1419 0.2532 0.1615 -0.1949 -0.3230 -0.3079 -0.3606 -0.2597 -0.1668 -0.1680 -0.2364 -0.2127 0.1293 -0.1454 -0.3327 0.2454 0.3220 -0.1939 -0.2637 -0.1849 -0.3077 -0.4017 -0.1757 -0.2577 0.2573 -0.1439 -0.1887 -0.3382 -0.2265 -0.2934 -0.2860 -0.1961 0.1609 0.1824 0.1751 -0.1920 -0.1299 -0.1984 -0.1994 -0.2384 -0.2742 -0.1264 -0.2182 -0.2822 0.2867 -0.3474 -0.4059 -0.2572 -0.1752 -0.2719 0.1620 0.2428 -0.1985 -0.2275 -0.3107 0.0813 -0.2283 0.2615 -0.2628 -0.2939 -0.0922 -0.1023 0.1410 -0.2147 0.1981 -0.3003 -0.1537 -0.3256 0.1950 -0.1788 -0.2312 -0.3379 0.2061 -0.3976 -0.3285 -0.2994 -0.1307 -0.2332 0.2303 0.1349 -0.2091 -0.2326 0.1964 -0.2027 -0.1852 -0.2734 -0.2541 -0.2178 -0.2767 -0.2667 -0.1381 0.1770 -0.2616 0.1818 0.0933 -0.1608 -0.3159 0.1676 -0.2656 -0.1810 0.2712 -0.2053 0.2955 0.1382 0.2409 -0.2252 -0.2646 0.3387 0.2444 -0.2940 0.1509 0.1966 0.2177 -0.2608 -0.2029 -0.1634 -0.1693 -0.2200 0.2555 0.1502 -0.3981 0.1682 -0.1914 0.1901 -0.2231 -0.2379 -0.3677 0.2149 0.1258 -0.2393 -0.2439 -0.2197 0.1699 -0.2772 -0.2068 0.1717 -0.2085 0.3540 -0.1560 0.1155 0.1933 0.2033 0.1244 -0.1624 -0.2671 0.1442 -0.2454 -0.2030 -0.3247 -0.1918 -0.2563 -0.2543 -0.2868 -0.2150 -0.2162 -0.2760 -0.2100 0.1942 -0.2718 -0.1367 -0.2201 -0.3193 0.1893 -0.1819 -0.3006 -0.2099 -0.2075 -0.1524 0.2217 -0.2433 0.1748 0.2142 -0.2192 -0.1982 -0.2585 0.2828 -0.3168 -0.2083 -0.3616 -0.1842 -0.1975 -0.3624 0.1708 -0.3107 0.3655 0.2511 -0.2293 -0.1512 -0.2112 -0.3617 -0.2828 -0.1457 -0.1530 -0.2285 -0.3745 0.1595 -0.4216 0.2253 -0.3819 0.1463 -0.2299 0.3530 -0.2595 -0.1500 -0.1646 -0.1722 -0.3063 -0.3216 -0.3036 0.2300 0.2007 -0.1806 -0.1851 0.2634 -0.1482 -0.1722 -0.1749 0.1417 -0.2276 -0.3199 -0.0943 0.1073 -0.1447 -0.2943 -0.1925 0.2335 -0.3883 -0.1711 -0.1907 0.1681 -0.2684 -0.2265 -0.1981 -0.2816 0.2153 -0.3112 0.1740 -0.2050 -0.2720 -0.1404 -0.2258 0.1395 0.2821 -0.4278 0.1344 0.1845 -0.4231 -0.1867 -0.2458 -0.1931 0.2218 -0.1836 0.1434 0.1359 -0.2744 -0.1817 -0.2310 -0.2655 -0.2241 -0.3157 -0.1633 -0.2270 -0.3496 0.2255 -0.1520 -0.4058 0.1548 -0.1463 -0.3506 -0.2961 -0.2144 -0.3020 0.1616 -0.3156 -0.2041 -0.2863 0.1788 0.2034 0.1520 -0.1559 -0.2080 0.1523 -0.2156 -0.2045 0.1777 -0.3151 -0.2975 -0.1885 -0.4485 -0.1953 -0.3320 -0.2382 -0.3281 0.1592 0.2550 -0.2434 -0.1441 -0.2957 -0.2772 -0.2134 0.3450 -0.1498 -0.1938 -0.2168 -0.1427 0.3244 -0.3532 -0.1584 -0.1382 -0.1109 -0.2566 -0.2679 -0.3011 0.1155 -0.3035 0.2371 -0.1312 0.1650 -0.3604 0.1125 -0.2984 -0.1736 0.2311 -0.2367 -0.2339 -0.4061 -0.2844 -0.3520 -0.1442 -0.2422 -0.1955 -0.2075 -0.3754 -0.2832 -0.3250 -0.2754 -0.3335 -0.2270 -0.2106 -0.2204 -0.2931 0.1583 0.2949 -0.2051 0.2494 0.2295 0.1216 -0.1517 -0.2124 -0.2580 -0.3699 -0.2414 0.1693 0.1833 -0.3649 0.2535 -0.2424 -0.2552 0.1436 -0.2691 -0.2279 -0.2466 -0.2199 -0.2522 -0.1695 0.1356 0.1859 -0.3039 -0.2602 -0.2471 -0.3243 -0.3014 0.2265 -0.4303 0.1548 -0.1666 0.2237 0.0798 0.1800 -0.2643 -0.2705 -0.2307 -0.1244 -0.2055 -0.2155 0.1226 0.1930 -0.2017 -0.1715 -0.2274 0.1182 0.2055 -0.1235 0.2674 -0.2867 -0.3186 -0.2466 0.1841 0.1743 -0.2193 -0.2511 -0.2861 -0.2234 0.1961 -0.1974 -0.2356 -0.2878 -0.3481 -0.2275 -0.2169 0.2444 0.2194 -0.2442 0.1934 -0.3566 -0.3644 -0.2146 -0.2477 0.2069 0.2319 -0.1228 0.1747 0.1931 -0.3381 -0.1845 0.2411 0.2249 -0.1517 -0.1666 -0.1809 -0.2970 -0.2410 -0.2217 -0.4365 -0.4060 0.1948 -0.2563 -0.1363 -0.1734 -0.2044 -0.1957 0.3539 0.2073 -0.2604 0.1663 -0.2686 -0.1971 0.1526 0.1223 0.1228 -0.1737 -0.3063 -0.1866 0.1355 -0.1559 -0.2686 -0.2523 0.1939 -0.2466 -0.2363 -0.2130 0.1422 -0.2648 -0.1985 0.1863 -0.1445 -0.3389 -0.3121 -0.1166 -0.3150 0.2225 -0.2287 0.2497 -0.2308 -0.2095 0.2968 -0.3240 -0.3124 -0.3325 -0.2824 -0.4412 -0.1652 -0.3174 -0.2275 -0.3252 0.1972 0.1966 -0.2695 0.1624 0.1597 -0.2078 0.1392 -0.2056 -0.2244 -0.1779 -0.4559 -0.2047 0.1913 -0.2561 0.2096 -0.2823 0.1392 -0.2507 0.1905 -0.2262 0.1554 0.3003 0.2486 0.3027 0.3568 -0.3697 0.0947 -0.2520 -0.2479 0.1149 0.2217 0.1407 0.2764 0.1734 -0.1582 -0.2709 0.1622 0.2070 -0.2227 -0.2820 -0.2576 -0.3584 -0.2773 -0.2598 -0.1589 -0.2852 0.1572 0.1159 0.1721 -0.1311 -0.2301 -0.2706 0.1300 -0.4021 -0.2813 0.1687 -0.4370 -0.2695 0.3102 0.3307 0.1578 -0.1489 0.1608 -0.2810 0.3242 -0.1846 0.1466 -0.2165 -0.3505 -0.1720 0.1524 -0.3175 -0.2168 0.1128 -0.2447 0.2631 -0.2188 -0.1957 -0.1487 0.1380 0.1824 -0.2777 -0.0949 -0.2099 0.3447 0.2304 0.2392 -0.1522 0.1878 -0.2000 -0.2843 -0.2357 -0.1352 0.2515 -0.3608 0.2634 -0.1868 -0.2376 -0.2583 0.2150 -0.2629 -0.2589 -0.2491 0.2291 0.1635 -0.2642 -0.4039 -0.2395 -0.1505 -0.3661 -0.2885 -0.2608 0.1902 -0.1569 0.2325 -0.2727 -0.2709 -0.2133 0.1233 -0.1589 -0.1649 0.0833 -0.2947 -0.1569 -0.1778 -0.1854 -0.2712 -0.2554 -0.2208 0.1622 0.1195 0.1428 0.1758 -0.2717 -0.3072 -0.3025 -0.2462 0.2026 -0.3324 -0.2203 -0.1286 -0.1118 -0.1362 -0.2998 -0.1726 -0.4394 -0.1739 0.1789 -0.4434 -0.2071 -0.3683 -0.2276 -0.2234 0.2087 -0.2167 -0.2860 0.1283 0.2361 -0.1717 -0.4152 0.1733 -0.2978 0.2148 0.1893 -0.3114 -0.2197 0.1878 -0.3030" HIT_INDICES="59 541 595 659 694 722 779 818 1051 1070 1131 1163 1210 1219 1291 1317 1411 1479 1486 1953 2092 2307 2437 2615 2741 2822 2876 3023" ES_PROFILE="0.0434 -0.0806 -0.0647 -0.0543 -0.0352 -0.0147 -0.0062 0.0069 -0.0502 -0.0366 -0.0377 -0.0290 -0.0248 -0.0079 -0.0114 0.0005 -0.0093 -0.0099 0.0097 -0.1174 -0.1333 -0.1698 -0.1739 -0.1871 -0.1743 -0.1398 -0.0876 0.0053" RANK_AT_ES="2614.0000" RANK_SCORE_AT_ES="-1.2259"/>
  <DTG RANKED_LIST="Lactate high vs low_Ranked.rnk" TEMPLATE="na_as_pre_ranked" GENESET="gene_sets.gmt#TABULA_MURIS_SENIS_KIDNEY_KIDNEY_COLLECTING_DUCT_PRINCIPAL_CELL_AGEING" ES="-0.1718" NES="-0.9453" NP="0.5280" FDR="0.7922" FWER="1.0000" RND_ES="-0.1911 0.1713 -0.1672 -0.2482 -0.2945 -0.2798 -0.2483 -0.1313 -0.2133 0.1181 -0.2028 -0.2339 -0.1465 -0.2129 0.1883 -0.2118 -0.1300 -0.1388 -0.2623 -0.2176 -0.2966 -0.2295 -0.1724 -0.2373 0.1897 -0.1882 -0.1087 -0.2496 -0.1308 -0.1227 -0.1352 -0.1491 -0.1693 0.1474 -0.2536 -0.1541 -0.1539 -0.2446 -0.1430 -0.1730 0.1129 -0.1710 -0.1958 -0.1608 -0.1366 -0.1585 -0.1143 0.1505 0.1643 -0.1542 0.1143 -0.2201 -0.2680 -0.1392 0.2059 -0.2228 -0.1343 -0.1356 0.1392 0.1049 -0.1119 -0.1712 -0.2468 0.1645 0.1371 -0.1325 0.1365 -0.1932 -0.1427 -0.3047 0.0984 -0.1773 0.1208 0.1739 -0.2232 -0.1587 -0.1620 -0.1636 -0.1504 -0.2161 -0.2212 -0.2369 -0.1885 -0.2281 -0.1900 -0.2454 0.1406 -0.2426 -0.1472 -0.1272 0.1668 -0.1148 -0.1565 -0.1416 -0.1807 -0.1635 -0.2018 -0.1420 -0.1334 -0.1542 0.1473 -0.2227 -0.1774 -0.0824 -0.2274 -0.2375 0.1349 -0.0832 -0.2134 -0.1070 -0.2465 -0.1704 -0.1425 -0.1922 -0.2486 -0.2650 -0.1613 0.1784 0.1242 0.1846 -0.1896 0.2044 -0.1939 -0.1409 -0.1213 -0.2033 -0.2494 0.2192 0.1696 -0.1329 -0.1637 -0.1890 -0.1063 -0.1708 -0.1515 -0.3120 -0.1470 -0.1686 -0.2344 -0.1244 -0.1946 -0.1596 0.1342 -0.1367 0.1430 -0.1662 0.1620 -0.1220 -0.2197 -0.2037 -0.2152 -0.1852 -0.1801 0.1675 0.1472 0.1320 -0.2114 -0.1733 -0.1426 -0.2138 -0.2475 -0.1735 -0.1446 -0.1595 0.1442 -0.1547 -0.2397 -0.1656 -0.3106 -0.1408 -0.1868 -0.1017 0.1345 0.0923 0.1259 0.1100 -0.1750 0.1607 -0.1748 -0.2204 -0.2867 -0.1434 -0.1616 -0.1417 -0.1251 -0.2117 -0.1407 -0.1948 -0.2780 -0.1126 -0.1602 -0.1541 -0.1206 0.1093 0.0972 0.1706 -0.1822 -0.2181 -0.1459 -0.1663 0.1420 -0.2214 -0.2807 -0.2764 0.1783 0.1710 -0.1723 -0.1289 -0.2698 -0.1445 0.2145 -0.1866 -0.2637 0.1947 0.1347 -0.2079 0.1245 -0.2487 0.1198 -0.1623 -0.1411 -0.2195 -0.1175 -0.1916 -0.1964 -0.1269 -0.2108 -0.1973 -0.1762 -0.2232 0.1796 -0.1224 -0.1497 -0.2107 -0.2197 -0.2749 0.2177 -0.1540 -0.2146 -0.2174 -0.2158 -0.2455 -0.2768 -0.2070 -0.1215 -0.1184 -0.1975 -0.2008 -0.2178 0.2267 -0.2606 -0.2253 -0.1269 0.1963 -0.1509 0.1652 -0.2084 0.1175 0.1179 -0.2055 -0.1593 0.1761 0.0934 -0.2487 -0.1272 0.1046 -0.2320 -0.2602 -0.2587 -0.1360 0.1237 -0.1958 0.1522 -0.1497 -0.1246 -0.1191 0.1967 -0.2187 0.1245 0.0984 -0.1864 -0.2578 -0.2351 -0.1831 -0.2045 -0.1319 -0.1515 -0.1567 -0.1370 -0.1274 -0.1295 -0.1927 -0.2192 -0.1966 -0.1717 -0.2047 0.1463 -0.2225 -0.2312 -0.2076 -0.2329 -0.1561 -0.1836 -0.1441 -0.1678 -0.2574 -0.1577 0.1760 -0.2199 0.1126 0.1170 0.1673 -0.2621 -0.1480 -0.1678 -0.1226 0.1354 -0.1502 -0.1471 -0.1334 -0.1884 0.1206 -0.2292 -0.1570 -0.1832 -0.1770 -0.2030 -0.2157 -0.2155 -0.1850 -0.1154 -0.2581 -0.2313 -0.1888 -0.1514 -0.1136 -0.2736 0.1591 -0.1946 -0.1200 -0.1251 -0.1912 -0.1654 -0.2111 -0.1570 0.1308 0.1564 -0.1443 -0.1639 -0.1528 -0.1617 -0.1895 -0.2208 -0.1111 -0.1865 0.1114 -0.1145 -0.1708 -0.1317 -0.1573 -0.1851 -0.1582 -0.1468 -0.1930 -0.1937 -0.1799 -0.1588 -0.2340 -0.1440 -0.1152 -0.2474 -0.1258 -0.2374 -0.1732 -0.2134 -0.1273 -0.1866 0.1616 -0.2641 -0.1190 -0.2028 -0.2613 0.1651 -0.1798 0.0966 -0.1200 -0.1466 -0.2056 -0.2219 -0.2048 0.1397 -0.2460 -0.1222 -0.1646 -0.0916 -0.1340 -0.2503 -0.1990 0.1421 -0.1201 -0.2160 -0.2707 0.1017 -0.1426 -0.1849 -0.2961 -0.1491 0.1626 0.1303 -0.1504 -0.1275 0.1278 -0.1744 -0.1371 0.1957 -0.2015 0.1459 -0.1220 -0.1349 0.1134 0.2026 -0.1726 0.1157 -0.1727 -0.2840 -0.0968 -0.1844 -0.1017 -0.1707 -0.1579 -0.2345 -0.1224 -0.1367 -0.1187 -0.2052 0.1211 -0.1845 -0.2086 0.1689 -0.2004 -0.2113 0.1350 -0.2400 -0.0957 -0.1365 -0.2005 -0.1991 -0.1094 -0.1915 -0.2047 -0.1365 -0.1812 0.1272 -0.2010 -0.1953 -0.2028 -0.1419 -0.1615 -0.2385 -0.1679 -0.1679 -0.2173 -0.1260 -0.1626 -0.1449 -0.1691 -0.0766 -0.1205 0.1202 -0.1204 -0.2202 -0.1781 -0.1759 -0.2621 -0.1814 -0.1546 -0.1578 -0.1574 -0.2778 -0.1452 -0.2682 -0.2779 -0.3201 -0.1983 0.1298 -0.2329 -0.1888 -0.2610 -0.2029 -0.2104 -0.1743 -0.1692 -0.1124 -0.1529 -0.1606 -0.2014 -0.1065 0.2084 -0.1783 -0.2147 -0.1614 0.1506 -0.1605 -0.1196 -0.1771 -0.1421 -0.2555 -0.2103 -0.0888 -0.1898 -0.2139 0.1454 -0.2207 -0.2558 -0.1152 -0.1706 -0.1237 -0.1916 -0.2168 0.1413 -0.1213 -0.1231 -0.1543 -0.1970 -0.2404 -0.1730 -0.1582 -0.1279 -0.2591 -0.2454 -0.0954 -0.1295 -0.1466 0.1707 -0.2178 -0.1576 0.1529 0.1318 -0.1099 -0.1755 0.1647 -0.1356 -0.2153 -0.1451 0.1116 -0.1546 -0.1573 -0.2055 -0.2035 -0.1368 -0.1983 -0.1793 -0.1825 0.1799 -0.0844 -0.2014 -0.2108 -0.1562 -0.1173 -0.1737 -0.1258 -0.1819 -0.2433 -0.1487 -0.1242 -0.1705 -0.2190 -0.1861 0.1177 -0.1748 -0.1156 -0.2072 -0.1449 -0.1801 -0.1541 0.1122 -0.1717 -0.1262 -0.2160 0.1722 0.1209 -0.1362 0.1375 -0.1996 0.1520 -0.2046 -0.1406 -0.1197 -0.1300 -0.2089 0.1266 -0.2112 -0.1636 -0.2072 -0.1547 -0.1630 -0.2230 0.1379 -0.1934 -0.2464 -0.1193 -0.2305 -0.2021 -0.0927 -0.1939 -0.1507 0.1339 0.0970 0.1477 0.2390 -0.1989 -0.1349 -0.1211 0.1067 -0.1692 0.1427 0.1808 0.0978 -0.1447 -0.2212 -0.1549 0.2087 -0.1820 -0.2413 -0.1202 0.1061 0.1288 0.1607 -0.1765 -0.2033 -0.1254 -0.2813 -0.1461 -0.2424 -0.2277 -0.1316 -0.1769 -0.1472 0.1261 -0.3337 -0.1766 -0.1643 -0.1922 0.1328 -0.1331 -0.1717 -0.2011 -0.1862 -0.2427 -0.0835 -0.1158 -0.1457 0.1402 -0.2402 0.2149 -0.1990 -0.1593 0.1441 -0.2083 0.0974 -0.1859 -0.2558 0.1189 -0.2828 -0.2305 -0.1419 -0.1414 -0.2513 -0.1342 -0.1662 -0.1893 -0.1953 0.1376 -0.2943 -0.1611 -0.1975 -0.1273 -0.2110 -0.2149 -0.2359 -0.1616 -0.1416 0.1036 -0.1716 -0.1898 -0.1573 -0.1261 -0.2577 -0.1337 -0.1240 -0.2330 -0.1443 -0.2504 -0.1339 -0.1676 -0.2254 -0.1821 0.1659 -0.1575 -0.1158 -0.2077 -0.1299 -0.1377 -0.2499 -0.2404 -0.2313 -0.2010 0.1292 -0.2401 -0.1394 -0.1970 -0.1650 -0.1267 -0.1507 -0.1040 -0.2128 -0.1948 0.1276 -0.2330 -0.2365 0.1336 -0.2403 -0.1916 -0.1585 -0.2002 -0.3171 0.1017 -0.2789 0.1687 -0.1388 -0.1560 -0.2222 -0.2816 0.1090 -0.2176 -0.1650 -0.2114 0.1203 -0.1953 -0.1658 -0.1923 -0.1234 -0.2232 -0.1162 -0.2234 -0.1252 -0.2039 -0.1698 -0.1894 -0.1477 -0.2012 -0.1967 0.1548 -0.1515 -0.1558 -0.1703 -0.2161 -0.2230 -0.1240 -0.1899 -0.1434 0.1542 -0.2350 -0.2034 -0.2351 0.1831 -0.1680 -0.2419 -0.2397 0.1387 -0.2580 -0.1670 0.1947 -0.1385 -0.2070 0.1815 -0.1689 -0.1721 -0.1701 -0.1167 -0.1491 -0.2113 -0.1585 -0.1518 0.1481 -0.1164 -0.1827 0.2022 -0.1788 -0.1896 -0.1672 0.1058 -0.1662 0.1475 0.1410 -0.1461 -0.2370 -0.1193 -0.2050 -0.2135 -0.1752 0.1668 0.1079 -0.1273 -0.1775 -0.1980 -0.1934 -0.1577 -0.1308 -0.2031 0.1390 0.1458 -0.2152 -0.2101 -0.2420 -0.2007 0.1461 -0.2520 0.1643 0.1795 -0.2010 -0.1659 0.1446 -0.1402 -0.2339 -0.1814 -0.3018 0.1977 -0.2472 -0.1568 -0.2378 0.1059 -0.2432 -0.1336 0.1515 -0.1029 -0.2378 -0.1395 -0.0819 -0.1969 -0.1407 -0.2594 -0.1299 0.1375 -0.2475 -0.1586 0.1778 -0.1355 -0.1178 -0.1954 -0.3241 0.0991 0.1180 -0.1412 -0.1033 0.1030 -0.1656 -0.1616 -0.1421 0.1199 -0.1575 -0.1415 -0.1132 -0.1687 0.1345 0.1178 -0.2038 -0.1279 -0.1609 0.1452 -0.1475 -0.1629 -0.1653 -0.1462 -0.1578 0.1177 -0.1391 -0.1404 -0.1939 0.1676 -0.2064 -0.2489 -0.1608 -0.1980 -0.1478 -0.1270 -0.1136 -0.1758 -0.1161 -0.1989 -0.1617 -0.2300 -0.1580 -0.1738 -0.1653 -0.1465 -0.1624 -0.1812 -0.1610 -0.1431 -0.3011 -0.1502 -0.1523 0.1746 -0.2854 -0.1253 -0.1728 0.2001 -0.1533 -0.1452 -0.2384 -0.1827 -0.2039 -0.1988 -0.2260 0.1458 0.1157 -0.1632 -0.1534 -0.1655 0.1733 -0.1557 -0.2114 -0.2319 -0.1875 -0.1696 0.0715 -0.2398 -0.1904 0.1758 -0.2103 -0.1850 -0.1888 -0.1020 -0.1478 -0.1986 -0.2253 -0.2482 -0.1596 -0.2173 -0.1841 -0.1455 0.1558 -0.1165 -0.1327 0.1452 0.1590 -0.1647 -0.1602 -0.1412 -0.2016 -0.1652 -0.1828 -0.1761 -0.1602 0.1282 -0.1524 -0.0812 0.1102 0.1062 0.1359 -0.1097 -0.2755 -0.2074 -0.2152 -0.1131 -0.1935 -0.1285 -0.1746 -0.2884 -0.1503 -0.1097 -0.1353 0.1409 -0.1353 0.1113 -0.1543 -0.2101 -0.2275 -0.2134 0.1563 0.1575 -0.2452 -0.2289 -0.2081 -0.1515 0.1828 -0.2120 -0.1244 -0.2315 -0.2394 -0.1612 -0.2625 -0.2235 -0.1831 0.1231 -0.2031 -0.2864 -0.3222 -0.1726" HIT_INDICES="6 43 50 161 169 231 376 402 412 479 482 554 569 694 707 711 722 723 773 818 856 861 890 892 916 952 957 959 965 982 984 993 1006 1021 1034 1040 1070 1082 1084 1087 1189 1193 1195 1220 1262 1298 1339 1355 1430 1440 1514 1527 1536 1735 1772 1786 1799 1801 1860 1901 1905 1925 1931 1958 1976 2051 2079 2127 2149 2166 2169 2305 2335 2354 2392 2491 2496 2520 2529 2533 2607 2635 2642 2732 2741 2762 2794 2802 2805 2813 2822 2828 2840 2872 2948 2961" ES_PROFILE="0.0221 0.0297 0.0471 0.0258 0.0391 0.0331 -0.0033 0.0004 0.0093 -0.0019 0.0086 -0.0050 0.0006 -0.0325 -0.0277 -0.0198 -0.0144 -0.0056 -0.0141 -0.0214 -0.0267 -0.0208 -0.0232 -0.0165 -0.0175 -0.0228 -0.0175 -0.0113 -0.0064 -0.0055 0.0005 0.0041 0.0062 0.0076 0.0096 0.0139 0.0099 0.0119 0.0172 0.0223 -0.0063 -0.0016 0.0038 0.0015 -0.0065 -0.0125 -0.0199 -0.0189 -0.0377 -0.0344 -0.0527 -0.0502 -0.0463 -0.1062 -0.1109 -0.1078 -0.1043 -0.0970 -0.1089 -0.1145 -0.1075 -0.1059 -0.0994 -0.1001 -0.0975 -0.1140 -0.1143 -0.1212 -0.1192 -0.1153 -0.1067 -0.1422 -0.1416 -0.1370 -0.1385 -0.1598 -0.1491 -0.1445 -0.1348 -0.1233 -0.1346 -0.1299 -0.1179 -0.1322 -0.1187 -0.1088 -0.1018 -0.0866 -0.0695 -0.0540 -0.0386 -0.0219 -0.0066 0.0035 0.0040 0.0265" RANK_AT_ES="2490.0000" RANK_SCORE_AT_ES="-1.0832"/>
  <DTG RANKED_LIST="Lactate high vs low_Ranked.rnk" TEMPLATE="na_as_pre_ranked" GENESET="gene_sets.gmt#TABULA_MURIS_SENIS_SUBCUTANEOUS_ADIPOSE_TISSUE_EPITHELIAL_CELL_AGEING" ES="-0.1582" NES="-0.9260" NP="0.5913" FDR="0.7993" FWER="1.0000" RND_ES="-0.2343 -0.1918 -0.1612 -0.2321 -0.2172 -0.1500 -0.2550 -0.2363 -0.1980 -0.1173 -0.2405 -0.1510 -0.1564 -0.1444 0.1049 -0.0997 -0.1276 0.1007 -0.1811 -0.1221 -0.1463 -0.1954 -0.2159 -0.1656 -0.1472 -0.1792 -0.1702 -0.1529 0.1447 -0.1134 -0.1612 0.1380 -0.0844 -0.1380 -0.1141 -0.1369 -0.1149 -0.1032 -0.1373 -0.1601 -0.1645 -0.2065 -0.1975 -0.1921 -0.1259 -0.1284 -0.1773 -0.1372 0.1054 -0.1117 -0.1827 -0.1778 -0.1209 -0.1427 -0.1501 -0.2541 -0.1944 0.1431 -0.2936 -0.1008 -0.2291 -0.1364 -0.1194 -0.1690 -0.1566 -0.1607 -0.1668 -0.1814 -0.1689 -0.1910 -0.1219 -0.1481 -0.2268 -0.1699 -0.1693 -0.1165 -0.1494 -0.1740 -0.1794 -0.2291 -0.2413 -0.2230 -0.1782 -0.1260 -0.1275 -0.1191 -0.0862 -0.1561 -0.1713 -0.1692 -0.1355 -0.1225 -0.2241 0.1210 -0.1838 -0.1908 -0.1789 -0.1687 -0.1490 0.1153 -0.2330 -0.1110 -0.1171 -0.1809 -0.2020 -0.2321 -0.2328 -0.1471 0.1001 -0.1075 0.1107 -0.1841 0.0879 -0.1127 -0.1740 0.1572 -0.1411 0.1565 -0.0994 -0.1544 -0.1868 -0.1853 -0.1798 -0.2023 0.1764 -0.2219 -0.1658 -0.1171 -0.1325 -0.2175 -0.1722 -0.2298 -0.1626 -0.2262 -0.1570 -0.1366 -0.1710 -0.0983 -0.1459 -0.2673 -0.1773 -0.1700 -0.1549 0.1254 -0.1912 -0.1939 -0.1181 -0.1548 -0.1930 -0.1303 -0.1442 -0.1662 -0.1098 -0.1412 -0.1971 -0.1504 -0.2186 -0.1246 0.0817 -0.3140 -0.1450 -0.1182 -0.1143 -0.2426 -0.2206 -0.2158 -0.1452 -0.1784 0.1145 -0.1054 -0.2145 0.1276 -0.1590 -0.1922 -0.1031 -0.2048 -0.1319 -0.1410 -0.1273 -0.1626 -0.2232 -0.2142 -0.2926 0.1105 -0.1320 -0.2239 -0.2036 -0.2274 -0.1467 -0.2231 -0.1396 -0.1208 -0.1510 -0.1409 -0.1310 -0.1589 -0.2424 -0.1732 -0.2147 -0.1629 -0.1197 0.1404 -0.1238 -0.1742 0.1325 -0.1826 -0.1205 -0.0813 -0.1498 -0.2082 -0.1204 0.1169 -0.1347 -0.1673 -0.1830 -0.1698 -0.2049 0.1420 -0.2286 -0.1750 -0.1332 -0.1755 -0.1897 -0.2695 -0.1676 -0.1965 -0.1715 -0.2017 -0.2327 -0.1787 -0.1442 -0.1991 -0.2010 -0.2042 -0.1843 0.1559 -0.2253 -0.1973 -0.2091 0.1241 0.1345 -0.1807 -0.1190 0.1498 -0.1255 -0.1888 -0.1840 -0.1686 -0.2164 -0.1337 -0.1353 -0.1540 -0.1157 -0.1522 -0.1431 0.1153 0.0893 -0.1566 -0.1591 -0.1068 -0.2314 -0.0954 -0.1288 -0.1815 -0.1506 -0.1688 -0.0823 -0.1531 0.1763 -0.1635 -0.2006 -0.1346 -0.1601 -0.1641 -0.1179 -0.1019 -0.1332 -0.2080 -0.1857 -0.1799 -0.1840 0.1125 -0.1388 -0.2609 0.1434 -0.1643 -0.1837 -0.1463 -0.1774 0.1703 -0.1304 -0.1690 -0.1060 -0.2113 -0.1485 -0.2030 -0.1534 -0.1916 -0.2257 -0.1099 -0.1411 -0.1218 -0.1437 -0.1277 -0.1571 -0.1630 -0.1361 -0.1685 -0.1154 -0.2179 -0.2334 -0.1735 -0.2373 0.1578 -0.0968 -0.2362 -0.1347 -0.1695 -0.1334 -0.1133 -0.1303 -0.2039 -0.2211 -0.1364 -0.1027 -0.0872 -0.1894 -0.1583 0.1086 0.1090 -0.1946 -0.1675 -0.1615 -0.1546 0.1362 -0.2229 -0.1675 -0.1745 -0.1528 -0.1522 -0.1614 0.1547 -0.1691 -0.1445 -0.1313 -0.1144 -0.1426 -0.2022 -0.1976 -0.1864 -0.1181 -0.0985 -0.1521 0.1284 -0.1188 -0.2065 -0.1908 -0.1475 -0.1380 -0.1772 -0.1737 -0.1583 -0.1844 -0.1078 -0.1996 -0.2171 -0.1752 -0.1145 -0.1782 -0.1706 -0.1534 0.1470 -0.1875 0.1684 0.1130 -0.2608 -0.3106 -0.1210 -0.1204 -0.1051 0.0983 -0.1212 -0.1656 -0.1291 -0.1491 -0.1384 -0.1133 -0.1939 -0.1408 -0.1838 -0.1486 0.1440 -0.1756 -0.1289 -0.1389 0.1094 -0.2685 -0.0793 -0.1486 -0.1823 -0.1897 -0.1150 -0.2026 -0.1462 -0.1686 -0.1460 -0.1195 -0.1167 0.1023 -0.1543 0.1480 -0.1588 0.1133 -0.1886 -0.2438 0.1079 -0.1523 -0.2223 0.1300 0.1918 -0.1929 -0.1311 -0.1476 -0.1141 -0.1684 -0.1474 -0.2017 0.1229 -0.1509 -0.1445 -0.2617 -0.1359 -0.1382 -0.1142 -0.2325 -0.1285 -0.2109 -0.1455 0.1423 -0.1690 -0.1208 -0.1604 -0.2271 -0.1665 -0.1656 -0.2133 -0.1414 -0.1931 -0.2425 -0.1801 -0.1274 -0.2099 -0.1972 0.1095 -0.1545 -0.1768 -0.1350 -0.1482 0.1583 -0.2110 -0.1497 -0.2092 -0.2132 -0.1442 -0.1964 0.1235 -0.2099 -0.1813 -0.1831 0.1204 -0.1664 -0.1291 -0.1566 -0.1113 -0.1593 -0.1525 0.1160 -0.1358 -0.1189 -0.2834 -0.1648 -0.1900 -0.1919 -0.2178 -0.2105 0.1140 -0.1742 -0.1676 -0.1715 -0.2270 -0.1688 -0.1279 -0.1727 0.1117 -0.1564 0.1633 -0.1480 -0.1113 -0.2007 0.1091 -0.1277 -0.2388 -0.1907 0.1661 -0.1382 -0.1966 0.1571 -0.2097 0.1533 -0.2382 -0.1444 0.1830 -0.1445 -0.1286 -0.1196 -0.1426 -0.1704 -0.1124 -0.1558 -0.1202 -0.1207 -0.1795 -0.2061 -0.1561 -0.1275 -0.1449 -0.2235 0.0880 0.1361 -0.1514 -0.1620 -0.1978 -0.2000 0.0975 -0.1236 0.1370 -0.1925 -0.1441 0.1521 -0.2042 -0.1174 -0.2054 0.1285 -0.1678 -0.1352 -0.1406 -0.2276 0.1754 0.1470 0.1658 -0.1105 -0.2023 -0.1846 -0.1315 -0.2391 -0.3124 -0.2367 -0.2174 -0.2053 -0.1132 -0.1533 -0.1670 -0.1214 -0.1111 -0.2526 -0.1981 -0.1353 -0.1691 -0.1540 -0.1623 -0.1731 -0.1732 -0.1644 -0.0887 -0.2438 -0.1989 -0.2376 -0.1619 -0.2096 -0.2491 -0.1193 0.1341 -0.1660 -0.1880 -0.1552 -0.1276 -0.1479 -0.2088 -0.0997 0.1396 0.1136 -0.1936 0.1321 -0.1410 0.1718 -0.1192 -0.1394 -0.1612 -0.1721 -0.1689 -0.1195 -0.2299 -0.1006 -0.2807 -0.1515 -0.1275 -0.2079 -0.2356 -0.1168 0.0820 -0.1768 0.1041 -0.1884 -0.1699 -0.1004 -0.2172 -0.1661 -0.2604 -0.1612 -0.1420 -0.1649 -0.1773 -0.2075 -0.1511 -0.1828 0.1260 -0.1865 -0.2377 -0.1927 -0.1967 -0.2559 0.1051 0.1282 -0.2629 -0.1220 -0.2672 -0.1544 -0.1238 -0.1597 -0.2177 -0.1784 -0.1512 -0.1197 -0.1862 -0.2407 -0.0890 0.1081 -0.1534 -0.1348 -0.1607 -0.1402 -0.1264 -0.1927 -0.2271 -0.1213 0.0978 0.1991 -0.2000 -0.1936 -0.1439 -0.1888 -0.2294 -0.1907 -0.1952 -0.2193 -0.1190 -0.2510 -0.1983 -0.2165 -0.1260 -0.1830 -0.2148 -0.2543 -0.1697 -0.2087 -0.1463 -0.1907 -0.1608 -0.1712 0.1103 -0.1351 -0.2335 -0.1622 0.1619 -0.2010 -0.2067 0.1057 -0.1565 0.2117 -0.2162 -0.1675 -0.1375 0.1175 -0.2209 -0.2581 -0.1649 -0.2161 -0.1426 -0.2037 -0.1411 -0.1401 -0.1913 -0.0965 -0.2155 -0.2465 -0.1093 -0.2097 -0.1608 0.1619 -0.1561 -0.1413 0.1220 0.1139 -0.1221 -0.1960 -0.2092 -0.2263 -0.1363 -0.1240 0.1328 -0.1659 -0.1159 -0.1502 -0.1343 -0.1891 0.1720 -0.1773 -0.1975 -0.2553 -0.1981 -0.2100 -0.1986 -0.2493 -0.1626 0.0997 0.1184 -0.1973 0.1109 -0.2049 -0.1676 -0.2209 0.1500 -0.1339 -0.2173 -0.1166 -0.1490 0.1716 -0.2225 -0.1447 -0.1604 -0.1672 -0.1477 -0.1868 -0.1695 -0.1268 -0.1858 -0.1611 0.1601 -0.1628 -0.1177 -0.1279 -0.1038 0.1373 -0.2031 -0.1725 -0.2057 -0.1334 -0.1900 -0.1686 -0.1573 -0.1886 0.1097 -0.1308 -0.1653 0.1526 -0.1714 0.1662 -0.1825 -0.1615 0.0975 -0.2309 -0.2567 -0.1978 -0.1962 -0.2401 0.1070 -0.1888 -0.2030 -0.1122 -0.1881 0.1499 -0.1590 0.1383 0.2233 -0.2386 -0.2087 -0.1764 -0.2322 0.1358 -0.1657 -0.1944 -0.2411 -0.2252 -0.2216 -0.1794 -0.1308 -0.1933 -0.1647 -0.1402 -0.2149 -0.1953 -0.1646 -0.1979 0.1347 -0.1861 0.1493 -0.2088 -0.2493 0.1500 -0.2317 -0.1765 0.0854 -0.1652 -0.2125 0.0842 -0.1412 -0.1792 -0.2193 -0.1650 -0.1217 -0.2083 -0.1771 -0.1698 -0.1734 -0.1686 -0.1319 -0.1685 -0.1351 0.1631 0.0995 -0.1327 -0.1428 -0.2733 0.1001 0.1231 0.1055 0.1182 -0.1627 -0.1190 -0.1684 -0.2152 -0.1406 -0.2325 0.1378 -0.1583 -0.1956 -0.1298 0.1108 -0.1484 -0.1261 0.1519 -0.1863 -0.2280 0.1185 -0.1454 -0.1962 -0.1711 -0.1471 -0.1899 -0.1935 -0.1224 -0.2431 -0.1386 -0.1917 -0.2007 -0.2031 -0.2117 0.0994 -0.1229 0.1257 -0.1757 -0.1506 -0.1497 -0.1796 -0.1894 0.1047 -0.1775 -0.1297 -0.1883 -0.1241 -0.2302 -0.1622 -0.1697 -0.1386 -0.1485 -0.1519 -0.1199 -0.1288 -0.2005 0.1422 -0.1249 -0.1933 0.1148 -0.1361 -0.1210 -0.1509 -0.1809 0.0932 -0.1373 -0.1787 -0.2060 -0.1855 -0.1468 -0.1251 -0.2084 -0.1628 -0.1567 -0.1915 -0.2666 -0.2511 -0.1283 -0.1620 -0.2331 -0.1771 -0.1436 -0.1570 -0.1862 -0.1789 -0.1354 -0.1229 -0.1592 0.1515 -0.1192 0.1346 -0.2114 -0.2055 0.1140 -0.1269 -0.1153 -0.1938 -0.2331 -0.1411 -0.1514 -0.1188 -0.1457 -0.1687 -0.1206 -0.2271 0.1265 -0.2716 -0.2063 -0.1569 -0.1356 -0.1969 -0.2796 -0.1970 -0.1274 0.1913 -0.1725 -0.1955 0.1012 -0.1556 0.1766 0.1451 -0.2089 -0.1740 -0.2113 -0.2024 -0.1514 -0.1483 -0.2328 -0.1149 -0.0963 0.1070 -0.2780 0.1208 0.1631 -0.1321 -0.2020 -0.2382 -0.1714 -0.1916 -0.1881 -0.1729 0.1270 0.1747 -0.1961 -0.1215 -0.1142 -0.1671 0.1135 0.1354 -0.1758 -0.1673 0.1520 -0.1525 -0.1387 -0.1744 -0.2112 -0.1599" HIT_INDICES="6 14 143 159 162 170 192 194 197 297 298 305 332 338 349 388 412 416 422 487 503 505 541 561 629 634 636 657 659 665 678 779 801 813 816 845 861 864 876 885 891 905 906 912 944 966 973 992 1033 1036 1072 1098 1123 1125 1154 1160 1177 1182 1209 1238 1249 1258 1288 1323 1331 1373 1382 1426 1450 1464 1513 1517 1534 1557 1570 1576 1613 1710 1713 1728 1746 1754 1791 1813 1836 1910 1948 1969 1987 1996 2028 2036 2050 2055 2147 2153 2161 2166 2205 2248 2274 2291 2313 2322 2334 2359 2377 2382 2394 2419 2423 2426 2444 2471 2473 2527 2591 2597 2608 2652 2670 2673 2686 2688 2690 2702 2715 2730 2732 2761 2785 2832 2927 2935 2949 2954 2963 3002 3003" ES_PROFILE="0.0138 0.0267 -0.0066 -0.0012 0.0087 0.0166 0.0196 0.0293 0.0387 0.0136 0.0225 0.0293 0.0290 0.0359 0.0410 0.0360 0.0360 0.0429 0.0491 0.0344 0.0364 0.0433 0.0382 0.0385 0.0218 0.0267 0.0327 0.0320 0.0378 0.0422 0.0441 0.0150 0.0129 0.0142 0.0186 0.0139 0.0135 0.0176 0.0185 0.0204 0.0234 0.0235 0.0281 0.0309 0.0246 0.0217 0.0239 0.0218 0.0120 0.0153 0.0071 0.0021 -0.0024 0.0009 -0.0050 -0.0030 -0.0048 -0.0024 -0.0075 -0.0133 -0.0129 -0.0117 -0.0178 -0.0255 -0.0239 -0.0339 -0.0326 -0.0433 -0.0470 -0.0472 -0.0595 -0.0562 -0.0574 -0.0605 -0.0602 -0.0575 -0.0654 -0.0937 -0.0895 -0.0895 -0.0905 -0.0880 -0.0954 -0.0975 -0.1000 -0.1198 -0.1272 -0.1286 -0.1290 -0.1262 -0.1312 -0.1279 -0.1267 -0.1223 -0.1476 -0.1433 -0.1396 -0.1348 -0.1416 -0.1496 -0.1515 -0.1503 -0.1507 -0.1466 -0.1435 -0.1447 -0.1433 -0.1374 -0.1339 -0.1347 -0.1283 -0.1214 -0.1196 -0.1208 -0.1134 -0.1234 -0.1364 -0.1293 -0.1238 -0.1292 -0.1254 -0.1164 -0.1107 -0.1012 -0.0917 -0.0855 -0.0795 -0.0739 -0.0637 -0.0623 -0.0588 -0.0624 -0.0789 -0.0648 -0.0521 -0.0361 -0.0206 -0.0107 0.0124" RANK_AT_ES="2273.0000" RANK_SCORE_AT_ES="-0.9112"/>
  <DTG RANKED_LIST="Lactate high vs low_Ranked.rnk" TEMPLATE="na_as_pre_ranked" GENESET="gene_sets.gmt#DESCARTES_ORGANOGENESIS_STROMAL_CELLS" ES="-0.2163" NES="-0.8903" NP="0.6035" FDR="0.8381" FWER="1.0000" RND_ES="-0.2225 -0.2266 -0.2375 -0.2043 -0.3643 0.1971 -0.1800 -0.2138 -0.2466 -0.3656 -0.2546 0.1180 0.1952 0.2068 0.2515 0.2874 -0.1915 -0.2497 -0.2030 0.1744 -0.2515 -0.1691 -0.1491 -0.2744 -0.2296 -0.2289 -0.2765 0.1581 -0.4144 -0.1538 -0.2737 -0.1759 -0.3093 -0.2290 0.2531 0.3228 0.1480 -0.2529 -0.3638 -0.2761 -0.1629 0.1363 -0.1278 -0.2425 -0.3335 -0.3297 -0.2588 -0.1559 -0.2824 -0.1390 -0.3238 -0.4316 -0.3484 0.2582 0.2185 0.1698 -0.2556 0.2357 -0.2195 -0.4294 -0.3153 0.1470 -0.2868 -0.1427 -0.2783 -0.1982 -0.1856 -0.2904 -0.1708 -0.3144 -0.2811 -0.1251 -0.1384 -0.2880 -0.4906 -0.2840 0.1580 0.1522 0.2055 0.1940 -0.2872 -0.2951 -0.1950 0.1751 -0.2436 -0.2861 -0.1859 -0.4482 -0.1560 0.3052 -0.2076 -0.2647 0.1829 0.2055 -0.2793 -0.3313 0.2199 0.1925 -0.4334 -0.3680 0.1790 -0.2708 -0.2849 -0.2353 -0.1969 -0.3180 -0.1907 -0.1873 0.2093 0.1454 -0.1839 -0.3820 -0.2312 0.1718 0.2025 -0.1997 -0.2860 0.1995 -0.2495 -0.2634 -0.2909 -0.1574 -0.2659 -0.1643 -0.2246 0.1872 0.1858 -0.1767 -0.2070 -0.1804 -0.2170 0.2203 -0.3132 -0.2341 0.1987 -0.2470 0.1775 0.1710 -0.2841 0.2163 0.1822 -0.1399 -0.3603 -0.1835 0.1460 0.1927 -0.3102 -0.2022 -0.1736 -0.1971 -0.3266 0.1762 -0.2804 0.3103 -0.3319 -0.1448 0.2026 -0.1463 -0.1408 -0.2316 0.1643 0.1497 0.1641 -0.2421 0.2075 0.2504 0.1299 -0.2333 -0.1973 0.2024 0.2422 -0.2386 -0.2714 -0.2301 -0.2421 -0.3673 0.1789 0.2219 -0.2128 0.1393 -0.3057 -0.1286 -0.2372 -0.1448 -0.1801 -0.2397 0.1511 0.2333 0.1360 0.2434 0.1581 0.2916 0.1635 -0.3535 -0.1672 -0.2215 -0.3249 -0.1929 -0.1742 0.1317 -0.3899 -0.2491 -0.3255 0.1710 -0.2017 0.1705 0.3441 -0.1934 0.2388 0.1789 -0.1625 -0.1795 -0.1752 0.1384 -0.4832 -0.1764 0.2341 -0.3083 -0.2818 0.1633 -0.3006 -0.2895 -0.1485 0.1915 0.3004 -0.1341 -0.4485 -0.3741 -0.1996 -0.2540 0.1400 -0.3139 0.1440 -0.2318 0.1680 -0.2759 -0.1986 -0.2130 -0.2667 -0.1176 -0.1393 -0.2687 0.1820 -0.1544 0.1773 0.1729 -0.1655 -0.2083 -0.1667 0.1688 -0.2988 -0.2261 -0.2207 -0.2138 0.3520 -0.1401 -0.2941 -0.2385 -0.1974 -0.1870 -0.2415 0.1947 -0.2873 0.1824 0.1742 -0.1349 -0.1914 -0.2031 -0.1722 0.2874 -0.3839 -0.1586 0.1121 -0.2021 -0.2778 -0.1784 -0.2362 -0.2773 -0.2131 0.1119 -0.2690 -0.2901 -0.2303 -0.2144 0.1597 0.1896 -0.2458 0.1610 -0.1804 -0.2199 -0.4008 0.2246 0.1321 0.1984 -0.3109 0.1279 -0.2215 0.1248 -0.1771 -0.1229 -0.4116 0.2318 -0.1614 -0.2633 -0.2194 -0.2320 -0.2858 -0.2732 -0.2692 0.2654 0.2325 -0.2798 -0.1142 -0.3145 0.1764 0.2067 0.1329 -0.2748 -0.1944 -0.2959 -0.1889 -0.2353 -0.1950 -0.1664 -0.2018 -0.3167 -0.2065 0.2536 -0.2296 -0.2093 -0.1614 -0.1124 -0.2368 -0.2003 0.1814 0.1323 0.2697 -0.2266 -0.2596 0.1365 -0.3168 0.2008 -0.2413 -0.2899 -0.1813 -0.1240 -0.1955 0.2421 -0.2300 -0.3414 -0.2507 -0.2765 0.1678 -0.2119 -0.1920 -0.2174 -0.1879 -0.3383 0.1684 0.2081 -0.3893 -0.3783 -0.2581 -0.2848 -0.1883 -0.1290 0.2575 0.1812 0.2226 0.1354 0.2239 -0.1706 -0.1471 -0.2873 -0.3351 -0.1767 -0.2903 -0.3833 0.2335 -0.2477 -0.1447 -0.1638 -0.1632 -0.2191 0.2147 -0.1442 -0.2320 -0.2410 -0.4151 -0.2300 -0.1815 -0.1911 -0.1876 -0.2499 -0.2759 -0.2605 -0.1942 0.2177 -0.1951 -0.3868 -0.2705 -0.1628 -0.1621 -0.0969 -0.2803 -0.4151 0.2228 -0.2115 -0.1835 0.1571 -0.2673 0.2288 -0.2628 -0.3178 -0.4656 -0.2139 0.1376 -0.1662 -0.1632 -0.1949 -0.3554 -0.2641 -0.1885 -0.2476 -0.1773 -0.2338 -0.2204 0.2720 -0.1575 0.1153 0.2045 -0.4405 -0.2952 -0.2590 -0.2030 -0.2033 -0.2152 -0.2299 -0.3667 -0.2987 -0.3044 -0.2324 -0.3294 -0.2914 0.1770 -0.2979 -0.1666 0.1771 -0.2307 -0.2019 -0.3134 -0.2146 0.1428 -0.1813 -0.1755 -0.2433 -0.1893 -0.3090 -0.2924 -0.2069 -0.2059 -0.2787 -0.2177 0.1972 -0.3199 0.1995 -0.1633 0.2285 -0.2209 -0.3178 -0.1989 -0.2325 -0.2737 -0.2569 0.1790 -0.2134 -0.2540 -0.2468 -0.2016 0.1358 0.1308 -0.2269 0.2130 0.1242 -0.3461 -0.2443 -0.2645 -0.2943 -0.1476 -0.1886 -0.1021 0.1473 -0.2688 0.1959 -0.2803 -0.3600 -0.3461 0.2508 -0.2594 -0.4830 -0.2535 -0.4571 0.3062 -0.2201 -0.2162 -0.2055 -0.2889 -0.2650 -0.2248 -0.2693 -0.2882 0.2130 -0.4112 -0.1867 -0.1746 -0.1628 -0.1330 -0.1595 -0.1525 -0.2103 -0.1736 -0.2129 -0.1874 0.2468 -0.0999 -0.1864 -0.1873 0.1787 0.2078 -0.4630 -0.2957 0.1288 -0.1758 -0.1491 -0.2815 0.1355 0.2669 -0.2213 -0.1146 0.1707 -0.1930 0.0974 -0.2253 -0.2916 0.2509 -0.3197 0.2181 0.1652 -0.2728 -0.1401 -0.2061 -0.1820 0.3300 -0.2472 0.2679 -0.1556 -0.2417 0.1315 -0.3183 0.1450 -0.3034 -0.2100 0.3173 0.1929 -0.2542 0.1442 -0.2218 -0.2708 -0.1960 0.2403 -0.2204 0.2317 -0.2433 0.2406 0.1976 -0.2058 0.1753 0.2047 0.1543 -0.1749 0.3011 -0.1734 -0.1721 -0.1947 0.1418 -0.0856 -0.1838 -0.2542 0.2517 -0.2617 0.2602 -0.3334 -0.2861 0.2704 -0.1854 0.2651 -0.1828 -0.3434 -0.2029 -0.3396 -0.2891 -0.3278 0.2031 0.2020 -0.2629 -0.2604 -0.2245 -0.3162 0.3192 -0.1874 -0.2178 -0.1200 -0.3871 -0.2903 0.1690 0.1321 -0.2566 0.2254 0.4345 0.1729 0.1947 0.1405 -0.1442 -0.1995 -0.2614 -0.3015 -0.1378 -0.2000 -0.3970 0.2194 0.2525 -0.2183 -0.2332 0.1754 -0.1730 0.2206 -0.1803 -0.3103 0.1345 0.2210 0.1526 -0.2161 -0.2482 -0.1342 0.2224 0.3370 0.2051 0.1222 0.1812 -0.0864 -0.2903 0.2184 0.2243 -0.2108 0.2048 -0.1972 -0.2007 -0.1484 -0.1659 -0.1724 -0.3112 0.2815 -0.2887 0.1567 -0.2747 -0.2173 0.2683 -0.2548 -0.2350 0.2195 -0.2800 -0.3896 0.2815 -0.2299 -0.1449 -0.2855 -0.1923 -0.3122 -0.3777 -0.1756 0.1482 0.1729 -0.2039 -0.2004 -0.2853 -0.1990 -0.3706 -0.2199 0.2144 -0.1958 -0.1828 -0.2536 0.1713 0.1809 -0.1994 -0.2657 0.1314 -0.4617 -0.1896 -0.2301 -0.1880 -0.3545 0.3227 0.0996 -0.1702 0.2041 -0.3830 -0.1737 -0.2484 -0.2271 0.2955 0.1893 0.2010 -0.2712 0.1051 -0.2194 0.2202 0.1664 -0.2404 0.2139 0.2739 -0.2853 -0.1831 -0.2407 0.1754 -0.2327 -0.3173 0.2556 -0.1905 -0.3507 0.2613 -0.1293 -0.2458 -0.3031 -0.2113 0.1287 -0.2460 0.2690 -0.3239 0.2043 -0.1321 0.1661 -0.3654 -0.1594 -0.3664 -0.3053 -0.3776 0.1291 -0.2700 -0.1241 -0.1850 -0.2653 -0.3502 -0.2057 -0.2104 -0.2352 -0.2010 0.2622 -0.1727 -0.2605 -0.1765 0.1245 -0.1886 -0.2640 -0.2159 -0.2872 0.2384 0.2627 0.1609 0.2261 0.1845 -0.1811 0.2336 -0.2412 -0.1921 0.1764 -0.2869 -0.1951 -0.2638 0.2549 -0.2230 0.1616 -0.2643 0.2981 0.1542 -0.2200 -0.2755 -0.1939 0.2047 -0.3703 -0.2830 -0.3658 -0.2341 -0.2790 -0.1413 -0.2357 0.1385 -0.4687 -0.1816 -0.3220 -0.1626 -0.1535 0.2518 0.2939 -0.3850 -0.1505 -0.2859 -0.1464 0.1693 -0.2089 -0.2211 0.1306 -0.2195 -0.2582 -0.3595 -0.3175 0.2021 -0.2521 0.2312 0.2868 0.2230 -0.2726 -0.1418 0.1912 -0.2460 -0.2507 -0.2252 -0.3168 -0.2578 0.1721 0.0828 0.0889 0.2047 -0.2076 0.1430 -0.2757 0.1084 0.3691 -0.2819 -0.2527 -0.2994 -0.2871 -0.4038 0.1991 -0.2218 -0.4092 -0.2216 0.1678 -0.2252 -0.2358 -0.1756 -0.2379 -0.3911 -0.1948 0.1641 -0.2889 0.1784 0.1755 -0.3061 0.2823 -0.2227 -0.2716 -0.3480 0.2113 -0.3348 -0.3655 -0.2257 -0.1259 -0.2585 0.1649 -0.1921 0.3289 -0.2922 -0.1582 -0.2180 -0.2166 -0.3302 -0.2873 -0.4305 -0.1703 -0.1759 -0.2166 -0.2130 0.1157 -0.1951 0.2409 0.1466 -0.1900 -0.2434 0.2226 -0.2273 -0.3029 -0.1465 0.1547 -0.1219 -0.2265 -0.2111 -0.2078 -0.3048 0.1211 -0.2283 -0.2048 -0.1825 0.1657 -0.2147 -0.2115 -0.2986 0.1162 -0.3106 -0.2878 0.2334 0.1645 0.1258 -0.2308 0.2272 -0.1932 -0.2877 0.1744 -0.2473 0.1628 -0.1672 -0.1305 -0.2164 0.3138 -0.1878 -0.4187 -0.2659 0.2480 -0.2168 0.3073 -0.1767 -0.1083 0.2357 -0.2207 -0.2368 -0.2411 0.2820 -0.1433 -0.2206 -0.2902 -0.2681 0.2074 -0.2363 0.1976 -0.3702 -0.2371 -0.3201 0.3141 -0.1318 -0.2074 0.3175 -0.2672 0.2444 -0.1824 0.1565 0.1961 -0.1358 -0.2776 0.2186 0.1651 0.1109 -0.2277 -0.2337 -0.3176 -0.1600 -0.2744 0.0989 0.2117 -0.2530 -0.3108 -0.3745 0.1854 -0.2553 -0.3504 -0.3244 -0.2778 -0.2291 -0.1707 -0.1531 -0.1357 -0.3273 -0.2273 0.0992 -0.2314 -0.4083 -0.2692 0.2181 0.1422 0.2655 -0.1970 0.2072 -0.3273 -0.2484 -0.2673 -0.2339 0.2732 -0.1939 -0.2046 -0.1167 0.1860" HIT_INDICES="379 789 817 885 1117 1119 1139 1255 1332 1336 1358 1378 1480 1599 1613 1620 1627 1656 1719 1835 1856 1868 1870 2141 2219 2412 2496 2498 2608" ES_PROFILE="-0.0714 -0.1727 -0.1482 -0.1396 -0.1920 -0.1681 -0.1499 -0.1625 -0.1612 -0.1357 -0.1160 -0.0954 -0.1009 -0.1104 -0.0848 -0.0568 -0.0287 -0.0075 0.0038 -0.0005 0.0270 0.0576 0.0916 0.0416 0.0580 0.0432 0.0682 0.1205 0.1431" RANK_AT_ES="1116.0000" RANK_SCORE_AT_ES="-0.5030"/>
  <DTG RANKED_LIST="Lactate high vs low_Ranked.rnk" TEMPLATE="na_as_pre_ranked" GENESET="gene_sets.gmt#TABULA_MURIS_SENIS_LARGE_INTESTINE_SECRETORY_CELL_AGEING" ES="-0.1507" NES="-0.8811" NP="0.6694" FDR="0.8241" FWER="1.0000" RND_ES="-0.1854 -0.2536 -0.2310 -0.1201 0.0929 -0.1968 0.1224 -0.1538 0.1345 -0.2333 -0.1402 -0.1903 -0.2295 -0.2086 -0.2274 -0.1818 -0.1746 -0.2251 -0.1443 -0.1265 0.1086 -0.1480 -0.0934 -0.1699 0.1144 -0.1389 -0.2417 -0.1614 -0.1818 -0.1709 -0.1759 -0.2437 -0.1163 0.1055 -0.1171 -0.2350 0.1443 0.1181 -0.1294 0.1262 -0.1837 -0.1894 -0.1551 0.1354 -0.1478 -0.1615 -0.1281 -0.1533 0.1259 -0.1396 0.1702 -0.1134 0.1107 -0.1648 -0.1149 -0.1722 -0.1580 0.1183 -0.1606 -0.1450 -0.2695 -0.1991 -0.2139 -0.1505 0.1657 -0.1288 -0.1159 -0.1234 -0.1412 -0.1812 -0.1430 -0.1770 -0.2023 0.1571 -0.1389 -0.1416 -0.1434 -0.1686 -0.1178 -0.1698 -0.1902 -0.1438 -0.1503 -0.2098 0.1463 0.1728 -0.1886 -0.1526 -0.2227 -0.2111 -0.1978 -0.1580 0.0950 -0.1165 -0.2072 -0.1354 0.1708 -0.1614 0.1427 -0.1674 -0.2283 -0.1260 0.1264 0.1414 -0.1375 -0.1525 -0.1749 -0.1853 0.1094 -0.1210 -0.2519 0.1267 -0.2145 -0.1819 -0.1458 -0.2006 -0.1653 -0.1685 -0.1941 -0.1864 -0.1067 -0.2004 0.1726 -0.1505 -0.1222 -0.1966 0.1509 -0.1197 -0.1770 -0.1005 -0.1979 0.1236 -0.2296 0.1074 -0.2065 -0.0951 -0.2522 -0.1722 -0.1269 -0.2040 -0.1848 -0.1386 -0.1753 -0.1828 0.1701 -0.1276 -0.1710 -0.1071 -0.2230 -0.2010 -0.1138 -0.1127 -0.1232 0.1130 0.1236 -0.1932 -0.1560 -0.2354 -0.1905 -0.1084 -0.1614 -0.2192 -0.2017 -0.1997 -0.1005 -0.2297 -0.1707 -0.1606 -0.1760 -0.2044 -0.1481 0.1408 -0.1137 -0.2096 -0.1509 -0.1312 -0.1711 -0.1844 -0.1230 -0.1204 -0.1511 -0.2443 0.0942 -0.1885 -0.1796 -0.1106 -0.2506 -0.1900 -0.1592 -0.1505 -0.1723 -0.2021 -0.1762 -0.1947 -0.1671 -0.1732 0.1241 0.1325 -0.1414 -0.1080 -0.1282 0.1586 -0.1302 -0.2566 -0.1621 -0.1634 -0.0901 -0.1707 -0.1590 -0.1870 0.1605 -0.1810 -0.2009 -0.1230 -0.2122 -0.2476 -0.2204 0.1147 0.1193 -0.1523 -0.1691 -0.1528 -0.2011 -0.2094 -0.1657 -0.1574 -0.2641 -0.2504 0.1412 -0.1552 -0.1007 -0.2542 0.1198 -0.1610 -0.2276 -0.1526 0.1297 0.1271 -0.1404 0.1416 0.1374 -0.1818 0.1395 0.1698 -0.2227 -0.1264 -0.1932 -0.1906 -0.2231 -0.1644 -0.1589 -0.1358 -0.1970 -0.1813 -0.1401 -0.1984 0.1735 0.1247 0.1317 -0.2399 -0.1480 -0.1687 -0.1990 -0.1074 -0.1935 -0.1088 -0.1883 -0.1477 -0.1351 -0.1866 -0.1211 -0.1687 -0.1542 -0.1193 0.1315 -0.1456 -0.1328 -0.1255 0.1583 -0.1490 0.1361 -0.1609 -0.1695 -0.1437 -0.1839 -0.1664 -0.1975 0.1541 -0.1164 -0.1548 -0.1314 -0.1708 -0.1740 -0.1580 -0.1603 -0.1611 -0.1565 -0.1956 -0.1701 -0.1745 -0.1715 -0.2104 -0.1738 -0.1040 -0.2415 -0.2179 0.1432 -0.1757 -0.2884 -0.1480 -0.2127 -0.1659 -0.1737 -0.1259 0.1765 -0.2020 0.1168 -0.1123 -0.1688 -0.1907 -0.1620 -0.1530 -0.1401 -0.1296 -0.1174 -0.1954 -0.1653 -0.2013 -0.1660 0.1282 -0.1876 -0.1144 -0.1552 0.1338 -0.2493 -0.1411 -0.1300 -0.1037 -0.2044 -0.1458 -0.1860 -0.1961 -0.1615 -0.2103 -0.1281 -0.1350 -0.1446 -0.2360 -0.2317 -0.2375 -0.1828 -0.1328 -0.1368 -0.2190 -0.2195 -0.0909 -0.1724 -0.2202 -0.1802 -0.1101 -0.1556 -0.2256 -0.1545 -0.1361 -0.2508 -0.2344 -0.1864 -0.0867 -0.1332 -0.2087 -0.1850 -0.1848 -0.1701 -0.1987 -0.1422 -0.2064 0.1401 -0.1773 -0.2422 -0.2298 -0.2465 -0.1511 -0.2567 -0.1843 -0.1968 -0.2618 0.1455 -0.1658 -0.2206 -0.1675 -0.1465 -0.1599 -0.2113 -0.2097 -0.1686 -0.1213 -0.1008 -0.1462 -0.1751 -0.2064 -0.0968 -0.1879 -0.1304 -0.1530 -0.2486 -0.1302 -0.1552 -0.1889 -0.1814 -0.2112 -0.1296 -0.2083 -0.1586 -0.1239 -0.1945 -0.2202 -0.2315 -0.1097 -0.1419 -0.1265 -0.2028 -0.2345 -0.1715 -0.1379 -0.1811 -0.2127 -0.1754 -0.1356 -0.1297 -0.1262 -0.1267 -0.0882 -0.1321 0.1413 -0.1618 -0.1039 -0.2265 0.1132 0.1395 -0.1958 0.1277 0.1598 -0.1859 -0.2034 -0.1279 -0.1221 -0.1131 -0.1721 -0.2464 -0.3024 -0.1490 -0.1007 0.1445 -0.1878 -0.1273 0.1161 -0.1967 -0.1709 -0.1360 -0.1845 -0.1675 -0.1754 -0.1987 0.1040 -0.2343 -0.1400 -0.1745 -0.2020 -0.1403 -0.1116 -0.1228 -0.1593 -0.1485 -0.1338 0.1267 -0.1552 -0.1053 -0.1932 -0.2403 -0.2092 -0.1338 0.2076 -0.1871 -0.1957 -0.1012 -0.1596 -0.1916 -0.2211 -0.1735 -0.1428 -0.2290 -0.2249 -0.1869 -0.1268 -0.1243 0.1234 -0.2405 -0.1807 -0.1241 -0.2108 -0.2059 0.1175 -0.1378 -0.2451 -0.1734 -0.1066 -0.1559 -0.1983 -0.1817 -0.2134 -0.1111 -0.1569 -0.1160 0.1220 -0.1734 -0.1516 -0.1367 -0.1399 -0.2782 -0.2172 0.1149 -0.1420 -0.2219 0.1047 -0.2026 -0.1546 -0.1170 -0.1506 -0.1795 -0.1596 -0.1200 0.1277 -0.2130 -0.2367 -0.1850 -0.1281 -0.1779 -0.2246 -0.1701 -0.0860 -0.1434 -0.1171 -0.1203 -0.1781 -0.1570 -0.1708 -0.2055 -0.2229 -0.2056 -0.1917 -0.2025 -0.1740 -0.0969 -0.1688 -0.1390 -0.1719 -0.1589 -0.1804 -0.1330 -0.2161 -0.1182 -0.1446 -0.1609 0.1107 -0.1589 0.1239 -0.1929 -0.1835 -0.1688 -0.1993 -0.1677 0.1702 -0.1782 -0.1027 -0.1653 -0.1595 -0.1943 -0.1801 -0.2088 -0.1750 -0.1424 -0.1170 -0.1323 -0.1831 -0.1167 -0.0966 -0.1469 -0.2182 -0.1998 0.1408 -0.1199 -0.1800 -0.1606 -0.2671 -0.2388 -0.1353 -0.1451 -0.1578 -0.1664 -0.2146 -0.1870 -0.1750 -0.1668 -0.1990 -0.2613 0.1377 -0.1873 -0.1121 0.1963 0.1136 0.1993 -0.1491 -0.1225 -0.1685 -0.1395 -0.1828 -0.1965 -0.1569 -0.1306 -0.1665 -0.1299 -0.1783 -0.1561 0.1037 -0.1072 -0.1579 -0.1291 -0.2095 -0.1697 -0.1374 -0.1627 -0.1739 0.1589 0.1598 -0.1704 -0.1041 -0.2005 -0.1998 -0.1873 -0.2481 -0.1102 -0.1724 -0.1960 -0.2624 -0.1267 0.0993 -0.1568 -0.1580 -0.1047 0.1302 0.1002 -0.1487 -0.2255 -0.1582 -0.2008 -0.1668 -0.1414 -0.1979 -0.2633 0.1064 -0.1130 -0.1409 -0.2239 -0.1496 -0.1084 -0.1732 -0.1812 -0.2007 -0.1357 -0.2226 -0.1367 -0.1536 -0.1800 -0.1641 -0.1875 -0.1553 -0.1633 -0.1488 -0.1494 -0.1447 0.1532 -0.1580 0.1217 -0.1213 -0.1067 -0.2495 -0.2137 -0.1496 -0.1775 0.1143 -0.1784 -0.2283 -0.2419 -0.1288 -0.1558 -0.1520 -0.1512 -0.1700 0.1064 -0.1712 -0.2047 0.1467 -0.0671 -0.1609 0.1518 -0.1534 -0.1104 -0.1736 -0.2679 -0.1025 -0.1369 -0.1616 -0.1802 -0.2179 -0.2235 -0.1699 0.1384 -0.1170 -0.1470 -0.1213 0.1400 0.1478 0.1378 -0.1625 -0.1433 -0.1217 -0.1964 -0.1814 -0.1693 0.1145 -0.1603 0.1261 0.1647 -0.2841 -0.1616 -0.1194 -0.2056 -0.1249 -0.2266 -0.1880 -0.1263 -0.2128 0.1189 -0.1407 -0.1631 -0.1521 0.1110 -0.1508 -0.1765 -0.1837 0.1502 0.1215 -0.1542 -0.2590 -0.1201 -0.1159 -0.1359 0.1339 -0.1670 -0.2002 0.1859 -0.1938 -0.1441 -0.1338 0.1342 -0.1886 -0.1921 -0.1346 -0.1323 -0.1207 -0.1895 -0.1806 -0.1194 -0.1285 -0.1377 -0.1967 -0.2131 0.1726 -0.2053 0.1669 -0.1680 0.1446 0.1189 -0.2480 -0.1988 -0.1658 -0.1223 -0.1935 -0.1636 -0.2201 -0.1479 0.1421 -0.1823 -0.1819 -0.1561 0.1582 -0.1291 -0.1189 -0.1702 -0.1992 -0.1296 0.1656 -0.2272 -0.1615 -0.1625 -0.1218 -0.1800 -0.1616 -0.1454 -0.2066 -0.1206 -0.1749 -0.1712 -0.2284 -0.1975 -0.2009 -0.1986 -0.2146 0.0961 -0.1569 0.1846 -0.1466 -0.2050 0.0980 -0.1397 -0.1486 -0.0909 -0.2374 -0.1617 -0.1326 -0.2500 -0.1680 -0.1292 0.1777 -0.2503 -0.1627 -0.1166 -0.2359 -0.1819 -0.2183 -0.0941 -0.1429 -0.1555 -0.1506 -0.2209 -0.1940 -0.1940 -0.2265 -0.1610 -0.1506 -0.1613 0.1585 -0.1591 -0.1184 -0.2023 -0.2206 -0.1902 -0.2278 -0.2401 -0.1193 -0.1257 -0.1612 -0.1626 0.1192 -0.1564 -0.1169 -0.2016 0.1669 -0.1307 -0.1806 -0.1547 -0.2011 -0.1039 -0.1787 -0.1852 -0.2000 -0.1545 -0.2321 -0.2425 -0.2158 -0.1840 -0.1486 -0.1933 -0.2694 -0.1313 -0.1573 -0.2063 -0.2216 -0.1571 -0.2457 -0.1893 -0.1491 -0.2060 -0.2805 -0.1731 -0.1172 -0.2375 -0.1422 -0.1277 -0.1510 -0.1937 -0.1047 -0.1984 -0.2666 -0.1914 0.0999 -0.1879 -0.2099 0.1644 -0.2056 -0.2163 -0.1901 -0.1482 -0.2101 0.0830 -0.2777 0.1431 0.1257 -0.1807 -0.1827 -0.2422 0.1694 0.0918 -0.2341 -0.0985 -0.1042 -0.1436 -0.1718 -0.1787 -0.1609 -0.2161 -0.1779 -0.1394 -0.1130 -0.2088 0.1234 -0.2418 -0.2233 -0.1808 -0.1983 -0.1865 -0.1346 -0.2464 -0.1800 -0.2269 0.1178 -0.1258 -0.2128 -0.1651 -0.2434 -0.0992 -0.1528 -0.1894 -0.1401 -0.1867 -0.0857 -0.1856 -0.1567 -0.1376 -0.1141 -0.1852 0.1059 -0.1998 -0.1565 0.1287 -0.1781 -0.0992 -0.2095 -0.1692 -0.1868 -0.1486 -0.2109 -0.1958 0.1075 -0.1688 -0.1621 -0.1455 -0.1350 -0.2450 -0.2215 -0.0968 0.0947 -0.1358 -0.2248 -0.2284 -0.1036 -0.1171 -0.2136 -0.1555 -0.1270 -0.1097 -0.1885 -0.2854 -0.1279 0.1364 0.1368 0.1402 0.1592 -0.1084 -0.1601" HIT_INDICES="46 59 111 143 244 262 298 447 511 541 569 572 595 663 687 789 808 810 812 816 820 886 890 916 940 960 962 973 992 1054 1061 1127 1136 1146 1156 1161 1188 1189 1210 1216 1225 1227 1228 1262 1276 1312 1317 1322 1327 1337 1343 1353 1357 1362 1374 1393 1395 1400 1408 1415 1425 1427 1436 1455 1460 1479 1486 1490 1501 1527 1552 1560 1622 1629 1633 1642 1651 1659 1660 1670 1680 1691 1731 1740 1784 1826 1840 1892 1930 1970 1974 1994 2000 2001 2005 2012 2018 2021 2025 2059 2075 2094 2107 2117 2127 2161 2171 2183 2192 2201 2206 2212 2217 2236 2245 2255 2266 2269 2301 2307 2324 2349 2362 2364 2375 2442 2444 2476 2487 2508 2512 2532 2563 2580 2643 2672 2677 2736 2772 2823 2824 2856 2878 2881 2889 2937" ES_PROFILE="-0.0013 0.0084 0.0035 0.0049 -0.0190 -0.0145 -0.0165 -0.0590 -0.0728 -0.0750 -0.0766 -0.0697 -0.0699 -0.0862 -0.0874 -0.1164 -0.1169 -0.1115 -0.1061 -0.1014 -0.0968 -0.1140 -0.1098 -0.1134 -0.1164 -0.1181 -0.1136 -0.1122 -0.1138 -0.1305 -0.1282 -0.1465 -0.1451 -0.1441 -0.1430 -0.1402 -0.1449 -0.1407 -0.1433 -0.1408 -0.1392 -0.1352 -0.1309 -0.1379 -0.1380 -0.1456 -0.1426 -0.1395 -0.1364 -0.1350 -0.1322 -0.1307 -0.1272 -0.1241 -0.1233 -0.1249 -0.1206 -0.1174 -0.1152 -0.1126 -0.1111 -0.1067 -0.1048 -0.1063 -0.1030 -0.1044 -0.1017 -0.0980 -0.0966 -0.1004 -0.1037 -0.1012 -0.1172 -0.1141 -0.1100 -0.1076 -0.1052 -0.1024 -0.0972 -0.0950 -0.0929 -0.0910 -0.0990 -0.0963 -0.1056 -0.1140 -0.1127 -0.1245 -0.1312 -0.1386 -0.1335 -0.1338 -0.1293 -0.1231 -0.1179 -0.1136 -0.1091 -0.1035 -0.0982 -0.1031 -0.1017 -0.1014 -0.0989 -0.0953 -0.0917 -0.0963 -0.0924 -0.0893 -0.0850 -0.0807 -0.0751 -0.0697 -0.0640 -0.0629 -0.0584 -0.0542 -0.0502 -0.0435 -0.0466 -0.0407 -0.0385 -0.0389 -0.0350 -0.0274 -0.0227 -0.0370 -0.0287 -0.0307 -0.0253 -0.0232 -0.0151 -0.0124 -0.0132 -0.0090 -0.0200 -0.0189 -0.0094 -0.0175 -0.0171 -0.0209 -0.0074 -0.0035 0.0046 0.0196 0.0330 0.0352" RANK_AT_ES="1126.0000" RANK_SCORE_AT_ES="-0.5044"/>
  <DTG RANKED_LIST="Lactate high vs low_Ranked.rnk" TEMPLATE="na_as_pre_ranked" GENESET="gene_sets.gmt#TABULA_MURIS_SENIS_MARROW_PROERYTHROBLAST_AGEING" ES="-0.2475" NES="-0.8628" NP="0.6274" FDR="0.8271" FWER="1.0000" RND_ES="-0.4070 0.2619 0.2196 -0.3511 -0.2305 0.1413 -0.4647 -0.4102 -0.3234 -0.2557 0.2323 -0.1824 0.2865 0.2127 0.2316 -0.3903 -0.2039 -0.2632 0.3416 -0.4153 0.2843 -0.1367 -0.1753 0.2191 -0.3752 0.1752 0.2628 0.1900 -0.1785 -0.3598 0.3060 -0.2168 -0.3254 -0.3440 0.3134 0.2708 -0.2252 0.1725 -0.1272 -0.2650 0.2605 0.2924 -0.2048 0.2580 -0.2570 -0.2469 -0.1604 -0.2233 -0.3044 -0.1410 0.1732 0.1374 -0.4133 -0.2921 0.2025 -0.4902 -0.3409 -0.2736 -0.2834 0.1307 -0.2393 -0.3322 0.1687 -0.3243 -0.4053 -0.2310 -0.3354 -0.2054 -0.2929 0.2229 -0.1991 0.3833 -0.3883 -0.2225 0.2589 -0.2180 -0.3613 -0.1607 0.2473 -0.2531 -0.1851 -0.3256 0.2880 0.3763 0.2160 0.2921 0.2543 0.1908 -0.3710 0.1638 0.1579 -0.2219 0.1376 0.1911 -0.2711 -0.1986 0.2348 0.2185 -0.1697 0.2274 -0.2042 -0.2492 0.3290 -0.3295 -0.2627 -0.3907 0.2265 -0.2121 -0.1700 -0.2394 -0.2768 -0.4153 -0.3704 -0.2883 -0.3703 -0.3427 -0.1613 -0.4365 -0.2922 -0.3437 -0.2367 -0.2538 -0.3473 -0.1964 -0.2214 -0.4261 -0.2013 -0.2316 0.2685 0.2230 -0.3919 0.2755 -0.4154 -0.4895 -0.3426 -0.3041 -0.2759 -0.2669 -0.2819 -0.1353 0.3068 0.3601 0.3237 0.3305 -0.4672 0.2631 0.1648 -0.2951 -0.2248 -0.1819 -0.2769 -0.4080 -0.1981 0.2159 -0.1813 -0.1793 0.1644 0.4449 -0.3681 -0.2697 -0.1670 -0.3220 0.1958 0.1528 0.3986 -0.2925 -0.3154 -0.1447 -0.3800 0.1674 0.3285 -0.4510 -0.2156 -0.4597 0.3387 0.1622 -0.3180 0.2688 -0.2594 -0.4129 -0.2987 -0.2848 0.2072 -0.2565 -0.2829 0.3403 0.2792 0.2675 -0.2139 0.2088 0.3437 -0.2977 0.3351 0.1868 -0.2264 -0.2626 -0.3939 -0.2205 -0.2102 -0.1386 -0.3616 -0.2002 0.1465 -0.2109 -0.2911 -0.2164 -0.2989 0.3330 0.2301 0.1897 -0.2215 -0.1912 -0.1892 -0.3991 -0.3286 0.2284 0.2178 -0.1657 0.3623 -0.2615 0.2352 -0.4482 -0.4422 -0.2255 0.2835 -0.3129 0.1760 -0.4555 0.3642 -0.2828 0.1716 0.1936 0.2477 0.3672 0.4199 0.3374 -0.3234 -0.3121 0.2441 -0.3549 -0.4031 0.2185 0.2902 0.2280 0.3819 0.3995 -0.3135 0.2830 0.2331 -0.2216 -0.2970 -0.2797 -0.1516 -0.2794 -0.2259 0.3866 0.2832 -0.2922 -0.2644 -0.4005 0.2573 -0.2051 -0.2325 -0.3581 0.2783 -0.2829 -0.3261 0.1909 0.3232 -0.1608 0.2399 0.2190 -0.1237 0.1653 0.2188 0.2043 -0.3629 -0.2359 0.2610 -0.1085 0.1578 0.1641 -0.1867 0.1943 -0.3070 0.2370 0.1900 0.2075 -0.1122 -0.2153 0.4205 -0.1788 -0.3110 -0.5689 -0.4122 -0.1652 -0.1921 0.3061 0.1926 0.2093 0.1417 0.3795 -0.3054 0.2887 -0.2130 0.2426 -0.2150 -0.2839 0.3020 0.1493 0.2784 -0.2111 -0.2438 -0.2685 -0.1779 0.1472 -0.2744 -0.3172 0.2874 -0.2770 0.1633 -0.2100 0.1625 0.1456 0.1321 -0.3275 -0.1971 0.3544 -0.2809 0.4814 -0.2884 0.1969 -0.2823 0.1600 -0.2185 0.2447 0.2388 -0.2101 -0.3091 0.2892 -0.3208 0.2095 -0.2858 -0.2816 -0.3537 0.2011 -0.3913 -0.2008 -0.2908 0.3921 -0.3652 -0.4282 -0.1859 -0.3213 -0.2881 0.1990 -0.2635 -0.3412 -0.2939 -0.3212 -0.2921 -0.3970 -0.1733 -0.3245 -0.3359 -0.3568 0.2076 -0.2798 -0.2347 -0.4282 -0.3224 0.1194 -0.2423 0.2638 0.2466 -0.1928 -0.2794 0.2924 -0.1326 -0.3730 -0.2892 -0.3869 -0.3604 -0.2907 -0.1893 0.4359 0.2319 -0.2328 -0.3110 -0.1402 -0.1703 -0.3062 -0.2264 0.3299 -0.2248 0.2943 0.4465 0.2441 -0.2859 0.1613 0.2365 -0.3506 -0.3214 0.2332 -0.1577 -0.2456 -0.1659 -0.1397 -0.2026 -0.3328 -0.2949 -0.4446 -0.3117 -0.3069 0.2952 0.3081 0.2817 0.2554 0.1950 -0.2332 -0.2082 -0.2038 -0.1653 -0.2585 -0.2370 -0.2478 -0.2652 -0.2114 0.2606 -0.2381 -0.2167 -0.1713 -0.4057 -0.2653 -0.2253 -0.5110 0.2380 0.2735 0.3316 -0.2555 -0.4384 -0.2390 0.2519 0.1647 0.2691 -0.3419 -0.2619 -0.3770 -0.3200 -0.3368 -0.3797 0.2781 -0.2279 -0.2243 -0.2702 0.2148 -0.4344 0.3916 -0.2620 0.2434 0.2579 0.2064 -0.2191 0.2510 -0.1360 0.1797 -0.3498 -0.2790 -0.4162 -0.2604 -0.3758 -0.3406 -0.2822 -0.2997 0.3328 -0.2361 -0.2770 0.3221 -0.4312 -0.5445 0.3109 -0.2657 -0.3038 -0.2971 0.2227 -0.2955 -0.2313 -0.3073 -0.2001 0.1647 -0.3247 -0.3575 -0.1789 0.2828 -0.2957 -0.4100 -0.2840 0.4170 0.2455 0.1873 0.1962 -0.3682 0.2944 0.2776 -0.3773 0.2477 -0.4531 -0.1381 -0.2236 0.2709 -0.3411 -0.4066 0.2885 -0.3087 -0.3085 0.1991 0.1745 -0.3719 -0.2448 0.1870 -0.1486 -0.2483 -0.1865 0.2071 -0.2078 -0.3843 -0.3323 0.2749 -0.3050 0.2263 -0.2205 -0.1986 0.1997 -0.4070 -0.3165 0.3205 0.2960 -0.2083 0.4241 -0.3569 0.1749 -0.2750 0.2098 0.2179 -0.2167 -0.2004 -0.3109 -0.3641 -0.4493 -0.3800 0.2943 0.3775 -0.1396 -0.3053 -0.4066 -0.2431 0.1429 -0.4940 -0.2665 -0.2323 -0.2813 -0.3112 -0.4068 0.2996 -0.3293 -0.3037 -0.1439 0.2490 -0.2111 0.2782 -0.3081 -0.3076 0.1954 -0.2556 0.1819 -0.1695 -0.1663 -0.2194 -0.4765 0.1963 -0.4000 -0.2386 -0.2529 -0.3307 0.2221 -0.2755 -0.4583 0.1897 -0.2197 -0.3488 -0.2212 0.2319 -0.2268 0.3676 0.2058 -0.4027 -0.2169 -0.4605 0.1643 -0.3996 -0.2667 -0.1625 -0.1987 -0.3354 -0.2273 0.1432 -0.1842 -0.4386 -0.2022 -0.3907 0.1478 0.3264 -0.2929 0.3163 -0.3503 -0.3444 0.2756 -0.5246 -0.4974 -0.3653 -0.1541 -0.3330 -0.3349 -0.2296 -0.3014 -0.4800 -0.2295 -0.3511 0.4778 0.1762 0.2427 0.1631 -0.2321 -0.2478 0.2975 -0.3249 -0.1576 -0.3960 -0.1730 -0.2948 -0.4067 -0.2565 0.1217 -0.1812 -0.3016 -0.3456 -0.3305 -0.2418 0.2110 0.1677 0.2175 -0.3848 -0.3062 0.4451 0.1459 0.2577 0.3626 -0.1693 0.4538 0.4661 -0.2694 0.1356 0.2619 -0.1872 -0.1060 0.3002 0.2459 0.4073 -0.3121 -0.2934 -0.2747 -0.2785 -0.2911 0.3069 -0.2182 0.3029 -0.1805 -0.3284 -0.3171 -0.2039 -0.2788 -0.3682 -0.2759 0.2376 -0.4294 -0.2472 -0.1531 -0.3192 0.1678 -0.2476 -0.2033 0.4061 0.4061 -0.2028 -0.2312 0.2812 -0.4564 0.1937 0.1577 -0.4124 0.1096 -0.2651 -0.2049 -0.1488 -0.3680 -0.4952 -0.5128 0.1999 -0.2003 -0.3075 -0.1980 -0.3807 -0.3595 -0.2795 -0.4259 0.3972 -0.1895 -0.3597 0.1300 0.1905 -0.3320 0.1558 0.2107 0.1816 -0.3218 -0.1804 0.2950 -0.4613 0.3978 0.2527 -0.3341 0.2922 0.1543 -0.3715 -0.2094 -0.2097 0.3124 -0.1950 -0.4912 -0.1998 0.1495 -0.3892 -0.3586 0.2401 0.1590 -0.2782 -0.1781 0.1956 0.2786 0.2713 -0.1861 0.3777 0.1635 -0.1643 0.1764 0.3442 -0.3369 0.3639 -0.1437 -0.2832 -0.5304 -0.1834 -0.4520 0.1633 -0.2997 0.3938 -0.2869 0.1984 0.2165 -0.1443 -0.3007 -0.3565 -0.2289 -0.3257 0.2684 -0.1978 -0.4119 -0.2684 -0.1941 -0.2400 -0.1947 -0.3738 0.1997 -0.2927 -0.1444 -0.3183 -0.2190 -0.1645 0.3531 0.2205 -0.3139 0.2960 -0.1897 0.4009 0.2096 -0.2299 -0.5058 0.2429 -0.3175 -0.3231 -0.3568 0.2475 -0.2566 -0.3782 0.2043 -0.3301 -0.3613 -0.2867 -0.2297 -0.1993 0.2253 0.2931 0.4088 0.1833 0.3076 -0.4061 -0.1988 0.1835 -0.2710 0.1584 0.1811 0.1743 -0.4524 -0.2165 0.1981 0.1343 0.2888 0.2315 -0.2181 -0.2863 0.1450 -0.2664 -0.1942 -0.3754 -0.2569 0.2265 0.1438 -0.4669 -0.1866 -0.3302 0.2588 -0.3153 -0.1514 -0.2284 0.2090 -0.3121 -0.1953 -0.2294 -0.2593 0.1738 -0.3543 0.1635 0.2536 -0.2252 0.2185 -0.3382 -0.2138 -0.1774 -0.1549 -0.2614 -0.3066 0.2017 -0.3931 -0.3933 -0.1629 -0.1853 -0.4660 0.2724 -0.2076 -0.4413 0.1735 -0.2282 0.2139 -0.3187 0.2414 0.1558 -0.3144 -0.1915 0.1799 0.3199 0.1875 0.3980 -0.3291 0.2904 -0.2640 -0.3744 0.1431 -0.3359 -0.2246 0.2914 -0.4325 -0.1507 0.1892 0.4292 -0.1976 -0.1938 -0.2096 -0.3235 -0.2249 -0.1939 -0.3024 -0.3407 -0.2921 -0.2840 -0.3217 0.2830 -0.2053 -0.1953 -0.3507 -0.3500 -0.2067 0.2487 -0.2367 -0.3773 0.1769 -0.3528 -0.2110 -0.3058 0.1799 -0.3196 -0.2796 -0.3738 -0.3354 -0.4281 -0.2298 -0.2073 -0.3104 -0.3056 0.1890 -0.1585 0.1823 0.1987 -0.6269 -0.2537 0.2144 -0.2855 -0.3508 -0.2240 -0.2535 -0.2607 -0.2002 0.2746 -0.3630 0.2236 -0.4132 0.3229 0.2595 0.1479 -0.2086 -0.2089 -0.2018 0.1987 0.1547 -0.1834 -0.2580 0.2769 0.2956 -0.2973 -0.3371 -0.3576 0.2845 -0.2476 0.2143 -0.3051 -0.3363 -0.3370 0.2352 -0.3096 -0.3283 -0.2629 0.3050 -0.2967 0.2803 0.3121 0.2766 -0.3427 -0.2154 0.2062 -0.3784 0.3408 0.1931 -0.2518 0.2549 0.2659 0.3893 -0.3676 0.1357 0.1670 0.2305 -0.3380 -0.2866 -0.2372 -0.2910 -0.3930 -0.4498 -0.2498 0.1180 -0.2217 -0.3413 -0.2151" HIT_INDICES="119 191 402 554 655 711 724 1262 1347 1372 1487 1558 2175 2385 2702 3035" ES_PROFILE="0.0464 0.1005 0.0924 0.0953 0.1096 0.1362 0.1766 0.0288 0.0319 0.0551 0.0499 0.0605 -0.0959 -0.1094 -0.1377 0.0013" RANK_AT_ES="3034.0000" RANK_SCORE_AT_ES="-4.2442"/>
  <DTG RANKED_LIST="Lactate high vs low_Ranked.rnk" TEMPLATE="na_as_pre_ranked" GENESET="gene_sets.gmt#DESCARTES_ORGANOGENESIS_PRIMITIVE_ERYTHROID_LINEAGE" ES="-0.1290" NES="-0.7273" NP="0.8654" FDR="1.0000" FWER="1.0000" RND_ES="-0.1842 0.1579 -0.1850 -0.2495 -0.1364 -0.1471 -0.1514 -0.1860 -0.1784 -0.2015 -0.2607 -0.1420 -0.1661 -0.1561 -0.2097 -0.2181 -0.2039 -0.1067 0.1838 0.1469 -0.1868 -0.1581 -0.2176 -0.1723 -0.1310 -0.1443 -0.2439 -0.1470 -0.1504 -0.1893 -0.2271 -0.1495 -0.1865 -0.1850 -0.1496 -0.1965 -0.1274 -0.1169 0.0701 -0.2626 0.1130 -0.1909 -0.2360 -0.1317 -0.2009 0.1591 -0.1654 0.1455 0.1400 0.1159 0.1555 -0.2401 -0.2249 -0.2574 -0.2225 -0.1856 -0.1863 0.0874 -0.2220 -0.1990 0.1191 0.1772 -0.1651 -0.2088 -0.2226 -0.2475 -0.1005 -0.2416 -0.1338 -0.0905 -0.1869 -0.2642 -0.1643 -0.2240 -0.1337 -0.1964 -0.1347 0.1108 -0.1902 -0.2365 -0.1498 -0.2227 -0.2882 0.1532 -0.1969 -0.2251 -0.1430 0.1165 0.1682 0.1374 -0.1382 -0.1449 -0.1800 -0.1490 0.1219 -0.2604 -0.1758 -0.1760 -0.1552 -0.0991 -0.2092 -0.1463 -0.2527 -0.1023 -0.1726 -0.2566 -0.1278 -0.2762 -0.1840 0.1469 -0.1949 -0.2398 -0.2006 0.1408 -0.1949 -0.1485 -0.1540 -0.1764 -0.1954 0.0772 0.1213 -0.1557 -0.1777 -0.2240 -0.1684 -0.1494 -0.1861 -0.1851 -0.1406 0.1640 0.2006 -0.1775 0.0974 -0.2074 -0.3371 -0.1265 -0.1848 -0.2724 -0.1316 -0.2026 -0.1752 -0.2064 -0.1577 -0.2528 0.1573 -0.2588 -0.1925 -0.1536 -0.1273 0.1248 0.1464 -0.1929 -0.2085 -0.1631 -0.0929 -0.1611 -0.1608 -0.1558 -0.1051 -0.2268 -0.1619 0.1036 -0.1513 0.1167 0.1917 -0.1943 0.1685 -0.2109 -0.1913 -0.1382 -0.1939 -0.1737 0.1251 -0.1755 -0.2093 -0.1354 -0.1292 -0.1085 -0.1074 -0.1461 -0.1814 0.1550 -0.0979 -0.1767 -0.2648 -0.1716 -0.0973 0.1114 -0.1324 -0.1474 -0.1731 -0.2411 -0.1772 -0.1584 -0.1494 -0.2121 -0.1400 -0.1357 0.1449 -0.1440 -0.1945 -0.1491 0.0849 -0.1365 -0.1999 0.1650 -0.2420 -0.3061 -0.1194 -0.1744 -0.2146 -0.1595 -0.1134 -0.1849 -0.1613 0.1248 -0.1306 -0.2424 -0.2016 -0.2148 0.1436 0.1051 -0.1088 -0.1708 -0.1552 -0.2505 -0.1825 -0.1273 -0.1565 0.1949 -0.2192 -0.1738 -0.1542 -0.1669 0.1052 -0.2295 0.1341 -0.1341 0.1525 -0.1174 -0.1600 -0.1264 -0.1462 -0.1288 -0.1943 -0.2483 -0.1227 -0.1788 0.1355 -0.2067 -0.1104 0.1738 -0.1570 0.1777 0.1328 -0.1413 -0.1425 -0.1721 0.1349 -0.1463 -0.1555 -0.1646 -0.1270 0.1671 -0.1452 -0.2111 -0.2125 -0.2114 -0.1807 -0.2141 -0.1640 0.1254 0.0939 -0.1266 -0.1567 0.1199 -0.2657 -0.1898 -0.1684 0.1544 -0.2414 -0.2087 -0.1343 -0.2394 -0.1293 -0.1366 -0.1302 0.1827 -0.1223 0.1395 -0.1755 -0.2303 -0.2247 -0.1871 -0.1184 0.1484 -0.2738 -0.2110 -0.1665 0.1384 -0.1521 -0.2179 -0.2758 -0.2001 -0.1482 -0.2282 -0.1522 0.1337 -0.2097 0.0812 0.2196 -0.1096 -0.1173 -0.2664 -0.1231 -0.1728 0.2146 0.1821 -0.1409 -0.1775 -0.1612 -0.1047 0.1523 -0.1569 -0.1231 -0.2042 -0.1219 -0.1606 0.1447 -0.2371 0.1541 -0.2398 -0.1896 -0.1289 -0.1616 -0.2116 -0.1381 -0.1354 -0.1458 -0.1327 -0.1688 -0.1628 0.1463 -0.2232 -0.1616 -0.2168 -0.2225 -0.1924 -0.1120 -0.1590 -0.1538 -0.2002 -0.1687 0.0929 -0.2270 0.1408 -0.1587 -0.2088 -0.1605 -0.1767 -0.1510 -0.1508 -0.1272 -0.2404 -0.2139 0.0811 0.1447 -0.1370 -0.1514 -0.3010 -0.1085 0.1217 -0.1482 0.1198 -0.1864 -0.1620 -0.1461 -0.2228 -0.1814 0.1785 -0.1627 -0.1707 -0.2305 -0.1825 -0.1301 -0.1277 -0.1160 0.1247 -0.1190 -0.1413 -0.1975 -0.2200 -0.2070 -0.1075 -0.1693 -0.2099 -0.1204 -0.1878 -0.1205 -0.1850 -0.1102 -0.1738 -0.1880 -0.2432 -0.2018 -0.1443 -0.1532 -0.2159 0.1153 -0.1291 -0.1723 -0.2207 -0.2987 0.1097 -0.1585 -0.1543 -0.1797 -0.1299 -0.1828 -0.1847 -0.1791 -0.2350 -0.1447 0.1481 0.1488 -0.2420 0.1575 -0.1430 -0.2105 0.1714 0.1437 0.1924 -0.2401 0.2058 -0.2334 -0.1419 0.1705 -0.1351 -0.1465 -0.2477 -0.1878 -0.1265 -0.1395 -0.2330 -0.1363 -0.1519 -0.1707 -0.1416 0.1099 -0.2438 -0.1906 -0.1774 -0.1284 -0.2245 -0.1241 -0.1540 -0.1294 -0.2072 -0.1762 -0.1384 0.1212 -0.2239 0.1597 -0.1912 -0.1769 -0.1829 -0.1811 -0.1897 -0.2253 -0.2180 -0.1517 -0.3219 -0.2057 -0.1337 -0.1796 -0.1817 -0.1459 -0.2653 -0.1993 -0.0975 -0.1144 -0.1904 -0.2267 -0.1413 0.1414 -0.1801 -0.1859 -0.1510 -0.1248 -0.1776 -0.1113 0.1485 -0.1716 -0.2062 -0.1241 -0.1236 -0.1967 -0.1031 -0.2482 -0.2052 -0.1676 -0.2123 -0.1641 0.1264 -0.1893 -0.1591 -0.1807 -0.2542 0.1202 -0.1913 -0.1213 -0.1788 -0.2314 -0.1060 -0.2089 -0.1359 -0.1253 -0.2483 -0.2277 -0.1454 -0.1177 -0.1912 -0.1609 -0.1284 0.1889 -0.1235 0.1945 -0.1877 -0.1613 -0.2688 -0.1392 -0.2267 -0.1767 -0.1524 -0.2579 -0.1656 -0.2447 -0.2104 -0.1820 -0.1720 -0.1423 -0.2645 -0.1653 -0.1379 -0.1154 -0.2016 0.1385 0.1399 -0.1585 -0.2007 -0.2023 -0.1020 -0.1907 -0.1120 -0.1605 0.1319 -0.1721 -0.1811 0.1691 -0.1248 -0.1803 0.1549 0.1729 0.1234 -0.2111 -0.2318 -0.1889 -0.1244 -0.1942 -0.1903 -0.1015 -0.2123 -0.1891 -0.1685 -0.2352 -0.1000 -0.2573 -0.1970 -0.2468 -0.2044 -0.1477 -0.2208 -0.2737 -0.1233 -0.1744 -0.1460 -0.1335 -0.1970 0.1463 0.0907 -0.1368 0.1621 -0.1717 -0.1984 -0.1720 -0.1481 -0.2460 -0.1151 -0.1673 -0.1305 -0.2012 -0.1696 -0.1810 -0.2191 -0.2234 -0.1722 -0.1716 -0.1757 -0.1595 -0.1671 -0.1470 0.1290 -0.1459 -0.1872 -0.1048 -0.1880 0.1841 0.1769 -0.1668 -0.1615 0.1108 -0.2493 0.1394 -0.1814 -0.1764 -0.1567 -0.1634 -0.1842 -0.1478 -0.2133 -0.1529 0.1387 -0.2095 0.1056 0.1178 -0.2083 -0.2119 0.1202 -0.1852 -0.1290 -0.0955 -0.1355 -0.2429 -0.1392 -0.2010 -0.1804 0.1492 -0.2095 -0.1745 -0.2575 -0.1699 -0.1650 -0.1886 -0.1268 -0.1541 -0.2469 -0.1609 0.1021 -0.1196 0.1178 -0.1341 0.1447 -0.1759 -0.1936 0.1806 -0.1935 -0.1900 -0.1651 0.1192 -0.1789 -0.2205 -0.0927 -0.2369 -0.1904 -0.1926 -0.1324 0.1659 -0.1749 -0.1404 -0.1721 -0.2216 -0.2354 -0.1274 -0.2443 0.1219 -0.2235 -0.1933 0.1800 0.1512 -0.1714 0.1774 -0.2466 -0.1463 -0.1740 -0.1202 -0.1316 -0.1119 -0.1169 -0.1676 -0.1383 -0.1344 -0.1645 -0.1455 0.1534 -0.2034 -0.1916 -0.1312 -0.1203 -0.1550 0.0934 -0.1801 -0.2128 0.1300 -0.2667 -0.1993 0.1227 -0.1342 0.1224 -0.1523 -0.1895 0.0759 -0.2092 -0.1298 -0.2075 -0.1482 0.1803 -0.2833 -0.1321 -0.1090 -0.1879 -0.1450 0.1803 -0.1046 0.1236 -0.1916 -0.1335 -0.1397 -0.2808 -0.2016 0.1664 -0.1129 -0.1581 -0.1949 -0.1742 -0.1945 0.1381 0.1258 -0.1731 -0.1028 -0.1946 -0.1927 -0.2388 0.1122 -0.1713 -0.2269 -0.0828 -0.2817 0.1131 0.1510 -0.0871 -0.1800 -0.1322 -0.2059 0.1353 -0.1661 -0.2337 -0.1417 -0.1231 -0.1816 -0.3300 -0.1307 -0.2247 0.1302 -0.1980 -0.1845 -0.1248 -0.3018 -0.1369 0.1701 -0.1552 -0.1891 -0.1784 -0.2082 -0.1869 -0.1808 -0.2062 -0.1514 -0.1044 -0.1879 -0.2087 -0.1831 -0.1259 -0.1984 -0.1911 -0.2543 -0.2321 -0.1739 -0.1994 0.1088 0.1512 -0.1676 -0.2247 0.0831 -0.1481 -0.1514 0.1479 -0.1739 -0.2067 -0.1650 -0.2595 -0.1897 -0.1743 -0.1837 -0.1453 -0.1460 -0.2408 -0.2816 -0.2644 0.1785 -0.1557 0.1631 0.1653 -0.2098 -0.0671 -0.1824 -0.1601 -0.0937 -0.1533 0.1563 -0.2399 0.1494 0.1293 -0.2172 -0.1976 0.1049 -0.1718 -0.1301 0.1031 0.1122 -0.2394 -0.1100 -0.0804 -0.1628 -0.3014 -0.1529 -0.1870 -0.1598 0.1825 -0.1653 -0.1610 -0.1572 -0.1450 -0.1172 -0.2173 -0.1274 -0.0881 -0.2399 -0.2787 0.1095 -0.2181 -0.1714 -0.1710 -0.2430 0.1718 -0.1379 -0.1875 -0.2064 -0.2241 -0.2709 -0.1611 -0.0756 -0.1185 -0.1728 -0.1263 -0.1615 -0.2706 0.0820 0.1557 -0.2822 -0.1202 -0.2259 0.1483 -0.1547 -0.2541 -0.1298 -0.1720 -0.0970 -0.1558 -0.2196 -0.1987 -0.1405 -0.1444 -0.1216 -0.1444 -0.2384 -0.1984 -0.3186 -0.1564 -0.1630 -0.1883 -0.1811 -0.2565 -0.2211 0.1114 -0.1783 -0.3000 -0.1681 -0.1774 -0.1211 0.1574 0.1994 -0.1704 -0.1415 -0.2676 -0.1835 -0.1762 -0.1773 -0.1928 -0.1661 -0.1295 -0.1973 0.2515 -0.1453 -0.1646 -0.1952 -0.1840 -0.1968 -0.1971 -0.1588 -0.1312 -0.1359 -0.1597 -0.1363 -0.1459 -0.1836 -0.1456 -0.1358 -0.1103 -0.1446 0.1765 -0.1543 -0.1695 -0.2087 0.1434 -0.1456 -0.2078 -0.1844 -0.2613 -0.2439 -0.1739 -0.2087 -0.1497 -0.1728 0.1796 0.1227 0.0896 -0.1487 -0.1538 0.1626 -0.2502 -0.1653 0.1102 0.1395 -0.1862 -0.1406 -0.1659 -0.1385 -0.1756 -0.1502 -0.0987 -0.1159 -0.1377 -0.1426 -0.2825 0.1005 -0.2280 -0.1415 -0.1531 -0.2261 0.1621 -0.2643 0.1467 0.1137 -0.1489 0.1855 0.1345 -0.1625 -0.3031 -0.2364 -0.1126 -0.2048 0.2351 -0.1542 -0.1419 -0.1827 -0.1361 -0.1948 -0.1409 -0.1592 0.1345" HIT_INDICES="51 174 178 195 262 267 294 297 299 318 483 503 517 550 569 603 604 644 666 667 674 675 683 684 696 697 715 726 746 852 858 859 873 887 936 966 1000 1047 1086 1136 1159 1197 1225 1232 1324 1392 1410 1425 1432 1433 1437 1443 1448 1449 1496 1512 1526 1560 1578 1601 1623 1660 1702 1713 1752 1757 1768 1788 1806 1809 1828 1890 2000 2047 2055 2111 2157 2181 2199 2230 2346 2358 2368 2390 2393 2411 2437 2529 2560 2570 2575 2637 2648 2668 2685 2703 2743 2770 2798 2802 2805 2808 2812 2830 2850 2902" ES_PROFILE="0.0007 -0.0264 -0.0129 -0.0041 -0.0135 -0.0019 0.0019 0.0139 0.0262 0.0324 -0.0131 -0.0094 -0.0038 -0.0049 -0.0014 -0.0035 0.0057 0.0012 0.0026 0.0113 0.0178 0.0263 0.0324 0.0409 0.0456 0.0539 0.0564 0.0611 0.0625 0.0336 0.0387 0.0455 0.0477 0.0499 0.0398 0.0360 0.0305 0.0204 0.0128 0.0013 -0.0009 -0.0082 -0.0120 -0.0086 -0.0339 -0.0510 -0.0510 -0.0499 -0.0460 -0.0401 -0.0352 -0.0310 -0.0265 -0.0205 -0.0302 -0.0292 -0.0275 -0.0326 -0.0321 -0.0332 -0.0340 -0.0397 -0.0469 -0.0435 -0.0495 -0.0440 -0.0404 -0.0398 -0.0385 -0.0321 -0.0310 -0.0444 -0.0737 -0.0813 -0.0755 -0.0859 -0.0927 -0.0918 -0.0887 -0.0898 -0.1192 -0.1129 -0.1058 -0.1027 -0.0930 -0.0884 -0.0862 -0.1056 -0.1039 -0.0949 -0.0841 -0.0919 -0.0821 -0.0750 -0.0666 -0.0583 -0.0565 -0.0496 -0.0425 -0.0270 -0.0112 0.0046 0.0202 0.0316 0.0431 0.0467" RANK_AT_ES="2345.0000" RANK_SCORE_AT_ES="-0.9572"/>
  <DTG RANKED_LIST="Lactate high vs low_Ranked.rnk" TEMPLATE="na_as_pre_ranked" GENESET="gene_sets.gmt#DESCARTES_ORGANOGENESIS_SCHWANN_CELL_PRECURSOR" ES="-0.2062" NES="-0.7048" NP="0.8151" FDR="1.0000" FWER="1.0000" RND_ES="0.2206 0.2580 -0.4089 -0.3553 0.3643 0.3396 -0.1720 -0.2824 -0.2530 -0.2698 0.3407 -0.2592 -0.4008 0.1982 -0.3325 -0.3366 0.2060 -0.3671 -0.3458 0.2236 0.1900 0.2070 -0.2458 -0.2944 -0.3977 -0.2448 -0.3562 0.3234 -0.1490 -0.3880 -0.2432 -0.4369 0.2885 -0.2468 0.4658 -0.5419 -0.1310 -0.2513 -0.3181 -0.2255 0.1848 -0.1656 -0.3539 -0.1867 -0.2418 -0.3712 -0.4310 -0.3627 -0.2558 -0.1868 -0.5012 -0.4123 -0.3259 -0.3628 0.2507 0.2694 -0.3503 -0.1625 -0.4684 -0.2648 -0.2297 -0.1376 -0.3888 -0.1314 -0.2140 -0.3631 -0.2562 -0.2649 -0.3044 -0.4199 -0.2295 -0.3513 -0.2119 -0.3652 0.2112 0.2921 0.1816 -0.3430 -0.3188 -0.2403 -0.3921 0.2355 0.1926 -0.3043 -0.3438 -0.2216 -0.3184 -0.3754 -0.2262 -0.3542 -0.2869 -0.1486 0.2599 -0.1436 0.1409 -0.1888 -0.2628 -0.3066 0.2441 -0.2697 -0.3783 -0.2160 -0.3832 0.1762 0.2229 -0.3558 0.2631 -0.3101 -0.2044 -0.3019 -0.3283 0.2096 -0.2350 -0.4656 -0.4080 0.2478 0.3106 -0.1905 -0.3882 0.3014 -0.2332 0.1663 -0.1275 -0.3350 0.1455 -0.2097 0.2152 -0.3124 -0.3646 -0.4142 -0.2811 0.2274 -0.1777 -0.3396 -0.5793 -0.2309 -0.2052 -0.2970 0.2151 0.1964 -0.3346 -0.4840 -0.3675 -0.1951 -0.2495 0.2876 -0.2187 -0.2930 0.3417 0.4421 0.2970 -0.3724 -0.3452 -0.2000 -0.5146 -0.2201 -0.1389 0.1653 -0.3033 -0.4956 0.4016 0.2418 0.1841 -0.2598 -0.4211 -0.4503 -0.1891 -0.2174 -0.2779 -0.1759 0.1713 0.2481 -0.3216 0.1794 -0.4723 0.1204 0.1856 0.1349 -0.2393 -0.2591 -0.3249 0.2232 0.2521 -0.2473 -0.2369 -0.2899 -0.3167 0.4227 -0.2038 -0.4108 -0.1446 0.4389 0.3735 -0.2620 -0.2492 -0.4346 -0.2504 -0.3002 0.3463 0.2075 -0.3487 0.2470 0.2288 -0.2046 -0.3576 -0.2341 0.1964 0.2234 0.2474 -0.3981 -0.3552 -0.2051 0.3208 -0.3727 -0.2768 -0.2103 0.2519 0.2669 -0.2592 -0.2187 -0.2499 0.2798 -0.3138 -0.2712 -0.2202 0.3205 -0.2963 -0.1774 -0.3793 -0.1739 -0.2148 -0.1900 -0.2441 -0.1595 -0.2366 -0.2459 0.2775 -0.1680 -0.2957 -0.3317 -0.3745 -0.4296 -0.2673 0.1551 -0.2734 0.1878 0.2535 0.2232 0.1620 0.2525 -0.2373 -0.2605 0.4337 -0.5203 -0.4151 -0.2219 0.2141 -0.2778 -0.3692 -0.1571 -0.3487 0.2340 0.3781 -0.2291 -0.3515 0.2517 -0.5273 -0.4271 -0.2675 -0.3845 0.1981 -0.4282 -0.2787 0.2299 0.2744 -0.4921 -0.2811 -0.2246 0.3519 -0.3061 -0.2221 -0.4655 0.3185 -0.3131 -0.3106 -0.4642 0.2480 -0.2124 -0.1310 -0.3188 0.3861 0.2565 -0.3196 0.3726 0.2802 0.1606 -0.1933 0.1751 0.2061 -0.3706 -0.2341 0.1412 0.1805 0.3739 0.2796 0.2190 0.2654 -0.2545 0.1844 0.3136 -0.1800 0.2009 -0.2894 0.3055 -0.3240 0.3258 0.2940 -0.1895 0.2518 0.1772 -0.2554 0.2345 -0.4860 0.2158 -0.2168 0.2611 0.1762 0.1975 -0.2633 0.1952 -0.1106 -0.1720 0.2152 -0.2053 -0.4280 -0.2316 -0.2526 -0.1896 -0.2028 -0.4341 -0.1446 0.3257 0.1747 0.3275 -0.2201 -0.2530 -0.2059 -0.1970 -0.2560 -0.2409 -0.2886 -0.2736 -0.4592 -0.3293 -0.2833 -0.4888 0.2049 0.1928 -0.2518 -0.3238 -0.2174 -0.4205 -0.2338 -0.1900 0.2818 -0.2581 -0.2240 -0.2680 -0.2589 0.2481 -0.2499 0.2320 -0.2822 0.3583 -0.2760 0.3958 -0.1960 -0.3322 0.1997 0.2179 -0.4377 -0.1501 0.2117 0.2686 -0.3496 0.3804 0.2913 0.1905 0.2305 -0.1866 -0.2173 -0.2855 0.1854 0.1501 -0.3619 -0.2168 -0.2132 0.2784 0.3580 0.2091 -0.4267 -0.2116 -0.4837 -0.1587 -0.2564 0.2554 -0.2739 0.2207 -0.3133 -0.5935 -0.3445 -0.1689 -0.2009 -0.3284 0.1929 -0.2216 -0.4871 -0.2431 -0.3810 -0.4312 -0.2322 -0.3824 0.2663 -0.3135 0.2966 0.2655 -0.1871 -0.2236 -0.3602 0.1616 -0.4464 0.1521 -0.3360 -0.2681 -0.1741 -0.1968 -0.3511 0.1830 -0.1404 -0.2399 -0.3720 -0.2206 -0.5452 0.2679 0.2301 -0.2619 -0.3227 -0.3334 -0.3720 -0.2710 -0.3917 -0.2899 -0.3727 -0.2536 0.2020 -0.2136 -0.3261 -0.3794 0.2732 -0.3131 -0.4707 -0.2819 0.3493 0.2480 -0.2745 -0.3811 -0.2049 0.2268 0.3558 -0.3948 -0.3114 0.1122 -0.2239 0.2213 -0.2024 -0.4194 0.2651 -0.2420 0.3067 0.1862 -0.3560 0.1868 0.2642 0.3471 0.3479 -0.2426 -0.3069 -0.1892 -0.3542 -0.2367 -0.3088 0.3901 0.3920 -0.4739 -0.1674 0.2910 0.1631 -0.3466 0.5258 0.2283 -0.2426 -0.2215 0.1782 0.2212 0.2516 -0.1591 -0.3050 0.2130 -0.2738 0.1449 -0.3355 0.2568 -0.2137 -0.3350 -0.4043 0.2761 -0.2060 -0.2667 -0.1986 0.2269 -0.2144 0.2017 -0.3160 -0.2365 -0.2832 -0.3248 -0.2996 -0.2957 0.3223 -0.1926 -0.3401 -0.2255 0.3057 -0.2285 0.2462 -0.2996 0.1292 -0.2851 0.2748 0.1468 -0.3798 -0.2129 0.2519 0.1288 0.3627 0.3984 0.2515 -0.2660 -0.2691 -0.2874 -0.1726 -0.2513 -0.2774 -0.3600 -0.2807 0.4239 -0.3587 -0.3680 -0.2783 -0.2303 0.1428 -0.1601 -0.2236 0.1187 0.2202 0.4149 -0.3625 0.3198 0.1454 -0.2876 0.3044 -0.2897 -0.2893 0.2260 0.3779 -0.2430 0.1687 -0.2888 -0.2768 -0.2466 -0.4476 0.3782 -0.3777 -0.2376 0.3159 -0.2245 -0.2196 0.2885 0.1447 0.2455 -0.1490 -0.2840 0.2023 0.2131 0.2601 0.2485 0.2337 -0.3757 0.2000 -0.1750 0.1718 -0.3397 -0.2620 -0.3684 0.2107 0.3429 -0.3442 0.4874 0.2224 -0.2970 -0.3854 0.1959 -0.4799 -0.1230 -0.3312 -0.5197 -0.2109 -0.2841 0.1756 0.3897 0.1587 -0.4095 0.2636 0.3110 -0.1706 -0.1407 0.2175 -0.4631 0.2040 -0.3128 0.1966 -0.3323 -0.3521 -0.2196 0.3035 -0.1336 -0.5059 -0.2896 -0.1649 0.2589 0.2905 0.2720 -0.1752 -0.3555 0.2286 -0.3443 0.2984 -0.4506 0.2190 -0.4251 -0.1457 -0.3175 -0.3275 0.1940 -0.3288 0.2430 -0.3608 -0.2387 0.3470 -0.4351 -0.2795 -0.2678 0.2453 0.2565 0.1809 -0.3051 0.2929 0.2493 -0.3138 0.2999 -0.3151 -0.5341 -0.2403 -0.4290 -0.2800 -0.3454 0.3872 0.4399 0.1969 -0.2124 0.1226 -0.1791 -0.2356 -0.3899 -0.1667 0.2384 -0.3267 0.3938 -0.3675 -0.2541 -0.1895 -0.2500 0.1796 0.2582 -0.2143 -0.2947 0.3572 -0.4450 -0.3364 -0.1496 -0.1475 -0.2270 -0.3871 -0.1944 -0.3088 -0.3013 0.2202 0.2359 0.3062 0.2273 -0.2812 -0.2616 0.2324 0.3619 -0.3942 -0.4271 0.2346 -0.1425 -0.1145 -0.2114 0.1896 0.3075 -0.5254 0.2101 -0.4441 -0.2589 0.2097 0.4897 -0.4517 0.2532 0.1515 0.1780 0.1799 -0.2502 -0.3086 -0.2970 -0.2534 -0.2878 -0.1696 -0.4110 -0.2139 -0.2765 -0.2949 -0.3256 0.1557 -0.2974 -0.2514 0.2626 -0.1771 -0.2010 0.1088 0.2938 -0.4653 0.1933 -0.5975 -0.2281 -0.2618 0.4501 -0.3135 -0.2182 0.2296 0.2055 0.3211 0.3114 -0.2415 0.3843 -0.3266 0.1883 0.3643 0.2894 -0.3011 -0.3762 0.2783 0.1183 0.1718 -0.2901 -0.3921 -0.3602 -0.1575 -0.2767 0.2073 0.2504 0.2953 -0.2449 -0.2745 -0.1921 -0.1986 -0.1544 0.3613 0.2029 -0.1575 0.1913 0.3008 -0.2245 0.3244 -0.2354 -0.4760 -0.3968 -0.2296 0.2364 -0.4262 0.2651 -0.3364 0.1705 0.2436 0.3122 -0.2855 0.1626 -0.2813 -0.5071 0.1765 -0.4253 -0.3032 -0.3417 -0.4819 -0.2779 0.1912 -0.3430 -0.1860 -0.3224 -0.2225 0.3263 -0.2114 0.2475 -0.2499 0.1904 -0.3816 -0.2540 -0.2867 -0.1617 -0.2092 0.3762 0.1451 -0.3018 -0.3761 -0.1771 0.1923 -0.2955 -0.1563 -0.2461 -0.3399 -0.3358 -0.4468 -0.2227 -0.1669 -0.3882 0.1663 0.3065 -0.2567 0.2846 -0.1455 -0.3656 0.3903 0.2495 -0.5837 -0.2257 -0.2930 -0.3417 -0.2349 -0.4510 0.2348 0.3164 -0.3785 -0.1987 -0.1712 -0.2175 0.2489 -0.1767 -0.3527 -0.2735 -0.1660 -0.4067 0.2530 -0.5587 -0.2781 -0.2478 0.2167 -0.2989 -0.1729 -0.1769 -0.3067 -0.2095 0.2215 -0.3064 -0.2678 -0.2461 -0.3461 0.1695 -0.3580 0.2091 -0.2397 -0.4352 -0.1113 -0.4443 -0.2931 -0.1226 0.2772 -0.4206 0.1291 -0.3375 -0.2496 -0.2083 -0.4032 -0.2895 0.2499 -0.3553 0.2448 -0.4337 -0.3233 -0.4205 -0.1775 0.3368 -0.3920 -0.2412 -0.2457 -0.2144 -0.1837 0.2947 -0.1794 -0.2108 -0.2785 0.3262 -0.1720 -0.5967 -0.3784 -0.1579 -0.1964 -0.3467 -0.4457 0.3771 -0.2254 -0.2486 0.3253 0.2742 0.2056 -0.2882 -0.2326 -0.2904 0.2231 -0.3473 0.2337 0.3237 -0.3159 0.1921 -0.2004 -0.3135 0.2774 -0.3710 -0.3445 0.3431 -0.2937 0.2880 -0.1613 0.2713 0.1947 0.1955 -0.2733 -0.2563 0.1397 -0.3209 -0.3555 0.2054 -0.2434 -0.2061 -0.4461 0.2242 -0.2752 -0.2999 -0.3332 -0.2145 -0.2864 -0.1547 -0.1665 -0.2464 -0.2880 -0.1989 -0.3506 -0.3947 0.2458 -0.4724 -0.1986 0.3481 -0.3120 -0.1617 -0.2590 0.2551 0.2219 -0.2393 0.1846 0.4152 0.3479 -0.3657 -0.3683 -0.3523 0.2177 -0.2203 -0.1936 -0.1100 -0.2795 0.3381" HIT_INDICES="103 487 868 925 967 1191 1223 1426 1624 1710 2166 2168 2313 2634 2689 2883" ES_PROFILE="0.0746 0.0174 -0.0632 -0.0393 -0.0120 -0.0500 -0.0238 -0.0512 -0.0732 -0.0558 -0.1480 -0.0900 -0.0731 -0.0920 -0.0166 0.0516" RANK_AT_ES="2165.0000" RANK_SCORE_AT_ES="-0.8420"/>
  <DTG RANKED_LIST="Lactate high vs low_Ranked.rnk" TEMPLATE="na_as_pre_ranked" GENESET="gene_sets.gmt#TABULA_MURIS_SENIS_BLADDER_ENDOTHELIAL_CELL_AGEING" ES="-0.1234" NES="-0.6945" NP="0.9001" FDR="0.9831" FWER="1.0000" RND_ES="-0.1747 -0.2075 -0.2345 -0.1522 -0.3230 -0.1287 -0.1481 -0.1933 -0.1842 -0.1661 -0.2500 -0.1708 0.0969 -0.1719 0.1708 -0.2001 0.1518 -0.1686 -0.1959 -0.1266 -0.1200 0.1323 -0.1743 -0.2200 0.1821 -0.1433 0.1528 -0.2058 0.1757 -0.1324 -0.2011 -0.1793 -0.1520 -0.1704 -0.2281 -0.2033 -0.1937 -0.1394 -0.1777 -0.1802 -0.1201 -0.1592 -0.2311 -0.2228 -0.2038 0.1425 -0.1957 -0.1390 -0.2243 -0.1524 -0.2197 -0.1857 0.1323 -0.0975 0.1198 -0.2170 0.1540 -0.2237 -0.1455 0.0966 -0.0947 -0.1420 -0.1838 -0.1439 -0.1935 -0.1192 -0.1319 0.1167 0.1400 -0.1644 0.1451 0.2217 -0.1044 -0.2212 -0.1721 -0.1785 -0.1828 -0.1196 -0.2038 0.1178 -0.1490 0.1047 -0.1773 -0.1541 -0.1423 -0.2293 0.1734 0.1069 0.1638 -0.1987 -0.1959 0.1482 -0.1151 -0.2695 -0.1308 0.1989 0.1202 -0.1004 -0.1520 -0.1716 -0.2266 -0.2026 -0.2881 -0.1975 0.1516 -0.2691 -0.2009 0.1137 0.2045 -0.1660 -0.2088 -0.1588 -0.1329 -0.1915 -0.2442 0.1026 -0.1399 -0.2720 -0.1566 -0.2121 -0.2183 0.1678 -0.2507 -0.1793 -0.1608 -0.1026 -0.1242 -0.2134 -0.1828 -0.2353 -0.1508 -0.2093 0.1975 -0.1971 -0.1755 -0.1188 -0.2803 0.1075 -0.1159 -0.1632 -0.1280 -0.1651 -0.2196 0.1106 -0.1187 0.1505 -0.2060 -0.2171 -0.2002 -0.1956 -0.2122 -0.1741 -0.1996 -0.2271 0.1478 -0.1786 -0.2394 0.1769 -0.2792 -0.2140 -0.1724 -0.1935 -0.3155 0.1548 -0.1363 0.1448 -0.1746 0.1392 -0.2391 -0.2245 -0.1823 -0.1319 -0.1680 0.1269 -0.1836 -0.1374 -0.1571 0.1396 -0.1870 -0.1899 -0.1461 -0.1524 -0.1256 -0.1743 -0.1590 -0.0905 -0.1189 -0.1661 -0.1983 -0.1445 -0.2518 -0.1868 -0.2100 -0.2144 -0.0706 0.1524 -0.1533 0.1237 0.1238 -0.2651 -0.1185 -0.2213 0.1800 -0.1578 -0.1949 -0.1294 -0.2093 0.1665 -0.1775 -0.1646 -0.2406 -0.2094 -0.1350 -0.1298 -0.2361 -0.1598 -0.2003 -0.2489 -0.1199 0.1338 -0.2579 0.1144 -0.2136 -0.1475 -0.1495 -0.1959 -0.1688 -0.2161 -0.1085 -0.2702 -0.1873 0.1661 -0.2787 -0.1356 0.1326 -0.1927 -0.2138 -0.1532 -0.1086 -0.1648 -0.1898 0.1343 -0.1960 -0.1666 -0.1522 -0.2182 -0.1290 -0.2483 -0.1581 -0.1877 0.1249 -0.1922 -0.1251 -0.1408 -0.2620 -0.1309 -0.1564 -0.1940 -0.1552 0.1367 0.1564 -0.1479 -0.1646 -0.1179 -0.2155 -0.1445 0.1595 -0.2181 -0.2656 0.1727 -0.2246 -0.0992 -0.1204 -0.1661 -0.2556 -0.2152 -0.1742 -0.2128 -0.1786 -0.1134 -0.2058 -0.1650 -0.1937 -0.1285 0.1417 0.1255 -0.2857 0.1062 0.1774 0.1671 -0.1044 -0.1559 0.1024 -0.2130 -0.1337 -0.2282 -0.1730 -0.1940 0.1435 -0.1334 -0.1976 -0.1242 -0.2038 -0.1646 -0.2681 -0.2058 -0.1667 -0.1665 -0.1196 -0.1329 -0.1782 -0.1516 0.1103 0.1533 -0.1281 -0.1722 -0.1573 -0.1523 -0.1669 0.1544 -0.1551 -0.1854 -0.1798 -0.1255 -0.1931 -0.2468 -0.1174 -0.0937 -0.1791 -0.1543 -0.1327 -0.2168 -0.1409 -0.2123 -0.2340 -0.2240 -0.2328 -0.1954 -0.1419 -0.3176 -0.2162 -0.1428 0.1347 -0.2149 -0.1558 -0.1334 -0.1718 -0.1863 0.1945 -0.1266 -0.1542 0.1364 -0.1086 -0.1360 -0.1768 -0.1265 -0.1439 -0.2358 -0.1809 -0.1391 0.1558 -0.1420 -0.1647 -0.1297 -0.1170 0.1986 -0.1657 -0.2071 -0.2485 0.1571 -0.2527 0.0881 -0.1684 -0.1265 -0.1401 -0.2191 -0.1798 -0.1502 -0.2001 -0.1594 -0.1799 -0.1983 0.1581 0.1769 -0.1851 0.0863 -0.1542 -0.1866 0.1414 -0.2210 0.1601 -0.2037 -0.1811 0.1347 -0.2120 -0.1519 0.1111 -0.2382 -0.1579 -0.1479 -0.1490 -0.1897 -0.1947 -0.2098 0.1242 -0.1976 -0.1276 -0.1648 0.1230 -0.1860 -0.1733 0.1156 -0.1856 -0.2608 -0.2178 -0.1369 -0.1896 -0.2396 -0.1109 -0.2071 -0.1636 -0.1176 -0.1971 -0.1109 -0.2237 -0.0812 0.1393 -0.2102 -0.1363 -0.1180 -0.1527 -0.2103 0.1363 0.1081 -0.1481 -0.1300 -0.2199 -0.2108 -0.1472 -0.1216 -0.2182 -0.1271 -0.1879 -0.2238 -0.1668 -0.2348 -0.1429 -0.1820 -0.1819 -0.1934 -0.1758 -0.2245 -0.2665 -0.1864 -0.1311 -0.2238 -0.1594 -0.1602 0.1494 -0.1378 -0.2202 -0.1999 -0.1341 -0.1822 0.1343 -0.1530 -0.1611 -0.1877 -0.1541 -0.1612 -0.2277 -0.1553 -0.1809 -0.1684 -0.1540 -0.1853 -0.1772 -0.2251 0.1346 -0.1996 -0.1598 -0.1798 -0.1451 -0.2100 0.1522 -0.1875 -0.1297 0.1609 -0.1134 -0.1444 -0.1591 -0.1761 -0.1126 0.1124 -0.2245 -0.1746 -0.1775 -0.1257 -0.1853 -0.3035 -0.1775 -0.1290 -0.1601 0.0799 -0.1262 -0.2275 -0.1413 0.1379 -0.1656 -0.1502 -0.1950 -0.2350 -0.1281 -0.2355 -0.2624 -0.2121 -0.2023 0.1880 -0.2489 -0.1782 -0.2225 -0.1305 -0.1173 -0.1210 -0.2096 -0.1498 -0.1487 0.1355 -0.1623 0.1290 -0.1462 -0.2417 -0.1006 -0.1741 0.1509 -0.2063 -0.1786 0.1588 -0.1726 -0.1854 -0.1509 0.2130 -0.1410 -0.1963 0.1132 -0.1502 -0.1570 -0.1511 -0.1557 -0.1476 -0.1588 -0.1397 -0.1854 -0.1308 -0.1119 -0.1777 -0.1709 -0.1158 -0.1681 -0.1324 -0.1673 -0.1091 0.1497 0.1347 -0.1384 -0.1976 -0.1698 -0.1438 -0.1855 -0.1279 -0.2504 -0.1726 -0.1590 -0.1351 -0.2359 -0.2558 -0.2062 -0.1635 -0.2141 -0.1794 -0.1987 -0.1160 -0.1982 -0.2277 -0.1020 -0.2567 0.1818 -0.0872 -0.1285 -0.2298 0.1963 -0.1650 -0.2552 -0.2503 -0.2063 -0.1293 -0.1880 -0.1821 -0.1191 -0.2454 -0.2045 -0.2613 -0.1553 0.1555 -0.1031 -0.1547 -0.2284 -0.1711 0.1999 0.1357 0.1599 -0.2154 -0.1893 -0.1869 -0.1557 -0.2412 -0.2276 0.0876 -0.1461 -0.2061 -0.1838 -0.1379 -0.1598 -0.2958 -0.1456 -0.1805 -0.1622 -0.1317 0.1189 -0.1445 -0.1559 -0.1542 -0.1329 -0.1624 -0.2342 0.2730 -0.1902 0.1211 -0.2379 0.1589 -0.1693 -0.1735 -0.1583 -0.1141 0.1337 -0.2039 -0.1878 -0.1512 -0.2621 -0.2371 -0.2256 -0.2904 -0.1538 0.1446 -0.1824 -0.1634 -0.2517 0.1617 -0.2177 -0.2609 0.2020 -0.2051 -0.1174 -0.1166 -0.0707 0.1483 0.2158 -0.1889 -0.2047 0.1246 -0.1862 -0.2013 0.1598 -0.1558 0.1246 -0.1623 -0.1505 -0.1005 0.1484 -0.2325 -0.2861 -0.2422 -0.2136 -0.1873 -0.1821 -0.1516 -0.2330 -0.2099 -0.1056 0.1393 -0.1758 0.1274 -0.1687 -0.2023 -0.2122 0.1178 0.0880 -0.1679 -0.1738 0.1155 0.1566 0.0994 -0.1538 -0.1717 -0.2028 -0.1798 -0.0813 -0.1397 0.1462 -0.1370 -0.1952 0.0728 -0.1594 -0.1983 0.1100 -0.2154 -0.1981 0.1600 0.1315 -0.1084 -0.2126 -0.1720 -0.2030 -0.1870 -0.2539 -0.1995 -0.2159 -0.1703 -0.1708 -0.2288 -0.1828 -0.2287 -0.2839 -0.1885 -0.1455 0.1016 -0.1719 -0.2437 -0.2276 -0.1844 0.1207 -0.1897 -0.1447 -0.1845 -0.1532 -0.1738 -0.1978 -0.1948 -0.1511 -0.1661 -0.1354 -0.1817 -0.1672 -0.1680 0.1481 -0.1582 -0.1240 -0.1874 -0.1744 -0.1293 -0.2552 -0.1323 -0.1458 -0.1994 -0.2014 -0.2191 -0.1949 -0.1826 -0.2258 -0.1647 -0.1579 -0.2978 -0.1768 -0.1390 -0.1890 -0.2854 -0.1349 -0.1761 -0.1431 0.1424 0.0950 -0.1838 -0.1047 -0.2297 -0.1697 0.1372 -0.1430 -0.1986 -0.1278 -0.2068 -0.1480 -0.2301 -0.1717 -0.2079 -0.1198 -0.2250 -0.1317 0.1546 -0.1020 -0.1335 -0.1758 -0.1064 -0.1746 -0.1173 0.1448 -0.1682 -0.1154 -0.2130 -0.2481 -0.2219 -0.2374 -0.1583 -0.1173 -0.1303 -0.1664 0.1577 0.1630 -0.1523 -0.2403 -0.1627 -0.1676 0.0962 -0.1602 -0.1936 0.1446 -0.1354 0.0926 -0.1110 -0.1266 0.1253 0.1298 -0.2036 -0.1311 -0.1190 -0.1992 -0.1882 -0.1317 0.1126 -0.1834 -0.1763 -0.1262 0.1578 -0.1707 -0.1065 -0.1764 -0.2307 0.1264 -0.2492 -0.2056 -0.1938 -0.1724 -0.1855 0.1386 -0.0946 -0.1996 -0.1507 -0.1140 -0.1886 -0.1103 0.1440 -0.2067 -0.2450 -0.2187 -0.2270 -0.2263 -0.1858 -0.2368 -0.1585 -0.1563 -0.1185 -0.1146 -0.1955 -0.1176 -0.2571 -0.1622 -0.1759 0.1554 -0.1439 0.0846 -0.0938 -0.1587 -0.2226 -0.2127 -0.2026 -0.1614 -0.2067 -0.1325 -0.1361 -0.1794 0.1792 -0.1424 -0.1455 0.1712 -0.1887 -0.2301 -0.1878 -0.2041 -0.1821 0.1160 -0.1281 -0.1929 0.1383 -0.2753 -0.1974 -0.1835 -0.1245 -0.1966 -0.1529 -0.0993 -0.1551 -0.1837 -0.1462 -0.1427 0.1402 -0.1408 0.1325 0.1357 -0.1711 -0.1472 -0.1750 0.1701 -0.1339 -0.1467 0.1135 -0.1903 -0.1678 -0.1626 0.1447 -0.1601 -0.1275 -0.1832 -0.2456 -0.1627 0.1283 -0.1576 -0.1502 -0.1715 -0.1114 -0.2613 0.1878 -0.1978 -0.1351 -0.2545 -0.1625 -0.1472 -0.2413 -0.1906 -0.2626 -0.2518 0.1605 0.1493 -0.1336 -0.1823 -0.1649 -0.1388 -0.1439 -0.1870 -0.1177 -0.1450 -0.2353 -0.1810 0.1452 -0.2490 -0.1960 -0.1178 0.1220 0.1262 -0.2543 -0.1807 -0.2155 -0.1515 -0.1263 0.1060 -0.2037 -0.2114 -0.1084 -0.1740 -0.1464 -0.1723 -0.2062 -0.1769 -0.1720 -0.1157 -0.1392 -0.1461 0.1179 -0.1523 -0.0832 0.1406 0.1630 -0.1934 -0.2097 -0.1906 -0.2626 -0.1154 -0.2973 -0.1790 -0.1673 0.1202 -0.2371" HIT_INDICES="12 16 52 118 128 150 161 181 231 314 344 390 422 425 428 431 456 457 480 503 513 588 636 650 673 688 691 707 713 717 723 730 749 773 857 859 861 873 906 920 940 942 956 967 976 987 1025 1056 1066 1084 1188 1193 1253 1259 1262 1283 1284 1297 1358 1443 1449 1478 1479 1495 1544 1550 1613 1625 1632 1641 1697 1709 1711 1713 1743 1784 1838 1854 1860 1909 1965 2067 2073 2092 2119 2156 2166 2175 2186 2296 2304 2306 2349 2362 2496 2499 2541 2556 2612 2615 2637 2683 2698 2700 2740 2743 2775 2809 2826 2841 2861 2895 2912 2942 3023" ES_PROFILE="0.0147 0.0321 0.0358 0.0273 0.0379 0.0439 0.0534 0.0595 0.0547 0.0375 0.0380 0.0326 0.0317 0.0406 0.0496 0.0585 0.0596 0.0689 0.0705 0.0718 0.0775 0.0603 0.0519 0.0551 0.0551 0.0576 0.0643 0.0664 0.0718 0.0780 0.0834 0.0883 0.0890 0.0878 0.0653 0.0709 0.0764 0.0785 0.0731 0.0742 0.0731 0.0782 0.0791 0.0810 0.0835 0.0852 0.0775 0.0720 0.0737 0.0725 0.0419 0.0452 0.0298 0.0329 0.0370 0.0350 0.0398 0.0405 0.0250 0.0014 0.0049 0.0005 0.0057 0.0058 -0.0052 -0.0015 -0.0172 -0.0153 -0.0118 -0.0089 -0.0218 -0.0197 -0.0141 -0.0086 -0.0125 -0.0200 -0.0318 -0.0306 -0.0260 -0.0359 -0.0480 -0.0754 -0.0700 -0.0689 -0.0705 -0.0754 -0.0709 -0.0660 -0.0618 -0.0908 -0.0849 -0.0769 -0.0826 -0.0779 -0.1136 -0.1045 -0.1083 -0.1027 -0.1105 -0.1002 -0.0960 -0.0994 -0.0920 -0.0802 -0.0804 -0.0680 -0.0648 -0.0616 -0.0523 -0.0417 -0.0319 -0.0254 -0.0120 -0.0013 0.0055" RANK_AT_ES="2495.0000" RANK_SCORE_AT_ES="-1.0886"/>
  <DTG RANKED_LIST="Lactate high vs low_Ranked.rnk" TEMPLATE="na_as_pre_ranked" GENESET="gene_sets.gmt#TABULA_MURIS_SENIS_KIDNEY_EPITHELIAL_CELL_OF_PROXIMAL_TUBULE_AGEING" ES="-0.1316" NES="-0.6666" NP="0.9059" FDR="0.9795" FWER="1.0000" RND_ES="0.1106 0.1762 -0.1687 -0.2247 -0.2294 -0.1968 -0.2181 -0.1679 -0.2093 0.0804 -0.1751 -0.2906 -0.2176 -0.1871 -0.2734 0.2007 0.1684 -0.2579 -0.1229 0.1933 -0.2024 0.1806 -0.1639 -0.1322 -0.1987 -0.2595 -0.1941 -0.1935 -0.2789 -0.1581 -0.1392 -0.1196 -0.1906 0.1271 -0.2174 -0.2328 -0.1936 -0.2108 -0.1886 -0.2114 -0.1541 0.1544 -0.0944 -0.1724 -0.1800 -0.1423 0.1541 -0.1891 -0.1913 -0.1687 -0.2464 -0.2864 -0.1405 -0.1436 -0.1976 -0.2344 -0.1714 0.1888 -0.2316 -0.2140 -0.2680 -0.1798 -0.1425 -0.3307 -0.2219 -0.2018 -0.1804 -0.2313 0.1286 -0.3256 -0.2213 -0.3277 -0.2378 -0.2321 -0.2048 -0.2650 -0.1249 -0.1638 -0.1764 -0.1593 0.2010 -0.2237 0.1450 -0.1547 -0.2344 -0.2032 -0.1394 -0.2470 -0.1768 -0.1742 -0.1311 -0.3296 -0.1500 -0.1450 0.1548 -0.1801 -0.1396 -0.1479 0.1710 -0.2644 0.1175 -0.1183 -0.2418 -0.1279 0.1452 -0.1837 -0.1458 -0.1662 -0.2117 -0.1694 0.1489 -0.2020 -0.1477 0.1876 0.1436 -0.1949 -0.2017 -0.1865 -0.1855 -0.1945 -0.2386 0.1211 0.2126 -0.2308 0.2552 0.1830 -0.2057 -0.1117 -0.1051 -0.2245 0.1711 -0.1660 -0.3113 -0.1774 -0.2238 -0.2644 -0.3453 -0.1657 -0.2320 -0.1664 -0.1286 -0.2243 0.1455 -0.1843 -0.2090 -0.1665 -0.1384 -0.1630 -0.2476 -0.1779 -0.1675 -0.1317 -0.2939 -0.1170 -0.1549 -0.2873 0.1889 -0.1805 -0.2310 -0.1742 0.1000 -0.1989 -0.1950 0.1776 -0.2498 0.1825 -0.1493 0.1193 -0.2033 -0.3576 0.1597 -0.1944 -0.1822 0.1228 0.1427 0.1251 0.1699 -0.1974 0.1731 -0.2728 0.1710 0.1537 0.1619 0.1049 -0.1817 -0.1787 -0.2173 -0.2370 -0.2034 -0.3182 -0.1919 -0.1353 -0.2436 -0.1678 -0.1669 -0.1901 -0.2358 0.1497 -0.1837 -0.1570 -0.1566 -0.2768 -0.2338 -0.2222 -0.2125 0.2599 -0.1104 -0.2784 0.1859 -0.1565 -0.2536 -0.1759 -0.2379 -0.1561 -0.2851 -0.2111 -0.1376 -0.2780 -0.1356 0.1274 -0.2120 -0.1659 -0.1989 -0.1947 0.1439 -0.1766 -0.2487 0.1619 -0.1741 -0.1706 -0.2314 0.0915 -0.2077 -0.1854 -0.1968 -0.1799 -0.3357 -0.1535 -0.2659 -0.2110 -0.1526 -0.1908 -0.1754 -0.1937 -0.3065 -0.2329 -0.2297 0.1306 -0.2501 -0.1843 -0.2399 -0.2701 0.1995 -0.1799 -0.1599 -0.1567 -0.3083 0.0967 0.1010 -0.2294 -0.2278 -0.1890 -0.2168 -0.3659 -0.1781 0.2540 -0.1269 -0.1318 0.1305 -0.2687 -0.1138 0.1847 -0.1707 -0.1882 0.1524 -0.1673 -0.2550 -0.1131 -0.1788 -0.2627 0.0811 -0.1795 -0.2360 -0.2184 0.1453 -0.1820 -0.0999 0.1137 -0.1814 -0.2330 -0.1407 -0.1561 -0.1291 0.1393 -0.1713 -0.2731 -0.1933 -0.1485 -0.1846 -0.1694 -0.1996 -0.1891 -0.3298 -0.1622 -0.1775 0.1153 -0.2384 0.1924 -0.1661 -0.2443 -0.2302 -0.2230 -0.1838 -0.1330 -0.2034 -0.1220 -0.1444 0.1039 -0.1844 -0.2784 -0.1165 -0.2568 -0.1621 -0.1871 -0.1966 -0.2451 -0.1693 0.1738 -0.1972 -0.0881 0.1474 -0.1294 -0.2101 -0.2548 -0.2109 -0.1927 0.1260 -0.2439 -0.1648 -0.1730 -0.1309 -0.2271 0.1325 -0.2022 -0.2672 -0.2253 -0.2708 -0.1280 0.1392 0.1036 -0.2030 0.1642 -0.2409 -0.2979 -0.2431 -0.2107 -0.0954 0.1578 -0.1619 -0.2183 0.1464 -0.1296 -0.2316 -0.2338 -0.1788 -0.1954 -0.2284 -0.1611 0.2052 -0.3016 -0.2773 -0.1597 -0.1647 0.2205 -0.1953 0.2765 -0.1189 -0.1968 -0.1791 -0.1805 -0.0985 -0.1638 -0.2077 0.1742 0.1337 -0.1562 -0.1503 0.0947 0.1439 -0.1467 -0.1793 -0.1565 -0.1875 -0.1879 -0.1933 0.1602 0.1777 -0.1732 -0.1140 -0.1409 -0.1790 -0.2061 -0.1925 -0.1693 0.1408 -0.1353 0.1962 -0.3392 -0.1456 0.1735 0.1592 -0.2312 -0.2551 -0.1244 -0.2446 -0.1802 -0.1385 -0.1266 -0.1656 -0.2086 -0.1117 -0.1789 -0.1858 -0.1437 -0.2159 0.1380 -0.2446 -0.1865 -0.1884 0.1880 -0.2706 -0.2891 -0.2120 0.1797 -0.2834 -0.2553 0.1660 -0.1758 -0.1909 0.1331 0.1810 -0.1628 -0.2504 -0.3354 0.1393 -0.2414 -0.2339 -0.1155 -0.1846 -0.2955 -0.2312 -0.1458 -0.2256 -0.1586 -0.2020 -0.1169 -0.1563 -0.2129 0.1480 -0.1369 0.1364 -0.1669 -0.2522 -0.1099 -0.2595 -0.1867 -0.1290 -0.1713 -0.1823 0.1248 -0.2638 -0.1784 -0.3217 -0.2555 0.1262 0.1556 -0.2071 -0.2818 -0.2409 -0.1219 -0.1501 -0.1590 -0.1260 0.1438 -0.1838 -0.2218 -0.2144 -0.2340 -0.2721 0.1284 -0.1411 0.2643 0.1871 -0.1258 -0.1577 -0.1808 -0.1883 -0.2028 0.1434 -0.3060 -0.2091 0.1692 -0.0968 -0.1768 -0.2471 -0.1447 -0.1557 -0.1934 -0.1890 -0.2254 -0.2144 -0.0874 -0.1818 0.1692 -0.1743 -0.1749 -0.2347 0.1454 -0.2358 0.1480 -0.2290 -0.2543 -0.1472 -0.1347 -0.2080 0.2363 -0.2106 0.1640 -0.2123 -0.2575 -0.2490 0.1624 -0.1917 -0.2626 0.1241 -0.2061 -0.1629 -0.2603 -0.1484 -0.1677 -0.1594 -0.1618 -0.1713 0.1584 -0.3201 -0.1762 0.1371 -0.2326 0.1515 -0.2022 0.2075 -0.1979 -0.1943 -0.1779 -0.2006 0.1372 -0.2449 -0.2155 -0.1726 -0.1726 0.1720 0.1121 -0.1848 -0.1373 -0.2047 -0.2235 0.1619 -0.2671 -0.2805 -0.1662 -0.1416 -0.1133 -0.1378 -0.2744 -0.2184 -0.1669 -0.2127 -0.1546 -0.2821 -0.3370 -0.1171 -0.2455 -0.2203 0.1169 0.1356 -0.1796 -0.1191 -0.2439 0.1422 -0.1958 -0.2715 -0.2214 0.2375 -0.1545 0.1128 0.2148 0.1724 -0.1649 -0.1291 0.1209 -0.2406 -0.1425 0.1477 -0.1847 -0.1959 -0.1964 -0.2070 -0.1645 -0.1742 0.2171 -0.2028 0.1861 -0.1130 0.2094 -0.1587 -0.1716 -0.2229 -0.1761 -0.2714 -0.2223 0.1576 -0.2952 0.1576 -0.1791 -0.1650 -0.1770 -0.1212 -0.1484 -0.2057 -0.1508 -0.1931 -0.1579 -0.2505 -0.1874 -0.2662 -0.1488 -0.2103 -0.1806 -0.1411 -0.2134 -0.2041 -0.2286 -0.1969 -0.2069 -0.0886 -0.2173 -0.1312 0.1601 -0.2072 0.1839 -0.1598 -0.2000 -0.1849 0.1511 0.1642 -0.2202 -0.1548 -0.1723 -0.1147 -0.1231 -0.1842 -0.1931 0.1847 -0.2713 -0.1541 -0.2605 -0.0992 -0.1886 -0.1210 -0.1798 -0.3956 0.1009 -0.1440 -0.2214 -0.2589 -0.1675 0.1534 -0.1181 -0.1592 -0.2513 -0.1834 -0.2512 -0.1314 -0.3060 -0.1294 -0.1873 -0.1724 0.1426 -0.1801 -0.1908 -0.2458 -0.2278 0.1549 0.1959 -0.1865 -0.1861 -0.1381 -0.1831 -0.2400 -0.2337 -0.1626 0.1105 -0.1528 -0.2918 -0.1686 0.1986 -0.0857 -0.1950 -0.2594 -0.2308 0.1437 -0.1695 -0.1484 -0.2998 -0.2635 -0.1019 -0.2417 -0.1473 -0.2452 -0.2434 -0.1847 0.1602 -0.1928 -0.2277 -0.1757 -0.1849 0.0877 -0.1481 -0.2200 0.1613 -0.2185 -0.1787 0.2403 0.1879 0.1576 -0.1829 -0.2513 -0.2185 -0.2636 -0.2423 -0.1883 -0.1754 -0.2584 0.1360 -0.2121 0.1006 -0.2747 -0.1632 -0.1866 -0.1630 -0.2485 -0.2096 -0.2443 0.1941 -0.2178 -0.1547 -0.1602 -0.1609 -0.1406 -0.2077 -0.1839 -0.1825 -0.2898 -0.2797 -0.1378 -0.1695 0.1439 0.1778 0.1195 0.0835 0.1888 -0.1068 0.2004 -0.1516 -0.2472 0.1114 -0.1843 0.2004 -0.1908 -0.2091 -0.0751 -0.2379 0.2084 -0.2985 -0.2703 -0.2629 -0.2803 -0.1747 -0.2666 -0.2112 -0.1307 -0.1055 0.2008 -0.2001 0.1288 -0.1493 -0.1790 -0.1835 -0.1726 -0.1647 -0.1532 -0.1976 0.1159 -0.2154 0.1969 0.1948 -0.2302 -0.2369 -0.1608 -0.2016 -0.1506 0.1156 -0.3165 -0.1499 -0.1913 0.1731 -0.1921 -0.1478 -0.1610 -0.1482 -0.1597 -0.2993 0.0938 -0.1600 0.1262 -0.1474 -0.1298 0.1582 -0.2428 0.1368 -0.1935 -0.2064 -0.2853 -0.1596 -0.2350 0.1161 -0.1503 -0.2773 -0.2792 0.0831 -0.1103 0.1867 -0.1347 -0.1850 0.1411 -0.1511 0.1259 -0.1821 -0.2844 -0.2949 -0.3294 -0.2100 -0.2394 0.1477 -0.1957 -0.1597 -0.3341 -0.1621 0.1243 -0.1414 -0.1462 -0.2721 -0.1377 0.1296 0.2067 -0.1744 -0.1678 -0.1586 -0.2464 -0.3060 -0.1449 -0.2428 -0.2591 -0.1572 0.2441 0.1536 -0.2968 0.0892 -0.1416 0.1751 -0.1728 -0.2070 -0.1646 -0.1722 -0.1597 0.1775 -0.1556 0.1748 -0.1173 -0.1857 -0.3044 -0.1765 -0.2233 0.2139 -0.2627 0.1569 0.1325 0.1325 0.1798 -0.1414 -0.2022 0.1194 -0.1826 -0.2378 0.1453 0.1101 -0.1580 -0.1794 -0.1785 -0.1605 -0.1873 -0.1541 -0.1140 -0.1207 0.1091 0.1603 0.1941 0.1365 -0.2302 -0.1593 -0.1748 -0.2019 -0.1388 -0.1991 -0.1583 -0.1748 0.1881 -0.3206 -0.2505 -0.2191 -0.1569 -0.2272 -0.1209 0.2208 -0.2659 -0.3005 -0.1294 -0.2060 -0.2645 -0.2491 -0.3210 0.0887 0.0978 -0.1705 -0.0940 0.1754 -0.1552 -0.2871 -0.0957 0.0884 0.1264 -0.2418 0.1654 -0.1250 0.1158 0.1366 0.1793 -0.2741 -0.1991 0.1714 -0.2064 -0.1873 0.1650 0.1250 -0.1126 -0.2055 -0.2105 -0.1284 -0.1550 -0.2182 0.1703 -0.2273 -0.1650 -0.1584 0.1502 0.1356 -0.1569 -0.1690 -0.1669 -0.2149 -0.2024 -0.1442 -0.1853 0.2308 -0.2182 0.1126 -0.2176 -0.2042 -0.3496 -0.2000 0.2289 -0.2590 0.1278 -0.3212 0.1772 -0.1706 -0.1595 -0.2553 -0.1470 -0.2244" HIT_INDICES="6 50 152 163 224 283 316 356 376 388 402 484 503 572 603 656 703 823 860 905 965 1056 1061 1110 1141 1195 1225 1258 1262 1339 1352 1415 1440 1470 1501 1558 1563 1625 1738 1742 1757 1833 1871 2017 2024 2054 2070 2153 2177 2240 2282 2289 2316 2341 2388 2436 2496 2687 2715 2748 2769 2772 2805 2809 2835 2861 2888" ES_PROFILE="0.0318 0.0446 0.0333 0.0523 0.0530 0.0526 0.0606 0.0654 0.0766 0.0902 0.1028 0.0912 0.1004 0.0920 0.0957 0.0913 0.0884 0.0590 0.0571 0.0520 0.0413 0.0194 0.0263 0.0179 0.0157 0.0059 0.0044 0.0019 0.0091 -0.0079 -0.0033 -0.0154 -0.0146 -0.0154 -0.0163 -0.0258 -0.0178 -0.0286 -0.0559 -0.0466 -0.0408 -0.0552 -0.0566 -0.0934 -0.0835 -0.0810 -0.0737 -0.0884 -0.0830 -0.0901 -0.0897 -0.0775 -0.0718 -0.0650 -0.0650 -0.0647 -0.0676 -0.1107 -0.0982 -0.0859 -0.0689 -0.0459 -0.0318 -0.0079 0.0099 0.0296 0.0508" RANK_AT_ES="2686.0000" RANK_SCORE_AT_ES="-1.3451"/>
  <DTG RANKED_LIST="Lactate high vs low_Ranked.rnk" TEMPLATE="na_as_pre_ranked" GENESET="gene_sets.gmt#TABULA_MURIS_SENIS_PANCREAS_PANCREATIC_DELTA_CELL_AGEING" ES="-0.1245" NES="-0.5871" NP="0.9378" FDR="1.0000" FWER="1.0000" RND_ES="-0.2061 -0.2251 -0.2947 -0.1669 -0.1225 -0.2015 -0.1877 -0.1290 0.0931 0.3057 -0.1296 -0.1249 -0.1378 -0.2246 0.1933 -0.2354 -0.1751 -0.1857 -0.3032 0.1590 -0.1882 0.1112 -0.1194 0.1229 -0.2184 -0.1371 -0.2318 -0.2951 -0.1929 0.1629 -0.2909 -0.2629 -0.2276 0.1473 -0.2753 -0.2173 -0.2398 -0.2140 -0.2097 -0.1836 -0.2632 -0.2202 -0.1901 0.1831 0.2030 -0.2511 -0.2528 0.1731 -0.1651 -0.1913 0.1825 -0.2384 0.2318 -0.2854 -0.1730 -0.2874 -0.2166 -0.3026 -0.2436 -0.3230 -0.2078 -0.2033 -0.2326 0.2115 0.1828 -0.2097 -0.1702 -0.3343 -0.2923 -0.2339 -0.1354 -0.3350 -0.3061 -0.1764 -0.2306 0.2355 0.1027 -0.2258 -0.2093 0.1756 -0.1254 -0.1868 -0.3329 -0.3329 0.1493 -0.2319 0.1639 -0.2384 -0.2136 -0.2134 -0.1650 -0.2720 -0.3741 -0.1176 -0.1124 -0.1838 -0.2305 -0.1871 0.1177 0.1867 -0.2097 -0.2485 -0.2306 -0.2575 -0.2140 -0.2343 0.1895 -0.1534 -0.2493 0.2251 -0.1426 -0.2498 -0.1114 0.2263 -0.1781 -0.1576 0.1657 -0.2714 -0.1966 -0.1901 0.2395 0.1388 0.1511 -0.1284 -0.2404 0.1935 0.1776 -0.2077 -0.2398 -0.1854 0.2221 0.1520 0.1218 -0.1458 -0.1702 -0.1658 -0.1851 -0.1291 -0.2365 -0.2322 0.2631 -0.1115 0.2000 -0.1217 -0.3292 -0.2894 -0.2255 0.1882 -0.2671 0.2338 -0.1436 -0.1393 -0.1054 0.1215 -0.1418 0.1043 -0.1977 -0.1253 -0.2077 0.1490 -0.2445 -0.1469 0.1629 -0.1707 -0.2428 0.1547 -0.2307 0.1389 -0.2736 -0.1827 0.1489 -0.1775 -0.2686 -0.1392 0.1460 -0.2428 -0.1846 -0.2874 -0.1586 0.2248 -0.1101 -0.1691 0.2528 0.0696 -0.2072 -0.1069 -0.1576 -0.2272 -0.1353 -0.0976 -0.1338 0.2420 -0.1635 -0.1449 -0.1691 0.1649 -0.0922 -0.1923 -0.3851 -0.2105 -0.1448 0.1734 -0.2204 -0.2004 -0.2569 -0.2250 0.2364 -0.0832 -0.1286 -0.2379 0.1887 -0.2126 -0.2066 0.1385 -0.1810 -0.1686 -0.1860 0.1981 -0.2391 -0.1636 0.1719 0.1527 -0.2771 -0.2363 -0.1760 0.1302 -0.2569 -0.1329 -0.2344 0.1377 -0.2833 -0.1924 -0.3021 0.2083 -0.2765 -0.2061 -0.1757 -0.1617 -0.1848 0.2707 -0.1361 -0.1900 -0.1575 0.1935 -0.2041 0.1679 -0.2845 -0.1256 -0.1717 0.1901 0.1626 0.1705 -0.3223 -0.2329 0.1300 -0.2369 -0.2404 -0.1434 -0.2596 -0.2006 -0.2553 0.2138 0.2118 -0.2004 -0.1683 -0.1324 0.1729 -0.1890 -0.1516 -0.2681 -0.1906 -0.1805 -0.2530 -0.2617 -0.2412 -0.2043 -0.2888 -0.2265 -0.3080 0.1387 -0.3622 0.1466 -0.0688 -0.3498 -0.1328 0.2189 -0.1617 -0.2454 -0.2599 -0.1712 0.1116 -0.1722 -0.2563 0.1597 -0.2997 0.0905 -0.2468 -0.2395 0.1295 -0.2770 -0.1861 0.1764 -0.2321 0.1254 0.2365 -0.2279 0.1492 0.1171 0.1913 -0.3014 0.2484 -0.2441 -0.1241 -0.2610 -0.1568 -0.2491 -0.1057 -0.1813 -0.1968 0.1842 -0.1850 -0.1396 -0.2824 -0.1406 -0.2346 0.1124 -0.1757 -0.2751 -0.1820 -0.1789 0.1574 -0.2911 -0.2367 -0.2270 -0.2897 -0.2467 -0.2871 -0.2108 -0.2185 -0.1223 -0.2006 -0.1380 -0.2924 -0.1775 -0.1971 0.1819 -0.1604 -0.1215 0.1849 0.1495 0.2270 -0.2512 -0.2159 -0.2558 0.2461 -0.2301 -0.1679 -0.2300 -0.1531 -0.3593 -0.1539 -0.1405 0.1412 -0.2408 -0.1565 -0.1141 -0.2036 -0.1318 -0.1192 -0.2615 0.1805 -0.2494 -0.2397 0.1642 -0.1718 -0.2093 -0.2961 0.1152 -0.1768 -0.2946 -0.1460 -0.1546 -0.2113 0.2007 -0.1924 -0.2170 0.1639 -0.1617 -0.2261 -0.3029 0.1232 0.1648 -0.3665 -0.1570 0.1277 -0.1293 0.2232 -0.2680 0.1711 0.1940 0.2522 -0.2291 0.1486 -0.1314 -0.2347 -0.1431 0.0975 0.1862 0.1220 0.2216 -0.2898 -0.1537 0.1798 -0.2118 -0.1940 -0.2046 -0.1895 -0.2851 -0.1633 -0.2002 -0.2018 -0.1628 -0.2183 -0.2035 -0.1587 -0.2489 0.2026 -0.1718 -0.1708 0.1481 -0.1789 -0.2719 -0.2386 -0.2322 -0.2511 -0.3939 0.1845 0.1559 0.1234 -0.1870 -0.1486 0.1795 -0.2347 -0.1962 0.1610 -0.2434 -0.1707 -0.2021 -0.2118 -0.2252 -0.1775 -0.3536 0.1214 0.2539 0.1649 -0.1345 -0.2644 0.1602 -0.1527 -0.1235 -0.1704 -0.1553 -0.2638 0.2093 0.1519 -0.1885 0.1827 0.1368 0.1486 -0.2952 -0.3133 -0.1972 -0.2926 -0.1684 -0.2195 -0.1674 -0.1504 -0.2082 -0.1662 0.2124 0.2002 -0.2801 -0.2540 -0.3377 0.1116 -0.1546 -0.2042 0.1434 0.1508 0.1985 -0.2989 0.1373 -0.2380 0.1655 -0.2136 -0.1758 0.1921 0.2048 0.2352 -0.3096 -0.2471 -0.3328 -0.2141 0.2061 0.1198 -0.1915 -0.1642 -0.1859 -0.1340 -0.2892 0.1737 -0.2693 -0.2141 -0.2956 -0.1336 -0.2462 -0.1869 -0.0995 -0.1696 -0.2938 -0.1634 -0.2077 -0.1314 -0.2755 -0.1537 -0.1519 -0.1913 -0.2106 -0.1387 -0.1521 -0.2955 -0.2324 -0.1860 -0.1192 -0.3478 -0.2088 0.2102 -0.1441 -0.2229 0.1036 -0.2535 -0.3098 -0.2203 0.2079 -0.2246 -0.1849 0.2053 -0.3709 0.1954 -0.2630 0.1790 -0.1806 -0.1891 0.1927 -0.2112 0.0809 0.2026 -0.2883 -0.2373 -0.3055 0.1782 -0.1771 -0.1374 -0.2270 -0.2135 0.1282 0.2064 0.1913 0.2102 -0.2201 -0.3055 0.1397 -0.2763 -0.2357 -0.1720 -0.2716 0.1679 -0.3702 -0.2276 -0.1382 -0.1857 -0.1534 0.1913 0.2409 -0.1727 -0.2720 0.2249 0.1492 0.1473 -0.2543 -0.1713 -0.1908 -0.3146 -0.2591 0.2034 -0.3620 0.1753 -0.2367 -0.1545 -0.2495 -0.2840 0.1264 -0.1738 -0.2006 0.2655 -0.2719 -0.2301 -0.1620 -0.1378 -0.1990 -0.2898 -0.2387 0.1746 -0.2966 -0.1850 -0.2413 -0.2894 0.2149 -0.1598 -0.2401 0.1598 -0.2879 -0.1530 -0.1020 -0.2360 0.1787 -0.3104 -0.2892 -0.1328 -0.2898 -0.1961 0.2294 0.0848 -0.3681 -0.3221 -0.2021 -0.2278 0.2280 -0.1559 -0.2360 -0.3075 -0.3128 0.1861 -0.2036 -0.2984 -0.2117 -0.1793 0.1303 -0.1181 -0.1923 -0.2158 -0.1961 0.1733 0.1493 -0.2197 -0.2355 -0.1747 -0.2764 0.1597 -0.1257 -0.3060 -0.3332 0.1714 -0.2467 -0.1006 0.2734 -0.1586 -0.2148 0.1573 0.2028 0.2167 -0.1768 -0.1649 -0.0995 -0.2745 0.2135 -0.1645 -0.1888 -0.3264 0.2715 -0.3177 -0.1161 -0.2158 0.1717 -0.2520 -0.2118 0.1705 -0.3577 -0.1524 -0.3518 0.1086 0.1708 -0.1835 -0.2363 0.1761 -0.1913 0.1718 -0.1919 0.1003 0.1344 -0.2407 -0.2988 -0.1709 -0.2075 -0.2685 0.2546 -0.1846 -0.1844 0.2169 -0.1817 -0.1658 -0.1896 -0.2809 -0.3418 0.2814 0.1605 -0.2153 -0.1560 -0.2767 -0.1542 0.1840 -0.1216 -0.2631 -0.1410 0.0930 -0.3054 -0.2084 -0.2631 0.1700 -0.2001 0.1721 0.1649 -0.2515 -0.1741 -0.2374 -0.1128 -0.2291 -0.1386 -0.1652 -0.2541 -0.2640 -0.2574 -0.2373 0.1443 0.1080 -0.2425 0.2207 0.2240 -0.2765 -0.1143 -0.2996 -0.2672 -0.1797 -0.2373 -0.2036 -0.1491 -0.2004 0.2010 -0.2029 -0.1356 0.1601 -0.1965 -0.2421 0.2322 -0.1400 -0.1581 -0.2223 0.2156 -0.1992 -0.1960 -0.1357 -0.1248 -0.2143 0.1175 -0.2070 -0.2543 -0.1646 0.2504 -0.2299 -0.3021 0.3007 -0.1090 -0.2796 -0.3250 -0.1799 -0.2492 -0.2466 -0.3355 -0.1767 -0.1922 0.1940 -0.2387 -0.1357 -0.2023 -0.2880 0.2271 0.1965 -0.1688 -0.1828 -0.1616 -0.1013 0.1599 -0.1960 -0.2003 0.1419 -0.2527 -0.1979 -0.2646 -0.3235 0.1580 -0.1362 0.2306 -0.2409 -0.1970 -0.2478 -0.2793 -0.2971 -0.2645 -0.2269 -0.1362 -0.2096 0.1336 -0.1897 0.1661 -0.1310 -0.1917 -0.1466 0.1986 -0.2166 -0.2504 -0.2224 -0.2115 -0.2851 -0.1866 -0.1479 0.1832 -0.2533 -0.1231 -0.2142 0.1635 0.1702 -0.3038 0.2158 -0.2600 -0.1158 -0.1455 0.1315 0.2655 -0.2444 0.1837 -0.1972 0.1938 0.2404 -0.1420 -0.2356 0.1204 0.1509 0.2187 -0.1577 -0.1941 -0.1927 0.2393 -0.1517 -0.3502 -0.2432 0.1726 -0.1972 -0.1607 0.2490 -0.2843 -0.2429 0.1035 -0.1998 -0.0841 -0.1777 -0.3437 -0.1342 -0.1044 -0.1917 -0.2277 0.1654 0.1015 0.1613 -0.2224 -0.2395 0.1148 -0.1543 0.1314 -0.1023 0.1639 -0.1523 -0.1359 -0.1653 -0.2530 -0.1762 0.2436 0.1367 -0.2904 -0.2075 -0.2625 -0.1477 -0.1747 0.1505 -0.2438 -0.1574 -0.2668 0.2243 0.1894 -0.1221 0.1508 -0.2072 0.1393 0.1045 0.2577 -0.1874 -0.1840 -0.2049 -0.3592 -0.1451 -0.2218 -0.2413 -0.2284 -0.2065 0.1550 -0.1362 -0.3035 -0.2994 -0.1468 -0.2193 -0.2284 -0.2357 -0.1789 0.1513 -0.1421 -0.2402 -0.1697 -0.2372 0.1970 0.0946 -0.2118 0.1306 -0.1156 -0.1214 0.1569 -0.3175 -0.2808 -0.1763 0.1277 -0.2470 -0.2612 -0.1814 -0.1720 0.1377 0.1707 -0.1811 -0.1835 -0.2548 -0.1773 -0.1282 -0.2871 0.2744 -0.1649 -0.2663 -0.1502 -0.1496 0.2006 0.2178 -0.1143 -0.2878 -0.2391 0.1910 0.2205 -0.1791 -0.1686 -0.3266 0.1212 -0.2332 -0.2543 0.1998 -0.2146 -0.3603 -0.2760 -0.1030 -0.1605 0.1544 -0.3286 -0.0966 -0.1272 -0.2343 0.0912 0.2819 0.2092 -0.2077 -0.1962 -0.3010 -0.0730 -0.1743 -0.2200 0.1714 -0.1990" HIT_INDICES="28 29 298 422 447 461 569 700 724 808 857 940 973 1025 1061 1193 1201 1210 1216 1262 1353 1385 1395 1430 1489 1527 1560 1563 1633 1869 2025 2064 2118 2127 2236 2275 2283 2370 2454 2491 2545 2576 2642 2733 2813 2847 2888" ES_PROFILE="0.0351 0.0792 0.0187 0.0031 0.0199 0.0401 0.0265 0.0023 0.0134 0.0022 0.0019 -0.0112 -0.0081 -0.0121 -0.0112 -0.0427 -0.0327 -0.0230 -0.0122 -0.0146 -0.0316 -0.0287 -0.0184 -0.0162 -0.0218 -0.0201 -0.0165 -0.0029 -0.0111 -0.0727 -0.1063 -0.1002 -0.0986 -0.0819 -0.0971 -0.0882 -0.0688 -0.0743 -0.0770 -0.0634 -0.0540 -0.0362 -0.0278 -0.0238 -0.0119 0.0182 0.0505" RANK_AT_ES="2024.0000" RANK_SCORE_AT_ES="-0.7713"/>
  <DTG RANKED_LIST="Lactate high vs low_Ranked.rnk" TEMPLATE="na_as_pre_ranked" GENESET="gene_sets.gmt#TABULA_MURIS_SENIS_PANCREAS_PANCREATIC_DUCTAL_CELL_AGEING" ES="-0.0890" NES="-0.4541" NP="0.9937" FDR="1.0000" FWER="1.0000" RND_ES="-0.2364 -0.2271 -0.2670 0.1143 0.1189 -0.1033 -0.1968 -0.1504 -0.1673 -0.1667 -0.2127 -0.1627 -0.2986 -0.1819 -0.1847 -0.2085 -0.0886 -0.2329 -0.2209 0.1540 -0.1743 0.1391 -0.2215 -0.1300 -0.2090 0.2471 -0.1472 -0.2818 -0.1636 -0.1960 -0.2080 -0.2242 0.0951 -0.2179 -0.1485 -0.2266 0.1478 -0.2561 -0.1105 -0.1346 -0.1823 -0.2486 -0.1499 -0.1466 -0.1823 -0.2098 -0.0988 -0.1399 -0.2549 0.1360 -0.2298 -0.1583 -0.1323 0.0837 -0.1345 -0.1960 0.1030 0.1639 0.1325 0.1069 -0.2072 -0.1725 -0.2704 -0.1054 -0.2459 -0.2310 -0.2304 0.1766 -0.1727 -0.1478 -0.2282 -0.1605 -0.3002 0.1801 0.2981 -0.1862 -0.1610 -0.1322 -0.2021 -0.2173 -0.2240 -0.1167 -0.1045 -0.2711 -0.1698 -0.1619 -0.2683 -0.1785 -0.1748 0.1771 -0.2592 -0.1665 -0.2182 -0.2094 -0.1409 -0.2351 0.1224 -0.2624 -0.1393 -0.2332 -0.1350 -0.1042 -0.1569 -0.2028 -0.2036 0.0974 -0.1816 -0.1757 -0.1603 -0.1933 -0.2159 0.0586 0.1752 -0.1688 -0.1708 -0.1415 -0.1516 -0.2985 -0.1613 -0.2575 -0.3168 -0.1646 -0.1861 -0.2196 -0.1336 -0.2934 -0.2593 -0.1517 -0.2160 -0.2920 -0.1839 -0.1220 -0.2043 -0.1666 -0.1951 -0.1822 -0.2540 0.0933 -0.1593 0.2132 -0.2297 -0.2224 -0.1666 -0.3298 -0.1581 -0.2090 -0.2271 -0.1428 -0.2410 -0.1580 -0.2645 -0.1295 -0.0818 0.1851 -0.1958 0.2135 -0.1464 -0.1281 -0.2677 -0.1186 -0.2400 -0.1904 -0.2548 -0.1938 -0.2016 -0.1442 -0.1805 -0.1697 -0.1766 -0.2097 0.1211 -0.1926 -0.1849 -0.2552 0.1641 -0.1816 0.1501 -0.0956 -0.2732 -0.1556 -0.2038 -0.1645 -0.2033 0.1412 -0.2892 -0.1568 -0.2614 -0.1926 0.1124 0.1101 0.0608 -0.2995 0.2049 -0.1319 -0.1875 -0.2904 -0.1811 0.1606 -0.2313 -0.1864 -0.2159 -0.2088 -0.1649 -0.1942 -0.2607 -0.1497 -0.1927 0.1933 -0.1321 -0.1368 -0.1526 -0.2211 -0.1727 -0.2184 -0.2402 -0.1474 -0.1407 -0.2537 -0.1931 0.1227 -0.1463 -0.2510 0.1430 -0.2514 -0.1032 0.1270 -0.2263 -0.0743 0.1492 -0.1951 -0.1862 -0.2350 -0.1759 -0.2036 -0.2349 0.1312 -0.2626 -0.1213 -0.2876 -0.1775 -0.2840 -0.2460 0.2040 -0.1612 0.1093 -0.2128 0.1221 -0.1624 -0.1655 -0.2059 -0.2615 -0.1755 -0.1382 -0.2018 0.1533 -0.1517 -0.2305 -0.1706 -0.2181 -0.1935 0.1593 -0.1130 -0.1921 -0.1902 -0.2876 -0.2423 -0.2518 -0.2617 0.1593 -0.1367 -0.2581 -0.2637 -0.2021 -0.1870 -0.1287 -0.2001 -0.1855 -0.3419 0.2124 0.1399 -0.2377 0.1821 -0.1820 -0.1826 -0.1858 -0.2476 -0.1833 -0.1488 -0.1145 -0.2272 0.2025 -0.1864 -0.2285 -0.1959 -0.1301 0.0828 0.1427 -0.1348 -0.1175 -0.2380 -0.1971 -0.2079 -0.1748 -0.1923 -0.2415 -0.2734 -0.2167 -0.2878 -0.2241 -0.1949 -0.2125 -0.1463 -0.2984 -0.2573 -0.1791 -0.1672 -0.1219 -0.1648 -0.1645 0.1397 -0.1785 -0.1890 -0.1825 -0.3051 0.1785 -0.2351 -0.2117 -0.1756 -0.2395 -0.2409 -0.1682 -0.1324 0.1016 -0.2042 -0.2791 -0.1215 -0.2968 0.1694 -0.2123 -0.2694 -0.2335 -0.2068 0.1371 0.1291 0.1438 -0.2192 -0.1127 -0.0940 0.1183 -0.1841 0.1346 -0.1429 0.1501 -0.2937 -0.1163 -0.2138 -0.2005 -0.2855 -0.1864 -0.1871 -0.1729 -0.1824 -0.2112 -0.2359 -0.2261 0.1965 -0.1798 0.2094 -0.2324 -0.2480 -0.3135 -0.2272 0.1800 -0.1695 -0.1308 -0.2167 -0.1996 -0.1638 0.1441 -0.1534 0.1579 -0.1541 0.1334 -0.2057 -0.2636 -0.1613 0.1793 -0.1440 -0.2070 -0.1219 -0.1612 0.2230 -0.1436 -0.2674 -0.1307 -0.2224 -0.3295 -0.2956 -0.1828 -0.2194 -0.1935 0.1787 0.1277 -0.1430 -0.2784 0.1196 -0.1896 -0.1969 -0.2044 0.1198 -0.2024 -0.1510 -0.1177 -0.1795 -0.1580 -0.2588 -0.1421 -0.2096 -0.1859 -0.1496 -0.2247 -0.1466 -0.1873 0.2043 -0.2045 -0.1857 -0.2079 -0.2077 -0.2450 -0.2270 -0.3016 -0.1969 -0.2045 -0.2123 -0.2565 0.1749 -0.1882 0.0998 -0.1729 -0.1734 -0.2111 -0.2496 -0.2251 -0.1390 0.0671 0.2685 -0.2975 -0.1826 -0.1874 -0.1364 -0.1418 -0.1392 -0.1292 -0.1646 -0.2577 0.1570 -0.1676 -0.1279 -0.2163 -0.2101 -0.2349 -0.0668 -0.3085 0.1961 -0.1001 -0.1732 0.1960 0.1597 -0.2588 -0.1807 -0.2272 -0.2157 -0.1438 -0.2196 -0.1455 0.1447 -0.2849 0.2044 0.1492 -0.2056 0.1734 -0.1889 -0.1915 -0.2418 -0.1939 -0.1875 0.1246 0.0959 -0.1188 -0.1683 -0.1886 -0.3413 0.1545 -0.1392 -0.2289 -0.1280 -0.2469 -0.1358 -0.1757 -0.1641 0.2072 -0.2120 -0.2036 0.1152 -0.1845 -0.1784 -0.1849 -0.1799 0.1090 -0.1470 -0.2059 -0.1621 -0.1764 -0.2376 -0.2644 -0.1851 -0.1936 -0.2103 0.1743 -0.1178 -0.1286 -0.1908 -0.2162 -0.2343 -0.2064 -0.2753 -0.2645 0.1626 -0.1819 -0.1854 -0.1796 -0.2148 -0.2169 -0.2711 -0.1596 -0.2321 -0.1385 -0.3066 -0.1531 -0.1644 -0.1927 -0.1671 -0.1461 -0.2335 -0.2169 -0.2549 -0.2270 -0.2110 0.1550 0.0995 -0.1856 -0.1584 -0.1124 -0.1877 -0.1527 -0.1742 -0.2904 -0.1834 -0.1997 -0.1753 -0.2219 -0.1898 -0.2082 -0.2396 -0.1634 -0.2023 0.1114 0.1309 -0.1493 -0.2686 -0.2397 0.1698 -0.2872 -0.1584 -0.1787 -0.1959 0.1479 0.1487 -0.1673 -0.2366 -0.1335 -0.1677 -0.1564 -0.1638 -0.1462 -0.1390 -0.1650 -0.1364 -0.1058 0.1596 -0.1471 -0.1592 -0.2316 -0.2461 0.2262 -0.2207 0.2055 -0.1587 0.1603 0.1795 0.0723 -0.2499 -0.2494 -0.1561 -0.2435 -0.2203 -0.1322 0.1669 0.2106 -0.1126 -0.2844 -0.1608 -0.1523 -0.1703 -0.3515 -0.2100 0.2065 -0.2640 -0.2052 -0.2770 -0.2558 -0.1786 0.1527 -0.1842 -0.2138 -0.1535 -0.1550 0.1836 -0.2002 -0.1167 0.1070 0.1394 -0.1992 -0.2213 -0.2107 -0.2064 -0.2091 -0.2073 -0.1538 0.1729 0.1621 -0.1612 -0.1738 0.0915 0.1551 0.2004 -0.2074 -0.2377 -0.2266 0.1329 -0.2570 0.1325 -0.2506 0.1571 -0.2066 -0.3185 -0.1411 -0.2048 0.1622 -0.2038 -0.1915 -0.1729 -0.1227 -0.1455 -0.1973 -0.2733 -0.1910 -0.1758 -0.2361 -0.1171 -0.1125 -0.2597 -0.2887 -0.1413 -0.1506 0.1650 -0.2101 -0.2916 -0.1236 -0.2115 -0.2260 0.1645 0.2145 -0.2294 0.1080 -0.2252 0.1939 -0.2744 -0.2040 -0.2350 -0.1607 -0.2185 0.1287 0.1487 -0.1203 -0.2235 -0.1638 -0.3034 0.1268 -0.2414 0.1634 -0.1768 -0.1410 0.1484 -0.1797 -0.3225 -0.1536 0.1438 -0.2238 0.1267 -0.1367 -0.1678 -0.1697 -0.1201 -0.2492 -0.1085 -0.1483 0.1825 -0.2212 0.0945 0.1522 0.1569 -0.1999 -0.2968 -0.1575 0.2113 -0.2379 0.1874 -0.2301 0.1204 -0.1986 -0.1349 -0.1795 -0.1557 -0.2163 -0.2044 -0.2643 0.1736 0.1567 -0.2366 -0.2502 0.0865 -0.2078 -0.2740 -0.2255 -0.1566 -0.0900 0.1436 -0.1620 0.1466 -0.2394 -0.2550 -0.1843 0.1474 -0.2485 -0.2671 -0.1573 0.1387 -0.1966 -0.1031 -0.2638 0.1668 -0.1710 -0.1969 0.1679 -0.1320 -0.1512 -0.2017 -0.1646 -0.1078 -0.1914 0.2167 0.1871 -0.2980 0.1545 -0.1321 0.1104 -0.1226 -0.3135 -0.2272 0.0927 -0.1848 -0.1875 -0.1672 -0.1320 -0.1909 -0.1581 -0.2067 -0.2503 -0.3521 -0.2234 -0.1880 -0.2108 0.0991 -0.1541 -0.1543 0.2163 -0.2195 -0.1680 -0.1349 -0.1683 -0.1728 0.1644 0.1208 -0.2093 -0.2502 0.2531 -0.1731 0.1476 -0.2342 -0.2612 -0.2727 -0.2167 0.1934 0.1471 -0.2316 -0.2973 -0.2381 -0.2659 -0.2256 -0.1748 -0.1029 -0.1537 -0.3226 -0.2581 -0.1197 0.1725 -0.2595 -0.2085 -0.1172 0.2666 0.1141 -0.1328 -0.1403 -0.1906 0.1492 -0.0737 -0.1493 -0.1677 -0.1668 -0.1687 0.1635 -0.2321 -0.1259 -0.1297 -0.1943 -0.1218 0.1484 -0.2535 0.1593 0.1748 -0.1967 0.1830 0.1914 -0.1043 -0.1790 -0.1324 -0.1443 0.1213 -0.2120 -0.1554 -0.2800 -0.2373 -0.1417 -0.2070 -0.2117 -0.1057 0.1351 -0.1961 0.1438 -0.2124 -0.1482 -0.2298 0.1028 -0.2753 -0.2400 -0.1798 -0.1907 -0.1344 -0.2346 -0.2561 -0.1933 -0.2276 -0.2116 -0.1271 -0.1071 -0.1866 -0.1962 -0.1425 -0.2115 -0.1270 -0.1950 -0.1558 -0.2065 -0.1631 -0.1962 0.2037 0.1282 -0.2166 -0.2368 0.1791 0.1540 -0.2800 0.1813 -0.1240 -0.2158 -0.2007 -0.2451 0.1688 -0.2396 -0.1867 -0.2330 0.1157 -0.2156 -0.1427 -0.3254 -0.2062 -0.1526 -0.1802 -0.0998 -0.1638 -0.1177 0.1845 0.1557 0.1728 -0.1176 -0.2965 -0.1025 -0.2630 -0.2330 -0.1885 -0.1899 -0.2133 -0.2756 -0.1572 -0.1121 -0.1564 -0.2415 -0.2720 -0.1739 -0.1876 -0.1589 0.1298 -0.2811 -0.2317 -0.2190 -0.1627 -0.1792 -0.1255 -0.2512 -0.1750 0.1288 -0.2271 0.1430 0.1299 -0.2922 0.1942 -0.2227 -0.1915 -0.1738 -0.2353 -0.2057 -0.1560 -0.2531 0.1516 0.1079 -0.2698 -0.2020 -0.3055 0.1234 -0.2480 -0.2134 0.1197 -0.0947 0.1463 -0.1925 0.1158 -0.1872 0.1695 -0.2526 0.1859 -0.1319 -0.1293 -0.1990 0.1419 -0.1590 -0.2110 -0.1814 -0.1644 -0.2091 -0.1446 -0.2217 -0.2096 -0.1059 -0.1446 0.1001 -0.1652 -0.1622 -0.1776 -0.2211" HIT_INDICES="143 152 158 203 272 402 503 554 567 711 722 724 725 736 789 800 808 818 838 851 857 860 890 948 973 1061 1066 1138 1201 1244 1267 1337 1375 1413 1479 1484 1524 1527 1552 1560 1563 1633 1670 1719 1769 1778 1801 1848 1852 1979 2009 2010 2107 2161 2166 2169 2236 2242 2317 2366 2379 2456 2485 2491 2495 2565 2599 2716 2718 2744 2762 2881 2972" ES_PROFILE="-0.0251 -0.0049 0.0161 0.0227 0.0195 -0.0068 -0.0251 -0.0271 -0.0165 -0.0521 -0.0431 -0.0310 -0.0186 -0.0099 -0.0162 -0.0085 0.0001 0.0079 0.0121 0.0185 0.0272 0.0368 0.0370 0.0272 0.0282 0.0072 0.0142 -0.0018 -0.0146 -0.0204 -0.0195 -0.0341 -0.0379 -0.0415 -0.0543 -0.0465 -0.0504 -0.0418 -0.0405 -0.0334 -0.0246 -0.0380 -0.0401 -0.0460 -0.0519 -0.0439 -0.0406 -0.0450 -0.0349 -0.0657 -0.0635 -0.0515 -0.0712 -0.0759 -0.0641 -0.0516 -0.0600 -0.0478 -0.0581 -0.0589 -0.0474 -0.0565 -0.0491 -0.0338 -0.0178 -0.0228 -0.0149 -0.0322 -0.0106 0.0039 0.0218 0.0118 0.0226" RANK_AT_ES="2160.0000" RANK_SCORE_AT_ES="-0.8342"/>
  <DTG RANKED_LIST="Lactate high vs low_Ranked.rnk" TEMPLATE="na_as_pre_ranked" GENESET="gene_sets.gmt#DESCARTES_ORGANOGENESIS_CARDIAC_MUSCLE_LINEAGES" ES="-0.1238" NES="-0.4500" NP="0.9879" FDR="0.9921" FWER="1.0000" RND_ES="0.2236 0.2666 -0.1620 -0.2682 0.2038 0.1813 -0.1636 -0.3441 -0.3244 0.2582 -0.3757 -0.2642 -0.3104 -0.1664 0.2847 -0.1758 0.2364 -0.1647 0.2243 -0.2246 -0.1549 0.2006 0.1950 -0.2952 0.1629 0.1520 -0.3315 -0.2579 -0.2965 -0.4443 0.2685 -0.2013 -0.2894 -0.2683 0.2193 0.2006 -0.3040 0.3080 -0.3715 0.3506 0.2119 -0.1917 -0.3349 -0.2465 -0.3175 0.2575 0.2314 0.2103 -0.2736 -0.2253 -0.2369 -0.1500 0.2226 0.2449 -0.3333 -0.4797 0.3472 -0.2534 0.1763 0.2733 -0.2963 -0.1545 -0.2822 -0.3895 0.1822 0.2586 -0.3224 -0.3331 -0.2443 -0.3726 -0.2504 -0.2966 -0.2813 0.2393 0.2948 -0.3401 -0.3968 0.1898 -0.2412 -0.2133 -0.3194 -0.1732 0.2069 -0.3270 0.2586 -0.2275 -0.2588 -0.4870 -0.1921 0.2041 0.1623 0.2064 -0.2067 -0.3566 0.2103 -0.2590 0.2706 -0.2173 -0.3928 -0.3121 -0.3714 -0.3352 -0.3484 -0.2859 -0.2620 -0.2846 0.2586 -0.3026 -0.1998 0.4380 -0.2379 0.2158 0.2395 -0.3211 -0.3741 0.3768 -0.2499 0.2040 0.2595 -0.4538 -0.2108 0.1519 -0.2145 0.2281 0.4882 0.1994 -0.3749 0.2263 -0.2524 -0.1372 -0.1811 0.3328 -0.2231 -0.3965 -0.3377 -0.3430 -0.1532 -0.1526 0.3289 -0.2451 0.2168 -0.2714 0.2187 0.2457 0.1256 -0.2800 -0.2345 0.2453 -0.2792 -0.2342 -0.2479 0.3369 -0.3020 -0.1994 0.1830 -0.1662 0.3966 0.3842 0.1732 -0.3276 -0.4635 -0.2922 -0.1927 -0.1367 -0.2633 -0.2073 -0.3198 -0.2732 0.2052 -0.3455 0.2338 -0.1764 0.3029 -0.3597 0.2086 -0.2093 0.2522 -0.2766 -0.2798 0.1984 -0.2959 0.3236 -0.2767 0.2627 0.2110 0.2039 -0.1764 -0.2256 0.1261 0.2061 -0.2491 0.1421 0.3370 -0.1602 -0.4427 -0.2978 -0.2667 0.2139 0.2602 -0.2117 -0.3497 0.1980 -0.3028 -0.2981 0.1691 -0.3667 -0.2971 0.2406 -0.5038 -0.2457 0.1784 -0.3220 -0.3522 0.2109 -0.2270 -0.1969 -0.4598 -0.4103 -0.1862 -0.4072 0.1360 -0.2604 0.1799 -0.2219 -0.1988 -0.4937 -0.2909 -0.4153 -0.2824 0.2111 -0.2049 0.2008 -0.3102 -0.1703 -0.2971 -0.3779 -0.1486 -0.2885 0.1328 -0.3727 -0.1860 -0.1679 -0.2789 0.1853 0.2028 0.2839 -0.3404 -0.3527 -0.2784 -0.2432 -0.4184 0.2437 -0.2413 -0.3078 -0.3686 0.2186 -0.3719 0.2152 -0.2397 -0.2214 0.2108 -0.3321 -0.2305 0.1865 -0.3678 -0.2042 -0.2514 -0.4738 -0.2331 -0.3455 0.2597 -0.3860 0.1857 0.2572 0.1815 -0.1572 -0.1806 0.2400 0.2668 -0.2050 -0.3145 -0.2098 0.4186 0.2850 -0.1807 -0.2293 0.1773 -0.2938 0.1625 -0.3241 -0.3204 -0.1918 0.1716 0.2413 -0.1806 -0.1214 0.1654 -0.2353 -0.3420 0.3452 -0.3479 -0.1973 0.2499 -0.1277 -0.3842 -0.2619 -0.2434 -0.2399 -0.2648 -0.1963 -0.2782 -0.2203 -0.2419 0.1384 -0.2824 -0.3050 -0.3854 0.1665 -0.3927 0.1698 -0.1352 -0.2427 -0.1048 -0.2585 0.1771 0.2466 -0.1941 -0.1435 -0.2415 -0.2496 -0.2700 -0.3662 -0.3772 -0.3927 -0.2594 -0.2565 -0.2777 0.2153 0.3427 -0.3188 -0.5096 -0.2940 -0.3931 -0.2219 0.2578 0.1803 -0.2959 -0.2206 0.1653 0.2282 -0.4201 -0.2801 0.2171 -0.2810 0.2740 -0.1569 -0.3134 0.2928 0.2749 -0.1675 0.2865 -0.4181 0.2455 -0.2116 -0.3826 0.2147 -0.2269 -0.3602 -0.4397 -0.3878 -0.1476 -0.1964 0.2145 0.2344 -0.2537 0.1740 -0.1814 0.3305 -0.2240 -0.1947 -0.2180 -0.3942 -0.1926 -0.2315 -0.2387 -0.2922 0.2094 -0.3106 0.2628 0.1532 -0.3343 0.2618 0.1672 -0.2386 -0.2261 0.2049 -0.3081 -0.2153 -0.2751 0.2965 0.1693 -0.2008 -0.2152 0.1857 -0.1206 -0.2366 -0.2891 -0.1697 -0.2107 -0.3022 -0.3595 -0.4037 -0.3243 -0.2733 -0.2655 0.3432 -0.2654 -0.2027 -0.4429 0.2415 0.1885 -0.1507 0.2794 0.2685 -0.2488 -0.3708 -0.2313 -0.3060 -0.1671 0.1874 0.3095 0.2038 0.3318 -0.4377 -0.2928 -0.2130 -0.2408 0.1052 -0.2467 0.2969 0.0985 -0.2053 -0.1774 -0.1943 -0.1863 0.2246 -0.4287 -0.2879 0.2311 -0.4068 -0.1849 0.2077 -0.5257 -0.4365 0.2470 -0.2914 -0.4761 -0.2885 -0.2958 -0.1726 -0.2292 0.2891 -0.2977 -0.1694 0.2165 0.3426 0.1390 0.2476 -0.2040 0.2074 0.1935 -0.1932 0.3798 -0.3723 -0.1912 -0.4718 -0.1473 -0.3902 -0.1872 -0.2387 -0.2454 -0.2272 -0.2198 -0.1919 0.2541 -0.2995 -0.4560 -0.4132 -0.2965 -0.2791 0.2105 0.1893 -0.2636 0.2280 0.1844 -0.2254 -0.3920 -0.3516 -0.1489 -0.3446 -0.2020 -0.2292 -0.4700 -0.1680 0.1520 -0.1443 0.2897 -0.2407 0.1341 -0.2380 -0.4362 0.3089 -0.4833 -0.3736 -0.2473 -0.4033 -0.1819 -0.1911 -0.1421 -0.2375 -0.4538 -0.3352 -0.3624 -0.1902 -0.1628 -0.2263 -0.2738 0.2400 0.2408 -0.2472 -0.3684 -0.3844 0.2178 0.1899 -0.2234 0.3102 0.3127 -0.1919 -0.2299 -0.1791 -0.2189 0.2902 0.1716 -0.2688 -0.3026 0.2254 -0.2479 -0.2486 -0.4198 -0.2371 -0.3260 -0.2909 -0.2014 -0.2558 -0.3484 -0.1577 0.1780 0.1899 -0.3506 -0.2168 -0.2233 -0.1543 0.3161 -0.3561 -0.2999 -0.2387 0.3192 -0.2395 0.1891 0.2516 -0.2595 0.2403 -0.2207 0.1978 -0.2684 -0.4262 -0.4279 0.1808 0.2909 -0.1546 -0.3062 -0.3213 -0.2487 -0.3738 -0.5826 -0.3354 -0.3258 -0.2724 -0.3036 -0.3226 -0.2978 -0.4402 -0.1673 -0.5378 0.1670 0.1570 -0.3474 0.2165 -0.3721 -0.1889 0.1807 -0.2393 -0.1935 0.2261 0.2790 -0.2029 0.1511 0.2329 -0.1188 0.1698 0.1704 0.2728 -0.2346 0.3773 -0.2106 -0.4244 -0.3557 0.3316 -0.2942 -0.2983 0.2078 -0.1576 -0.1863 -0.1805 -0.3050 -0.1869 -0.2844 0.1513 0.2626 0.1735 -0.2273 0.3334 -0.2142 -0.2727 0.2885 -0.2477 -0.2592 -0.2095 -0.2216 -0.3990 -0.2983 0.2542 -0.2714 0.1877 0.2443 0.3536 -0.1965 -0.3162 -0.2026 0.2959 0.2387 -0.3602 -0.2343 0.1328 -0.2963 0.4165 0.2275 -0.2110 -0.4160 -0.3198 -0.1964 -0.2595 0.2659 -0.5364 -0.3114 -0.2219 0.2410 0.2001 -0.3164 -0.1949 -0.2403 -0.1532 -0.1713 0.2755 -0.2061 -0.3318 -0.4074 0.3693 0.2785 -0.2743 0.2491 -0.2418 -0.3056 0.3506 -0.2930 -0.2117 0.1459 -0.1575 -0.3447 -0.2450 -0.1207 -0.2012 -0.3302 -0.2677 -0.2794 -0.1300 -0.3542 -0.2356 -0.1651 0.3046 0.3773 0.2745 -0.3245 0.2642 -0.1786 -0.2538 -0.1414 -0.2446 -0.3239 0.1843 -0.2807 0.2612 -0.3758 -0.1611 0.1341 -0.2922 -0.2731 0.2306 0.2165 0.3087 -0.2352 -0.1164 -0.1786 -0.3080 0.1922 -0.2021 0.2706 -0.2248 -0.3617 -0.1926 0.3546 -0.1950 -0.2093 -0.3408 -0.3533 -0.1844 0.2270 -0.2204 0.1582 -0.1594 -0.3622 0.2156 -0.2144 0.1771 -0.2741 -0.2835 -0.2268 -0.2475 -0.2984 -0.2470 -0.2060 0.2625 -0.2655 -0.3229 -0.3710 0.1698 0.1097 0.1973 -0.3192 0.2052 -0.1475 -0.4513 0.2287 -0.2515 -0.2088 0.3397 -0.3365 -0.2480 -0.1294 -0.2934 -0.3502 -0.2727 -0.1391 0.1565 0.3694 -0.4136 -0.3275 0.1306 -0.3454 -0.2931 -0.2249 0.1805 -0.2307 0.1609 -0.2944 -0.1969 -0.3112 -0.3072 0.1499 -0.2192 0.2369 -0.3313 -0.3332 -0.2322 -0.2142 0.2828 -0.3313 -0.2756 -0.3789 0.2167 0.4602 -0.2198 -0.1592 -0.3120 0.1436 -0.2919 -0.2676 -0.2239 -0.2118 0.1791 0.2973 -0.3307 0.2277 -0.2797 -0.1166 -0.2415 -0.2351 -0.2037 0.1740 -0.1945 -0.2973 -0.2037 -0.4431 0.2201 -0.2168 -0.3183 -0.2699 -0.2006 -0.3464 -0.3419 -0.2871 0.1625 0.1438 -0.5487 0.2481 0.1821 -0.1218 -0.3177 0.2847 -0.2040 -0.3268 0.3082 -0.4000 -0.2254 0.2089 -0.2958 -0.2575 0.1324 -0.3667 -0.2728 0.1619 -0.3484 0.2242 -0.2795 0.2449 -0.2909 0.1406 -0.2534 -0.2008 -0.2245 -0.2887 0.1939 0.2674 -0.3053 0.1509 -0.3255 0.2139 0.1709 0.3050 -0.1916 0.3079 -0.2900 -0.1957 -0.1673 -0.3340 -0.3558 0.2787 0.2209 0.2601 0.3604 0.1107 0.2706 -0.1604 -0.4008 -0.3345 0.3153 -0.2637 -0.2412 -0.3437 -0.1744 -0.2405 -0.2111 0.2596 -0.4301 -0.1718 -0.3173 0.1669 0.2584 0.1518 0.3381 -0.3287 0.2073 -0.3640 0.5210 -0.3025 0.2833 0.3143 -0.4824 0.2037 -0.2182 -0.3174 -0.3712 -0.1840 0.3495 -0.1989 -0.3556 0.3601 0.1513 0.2082 0.1470 0.1771 -0.2255 0.3693 -0.2535 -0.2417 -0.1903 0.3118 -0.2930 -0.1914 -0.1655 0.1388 -0.1839 -0.4416 -0.1552 -0.2805 -0.2156 -0.2109 -0.2098 -0.3183 -0.2977 -0.2029 -0.4163 0.3332 -0.1806 0.1925 0.1943 -0.5198 -0.3771 -0.1976 -0.1893 -0.4043 -0.2750 -0.2226 -0.2340 0.1508 0.1302 -0.1557 0.2146 -0.3895 -0.3336 -0.2125 0.2534 0.1517 -0.3523 0.1960 0.2439 -0.1521 -0.3454 -0.2491 -0.3931 -0.2599 -0.1255 0.1861 -0.4871 0.1869 -0.2489 -0.3513 0.1783 -0.2046 -0.1695 0.2722 -0.1917 -0.4194 0.2296 -0.2411 -0.3048 -0.2853 0.1987 -0.1392 0.2257 -0.3310 0.2254 0.2971 -0.2891 0.2347 -0.2670 -0.4346 -0.2055 0.2113 0.2278" HIT_INDICES="82 158 431 753 821 904 1004 1070 1144 1190 1408 1756 1953 2139 2289 2399 2424 2692 2936" ES_PROFILE="0.0644 0.1215 0.0920 0.0288 0.0456 0.0538 0.0528 0.0611 0.0656 0.0799 0.0400 -0.0368 -0.0598 -0.0745 -0.0720 -0.0512 -0.0011 -0.0131 0.0341" RANK_AT_ES="2288.0000" RANK_SCORE_AT_ES="-0.9172"/>
  <DTG RANKED_LIST="Lactate high vs low_Ranked.rnk" TEMPLATE="na_as_pre_ranked" GENESET="gene_sets.gmt#TABULA_MURIS_SENIS_HEART_AND_AORTA_SMOOTH_MUSCLE_CELL_AGEING" ES="0.1699" NES="0.7183" NP="0.8157" FDR="0.8676" FWER="1.0000" RND_ES="0.1776 -0.1549 0.1308 0.1719 0.2246 -0.5190 0.2060 -0.2533 0.1286 0.1983 0.3257 -0.2265 -0.2500 -0.1788 -0.2097 -0.2522 0.2011 -0.4156 -0.3345 0.2025 -0.2010 -0.2015 -0.1701 -0.3702 -0.2593 -0.2978 0.1166 0.2260 -0.1861 0.2658 -0.2470 -0.3491 -0.2625 -0.2689 0.2027 -0.2244 0.2441 -0.4299 -0.2282 0.1721 -0.3090 0.2262 0.1744 0.2759 -0.4242 0.1410 -0.2504 0.1868 -0.2829 -0.3015 -0.2316 -0.3587 -0.1618 -0.2591 -0.2845 0.3446 -0.2427 0.3168 0.1601 0.3859 0.2013 -0.2002 -0.2673 -0.2094 0.1746 -0.3667 -0.2043 -0.1811 -0.1513 -0.2798 0.1866 -0.1717 0.2337 -0.3706 0.1204 -0.3873 -0.3312 -0.4229 -0.2426 0.2034 -0.3799 -0.4162 -0.1650 -0.2071 -0.1690 -0.2656 0.1858 -0.1601 -0.3043 -0.1677 -0.2341 0.2372 -0.2406 -0.2551 0.1949 -0.2878 -0.2140 -0.1723 -0.2008 0.2388 0.2288 0.3391 0.1625 -0.4118 0.2197 -0.2588 -0.2778 -0.3170 0.2277 0.2912 -0.2297 0.2284 -0.2297 0.2366 -0.2488 -0.2567 0.1892 -0.3232 0.3649 -0.5298 -0.1500 -0.3439 0.2389 -0.3814 0.3101 0.2615 -0.2372 -0.3230 -0.4069 -0.1630 -0.3290 -0.3806 0.1237 0.2278 0.1188 -0.1751 0.1599 0.2029 0.2471 0.1684 0.2029 -0.4150 0.2864 -0.2202 -0.2766 -0.5103 0.1370 -0.1452 -0.1953 0.1680 0.2595 0.2376 -0.2210 0.2608 -0.3329 0.2889 -0.2615 0.2958 0.2159 -0.2039 -0.2376 0.2323 -0.3045 -0.1415 0.1821 -0.1047 0.1495 -0.2797 0.2301 0.2178 -0.1522 -0.3546 -0.3290 -0.3586 -0.2749 -0.2034 -0.1375 -0.4216 -0.2119 0.2286 -0.3712 -0.1974 0.2405 0.1481 -0.2962 -0.2804 -0.1808 -0.2069 -0.1562 -0.3282 -0.3555 -0.3351 -0.3242 0.2206 -0.2767 0.2870 0.3219 -0.3811 -0.2967 0.3425 0.3129 0.2413 -0.4331 0.1571 -0.1962 0.2272 0.2439 0.1402 -0.3742 0.1477 -0.2958 -0.3467 -0.4318 -0.1367 0.2854 0.1150 -0.3060 0.2883 0.1732 -0.3617 -0.1876 -0.2646 -0.3034 -0.2285 -0.3480 -0.2663 -0.1731 -0.3220 -0.3622 -0.1976 0.1761 -0.2198 -0.2568 0.2413 0.3360 0.2081 0.5103 -0.4145 0.2283 -0.4235 -0.2883 0.2473 0.3748 0.1687 -0.4584 0.1538 -0.3089 -0.3616 -0.2746 0.2141 -0.2948 0.1418 -0.1599 -0.3387 -0.2778 -0.4068 0.2432 -0.2174 -0.1995 -0.2829 -0.2113 -0.2359 0.1889 0.1478 -0.2621 -0.2834 -0.3523 -0.2257 -0.1383 -0.2823 0.2872 -0.2056 -0.4224 -0.4563 -0.1840 -0.2214 -0.3348 0.2498 -0.4168 -0.1928 -0.3183 0.2701 0.2975 0.1738 0.2003 -0.2003 -0.2399 -0.2892 0.2493 0.2453 -0.1520 0.2538 -0.2473 -0.1711 -0.1882 0.1710 -0.3192 -0.2991 -0.3515 0.3043 -0.3226 -0.4063 -0.1964 -0.3329 -0.3611 -0.3413 0.2573 -0.3924 -0.2316 -0.3042 0.2198 -0.1587 0.0949 0.2992 -0.1238 0.3136 -0.3612 -0.5030 0.3145 -0.3567 -0.2446 0.2049 -0.2736 -0.2978 0.1876 -0.3353 0.2471 0.3486 -0.2585 -0.1420 -0.1544 0.1573 0.1620 -0.2073 -0.3115 0.2933 -0.1695 0.2367 0.2052 0.2606 0.2938 -0.2323 -0.3264 -0.2600 -0.1752 0.1672 -0.2796 -0.3922 0.2202 -0.2939 -0.4196 -0.4051 -0.1810 -0.1962 -0.3361 -0.2886 0.2049 -0.2653 -0.3833 -0.2787 -0.2474 0.2082 -0.2716 -0.3456 0.2238 0.4808 -0.2461 -0.4054 -0.3544 0.2556 0.3775 -0.4471 0.2747 -0.2607 -0.3275 -0.1764 0.3223 0.2265 -0.2096 0.3050 -0.3032 -0.1903 -0.1836 -0.3120 -0.2754 -0.2384 0.1596 -0.2853 -0.4093 0.2344 -0.1221 -0.3167 -0.1653 -0.3102 0.2069 -0.4018 0.3137 0.1843 -0.2287 -0.2326 -0.3813 -0.3451 -0.2343 -0.3363 -0.1341 -0.3228 -0.2446 -0.3086 -0.1968 0.2609 0.1395 -0.3606 0.2457 0.2851 0.1851 0.2759 0.2019 0.4066 0.2247 0.2434 -0.3847 -0.1626 0.2455 -0.3878 0.3464 -0.2632 -0.3324 -0.5002 0.3662 -0.3001 -0.3806 0.2726 -0.2306 -0.3026 -0.2244 -0.3032 -0.2933 -0.3172 -0.2027 -0.2099 -0.3272 -0.1404 0.2222 -0.2364 -0.2885 -0.2433 0.2294 -0.3309 -0.2601 0.2069 0.1322 0.2055 0.2004 0.1435 -0.3082 0.2881 -0.2451 0.2231 -0.3075 0.4046 -0.1408 0.3158 -0.3658 0.2175 0.3591 -0.1671 -0.2870 -0.1792 -0.3233 0.2223 -0.1891 0.3585 0.1878 0.2877 -0.2463 -0.1455 -0.3762 -0.3873 -0.3171 -0.1228 0.1605 0.2308 -0.4126 -0.2853 -0.2838 0.1810 -0.2319 0.1609 -0.3772 -0.2065 0.4610 0.2852 0.1420 -0.2895 -0.1205 -0.3181 -0.3996 -0.1731 0.3044 -0.2381 -0.2533 -0.1720 0.3297 -0.3093 -0.2288 0.2740 -0.2747 -0.3353 -0.2887 -0.3214 0.1539 0.2883 0.2116 0.2865 -0.4316 -0.2981 -0.3803 -0.3666 -0.1803 -0.3276 -0.3502 -0.3339 0.1387 -0.2803 -0.2516 -0.2543 0.1794 -0.1523 -0.1800 -0.4593 -0.1713 0.2261 -0.2297 0.2835 -0.2081 -0.1746 0.1523 -0.2442 -0.2630 -0.3617 0.2736 0.1861 -0.2485 0.1884 -0.3638 0.1384 -0.2791 -0.1727 -0.4041 -0.3134 0.3797 -0.2681 -0.1328 -0.3483 -0.3394 -0.1578 -0.2468 -0.2987 0.2221 0.3425 0.2237 -0.3200 -0.2449 -0.1566 -0.3147 -0.1071 -0.1278 -0.1879 -0.2586 0.2484 -0.2041 -0.2620 -0.2193 -0.3391 0.2183 -0.4493 -0.1725 -0.1659 -0.3807 0.2522 -0.1949 -0.1817 -0.1432 0.1359 0.2031 -0.1148 -0.3373 0.3829 -0.2194 -0.3279 -0.2769 -0.2668 -0.3726 0.2868 0.2573 -0.2128 -0.3036 0.2124 -0.1545 -0.1625 0.3306 -0.2293 -0.3130 0.3502 0.2510 -0.4626 0.2745 -0.2945 -0.2825 -0.3048 0.2297 0.2347 -0.2926 -0.1912 -0.4286 -0.2605 -0.2815 0.3099 -0.3150 -0.4301 -0.1403 -0.3553 -0.1730 -0.2171 0.2122 -0.1794 -0.4305 0.1592 0.1338 -0.2101 -0.2295 -0.2872 -0.1919 -0.1517 -0.2524 -0.2334 -0.3285 -0.3882 -0.3445 -0.5309 0.2582 -0.1782 -0.3637 -0.5402 -0.4078 -0.2825 -0.3518 -0.2277 0.2744 -0.2536 -0.2425 0.1521 0.2133 -0.3632 -0.3401 -0.3235 -0.3753 -0.3076 -0.3679 -0.1528 -0.2136 -0.2788 -0.1150 -0.2191 0.2862 0.3302 -0.2187 -0.3571 0.2661 -0.2884 -0.3303 0.3040 -0.3398 -0.4072 -0.4214 -0.2827 -0.1524 -0.3324 0.2419 -0.3246 -0.2895 -0.3187 -0.2609 -0.5043 -0.2454 0.1706 0.1815 -0.1757 0.2202 0.1298 0.2630 -0.2254 0.2571 -0.5076 0.1494 -0.2408 -0.3046 -0.3151 -0.3585 0.1880 -0.3356 -0.2241 -0.3830 0.3921 0.2142 -0.2095 0.0899 0.2432 -0.2529 0.1445 -0.2584 0.2009 -0.3518 0.2208 -0.2740 -0.2804 -0.1779 -0.2112 0.3147 0.2915 -0.1928 -0.2107 -0.1803 0.1865 -0.1783 0.2004 0.2237 -0.1447 -0.2176 0.4298 -0.2618 0.1673 -0.1995 -0.4394 0.2465 -0.4621 -0.4474 0.2296 -0.1384 0.1757 -0.2121 -0.2623 -0.2381 0.2557 -0.2679 -0.2999 -0.1080 0.2499 -0.1996 -0.2911 -0.2439 -0.1891 0.2945 0.1415 -0.2424 -0.2490 -0.3793 -0.1192 -0.3024 -0.2183 -0.1900 0.2228 -0.3345 -0.2319 -0.3462 -0.1784 -0.3441 -0.4111 -0.2552 -0.2210 0.0877 0.3015 -0.2709 -0.1506 0.2114 -0.2151 -0.4510 0.1888 0.2079 -0.4889 0.2279 -0.3550 0.1212 -0.1997 0.4079 -0.2138 -0.3375 -0.1537 -0.2887 0.2914 -0.3262 -0.3136 -0.2607 -0.2595 -0.3664 -0.4488 0.1965 -0.4394 -0.4347 0.1579 -0.2296 -0.2680 -0.2165 -0.2523 -0.2576 0.1977 -0.3003 0.1639 -0.1993 -0.3783 -0.2094 -0.2831 0.2042 0.3119 -0.3510 -0.3221 -0.3480 -0.3046 -0.5254 0.3105 -0.1793 0.2314 0.2467 0.1552 -0.1687 -0.1279 -0.2516 -0.3987 -0.3237 -0.3664 -0.2546 0.2786 -0.5327 0.3058 -0.3251 -0.3108 -0.2370 0.3143 -0.1791 0.2497 -0.3818 -0.2384 -0.2727 -0.2180 -0.3503 -0.3119 -0.2688 -0.2787 0.2062 -0.3452 -0.3149 -0.2562 -0.1944 0.3186 -0.2579 0.1640 0.2314 0.1384 0.1049 -0.2940 -0.3582 0.3539 0.2392 -0.3450 -0.1065 -0.2419 -0.2777 -0.1652 -0.3053 -0.2455 -0.3518 -0.3195 -0.2653 -0.3724 0.2255 -0.1956 0.2359 -0.3826 -0.3425 -0.3979 0.1915 -0.2987 -0.3999 -0.2797 0.2920 0.2356 -0.2923 -0.1517 -0.3708 -0.3508 -0.3446 -0.2336 0.2656 0.0868 -0.1704 0.2041 -0.2681 0.1450 0.2671 0.2840 0.3530 -0.1792 -0.3835 -0.2479 -0.4299 -0.1105 0.2540 0.1357 0.2165 -0.2775 -0.3211 0.4222 -0.1966 -0.2945 -0.2286 -0.1451 -0.2488 -0.1719 -0.3747 -0.3308 -0.2508 0.3544 -0.3830 -0.1697 -0.2656 -0.2334 -0.3596 -0.2586 -0.3568 -0.3479 -0.2186 -0.2098 0.1902 -0.1462 -0.3191 0.3908 -0.2160 -0.2678 -0.3034 -0.1447 0.2548 0.2472 -0.3624 -0.2332 -0.2504 0.1068 -0.2835 0.2060 -0.1747 -0.2459 0.2223 -0.1601 -0.2487 0.2964 0.3113 0.2130 -0.1789 0.2425 -0.2389 -0.4011 -0.2991 0.3521 0.3983 0.2267 -0.2424 -0.2402 0.2178 -0.3052 -0.2596 -0.3903 -0.1490 -0.2809 -0.2897 -0.4361 -0.2042 -0.2953 -0.1844 -0.1761 -0.2386 -0.2888 -0.3414 -0.3250 -0.2990 0.1657 -0.1818 -0.2284 -0.4207 -0.3448 -0.2802 -0.2334 0.3270 -0.4045 -0.2475 0.2514 -0.2337 -0.3873 -0.2187 -0.2640 0.1841 -0.2156" HIT_INDICES="136 161 681 701 722 749 773 820 956 1283 1440 1632 1965 2175 2255 2444 2491 2700 2701" ES_PROFILE="0.0424 0.1181 -0.0058 0.0349 0.0743 0.1100 0.1451 0.1699 0.1598 0.0831 0.0647 0.0378 -0.0289 -0.0490 -0.0232 -0.0247 0.0228 0.0329 0.1119" RANK_AT_ES="820.0000" RANK_SCORE_AT_ES="0.6897"/>
  <DTG RANKED_LIST="Lactate high vs low_Ranked.rnk" TEMPLATE="na_as_pre_ranked" GENESET="gene_sets.gmt#TABULA_MURIS_SENIS_THYMUS_THYMOCYTE_AGEING" ES="0.1369" NES="0.9243" NP="0.6184" FDR="0.5881" FWER="1.0000" RND_ES="-0.0987 -0.1889 -0.1938 -0.2338 -0.1530 -0.2290 -0.2422 -0.1136 -0.1422 0.1635 -0.2335 -0.1666 -0.2614 -0.1101 -0.1913 -0.1956 -0.2455 -0.2450 -0.1497 -0.1620 -0.1057 -0.1508 -0.1955 -0.1601 -0.2977 -0.2816 -0.1342 -0.1894 -0.2434 -0.1665 -0.1586 -0.1726 -0.2597 -0.1437 -0.2500 0.1481 -0.2487 0.1893 -0.2375 -0.2019 -0.3049 -0.1260 -0.1958 -0.1449 -0.1431 -0.1814 -0.1460 0.1484 0.1590 -0.1075 -0.2602 0.1366 -0.1753 -0.2632 -0.1184 0.1237 -0.2380 -0.1753 -0.1209 -0.1642 -0.2750 0.1249 -0.2113 -0.1560 -0.1329 -0.2417 -0.1244 -0.1161 -0.0791 -0.1338 0.1117 -0.1143 0.2049 -0.1435 -0.1545 -0.1475 -0.0860 -0.1713 -0.2210 -0.2699 -0.1854 -0.1420 -0.1625 -0.1804 -0.2742 -0.2172 -0.2065 0.1380 -0.2588 -0.1601 -0.2596 -0.1653 -0.2403 -0.1551 -0.2038 -0.1811 -0.1701 0.1725 -0.2413 -0.1959 -0.1696 0.1262 -0.1764 -0.1099 -0.1781 -0.1148 -0.1549 -0.2040 0.1534 -0.1828 -0.2461 -0.1946 0.1720 -0.2086 -0.2049 0.1184 -0.1843 -0.2604 0.1835 -0.1631 -0.2472 -0.1568 -0.2143 -0.1640 -0.2336 -0.1959 -0.1762 -0.1278 0.1470 0.1221 -0.1925 0.1689 -0.1528 0.1244 -0.1169 -0.1548 0.1524 -0.1554 -0.1757 -0.2724 -0.2026 -0.3075 -0.1089 -0.2405 -0.2338 -0.2195 -0.2107 -0.1461 -0.1796 -0.2230 -0.2372 0.1115 -0.2023 -0.2483 -0.2803 0.2260 -0.2160 -0.1494 -0.2542 0.1786 0.1090 -0.2431 -0.1835 0.1095 -0.1153 -0.1474 -0.1726 -0.1778 -0.2849 -0.2248 -0.1661 -0.1474 -0.2261 -0.2378 -0.1324 -0.1117 -0.2056 -0.2047 -0.1325 -0.1003 -0.1735 -0.2772 -0.2198 -0.1202 -0.2282 -0.1832 -0.2965 -0.2402 -0.2620 -0.1915 -0.2217 -0.1831 -0.2287 -0.1293 0.1539 0.1670 -0.1788 -0.1340 0.1459 0.1533 0.2390 -0.1492 -0.2906 -0.1996 -0.0751 0.1303 -0.1192 -0.2516 -0.1183 -0.1330 0.1773 0.1188 -0.2733 0.1333 0.1379 0.1471 -0.1347 0.1644 -0.1750 -0.2605 -0.2698 0.1278 -0.1723 -0.1117 0.1137 -0.2682 -0.1558 -0.1797 0.1393 0.1043 -0.2000 -0.1987 -0.1594 -0.2128 -0.1752 -0.2635 0.2016 -0.2100 -0.1826 -0.2594 -0.1923 -0.1824 0.1618 -0.1310 -0.2005 -0.1088 -0.1414 -0.1570 -0.2079 -0.1995 0.1519 0.1247 -0.2312 -0.2886 0.1650 0.1546 -0.2173 -0.1229 -0.1473 -0.1316 -0.2516 -0.2174 -0.0937 -0.1528 -0.2821 -0.1627 0.1409 -0.2284 -0.1177 0.1228 0.1210 -0.2272 0.1247 -0.2103 -0.1364 0.1438 -0.1395 -0.2323 0.1261 -0.1499 0.1262 -0.1316 -0.2732 -0.0985 -0.1740 0.1526 -0.1495 0.1833 -0.2531 -0.1994 -0.2338 -0.2050 -0.2595 0.1585 -0.2239 -0.1378 -0.1855 -0.1311 0.1627 -0.1406 -0.1250 -0.1891 -0.2179 -0.2094 -0.2386 -0.2069 -0.1575 0.1137 -0.1423 0.1662 -0.2098 -0.1929 -0.1467 -0.1759 -0.2338 -0.1609 -0.1967 -0.2361 -0.2294 -0.2118 0.1422 -0.1525 0.0663 -0.3052 -0.2580 -0.1523 0.2145 -0.1441 -0.1952 -0.3133 -0.1437 -0.1411 -0.1248 -0.1740 0.2074 -0.1877 -0.1844 -0.1279 -0.1874 -0.1967 -0.1722 -0.1867 -0.2345 -0.1743 -0.1979 0.1489 -0.1907 -0.1827 -0.1631 0.2352 -0.2601 -0.1797 -0.1534 -0.1548 -0.1613 -0.1658 0.1334 -0.2283 -0.1761 -0.2580 0.1745 -0.2762 -0.1190 -0.1595 0.1449 0.1108 -0.2197 -0.2327 -0.1398 -0.1929 -0.1841 0.1237 -0.2801 -0.1325 -0.1551 0.1056 -0.1099 0.1601 0.1263 -0.2086 0.1972 0.1393 -0.2227 0.1534 -0.2893 0.1525 0.1308 0.0929 -0.2338 -0.1520 0.1094 -0.2095 0.1377 -0.1597 0.1518 0.1501 -0.1277 -0.2691 -0.2010 -0.1335 -0.1696 -0.1641 -0.1568 -0.1672 -0.2283 0.1328 -0.2188 -0.1740 -0.2209 -0.1790 -0.1551 -0.1916 -0.1317 -0.2208 -0.4317 -0.2121 -0.1529 -0.2107 -0.1855 -0.1990 0.1279 -0.0805 -0.1668 0.1586 0.1145 0.1285 -0.1643 -0.2144 0.1537 -0.2526 0.1870 -0.1671 -0.2450 -0.0851 -0.2352 -0.1616 0.1274 -0.1124 -0.2508 -0.1665 -0.1665 -0.2402 -0.1804 -0.2715 -0.2150 -0.1756 -0.2138 -0.1918 -0.1877 -0.1896 -0.1956 -0.2641 -0.1898 -0.1148 -0.1935 -0.1837 -0.1375 0.1837 -0.2126 -0.1417 -0.1437 -0.2314 -0.2546 -0.2364 -0.2711 -0.2399 -0.1271 -0.2052 -0.2114 0.1511 -0.1906 -0.2120 -0.1681 0.1458 0.1165 -0.1722 -0.2297 -0.2417 0.1834 -0.1481 -0.2336 -0.1666 -0.1928 -0.1586 -0.2184 -0.2325 0.1416 -0.1917 -0.2734 0.1259 -0.2581 -0.1091 0.1716 -0.1579 0.1345 -0.2113 -0.1944 -0.1964 -0.1257 -0.2471 -0.1814 -0.1892 -0.2286 0.1073 -0.1379 -0.1542 -0.2125 -0.1765 0.2119 -0.1502 -0.2578 -0.1195 0.1564 -0.1642 -0.1894 -0.1943 -0.1237 0.1425 -0.1216 -0.2649 -0.1970 -0.2467 -0.1249 -0.2007 -0.1333 -0.2483 -0.1599 -0.1976 -0.1243 -0.1544 -0.1874 -0.1655 -0.1182 -0.1782 -0.1806 0.1152 -0.1453 -0.2148 -0.1550 0.1237 -0.2088 -0.1774 -0.2694 -0.1866 -0.1936 -0.1559 0.1253 -0.1614 0.1362 -0.2584 -0.1813 -0.2736 -0.1373 -0.1678 -0.2371 -0.1671 -0.1557 -0.1294 -0.2066 0.1054 -0.2053 -0.2477 -0.2596 -0.2570 -0.1666 0.1453 -0.2383 -0.1943 0.1509 -0.2441 -0.2968 -0.1858 -0.2636 -0.1770 -0.3111 -0.1731 0.0928 0.1764 0.1917 -0.1380 -0.1668 -0.2091 0.1398 -0.1979 -0.1824 -0.1586 -0.2435 -0.1658 -0.1324 0.1685 -0.2228 0.1676 -0.2244 -0.2150 -0.1659 -0.2028 0.1301 -0.0957 -0.1793 -0.1437 -0.1754 0.0914 -0.2312 0.1222 -0.2218 -0.1405 -0.2712 0.1534 -0.1669 -0.0925 -0.1435 -0.1772 -0.2065 0.2829 -0.1564 -0.2997 0.1436 -0.2227 -0.2269 -0.2332 -0.1910 -0.1180 0.1790 -0.2222 0.1884 -0.1518 -0.1057 -0.1903 -0.2937 -0.1193 -0.2538 -0.1958 -0.2298 0.1063 0.2201 0.1440 0.1294 0.1228 -0.2639 -0.1952 -0.1262 -0.1910 -0.1999 -0.1602 -0.1466 -0.2178 -0.1852 0.0855 0.1894 -0.1311 -0.1479 -0.2081 -0.1587 -0.2115 0.1675 -0.1952 -0.1938 0.1419 -0.2745 -0.1268 0.1473 -0.2953 0.0955 -0.1563 -0.2826 -0.2913 0.1925 0.1537 0.1526 -0.1948 -0.1510 -0.3683 -0.2229 -0.1340 -0.2086 -0.1677 -0.1817 -0.1959 -0.1808 -0.1707 -0.1501 -0.1356 -0.1963 0.1247 -0.2401 -0.2700 -0.1254 -0.1840 -0.1367 0.1287 -0.1278 0.1406 -0.1480 -0.2759 -0.1803 -0.2232 -0.1813 -0.1503 -0.1977 -0.0679 -0.1865 -0.1668 -0.2612 -0.1684 -0.1206 -0.1780 0.1477 -0.1295 -0.3639 -0.1661 -0.2468 -0.2084 0.1813 -0.2004 -0.2601 -0.1933 -0.2424 -0.1967 -0.1396 -0.0591 -0.2079 0.1678 -0.1728 -0.1981 -0.1085 -0.2698 -0.1986 0.1474 -0.1395 -0.1805 -0.2341 -0.2682 -0.3645 -0.3164 -0.1285 -0.1732 -0.1939 0.1517 -0.1635 -0.2041 -0.1857 -0.1962 -0.1838 -0.1472 -0.1674 -0.2347 -0.1151 -0.2887 -0.1359 -0.2798 -0.1567 -0.1369 -0.1722 0.1125 -0.1380 0.0881 -0.1853 -0.1950 -0.2060 -0.0919 -0.1518 -0.1277 -0.2207 -0.1886 -0.1175 -0.2116 -0.1870 0.1545 -0.2494 -0.1294 0.1659 -0.2793 -0.2386 0.1386 0.1325 -0.1671 -0.1794 -0.1961 0.0875 -0.1862 -0.2091 -0.1793 -0.2671 0.1201 0.1590 -0.1678 -0.2690 0.2045 -0.1937 -0.1552 0.1434 -0.1956 -0.2655 0.1435 -0.0886 0.1872 -0.2470 -0.2711 -0.1539 -0.1988 -0.1660 -0.0718 -0.1328 0.1241 -0.1931 0.1898 -0.1883 -0.1717 -0.1634 -0.1442 -0.2448 -0.1821 -0.2208 0.1344 -0.0790 -0.1445 -0.1578 -0.1496 -0.1967 -0.2090 0.1048 -0.2377 -0.1418 0.1819 -0.1962 -0.1288 -0.1613 -0.1287 -0.2045 0.1889 0.1334 -0.2139 0.1742 -0.1805 -0.2108 -0.2222 -0.1357 0.1877 0.1800 -0.1339 -0.1218 -0.2475 -0.2051 -0.2061 0.1336 0.1530 0.1203 0.0945 0.1787 -0.1537 -0.1555 -0.1786 0.1040 -0.3168 -0.0934 -0.2134 -0.1540 -0.2207 -0.1748 -0.2315 0.1323 -0.1602 0.1446 -0.2258 -0.2432 -0.1827 -0.2531 0.1585 0.1334 -0.1525 -0.1969 -0.2324 -0.1958 -0.1214 -0.2610 -0.2331 -0.1480 0.1003 -0.1163 0.1911 -0.1519 -0.2436 -0.1651 0.0732 -0.2632 0.1787 0.2441 0.1483 -0.1879 -0.1710 0.1421 -0.1424 0.1730 -0.1467 0.1443 -0.1685 -0.2297 0.1650 -0.1689 -0.2146 -0.1601 -0.2627 -0.1120 -0.2693 -0.1453 -0.1931 -0.2307 -0.1411 -0.2623 -0.2521 -0.2196 -0.2712 -0.2020 -0.1484 0.1113 -0.1572 0.1513 -0.2032 -0.2474 -0.1753 -0.1525 0.1700 -0.2005 -0.1426 -0.1563 0.2111 -0.1570 -0.2109 -0.1565 -0.2061 -0.2367 0.1113 0.2024 -0.1837 -0.1401 -0.1321 -0.2525 -0.2505 0.1207 -0.1493 -0.1194 -0.1291 -0.1838 -0.1234 -0.0939 -0.2461 -0.1564 -0.2306 -0.1291 -0.3137 -0.1296 -0.1679 -0.1599 0.1459 -0.1542 0.1527 -0.2077 -0.1668 0.1749 -0.2284 -0.2207 -0.1225 0.1601 -0.1278 -0.2243 -0.2819 -0.2204 -0.1909 -0.2672 -0.2186 -0.1698 -0.2098 -0.1193 -0.2671 0.1412 0.1334 -0.1442 -0.1928 -0.1833 -0.2316 -0.1191 -0.2527 -0.2424 -0.1941 -0.2453 -0.1231 -0.1811 -0.1479 -0.2188 -0.1821 -0.2066 -0.2502 -0.2078 -0.1434 -0.1604 0.1662 -0.1938 -0.2704 -0.2346 -0.1508" HIT_INDICES="191 402 404 409 431 447 503 554 603 644 655 656 722 782 800 818 837 838 857 973 1003 1087 1094 1188 1189 1195 1210 1225 1258 1262 1264 1335 1348 1352 1354 1357 1362 1410 1433 1457 1501 1524 1551 1558 1560 1569 1603 1609 1610 1637 1680 1706 1719 1738 1783 1794 1905 1908 1922 1923 1965 2073 2095 2116 2119 2125 2141 2194 2203 2236 2267 2301 2341 2392 2453 2458 2460 2496 2508 2606 2695" ES_PROFILE="-0.0419 -0.0950 -0.0776 -0.0611 -0.0508 -0.0388 -0.0414 -0.0428 -0.0446 -0.0442 -0.0338 -0.0200 -0.0290 -0.0372 -0.0314 -0.0259 -0.0209 -0.0099 -0.0052 -0.0346 -0.0352 -0.0548 -0.0486 -0.0717 -0.0633 -0.0565 -0.0527 -0.0488 -0.0510 -0.0433 -0.0349 -0.0496 -0.0447 -0.0367 -0.0280 -0.0197 -0.0120 -0.0187 -0.0168 -0.0152 -0.0202 -0.0180 -0.0170 -0.0092 0.0003 0.0075 0.0064 0.0148 0.0248 0.0263 0.0226 0.0248 0.0315 0.0363 0.0325 0.0403 0.0149 0.0260 0.0335 0.0454 0.0437 0.0205 0.0265 0.0330 0.0456 0.0572 0.0655 0.0619 0.0732 0.0768 0.0814 0.0854 0.0877 0.0871 0.0840 0.0999 0.1168 0.1227 0.1369 0.1240 0.1163" RANK_AT_ES="2508.0000" RANK_SCORE_AT_ES="-1.0999"/>
  <DTG RANKED_LIST="Lactate high vs low_Ranked.rnk" TEMPLATE="na_as_pre_ranked" GENESET="gene_sets.gmt#TABULA_MURIS_SENIS_MARROW_LATE_PRO_B_CELL_AGEING" ES="0.1732" NES="0.9370" NP="0.5698" FDR="0.5718" FWER="1.0000" RND_ES="-0.1756 -0.0938 -0.1857 -0.2090 -0.2681 0.1725 0.1631 -0.2527 -0.2638 -0.1087 0.2483 -0.3525 -0.2142 -0.2118 -0.1146 -0.1952 -0.2085 0.1438 -0.1583 -0.1810 -0.2125 -0.2581 0.1426 -0.2169 -0.3349 -0.1559 -0.1940 -0.1516 -0.1692 -0.2735 -0.1514 -0.1998 -0.1605 -0.2272 -0.3672 0.2271 -0.2920 -0.2333 0.1099 -0.2178 -0.1918 -0.2042 -0.2391 -0.2373 -0.2411 -0.2167 0.1840 -0.2468 -0.1638 -0.1848 -0.1255 -0.2428 0.0966 -0.2340 -0.2738 -0.1960 -0.2437 0.2342 -0.1630 -0.2976 -0.3126 -0.1544 0.1174 -0.1743 0.2463 0.1666 -0.2358 -0.1464 -0.1332 -0.1671 -0.3416 -0.1671 0.1662 0.1588 0.1164 -0.2690 -0.2456 0.1778 -0.2940 -0.2009 -0.2574 -0.3148 0.1526 -0.1324 0.2180 -0.1701 -0.2102 -0.2925 -0.2250 -0.1994 -0.1285 0.1172 -0.2421 -0.2467 0.2038 -0.2033 0.1950 0.0845 -0.3264 -0.1320 -0.1281 -0.2140 -0.1618 0.1549 0.1808 -0.1816 0.1388 -0.3791 -0.1828 -0.1060 -0.2070 -0.2423 -0.1657 0.1442 0.1459 0.2272 0.1771 -0.1621 -0.1586 -0.1996 0.1494 0.1447 -0.1974 -0.1754 -0.2401 -0.3144 -0.2205 -0.1623 -0.3055 -0.1375 -0.1631 -0.1864 -0.2939 0.1550 -0.2010 0.2510 -0.1314 0.3049 0.1478 -0.3551 0.2957 -0.1192 -0.1245 -0.1947 -0.1668 -0.2273 -0.1731 -0.1940 -0.2371 -0.3003 -0.1639 -0.2787 -0.2060 -0.1251 -0.3171 -0.1081 -0.3106 -0.1878 -0.1748 -0.1926 0.2049 0.1638 -0.2180 0.1149 -0.2012 -0.2559 -0.1739 -0.2875 -0.3482 0.1132 -0.3374 -0.1395 -0.3436 -0.2118 -0.3280 -0.2428 -0.2980 0.2350 -0.3316 -0.2064 -0.2973 0.1766 0.1618 -0.2699 -0.2525 -0.2392 -0.1435 0.1838 -0.2741 -0.1659 -0.1685 -0.1635 -0.2041 -0.2510 -0.2509 -0.1726 -0.2297 -0.2804 -0.2178 0.1575 -0.2083 -0.2957 0.1008 -0.1870 0.2971 -0.2481 -0.1875 -0.2104 -0.2272 -0.1564 -0.1769 -0.2964 -0.1318 0.2845 -0.1707 -0.2298 -0.1959 -0.1714 0.1992 0.1141 0.2651 0.1810 0.1508 -0.2426 0.2136 -0.3149 -0.1747 0.2964 -0.1385 0.2794 -0.2952 -0.1953 -0.2676 -0.1472 -0.2934 -0.3795 -0.2735 -0.1947 0.1983 0.1337 -0.1675 -0.2796 -0.2905 -0.1111 0.1682 -0.1665 -0.1618 -0.2163 -0.3598 0.1078 -0.3364 -0.1014 -0.2057 -0.3626 -0.1670 -0.1600 -0.2569 -0.1862 0.1540 0.2246 0.1062 0.1689 -0.2474 0.2023 0.1410 0.1411 -0.1070 0.1225 0.1177 -0.2000 -0.1919 0.2001 -0.2568 -0.2638 0.1910 0.2580 -0.2800 -0.2812 -0.1702 -0.2582 -0.2484 -0.1716 -0.1482 -0.2415 0.3433 -0.2306 0.1547 0.1800 0.1092 -0.2528 0.1986 0.2905 -0.1422 -0.2344 -0.0827 -0.1910 -0.1826 -0.2898 -0.1750 -0.1972 -0.2663 -0.2359 -0.2673 -0.2113 0.1427 0.2031 -0.2242 -0.1964 -0.1516 -0.2941 -0.2877 -0.1453 0.2439 -0.2546 -0.2476 -0.1914 -0.2055 -0.2245 -0.1736 -0.1749 0.2073 -0.2253 0.1619 0.2204 -0.2576 -0.2486 -0.1635 -0.3724 -0.2126 0.1894 -0.2665 -0.1794 0.1510 0.1558 -0.1547 0.2289 -0.1690 -0.2727 0.2942 0.1760 -0.2236 -0.2395 -0.2058 -0.2324 0.2430 0.1744 -0.2997 -0.1996 -0.2625 0.2000 -0.1604 -0.1985 -0.2683 -0.1646 -0.1244 -0.2216 -0.2819 -0.1983 -0.2745 -0.2787 -0.1755 -0.1620 -0.1671 0.1074 0.2096 -0.1040 -0.2099 -0.2462 -0.2110 -0.1541 -0.3784 -0.1413 0.1321 -0.3974 0.1939 -0.1998 -0.1489 -0.1098 -0.2106 -0.2377 -0.1738 -0.2581 -0.1609 -0.3064 -0.2446 0.1322 -0.1461 -0.1291 0.2074 -0.3354 -0.1522 -0.1340 0.0795 -0.1849 -0.2054 -0.0802 0.2077 -0.2519 -0.1638 -0.2107 -0.2950 0.0923 0.1428 -0.1985 -0.2064 0.2260 -0.2556 -0.2346 -0.2474 -0.1939 -0.1391 0.2693 -0.1549 -0.2462 0.2195 -0.2434 -0.2085 0.2294 -0.2476 -0.3250 -0.2846 0.1513 -0.1992 -0.2881 0.1988 -0.2724 0.2064 -0.3015 -0.3085 0.1320 -0.2487 -0.1853 -0.2423 -0.2428 -0.3473 -0.1658 -0.3198 -0.1707 -0.2717 -0.1187 -0.1822 -0.1682 -0.1812 -0.2053 -0.1378 -0.2972 0.2108 -0.2928 -0.2285 0.1041 -0.2005 -0.1143 0.1962 -0.2484 -0.2306 -0.2452 0.1766 -0.1509 0.1707 -0.2714 -0.2374 -0.2993 0.0937 -0.1123 -0.1572 -0.2412 0.2134 -0.1102 -0.1734 -0.3868 0.1716 -0.0631 -0.2082 -0.2117 -0.1920 -0.2633 -0.2054 -0.3819 0.1613 -0.1937 -0.2745 -0.3195 -0.1414 -0.1511 0.1394 0.1601 -0.2127 -0.1056 0.2021 -0.2153 -0.1905 -0.3073 -0.0937 -0.1532 -0.1705 0.2020 -0.1130 -0.2214 -0.3281 -0.2242 -0.2033 -0.3275 0.1327 -0.1901 0.2766 -0.1967 -0.1036 -0.1850 -0.1560 -0.2362 -0.2267 0.2306 -0.1771 0.0916 0.2803 -0.2135 -0.1093 -0.3326 -0.2681 0.1624 -0.3626 -0.2481 -0.2516 0.1961 0.3683 0.1286 -0.2433 -0.2080 -0.2562 -0.2861 0.1024 -0.2919 -0.2371 -0.1067 -0.2016 -0.2012 -0.1873 0.1831 -0.3820 -0.2312 0.2624 -0.2011 -0.2159 -0.2777 0.1950 0.1431 -0.1479 -0.2451 -0.1921 -0.2452 -0.1187 -0.2547 -0.2009 0.1841 -0.2111 -0.1754 0.2018 0.2469 0.2398 -0.1900 -0.2866 -0.2039 -0.1708 0.1492 -0.3156 -0.1456 -0.3255 -0.2742 0.1945 -0.2306 -0.2829 -0.1867 -0.3038 0.1389 -0.1785 -0.1908 -0.1521 -0.1780 -0.1852 0.1908 -0.1767 -0.2230 -0.1264 0.2183 -0.2229 -0.2596 -0.1684 -0.3508 0.2112 -0.2149 0.2016 -0.1441 0.1713 -0.1137 0.1423 0.2153 -0.2071 0.1650 -0.1261 -0.2456 -0.2370 0.2103 -0.1925 -0.1330 -0.2103 -0.1865 -0.1838 -0.2438 0.2217 0.1830 -0.1994 0.1732 -0.1140 -0.1777 -0.1467 -0.1202 0.2155 -0.1672 -0.2003 -0.2114 0.1945 -0.2056 -0.1399 -0.2278 -0.2522 -0.2012 -0.2517 0.1761 -0.3162 -0.1445 -0.3513 -0.1708 -0.2173 0.1223 0.2188 0.1955 -0.1791 -0.1723 -0.2583 -0.0967 -0.1745 -0.2423 -0.1387 -0.1334 -0.2177 -0.2313 -0.1939 -0.2017 -0.2552 0.1463 -0.1374 0.2200 -0.2631 -0.2349 0.2022 -0.3337 -0.2050 0.1268 0.2572 -0.3029 -0.2849 0.1976 -0.2447 0.1562 0.1637 -0.1377 -0.2250 -0.1970 -0.3416 0.1228 -0.2734 0.1933 -0.1164 0.1453 -0.2773 -0.3337 -0.1869 -0.2341 -0.3034 -0.1174 0.1825 -0.1789 -0.1139 0.1464 -0.2791 -0.2439 0.2495 -0.1366 -0.2515 -0.2490 -0.1183 -0.1826 -0.2144 -0.2448 -0.2614 -0.4232 -0.2385 -0.1723 -0.2491 -0.0707 -0.1441 -0.2704 -0.2564 -0.2160 0.1604 -0.2582 -0.2459 -0.1898 -0.2660 -0.2318 -0.2595 -0.1520 -0.1701 0.1695 -0.2399 0.1560 -0.1176 -0.1910 0.1470 -0.1355 0.1525 -0.1015 0.2089 -0.2128 -0.2131 -0.2443 0.2242 -0.1691 0.1396 -0.2190 -0.1765 -0.2244 -0.2703 -0.1829 -0.2431 0.1588 -0.2036 0.2195 -0.1303 -0.1649 -0.2540 0.1783 -0.2392 0.1959 0.1463 -0.3596 -0.2007 -0.2012 -0.2628 -0.3141 -0.2300 0.1665 -0.2391 -0.1831 -0.1998 -0.4245 -0.2231 -0.1458 0.1605 -0.2454 -0.2811 -0.1968 -0.1406 -0.3460 0.1621 -0.1117 0.1436 0.1338 -0.2074 -0.2478 -0.2943 0.2593 0.2993 -0.3755 -0.1836 -0.1770 -0.2922 0.1677 -0.1383 -0.2096 -0.2863 0.2040 -0.1209 -0.1315 0.1894 -0.1870 -0.2365 -0.3101 0.2208 0.1237 -0.1815 -0.3193 0.2654 -0.2255 0.1846 -0.1560 -0.1944 -0.2358 -0.1949 -0.1305 -0.1974 -0.2500 -0.2820 -0.2060 -0.1273 -0.2220 -0.1523 -0.3038 0.1758 0.1527 0.2210 -0.4313 -0.2770 -0.3110 0.1877 -0.2774 0.2030 -0.0766 -0.2497 -0.1531 -0.1799 -0.2090 0.1127 -0.1801 0.1684 0.1874 0.2515 0.1025 0.1896 -0.1337 -0.2243 0.1407 -0.3383 -0.2797 -0.1867 -0.3028 0.1072 -0.2091 -0.3382 -0.2014 0.1905 -0.1327 -0.2462 0.1018 -0.1804 0.1421 -0.2398 -0.3022 0.1308 -0.2304 0.2136 -0.2176 0.2133 -0.3004 -0.2060 0.2032 -0.2177 0.2024 0.2430 -0.1775 0.2191 -0.2067 -0.3994 -0.2133 -0.3230 -0.2458 0.1916 -0.2118 -0.1848 0.1798 -0.1676 0.1873 -0.1761 0.3385 0.1808 -0.1576 0.2156 -0.1730 -0.2981 -0.3135 -0.1619 -0.2139 -0.2234 -0.1610 -0.1976 -0.2365 -0.1483 0.2985 -0.2600 -0.1680 0.3331 -0.1671 -0.1945 -0.2260 -0.2478 -0.3315 -0.1259 -0.2470 0.1649 -0.2094 -0.3053 -0.2397 -0.1352 0.1352 -0.2436 -0.2587 -0.2315 -0.3761 -0.0828 -0.2577 -0.3194 -0.1125 -0.1970 0.2648 -0.2136 -0.2986 -0.1663 -0.2843 -0.2041 0.1875 -0.2811 -0.1589 -0.2527 -0.2611 -0.0908 -0.2172 -0.2830 -0.1273 -0.2254 -0.2007 -0.2768 -0.2715 -0.2262 -0.2582 0.2056 0.1736 0.3225 -0.1753 -0.3233 -0.2734 -0.3042 -0.2027 -0.3632 -0.1042 0.1984 0.1172 -0.1646 0.1753 0.1852 -0.3178 -0.1771 -0.2479 -0.2888 0.1762 -0.1703 -0.3816 -0.1675 -0.2131 -0.3057 -0.2405 -0.2278 -0.1766 0.1735 0.2101 -0.2514 -0.2290 -0.3170 0.1307 -0.3484 0.1097 -0.2806 0.1219 -0.2517 0.1742 -0.1531 0.1998 -0.2758 -0.1604 0.2624 -0.2082 -0.1727 0.2444 0.2685 -0.3099 -0.3826 -0.2175 0.1831 -0.1813 -0.1471 0.2270 0.1444 -0.1636 0.1706 0.1856 -0.2646 -0.2535 0.1784 0.1384 -0.2110 -0.2084" HIT_INDICES="86 202 402 447 465 503 603 613 643 711 782 838 862 947 955 958 973 1025 1049 1077 1087 1228 1244 1352 1550 1560 1609 1688 1738 1782 1962 2011 2166 2175 2236 2242 2243 2539 2606 2813" ES_PROFILE="0.0212 0.0252 -0.0073 0.0104 0.0367 0.0548 0.0492 0.0733 0.0901 0.0925 0.0915 0.0941 0.1066 0.0972 0.1133 0.1311 0.1444 0.1444 0.1533 0.1603 0.1732 0.1429 0.1542 0.1356 0.0885 0.1042 0.1072 0.1012 0.1055 0.1122 0.0755 0.0832 0.0579 0.0813 0.0886 0.1143 0.1417 0.0785 0.0941 0.0753" RANK_AT_ES="1087.0000" RANK_SCORE_AT_ES="0.5163"/>
  <DTG RANKED_LIST="Lactate high vs low_Ranked.rnk" TEMPLATE="na_as_pre_ranked" GENESET="gene_sets.gmt#TABULA_MURIS_SENIS_SKIN_BULGE_KERATINOCYTE_AGEING" ES="0.1194" NES="0.9462" NP="0.5630" FDR="0.5606" FWER="1.0000" RND_ES="-0.1724 -0.1395 -0.2058 -0.1930 -0.1868 -0.0952 -0.2518 -0.1743 -0.1731 -0.1649 -0.2193 -0.1125 -0.1929 -0.1847 -0.1082 -0.1324 -0.1205 -0.1682 -0.1581 -0.1819 -0.1514 -0.1862 -0.1764 -0.1994 -0.1513 -0.1248 -0.1888 -0.1618 0.1421 -0.1501 -0.1935 -0.1591 0.1164 -0.1152 -0.1477 0.1632 -0.1417 -0.1333 -0.2259 -0.1640 -0.1965 -0.1366 -0.1554 0.1155 -0.1024 -0.1880 -0.1983 -0.1634 -0.1300 -0.1578 -0.1567 -0.0885 -0.1228 -0.2187 -0.1344 -0.1937 -0.2120 0.1249 -0.1439 -0.1320 -0.0930 0.1511 -0.1450 0.0942 -0.1100 -0.1593 -0.1588 -0.1255 -0.2606 -0.1429 0.1536 0.0991 -0.1282 -0.1831 0.1562 0.1617 -0.2433 -0.1884 -0.1830 -0.1511 -0.1939 -0.1805 -0.1660 -0.2313 -0.1882 -0.2308 -0.1288 -0.1918 -0.1137 0.1433 -0.1492 0.1530 -0.1325 -0.1163 -0.1512 -0.1315 -0.1693 -0.2317 -0.1781 -0.1262 -0.1568 -0.2317 -0.1085 -0.1700 -0.1492 -0.1935 0.1171 -0.1157 -0.1355 -0.1618 0.1137 -0.1366 -0.2078 -0.2489 -0.1600 -0.1700 -0.1181 -0.1787 -0.1448 -0.1638 -0.1584 -0.2383 -0.1480 -0.1785 -0.1647 -0.1797 -0.1648 -0.1755 -0.1611 -0.1171 -0.1479 -0.1162 -0.1543 -0.2076 -0.1549 0.0997 -0.1071 0.0980 0.1275 -0.1476 -0.1507 -0.1879 -0.2397 -0.1025 -0.1295 -0.1024 -0.1480 -0.1158 -0.1611 0.1387 -0.1388 -0.1387 -0.1413 0.1117 -0.1672 -0.1720 -0.1521 -0.1306 -0.1641 -0.1894 -0.1445 -0.1572 -0.1459 -0.1836 -0.1551 -0.1353 -0.1096 -0.1770 -0.1979 -0.1424 0.1077 -0.1138 -0.1860 0.0824 -0.1594 -0.1270 -0.1490 -0.1697 -0.1333 0.0821 -0.1930 -0.1369 -0.2023 -0.2056 -0.1244 -0.1737 -0.1894 -0.1712 -0.1817 -0.1795 -0.1695 -0.1858 -0.1284 -0.1582 -0.1835 -0.1434 -0.1165 -0.1568 -0.1139 0.1209 -0.1399 -0.1152 -0.1859 0.1502 0.1473 -0.1949 -0.2379 -0.2093 0.1489 -0.1727 -0.1228 -0.1491 -0.2235 -0.1396 -0.1968 -0.1946 -0.1573 -0.1736 -0.1651 -0.1333 -0.1749 -0.1669 -0.2120 -0.2157 -0.1271 -0.1448 -0.2474 -0.1451 -0.1952 -0.1244 -0.1866 -0.1777 -0.1568 -0.1735 -0.1269 -0.1409 -0.1494 0.1043 0.1402 -0.1219 -0.1548 -0.1715 -0.1233 -0.1244 -0.1760 -0.1735 -0.0969 -0.1884 -0.1571 -0.1318 -0.0954 -0.1517 -0.1336 -0.1514 -0.1421 -0.1574 -0.1941 -0.2104 -0.1609 -0.1618 -0.1315 -0.1511 -0.1750 0.1496 -0.1488 -0.1656 -0.1584 -0.0911 -0.1936 -0.2009 -0.1325 0.1275 -0.1633 -0.2786 -0.1804 -0.1455 -0.1824 -0.2104 -0.1679 -0.1299 -0.1187 -0.1483 -0.2122 -0.1187 -0.1408 -0.1794 -0.1173 -0.2253 -0.1822 -0.1513 -0.2019 0.1020 -0.2094 -0.1950 -0.1622 0.1082 -0.1947 -0.2101 -0.1461 -0.2234 -0.1389 -0.1823 -0.1962 -0.2222 -0.1399 0.1554 -0.1623 -0.1849 -0.2058 -0.1564 -0.1640 -0.1764 -0.1264 -0.2139 -0.1317 -0.1273 -0.1335 -0.1175 0.1449 -0.1164 -0.1391 -0.1167 0.1200 -0.1643 -0.1611 -0.1943 -0.1846 -0.0610 -0.1773 -0.1914 -0.1766 -0.1531 0.1365 -0.1850 -0.1639 -0.1906 -0.2153 -0.2449 -0.2099 -0.1262 -0.2091 -0.1992 -0.1964 -0.0982 -0.1215 -0.1682 -0.2271 -0.1707 -0.0710 -0.1709 0.1489 -0.1496 0.1505 -0.1368 -0.1490 -0.1187 0.1132 -0.1331 0.1233 0.1519 -0.0565 -0.1460 -0.1946 -0.1452 -0.1992 -0.2095 -0.1933 -0.1916 -0.1935 -0.1589 -0.1419 -0.1646 -0.1399 0.1202 -0.2535 -0.1294 -0.1510 -0.1648 -0.1133 -0.1564 -0.2276 -0.1559 -0.1326 -0.1599 -0.0934 -0.1738 -0.1513 -0.1387 -0.1734 -0.1454 -0.1177 -0.1398 -0.2279 -0.1479 0.1073 -0.1338 -0.1646 -0.1527 -0.1279 -0.1172 -0.1246 -0.1323 0.1201 -0.1703 -0.1129 -0.1334 -0.1591 -0.1088 -0.1659 -0.1627 -0.1515 -0.1784 -0.1449 -0.1003 -0.2042 -0.2035 -0.1492 -0.1541 -0.1960 -0.1381 -0.1483 -0.2466 -0.1302 -0.2495 -0.1180 -0.1621 -0.1598 -0.1000 -0.1613 -0.1411 0.1262 0.0942 -0.1473 -0.1280 0.0827 -0.0989 -0.1550 -0.1485 -0.1865 -0.1330 -0.1322 -0.1189 -0.2287 -0.2508 -0.1068 -0.1456 -0.1824 -0.1977 -0.1256 -0.1622 -0.1479 0.1114 -0.1894 -0.1597 -0.1609 -0.1656 -0.1924 -0.1972 -0.1384 -0.2258 -0.2332 -0.0913 0.1427 -0.1916 -0.1733 0.1431 -0.1987 -0.2208 -0.1321 -0.1366 -0.1884 -0.2004 -0.1777 -0.1415 -0.2450 -0.1889 0.1161 -0.1318 -0.1828 -0.1921 -0.1732 0.1194 -0.2087 -0.1115 -0.2350 -0.1539 -0.1238 0.1216 -0.1398 0.1310 -0.1914 -0.1376 0.1253 -0.2288 -0.2118 -0.1404 0.1108 -0.1189 -0.1644 -0.1270 -0.1486 0.1461 -0.1997 0.1021 -0.2009 -0.1761 -0.1810 -0.1038 -0.1599 -0.1850 -0.1346 -0.1570 0.1479 -0.2101 -0.1815 -0.1640 -0.1834 -0.1622 -0.1493 -0.2326 -0.1778 -0.3256 -0.1663 -0.1473 -0.1588 -0.1872 -0.0985 -0.1770 -0.1214 -0.1629 -0.1445 -0.1186 -0.1893 -0.2021 -0.2020 -0.1757 -0.1855 -0.1582 -0.1117 -0.1828 -0.1622 0.0992 -0.1248 -0.1828 -0.2147 -0.2173 -0.1820 -0.1889 -0.2103 -0.2132 -0.1294 -0.1995 -0.1321 -0.1735 -0.1529 -0.1401 -0.2145 -0.1889 -0.1426 -0.2157 -0.1333 -0.0979 -0.1954 -0.1306 -0.1246 -0.1017 -0.1151 -0.1773 -0.2050 -0.1933 -0.1059 -0.1639 -0.1705 -0.1953 -0.2071 -0.1829 -0.2524 0.1687 -0.1006 -0.1805 -0.1910 -0.2169 -0.1243 -0.1265 0.1344 -0.1920 -0.1845 -0.1720 -0.1064 -0.1723 -0.1396 -0.2037 -0.1244 -0.1605 -0.2070 -0.1833 -0.1632 -0.1544 -0.1267 -0.1550 -0.1361 -0.1969 -0.1488 -0.1510 0.1017 -0.1622 0.1185 -0.1555 -0.1867 -0.1874 -0.2441 -0.1910 -0.1369 -0.1834 -0.1582 -0.1578 0.1504 -0.2003 -0.1261 0.1145 -0.2091 0.1361 -0.1376 0.0981 -0.1947 -0.2553 -0.1491 -0.1629 -0.1224 -0.1580 -0.1241 -0.1292 -0.1478 -0.1465 -0.1836 0.0926 -0.2074 -0.1957 -0.1592 0.0951 -0.1570 -0.1262 -0.1536 -0.1322 -0.1660 -0.1690 -0.1024 -0.2162 0.1462 -0.1269 -0.1687 -0.3025 -0.1367 -0.2078 -0.1705 -0.1505 -0.1923 -0.1560 -0.1674 -0.1329 -0.1770 -0.1437 0.1026 -0.1836 -0.1610 -0.2020 -0.2254 -0.1359 -0.2130 -0.2239 0.1027 -0.1521 -0.1739 -0.1316 -0.1280 -0.1537 0.1129 -0.1853 -0.1533 -0.1582 0.1406 -0.1534 -0.1293 -0.1666 -0.1691 -0.1099 -0.1899 -0.1674 -0.1879 -0.1659 -0.1722 -0.2359 -0.1455 -0.1507 -0.1355 0.1096 -0.1761 -0.2236 -0.1272 -0.0802 -0.1025 -0.1594 -0.2144 -0.1802 -0.1133 -0.1167 -0.1652 -0.1925 0.1087 -0.2205 -0.1177 -0.2054 0.1390 -0.2021 -0.1320 -0.1229 -0.1943 -0.2222 -0.0968 0.1637 -0.1697 -0.2558 -0.1812 -0.1249 -0.1600 -0.1788 -0.1080 -0.1961 -0.1366 -0.1339 -0.1412 -0.1693 -0.1402 -0.1226 -0.1939 -0.1445 -0.1993 -0.1592 -0.1774 -0.1243 0.2010 -0.2013 -0.1519 -0.1298 -0.1668 -0.1477 0.0946 0.0980 -0.1750 0.0940 0.1027 0.1369 -0.2104 -0.1541 0.1748 -0.2031 -0.2256 -0.1038 -0.1887 -0.1526 -0.1529 -0.1590 -0.1970 -0.1508 -0.1570 -0.2488 -0.1356 -0.1244 -0.1386 -0.1605 0.1177 -0.1838 -0.1643 -0.1281 -0.0982 -0.0985 -0.0941 -0.1882 -0.1214 -0.1962 -0.1040 -0.0932 -0.1614 -0.1122 -0.1882 -0.2116 -0.1214 -0.2064 -0.1821 -0.2073 -0.0878 -0.1994 -0.1260 0.1336 -0.1163 0.1532 -0.2012 -0.2406 -0.1524 0.0934 0.1540 -0.1805 -0.1868 0.1155 0.1202 -0.1514 -0.1365 -0.1546 0.1285 0.1672 -0.1293 -0.1756 -0.1361 0.1190 0.1150 -0.1344 -0.2029 -0.1948 -0.1470 -0.1751 0.1286 0.1565 -0.1878 -0.1294 -0.1786 0.0974 -0.1956 -0.1324 -0.1760 -0.1972 -0.1585 -0.1687 -0.1532 0.0993 -0.0892 -0.1352 -0.1757 -0.1354 -0.1838 -0.1951 -0.1390 -0.1092 -0.1506 -0.2039 -0.1075 -0.2338 -0.1675 -0.1372 -0.1194 0.1174 -0.1632 -0.2141 -0.2413 -0.1145 -0.0770 -0.1622 -0.1978 -0.1307 -0.1785 -0.2064 0.1646 -0.0988 -0.1711 -0.1942 -0.1453 -0.1352 -0.1913 0.1322 -0.1325 -0.1020 -0.1610 -0.1405 -0.1570 -0.1166 -0.1988 -0.1381 -0.1425 -0.1622 -0.1587 -0.1416 -0.2040 0.1330 -0.1910 -0.1662 0.0927 -0.1463 -0.1582 0.1558 -0.1108 -0.2221 -0.0920 -0.1242 0.1179 -0.2054 -0.2035 -0.1826 -0.1958 -0.1331 -0.1367 -0.1837 -0.1459 0.1261 -0.0947 -0.1082 -0.1090 -0.1854 -0.1683 -0.1588 0.1506 -0.1552 -0.1742 -0.1920 -0.1709 -0.2040 -0.1080 -0.1464 0.1418 -0.2142 -0.1564 -0.1115 -0.1613 -0.1283 0.1260 -0.1677 -0.1744 -0.1739 -0.1351 -0.1170 -0.1683 -0.1768 -0.1276 -0.1831 -0.1419 -0.1236 -0.0934 -0.1967 -0.1465 0.1532 -0.1431 -0.1430 -0.1370 -0.2146 -0.1721 -0.1966 -0.1703 -0.1536 -0.1037 -0.1572 0.1161 -0.1189 -0.1791 -0.2097 -0.1490 -0.1808 -0.1497 -0.1315 -0.1376 -0.1537 -0.2473 0.1233 -0.2217 -0.2438 -0.1990 -0.1622 -0.1425 -0.1997 -0.1271 -0.1501 -0.1805 -0.1595 -0.1868 -0.2027 -0.1507 -0.1790 -0.1398 -0.1477 -0.1095 -0.1446 -0.1616 -0.1707 -0.1222 0.1036 -0.1546 -0.1855 -0.1985 -0.1658 -0.1527 -0.1304 -0.1518 -0.1512 -0.1259 -0.1382 -0.1663 0.1168 0.1438 -0.1380 -0.2058 -0.1934 -0.1479 -0.1435" HIT_INDICES="6 8 14 15 40 45 108 128 133 158 191 202 242 253 274 298 306 355 376 402 403 404 406 409 412 418 425 431 445 446 447 450 460 465 480 501 503 519 522 541 553 554 566 567 585 603 659 691 704 707 722 724 725 733 782 788 800 818 833 836 838 857 860 888 897 898 905 938 947 959 960 973 1006 1020 1025 1056 1066 1070 1077 1087 1151 1161 1188 1189 1193 1195 1201 1208 1216 1225 1230 1244 1256 1286 1287 1305 1352 1364 1376 1387 1413 1430 1456 1457 1459 1463 1464 1470 1527 1558 1560 1603 1609 1610 1619 1621 1633 1688 1738 1790 1794 1801 1815 1833 1848 1866 1871 2011 2012 2050 2052 2055 2092 2122 2161 2166 2169 2194 2201 2236 2239 2289 2317 2366 2370 2384 2392 2424 2434 2456 2467 2476 2495 2522 2536 2539 2541 2556 2580 2606 2658 2692 2700 2701 2715 2718 2744 2783 2795 2805 2812 2815 2823 2865 2881 2921 2938 2942 2943 2954 2983 2985 3006" ES_PROFILE="0.0098 0.0213 0.0310 0.0423 0.0438 0.0522 0.0391 0.0408 0.0477 0.0473 0.0437 0.0477 0.0412 0.0448 0.0447 0.0434 0.0476 0.0371 0.0363 0.0336 0.0396 0.0456 0.0513 0.0566 0.0618 0.0660 0.0698 0.0740 0.0752 0.0809 0.0867 0.0917 0.0943 0.0986 0.0992 0.0977 0.1027 0.1028 0.1075 0.1064 0.1078 0.1130 0.1143 0.1194 0.1185 0.1174 0.1028 0.0964 0.0966 0.1004 0.0998 0.1038 0.1082 0.1100 0.0971 0.0993 0.0993 0.0972 0.0960 0.0991 0.1024 0.0998 0.1027 0.0967 0.0974 0.1009 0.1022 0.0943 0.0948 0.0942 0.0975 0.0965 0.0884 0.0869 0.0885 0.0809 0.0807 0.0825 0.0833 0.0829 0.0637 0.0633 0.0571 0.0599 0.0617 0.0642 0.0653 0.0661 0.0665 0.0666 0.0681 0.0665 0.0656 0.0584 0.0613 0.0583 0.0453 0.0445 0.0437 0.0433 0.0376 0.0352 0.0296 0.0327 0.0355 0.0377 0.0408 0.0423 0.0259 0.0187 0.0217 0.0104 0.0120 0.0154 0.0160 0.0191 0.0187 0.0033 -0.0101 -0.0242 -0.0215 -0.0199 -0.0206 -0.0227 -0.0237 -0.0258 -0.0233 -0.0677 -0.0635 -0.0721 -0.0682 -0.0645 -0.0727 -0.0784 -0.0871 -0.0839 -0.0800 -0.0837 -0.0810 -0.0881 -0.0839 -0.0960 -0.1003 -0.1118 -0.1074 -0.1065 -0.1035 -0.1087 -0.1061 -0.1077 -0.1053 -0.1023 -0.1026 -0.1056 -0.1039 -0.0983 -0.0924 -0.0910 -0.0925 -0.0946 -0.1053 -0.1094 -0.1044 -0.0969 -0.0938 -0.0868 -0.0875 -0.0923 -0.0875 -0.0818 -0.0751 -0.0669 -0.0603 -0.0646 -0.0594 -0.0612 -0.0544 -0.0428 -0.0302 -0.0207 -0.0146 0.0009 0.0116" RANK_AT_ES="567.0000" RANK_SCORE_AT_ES="0.9355"/>
  <DTG RANKED_LIST="Lactate high vs low_Ranked.rnk" TEMPLATE="na_as_pre_ranked" GENESET="gene_sets.gmt#TABULA_MURIS_SENIS_BLADDER_BLADDER_CELL_AGEING" ES="0.1421" NES="0.9540" NP="0.5596" FDR="0.5526" FWER="1.0000" RND_ES="-0.1786 0.1051 -0.2276 0.1491 -0.2104 -0.1985 -0.3206 -0.1671 -0.1284 -0.1432 -0.3068 -0.1874 -0.2105 -0.1055 -0.1870 -0.1827 -0.2604 -0.1333 -0.1781 -0.1870 0.1773 0.1671 -0.1224 -0.1427 -0.2128 -0.2408 -0.3402 -0.1867 0.1699 -0.2264 0.1279 -0.1394 -0.1277 0.1311 -0.2282 -0.2653 -0.2412 -0.1811 0.1806 -0.1105 -0.1402 -0.2398 -0.1618 -0.2083 -0.2701 -0.2142 0.1500 -0.1513 -0.1773 -0.1651 -0.1602 -0.2384 -0.1779 -0.1818 0.2325 -0.2793 -0.1575 -0.2169 -0.1413 0.1749 -0.1618 -0.2156 0.2144 -0.1865 -0.1435 -0.1264 -0.1772 -0.1598 -0.1843 0.1324 -0.1648 -0.1159 -0.1933 -0.2404 -0.1748 -0.2812 0.1484 -0.1375 0.1809 -0.2060 -0.2118 -0.2277 -0.1870 -0.1610 -0.1997 0.1434 -0.1382 -0.1570 -0.1466 -0.1779 0.1373 0.1242 0.1482 -0.1483 0.1330 -0.1171 -0.1665 -0.2430 -0.1765 -0.2907 -0.1868 -0.1751 -0.1442 -0.2406 -0.2459 -0.1431 -0.1489 -0.0882 0.1775 -0.1629 -0.1235 -0.1354 -0.1580 -0.1445 0.0863 -0.2555 -0.2259 -0.1463 -0.1170 -0.2539 -0.1560 -0.1230 -0.1939 0.1729 -0.2235 -0.2246 -0.1929 -0.1641 -0.1546 0.2018 -0.2764 -0.1997 -0.1383 -0.2282 -0.2112 -0.2155 0.1476 0.1607 -0.1610 -0.1673 -0.1676 -0.1344 -0.2300 -0.2351 -0.2515 -0.1529 -0.1420 -0.1895 -0.1333 -0.1153 -0.1876 -0.3014 -0.2260 -0.2054 -0.1708 -0.1742 0.1132 -0.1620 -0.2007 -0.1595 -0.1607 -0.2782 -0.2074 0.1658 -0.0965 -0.2057 -0.1105 0.1593 -0.1266 0.1288 0.2077 0.1050 0.1904 0.1547 -0.1941 -0.1736 -0.1943 -0.1420 -0.2270 0.1232 -0.0936 -0.2471 -0.2068 -0.1946 -0.1922 -0.1606 0.1409 -0.1799 0.1741 -0.1685 -0.2145 -0.2220 -0.1169 -0.1515 -0.1988 -0.2173 -0.1822 0.1588 -0.1803 -0.2978 0.1700 -0.2873 -0.1997 -0.1905 -0.1401 -0.1726 -0.1320 -0.2174 -0.1684 -0.2484 -0.2315 -0.1756 -0.2368 -0.2400 0.2221 -0.1151 -0.2015 0.1253 -0.2233 -0.1759 -0.2569 -0.1599 -0.1388 -0.2831 -0.2872 -0.1557 -0.1347 -0.2081 0.1213 -0.1652 -0.1499 -0.1216 -0.2892 -0.2962 -0.2623 -0.1945 -0.3112 -0.2597 -0.1892 0.1645 -0.1155 -0.2494 -0.2114 -0.1224 -0.1957 0.1471 -0.1919 -0.1458 -0.1816 -0.1521 -0.2488 0.1339 0.1238 0.1354 -0.1820 -0.2082 0.2654 0.1864 -0.1677 0.1480 0.1318 -0.1532 -0.1373 -0.2002 -0.2382 0.2286 -0.1565 -0.1294 -0.1125 0.1466 -0.1464 -0.1449 0.1094 -0.2304 -0.1347 -0.3221 -0.3278 0.1347 -0.1884 -0.1497 -0.2672 -0.1703 -0.2130 -0.2598 0.1433 -0.1242 -0.1644 0.1884 -0.2955 0.0878 -0.2072 0.1684 0.1403 -0.2074 -0.1700 -0.1862 -0.2135 -0.2481 -0.1970 -0.1825 -0.1777 -0.2622 -0.2642 -0.2662 -0.1262 -0.1493 -0.2930 -0.1341 -0.2356 -0.1846 -0.1585 -0.2088 -0.2063 -0.2618 -0.3167 -0.2045 -0.3139 -0.1743 -0.1899 0.1492 0.1372 0.1125 0.1639 -0.1785 -0.2328 -0.1763 0.1007 -0.1731 -0.1982 -0.2008 0.2068 0.1527 -0.1809 -0.2275 -0.1801 -0.1961 -0.1998 -0.1764 -0.1407 -0.1938 -0.1367 0.1458 0.1555 -0.1378 -0.1563 -0.2538 0.1084 -0.1483 -0.2074 0.1576 -0.2772 0.1012 -0.1638 -0.2239 -0.2248 -0.2118 0.2042 0.1143 -0.2130 -0.2480 -0.2589 -0.1548 -0.2339 -0.1414 -0.1689 -0.2297 -0.1454 -0.1286 -0.1559 -0.2212 -0.2392 -0.1910 -0.3123 -0.1674 0.0679 -0.1768 0.1645 -0.1869 -0.1719 -0.1376 -0.1658 -0.1565 -0.1887 -0.2501 0.1622 -0.1905 -0.1777 -0.1414 -0.1688 -0.2278 -0.1864 0.2056 -0.1467 -0.1447 -0.1810 0.1544 -0.1839 -0.2751 -0.1527 -0.1511 -0.1849 -0.2016 -0.0934 -0.1888 -0.1804 -0.1789 -0.1531 -0.2114 0.0985 -0.1981 -0.2720 0.1789 0.1701 -0.1628 -0.1640 -0.2855 -0.1559 -0.2479 0.1442 0.1850 -0.2650 -0.1397 0.0978 -0.2285 0.1059 0.1438 -0.2221 0.1802 -0.2113 -0.2283 -0.1215 -0.1736 -0.1893 0.1338 -0.1536 -0.0910 -0.1004 -0.2549 -0.2402 -0.1267 0.1628 -0.0853 -0.1649 -0.1075 -0.1344 -0.1792 -0.1744 -0.2137 -0.1452 -0.1298 0.1294 -0.2332 -0.1204 -0.2501 -0.2393 -0.2035 -0.2766 -0.1187 -0.1718 -0.1353 -0.2230 -0.2908 -0.2550 -0.2341 -0.1448 0.1590 -0.1975 -0.2509 0.1440 0.1393 -0.1935 -0.1716 -0.1996 -0.2193 -0.1430 -0.2277 -0.2181 -0.2169 -0.1931 -0.1933 -0.2386 -0.2014 0.1708 -0.1570 -0.2186 0.1453 0.1704 -0.1659 -0.2031 -0.1314 -0.1610 -0.3047 -0.1529 0.1834 -0.2123 -0.2073 -0.0780 -0.2153 -0.1687 -0.1014 -0.2682 -0.2617 -0.1723 -0.2118 -0.1540 0.1979 0.1062 -0.1775 -0.2362 -0.1390 -0.1617 0.0965 0.1068 -0.2091 0.1125 -0.1792 -0.0685 -0.2180 -0.2126 -0.1022 0.1598 -0.1937 -0.2462 0.1462 -0.2041 -0.1530 -0.1349 -0.2830 -0.1292 -0.2287 -0.1990 -0.1194 -0.1846 -0.1707 -0.2318 -0.2083 -0.1548 -0.1206 -0.1287 0.1340 -0.2024 -0.1519 -0.2383 -0.0965 -0.3055 0.1417 -0.1121 -0.2313 -0.1735 -0.1288 -0.1262 -0.2609 -0.1890 0.1550 -0.2141 -0.1908 -0.1817 -0.1154 0.2089 0.1397 0.1579 -0.1140 -0.1790 -0.1998 0.1127 -0.1422 -0.2021 -0.1451 -0.1629 0.1048 0.1190 -0.1748 -0.1415 -0.2097 -0.2096 -0.2193 -0.2422 -0.1459 -0.2048 -0.2884 -0.1779 -0.1679 -0.2116 -0.2004 -0.1510 -0.2556 -0.2019 -0.2207 -0.1006 -0.2343 -0.3005 -0.1603 -0.1360 0.1395 -0.3037 -0.1903 -0.1792 -0.2350 -0.2322 -0.1309 -0.1919 -0.1583 -0.1828 -0.2026 -0.2807 -0.2281 -0.1469 -0.2963 -0.1220 -0.2283 -0.1733 -0.1193 -0.1594 -0.1542 -0.1752 -0.1299 -0.2430 -0.1665 0.1469 -0.1113 -0.1268 -0.1916 -0.1612 0.1281 -0.1816 0.1723 0.0997 -0.1921 -0.1972 -0.1768 -0.1744 -0.1542 -0.2252 -0.1863 -0.2647 -0.2534 -0.2288 0.1546 -0.2256 -0.1536 -0.1871 0.1423 -0.2149 0.1503 0.1618 -0.1202 -0.1833 0.1468 0.1528 -0.2234 0.1752 0.1354 -0.1836 -0.1586 -0.1493 -0.1783 -0.2079 -0.1224 0.2336 -0.2042 -0.2095 -0.1911 -0.1234 -0.2181 -0.1915 -0.1668 -0.1918 -0.2376 -0.2377 -0.1950 -0.1977 -0.1420 -0.1866 -0.1648 -0.1713 0.1767 -0.2689 0.2319 -0.2410 -0.2236 -0.2072 -0.2503 0.1296 -0.1654 -0.2702 -0.2303 -0.1316 -0.2265 -0.1111 -0.1529 -0.3442 -0.1169 -0.1903 -0.2142 0.1598 0.1499 -0.1684 -0.2429 -0.1198 -0.1765 -0.1322 -0.2012 -0.2222 -0.2499 -0.1551 0.1343 -0.2329 -0.1444 0.1224 -0.1625 -0.1353 0.1741 -0.1588 -0.2623 -0.2761 0.1409 -0.1934 -0.2321 0.1643 -0.1743 -0.1872 -0.1494 -0.1427 -0.1789 -0.1442 -0.2296 -0.2064 0.1551 -0.1144 -0.2092 0.2241 0.1805 -0.0910 0.1481 0.1566 0.2155 -0.1287 -0.1339 -0.2047 0.1329 -0.2228 -0.1925 -0.1525 0.1313 -0.1956 -0.1673 -0.1689 -0.1832 -0.1960 -0.1327 -0.2165 -0.1798 -0.1778 -0.2086 -0.1476 -0.1171 -0.1816 -0.1583 -0.1731 -0.1585 0.0740 -0.1593 -0.1857 -0.1541 -0.2208 -0.2044 -0.2196 -0.1643 -0.2748 0.1274 -0.2286 -0.1775 -0.1814 -0.1344 -0.2234 -0.1928 0.1037 -0.2227 -0.2333 -0.1149 -0.2465 -0.1759 -0.1748 -0.1564 -0.1246 0.1402 0.1407 -0.1390 -0.2047 -0.2836 -0.1484 0.1501 -0.2854 -0.3064 -0.1546 -0.2077 0.1648 -0.1403 -0.1615 -0.1130 -0.1826 -0.1101 -0.2311 -0.1717 -0.1693 -0.2326 -0.1308 -0.1893 -0.2314 -0.1412 -0.1543 -0.1769 0.1210 -0.1173 -0.2143 -0.1341 -0.1827 0.1506 -0.2766 -0.1615 -0.2396 -0.1880 -0.1982 -0.2130 -0.1928 -0.1724 -0.2040 0.1421 -0.1532 -0.1921 -0.2405 -0.1676 -0.1008 -0.2060 0.1525 -0.1593 -0.2160 -0.2086 0.2185 -0.3023 -0.2086 -0.1034 -0.1516 -0.1039 0.1037 -0.1621 -0.1468 -0.2194 -0.2428 -0.1342 -0.1287 -0.1790 0.1294 -0.2483 -0.1144 -0.1098 -0.1968 -0.3388 -0.1296 -0.2024 0.1258 0.1474 -0.1442 -0.1792 -0.1781 -0.2356 0.1681 -0.1555 -0.2164 -0.1849 -0.1727 -0.1729 -0.1244 -0.1478 -0.2289 -0.1794 0.0821 -0.1748 0.1789 -0.1681 -0.1471 -0.2864 0.0650 -0.2489 -0.2448 -0.1993 0.1276 0.1420 -0.1801 -0.2198 -0.2220 0.1265 -0.1940 0.1665 0.1421 0.1228 0.1266 -0.2112 0.2072 0.1184 -0.1358 -0.1863 -0.2756 -0.1295 -0.2655 -0.2408 0.1644 -0.2029 -0.2021 -0.1471 0.1648 -0.1545 -0.1349 0.1206 -0.1251 -0.2050 -0.1783 0.1194 -0.2485 -0.1829 0.2044 -0.2132 -0.1856 -0.1773 -0.1333 -0.2391 0.1261 -0.2334 -0.1705 -0.2597 -0.0971 -0.1589 -0.2567 -0.1748 -0.2648 0.1923 -0.1384 -0.1684 0.1327 -0.1875 0.1683 -0.2387 -0.1296 -0.2411 -0.2583 -0.2784 0.1584 -0.2411 -0.2008 -0.2436 0.1511 0.0864 -0.1980 -0.2030 -0.1804 -0.1442 -0.1811 -0.2613 -0.2125 -0.1663 0.1576 -0.1820 -0.1369 -0.1286 -0.2225 -0.2369 0.1145 -0.2181 -0.1781 0.1216 -0.2215 -0.1417 -0.2105 -0.1514 -0.2338 -0.2241 0.1386 -0.1736 -0.1799 -0.1388 0.1304 -0.1937 -0.1644 -0.1801 -0.2029 -0.2577 -0.2229 -0.1556 -0.1611 -0.1643 0.1377 -0.1810 -0.0878 -0.2480 -0.1872 -0.2002 -0.2344 -0.1186 -0.1530 -0.1981" HIT_INDICES="16 58 184 306 314 344 346 385 402 429 441 446 477 481 492 503 541 566 567 675 714 722 730 749 773 779 818 820 845 938 940 948 959 965 973 1025 1030 1045 1056 1061 1063 1072 1084 1105 1190 1195 1225 1253 1259 1262 1277 1283 1297 1347 1352 1426 1478 1709 1713 1738 1743 1822 1860 1909 1942 1965 2073 2156 2212 2296 2306 2349 2372 2420 2503 2623 2645 2700 2701 2761 2772 2841 2861 2912 2942" ES_PROFILE="0.0216 0.0301 0.0063 -0.0187 -0.0051 0.0005 0.0155 0.0174 0.0264 0.0317 0.0419 0.0544 0.0576 0.0699 0.0797 0.0893 0.0894 0.0936 0.1060 0.0807 0.0784 0.0864 0.0944 0.0983 0.1002 0.1081 0.1044 0.1131 0.1139 0.0907 0.0983 0.1039 0.1084 0.1145 0.1198 0.1098 0.1156 0.1180 0.1217 0.1273 0.1340 0.1382 0.1413 0.1411 0.1195 0.1250 0.1221 0.1200 0.1253 0.1317 0.1340 0.1394 0.1421 0.1328 0.1387 0.1215 0.1119 0.0427 0.0504 0.0511 0.0586 0.0413 0.0382 0.0314 0.0303 0.0327 0.0070 -0.0098 -0.0170 -0.0330 -0.0238 -0.0253 -0.0198 -0.0222 -0.0355 -0.0595 -0.0498 -0.0502 -0.0322 -0.0323 -0.0155 -0.0159 0.0016 0.0123 0.0328" RANK_AT_ES="1297.0000" RANK_SCORE_AT_ES="-0.5398"/>
  <DTG RANKED_LIST="Lactate high vs low_Ranked.rnk" TEMPLATE="na_as_pre_ranked" GENESET="gene_sets.gmt#TABULA_MURIS_SENIS_TRACHEA_T_CELL_AGEING" ES="0.1594" NES="0.9807" NP="0.4487" FDR="0.5107" FWER="1.0000" RND_ES="-0.2554 0.1788 0.1220 -0.1736 -0.2208 -0.2296 -0.1820 -0.2134 -0.2281 0.2301 -0.1590 -0.2189 -0.1520 -0.2115 -0.0698 -0.1264 0.1045 -0.1404 -0.1836 -0.1546 0.1764 -0.2507 -0.2927 -0.1202 0.1512 0.1663 -0.1483 -0.2346 -0.1516 0.2170 -0.1577 -0.2332 -0.2075 -0.1931 -0.2158 -0.2147 -0.1763 -0.1931 -0.1057 -0.2433 -0.3771 -0.1477 -0.1732 -0.1511 -0.2019 -0.2412 0.1217 -0.1754 0.1599 -0.2107 0.2585 -0.2048 0.2299 -0.1324 -0.1715 0.1795 -0.2467 -0.2067 -0.3656 0.1042 -0.1104 -0.1268 -0.2126 0.2494 -0.1431 -0.1597 -0.1751 0.1657 -0.2140 -0.2129 0.1847 -0.3057 0.1258 0.1271 -0.1608 0.1769 0.0996 -0.1507 -0.2013 -0.2711 -0.1895 -0.2097 0.1560 -0.2158 -0.1786 0.1989 0.1428 0.2121 -0.1851 0.0949 0.1439 -0.2397 -0.1537 -0.2548 0.1445 0.2682 -0.1685 -0.1918 -0.1687 -0.1728 -0.1276 -0.2750 -0.2490 0.1511 -0.2041 -0.1636 -0.1369 -0.2804 -0.2074 -0.2343 0.1854 -0.2023 -0.1647 -0.1677 0.1072 -0.1966 -0.2079 -0.1710 0.1740 -0.1350 -0.2419 0.1849 -0.1302 0.1450 -0.1745 0.1740 0.1866 -0.1997 -0.1299 -0.1798 0.1307 -0.1474 -0.2611 -0.1910 -0.2143 -0.2517 0.1486 -0.0947 -0.1096 -0.1657 -0.1529 -0.1614 -0.2105 -0.1474 0.1751 -0.0912 -0.2540 0.2141 -0.1658 -0.1169 -0.2437 -0.2172 0.1631 -0.3130 -0.1851 -0.1702 -0.2222 -0.2182 -0.1510 -0.2030 -0.1910 0.1535 -0.1859 -0.1251 -0.2414 -0.2837 0.1307 -0.2370 -0.1001 0.1445 0.1159 -0.1863 -0.2286 -0.2134 0.1142 0.1104 0.2157 -0.1396 -0.1557 -0.1487 -0.2109 -0.2062 -0.1581 -0.1545 0.2062 -0.0971 -0.2370 -0.2470 0.1155 -0.1250 -0.0936 0.1040 0.2051 -0.2093 0.1958 -0.1533 -0.1914 -0.1583 -0.3387 0.1257 -0.1775 0.1586 -0.1855 -0.2098 0.2955 0.2604 -0.3151 -0.1610 -0.1935 -0.1848 -0.1244 0.1359 -0.1383 -0.2211 -0.0896 -0.1451 -0.2913 -0.1681 -0.2075 -0.1693 -0.2419 -0.1266 -0.2347 -0.1259 -0.1967 0.1070 0.1590 -0.1257 -0.1327 -0.1506 -0.1624 -0.1968 -0.1756 -0.1764 -0.1820 -0.1670 0.1117 -0.0703 -0.1439 0.1404 -0.1679 -0.1530 -0.1467 0.1470 0.0819 0.1991 -0.2196 -0.1629 0.1236 -0.2281 -0.2852 -0.1787 -0.1587 -0.2065 -0.1781 0.1757 -0.1424 -0.1433 -0.1433 -0.3217 -0.1823 -0.2203 -0.1550 -0.1730 -0.2019 -0.2128 -0.2134 -0.2317 -0.1643 -0.2235 -0.2097 -0.2300 -0.1518 -0.2132 0.1485 -0.1841 -0.2446 0.1463 -0.2482 0.1689 -0.1883 -0.1244 -0.1431 -0.1854 -0.1954 -0.2597 -0.2494 -0.2498 -0.2388 -0.1676 -0.2583 -0.2405 -0.1264 -0.1690 0.1857 -0.1568 0.1760 -0.2142 0.1485 -0.1876 -0.1796 -0.2113 -0.1370 0.1821 -0.2807 -0.1487 -0.2513 -0.1683 -0.2181 -0.2591 -0.1789 -0.2105 0.1481 0.2538 -0.1562 -0.1598 0.1442 0.1501 -0.1932 -0.1576 -0.1992 -0.2016 -0.2515 -0.2357 -0.1252 -0.2259 -0.2662 -0.2385 -0.2410 -0.1550 0.1822 -0.1582 -0.2046 -0.1593 -0.1434 -0.2575 -0.2265 -0.2136 -0.1950 0.1565 -0.1151 -0.1617 -0.1159 -0.1080 0.1839 0.1693 -0.1930 -0.1965 -0.1723 0.1343 0.1032 0.1412 -0.1700 0.1866 -0.2287 -0.1692 -0.2013 -0.1398 -0.2837 0.1453 -0.2245 -0.2633 -0.1468 -0.1808 0.1904 -0.2472 -0.2197 0.1314 -0.0999 -0.1893 -0.1799 -0.1579 -0.1677 0.1803 -0.2035 0.1114 -0.3377 0.1700 -0.2760 0.2022 -0.1277 -0.1441 -0.2199 -0.1158 -0.2341 -0.1171 -0.3393 -0.1842 0.1491 -0.1381 0.1596 0.1228 -0.1504 -0.1918 -0.2702 -0.1162 -0.2145 -0.1689 0.1297 -0.0990 -0.2563 0.1283 -0.1991 0.1117 -0.2088 -0.1704 0.1427 -0.0777 -0.1094 0.1677 -0.1754 0.1378 -0.1283 -0.1357 0.2578 -0.1482 -0.2957 -0.2984 -0.1424 0.1726 0.1471 -0.1923 -0.2195 -0.2792 -0.3347 -0.2412 -0.2623 -0.2567 -0.1752 -0.2013 -0.1216 0.1266 -0.1950 0.1247 0.1332 0.1846 0.1516 0.1726 0.1047 0.1419 -0.2076 -0.2468 -0.1809 -0.2196 -0.2040 -0.2359 0.1544 -0.2583 -0.1919 -0.1374 -0.1350 -0.2968 -0.2321 -0.3024 -0.2373 -0.1989 -0.2164 -0.1095 0.1925 -0.2489 -0.2517 -0.2597 -0.3152 -0.2330 0.2019 0.1200 -0.2199 -0.1561 -0.1758 -0.2079 0.1911 -0.2369 -0.2123 -0.2027 -0.1652 0.1828 -0.2553 -0.2263 -0.1979 -0.1371 -0.3736 0.1582 -0.2958 -0.1984 -0.2118 -0.2578 0.1447 -0.1130 -0.1012 -0.1542 0.1357 0.1289 0.0790 -0.1760 0.1385 -0.2134 -0.1067 0.1382 -0.3019 -0.1109 -0.3104 -0.1725 -0.2524 -0.1685 -0.2196 -0.1356 -0.1798 -0.1009 -0.1944 0.2478 0.1487 -0.1440 -0.1518 -0.2630 0.1558 -0.1911 -0.3336 -0.1923 0.1929 0.2089 -0.2307 -0.1630 -0.1932 0.1430 -0.1486 -0.1571 -0.1190 -0.1260 0.1447 0.1485 -0.1364 -0.1136 -0.2337 -0.2768 -0.1542 -0.0855 -0.1353 -0.1653 -0.1534 -0.1429 -0.2118 0.2350 -0.2396 -0.1776 -0.2125 -0.0939 -0.2493 -0.1083 -0.2433 -0.2598 -0.1197 -0.2438 -0.1992 0.1526 -0.2164 -0.1426 -0.1312 -0.1653 -0.1630 -0.1105 0.1579 -0.2371 0.1510 -0.1656 -0.1959 -0.1849 0.1695 -0.1690 -0.1591 -0.3259 -0.2092 -0.1557 -0.2041 -0.1510 0.1345 -0.1759 -0.1211 -0.2043 -0.1542 -0.2062 -0.2083 0.2754 -0.1948 -0.1815 -0.1511 -0.2281 -0.1480 0.1699 -0.1686 -0.1681 -0.2084 -0.1904 -0.2112 0.1311 -0.1726 -0.1107 -0.1659 -0.3006 -0.2215 -0.1902 -0.2981 0.1216 -0.1565 -0.1337 -0.2425 -0.2316 -0.1518 -0.1835 -0.1933 -0.1772 -0.2806 0.1252 -0.2037 -0.2914 -0.1267 -0.1570 -0.2201 -0.2182 0.1462 0.2348 -0.1762 0.1202 -0.2152 -0.1729 0.1127 -0.1892 -0.2338 0.1941 -0.2300 -0.1898 -0.2059 0.1443 -0.1514 -0.2029 -0.2027 -0.1949 -0.2604 -0.3178 -0.2177 0.0925 0.0905 -0.2155 0.1275 -0.2038 0.1676 -0.1138 -0.1988 0.1232 -0.1801 -0.1947 -0.1769 0.1386 -0.2604 -0.1756 0.1680 -0.2425 -0.2898 0.1593 -0.1350 -0.1817 0.1757 -0.1705 0.1902 -0.1967 -0.1860 -0.2398 -0.1316 -0.1482 -0.1188 -0.1299 -0.1720 -0.1785 -0.1763 -0.1816 -0.1393 0.2027 0.1877 -0.2115 -0.1728 0.1419 -0.1538 -0.1263 -0.1554 -0.2554 -0.2378 0.1534 -0.2928 0.1150 0.1796 0.1450 -0.1772 -0.2225 -0.1664 -0.2079 -0.2526 -0.1641 -0.1520 -0.2378 -0.1898 -0.1518 0.1567 0.1475 -0.1501 -0.3412 -0.1940 -0.2024 -0.1584 -0.1894 -0.1756 -0.2507 -0.1793 -0.1383 0.1140 -0.2541 -0.1741 -0.1709 -0.1530 -0.2295 -0.1116 -0.1468 -0.1356 -0.2494 0.2519 -0.2064 -0.2162 -0.1157 -0.1525 0.1415 -0.2329 -0.2227 -0.1801 0.1491 -0.1727 0.1786 0.2362 -0.1386 0.1809 -0.2439 -0.2007 -0.2217 -0.1500 0.1731 -0.1720 -0.3549 -0.2301 0.1962 -0.1249 0.2573 0.1783 0.1790 -0.1948 -0.2352 0.2031 -0.2797 -0.2133 -0.1498 0.1209 -0.1899 -0.2109 -0.1783 -0.1484 0.1540 -0.2589 0.1228 0.1408 -0.1077 -0.2470 -0.1749 -0.2679 -0.1944 -0.2300 -0.1094 -0.1533 -0.2094 0.1449 -0.2730 -0.2515 0.2012 -0.1753 -0.1564 -0.2111 0.1361 -0.1725 -0.2596 0.1222 -0.2205 -0.1214 -0.1985 -0.1744 -0.2038 -0.1519 -0.1641 0.1292 -0.1624 -0.1468 -0.1808 0.1237 0.1495 -0.2552 -0.2759 -0.1780 -0.2115 0.1318 0.1224 -0.2190 0.1355 -0.2073 -0.1548 -0.2619 -0.1754 -0.2389 0.1389 -0.3010 -0.2541 -0.1156 -0.2225 -0.2630 -0.1627 0.1516 -0.1761 -0.2419 -0.1720 0.1923 -0.1940 0.2024 0.2250 -0.0911 0.2868 -0.1769 -0.2861 -0.1188 -0.2385 -0.1166 -0.2027 -0.1449 -0.1431 -0.2155 -0.2158 0.1445 -0.2043 -0.2354 -0.1349 -0.1725 0.1827 -0.2413 -0.1573 -0.1349 -0.2280 -0.1606 -0.1810 -0.1652 0.1455 -0.1706 -0.1588 0.2045 -0.2546 -0.1468 -0.1980 -0.2033 -0.2980 -0.1841 0.1820 -0.2344 -0.1751 -0.2285 -0.2282 -0.1219 -0.1771 -0.2235 -0.1640 -0.1325 -0.1654 -0.1728 -0.1722 -0.2078 -0.2759 -0.2822 -0.1514 -0.1219 -0.1173 -0.1784 -0.1163 0.1903 -0.2044 -0.2526 -0.1370 0.1415 -0.2189 -0.1665 -0.1968 0.1732 -0.2710 0.1655 -0.2120 -0.1985 0.1317 -0.1894 -0.1484 -0.1458 -0.1855 -0.1319 -0.2990 -0.1000 -0.1386 -0.1669 -0.1498 -0.1484 0.1578 -0.1587 0.1702 -0.2931 0.1633 -0.2539 -0.1628 -0.1696 -0.1014 -0.1621 -0.2748 -0.2240 -0.3183 -0.1200 0.1770 -0.2166 -0.2173 -0.1604 -0.2015 -0.1562 -0.2159 -0.1765 -0.1929 -0.1616 -0.1811 -0.2947 0.2091 -0.2717 0.1464 -0.1610 -0.3246 -0.1665 -0.1400 -0.2887 -0.2474 0.2463 0.2199 -0.2369 -0.3013 -0.1795 -0.1186 -0.1546 -0.1363 -0.2834 -0.1516 -0.2242 0.1946 -0.1787 -0.2348 0.2250 -0.1375 0.1448 0.1213 -0.2546 -0.3115 -0.1252 -0.2339 -0.2044 0.2348 -0.2624 -0.1985 0.1613 0.2154 -0.2090 -0.1446 -0.1803 -0.2170 -0.2789 -0.1691 -0.2473 -0.1316 -0.2896 -0.2538 -0.2563 0.2017 0.1813 -0.1544 -0.2635 -0.0704 -0.1932 -0.2357 0.1406 -0.1267 -0.3345 0.1397 -0.4152 -0.1640 -0.1630 0.0926 -0.1538 -0.1371 -0.2405 -0.1853" HIT_INDICES="45 49 128 156 202 232 241 322 339 377 440 459 483 503 547 554 614 676 722 725 756 818 829 862 947 958 960 973 1023 1087 1168 1193 1225 1264 1276 1277 1303 1334 1364 1464 1520 1544 1556 1560 1563 1590 1625 1802 1875 1930 2007 2114 2175 2194 2203 2209 2236 2242 2414 2432 2453 2456 2499 2500 2526 2547 2688 2787" ES_PROFILE="0.0147 0.0433 0.0426 0.0579 0.0657 0.0782 0.0975 0.0907 0.1050 0.1115 0.1084 0.1198 0.1290 0.1391 0.1406 0.1545 0.1494 0.1428 0.1410 0.1536 0.1562 0.1473 0.1553 0.1556 0.1374 0.1441 0.1537 0.1594 0.1522 0.1397 0.1213 0.1220 0.1204 0.1166 0.1219 0.1309 0.1315 0.1307 0.1302 0.1066 0.0980 0.1003 0.1067 0.1159 0.1253 0.1269 0.1259 0.0782 0.0660 0.0601 0.0473 0.0253 0.0193 0.0277 0.0394 0.0522 0.0583 0.0715 0.0310 0.0426 0.0536 0.0706 0.0749 0.0932 0.1036 0.1161 0.0916 0.0848" RANK_AT_ES="973.0000" RANK_SCORE_AT_ES="0.5814"/>
  <DTG RANKED_LIST="Lactate high vs low_Ranked.rnk" TEMPLATE="na_as_pre_ranked" GENESET="gene_sets.gmt#TABULA_MURIS_SENIS_SPLEEN_PROERYTHROBLAST_AGEING" ES="0.1346" NES="0.9955" NP="0.4744" FDR="0.4883" FWER="1.0000" RND_ES="-0.1976 -0.1372 -0.2042 -0.1722 -0.1911 -0.1661 -0.1381 -0.1106 -0.1568 0.0968 -0.1911 -0.1541 -0.2020 -0.1386 -0.2882 -0.2155 -0.1797 -0.0903 -0.1771 -0.1818 -0.2097 -0.1691 -0.2128 -0.1088 -0.1540 -0.1049 -0.1922 -0.1675 -0.1670 -0.2244 -0.2302 -0.1487 -0.1331 -0.1469 0.1447 -0.1609 0.1046 0.1286 -0.1671 -0.1464 -0.1261 0.1789 -0.1662 -0.2020 -0.1308 -0.1339 -0.2589 -0.2196 -0.1239 -0.1687 0.1452 -0.1296 -0.1255 -0.2255 -0.1275 -0.1865 -0.1237 0.1177 -0.1609 -0.2045 -0.2041 -0.1091 -0.1717 -0.1587 -0.1052 -0.2095 -0.1226 -0.1742 0.1680 -0.0956 -0.1227 -0.2196 -0.1364 0.1013 -0.1840 -0.2380 -0.1963 0.0975 -0.2424 -0.1589 -0.1494 -0.1881 -0.1578 0.1091 -0.1677 0.1166 -0.2292 -0.1996 0.1591 -0.1786 -0.1671 -0.1606 -0.1387 -0.1302 0.0990 0.1036 -0.1819 -0.1297 -0.1985 -0.1781 -0.1597 -0.1366 -0.1380 -0.1702 -0.1906 -0.1739 -0.1919 -0.1995 -0.1575 -0.1466 -0.1933 0.1506 -0.1370 -0.1947 0.1320 -0.1254 0.1211 -0.1292 -0.1996 -0.2052 -0.1396 -0.1021 -0.1250 -0.1158 -0.1815 0.1204 0.1402 -0.1575 -0.2181 -0.1617 -0.1502 -0.1523 -0.1416 -0.2003 -0.1669 -0.1562 -0.2143 -0.1753 -0.1795 -0.1276 0.1217 -0.1314 -0.1555 -0.1388 -0.1612 -0.1327 0.1429 -0.1701 0.1565 -0.1862 -0.2411 -0.1821 -0.1840 -0.2124 0.1910 0.1191 0.1226 -0.2116 0.1664 -0.1765 -0.1503 -0.1607 0.1988 -0.1811 -0.2109 -0.1917 0.1399 -0.1803 -0.1655 -0.1740 -0.1960 -0.1626 -0.1687 -0.1482 -0.2082 -0.1259 -0.1623 -0.2251 -0.2012 -0.1605 -0.0999 0.1129 -0.1491 -0.1735 -0.2708 -0.1689 -0.1343 -0.1142 0.1519 -0.1921 0.1310 -0.1541 -0.1781 -0.1741 -0.1828 -0.2078 -0.2021 -0.1921 -0.1692 -0.1587 -0.1783 -0.1435 -0.2161 -0.2127 -0.2571 -0.1772 0.2138 -0.1684 0.0970 -0.1809 0.1126 -0.1684 0.1493 -0.1480 0.1438 -0.1829 -0.1523 -0.1913 -0.1949 -0.1743 -0.2098 -0.1501 -0.2366 -0.2003 -0.1697 -0.1753 -0.1013 -0.1235 0.1452 -0.2756 -0.1247 -0.1814 -0.1178 -0.1764 0.1142 -0.1085 -0.1780 -0.1245 -0.1769 -0.2143 -0.1824 0.1365 -0.1445 -0.1890 0.1200 -0.1755 -0.1028 -0.0987 -0.1386 -0.1345 -0.1448 -0.1384 -0.1642 -0.1486 -0.2356 -0.1342 -0.1795 -0.2110 -0.1412 -0.1684 -0.1953 -0.1250 -0.1612 -0.1377 -0.1429 -0.1414 -0.1093 -0.1195 -0.1349 -0.1314 -0.1409 -0.1731 -0.1761 -0.2059 -0.2497 0.1744 -0.1897 -0.1485 -0.2425 -0.1593 0.1391 -0.1531 -0.1481 -0.2541 -0.2149 -0.1616 -0.1614 0.1202 -0.1412 -0.1664 -0.1788 -0.2268 -0.1399 0.1504 0.1498 -0.1210 -0.2052 -0.1867 -0.1387 -0.2031 0.1290 0.1131 -0.2255 0.1102 -0.0932 -0.2174 0.1621 -0.1449 -0.1802 0.1388 -0.1517 0.1644 -0.2039 -0.1688 -0.1229 -0.1457 0.1340 -0.1724 -0.1477 -0.2196 -0.2352 -0.1717 0.1109 -0.1604 -0.2078 -0.1312 -0.0952 -0.2066 -0.1492 -0.1436 -0.1303 -0.2388 -0.2384 -0.2025 -0.2494 0.0980 -0.1127 -0.1512 0.1313 -0.1769 -0.1576 0.1127 -0.1456 0.1548 -0.1416 -0.2208 -0.0783 -0.1575 -0.1753 -0.2239 -0.1273 -0.1861 -0.2027 -0.2501 -0.1733 -0.1912 -0.1344 -0.1374 0.0885 -0.1418 -0.1977 -0.1271 -0.1754 -0.1472 -0.1190 -0.1782 -0.1296 -0.1283 -0.1557 -0.1642 -0.1640 -0.1573 -0.1563 -0.1526 -0.1793 -0.1493 -0.1652 -0.1750 -0.2147 -0.1496 -0.1754 -0.2622 0.1593 -0.1420 -0.2058 -0.1358 -0.1724 -0.1624 -0.0958 -0.0969 -0.1608 -0.1547 0.1465 -0.2224 0.0999 0.1767 -0.1557 0.1247 -0.1099 -0.1960 -0.2201 0.1000 -0.2451 -0.1998 -0.1479 -0.1369 -0.1617 -0.1591 -0.1370 -0.1674 -0.1552 -0.2043 0.1108 -0.1758 -0.1287 -0.1390 -0.2251 -0.2398 -0.2109 -0.1843 -0.1616 -0.1368 -0.1349 -0.0986 -0.2057 -0.2527 -0.1342 -0.1428 -0.1374 -0.1645 -0.1783 -0.2015 0.1074 -0.1744 -0.1803 -0.1042 -0.2514 0.1437 0.1244 -0.2241 -0.1172 -0.1716 -0.1956 -0.2951 -0.1722 -0.1323 -0.2270 -0.2129 -0.2354 0.1361 0.1850 -0.1654 -0.1007 -0.1820 -0.2394 -0.1628 -0.1618 0.0981 -0.1660 -0.1029 -0.2180 -0.1511 -0.1674 -0.1979 -0.2315 -0.1380 -0.2145 -0.1525 -0.1473 -0.1858 -0.1935 -0.1939 -0.1769 -0.2237 -0.1651 0.1138 -0.1933 0.1109 -0.1729 -0.1340 -0.2259 -0.1271 -0.1824 -0.1903 0.1641 -0.1257 -0.1954 -0.1740 -0.2080 0.1719 0.1313 -0.1054 0.1068 -0.2438 -0.1483 -0.1896 -0.1810 -0.1426 -0.0914 -0.1569 0.1151 -0.2451 -0.1763 -0.2550 -0.1677 -0.1756 -0.2311 -0.1413 -0.1189 0.1426 -0.1227 -0.1858 -0.1168 -0.1388 0.1581 -0.1637 -0.2432 -0.1340 0.1734 -0.1515 -0.1570 -0.1649 -0.1571 -0.2385 -0.1234 0.1439 -0.1194 -0.1793 -0.1790 -0.2062 -0.1046 -0.2407 0.1665 -0.1581 -0.1813 -0.2019 -0.2005 0.1630 -0.1946 -0.1524 -0.1297 -0.1428 -0.1594 0.1088 -0.1625 -0.1669 -0.0843 -0.1753 -0.1372 -0.1590 0.1228 -0.1393 -0.1944 -0.2193 -0.1862 0.1064 0.1207 -0.1634 -0.1653 0.1288 -0.1682 -0.2852 -0.1553 -0.1147 -0.1907 -0.1609 -0.1494 -0.1349 -0.2120 -0.1613 -0.2081 -0.1707 -0.1132 0.2174 -0.1691 -0.1131 -0.1954 -0.1588 -0.2828 0.1091 -0.1928 -0.2462 -0.1320 -0.1942 -0.2150 -0.2236 -0.2288 -0.1757 -0.1088 -0.1315 0.1223 0.1329 -0.1471 -0.1782 -0.2331 -0.2697 -0.1681 -0.3036 -0.1762 -0.2189 -0.1489 -0.1840 -0.2015 -0.1812 -0.1818 -0.1327 0.1828 -0.1434 -0.2965 -0.1221 -0.1237 0.1182 -0.1973 -0.2596 -0.2018 -0.1521 -0.2015 -0.2254 -0.1781 0.1898 -0.1882 -0.2097 -0.1570 -0.2300 0.1210 -0.2114 0.1371 -0.1724 0.1172 -0.1941 -0.1479 -0.1307 -0.1302 -0.1575 -0.1777 -0.1547 -0.1439 0.1192 -0.2048 -0.2140 -0.1589 -0.1349 -0.1349 -0.1680 -0.2578 0.1372 -0.1890 0.0800 -0.1537 -0.2123 -0.2329 -0.1893 -0.1964 -0.1991 -0.1800 -0.1809 -0.1187 -0.1985 -0.1804 0.1217 -0.1404 -0.2220 -0.2064 -0.1230 -0.1740 -0.2563 -0.1597 0.1500 -0.1896 -0.1494 -0.2440 0.1228 -0.1075 -0.1740 -0.1659 -0.1245 -0.1671 0.1487 -0.1735 -0.1274 0.1575 -0.2515 -0.2433 -0.2127 -0.2353 -0.1867 0.1531 -0.1649 0.0962 -0.1773 -0.1762 -0.1377 -0.1366 -0.1297 -0.2075 -0.1185 0.1600 -0.2475 -0.1522 -0.1516 -0.1657 -0.1838 -0.1833 -0.2284 -0.1216 -0.2046 -0.1507 0.1270 -0.2402 -0.1810 -0.1124 -0.1556 -0.2215 -0.1548 -0.2042 -0.2407 -0.1420 -0.1694 -0.1742 -0.1648 -0.1692 -0.1346 -0.2130 -0.2141 -0.1441 -0.1391 0.1250 -0.1802 -0.2124 -0.1795 -0.1138 -0.2118 -0.1621 -0.1531 0.1553 -0.2275 0.1341 -0.1266 -0.1648 -0.1669 0.1513 -0.2511 -0.1378 -0.1589 -0.1642 -0.1766 -0.1618 -0.1609 -0.2454 0.1060 -0.2005 -0.1169 -0.1656 -0.1585 -0.1304 -0.2180 -0.1721 -0.2472 -0.1506 0.1122 -0.1359 -0.1965 -0.1338 -0.2027 -0.1261 -0.1649 -0.1858 -0.1650 -0.1777 -0.1051 -0.1724 -0.2047 0.1082 -0.1663 -0.1869 0.1806 -0.1767 -0.1811 -0.1470 -0.0961 -0.1997 -0.2372 -0.1195 -0.1589 -0.1312 -0.1618 -0.2189 -0.1987 -0.1535 -0.1998 -0.1944 -0.1958 -0.1451 -0.1598 -0.1441 -0.1835 0.1078 -0.2403 -0.1137 -0.1168 -0.1767 -0.1546 0.1451 -0.2627 -0.1444 -0.2043 -0.1511 -0.2183 -0.1283 -0.1981 0.1494 -0.2455 -0.1910 0.1434 -0.1516 -0.1893 -0.2426 -0.2166 -0.1430 -0.1701 -0.1465 -0.2252 -0.1597 0.1677 -0.2252 -0.2199 -0.1291 -0.1541 0.1634 -0.2174 -0.2055 -0.1443 -0.2165 -0.1790 -0.1990 -0.2073 0.1915 -0.1340 0.1094 -0.1722 -0.2400 -0.1969 -0.1338 -0.1298 -0.2798 -0.2399 -0.1394 -0.1349 -0.2241 -0.1808 0.1294 -0.1674 -0.2212 -0.1738 0.1240 0.1520 -0.1370 -0.2072 -0.1317 -0.1438 -0.2258 -0.1355 -0.1447 -0.1358 -0.1329 -0.1935 -0.1630 0.1501 -0.1941 -0.1913 -0.1754 -0.2111 -0.1684 0.1818 -0.1614 0.1716 0.1485 -0.2421 -0.1255 0.0970 0.0883 -0.1401 -0.1143 0.1493 -0.1713 -0.2427 -0.1560 -0.2464 -0.1621 -0.1911 -0.1956 -0.1872 -0.2063 -0.1463 -0.2553 -0.1749 -0.1380 -0.1416 -0.1752 -0.1581 -0.2531 -0.2144 -0.1783 -0.1306 -0.1697 -0.1783 0.1503 -0.1526 -0.0802 -0.1274 -0.2160 -0.1349 0.0914 -0.2842 -0.2025 -0.1457 -0.1519 -0.2513 -0.1896 0.1399 -0.1053 -0.1945 -0.1277 0.0968 -0.1562 -0.1413 -0.1687 -0.1444 -0.2350 -0.1290 -0.1888 -0.1308 -0.1858 -0.2132 -0.1452 -0.1780 -0.0947 -0.2332 -0.2425 -0.0759 0.1227 -0.1636 0.1358 0.1455 -0.1399 -0.1518 -0.1489 -0.1284 -0.1318 -0.1498 -0.1458 -0.1646 -0.1603 -0.1422 -0.1660 -0.1744 -0.1920 -0.1513 -0.1766 -0.2126 0.1322 -0.1112 -0.1867 0.1255 -0.1773 -0.1256 -0.1852 -0.1854 -0.1604 -0.0744 0.1113 -0.1094 0.1740 -0.2036 -0.1808 -0.1836 -0.1656 0.1141 -0.2549 -0.1987 0.1337 0.1265 -0.1458 0.1146 0.1405 -0.1399 0.1390 0.1725 -0.2064 -0.1191 -0.1841 -0.1966 -0.1280 -0.2400 -0.1442 -0.1977 -0.2834 -0.1298 -0.1715 -0.1618" HIT_INDICES="27 33 45 64 89 123 136 157 168 208 276 409 421 506 517 656 678 684 724 726 797 836 859 880 901 961 965 975 1003 1017 1018 1056 1060 1124 1141 1188 1189 1195 1201 1205 1206 1264 1282 1297 1317 1335 1342 1347 1350 1352 1354 1372 1432 1433 1434 1456 1457 1459 1483 1486 1501 1530 1535 1536 1550 1558 1560 1573 1577 1598 1603 1609 1610 1616 1631 1637 1660 1667 1680 1705 1706 1733 1735 1738 1757 1767 1788 1790 1794 1832 1859 1905 1923 1925 1956 1958 1964 1965 1980 2011 2017 2022 2050 2051 2055 2073 2095 2117 2119 2133 2141 2169 2194 2209 2212 2236 2246 2267 2269 2296 2307 2329 2341 2346 2385 2396 2496 2522 2526 2609 2906 2948" ES_PROFILE="0.0086 0.0242 0.0372 0.0469 0.0538 0.0569 0.0670 0.0738 0.0838 0.0833 0.0721 0.0369 0.0433 0.0237 0.0295 -0.0100 -0.0094 -0.0034 -0.0093 -0.0022 -0.0196 -0.0262 -0.0276 -0.0284 -0.0294 -0.0440 -0.0395 -0.0371 -0.0411 -0.0403 -0.0351 -0.0428 -0.0388 -0.0557 -0.0564 -0.0674 -0.0625 -0.0593 -0.0561 -0.0523 -0.0473 -0.0619 -0.0627 -0.0624 -0.0638 -0.0645 -0.0613 -0.0575 -0.0530 -0.0481 -0.0432 -0.0438 -0.0587 -0.0533 -0.0479 -0.0497 -0.0443 -0.0392 -0.0416 -0.0368 -0.0361 -0.0401 -0.0359 -0.0303 -0.0291 -0.0258 -0.0204 -0.0188 -0.0141 -0.0152 -0.0107 -0.0066 -0.0008 0.0033 0.0044 0.0086 0.0071 0.0110 0.0130 0.0109 0.0171 0.0144 0.0204 0.0260 0.0261 0.0294 0.0290 0.0351 0.0406 0.0344 0.0322 0.0235 0.0246 0.0311 0.0278 0.0345 0.0398 0.0468 0.0491 0.0460 0.0515 0.0574 0.0555 0.0629 0.0693 0.0710 0.0713 0.0718 0.0791 0.0824 0.0878 0.0864 0.0862 0.0896 0.0970 0.0975 0.1027 0.1044 0.1126 0.1124 0.1177 0.1194 0.1246 0.1323 0.1286 0.1346 0.1108 0.1128 0.1223 0.1056 0.0233 0.0313" RANK_AT_ES="2396.0000" RANK_SCORE_AT_ES="-1.0053"/>
  <DTG RANKED_LIST="Lactate high vs low_Ranked.rnk" TEMPLATE="na_as_pre_ranked" GENESET="gene_sets.gmt#DESCARTES_ORGANOGENESIS_MEGAKARYOCYTES" ES="0.1913" NES="1.0116" NP="0.4596" FDR="0.4668" FWER="1.0000" RND_ES="-0.1790 -0.1404 -0.1955 0.1819 -0.1853 -0.2514 -0.2621 -0.2650 -0.2746 0.1983 -0.3288 0.2024 -0.2724 -0.1528 -0.1899 -0.1090 0.1656 -0.1085 0.3383 -0.3341 -0.2526 0.2369 0.1824 -0.2999 -0.2830 -0.1482 -0.2952 -0.1379 -0.2647 0.1361 0.2797 0.3643 0.2094 0.1781 0.2276 0.1690 -0.1151 0.1232 -0.2480 -0.1954 -0.2366 -0.2408 -0.2402 -0.2107 -0.2816 -0.2190 -0.2932 0.2713 -0.2668 -0.1849 -0.3023 -0.1990 0.1597 -0.1634 -0.2467 -0.2962 -0.1508 0.1398 -0.1689 -0.2840 -0.2169 0.2508 0.1978 -0.3202 -0.2664 -0.2374 -0.1633 -0.2214 -0.1758 0.1296 -0.2222 -0.1441 0.1460 -0.2384 0.1316 0.1700 -0.2207 -0.2134 -0.1245 0.2433 -0.2423 0.1440 0.4177 -0.2572 -0.1302 0.1457 0.1867 -0.1808 -0.1815 -0.1844 -0.1515 0.1223 -0.2473 -0.2452 0.1919 -0.1583 0.1235 -0.2798 0.2760 -0.2505 -0.3649 0.1572 0.1472 -0.1873 0.1939 0.2791 -0.3289 -0.4045 0.1939 -0.1794 -0.2317 -0.2050 -0.1160 -0.3741 -0.2331 0.2173 -0.2080 0.0947 -0.1600 -0.2050 -0.2368 -0.2285 -0.1914 0.0908 0.2048 -0.2891 0.1385 -0.3518 0.1589 -0.2032 0.1171 -0.3571 -0.2738 -0.1914 0.1248 0.1810 -0.2731 -0.2630 0.1592 -0.3702 0.2889 0.2559 -0.1721 -0.1748 -0.2306 -0.1950 0.2004 -0.2752 0.2045 -0.2426 0.1758 -0.1610 -0.2353 -0.2590 -0.1371 0.1958 -0.2143 0.2375 -0.2228 0.2211 -0.2601 0.1269 0.2040 0.2764 0.2952 -0.1876 -0.1726 -0.2023 -0.2864 -0.2193 -0.1628 -0.1780 -0.1825 -0.3286 -0.2481 -0.2528 -0.2642 -0.1937 -0.2396 -0.2680 0.0993 -0.1855 -0.2600 -0.3195 -0.2210 -0.2576 -0.2287 -0.2379 -0.2312 -0.2662 -0.2824 -0.1998 -0.2376 0.1818 -0.1906 -0.2803 -0.1909 0.1926 -0.2282 -0.1691 -0.1660 -0.2539 0.2128 -0.1388 0.1181 -0.2160 0.2477 -0.3423 -0.1888 -0.1344 -0.2716 -0.3290 0.1558 -0.4670 0.2633 -0.2683 -0.1460 -0.3155 -0.1677 -0.2863 0.1579 0.1641 -0.2101 0.1725 -0.3070 0.4180 -0.1311 -0.1721 -0.1460 -0.2396 -0.1900 0.1422 -0.1450 -0.3025 -0.2059 0.1901 -0.2007 -0.3447 -0.2639 0.1305 -0.2939 -0.3347 -0.1982 -0.2301 -0.1756 -0.2348 -0.2430 0.1811 -0.1921 -0.2751 0.2318 -0.2694 -0.2301 -0.3164 0.2412 0.1335 -0.2312 -0.1530 -0.2047 -0.2131 0.3263 -0.0847 0.1742 0.1931 -0.3200 -0.2809 -0.2149 -0.2672 -0.3160 -0.3013 0.2067 -0.1782 -0.2290 -0.2652 -0.2587 -0.2143 -0.1475 -0.1826 -0.1012 -0.1843 -0.3653 0.1524 -0.1144 -0.1374 0.1838 -0.2310 -0.2549 -0.1918 -0.3172 -0.2424 -0.2205 -0.1036 -0.2923 -0.0979 -0.1914 -0.2367 -0.2743 -0.1940 -0.3931 0.1346 -0.2308 0.1456 -0.2575 0.1785 -0.1346 -0.3075 0.2568 -0.1562 0.2602 0.2315 0.1075 -0.2003 -0.1465 -0.2033 -0.1789 0.3126 0.2529 -0.3009 -0.1758 -0.1765 -0.2262 -0.1637 0.2569 0.1765 -0.1188 -0.2902 0.1588 -0.2204 -0.1187 -0.3233 -0.2744 0.1046 -0.3137 0.1412 -0.2248 -0.3234 -0.2069 0.1441 0.2552 -0.3577 -0.3711 -0.3203 0.1474 -0.3275 0.1539 -0.2473 -0.1612 -0.1432 -0.2451 0.2134 -0.2346 0.1518 -0.2950 -0.3255 0.2317 -0.2469 -0.2804 -0.2262 0.1079 0.1527 -0.3266 0.1673 -0.2336 0.2093 0.1210 -0.2779 -0.1688 -0.2781 0.1581 0.2124 0.2420 0.3142 -0.1734 -0.3105 0.2964 -0.2179 -0.1409 -0.1771 -0.3031 -0.2294 0.1626 -0.1776 -0.2075 -0.1491 -0.2614 -0.2036 0.1761 0.1054 -0.2587 0.2268 -0.2090 0.2822 -0.2859 -0.2458 -0.3357 0.1551 0.2113 -0.2594 -0.2637 0.1376 -0.3259 -0.1920 -0.1594 0.1920 -0.3700 -0.1208 0.2443 -0.3793 -0.2940 0.1108 -0.2064 0.2050 -0.1813 -0.2905 -0.3066 0.1948 -0.3448 -0.2307 -0.1884 -0.1835 -0.3993 -0.1908 0.1750 0.1745 -0.3537 0.1279 -0.1513 0.1923 0.1920 0.2441 -0.2686 0.1790 -0.2419 -0.1938 -0.2174 -0.2531 -0.3291 -0.3062 0.2187 -0.1807 -0.2468 -0.2703 -0.1411 0.1698 -0.1920 -0.2554 0.1761 -0.2086 -0.2097 -0.3503 -0.2268 0.1544 0.1231 -0.2601 0.1578 0.1581 0.2688 -0.2333 -0.2275 -0.1434 -0.1562 -0.2454 -0.3289 -0.3682 -0.1460 -0.1372 -0.2658 -0.2936 -0.1478 -0.2381 0.1997 0.1541 0.1207 -0.2707 -0.3313 -0.1751 -0.2374 0.1837 -0.2956 0.1909 -0.1374 0.1787 -0.2084 -0.1583 -0.1991 -0.2234 -0.2182 -0.1739 0.2109 -0.1989 0.1229 -0.1711 0.2062 -0.3235 -0.1947 -0.2130 -0.2580 -0.3320 -0.1946 0.2448 -0.1379 0.2193 -0.2785 -0.1917 -0.1730 0.1730 -0.2383 -0.4496 0.1362 -0.1521 -0.1561 -0.1860 -0.1247 -0.2091 -0.1988 -0.4153 -0.2774 -0.2019 0.1768 -0.2271 -0.2001 0.1325 -0.3348 0.1574 0.1316 -0.3333 0.2107 -0.1737 0.1219 0.2284 0.2091 -0.2295 0.2327 -0.1251 0.1962 -0.2506 0.2174 0.2576 -0.2903 0.2424 -0.1759 0.2120 0.2490 -0.2261 0.2021 -0.1503 -0.2372 0.1422 -0.1758 -0.2448 -0.1636 0.1832 -0.2452 -0.2022 -0.1931 -0.2069 -0.3027 -0.3031 0.2195 -0.2555 0.1411 0.1620 0.2922 -0.3210 0.1108 -0.2634 -0.2092 -0.3045 -0.2578 0.1898 0.1735 0.1364 -0.1694 0.2373 0.2342 -0.1055 -0.2535 -0.1719 -0.2973 -0.1259 -0.2012 0.2679 0.0940 -0.1907 -0.2028 0.2638 0.1155 0.1808 0.2756 0.1983 -0.2030 -0.3848 0.1382 0.3335 0.1520 -0.1803 -0.1386 -0.1829 0.1419 -0.2351 -0.2325 0.2157 0.1837 -0.2917 -0.1424 -0.2949 0.2107 0.2412 -0.1661 0.1950 -0.1616 -0.1604 -0.1693 -0.2652 -0.1440 -0.3402 0.1701 0.1469 -0.2718 0.2559 -0.2309 0.2778 -0.2708 -0.2377 0.2206 -0.1655 -0.3259 -0.2474 -0.2160 0.1504 -0.1486 -0.2292 -0.2982 0.1946 -0.0906 -0.1669 0.1150 -0.2188 -0.1223 0.2206 -0.1542 -0.1817 -0.1444 -0.3112 0.1199 0.1934 -0.3103 -0.1933 -0.2489 -0.2085 -0.2732 -0.1640 0.1825 -0.1346 -0.2852 -0.1966 -0.1817 -0.2898 0.1525 -0.2013 -0.1658 -0.2224 0.2019 -0.2019 -0.2294 0.1982 0.2042 -0.1498 -0.2343 0.1242 -0.2310 -0.1616 -0.1421 -0.2703 -0.2335 -0.2678 0.1602 -0.3338 -0.1236 -0.1908 -0.3127 -0.2763 -0.3137 0.1927 0.1215 0.1391 -0.4117 -0.2392 0.2504 -0.2565 -0.2722 0.2550 -0.1099 -0.1828 0.1638 -0.2201 0.1544 -0.2392 -0.1955 -0.2698 0.1425 0.1274 -0.1114 -0.2837 -0.2101 -0.1882 -0.2195 0.1341 -0.1628 -0.2008 -0.2096 -0.3585 -0.2667 -0.2056 -0.2152 0.1037 -0.1769 0.1078 0.1922 0.2340 0.1086 0.1632 -0.3031 -0.2187 0.2030 -0.1711 -0.1561 0.2329 -0.2226 -0.1637 0.1491 -0.2310 -0.2069 -0.1716 0.2871 -0.1770 -0.3201 -0.1879 0.2190 -0.1392 0.1272 -0.1416 -0.3065 0.2067 0.1163 -0.3281 -0.1347 -0.1340 -0.2575 -0.1997 -0.1735 -0.2943 -0.4209 -0.2660 0.1874 -0.1695 -0.2130 -0.1900 -0.2924 -0.1899 -0.2453 0.1005 -0.1711 0.1892 0.1897 -0.4691 0.2249 -0.2489 -0.2856 -0.3616 0.1834 -0.2302 0.2312 -0.2404 -0.1169 -0.2130 -0.2071 -0.1565 -0.2016 -0.1545 -0.2110 -0.2609 -0.1960 -0.2724 -0.2813 0.1809 -0.1992 0.1815 0.1367 -0.2705 -0.2349 0.2772 -0.2147 -0.2651 -0.1625 0.3045 0.2225 0.1896 -0.2701 -0.2316 -0.3098 -0.2740 0.1773 -0.2783 0.1788 -0.1617 -0.1822 -0.1985 -0.1920 -0.2092 -0.1781 -0.2725 0.1296 0.1359 -0.1627 0.2275 -0.1919 -0.1027 0.2893 0.1679 0.1447 -0.2754 0.2367 -0.2803 -0.1901 0.2633 -0.1330 -0.1035 -0.2340 -0.3387 -0.2681 -0.1869 -0.3195 -0.2452 -0.1810 -0.1942 0.2511 -0.2164 0.2316 -0.2956 -0.1520 -0.2358 -0.1903 -0.3640 -0.2530 -0.2048 -0.1436 -0.2283 -0.2152 -0.1875 -0.1962 -0.1864 -0.2056 -0.0940 0.1310 -0.3338 -0.2797 -0.1426 -0.1697 0.2348 0.1015 -0.1447 0.2181 -0.1637 -0.3467 -0.2227 0.1606 -0.2779 -0.2187 -0.2437 0.1976 -0.2860 -0.2913 -0.2638 -0.2785 0.1958 -0.2106 -0.2791 0.1061 0.1515 -0.1286 -0.2881 0.2036 0.1358 -0.1847 0.2133 0.0959 0.1962 0.1189 -0.4136 0.1687 -0.3031 -0.3299 0.2170 0.1342 0.1906 0.1033 0.1127 0.1686 -0.2812 -0.1304 -0.2840 -0.2417 -0.2198 -0.3552 -0.2274 -0.2132 -0.2271 -0.2662 0.2197 -0.2492 -0.1650 -0.2211 -0.2857 -0.2135 -0.3088 -0.2130 -0.2139 -0.2846 0.2818 -0.1850 0.1954 -0.2919 -0.1348 -0.3130 -0.2280 0.1728 0.2111 -0.4441 -0.3362 -0.3134 -0.3006 -0.1532 -0.2604 -0.2173 0.1046 0.1727 -0.4082 -0.1782 0.2221 0.1844 -0.2060 -0.1877 0.1678 -0.3250 0.2513 0.1959 -0.2118 -0.2353 0.1418 -0.1722 -0.2113 0.1622 -0.1772 0.2295 0.1816 0.2165 -0.2223 -0.2616 -0.1042 -0.1615 -0.1964 0.1785 -0.1680 0.1470 -0.2726 0.1172 0.2131 -0.2618 0.1691 -0.1180 -0.2491 -0.1453 0.2359 -0.2415 0.1793 -0.2464 -0.1441 -0.1346 0.2602 0.1997 0.1675 -0.2283 -0.3534 -0.2385 -0.2403 -0.1539 -0.1594 -0.1741 -0.3246 0.2292 0.2395 -0.1692 -0.2123 0.1546 -0.2597 -0.1478 -0.2374 0.1861 -0.2269" HIT_INDICES="135 138 200 256 333 343 419 506 516 570 574 626 710 804 985 1002 1060 1079 1155 1184 1468 1681 1855 1884 1898 1900 2005 2087 2154 2163 2171 2317 2876 2927 2999" ES_PROFILE="-0.0015 0.0408 0.0600 0.0785 0.0872 0.1178 0.1239 0.1236 0.1486 0.1578 0.1833 0.1913 0.1868 0.1761 0.1327 0.1435 0.1398 0.1488 0.1385 0.1440 0.0664 0.0144 -0.0229 -0.0116 0.0048 0.0252 0.0125 0.0087 0.0105 0.0321 0.0540 0.0326 -0.0992 -0.0532 0.0133" RANK_AT_ES="626.0000" RANK_SCORE_AT_ES="0.8695"/>
  <DTG RANKED_LIST="Lactate high vs low_Ranked.rnk" TEMPLATE="na_as_pre_ranked" GENESET="gene_sets.gmt#TABULA_MURIS_SENIS_BRAIN_NON_MYELOID_OLIGODENDROCYTE_AGEING" ES="0.1307" NES="1.0206" NP="0.4098" FDR="0.4546" FWER="1.0000" RND_ES="-0.2202 -0.1155 -0.2020 -0.2406 -0.1920 -0.1671 -0.1446 -0.2252 -0.1295 -0.1879 0.1192 -0.1713 -0.1416 -0.0807 -0.1043 -0.1342 -0.1373 -0.1397 -0.1516 -0.1650 -0.1439 -0.1432 0.1637 -0.1555 -0.1786 -0.1863 0.1057 -0.1439 -0.1121 -0.1341 0.1140 -0.1348 0.1380 -0.1194 -0.1942 0.1441 -0.1846 -0.1893 -0.1516 -0.1297 -0.1989 -0.1586 -0.1944 -0.2145 -0.1943 -0.1695 -0.2129 0.1509 0.1266 -0.1663 -0.1259 -0.1094 -0.1470 -0.2059 -0.1250 -0.1752 -0.1492 -0.1288 -0.1534 -0.1630 -0.1773 -0.1715 -0.1543 -0.1595 -0.1707 0.1487 -0.1102 -0.1198 -0.1560 -0.2220 -0.1304 0.1327 0.1316 -0.1477 -0.1854 -0.2066 -0.1845 -0.1579 -0.1548 -0.2069 -0.2062 0.1120 0.1249 -0.1571 -0.0845 -0.1451 0.0937 -0.1896 -0.1801 -0.1514 -0.2245 -0.1950 -0.1589 0.1334 -0.1423 0.1645 -0.1307 0.1046 0.1432 -0.2029 -0.1389 -0.1503 -0.1595 0.1306 -0.1380 -0.1215 -0.1551 -0.1632 -0.1952 -0.1462 0.1634 -0.1592 -0.1659 -0.1300 0.1710 -0.1575 -0.2360 -0.1693 -0.1996 0.1249 -0.1630 0.1197 -0.1177 -0.1670 -0.1351 -0.1485 -0.1490 -0.1353 -0.1578 -0.2071 -0.1932 0.1345 -0.1581 -0.1699 -0.1428 -0.1853 -0.1017 -0.1453 -0.2139 -0.1176 -0.1250 -0.2013 0.1523 -0.1586 -0.1420 -0.2048 -0.1482 -0.1631 -0.1437 -0.1556 -0.1749 0.1444 -0.2132 -0.2451 -0.1389 -0.1620 -0.1366 -0.1531 -0.1655 -0.1440 -0.2094 -0.1517 -0.1875 -0.1224 -0.1611 -0.1992 -0.1298 -0.1548 -0.1176 -0.1935 -0.1390 -0.1643 -0.1500 -0.1351 -0.1108 -0.1425 -0.1471 -0.1375 -0.1379 -0.1719 -0.1823 -0.1958 -0.1864 -0.1252 -0.1229 -0.1766 -0.1952 -0.1554 -0.1865 0.1265 -0.1339 -0.1935 0.1441 -0.1952 -0.1292 -0.1132 -0.1418 -0.2681 0.1132 -0.1265 -0.1009 -0.1365 -0.1566 -0.1889 -0.1648 -0.1864 -0.1558 -0.1674 -0.2091 -0.1315 -0.2061 -0.1504 -0.1684 -0.1822 -0.1778 -0.1368 -0.2015 -0.1564 -0.1741 -0.1818 -0.0988 -0.1881 -0.1326 -0.1736 0.1125 -0.1709 -0.1856 -0.1908 -0.1734 -0.1216 -0.1938 -0.1643 -0.1718 -0.1429 0.1119 -0.0758 -0.1652 -0.1627 0.1130 0.0928 -0.1785 -0.1367 -0.2428 -0.2213 -0.1465 -0.1589 -0.1182 -0.1464 -0.1648 -0.1664 -0.1548 -0.2131 -0.2317 -0.1532 0.1754 -0.1522 0.1661 0.1242 -0.2075 -0.2003 -0.1583 -0.1246 -0.1471 -0.1821 -0.1450 -0.1625 -0.1484 -0.1408 -0.1662 -0.1551 -0.1326 -0.1398 0.1507 -0.2150 -0.1229 -0.1091 -0.1725 -0.1716 -0.1723 -0.1428 -0.1709 -0.2198 -0.1428 -0.1209 -0.1708 -0.1988 -0.1650 -0.1722 -0.2450 -0.1878 -0.2116 -0.1982 -0.1888 -0.1667 -0.2193 -0.2124 -0.1544 -0.1355 -0.0888 -0.1603 -0.2074 -0.2210 -0.1784 -0.1960 -0.1378 -0.1944 -0.2301 0.1760 -0.2110 -0.1244 -0.2338 -0.2142 -0.1747 -0.1513 -0.1563 0.1067 0.1131 -0.1638 -0.1939 -0.2263 0.0967 -0.2035 -0.1272 -0.2373 -0.1937 -0.1601 0.0848 -0.2228 0.1272 -0.1662 -0.1395 -0.1462 -0.1751 -0.1311 -0.1386 -0.1998 -0.1221 -0.1505 -0.1834 0.1345 0.1364 0.1126 -0.2071 -0.1820 -0.0949 -0.2259 -0.1493 0.1267 -0.2305 -0.1815 -0.1427 -0.1487 -0.2321 -0.0900 -0.1096 0.1406 -0.1605 -0.2001 -0.2350 -0.1936 -0.1602 -0.2068 -0.1602 -0.1704 -0.1821 -0.1782 -0.1200 -0.1419 -0.1930 -0.2217 -0.1156 -0.1163 -0.1621 -0.1791 -0.1301 -0.1675 -0.2042 -0.1958 -0.1229 -0.2920 -0.1892 -0.1839 -0.2491 0.1796 -0.1727 -0.2161 -0.1371 0.1161 -0.1444 -0.1235 -0.1338 -0.1636 -0.1061 -0.1409 0.1105 -0.1691 -0.1931 -0.2057 -0.1716 -0.1664 -0.2315 -0.1234 -0.2468 -0.2044 -0.1748 -0.1256 -0.1664 -0.2205 -0.1039 -0.1230 -0.1885 -0.1292 -0.1946 -0.2035 -0.1300 -0.1135 -0.2099 0.1161 -0.1974 -0.1697 -0.1803 -0.1734 -0.1656 -0.1525 -0.2101 -0.1356 -0.1669 -0.2086 -0.1401 -0.1597 0.1185 -0.1991 -0.1224 -0.1761 -0.1724 0.1160 -0.1493 0.1143 -0.1375 -0.1956 0.1142 -0.1478 -0.1195 -0.1428 0.1228 -0.1357 -0.1936 0.1515 -0.1776 -0.1206 -0.1658 -0.1554 -0.1287 -0.1781 -0.1854 -0.1516 -0.1446 -0.2657 -0.1804 -0.1432 0.1345 -0.1901 -0.1858 -0.1768 -0.2504 -0.1950 -0.1487 -0.1862 -0.1229 -0.0790 -0.1550 0.1115 -0.1442 -0.1630 -0.1322 -0.1811 -0.1664 -0.1325 -0.1793 -0.1534 -0.2145 -0.1456 -0.2388 -0.1088 -0.2025 -0.1720 -0.1181 -0.1616 -0.2301 0.1542 -0.1331 0.1124 -0.1480 0.1237 -0.1279 -0.1870 -0.2403 -0.2350 -0.1530 -0.1744 -0.1126 -0.1630 0.1346 -0.1464 -0.1462 -0.1258 -0.1788 -0.1572 0.1323 -0.1716 -0.1343 -0.1383 -0.2233 -0.1520 -0.1644 -0.2356 0.1002 -0.2392 -0.2366 -0.1442 -0.1608 -0.2247 -0.2225 -0.2564 0.1666 -0.1861 -0.1359 0.1254 -0.1218 -0.1599 -0.2317 -0.1262 -0.1875 -0.1925 -0.2193 0.1011 -0.2064 0.0925 -0.1650 -0.1281 -0.1503 -0.1041 -0.1553 -0.1615 -0.1193 -0.1160 -0.1891 -0.1618 -0.1712 -0.1425 -0.2351 -0.1324 -0.1637 -0.1391 -0.2157 -0.1232 -0.1856 -0.1931 -0.1562 -0.1314 -0.2112 0.1323 -0.1550 -0.1482 -0.1774 -0.2198 -0.1959 -0.2225 -0.1784 -0.1581 -0.1544 -0.1590 -0.1995 -0.1510 -0.1520 0.0905 -0.2429 -0.1780 -0.1846 -0.1568 -0.1644 0.1500 -0.1404 -0.2351 -0.1907 -0.1587 -0.1987 -0.2018 -0.2060 -0.1887 -0.1297 -0.2616 -0.1578 -0.1427 -0.1884 -0.2422 -0.1184 -0.1203 -0.2426 -0.1191 -0.2100 -0.1753 -0.2212 -0.1510 -0.1901 -0.1385 -0.1324 -0.1956 -0.1007 -0.1310 -0.2212 -0.2164 -0.1496 -0.1175 -0.1538 -0.2558 -0.1988 -0.1708 -0.2000 -0.1799 -0.1539 -0.2337 -0.2166 0.1240 -0.1395 -0.1916 0.1251 -0.1452 -0.1415 0.1286 -0.2163 -0.2526 -0.2080 0.1157 -0.1425 -0.1639 0.1374 -0.1819 -0.1525 -0.1661 -0.1636 -0.1803 -0.1628 -0.1665 -0.1332 -0.1929 -0.2161 -0.1699 -0.1651 -0.1198 -0.1313 -0.1374 -0.1904 -0.1465 -0.1790 -0.1218 -0.1441 -0.1142 -0.1739 -0.2233 -0.1266 -0.1396 0.1674 -0.1629 -0.1918 -0.1438 -0.1848 -0.2494 -0.2027 0.0965 -0.0987 -0.2477 0.0900 -0.2002 -0.1983 -0.1418 -0.1447 -0.1439 -0.1487 -0.1809 -0.1545 -0.2294 -0.1737 -0.2413 0.1191 -0.1382 -0.1561 -0.1990 -0.1510 -0.1366 -0.0848 -0.1649 -0.1933 -0.1385 -0.1890 -0.1746 -0.1750 0.1517 0.1518 -0.1595 -0.0949 -0.1229 -0.1632 -0.2031 0.1973 -0.1453 -0.1460 -0.1927 0.1323 0.1322 0.1467 -0.1777 -0.1361 -0.1343 -0.1218 -0.1910 -0.1198 -0.1063 -0.1624 -0.1450 -0.2280 -0.1428 -0.2015 -0.2093 -0.1465 -0.1337 0.1280 -0.1254 -0.1742 -0.1249 -0.1041 -0.0951 -0.1603 -0.1876 -0.1504 -0.1323 -0.1357 -0.1085 -0.1182 -0.1160 -0.2118 -0.1841 -0.2386 -0.1219 -0.2068 -0.1755 -0.1550 -0.1388 -0.2332 -0.1401 -0.1358 -0.2075 -0.1328 -0.1379 0.1304 -0.2006 -0.1467 -0.1656 -0.1651 -0.1282 -0.1734 -0.1267 -0.1849 0.1395 -0.2183 -0.2145 -0.1735 0.1605 -0.1569 -0.1474 -0.1808 -0.2000 -0.1205 -0.2247 -0.1793 -0.1273 -0.1945 -0.1682 -0.1510 -0.1287 0.1354 -0.1519 0.1268 -0.1749 -0.1721 -0.1645 -0.1277 -0.1426 -0.1221 -0.2076 -0.1479 -0.1318 -0.2252 -0.2108 -0.1179 -0.1483 0.1069 -0.1929 -0.1860 0.1268 -0.1296 -0.1593 0.1329 -0.1257 -0.1251 -0.2148 -0.2494 0.1252 -0.1798 -0.1480 -0.2110 -0.0976 -0.1015 0.0927 -0.1981 -0.1411 -0.1026 -0.1706 0.0931 -0.1642 -0.1290 0.1170 -0.1491 -0.2373 -0.1497 -0.2582 -0.1477 -0.1451 -0.1594 -0.2191 -0.0983 -0.1335 -0.1373 -0.1985 -0.1596 0.1284 -0.1449 -0.0939 -0.1588 -0.2117 -0.1372 -0.1982 -0.1746 -0.1137 -0.1766 -0.2316 -0.1771 -0.1073 -0.2385 -0.1959 -0.1681 -0.1868 -0.1496 -0.1952 -0.1474 -0.2098 -0.1935 -0.1366 -0.2308 -0.1292 -0.1432 -0.1504 -0.1874 -0.1916 -0.1953 -0.1073 -0.1817 -0.1584 -0.1781 -0.1824 -0.2060 -0.0860 -0.2095 -0.1270 -0.2037 -0.1116 -0.1491 -0.1354 -0.1810 -0.2191 -0.1863 0.0868 -0.1588 -0.1530 -0.2250 -0.1471 0.1503 -0.2013 0.1118 -0.1887 0.1333 0.1865 -0.1665 -0.1860 -0.1759 0.1662 -0.2103 -0.1311 -0.1435 -0.1573 -0.1886 -0.2560 -0.1503 -0.1915 -0.0835 -0.2039 -0.1539 -0.2051 -0.2027 -0.1330 -0.1289 -0.1913 -0.1519 -0.1638 -0.1234 -0.1593 -0.1589 -0.2039 -0.1196 -0.1170 -0.2113 0.1418 -0.1339 -0.1646 -0.1616 -0.1205 -0.1152 0.1274 -0.1787 -0.1330 -0.1142 -0.2319 -0.1555 -0.1967 -0.1170 -0.0958 -0.1953 -0.1265 0.1340 -0.1333 -0.1701 -0.1852 0.0857 -0.1065 -0.1034 -0.1796 0.1002 -0.0991 -0.1646 0.1185 -0.1311 -0.1854 -0.1613 0.1242 -0.2305 -0.1618 0.1059 -0.1919 -0.1708 -0.1874 -0.1479 -0.1357 -0.1399 0.1106 -0.1746 -0.1853 -0.1209 -0.1941 -0.1509 -0.1511 -0.1091 -0.1560 -0.1612 -0.1457 -0.2105 -0.1256 0.1293 -0.1355 -0.2336 -0.1368 -0.1250 -0.2356 -0.1515 0.1245 -0.1230 -0.2122 -0.1913 -0.1638 -0.1304 0.1134 -0.1196 0.1119 -0.1274 -0.2443 -0.1768 -0.1405 0.1046 -0.0947 -0.1636 -0.1915" HIT_INDICES="6 8 46 118 149 158 184 197 202 213 242 244 266 274 298 301 357 402 438 460 461 487 503 513 517 662 673 677 691 722 724 726 743 752 782 789 790 800 818 820 836 857 865 887 888 905 932 940 947 960 973 985 992 1003 1006 1020 1041 1061 1066 1074 1077 1079 1084 1087 1118 1146 1161 1166 1189 1195 1201 1205 1208 1219 1225 1244 1256 1258 1260 1262 1290 1297 1300 1305 1335 1337 1350 1352 1357 1375 1376 1385 1396 1413 1415 1425 1432 1433 1440 1457 1459 1464 1501 1524 1527 1529 1536 1540 1550 1558 1560 1563 1569 1570 1605 1610 1616 1622 1632 1633 1683 1688 1705 1714 1720 1727 1738 1748 1757 1782 1790 1801 1822 1833 1841 1871 1904 1922 1965 1973 1976 1980 2036 2095 2109 2118 2122 2127 2133 2141 2145 2161 2166 2169 2236 2240 2258 2283 2289 2301 2315 2393 2396 2410 2430 2491 2563 2586 2660 2715 2744 2778 2816 2835" ES_PROFILE="0.0137 0.0290 0.0289 0.0153 0.0155 0.0232 0.0247 0.0305 0.0391 0.0454 0.0451 0.0542 0.0560 0.0627 0.0636 0.0717 0.0609 0.0535 0.0490 0.0492 0.0567 0.0553 0.0572 0.0611 0.0672 0.0230 0.0255 0.0305 0.0319 0.0272 0.0326 0.0380 0.0380 0.0407 0.0358 0.0389 0.0441 0.0461 0.0452 0.0498 0.0495 0.0474 0.0497 0.0470 0.0516 0.0506 0.0459 0.0478 0.0501 0.0502 0.0503 0.0506 0.0526 0.0532 0.0566 0.0560 0.0530 0.0502 0.0527 0.0540 0.0571 0.0605 0.0628 0.0659 0.0591 0.0533 0.0522 0.0545 0.0505 0.0526 0.0546 0.0573 0.0604 0.0607 0.0628 0.0604 0.0604 0.0639 0.0674 0.0710 0.0655 0.0673 0.0705 0.0730 0.0669 0.0705 0.0704 0.0740 0.0766 0.0748 0.0788 0.0801 0.0807 0.0792 0.0829 0.0839 0.0860 0.0901 0.0922 0.0908 0.0946 0.0974 0.0891 0.0857 0.0893 0.0933 0.0955 0.0988 0.1000 0.1020 0.1060 0.1097 0.1123 0.1167 0.1093 0.1124 0.1152 0.1180 0.1194 0.1239 0.1115 0.1148 0.1140 0.1160 0.1190 0.1217 0.1231 0.1248 0.1269 0.1235 0.1260 0.1275 0.1256 0.1272 0.1298 0.1249 0.1190 0.1183 0.1091 0.1120 0.1168 0.1212 0.1076 0.0932 0.0945 0.0977 0.1025 0.1071 0.1113 0.1148 0.1197 0.1206 0.1253 0.1307 0.1141 0.1195 0.1201 0.1183 0.1232 0.1261 0.1284 0.1088 0.1154 0.1182 0.1190 0.1059 0.0896 0.0906 0.0746 0.0658 0.0667 0.0664 0.0652 0.0712" RANK_AT_ES="2169.0000" RANK_SCORE_AT_ES="-0.8436"/>
[truncated: 1,026,313 more chars]
