# Supplementary material for: TMPRSS11B promotes an acidified microenvironment and immune suppression in squamous lung cancer
Source: EMBO Rep. 2025 Nov 10;26(24):6346–79. doi: 10.1038/s44319-025-00631-1 (PMC12714794; doi:10.1038/s44319-025-00631-1)
Supplement: Supplementary file 12 — Source data Fig. 7 [file 44319_2025_631_MOESM12_ESM.zip]

Archive with 18 entries (12 files):
- Figure 7/
- Figure 7/7C-D/
- Figure 7/Read Me.rtf
- __MACOSX/Figure 7/._Read Me.rtf
- Figure 7/7C-D/.smbdeleteAAA700000098c11a
- __MACOSX/Figure 7/7C-D/._.smbdeleteAAA700000098c11a
- Figure 7/7C-D/Analysis of lactate concentrations.prism
- __MACOSX/Figure 7/7C-D/._Analysis of lactate concentrations.prism
- Figure 7/7C-D/Analysis of lactate concentrations.xlsx
- __MACOSX/Figure 7/7C-D/._Analysis of lactate concentrations.xlsx
- Figure 7/7C-D/Analysis of lactate concentrations.xlsx.sb-34e881c6-5nZiB7/
- __MACOSX/Figure 7/7C-D/._Analysis of lactate concentrations.xlsx.sb-34e881c6-5nZiB7
- Figure 7/7C-D/Analysis of lactate concentrations.xlsx.sb-34e881c6-FK0Mz2/
- __MACOSX/Figure 7/7C-D/._Analysis of lactate concentrations.xlsx.sb-34e881c6-FK0Mz2
- Figure 7/7C-D/Analysis of lactate concentrations.xlsx.sb-34e881c6-PC3BQc/
- __MACOSX/Figure 7/7C-D/._Analysis of lactate concentrations.xlsx.sb-34e881c6-PC3BQc
- Figure 7/7C-D/Analysis of lactate concentrations.xlsx.sb-34e881c6-xjNZnI/
- __MACOSX/Figure 7/7C-D/._Analysis of lactate concentrations.xlsx.sb-34e881c6-xjNZnI
