# Supplementary material for: TMPRSS11B promotes an acidified microenvironment and immune suppression in squamous lung cancer
Source: EMBO Rep. 2025 Nov 10;26(24):6346–79. doi: 10.1038/s44319-025-00631-1 (PMC12714794; doi:10.1038/s44319-025-00631-1)
Supplement: Supplementary file 12 — Source data Fig. 7 [file 44319_2025_631_MOESM12_ESM.zip › Figure 7/7C-D/Analysis of lactate concentrations.xlsx]

## Sheet: Sheet1
Laser Capture Microdissection
					Calculated Concentration (ng/mL)	Concentration normalized to area (pg/mL/µm2)	Amount normalized to area (pg/µm2)
LMD Sample Number	Slide ID	ROI	Area (µm2)	Description	Lactate	Lactate	Lactate
1	HHSE51_NT_L1_1	1_5	162920	Normal	59.28	0.36386	0.036386
2	HHSE51_NT_L1_8	2_4	255863	Normal	102.42	0.400292	0.0400292		LUSC: Lung Squamous Cell Carcinoma (10)
5	HHSE53_NT_L1_8	5_5	348560	Normal	224.35	0.643648	0.0643648		LUAD: Lung Adenocarcinoma (11)
6	HHSE51_NT_L2_15	6_3	442994	Normal	134.9	0.304519	0.0304519		HL: low pH (20)
9	HHSE53_NT_L1_15	9_2	300277	Normal	221.12	0.736387	0.0736387		LL: high pH (12)
10	HHSE53_NT_L2_15	10_3	581068	Normal	441.43	0.759687	0.0759687
11	HHSE53_NT_L2_8	11_3	426381	Normal	260.85	0.611777	0.0611777
1	HHSE51_NT_L1_1	1_1	2858743	LUSC	2289.63	0.800922	0.0800922
2	HHSE51_NT_L1_8	2_1	2216709	LUSC	1674.54	0.755417	0.0755417
3	HHSE51_NT_L1_15	3_1	2756427	LUSC	1915.62	0.694965	0.0694965
4	HHSE53_NT_L1_1	4_1	1042742	LUSC	891.28	0.854746	0.0854746
5	HHSE53_NT_L1_8	5_1	2389050	LUSC	2651.6	1.1099	0.11099
8	HHSE51_NT_L2_1	8_3	439196	LUSC	406.99	0.926671	0.0926671
9	HHSE53_NT_L1_15	9_1	845348	LUSC	476.55	0.563732	0.0563732
10	HHSE53_NT_L2_15	10_1	3412936	LUSC	2690.91	0.788444	0.0788444
11	HHSE53_NT_L2_8	11_1	1631636	LUSC	1049.93	0.643483	0.0643483
12	HHSE53_NT_L2_1	12_1	1854114	LUSC	1510.01	0.814411	0.0814411
1	HHSE51_NT_L1_1	1_2	500365	LUAD	212.23	0.42415	0.042415
2	HHSE51_NT_L1_8	2_3	1172032	LUAD	738.5	0.630102	0.0630102
3	HHSE51_NT_L1_15	3_5	1620596	LUAD	951.96	0.587414	0.0587414
4	HHSE53_NT_L1_1	4_2	1142691	LUAD	772.78	0.676281	0.0676281
5	HHSE53_NT_L1_8	5_2	2063692	LUAD	1397.25	0.677063	0.0677063
6	HHSE51_NT_L2_15	6_5	2103370	LUAD	924.76	0.439656	0.0439656
7	HHSE51_NT_L2_8	7_1	1924114	LUAD	905.79	0.470757	0.0470757
8	HHSE51_NT_L2_1	8_5	1592567	LUAD	801.57	0.503319	0.0503319
9	HHSE53_NT_L1_15	9_3	888212	LUAD	696.39	0.784036	0.0784036
10	HHSE53_NT_L2_15	10_4	689782	LUAD	472.4	0.684854	0.0684854
12	HHSE53_NT_L2_1	12_4	1083796	LUAD	843.52	0.778301	0.0778301
1	HHSE51_NT_L1_1	1_4	966708	LL	362.98	0.37548	0.037548
2	HHSE51_NT_L1_8	2_5	544862	LL	226.95	0.416527	0.0416527
3	HHSE51_NT_L1_15	3_4	1448031	LL	518.51	0.358079	0.0358079
4	HHSE53_NT_L1_1	4_3	1270354	LL	608.41	0.478929	0.0478929
5	HHSE53_NT_L1_8	5_3	737928	LL	357.99	0.485129	0.0485129
6	HHSE51_NT_L2_15	6_2	2049089	LL	726.42	0.354509	0.0354509
7	HHSE51_NT_L2_8	7_4	1418767	LL	504.95	0.355908	0.0355908
8	HHSE51_NT_L2_1	8_2	1411043	LL	475.03	0.336652	0.0336652
9	HHSE53_NT_L1_15	9_4	1634108	LL	821.82	0.502917	0.0502917
10	HHSE53_NT_L2_15	10_2	1635568	LL	740.23	0.452583	0.0452583
11	HHSE53_NT_L2_8	11_5	669547	LL	282.13	0.421374	0.0421374
12	HHSE53_NT_L2_1	12_5	826616	LL	412.93	0.499543	0.0499543
1	HHSE51_NT_L1_1	1_3	524046	HL	357.25	0.681715	0.0681715
2	HHSE51_NT_L1_8	2_2	270812	HL	106.82	0.394443	0.0394443
3	HHSE51_NT_L1_15	3_2	281840	HL	205.55	0.729315	0.0729315
3	HHSE51_NT_L1_15	3_3	815728	HL	492.35	0.603571	0.0603571
4	HHSE53_NT_L1_1	4_4	130767	HL	87.21	0.666911	0.0666911
4	HHSE53_NT_L1_1	4_5	331927	HL	400.38	1.20623	0.120623
5	HHSE53_NT_L1_8	5_4	85629	HL	53.86	0.628993	0.0628993
6	HHSE51_NT_L2_15	6_4	681307	HL	425.13	0.623992	0.0623992
6	HHSE51_NT_L2_15	6_1	1386459	HL	846.8	0.610765	0.0610765
7	HHSE51_NT_L2_8	7_2	240490	HL	82.11	0.341428	0.0341428
7	HHSE51_NT_L2_8	7_3	609360	HL	393.57	0.645874	0.0645874
7	HHSE51_NT_L2_8	7_5	1464674	HL	740.57	0.505621	0.0505621
8	HHSE51_NT_L2_1	8_1	5268158	HL	2935.61	0.557237	0.0557237
8	HHSE51_NT_L2_1	8_4	242239	HL	88.1	0.36369	0.036369
9	HHSE53_NT_L1_15	9_5	341369	HL	225.1	0.659404	0.0659404
10	HHSE53_NT_L2_15	10_5	886848	HL	570.52	0.643312	0.0643312
11	HHSE53_NT_L2_8	11_2	432627	HL	258.68	0.597928	0.0597928
11	HHSE53_NT_L2_8	11_4	514749	HL	465.94	0.905179	0.0905179
12	HHSE53_NT_L2_1	12_2	219126	HL	128.39	0.585919	0.0585919
12	HHSE53_NT_L2_1	12_3	195267	HL	140.12	0.717582	0.0717582
