# Supplementary material for: TMPRSS11B promotes an acidified microenvironment and immune suppression in squamous lung cancer
Source: EMBO Rep. 2025 Nov 10;26(24):6346–79. doi: 10.1038/s44319-025-00631-1 (PMC12714794; doi:10.1038/s44319-025-00631-1)
Supplement: Supplementary file 13 — Figure EV1 Source Data [file 44319_2025_631_MOESM13_ESM.zip]

Archive with 30 entries (25 files):
- Figure EV1/
- Figure EV1/EV1A/
- __MACOSX/Figure EV1/._EV1A
- Figure EV1/EV1C/
- Figure EV1/EV1F/
- __MACOSX/Figure EV1/._EV1F
- Figure EV1/EV1G/
- Figure EV1/EV1A/Surveyor assay gels (labelled).pdf
- __MACOSX/Figure EV1/EV1A/._Surveyor assay gels (labelled).pdf
- Figure EV1/EV1A/Surveyor Gel I.TIF
- __MACOSX/Figure EV1/EV1A/._Surveyor Gel I.TIF
- Figure EV1/EV1A/Surveyor Gel II.TIF
- __MACOSX/Figure EV1/EV1A/._Surveyor Gel II.TIF
- Figure EV1/EV1C/Read Me.rtf
- __MACOSX/Figure EV1/EV1C/._Read Me.rtf
- Figure EV1/EV1C/Tmprss11b_KLN205 cells_qPCR_Taqman_Analysis.prism
- __MACOSX/Figure EV1/EV1C/._Tmprss11b_KLN205 cells_qPCR_Taqman_Analysis.prism
- Figure EV1/EV1C/Tmprss11b_KLN205 cells_qPCR_Taqman_Analysis.xlsx
- __MACOSX/Figure EV1/EV1C/._Tmprss11b_KLN205 cells_qPCR_Taqman_Analysis.xlsx
- Figure EV1/EV1C/Tmprss11b_KLN205 cells_qPCR_Taqman_Raw.xls
- __MACOSX/Figure EV1/EV1C/._Tmprss11b_KLN205 cells_qPCR_Taqman_Raw.xls
- Figure EV1/EV1F/03_03_23_KLNshTumors_shControl_T11bsh2_T11bsh3_Taqman.xls
- Figure EV1/EV1F/03_03_23_KLNshTumors_shControl_T11bsh2_T11bsh3_Taqman_Analysis.pzfx
- __MACOSX/Figure EV1/EV1F/._03_03_23_KLNshTumors_shControl_T11bsh2_T11bsh3_Taqman_Analysis.pzfx
- Figure EV1/EV1F/03_03_23_KLNshTumors_shControl_T11bsh2_T11bsh3_Taqman_Analysis.xlsx
- __MACOSX/Figure EV1/EV1F/._03_03_23_KLNshTumors_shControl_T11bsh2_T11bsh3_Taqman_Analysis.xlsx
- Figure EV1/EV1G/Quantification Data_Multiplex IHC.xlsx
- __MACOSX/Figure EV1/EV1G/._Quantification Data_Multiplex IHC.xlsx
- Figure EV1/EV1G/Read Me.rtf
- __MACOSX/Figure EV1/EV1G/._Read Me.rtf
