# Supplementary material for: TMPRSS11B promotes an acidified microenvironment and immune suppression in squamous lung cancer
Source: EMBO Rep. 2025 Nov 10;26(24):6346–79. doi: 10.1038/s44319-025-00631-1 (PMC12714794; doi:10.1038/s44319-025-00631-1)
Supplement: Supplementary file 13 — Figure EV1 Source Data [file 44319_2025_631_MOESM13_ESM.zip › Figure EV1/EV1F/03_03_23_KLNshTumors_shControl_T11bsh2_T11bsh3_Taqman.xls]

## Sheet: Sample Setup
Block Type	384-Well Block
Calibration Background is expired	No
Calibration Background performed on	12-21-2022
Calibration Pure Dye ABY is expired	No
Calibration Pure Dye ABY performed on	12-21-2022
Calibration Pure Dye CY5 is expired	No
Calibration Pure Dye CY5 performed on	12-21-2022
Calibration Pure Dye FAM is expired	No
Calibration Pure Dye FAM performed on	12-21-2022
Calibration Pure Dye JUN is expired	No
Calibration Pure Dye JUN performed on	12-21-2022
Calibration Pure Dye MUSTANG PURPLE is expired	No
Calibration Pure Dye MUSTANG PURPLE performed on	12-21-2022
Calibration Pure Dye NED is expired	No
Calibration Pure Dye NED performed on	12-21-2022
Calibration Pure Dye ROX is expired	No
Calibration Pure Dye ROX performed on	12-21-2022
Calibration Pure Dye SYBR is expired	No
Calibration Pure Dye SYBR performed on	12-21-2022
Calibration Pure Dye TAMRA is expired	No
Calibration Pure Dye TAMRA performed on	12-21-2022
Calibration Pure Dye VIC is expired	No
Calibration Pure Dye VIC performed on	12-21-2022
Calibration ROI is expired	No
Calibration ROI performed on	12-21-2022
Calibration Uniformity is expired	No
Calibration Uniformity performed on	12-21-2022
Chemistry	TAQMAN
Date Created	2023-03-06 11:09:52 AM CST
Experiment Barcode
Experiment Comment
Experiment File Name	L:\O'Donnell Lab\Hari Shankar\03_03_23_KLNshTumors_shControl_T11bsh2_T11bsh3_Taqman.eds
Experiment Name	03_03_23_KLNshTumors_shControl_T11bsh2_T11bsh3_Taqman
Experiment Run End Time	2023-03-03 20:12:47 PM CST
Experiment Type	Standard Curve
Instrument Name	272530090
Instrument Serial Number	272530090
Instrument Type	QuantStudio™ 5 System
Passive Reference	ROX
Post-read Stage/Step
Pre-read Stage/Step
Quantification Cycle Method	Ct
Signal Smoothing On	true
Stage/ Cycle where Ct Analysis is performed	Stage2, Step2
User Name
Well	Well Position	Sample Name	Sample Color	Biogroup Name	Biogroup Color	Target Name	Target Color	Task	Reporter	Quencher	Quantity	Comments
1	A1	7952	RGB(0,0,255)			mT11b_I	RGB(0,0,255)	UNKNOWN	FAM	NFQ-MGB
2	A2	7952	RGB(0,0,255)			mT11b_I	RGB(0,0,255)	UNKNOWN	FAM	NFQ-MGB
3	A3	7952	RGB(0,0,255)			mT11b_I	RGB(0,0,255)	UNKNOWN	FAM	NFQ-MGB
4	A4	414_2	RGB(0,139,69)			mT11b_I	RGB(0,0,255)	UNKNOWN	FAM	NFQ-MGB
5	A5	414_2	RGB(0,139,69)			mT11b_I	RGB(0,0,255)	UNKNOWN	FAM	NFQ-MGB
6	A6	414_2	RGB(0,139,69)			mT11b_I	RGB(0,0,255)	UNKNOWN	FAM	NFQ-MGB
7	A7	7924	RGB(255,127,0)			mT11b_I	RGB(0,0,255)	UNKNOWN	FAM	NFQ-MGB
8	A8	7924	RGB(255,127,0)			mT11b_I	RGB(0,0,255)	UNKNOWN	FAM	NFQ-MGB
9	A9	7924	RGB(255,127,0)			mT11b_I	RGB(0,0,255)	UNKNOWN	FAM	NFQ-MGB
10	A10	7918	RGB(139,137,112)			mT11b_I	RGB(0,0,255)	UNKNOWN	FAM	NFQ-MGB
11	A11	7918	RGB(139,137,112)			mT11b_I	RGB(0,0,255)	UNKNOWN	FAM	NFQ-MGB
12	A12	7918	RGB(139,137,112)			mT11b_I	RGB(0,0,255)	UNKNOWN	FAM	NFQ-MGB
13	A13	7937	RGB(238,121,66)			mT11b_I	RGB(0,0,255)	UNKNOWN	FAM	NFQ-MGB
14	A14	7937	RGB(238,121,66)			mT11b_I	RGB(0,0,255)	UNKNOWN	FAM	NFQ-MGB
15	A15	7937	RGB(238,121,66)			mT11b_I	RGB(0,0,255)	UNKNOWN	FAM	NFQ-MGB
16	A16	414_1	RGB(142,56,142)			mT11b_I	RGB(0,0,255)	UNKNOWN	FAM	NFQ-MGB
17	A17	414_1	RGB(142,56,142)			mT11b_I	RGB(0,0,255)	UNKNOWN	FAM	NFQ-MGB
18	A18	414_1	RGB(142,56,142)			mT11b_I	RGB(0,0,255)	UNKNOWN	FAM	NFQ-MGB
19	A19	7920	RGB(198,113,113)			mT11b_I	RGB(0,0,255)	UNKNOWN	FAM	NFQ-MGB
20	A20	7920	RGB(198,113,113)			mT11b_I	RGB(0,0,255)	UNKNOWN	FAM	NFQ-MGB
21	A21	7920	RGB(198,113,113)			mT11b_I	RGB(0,0,255)	UNKNOWN	FAM	NFQ-MGB
22	A22	7902	RGB(0,245,255)			mT11b_I	RGB(0,0,255)	UNKNOWN	FAM	NFQ-MGB
23	A23	7902	RGB(0,245,255)			mT11b_I	RGB(0,0,255)	UNKNOWN	FAM	NFQ-MGB
24	A24	7902	RGB(0,245,255)			mT11b_I	RGB(0,0,255)	UNKNOWN	FAM	NFQ-MGB
25	B1	7933	RGB(238,220,130)			mT11b_I	RGB(0,0,255)	UNKNOWN	FAM	NFQ-MGB
26	B2	7933	RGB(238,220,130)			mT11b_I	RGB(0,0,255)	UNKNOWN	FAM	NFQ-MGB
27	B3	7933	RGB(238,220,130)			mT11b_I	RGB(0,0,255)	UNKNOWN	FAM	NFQ-MGB
28	B4	7901	RGB(238,238,0)			mT11b_I	RGB(0,0,255)	UNKNOWN	FAM	NFQ-MGB
29	B5	7901	RGB(238,238,0)			mT11b_I	RGB(0,0,255)	UNKNOWN	FAM	NFQ-MGB
30	B6	7901	RGB(238,238,0)			mT11b_I	RGB(0,0,255)	UNKNOWN	FAM	NFQ-MGB
31	B7	7910	RGB(142,142,56)			mT11b_I	RGB(0,0,255)	UNKNOWN	FAM	NFQ-MGB
32	B8	7910	RGB(142,142,56)			mT11b_I	RGB(0,0,255)	UNKNOWN	FAM	NFQ-MGB
33	B9	7910	RGB(142,142,56)			mT11b_I	RGB(0,0,255)	UNKNOWN	FAM	NFQ-MGB
34	B10	7908	RGB(238,44,44)			mT11b_I	RGB(0,0,255)	UNKNOWN	FAM	NFQ-MGB
35	B11	7908	RGB(238,44,44)			mT11b_I	RGB(0,0,255)	UNKNOWN	FAM	NFQ-MGB
36	B12	7908	RGB(238,44,44)			mT11b_I	RGB(0,0,255)	UNKNOWN	FAM	NFQ-MGB
37	B13	7949	RGB(51,161,201)			mT11b_I	RGB(0,0,255)	UNKNOWN	FAM	NFQ-MGB
38	B14	7949	RGB(51,161,201)			mT11b_I	RGB(0,0,255)	UNKNOWN	FAM	NFQ-MGB
39	B15	7949	RGB(51,161,201)			mT11b_I	RGB(0,0,255)	UNKNOWN	FAM	NFQ-MGB
40	B16	7911	RGB(238,18,137)			mT11b_I	RGB(0,0,255)	UNKNOWN	FAM	NFQ-MGB
41	B17	7911	RGB(238,18,137)			mT11b_I	RGB(0,0,255)	UNKNOWN	FAM	NFQ-MGB
42	B18	7911	RGB(238,18,137)			mT11b_I	RGB(0,0,255)	UNKNOWN	FAM	NFQ-MGB
43	B19	7913	RGB(176,23,31)			mT11b_I	RGB(0,0,255)	UNKNOWN	FAM	NFQ-MGB
44	B20	7913	RGB(176,23,31)			mT11b_I	RGB(0,0,255)	UNKNOWN	FAM	NFQ-MGB
45	B21	7913	RGB(176,23,31)			mT11b_I	RGB(0,0,255)	UNKNOWN	FAM	NFQ-MGB
46	B22	7945	RGB(0,0,255)			mT11b_I	RGB(0,0,255)	UNKNOWN	FAM	NFQ-MGB
47	B23	7945	RGB(0,0,255)			mT11b_I	RGB(0,0,255)	UNKNOWN	FAM	NFQ-MGB
48	B24	7945	RGB(0,0,255)			mT11b_I	RGB(0,0,255)	UNKNOWN	FAM	NFQ-MGB
49	C1	7909	RGB(0,139,69)			mT11b_I	RGB(0,0,255)	UNKNOWN	FAM	NFQ-MGB
50	C2	7909	RGB(0,139,69)			mT11b_I	RGB(0,0,255)	UNKNOWN	FAM	NFQ-MGB
51	C3	7909	RGB(0,139,69)			mT11b_I	RGB(0,0,255)	UNKNOWN	FAM	NFQ-MGB
52	C4	7927	RGB(255,127,0)			mT11b_I	RGB(0,0,255)	UNKNOWN	FAM	NFQ-MGB
53	C5	7927	RGB(255,127,0)			mT11b_I	RGB(0,0,255)	UNKNOWN	FAM	NFQ-MGB
54	C6	7927	RGB(255,127,0)			mT11b_I	RGB(0,0,255)	UNKNOWN	FAM	NFQ-MGB
55	C7	-RT	RGB(139,137,112)			mT11b_I	RGB(0,0,255)	UNKNOWN	FAM	NFQ-MGB
56	C8	-RT	RGB(139,137,112)			mT11b_I	RGB(0,0,255)	UNKNOWN	FAM	NFQ-MGB
57	C9	-RT	RGB(139,137,112)			mT11b_I	RGB(0,0,255)	UNKNOWN	FAM	NFQ-MGB
58	C10
59	C11
60	C12
61	C13
62	C14
63	C15
64	C16
65	C17
66	C18
67	C19
68	C20
69	C21
70	C22
71	C23
72	C24
73	D1	7952	RGB(0,0,255)			T11b_II	RGB(0,139,69)	UNKNOWN	FAM	NFQ-MGB
74	D2	7952	RGB(0,0,255)			T11b_II	RGB(0,139,69)	UNKNOWN	FAM	NFQ-MGB
75	D3	7952	RGB(0,0,255)			T11b_II	RGB(0,139,69)	UNKNOWN	FAM	NFQ-MGB
76	D4	414_2	RGB(0,139,69)			T11b_II	RGB(0,139,69)	UNKNOWN	FAM	NFQ-MGB
77	D5	414_2	RGB(0,139,69)			T11b_II	RGB(0,139,69)	UNKNOWN	FAM	NFQ-MGB
78	D6	414_2	RGB(0,139,69)			T11b_II	RGB(0,139,69)	UNKNOWN	FAM	NFQ-MGB
79	D7	7924	RGB(255,127,0)			T11b_II	RGB(0,139,69)	UNKNOWN	FAM	NFQ-MGB
80	D8	7924	RGB(255,127,0)			T11b_II	RGB(0,139,69)	UNKNOWN	FAM	NFQ-MGB
81	D9	7924	RGB(255,127,0)			T11b_II	RGB(0,139,69)	UNKNOWN	FAM	NFQ-MGB
82	D10	7918	RGB(139,137,112)			T11b_II	RGB(0,139,69)	UNKNOWN	FAM	NFQ-MGB
83	D11	7918	RGB(139,137,112)			T11b_II	RGB(0,139,69)	UNKNOWN	FAM	NFQ-MGB
84	D12	7918	RGB(139,137,112)			T11b_II	RGB(0,139,69)	UNKNOWN	FAM	NFQ-MGB
85	D13	7937	RGB(238,121,66)			T11b_II	RGB(0,139,69)	UNKNOWN	FAM	NFQ-MGB
86	D14	7937	RGB(238,121,66)			T11b_II	RGB(0,139,69)	UNKNOWN	FAM	NFQ-MGB
87	D15	7937	RGB(238,121,66)			T11b_II	RGB(0,139,69)	UNKNOWN	FAM	NFQ-MGB
88	D16	414_1	RGB(142,56,142)			T11b_II	RGB(0,139,69)	UNKNOWN	FAM	NFQ-MGB
89	D17	414_1	RGB(142,56,142)			T11b_II	RGB(0,139,69)	UNKNOWN	FAM	NFQ-MGB
90	D18	414_1	RGB(142,56,142)			T11b_II	RGB(0,139,69)	UNKNOWN	FAM	NFQ-MGB
91	D19	7920	RGB(198,113,113)			T11b_II	RGB(0,139,69)	UNKNOWN	FAM	NFQ-MGB
92	D20	7920	RGB(198,113,113)			T11b_II	RGB(0,139,69)	UNKNOWN	FAM	NFQ-MGB
93	D21	7920	RGB(198,113,113)			T11b_II	RGB(0,139,69)	UNKNOWN	FAM	NFQ-MGB
94	D22	7902	RGB(0,245,255)			T11b_II	RGB(0,139,69)	UNKNOWN	FAM	NFQ-MGB
95	D23	7902	RGB(0,245,255)			T11b_II	RGB(0,139,69)	UNKNOWN	FAM	NFQ-MGB
96	D24	7902	RGB(0,245,255)			T11b_II	RGB(0,139,69)	UNKNOWN	FAM	NFQ-MGB
97	E1	7933	RGB(238,220,130)			T11b_II	RGB(0,139,69)	UNKNOWN	FAM	NFQ-MGB
98	E2	7933	RGB(238,220,130)			T11b_II	RGB(0,139,69)	UNKNOWN	FAM	NFQ-MGB
99	E3	7933	RGB(238,220,130)			T11b_II	RGB(0,139,69)	UNKNOWN	FAM	NFQ-MGB
100	E4	7901	RGB(238,238,0)			T11b_II	RGB(0,139,69)	UNKNOWN	FAM	NFQ-MGB
101	E5	7901	RGB(238,238,0)			T11b_II	RGB(0,139,69)	UNKNOWN	FAM	NFQ-MGB
102	E6	7901	RGB(238,238,0)			T11b_II	RGB(0,139,69)	UNKNOWN	FAM	NFQ-MGB
103	E7	7910	RGB(142,142,56)			T11b_II	RGB(0,139,69)	UNKNOWN	FAM	NFQ-MGB
104	E8	7910	RGB(142,142,56)			T11b_II	RGB(0,139,69)	UNKNOWN	FAM	NFQ-MGB
105	E9	7910	RGB(142,142,56)			T11b_II	RGB(0,139,69)	UNKNOWN	FAM	NFQ-MGB
106	E10	7908	RGB(238,44,44)			T11b_II	RGB(0,139,69)	UNKNOWN	FAM	NFQ-MGB
107	E11	7908	RGB(238,44,44)			T11b_II	RGB(0,139,69)	UNKNOWN	FAM	NFQ-MGB
108	E12	7908	RGB(238,44,44)			T11b_II	RGB(0,139,69)	UNKNOWN	FAM	NFQ-MGB
109	E13	7949	RGB(51,161,201)			T11b_II	RGB(0,139,69)	UNKNOWN	FAM	NFQ-MGB
110	E14	7949	RGB(51,161,201)			T11b_II	RGB(0,139,69)	UNKNOWN	FAM	NFQ-MGB
111	E15	7949	RGB(51,161,201)			T11b_II	RGB(0,139,69)	UNKNOWN	FAM	NFQ-MGB
112	E16	7911	RGB(238,18,137)			T11b_II	RGB(0,139,69)	UNKNOWN	FAM	NFQ-MGB
113	E17	7911	RGB(238,18,137)			T11b_II	RGB(0,139,69)	UNKNOWN	FAM	NFQ-MGB
114	E18	7911	RGB(238,18,137)			T11b_II	RGB(0,139,69)	UNKNOWN	FAM	NFQ-MGB
115	E19	7913	RGB(176,23,31)			T11b_II	RGB(0,139,69)	UNKNOWN	FAM	NFQ-MGB
116	E20	7913	RGB(176,23,31)			T11b_II	RGB(0,139,69)	UNKNOWN	FAM	NFQ-MGB
117	E21	7913	RGB(176,23,31)			T11b_II	RGB(0,139,69)	UNKNOWN	FAM	NFQ-MGB
118	E22	7945	RGB(0,0,255)			T11b_II	RGB(0,139,69)	UNKNOWN	FAM	NFQ-MGB
119	E23	7945	RGB(0,0,255)			T11b_II	RGB(0,139,69)	UNKNOWN	FAM	NFQ-MGB
120	E24	7945	RGB(0,0,255)			T11b_II	RGB(0,139,69)	UNKNOWN	FAM	NFQ-MGB
121	F1	7909	RGB(0,139,69)			T11b_II	RGB(0,139,69)	UNKNOWN	FAM	NFQ-MGB
122	F2	7909	RGB(0,139,69)			T11b_II	RGB(0,139,69)	UNKNOWN	FAM	NFQ-MGB
123	F3	7909	RGB(0,139,69)			T11b_II	RGB(0,139,69)	UNKNOWN	FAM	NFQ-MGB
124	F4	7927	RGB(255,127,0)			T11b_II	RGB(0,139,69)	UNKNOWN	FAM	NFQ-MGB
125	F5	7927	RGB(255,127,0)			T11b_II	RGB(0,139,69)	UNKNOWN	FAM	NFQ-MGB
126	F6	7927	RGB(255,127,0)			T11b_II	RGB(0,139,69)	UNKNOWN	FAM	NFQ-MGB
127	F7	-RT	RGB(139,137,112)			T11b_II	RGB(0,139,69)	UNKNOWN	FAM	NFQ-MGB
128	F8	-RT	RGB(139,137,112)			T11b_II	RGB(0,139,69)	UNKNOWN	FAM	NFQ-MGB
129	F9	-RT	RGB(139,137,112)			T11b_II	RGB(0,139,69)	UNKNOWN	FAM	NFQ-MGB
130	F10
131	F11
132	F12
133	F13
134	F14
135	F15
136	F16
137	F17
138	F18
139	F19
140	F20
141	F21
142	F22
143	F23
144	F24
145	G1	7952	RGB(0,0,255)			T11b_III	RGB(238,238,0)	UNKNOWN	FAM	NFQ-MGB
146	G2	7952	RGB(0,0,255)			T11b_III	RGB(238,238,0)	UNKNOWN	FAM	NFQ-MGB
147	G3	7952	RGB(0,0,255)			T11b_III	RGB(238,238,0)	UNKNOWN	FAM	NFQ-MGB
148	G4	414_2	RGB(0,139,69)			T11b_III	RGB(238,238,0)	UNKNOWN	FAM	NFQ-MGB
149	G5	414_2	RGB(0,139,69)			T11b_III	RGB(238,238,0)	UNKNOWN	FAM	NFQ-MGB
150	G6	414_2	RGB(0,139,69)			T11b_III	RGB(238,238,0)	UNKNOWN	FAM	NFQ-MGB
151	G7	7924	RGB(255,127,0)			T11b_III	RGB(238,238,0)	UNKNOWN	FAM	NFQ-MGB
152	G8	7924	RGB(255,127,0)			T11b_III	RGB(238,238,0)	UNKNOWN	FAM	NFQ-MGB
153	G9	7924	RGB(255,127,0)			T11b_III	RGB(238,238,0)	UNKNOWN	FAM	NFQ-MGB
154	G10	7918	RGB(139,137,112)			T11b_III	RGB(238,238,0)	UNKNOWN	FAM	NFQ-MGB
155	G11	7918	RGB(139,137,112)			T11b_III	RGB(238,238,0)	UNKNOWN	FAM	NFQ-MGB
156	G12	7918	RGB(139,137,112)			T11b_III	RGB(238,238,0)	UNKNOWN	FAM	NFQ-MGB
157	G13	7937	RGB(238,121,66)			T11b_III	RGB(238,238,0)	UNKNOWN	FAM	NFQ-MGB
158	G14	7937	RGB(238,121,66)			T11b_III	RGB(238,238,0)	UNKNOWN	FAM	NFQ-MGB
159	G15	7937	RGB(238,121,66)			T11b_III	RGB(238,238,0)	UNKNOWN	FAM	NFQ-MGB
160	G16	414_1	RGB(142,56,142)			T11b_III	RGB(238,238,0)	UNKNOWN	FAM	NFQ-MGB
161	G17	414_1	RGB(142,56,142)			T11b_III	RGB(238,238,0)	UNKNOWN	FAM	NFQ-MGB
162	G18	414_1	RGB(142,56,142)			T11b_III	RGB(238,238,0)	UNKNOWN	FAM	NFQ-MGB
163	G19	7920	RGB(198,113,113)			T11b_III	RGB(238,238,0)	UNKNOWN	FAM	NFQ-MGB
164	G20	7920	RGB(198,113,113)			T11b_III	RGB(238,238,0)	UNKNOWN	FAM	NFQ-MGB
165	G21	7920	RGB(198,113,113)			T11b_III	RGB(238,238,0)	UNKNOWN	FAM	NFQ-MGB
166	G22	7902	RGB(0,245,255)			T11b_III	RGB(238,238,0)	UNKNOWN	FAM	NFQ-MGB
167	G23	7902	RGB(0,245,255)			T11b_III	RGB(238,238,0)	UNKNOWN	FAM	NFQ-MGB
168	G24	7902	RGB(0,245,255)			T11b_III	RGB(238,238,0)	UNKNOWN	FAM	NFQ-MGB
169	H1	7933	RGB(238,220,130)			T11b_III	RGB(238,238,0)	UNKNOWN	FAM	NFQ-MGB
170	H2	7933	RGB(238,220,130)			T11b_III	RGB(238,238,0)	UNKNOWN	FAM	NFQ-MGB
171	H3	7933	RGB(238,220,130)			T11b_III	RGB(238,238,0)	UNKNOWN	FAM	NFQ-MGB
172	H4	7901	RGB(238,238,0)			T11b_III	RGB(238,238,0)	UNKNOWN	FAM	NFQ-MGB
173	H5	7901	RGB(238,238,0)			T11b_III	RGB(238,238,0)	UNKNOWN	FAM	NFQ-MGB
174	H6	7901	RGB(238,238,0)			T11b_III	RGB(238,238,0)	UNKNOWN	FAM	NFQ-MGB
175	H7	7910	RGB(142,142,56)			T11b_III	RGB(238,238,0)	UNKNOWN	FAM	NFQ-MGB
176	H8	7910	RGB(142,142,56)			T11b_III	RGB(238,238,0)	UNKNOWN	FAM	NFQ-MGB
177	H9	7910	RGB(142,142,56)			T11b_III	RGB(238,238,0)	UNKNOWN	FAM	NFQ-MGB
178	H10	7908	RGB(238,44,44)			T11b_III	RGB(238,238,0)	UNKNOWN	FAM	NFQ-MGB
179	H11	7908	RGB(238,44,44)			T11b_III	RGB(238,238,0)	UNKNOWN	FAM	NFQ-MGB
180	H12	7908	RGB(238,44,44)			T11b_III	RGB(238,238,0)	UNKNOWN	FAM	NFQ-MGB
181	H13	7949	RGB(51,161,201)			T11b_III	RGB(238,238,0)	UNKNOWN	FAM	NFQ-MGB
182	H14	7949	RGB(51,161,201)			T11b_III	RGB(238,238,0)	UNKNOWN	FAM	NFQ-MGB
183	H15	7949	RGB(51,161,201)			T11b_III	RGB(238,238,0)	UNKNOWN	FAM	NFQ-MGB
184	H16	7911	RGB(238,18,137)			T11b_III	RGB(238,238,0)	UNKNOWN	FAM	NFQ-MGB
185	H17	7911	RGB(238,18,137)			T11b_III	RGB(238,238,0)	UNKNOWN	FAM	NFQ-MGB
186	H18	7911	RGB(238,18,137)			T11b_III	RGB(238,238,0)	UNKNOWN	FAM	NFQ-MGB
187	H19	7913	RGB(176,23,31)			T11b_III	RGB(238,238,0)	UNKNOWN	FAM	NFQ-MGB
188	H20	7913	RGB(176,23,31)			T11b_III	RGB(238,238,0)	UNKNOWN	FAM	NFQ-MGB
189	H21	7913	RGB(176,23,31)			T11b_III	RGB(238,238,0)	UNKNOWN	FAM	NFQ-MGB
190	H22	7945	RGB(0,0,255)			T11b_III	RGB(238,238,0)	UNKNOWN	FAM	NFQ-MGB
191	H23	7945	RGB(0,0,255)			T11b_III	RGB(238,238,0)	UNKNOWN	FAM	NFQ-MGB
192	H24	7945	RGB(0,0,255)			T11b_III	RGB(238,238,0)	UNKNOWN	FAM	NFQ-MGB
193	I1	7909	RGB(0,139,69)			T11b_III	RGB(238,238,0)	UNKNOWN	FAM	NFQ-MGB
194	I2	7909	RGB(0,139,69)			T11b_III	RGB(238,238,0)	UNKNOWN	FAM	NFQ-MGB
195	I3	7909	RGB(0,139,69)			T11b_III	RGB(238,238,0)	UNKNOWN	FAM	NFQ-MGB
196	I4	7927	RGB(255,127,0)			T11b_III	RGB(238,238,0)	UNKNOWN	FAM	NFQ-MGB
197	I5	7927	RGB(255,127,0)			T11b_III	RGB(238,238,0)	UNKNOWN	FAM	NFQ-MGB
198	I6	7927	RGB(255,127,0)			T11b_III	RGB(238,238,0)	UNKNOWN	FAM	NFQ-MGB
199	I7	-RT	RGB(139,137,112)			T11b_III	RGB(238,238,0)	UNKNOWN	FAM	NFQ-MGB
200	I8	-RT	RGB(139,137,112)			T11b_III	RGB(238,238,0)	UNKNOWN	FAM	NFQ-MGB
201	I9	-RT	RGB(139,137,112)			T11b_III	RGB(238,238,0)	UNKNOWN	FAM	NFQ-MGB
202	I10
203	I11
204	I12
205	I13
206	I14
207	I15
208	I16
209	I17
210	I18
211	I19
212	I20
213	I21
214	I22
215	I23
216	I24
217	J1	7952	RGB(0,0,255)			mGapdh	RGB(139,137,112)	UNKNOWN	FAM	NFQ-MGB
218	J2	7952	RGB(0,0,255)			mGapdh	RGB(139,137,112)	UNKNOWN	FAM	NFQ-MGB
219	J3	7952	RGB(0,0,255)			mGapdh	RGB(139,137,112)	UNKNOWN	FAM	NFQ-MGB
220	J4	414_2	RGB(0,139,69)			mGapdh	RGB(139,137,112)	UNKNOWN	FAM	NFQ-MGB
221	J5	414_2	RGB(0,139,69)			mGapdh	RGB(139,137,112)	UNKNOWN	FAM	NFQ-MGB
222	J6	414_2	RGB(0,139,69)			mGapdh	RGB(139,137,112)	UNKNOWN	FAM	NFQ-MGB
223	J7	7924	RGB(255,127,0)			mGapdh	RGB(139,137,112)	UNKNOWN	FAM	NFQ-MGB
224	J8	7924	RGB(255,127,0)			mGapdh	RGB(139,137,112)	UNKNOWN	FAM	NFQ-MGB
225	J9	7924	RGB(255,127,0)			mGapdh	RGB(139,137,112)	UNKNOWN	FAM	NFQ-MGB
226	J10	7918	RGB(139,137,112)			mGapdh	RGB(139,137,112)	UNKNOWN	FAM	NFQ-MGB
227	J11	7918	RGB(139,137,112)			mGapdh	RGB(139,137,112)	UNKNOWN	FAM	NFQ-MGB
228	J12	7918	RGB(139,137,112)			mGapdh	RGB(139,137,112)	UNKNOWN	FAM	NFQ-MGB
229	J13	7937	RGB(238,121,66)			mGapdh	RGB(139,137,112)	UNKNOWN	FAM	NFQ-MGB
230	J14	7937	RGB(238,121,66)			mGapdh	RGB(139,137,112)	UNKNOWN	FAM	NFQ-MGB
231	J15	7937	RGB(238,121,66)			mGapdh	RGB(139,137,112)	UNKNOWN	FAM	NFQ-MGB
232	J16	414_1	RGB(142,56,142)			mGapdh	RGB(139,137,112)	UNKNOWN	FAM	NFQ-MGB
233	J17	414_1	RGB(142,56,142)			mGapdh	RGB(139,137,112)	UNKNOWN	FAM	NFQ-MGB
234	J18	414_1	RGB(142,56,142)			mGapdh	RGB(139,137,112)	UNKNOWN	FAM	NFQ-MGB
235	J19	7920	RGB(198,113,113)			mGapdh	RGB(139,137,112)	UNKNOWN	FAM	NFQ-MGB
236	J20	7920	RGB(198,113,113)			mGapdh	RGB(139,137,112)	UNKNOWN	FAM	NFQ-MGB
237	J21	7920	RGB(198,113,113)			mGapdh	RGB(139,137,112)	UNKNOWN	FAM	NFQ-MGB
238	J22	7902	RGB(0,245,255)			mGapdh	RGB(139,137,112)	UNKNOWN	FAM	NFQ-MGB
239	J23	7902	RGB(0,245,255)			mGapdh	RGB(139,137,112)	UNKNOWN	FAM	NFQ-MGB
240	J24	7902	RGB(0,245,255)			mGapdh	RGB(139,137,112)	UNKNOWN	FAM	NFQ-MGB
241	K1	7933	RGB(238,220,130)			mGapdh	RGB(139,137,112)	UNKNOWN	FAM	NFQ-MGB
242	K2	7933	RGB(238,220,130)			mGapdh	RGB(139,137,112)	UNKNOWN	FAM	NFQ-MGB
243	K3	7933	RGB(238,220,130)			mGapdh	RGB(139,137,112)	UNKNOWN	FAM	NFQ-MGB
244	K4	7901	RGB(238,238,0)			mGapdh	RGB(139,137,112)	UNKNOWN	FAM	NFQ-MGB
245	K5	7901	RGB(238,238,0)			mGapdh	RGB(139,137,112)	UNKNOWN	FAM	NFQ-MGB
246	K6	7901	RGB(238,238,0)			mGapdh	RGB(139,137,112)	UNKNOWN	FAM	NFQ-MGB
247	K7	7910	RGB(142,142,56)			mGapdh	RGB(139,137,112)	UNKNOWN	FAM	NFQ-MGB
248	K8	7910	RGB(142,142,56)			mGapdh	RGB(139,137,112)	UNKNOWN	FAM	NFQ-MGB
249	K9	7910	RGB(142,142,56)			mGapdh	RGB(139,137,112)	UNKNOWN	FAM	NFQ-MGB
250	K10	7908	RGB(238,44,44)			mGapdh	RGB(139,137,112)	UNKNOWN	FAM	NFQ-MGB
251	K11	7908	RGB(238,44,44)			mGapdh	RGB(139,137,112)	UNKNOWN	FAM	NFQ-MGB
252	K12	7908	RGB(238,44,44)			mGapdh	RGB(139,137,112)	UNKNOWN	FAM	NFQ-MGB
253	K13	7949	RGB(51,161,201)			mGapdh	RGB(139,137,112)	UNKNOWN	FAM	NFQ-MGB
254	K14	7949	RGB(51,161,201)			mGapdh	RGB(139,137,112)	UNKNOWN	FAM	NFQ-MGB
255	K15	7949	RGB(51,161,201)			mGapdh	RGB(139,137,112)	UNKNOWN	FAM	NFQ-MGB
256	K16	7911	RGB(238,18,137)			mGapdh	RGB(139,137,112)	UNKNOWN	FAM	NFQ-MGB
257	K17	7911	RGB(238,18,137)			mGapdh	RGB(139,137,112)	UNKNOWN	FAM	NFQ-MGB
258	K18	7911	RGB(238,18,137)			mGapdh	RGB(139,137,112)	UNKNOWN	FAM	NFQ-MGB
259	K19	7913	RGB(176,23,31)			mGapdh	RGB(139,137,112)	UNKNOWN	FAM	NFQ-MGB
260	K20	7913	RGB(176,23,31)			mGapdh	RGB(139,137,112)	UNKNOWN	FAM	NFQ-MGB
261	K21	7913	RGB(176,23,31)			mGapdh	RGB(139,137,112)	UNKNOWN	FAM	NFQ-MGB
262	K22	7945	RGB(0,0,255)			mGapdh	RGB(139,137,112)	UNKNOWN	FAM	NFQ-MGB
263	K23	7945	RGB(0,0,255)			mGapdh	RGB(139,137,112)	UNKNOWN	FAM	NFQ-MGB
264	K24	7945	RGB(0,0,255)			mGapdh	RGB(139,137,112)	UNKNOWN	FAM	NFQ-MGB
265	L1	7909	RGB(0,139,69)			mGapdh	RGB(139,137,112)	UNKNOWN	FAM	NFQ-MGB
266	L2	7909	RGB(0,139,69)			mGapdh	RGB(139,137,112)	UNKNOWN	FAM	NFQ-MGB
267	L3	7909	RGB(0,139,69)			mGapdh	RGB(139,137,112)	UNKNOWN	FAM	NFQ-MGB
268	L4	7927	RGB(255,127,0)			mGapdh	RGB(139,137,112)	UNKNOWN	FAM	NFQ-MGB
269	L5	7927	RGB(255,127,0)			mGapdh	RGB(139,137,112)	UNKNOWN	FAM	NFQ-MGB
270	L6	7927	RGB(255,127,0)			mGapdh	RGB(139,137,112)	UNKNOWN	FAM	NFQ-MGB
271	L7	-RT	RGB(139,137,112)			mGapdh	RGB(139,137,112)	UNKNOWN	FAM	NFQ-MGB
272	L8	-RT	RGB(139,137,112)			mGapdh	RGB(139,137,112)	UNKNOWN	FAM	NFQ-MGB
273	L9	-RT	RGB(139,137,112)			mGapdh	RGB(139,137,112)	UNKNOWN	FAM	NFQ-MGB
274	L10
275	L11
276	L12
277	L13
278	L14
279	L15
280	L16
281	L17
282	L18
283	L19
284	L20
285	L21
286	L22
287	L23
288	L24
289	M1
290	M2
291	M3
292	M4
293	M5
294	M6
295	M7
296	M8
297	M9
298	M10
299	M11
300	M12
301	M13
302	M14
303	M15
304	M16
305	M17
306	M18
307	M19
308	M20
309	M21
310	M22
311	M23
312	M24
313	N1
314	N2
315	N3
316	N4
317	N5
318	N6
319	N7
320	N8
321	N9
322	N10
323	N11
324	N12
325	N13
326	N14
327	N15
328	N16
329	N17
330	N18
331	N19
332	N20
333	N21
334	N22
335	N23
336	N24
337	O1
338	O2
339	O3
340	O4
341	O5
342	O6
343	O7
344	O8
345	O9
346	O10
347	O11
348	O12
349	O13
350	O14
351	O15
352	O16
353	O17
354	O18
355	O19
356	O20
357	O21
358	O22
359	O23
360	O24
361	P1
362	P2
363	P3
364	P4
365	P5
366	P6
367	P7
368	P8
369	P9
370	P10
371	P11
372	P12
373	P13
374	P14
375	P15
376	P16
377	P17
378	P18
379	P19
380	P20
381	P21
382	P22
383	P23
384	P24

## Sheet: Raw Data
Block Type	384-Well Block
Calibration Background is expired	No
Calibration Background performed on	12-21-2022
Calibration Pure Dye ABY is expired	No
Calibration Pure Dye ABY performed on	12-21-2022
Calibration Pure Dye CY5 is expired	No
Calibration Pure Dye CY5 performed on	12-21-2022
Calibration Pure Dye FAM is expired	No
Calibration Pure Dye FAM performed on	12-21-2022
Calibration Pure Dye JUN is expired	No
Calibration Pure Dye JUN performed on	12-21-2022
Calibration Pure Dye MUSTANG PURPLE is expired	No
Calibration Pure Dye MUSTANG PURPLE performed on	12-21-2022
Calibration Pure Dye NED is expired	No
Calibration Pure Dye NED performed on	12-21-2022
Calibration Pure Dye ROX is expired	No
Calibration Pure Dye ROX performed on	12-21-2022
Calibration Pure Dye SYBR is expired	No
Calibration Pure Dye SYBR performed on	12-21-2022
Calibration Pure Dye TAMRA is expired	No
Calibration Pure Dye TAMRA performed on	12-21-2022
Calibration Pure Dye VIC is expired	No
Calibration Pure Dye VIC performed on	12-21-2022
Calibration ROI is expired	No
Calibration ROI performed on	12-21-2022
Calibration Uniformity is expired	No
Calibration Uniformity performed on	12-21-2022
Chemistry	TAQMAN
Date Created	2023-03-06 11:09:53 AM CST
Experiment Barcode
Experiment Comment
Experiment File Name	L:\O'Donnell Lab\Hari Shankar\03_03_23_KLNshTumors_shControl_T11bsh2_T11bsh3_Taqman.eds
Experiment Name	03_03_23_KLNshTumors_shControl_T11bsh2_T11bsh3_Taqman
Experiment Run End Time	2023-03-03 20:12:47 PM CST
Experiment Type	Standard Curve
Instrument Name	272530090
Instrument Serial Number	272530090
Instrument Type	QuantStudio™ 5 System
Passive Reference	ROX
Post-read Stage/Step
Pre-read Stage/Step
Quantification Cycle Method	Ct
Signal Smoothing On	true
Stage/ Cycle where Ct Analysis is performed	Stage2, Step2
User Name
Well	Well Position	Cycle	x1-m1	x2-m2	x3-m3	x4-m4	x5-m5
1	A1	1	87526.8	9023.42	5699.98	78753.4	57.1905
2	A2	1	82875	7874.87	5728.17	71703.5	75.3755
3	A3	1	85331.6	7863.3	6677.38	73542	188.939
4	A4	1	85786.1	6809.15	6301.48	73021.2	-635.331
5	A5	1	89364.1	6871.6	6838.95	72468.3	519.236
6	A6	1	84034.5	6396.04	6808.06	72220.3	156.783
7	A7	1	77497.5	5351.76	6847.71	69102.3	-132.453
8	A8	1	80997.9	5615.46	7577.46	70717.3	-482.798
9	A9	1	82610.1	5719.43	7923.67	73576.8	-694.016
10	A10	1	77106.7	5361.92	7274.14	68279.5	-423.959
11	A11	1	83637.1	5656.76	8119.21	73166.7	-56.3867
12	A12	1	80855.8	5477.18	8143.42	71246.3	320.307
13	A13	1	80025.6	5506.43	7532.67	71058	-89.5587
14	A14	1	80608.7	5530.21	7620.69	71544.9	121.603
15	A15	1	82748.3	5772.24	7844.85	71810.4	508.428
16	A16	1	79954.3	5515.62	7746.19	71728.6	604.253
17	A17	1	76613.8	5405.73	6801.78	68383.8	-65.4197
18	A18	1	81892.4	6316.68	7394.87	72757.3	95.1102
19	A19	1	92144.3	8666.81	8630.86	72690.4	225.102
20	A20	1	83428.9	6711.17	7171.49	72957.8	-22.404
21	A21	1	83934.4	7093.88	6623.29	71518.8	679.719
22	A22	1	78685.6	7367.35	6290.42	68015	983.309
23	A23	1	82863.1	8518.6	5891.5	67735.1	1274.43
24	A24	1	80028.3	8444.25	5037.25	65706.4	621.779
25	B1	1	89991.8	9765.83	5922.14	75408.4	1935.73
26	B2	1	86323.1	8326.48	6647.59	73221.9	720.813
27	B3	1	91332.7	8143.81	6827.02	77938.8	1045.08
28	B4	1	87139.4	7238.59	7111.38	73502.7	711.2
29	B5	1	87477.2	6996.33	7004.15	72201.5	554.963
30	B6	1	84338.5	6116.33	7287.94	72093.8	444.838
31	B7	1	84519.2	6281.9	7619.53	75017.2	-25.3092
32	B8	1	83085	6049.61	7953.67	72179	-227.86
33	B9	1	82335.5	5181.41	7949.38	72775.6	48.2239
34	B10	1	84739.3	5791.32	8315.7	71122.6	190.897
35	B11	1	83561.3	6049.2	8494.48	71966.2	695.744
36	B12	1	83938	5535.82	8354	72684.3	551.285
37	B13	1	82984.2	5303.61	8233.34	72696.9	599.75
38	B14	1	110755	8643.24	10399.4	71792.5	912.88
39	B15	1	84562.4	6058.5	8075.51	72205.6	616.865
40	B16	1	85389.9	6130.19	7898.97	73633.5	455.61
41	B17	1	83455	6032.77	7948.11	73821.5	1093.04
42	B18	1	86529.9	6488.29	7851.06	74178	297.216
43	B19	1	84151.5	6117.32	7568.06	73214.3	-122.844
44	B20	1	89171.7	7125.78	7666.29	75931.3	-218.566
45	B21	1	86234.9	7403.2	7309.25	74891.6	1395.31
46	B22	1	81804.1	7370.12	6273.69	71348	1174.2
47	B23	1	81639	8068.3	5947.72	67907.2	826.242
48	B24	1	86688.7	8964.4	6166.42	72993.1	2262.47
49	C1	1	90300.1	8688.76	6286.88	73615	1982.66
50	C2	1	86839	7771.2	6287.85	74261	445.324
51	C3	1	90429.8	7815.72	7185.91	78238	936.072
52	C4	1	84427.4	6991.82	7214.73	73182.1	1323.59
53	C5	1	91641.8	7116.99	7625.93	69990.8	346.928
54	C6	1	84124	6342.73	7650.02	72378.5	550.048
55	C7	1	82660.4	5666.57	8099.36	70066.2	702.437
56	C8	1	83542.4	5422.08	7918.13	72021.7	979.577
57	C9	1	84877.6	5670.73	8202.19	71620.1	1170.95
58	C10	1	3119.06	712.318	340.911	987.365	1400.11
59	C11	1	3580.6	855.029	249.047	565.03	1542.98
60	C12	1	6060.93	1257.25	896.279	671.71	2348.92
61	C13	1	1792.64	432.1	-170.331	-243.751	1565.64
62	C14	1	93.5807	393.219	109.226	356.428	1284.69
63	C15	1	4420.67	735.046	186.378	708.358	1481.64
64	C16	1	1557.71	206.863	312.821	581.345	1808.21
65	C17	1	1643.63	487.144	-10.9087	131.928	1608.1
66	C18	1	2173.47	292.583	48.8612	783.245	2010.95
67	C19	1	408.464	546.265	74.7203	712.887	2227.7
68	C20	1	2146.12	944.904	344.216	982.826	2733.87
69	C21	1	3787.09	1342.75	181.427	769.753	2417.32
70	C22	1	3512.41	1062.14	336.13	308.724	2604.57
71	C23	1	3582.35	933.81	495.817	884.486	2562.59
72	C24	1	14346	1175.06	783.163	1023.53	708.026
73	D1	1	98778.7	9141.06	6536.04	73635.8	759.097
74	D2	1	91864.9	8414.48	6536.55	69972.4	1284.73
75	D3	1	99524.2	8338.72	7365.89	75004.5	1051.69
76	D4	1	96716.8	7327.76	7149.38	72347	1163.12
77	D5	1	101650	7439.2	7915.18	72161.9	908.712
78	D6	1	96611	6867.18	7654.29	71301.1	1037.3
79	D7	1	97050.3	6856.02	8621.74	73592.8	838.034
80	D8	1	94433.7	5974.92	8172.68	72117.7	1607.77
81	D9	1	116323	8874.4	10667.7	74315.1	2123.27
82	D10	1	96596.3	6727.19	9067.24	71461	2099.73
83	D11	1	87624.7	4882.93	8355.09	67684.6	-643.485
84	D12	1	92913.6	6495.16	8620.17	69173.6	2821.17
85	D13	1	94469.9	6757.64	9373.11	75430	2492.85
86	D14	1	91526	5726.44	8287.72	67370.1	5646.56
87	D15	1	94311.1	6487.45	8969.68	69503.3	2071.33
88	D16	1	95435.6	6268.19	8487.36	71452.9	2238.68
89	D17	1	93717.6	6402.61	8919.5	70790.9	2606.69
90	D18	1	100697	7220.29	8382.96	72390.4	848.018
91	D19	1	97240.7	6960.98	8264.83	72232.8	1191.04
92	D20	1	99388.2	7392.67	7991.18	73755.1	534.738
93	D21	1	96654.2	7656.09	7368.02	68325.1	1563.93
94	D22	1	95264	8064.38	7845.24	70832.6	1201.59
95	D23	1	90891.7	8130.52	6208.27	66371.9	1250.1
96	D24	1	92058.6	8923	6097.61	65437.7	667.672
97	E1	1	103990	9563.22	6792.76	78689.5	856.377
98	E2	1	99335.5	8389.51	6761.09	82217.9	670.115
99	E3	1	99927.1	7848.59	7011.19	74337.3	1100.93
100	E4	1	96325.1	7272.07	7447.54	72776	791.308
101	E5	1	97803.9	6876.75	7620.63	72039.4	159.911
102	E6	1	93956.9	6370.69	7706.8	69616.3	621.277
103	E7	1	97490	6388.34	8519.56	73896.2	890.585
104	E8	1	85133.1	5199.25	7660.84	67053.4	-1068.24
105	E9	1	94022.1	6325.78	8428.2	70809.1	1000.22
106	E10	1	94119.1	6317.35	8744.81	70216.7	1547.67
107	E11	1	88640.9	5016.45	8650.25	66943.2	-221.547
108	E12	1	84682.2	4783.88	8111	63893.3	-795.45
109	E13	1	92853.9	6257.46	8724.38	68016.6	2249.02
110	E14	1	93440.6	5949.85	8522.67	68630	1406.97
111	E15	1	93841.3	6118.97	8901.55	69836.4	1876.8
112	E16	1	93341.4	6545.44	8682.96	70851.1	1520.93
113	E17	1	91255.9	5930.55	8004.25	68481.8	486.772
114	E18	1	94932	6518.26	8328.67	70255.1	1018.28
115	E19	1	95281.5	6554.6	7769.73	70888.1	798.28
116	E20	1	90077.4	6681.19	7496.48	70390.6	564.986
117	E21	1	89513.9	7032.28	7017.04	67177.1	550.382
118	E22	1	91173.6	7424.74	6531.72	68740	830.593
119	E23	1	95734	8236.19	6605.96	70479.4	1309.84
120	E24	1	103770	10476.4	6727.7	77764.5	778.052
121	F1	1	106060	9567.59	7190.32	79317.8	796.619
122	F2	1	90758.7	7557.99	6338.31	68582.8	176.45
123	F3	1	103317	8174.46	7727.27	79309.6	1120.71
124	F4	1	94290.3	7040.56	7758.36	72715.2	721.724
125	F5	1	98942.9	6914.45	7818.31	72398.2	476.247
126	F6	1	90421.9	5711.63	7532.79	66808.9	456.679
127	F7	1	95120.8	5989.32	8659.42	71587.9	1262.04
128	F8	1	93094.3	5772.95	8397.45	68830.3	817.193
129	F9	1	93640.9	5865.57	8885.63	70106.6	1729.02
130	F10	1	7365.08	1093.74	556.984	1429.32	1610.71
131	F11	1	4194.25	1072.01	539.95	657.763	1567.01
132	F12	1	1719.28	633.739	285.497	503.947	1575.01
133	F13	1	2233.37	313.288	58.5775	37.9749	1497.05
134	F14	1	1452.65	323.012	-33.5932	393.352	1229.05
135	F15	1	2417.44	696.964	316.167	582.598	2000.13
136	F16	1	1455.84	608.101	-45.4347	605.698	1582.52
137	F17	1	2673.97	660.641	482.195	997.227	1671.97
138	F18	1	5475.29	845.96	474.825	1148.74	2032.38
139	F19	1	21656.5	2563.56	1596.11	1968.83	2181.01
140	F20	1	1831.49	643.531	598.371	907.017	2787.59
141	F21	1	5879.24	1046.13	416.407	1171.34	3403.84
142	F22	1	26906.2	3917.01	2259.72	3035.59	4133.33
143	F23	1	5638.83	1328.33	602.411	911.841	3053.82
144	F24	1	4890.36	1263.66	112.618	745.053	2354.83
145	G1	1	141539	12800.3	6616.79	78215	712.017
146	G2	1	128412	11160.7	7046.9	71330.3	600.275
147	G3	1	133182	11015	7862.21	74525.9	1202.06
148	G4	1	162178	14694.8	11219.3	77029.1	2369.27
149	G5	1	133592	8929.47	7590.25	68859.2	601.447
150	G6	1	128783	8612.3	7928.17	69446.1	708.789
151	G7	1	129317	8578.4	8310.93	70074.2	1151.34
152	G8	1	130291	9007.56	8822.12	68394.8	1572.13
153	G9	1	123860	7982.09	8797.71	60363.4	79.0152
154	G10	1	101898	6087.61	7527.13	57571.1	-364.953
155	G11	1	120145	6908.83	8744.13	65694.5	-347.298
156	G12	1	117346	6553.89	8401.39	64413.1	-226.002
157	G13	1	120043	6784.39	8207.34	64374.1	-734.576
158	G14	1	113255	6322.12	7944.85	61533.1	-426.374
159	G15	1	112804	6792.29	8000.81	63158.1	295.388
160	G16	1	134296	9063.57	9221.28	71853.8	2644.64
161	G17	1	131781	8922.93	8590.74	69095.8	2144.91
162	G18	1	128824	8870.95	8312.45	68539.8	1528.13
163	G19	1	122705	8305.78	7499.42	66600.3	1454.77
164	G20	1	125202	8979.82	7402.48	68824.9	603.397
165	G21	1	126652	9997.69	7187.74	68822.8	1688.64
166	G22	1	131200	10787.9	7033.14	68668	1530.28
167	G23	1	125763	10830.7	6666.48	66487.3	1148.44
168	G24	1	132762	12163.9	6297.72	68758.8	993.244
169	H1	1	142524	12979.4	6660.53	77611.4	652.581
170	H2	1	130178	11110.3	6869.78	70940.8	607.551
171	H3	1	135207	10852.6	7809.14	72753.7	1005.2
172	H4	1	130272	9878.6	7499.05	72231.3	568.166
173	H5	1	130481	9456.56	7779.09	69521.6	692.989
174	H6	1	127333	8824.84	7876.2	69007.1	941.174
175	H7	1	137948	9584.42	8982.06	70589.7	1181.21
176	H8	1	115497	6690.93	7682.19	63348	-804.09
177	H9	1	120740	6859.62	8327.66	66409.5	-727.127
178	H10	1	114915	6654.09	8094.71	62053.8	-343.752
179	H11	1	122225	6801.95	8728.47	65404.6	-402.435
180	H12	1	116466	6667.71	8262.53	63085.5	424.893
181	H13	1	116323	6410	8744.09	64750.8	-108.27
182	H14	1	122188	7758.97	8818.02	65976.6	1977.8
183	H15	1	110525	6459.32	8062.76	62115	-406.96
184	H16	1	121851	7326.97	8473.55	67002.1	-404.053
185	H17	1	128355	8701.28	9019.49	69087	1985.13
186	H18	1	123828	8231.27	8410.6	67953	1589.41
187	H19	1	124093	8811.73	8027.15	67137.4	954.089
188	H20	1	119705	8235.38	6566.44	66616.6	349.867
189	H21	1	125780	9299.4	7394.73	67267.9	46.4043
190	H22	1	127554	10225.2	7222.46	67912	1625.93
191	H23	1	123047	10593	6637.96	67062.5	1101.16
192	H24	1	120854	11265.6	6019.21	63590.6	605.055
193	I1	1	140735	12737.8	6708.95	75778.5	463.652
194	I2	1	134305	11380.4	6778.64	72605	351.45
195	I3	1	126832	9938.85	7255.2	69831.8	646.088
196	I4	1	130256	9634.04	7697.07	71008.4	791.263
197	I5	1	128472	8841.18	7734.54	69469.6	-91.6467
198	I6	1	127190	8351.34	8004.29	69318.2	375.372
199	I7	1	117018	6673.41	7901.98	65234.6	-950.107
200	I8	1	122778	9245.39	7966.83	66039.4	4803.93
201	I9	1	125438	8540.29	8447.54	67771.7	4538.27
202	I10	1	2017.92	318.028	67.6927	827.552	1015.95
203	I11	1	1755.99	175.729	-45.4925	734.697	1603.18
204	I12	1	2314.82	669.57	202.365	1147.94	2357.59
205	I13	1	2504.49	363.342	51.2152	464.848	679.486
206	I14	1	1276.75	391.549	-211.116	786.664	1022.52
207	I15	1	6027.81	713.753	844.122	928.34	1764.19
208	I16	1	3906.59	723.194	1128.16	2378.58	14916.3
209	I17	1	2225.6	635.568	218.406	579.793	1504.05
210	I18	1	2778.5	599.471	-19.0252	744.992	1531.14
211	I19	1	4456.53	1225.39	359.862	1421.99	2958.85
212	I20	1	3617.71	1191.9	40.476	959.972	2778.95
213	I21	1	4265.79	1221.41	220.054	1667.77	1996.29
214	I22	1	10797.9	1552.2	704.149	1624.1	3388.14
215	I23	1	3804.52	1276.33	647.491	690.913	2779.43
216	I24	1	2317.26	1094.78	404.166	961.484	3226.14
217	J1	1	108829	9820.39	7075.79	77677.9	-86.4964
218	J2	1	100071	8642.6	6482.07	70621.7	139.542
219	J3	1	126074	15676.9	16253.1	85923.3	9918.26
220	J4	1	110870	8044.11	7967.26	71430.3	404.589
221	J5	1	99553.9	6969.18	7626.47	67956.3	163.692
222	J6	1	97211.9	6538.42	7561.21	66593.6	-24.3985
223	J7	1	101228	6841.56	8485.31	72599.7	1388.3
224	J8	1	87228	5161.08	7732.63	63485	-901.114
225	J9	1	90333.2	5224.46	8094.45	65529	-831.73
226	J10	1	86420.9	4637.62	7628.9	62329.3	-883.066
227	J11	1	92388.9	4936.41	8639.21	65379.8	-349.616
228	J12	1	99598.2	7072.37	9166	67521.3	4924.13
229	J13	1	88795.6	5046.04	8365.72	63057.8	-872.203
230	J14	1	94481.5	5669.78	8914.14	64381.2	-522.595
231	J15	1	95531.6	6687.41	8266.19	65598.3	2675.97
232	J16	1	100001	6839.58	9001.87	70635.2	1808.44
233	J17	1	102470	7013.53	8644.41	70141.6	1473.78
234	J18	1	98040.2	6782.3	8351.26	67451.3	1174.84
235	J19	1	96818.3	6975.28	7517.4	66707.3	1098.68
236	J20	1	98703.2	7141.99	7179.83	66964.7	567.402
237	J21	1	98349.8	7590.48	7253.3	67091.5	473.507
238	J22	1	99196.4	8000.94	6946.81	69126.2	996.286
239	J23	1	96853.2	8536.12	6455.13	65939.2	784.045
240	J24	1	92876.2	8583.42	5871.63	64069.4	259.664
241	K1	1	112445	10394.8	7005.65	79091.2	640.759
242	K2	1	103657	8900.06	6520.03	72837	164.616
243	K3	1	105920	8621.09	7427.93	73136.6	762.345
244	K4	1	103443	7431.19	7435.92	74376.8	539.587
245	K5	1	98255.3	6802.14	7164.59	67399.8	105.049
246	K6	1	97157.4	6719.7	7751.02	67422.2	238.241
247	K7	1	95856.2	6087.07	8219.35	70738.4	262.544
248	K8	1	94212	6134.39	8170.95	66661.6	165.749
249	K9	1	96002.4	6206.87	8614.28	67989.3	1261.13
250	K10	1	91309.3	5891.2	8264.27	63549	1325.79
251	K11	1	90232.2	5114.44	8253.25	63608	-221.925
252	K12	1	89534.9	5138.81	8206.54	62951.1	-177.783
253	K13	1	96428.2	6652.74	8886.69	66763.3	2691.03
254	K14	1	89691.4	4926.45	8219.27	63474.9	-752.543
255	K15	1	96435.1	6479.02	8689.37	66489.2	2134.5
256	K16	1	104079	6832.5	9239.28	71128.2	1802.41
257	K17	1	100825	7190.11	8971.85	69179	1588.26
258	K18	1	99342.1	7313.88	8218.25	69409.9	1186.96
259	K19	1	94491.6	6627.74	7911.31	66963.3	685.792
260	K20	1	93819.6	6792.67	7453.36	66158.8	776.855
261	K21	1	99407.9	7856.92	7669.44	67774.6	1663.94
262	K22	1	100548	8362.07	6884.43	69636.1	717.859
263	K23	1	94934.1	8485.9	6512.46	66077.2	1122.86
264	K24	1	95528.9	8529.61	5935.31	66450.7	506.609
265	L1	1	110433	9962.28	6650.75	75248.6	865.227
266	L2	1	100855	9004.85	6663.68	71994.3	-271.595
267	L3	1	104414	8985.74	7217.71	73888.2	578.916
268	L4	1	100529	7928.52	7353.94	71909.1	571.986
269	L5	1	97899.2	7078.14	7269.18	70023.5	101.714
270	L6	1	99410.8	7180.95	7823.5	69563.5	779.89
271	L7	1	97511.4	6272.73	8001	70396.6	650.837
272	L8	1	97379.4	6212.54	8407.22	69350	181.776
273	L9	1	97985.3	6226.52	8802.51	69815.3	326.968
274	L10	1	1198.83	641.682	31.2709	615.84	1287.6
275	L11	1	2046.75	545.254	261.266	652.783	1844.38
276	L12	1	1354.89	511.853	64.3341	302.067	1222.37
277	L13	1	3594.83	535.293	349.615	482.285	1223.61
278	L14	1	83.5478	201.61	160.147	190.199	1395.22
279	L15	1	2008.06	614.599	208.821	2.64948	1362.02
280	L16	1	2023.02	404.293	336.826	922.365	953.399
281	L17	1	3225.92	733.783	256.46	706.86	1544.43
282	L18	1	2240.14	785.451	376.207	807.308	1905.55
283	L19	1	4501.3	1140.22	360.771	721.707	1956.3
284	L20	1	3291.3	642.952	178.199	870.765	2186.12
285	L21	1	1404.75	728.786	228.161	633.656	2156.73
286	L22	1	3395.86	1102.2	366.227	438.259	2395.45
287	L23	1	8613.74	1476.03	685.642	892.804	2239.66
288	L24	1	2225.36	273.857	246.382	641.531	1845.98
289	M1	1	4687.26	1739.44	307.955	917.873	3145.28
290	M2	1	2957.67	1151.66	140.927	885.498	2474.07
291	M3	1	2845.69	1118.35	257.926	563.817	2440.85
292	M4	1	2777.41	1068.83	262.478	959.844	2421.1
293	M5	1	3075.38	871.155	-127.229	738.455	2745.82
294	M6	1	1511.39	1014.07	-475.793	91.5899	2245.86
295	M7	1	5596.71	1192.44	312.659	1261.14	2218.77
296	M8	1	11569.4	1143.73	322.861	1195.55	1542.94
297	M9	1	2875.36	960.431	291.695	1015.1	2017.24
298	M10	1	1192.53	482.857	-172.536	389.151	1702.47
299	M11	1	745.098	282.899	-192.579	756.618	1755.32
300	M12	1	15118.2	1993.65	1110.5	2057.49	2190.35
301	M13	1	2614.65	778.348	156.11	732.509	1671.71
302	M14	1	2712.31	767.137	442.869	605.478	1238.89
303	M15	1	1026.19	422.461	-88.577	120.147	1197.21
304	M16	1	1109.11	151.426	195.19	530.517	1571.05
305	M17	1	2371.76	664.458	164.983	526.8	1413.22
306	M18	1	2766.02	908.372	179.153	864.784	2616.71
307	M19	1	3890.08	1008.54	395.526	1267.76	2411.17
308	M20	1	3029.47	1320.85	947.438	3952.76	5313.59
309	M21	1	3495.44	1082.64	119.557	266.059	2905.95
310	M22	1	2647.34	818.994	46.8706	549.964	3345.15
311	M23	1	2405.19	874.574	287.796	1057.69	2573.12
312	M24	1	34.8469	318.366	139.207	-180.898	1339.58
313	N1	1	5106.48	1481.56	203.591	1021.51	3149.53
314	N2	1	5212.66	1280.86	256.105	1049.37	3138.09
315	N3	1	5185.42	1818.93	110.997	995.136	3799.91
316	N4	1	4977.01	1368.94	515.367	784.8	3237.13
317	N5	1	4814.46	1569.27	289.035	870.153	3655.98
318	N6	1	6009.9	1641.95	346.467	1385.32	3048.33
319	N7	1	2710.59	1079.57	272.351	412.562	2881
320	N8	1	1950.63	479.575	292.795	227.887	2201.09
321	N9	1	7773.18	1281.54	411.031	1048.03	2259.63
322	N10	1	1319.05	446.027	193.556	603.376	1880.63
323	N11	1	1795.44	510.288	234.426	689.616	1852.71
324	N12	1	1890.39	541.159	-7.2546	631.464	1697.42
325	N13	1	1615.37	636.248	305.403	593.291	1422.24
326	N14	1	3577.54	867.137	272.651	1208.68	1724.28
327	N15	1	2475.33	700.38	191.935	482.873	1563.46
328	N16	1	2806.24	870.793	276.051	728.372	1515.15
329	N17	1	2147.67	469.421	-5.41672	590.087	2196.21
330	N18	1	1447.99	610.889	194.55	572.91	2038.94
331	N19	1	2383.6	867.966	423.901	270.254	2256.12
332	N20	1	3164.99	1035.88	232.711	493.462	2651.98
333	N21	1	2058.04	815.445	174.387	466.525	2975.53
334	N22	1	3644.68	1185.28	842.703	1392.07	3068.33
335	N23	1	6146.09	606.257	301.178	1010.83	3572.24
336	N24	1	1101.87	101.761	274.49	177.24	2359.8
337	O1	1	3594.72	853.835	177.109	809.695	2317.16
338	O2	1	5315.14	1419.89	323.029	720.391	2800.87
339	O3	1	4829.68	1214.35	271.726	865.169	3531.96
340	O4	1	6946.99	1310.63	461.062	1685.2	3090.77
341	O5	1	2525.75	1044.83	176.519	783.602	2923.29
342	O6	1	2275.52	618.264	65.0439	254.862	2335.04
343	O7	1	8926.27	2191.02	1131.42	2367.39	3129.71
344	O8	1	1505.35	861.214	74.2553	898.146	2408.21
345	O9	1	2614.93	743.813	405.687	785.665	2428.31
346	O10	1	5337.74	1069.88	365.008	717.704	2065.94
347	O11	1	2879.33	720.104	164.964	577.602	1939.82
348	O12	1	2931.53	504.548	216.363	1144.64	2117.03
349	O13	1	1151.33	839.562	338.127	569.881	1774.85
350	O14	1	4670.29	1087.18	531.556	1345.68	2020.08
351	O15	1	1431.19	549.904	169.81	1051.28	2467.31
352	O16	1	6784.38	1084.78	718.681	1048.84	2525.93
353	O17	1	3609.29	747.05	122.172	535.273	1105.28
354	O18	1	2540.9	772.679	177.813	931.073	2203.76
355	O19	1	4070.62	814.675	22.458	984.34	2646.57
356	O20	1	2513.59	864.985	308.489	486.684	2251.85
357	O21	1	4512.77	1073.84	267.824	1007.16	3093.46
358	O22	1	3983.13	897.923	-153.261	695.763	2757.31
359	O23	1	8027.8	1327.97	348.423	1142.46	2117.92
360	O24	1	752.414	815.235	30.8018	159.314	453.719
361	P1	1	9436.12	2291.3	16.0382	1402.04	5585.98
362	P2	1	7889.88	1841.59	18.1717	1768.3	5050.14
363	P3	1	7881.9	2011.79	623.719	1911.78	5121.44
364	P4	1	7139.53	2141.68	149.489	1768.78	5565.86
365	P5	1	6768.58	1756.72	-113.603	1495.61	5785.73
366	P6	1	7834.09	2161.84	119.627	1999.35	6311.75
367	P7	1	5850.19	2000.94	80.2891	785.126	6404
368	P8	1	3618.21	1097.42	-41.2539	1845.53	5561.81
369	P9	1	3405.29	990.006	64.247	1562.39	4801.67
370	P10	1	2421.23	1298.1	-58.866	752.91	4786.89
371	P11	1	3638.23	880.593	-141.462	929.117	3646.58
372	P12	1	3863.04	995.836	406.493	1522.09	4297.53
373	P13	1	2237.63	916.655	-55.5901	801.774	3906.09
374	P14	1	1367.77	811.826	402.509	732.125	3640.8
375	P15	1	9496.88	1883.88	691.004	1259.6	3627.78
376	P16	1	1874.52	1028.77	422.232	1390.17	3478.22
377	P17	1	1607.42	1074.49	367.297	1017.24	3398.82
378	P18	1	1064.61	849.289	281.699	940.977	3702.14
379	P19	1	127164	14960.5	10020.4	11618.2	5974.97
380	P20	1	2092.73	796.763	341.18	240.858	2185.82
381	P21	1	1512.33	180.643	165.062	332.887	2353.31
382	P22	1	20451.2	1939.69	916.973	1205.96	2795.95
383	P23	1	3099.08	464.898	266.816	280.931	2778.86
384	P24	1	409.957	473.453	-62.1096	-327.358	1425.84
1	A1	2	87794.4	9114.87	5801.68	78539.6	546.884
2	A2	2	83098.7	7960.59	5668.35	72090.7	-259.745
3	A3	2	85701.8	8033.49	6710.94	74143.2	853.259
4	A4	2	86705.8	7355.57	6399.41	73451.5	-186.854
5	A5	2	89845.3	7025.66	6881.7	72747.2	380.568
6	A6	2	84836.1	7006.88	6915.35	72343.9	255.7
7	A7	2	77752.3	5756.26	6740.13	69571.7	-20.0408
8	A8	2	80969.9	5734.4	7599.41	71070.5	-308.418
9	A9	2	84050.4	5775.25	7856.72	74333.5	-503.159
10	A10	2	77872.8	5175.13	7427.52	68318	-538.525
11	A11	2	85363	5978.18	8174.34	73700	96.6724
12	A12	2	82550.2	5729.74	8237.91	71687.8	693.913
13	A13	2	78132.3	5315.44	7410.75	69054.4	-316.557
14	A14	2	82042.8	5689.24	7892.68	71699.5	130.624
15	A15	2	83343.1	5669.24	7872.44	72093.9	-316.592
16	A16	2	80607	5288.37	7836.84	72126.5	329.386
17	A17	2	77158	5413.45	7117.52	68641.9	167.604
18	A18	2	82985.9	5964.46	7210.31	73512.2	32.1258
19	A19	2	93839	8932.85	8680.77	73338.2	434.562
20	A20	2	84329	6808.32	7588.65	73430.2	-9.81502
21	A21	2	84987.3	7564.79	6862.98	71371.4	885.269
22	A22	2	79056.3	7890.61	6331.65	68040.4	1223.65
23	A23	2	83395.6	8534.47	6174.75	67769.2	1048.3
24	A24	2	79490.7	8224.08	5282.94	65335.4	951.89
25	B1	2	90197.9	9746.8	5886.75	75357.7	2205.28
26	B2	2	87223.6	8588.61	6668.93	73032.9	1312.38
27	B3	2	93885.2	8269.26	7215.42	77967.5	1055.41
28	B4	2	88438.4	7431.48	7125.03	73709.4	602.109
29	B5	2	89063.2	7228.43	7126.55	72763.7	680.052
30	B6	2	85654	6330.91	7264.19	72561.7	554.622
31	B7	2	85893.6	6426.3	7744.92	75266.1	517.748
32	B8	2	84685	5916.28	7846.58	72554.5	202.399
33	B9	2	83715.1	5471.82	8137.33	73506.5	-7.95231
34	B10	2	85364.6	6125.77	8394.53	71223.7	431.821
35	B11	2	84892.6	5959.94	8581.94	72205.3	912.549
36	B12	2	84795.7	5543.91	8341.17	73060.2	710.218
37	B13	2	84795.4	5510.38	8311.66	72904.6	291.576
38	B14	2	112056	8632.99	10412.3	71877	920.067
39	B15	2	85789.3	5866.38	7993.38	72110	572.265
40	B16	2	86761.4	5836.01	8091.13	74304.5	230.615
41	B17	2	85055.1	6046.4	7947.08	74003.5	788.825
42	B18	2	87499.6	6581.49	8007.65	74108.4	629.126
43	B19	2	85569.7	6237.59	7322.42	73473	502.352
44	B20	2	90607.4	7265.3	7492.4	76158.5	-207.65
45	B21	2	87813.4	7371.31	7430.69	75222.3	1866.73
46	B22	2	82475.9	7293.23	6286.81	71290.9	1111
47	B23	2	82661.1	8204.1	6093.61	68155.4	750.096
48	B24	2	88114.3	9002.45	6118.85	73279.2	1598.14
49	C1	2	90928	9169.16	6143.1	73441.3	1536.31
50	C2	2	86908.1	7933.41	6229.33	74104.5	374.618
51	C3	2	91580.6	8078.77	7451.22	78171.9	1022.03
52	C4	2	84502.3	7114.79	7220.85	73318.5	1236.27
53	C5	2	92013.2	7428.15	7664.83	70011.1	-49.9382
54	C6	2	84696.9	6630.46	7652.33	72665.9	362.814
55	C7	2	83335.8	5905.43	8110.71	70424.1	849.251
56	C8	2	84441.7	5569.64	7970.7	72836.7	1208.99
57	C9	2	85363.1	5677.1	8154.8	72140.7	1281.33
58	C10	2	3965.88	859.906	278.168	899.449	1428.52
59	C11	2	3293.82	644.398	184.353	413.573	1483.71
60	C12	2	5266.88	1389.65	1108.32	779.018	1735.62
61	C13	2	1445.17	382.079	73.3846	59.5809	1566.68
62	C14	2	361.023	511.407	115.783	162.278	1396.12
63	C15	2	3182.45	416.701	31.6446	401.842	1189.72
64	C16	2	944.056	394.287	194.17	305.461	1444.15
65	C17	2	1413.43	458.968	-228.346	401.633	1119.7
66	C18	2	2185.65	660.988	298.805	976.731	1861.73
67	C19	2	695.712	498.655	-28.8889	643.165	2166.66
68	C20	2	2096.29	915.088	281.114	967.489	2206.46
69	C21	2	2724.51	1034.13	177.204	265.18	2477.59
70	C22	2	2466.81	1050.68	174.452	885.299	2564.61
71	C23	2	3166.56	1040.1	462.118	614.224	2331.66
72	C24	2	13611.7	1200.21	1067.66	1022.57	636.947
73	D1	2	98798.6	9383.22	6211.25	73357	775.553
74	D2	2	94659.6	8160.91	6569.6	70599.6	1345.65
75	D3	2	100995	8322.11	7268.17	75376	1252.3
76	D4	2	97783.4	7377.49	7214.03	72064.1	891.199
77	D5	2	103523	7860.54	7878.78	72443.3	1099.29
78	D6	2	97564.6	6905.02	7939.61	71848.3	1000.08
79	D7	2	98093.7	6887.48	8576.05	73486.2	1210.16
80	D8	2	96322.2	6478.59	8136.83	72691.6	1750.73
81	D9	2	118948	9363.59	10832.7	74925.9	2563.09
82	D10	2	98229.8	7302.69	9258.02	71267.8	2935.69
83	D11	2	89061.9	4952.35	8543.87	68124.8	-559.989
84	D12	2	94592.9	6837.84	8616.65	69316.5	3198.47
85	D13	2	96663.1	6879.7	8981.9	75486.4	2992.52
86	D14	2	92962.1	6273.94	8464.59	67562.1	6044.32
87	D15	2	96791.6	6678.28	8807.62	69972.9	2640.49
88	D16	2	96903.1	6661.36	8809.84	72190.9	2935.34
89	D17	2	95261.1	6525.2	8840.27	71011.7	2793.21
90	D18	2	101260	7240.03	8344.54	73032	753.14
91	D19	2	97677.5	6936.8	8125.2	72480.3	982.386
92	D20	2	100126	7502.74	7896.93	73963.3	874.888
93	D21	2	97343.9	7784.13	7129.28	68618.5	1442.37
94	D22	2	96584.4	8341.04	7601.01	70518.8	1558.47
95	D23	2	92207.2	8035.85	6139.59	66598.2	1336.99
96	D24	2	91866.4	8846.96	5885.62	65321.6	438.244
97	E1	2	103999	9667.15	6964.98	77914.6	1021.48
98	E2	2	99397.7	8414.64	6736.02	81763.6	908.992
99	E3	2	100862	7713.31	6911.29	74370.4	1144.11
100	E4	2	98012.6	7667.04	7402.25	72775.1	620.541
101	E5	2	99621.8	7248.36	7641.44	72003.1	351.164
102	E6	2	94943	6622.08	7953.78	69865.1	869.323
103	E7	2	99178.2	6686.97	8531.54	74004.2	989.701
104	E8	2	86996.8	5002.28	7804.89	66914.7	-963.169
105	E9	2	96527.9	6251.77	8533.92	71247.8	1397.25
106	E10	2	96965.4	6359.68	8961.11	70616.3	2616.26
107	E11	2	89583	5098.64	8674.67	67355.2	-157.858
108	E12	2	86272.8	4762.73	8153.17	64481.5	-618.34
109	E13	2	95035.4	6380.13	8870.66	68491	2958.92
110	E14	2	96279.8	5963.35	8733.96	68966.1	2463.52
111	E15	2	95091.5	6501.98	8809.92	70329.6	2004.31
112	E16	2	95075.8	6362.27	8789.35	71129.5	1479.79
113	E17	2	93185.5	5879.31	7912.22	68314.2	700.925
114	E18	2	96378.8	6620.31	8596.8	70464.6	1035.88
115	E19	2	96259.6	6997.74	7894.22	70944.5	789.313
116	E20	2	92757.7	6270.32	7569.76	70463.9	1158.61
117	E21	2	90705.3	7113.29	6994.59	67717.7	897.007
118	E22	2	92812.7	7860.2	6814.09	69008.6	1356.46
119	E23	2	95337.1	8098.63	6631.79	70265.4	1573.65
120	E24	2	105248	10004.4	6893.97	77289.5	1192.01
121	F1	2	107012	9813.21	7095.16	78948.5	677.846
122	F2	2	91882.2	8106.82	6461.97	68487	286.196
123	F3	2	104707	8245.51	7725.2	79444.5	1559.08
124	F4	2	95883.4	7141.28	7865.46	72550.5	445.728
125	F5	2	100800	7020.29	8026.92	72902.3	731.581
126	F6	2	92211.6	6240.31	7783.69	67065	496.592
127	F7	2	95415.2	6448.47	8418.19	71662	1375.05
128	F8	2	94266.6	6213.32	8626.29	69517.3	1490.63
129	F9	2	94529.8	6446.21	9002.48	70231.7	2260.09
130	F10	2	7052.12	910.866	473.931	1177.41	1210.08
131	F11	2	3670.86	914.612	566.979	480.453	1492.07
132	F12	2	1048.17	521.549	308.018	441.395	1226.59
133	F13	2	1770.69	589.531	24.5042	109.809	1104.1
134	F14	2	663.376	694.479	-145.882	433.989	1102.36
135	F15	2	1357.22	620.445	213.536	734.423	1621.84
136	F16	2	1454.24	430.773	9.9688	574.387	1371.39
137	F17	2	1912.06	851.902	450.065	972.103	1107.55
138	F18	2	4977.09	1173.73	379.269	897.666	1466.37
139	F19	2	21563.7	2933.62	1636.85	2196.19	2327.74
140	F20	2	1739.12	995.892	576.501	618.63	2257.85
141	F21	2	4631.79	1272.5	432.828	1141.62	2988.93
142	F22	2	26589	4178.21	2500.12	2997.76	3629.54
143	F23	2	5139.56	1214.91	674.521	1185.97	2559.73
144	F24	2	4748.32	1423.23	281.064	918.387	2127.84
145	G1	2	141923	12935.2	6653.09	78047	939.721
146	G2	2	130309	11239	6810.4	71016.3	475.545
147	G3	2	135753	11008.9	7626.78	75024.7	1215.69
148	G4	2	161220	14403.3	10868.3	76290.9	2320.08
149	G5	2	135451	9625.66	7533.32	68803.3	791.794
150	G6	2	131157	8860.71	8040.31	69791.2	716.368
151	G7	2	129327	8860.07	8119.84	69549.6	1271.11
152	G8	2	132762	9540.13	9057.17	69076	2180.71
153	G9	2	125629	8466.3	8716.53	60546.8	46.6445
154	G10	2	103654	5876.35	7479.79	57833.8	-409.404
155	G11	2	121883	6998.82	8825.16	65952.3	-660.6
156	G12	2	119275	6981.28	8494.07	64543.8	-220.104
157	G13	2	121646	7002.44	8359.16	64714.5	-639.984
158	G14	2	114979	6291.45	7978.33	61703.5	-658.304
159	G15	2	114840	6861.13	7995.52	63550.4	-171.215
160	G16	2	136770	9380.54	9175.56	72321	3159.76
161	G17	2	134343	9004.94	8840.65	68989.4	2668.36
162	G18	2	130489	9148.03	8221.34	68958.9	1863.19
163	G19	2	123834	8666.25	7895.43	66501.9	1609.71
164	G20	2	126440	9328.16	7628.43	69125.8	746.364
165	G21	2	128005	10090.9	7508.56	69160.1	1478.86
166	G22	2	131939	10607.6	6878.09	68559.5	1240.92
167	G23	2	126192	11133.9	6238.09	66282.2	1492.83
168	G24	2	133009	12160.9	6334.85	68887.4	961.033
169	H1	2	143597	12806.9	6616.74	77074.6	868.52
170	H2	2	131419	11211.4	6751.74	71057.1	845.96
171	H3	2	137086	11210.2	7762.92	72980.4	1083.06
172	H4	2	131442	10051.7	7692.42	72087	479.363
173	H5	2	132272	9616.69	7764.91	69902.2	1003.37
174	H6	2	130291	8883.98	7672.55	69162.1	1470.85
175	H7	2	138654	9719.15	8925.13	70575.1	2054.74
176	H8	2	118203	6904.71	7573.97	63865.2	-865.269
177	H9	2	122618	6965.75	8190.32	66472.3	-961.796
178	H10	2	116074	6756.88	7903.69	62148.1	-229.774
179	H11	2	123523	7060.07	8718.56	65919.6	-564.11
180	H12	2	119109	6998.18	8327.31	63573.1	40.9041
181	H13	2	117533	6915.45	8652.72	64839.2	-306.69
182	H14	2	123124	7967.7	8789.06	66019.6	1404.43
183	H15	2	112341	6713.66	8117.61	62422.8	-601.614
184	H16	2	123607	7533.79	8705.45	67472.2	-614.08
185	H17	2	129751	9051.45	8852.17	69552	2406.22
186	H18	2	126131	8905.83	8192.67	68266	2088.38
187	H19	2	126566	9022.25	8011.08	67237.8	1423.42
188	H20	2	121062	8202.03	6532.48	66469.6	237.765
189	H21	2	127525	9520.79	7419.24	67383.7	-4.52903
190	H22	2	127529	10306.8	7103.7	68070.7	1863.82
191	H23	2	123419	11135.6	6652.67	66974.8	1154.49
192	H24	2	122497	12002.7	6025.02	63349.1	460.389
193	I1	2	141691	12242.6	6742.77	75155.7	-4.36589
194	I2	2	134457	11563.6	6903.61	72379.1	229.298
195	I3	2	128170	10263	7096.09	69881.6	601.479
196	I4	2	130821	9708.15	7609.79	71094.8	693.633
197	I5	2	130074	9136.37	7784.12	69725.9	323.649
198	I6	2	130162	9037.34	8093.83	69340.7	710.204
199	I7	2	117675	7132.18	7661.92	64985.8	-1308.17
200	I8	2	124116	9527.41	7858.02	66458.9	5574.34
201	I9	2	125067	8381.68	8519.91	67589.9	3479.27
202	I10	2	1787.57	464.742	97.6418	742.921	789.323
203	I11	2	1780.01	460.629	92.9683	650.05	1054.69
204	I12	2	3065.9	733.583	148.81	867.443	2060.37
205	I13	2	1894.78	411.404	255.774	455.477	676.233
206	I14	2	979.29	468.139	-53.1484	575.126	1112.52
207	I15	2	5497.87	540.957	615.781	890.456	1417.33
208	I16	2	2295.64	878.831	1280.17	2143.01	14755.5
209	I17	2	2221.84	719.982	83.3055	500.344	1016.73
210	I18	2	2798.37	605.189	9.53045	635.321	1199.45
211	I19	2	4095.58	986.72	386.353	1485.23	2458.23
212	I20	2	3384.04	799.163	-96.1746	1145.88	3137.96
213	I21	2	3311.1	923.478	422.685	1343.86	2180.66
214	I22	2	10117.6	1936.38	649.66	1824.06	2943.49
215	I23	2	4038.02	1410.08	592.896	808.888	2462.76
216	I24	2	2936.05	1071.73	259.94	879.257	2492.7
217	J1	2	109776	9787.61	6885.66	77174.9	-363.088
218	J2	2	100297	8512.78	6612.04	69913.7	465.207
219	J3	2	126439	15785.4	15920.9	85772.1	9406.54
220	J4	2	111867	8397.66	7913.31	70818.9	259.801
221	J5	2	100393	7175.91	7351.43	68623.6	719.036
222	J6	2	98588.3	6610.91	7481.2	66760.6	272.257
223	J7	2	103038	6771.72	8343.75	71898.8	1326.63
224	J8	2	89200.9	5117.83	7662.39	63907.8	-626.876
225	J9	2	91950.5	5146.86	8119.61	65838.5	-1059.79
226	J10	2	86582.4	4339.52	7491.96	62114.5	-783.976
227	J11	2	93658.9	4816.28	8645.19	65576	-782.399
228	J12	2	100513	6884.47	9005.9	67475	4041.47
229	J13	2	89420.2	4913.95	8343.87	63044.4	-1002.37
230	J14	2	95731.7	5709.53	8890.04	64429.1	-297.478
231	J15	2	97724	7082.52	8084.87	66109.2	3474.26
232	J16	2	101227	6966.09	8918.05	70872.6	2382.52
233	J17	2	103754	6947.43	8662.97	70313.9	1852.44
234	J18	2	100044	6939.62	8363.73	67756	1690.21
235	J19	2	98540.1	6563.76	7611.82	67062.9	1175.36
236	J20	2	99732.9	7143.23	7094.36	67128.4	620.002
237	J21	2	99274.8	7391.45	7255.23	67263.4	513.847
238	J22	2	99318.2	7914.5	6603.92	69114.1	743.101
239	J23	2	98358.7	8703	6382.43	65845	1171.01
240	J24	2	92621.9	8483.85	6107.62	63839.6	466.078
241	K1	2	113409	10383	6866.19	78606.8	823.004
242	K2	2	105866	9117.86	6791.63	73047.2	37.4767
243	K3	2	106797	8858.69	7369.73	73105.1	960.602
244	K4	2	104117	7687.29	7585.06	73634	412.801
245	K5	2	99422.1	7047.96	7507.38	67892.7	61.0942
246	K6	2	99091.7	6891.88	7921.52	67949.6	373.44
247	K7	2	96509.3	6449.61	8154.49	70642	798.125
248	K8	2	96455.4	6553.74	8238.7	67132	683.515
249	K9	2	98559.3	6563.97	8809.23	68238.7	1776.73
250	K10	2	95602.1	6574.28	8509.68	65072.9	1887.53
251	K11	2	91892.3	5309.12	8536.78	63749.8	-466.517
252	K12	2	90888.4	5111.6	8281.93	63416	-533.933
253	K13	2	98098.6	6869.65	8922.07	66822.7	3401.73
254	K14	2	91370.9	5164.24	8380.72	64004.8	-900.408
255	K15	2	98388.9	6852.08	8831.16	67163	2390.28
256	K16	2	105613	7122.38	9395.93	71355.4	2218.37
257	K17	2	102969	7038.87	8947.12	69718.4	1631.19
258	K18	2	99905.1	7339.39	8216.1	69951.8	1273.13
259	K19	2	96339	6685.42	7911.94	67031.9	911.288
260	K20	2	94756.6	6739.39	7346.66	65991.6	1175.51
261	K21	2	100501	7969.11	7720.97	67666.1	1192.03
262	K22	2	101318	8599.22	6866.19	69724	1040.97
263	K23	2	95012.5	8548.33	6424.2	66116.8	762.369
264	K24	2	96604.9	8380.24	6165.42	66284.5	860.914
265	L1	2	111959	10116.7	6541.63	75545.8	661.286
266	L2	2	101436	8952.79	6720.35	71839	-487.645
267	L3	2	106011	8771.31	7345.33	73726.2	625.861
268	L4	2	100280	7599.76	7242.98	71025.4	432.778
269	L5	2	98362.4	6993.19	7480.98	69605.6	174.077
270	L6	2	100491	7025.93	7973.12	69367.5	914.663
271	L7	2	98880	6680.68	8139.9	70434.1	887.357
272	L8	2	98134	6309.2	8496.26	69253.4	516.48
273	L9	2	98705.1	6195.62	8706.08	69553.4	611.039
274	L10	2	1069.09	470.86	131.635	539.654	1040.82
275	L11	2	1540.47	460.035	192.258	815.982	1651.18
276	L12	2	-142.129	377.91	182.674	11.3001	1393.71
277	L13	2	3120.22	612.153	349.686	752.593	1210.15
278	L14	2	-228.58	182.163	-117.727	25.0198	1052.89
279	L15	2	2074.5	549.603	344.038	-9.98103	1326.09
280	L16	2	1732.71	603.85	312.543	748.988	1061.88
281	L17	2	2398.41	773.406	353.856	461.889	1049.44
282	L18	2	1091.26	503.378	517.51	691.786	1447.62
283	L19	2	4435.04	795.712	282.435	703.684	1815.66
284	L20	2	2447.37	765.425	415.815	773.542	2007.78
285	L21	2	1592.38	674.074	335.712	848.836	2128.87
286	L22	2	3482.76	1007.99	573.231	428.004	2607.97
287	L23	2	8409.8	1325.08	828.411	638.765	2060.62
288	L24	2	1875.62	480.916	255.134	394.837	2569.91
289	M1	2	4804.36	1133.55	192.16	1151.19	3010.83
290	M2	2	3044.48	790.703	43.2584	737.843	2382.61
291	M3	2	3440.38	1097.8	154.671	495.275	2405.28
292	M4	2	2194.65	877.075	338.898	886.87	2378.88
293	M5	2	2188.39	600.479	-44.8507	815.376	2301.26
294	M6	2	829.815	433.775	-369.433	3.95012	1752.08
295	M7	2	5354.27	1049.26	180.442	1391.64	1989.4
296	M8	2	11533.3	1148.41	301.008	1233.98	1084.87
297	M9	2	3275.49	664.585	325.686	1048.39	1834.94
298	M10	2	691.657	253.749	-145.305	416.646	1183.17
299	M11	2	781.608	175.11	-212.105	769.46	1847.86
300	M12	2	15262.9	1826.31	1186.35	2024.13	2387.12
301	M13	2	3245.3	630.057	66.0187	560.35	1580.77
302	M14	2	2261.09	597.827	476.952	896.496	1294.51
303	M15	2	830.487	205.762	15.9796	368.595	556.183
304	M16	2	826.318	374.445	126.305	349.759	1509.61
305	M17	2	1562.26	467.357	222.545	601.15	1448.26
306	M18	2	2029.26	457.355	453.553	835.047	2240.94
307	M19	2	3874.41	619.492	384.089	921.164	2012.37
308	M20	2	3085.78	1187.84	1074.17	4224.02	4675.83
309	M21	2	2536.75	826.606	274.223	588.247	2336.76
310	M22	2	2505.13	528.142	72.3979	562.931	2957.56
311	M23	2	2965.85	440.374	225.427	770.559	2842.33
312	M24	2	1146.2	-237.134	94.7108	76.7157	770.99
313	N1	2	5250.48	882.796	27.4649	1064.44	3044.83
314	N2	2	4435.43	817.942	130.286	884.256	2816.04
315	N3	2	4661.24	1614.81	-77.6204	756.712	3602.09
316	N4	2	5385.31	1301.61	578.867	777.036	3108.32
317	N5	2	4506.56	1763.72	273.332	856.006	3462.31
318	N6	2	4962.9	1325.66	223.886	1034.4	2909.08
319	N7	2	3221.34	1127.58	103.047	281.201	2727.28
320	N8	2	1947.15	714.793	32.8521	199.079	2117.1
321	N9	2	7203.88	1263.33	443.526	1168.15	1731.46
322	N10	2	732.887	397.239	159.593	699.923	1839.15
323	N11	2	1521.98	502.552	351.958	561.291	2042.03
324	N12	2	1704.31	612.436	106.694	634.814	1404.48
325	N13	2	1264.23	496.385	247.223	325.603	1346.73
326	N14	2	2993.88	753.86	302.46	895.417	1717.44
327	N15	2	1892.82	530.301	42.3026	424.433	1313.33
328	N16	2	2268.12	589.517	46.1169	541.645	1361.45
329	N17	2	1598.38	351.269	-7.67305	704.887	1828.76
330	N18	2	2462.27	756.206	240.728	329.771	1831.66
331	N19	2	2065.8	1006.47	107.835	425.823	1968.93
332	N20	2	2799.54	1063.35	175.775	597.27	1998.92
333	N21	2	1013.6	972.852	268.357	305.27	2493.6
334	N22	2	4573.97	1063.83	753.866	1551.17	3549.39
335	N23	2	5974.23	1047.62	237.636	920.265	3154.02
336	N24	2	2225.75	51.3928	192.28	10.2243	2458.35
337	O1	2	3412.91	236.733	258.349	722.336	2625.22
338	O2	2	5307.42	1003.56	293.079	873.149	2689.83
339	O3	2	4808.73	1312.4	358.444	1065.42	3056.42
340	O4	2	6167.35	1111.26	540.134	1810.94	2960.67
341	O5	2	2580.36	943.174	137.523	973.412	3114.3
342	O6	2	1986.28	765.806	203.588	476.987	2130.37
343	O7	2	8968.89	2312.4	1099.57	2564.83	3475.8
344	O8	2	1471.52	995.548	64.724	1115.65	2417.29
345	O9	2	2725.33	996.165	404.457	901.414	2305.98
346	O10	2	4687.31	1119.68	485.141	837.522	2135.24
347	O11	2	2840.6	684.293	181.207	601.71	1988.37
348	O12	2	2529.15	754.971	381.723	1084.93	2334.72
349	O13	2	1679.93	595.949	293.277	825.973	1869.85
350	O14	2	4745.61	817.489	733.149	1275.07	2279.74
351	O15	2	1823.56	919.268	48.2679	1005.02	2130.41
352	O16	2	7219.15	1223.25	674.056	1108.56	2416.83
353	O17	2	3942.45	769.765	218.107	695.647	1091.22
354	O18	2	2477.79	727.198	300.629	1008.62	2232.62
355	O19	2	4429.16	1132.43	113.444	1150.99	2329.92
356	O20	2	2326.92	834.23	221.97	472.579	2076.4
357	O21	2	4039.9	1050.29	435.32	976.351	2800.03
358	O22	2	3806.89	665.909	190.84	650.969	2621.81
359	O23	2	7649.65	1174.61	247.443	871.009	2850.01
360	O24	2	611.404	353.731	223.463	292.776	1082.4
361	P1	2	9504.02	2133.51	49.4491	1436.65	5736.75
362	P2	2	7943.25	1762.01	-106.043	1412.15	5037.66
363	P3	2	8313.78	2037.66	565.538	1377.99	5121.58
364	P4	2	6065.42	2230.37	267.451	1817.63	5493.52
365	P5	2	6981.58	1990.91	80.2906	1464.51	5408.71
366	P6	2	7394.24	1920.9	291.283	1605.86	6220.81
367	P7	2	6088.9	2232.14	-55.8467	952.018	6409.71
368	P8	2	3127	1113.75	66.9751	1715.66	5272.5
369	P9	2	4569.4	1408.1	103.243	1777.24	4723.26
370	P10	2	1818.71	1258.44	-232.849	834.598	4684.61
371	P11	2	3385.01	709.765	-167.869	885.51	3871.1
372	P12	2	4122.02	1300.89	388.564	1557.82	4103.01
373	P13	2	2361.59	1005.55	266.228	847.896	3919.84
374	P14	2	1271.74	782.92	209.018	500.482	3900.02
375	P15	2	9662.39	1318.15	613.369	1420.44	3444.91
376	P16	2	1690.66	1240.76	219.882	1210.07	3666.18
377	P17	2	2183.86	863.184	513.015	839.143	3661.47
378	P18	2	1301.57	1093.31	335.208	866.281	3810.7
379	P19	2	127431	14812.8	10210.3	11548.9	5693.13
380	P20	2	950.542	894.699	204.606	193.394	2227.06
381	P21	2	1580.99	284.2	239.611	491.623	2296.39
382	P22	2	20718.5	1857.04	953.244	1350.76	3102.93
383	P23	2	3563.88	766.353	181.043	490.16	2801
384	P24	2	842.856	-427.895	275.809	-451.12	1358.73
1	A1	3	87347.5	8871.61	5373.25	78552	705.179
2	A2	3	82790.7	8232.82	5869.72	72099.4	-82.1889
3	A3	3	86533.5	8262.25	6368.01	74192.1	356.676
4	A4	3	86479.6	7185.43	6299.08	73444.1	-565.806
5	A5	3	90133.9	6967.85	6926.47	72421.8	867.433
6	A6	3	84235.2	6596.25	7026.28	72885	219.645
7	A7	3	77621.9	6112.68	7029.93	69332.8	192.946
8	A8	3	81183.8	5873.73	7507.21	71020	-202.314
9	A9	3	84173.4	5523.83	7833.73	74201.4	-467.689
10	A10	3	78307.1	5295.48	7424.3	68567.7	-352.863
11	A11	3	86143	5844.79	8055.52	73821	-195.693
12	A12	3	82917.6	5536.16	8218.18	71877.6	640.38
13	A13	3	78335.6	5082.73	7308.91	69424.2	-198.098
14	A14	3	81331.1	5543.31	7761.82	71900.2	154.915
15	A15	3	84075	5696.2	7628.15	72205.5	131.722
16	A16	3	81191.2	5283.29	7686.57	71995.4	334.857
17	A17	3	77535.6	5454.14	7010.5	68333.8	-194.572
18	A18	3	83077.8	5967.42	7100.32	73433.7	169.95
19	A19	3	93597.2	8252.89	8649.19	73209.8	674.832
20	A20	3	84631.2	6842.73	7446.9	73763.1	345.376
21	A21	3	84675.4	7309.22	6907.11	71257.7	885.61
22	A22	3	79933.3	7548.06	6421.01	68031.1	615.915
23	A23	3	83305.9	8302.06	6108.89	67549.4	1138.42
24	A24	3	79802.6	8101.84	4997.87	65735.4	925.396
25	B1	3	91079.9	10107.2	6009.68	75223.1	2266.28
26	B2	3	87718.9	8284.88	6676.19	72648.4	1007.91
27	B3	3	93529	8145.99	7169.33	78145.7	1184.59
28	B4	3	88002	7650.87	7250.33	73631	1080
29	B5	3	89112.5	7114.14	6961.42	72580.3	893.1
30	B6	3	85491.7	6614.27	7375.59	72102.9	420.224
31	B7	3	85914.7	6379.7	7617.41	75551.9	-332.031
32	B8	3	85578.8	5878.22	8027.15	72971.1	-317.172
33	B9	3	83476.4	5261.34	7964.08	73150.9	-136.153
34	B10	3	85929	5965.93	8344.66	71157.7	141.963
35	B11	3	85542.4	5696.73	8597.72	72211	492.184
36	B12	3	84923.3	5633.64	8354.52	73141.8	686.014
37	B13	3	84631.6	5143.31	8059.07	72650.5	600.039
38	B14	3	112987	8507.07	10335.9	71797.1	927.581
39	B15	3	86569.6	5639.32	8109.37	72106.3	525.627
40	B16	3	87043	6112.35	8068.71	73818.4	376.278
41	B17	3	84635.3	5885.51	8001.3	74054.7	944.193
42	B18	3	87152.6	6251.08	7820.81	74159.5	453.501
43	B19	3	85485.8	6367.95	7606.96	73571.8	549.728
44	B20	3	91064.1	6924.52	7566.26	76110.3	-111.258
45	B21	3	88637.9	7765.1	7256.01	75242.7	1719.38
46	B22	3	82743	7389.47	6559.91	71197.1	664.287
47	B23	3	83567.2	7741.68	6083.51	67807.7	968.228
48	B24	3	86931.6	8840.83	6061.84	73098.8	1969.71
49	C1	3	91431.2	9742.36	6431.84	73294.7	1816.75
50	C2	3	87449.2	8366.95	6339.41	74068.9	840.423
51	C3	3	90618.9	8205.74	7263.6	78082.9	1098.92
52	C4	3	84447.6	6779.31	7109.9	73101.9	1358.09
53	C5	3	92429.7	7422.25	7742.49	69452.3	740.59
54	C6	3	84751.5	6618.16	7645.02	72470.8	807.225
55	C7	3	83988.6	5908.65	7868.99	70262.6	1205.58
56	C8	3	84437.5	5945.18	8171.66	72715.6	1153.83
57	C9	3	85730	5848.39	8136.39	71768.1	1613.9
58	C10	3	3417.94	801.703	252.268	649.752	1300.59
59	C11	3	2933.1	1013.25	190.984	373.105	988.708
60	C12	3	5475.88	1246.11	903.302	904.792	1736.9
61	C13	3	1169.96	567.91	-223.287	-354.615	1483.49
62	C14	3	323.194	301.608	1.80311	-138.928	1275.84
63	C15	3	3705.55	953.809	-62.4356	245.226	1504.53
64	C16	3	1347.07	427.759	156.839	252.672	1548.87
65	C17	3	999.826	364.1	-189.26	414.342	1143.55
66	C18	3	1714.19	701.565	4.68391	736.407	2112.55
67	C19	3	463.58	657.538	3.73591	517.486	1788.28
68	C20	3	2365.19	910.887	271.32	943.009	2292.31
69	C21	3	3422.05	1121.62	226.204	398.7	1905.37
70	C22	3	2699.05	1184.86	258.293	528.961	2299.67
71	C23	3	3613.75	785.492	94.7559	891.227	2037.7
72	C24	3	12988	1369.65	703.6	1056.84	1217.45
73	D1	3	100496	9922.09	6525.17	73568.4	1223.1
74	D2	3	94558.8	9018.03	6683.3	70669.5	1474.01
75	D3	3	101062	8871.28	7453.84	75309.2	1097.69
76	D4	3	97053.9	7741.28	6995.04	72532.6	1075.16
77	D5	3	103558	7797.49	7932.05	72082.5	1104.1
78	D6	3	97635.2	7123.33	7883.87	71789.6	997.935
79	D7	3	98811.6	7328.73	8564.81	73379.4	1566.18
80	D8	3	97016.2	6832.25	8125.92	72815.4	1987.87
81	D9	3	120290	9640.26	10940.5	74761.7	2310.43
82	D10	3	100353	7279.08	9371.13	70458.7	3069.06
83	D11	3	89570.4	5139.22	8376.9	68362	-549.958
84	D12	3	97288.6	7522.21	8765.9	69761.6	4225.9
85	D13	3	97138.4	6905.86	9316.34	75505.7	3175.33
86	D14	3	94391.6	6405.58	8268.28	67488.9	6402.96
87	D15	3	97113	7054.84	8906.97	69787.7	2233.27
88	D16	3	97308.1	7054.85	8484.85	72161.4	2662.36
89	D17	3	95882.3	7030.32	8804.97	71372.7	3037.79
90	D18	3	102120	7585.48	8394.28	73270.3	755.301
91	D19	3	98357.8	7260.57	8268.62	72416.5	1491.15
92	D20	3	101669	7805.96	8037.63	73619.6	618.531
93	D21	3	97774.6	8198.33	7214.73	68417	1739.98
94	D22	3	97443	8309.69	7655.27	70700.5	1479.28
95	D23	3	92677.8	8673.89	6086.58	66741.6	1069.54
96	D24	3	92831.5	9338.37	5861.18	64994.8	465.485
97	E1	3	104543	9851.45	6891.21	77502.4	816.703
98	E2	3	99719.8	8561.99	6749.4	81293.7	954.706
99	E3	3	102569	7965.32	6978.86	73891.3	1129.29
100	E4	3	98296.1	7453.4	7407.33	72370.1	920.811
101	E5	3	99774.7	7173.12	7717.78	71808	475.398
102	E6	3	94872.4	6505.73	7856.38	70006.2	745.298
103	E7	3	100411	6790.01	8677.3	74089.4	1259.36
104	E8	3	87999.8	5187.6	7571.53	67362	-1283.04
105	E9	3	97670.9	6577.1	8449.96	71280.4	1691.69
106	E10	3	97520.9	6735.69	8926.91	70575.5	2760.63
107	E11	3	90851	5116.83	8560.78	67198.3	-440.413
108	E12	3	86874.7	4856	8091.31	64557.3	-354.194
109	E13	3	95330.1	6629.22	8820.05	68228.4	3416.32
110	E14	3	95856.6	6382	8478.74	68824.8	2404.82
111	E15	3	96228.1	6570.67	8832.18	70416.2	2279.88
112	E16	3	96336.4	6257.73	8704.78	71334.6	1841.88
113	E17	3	94013.7	6118.14	7833.88	68510.3	1384.41
114	E18	3	97437.2	6831.8	8486.33	70466.6	1172.36
115	E19	3	98208	6859.3	7806.72	71057	678.407
116	E20	3	93641.2	6629.76	7531.08	70346.7	1004.85
117	E21	3	92198.5	7045.31	7026.97	67675.8	1004.69
118	E22	3	94048.5	7767.96	6574.38	69223.8	1051.52
119	E23	3	97802.1	8395.88	6738.52	70259.8	1537.36
120	E24	3	103946	9554.94	6506.45	77112.4	816.819
121	F1	3	108688	9615.02	7098.51	78645.4	496.591
122	F2	3	93347.1	8008.53	6566.78	68701.5	361.364
123	F3	3	106241	8265.44	7934.11	79034	1484.17
124	F4	3	95806.9	7229.99	7778.42	72548.5	843.125
125	F5	3	102384	7390.2	8255.41	73185.4	748.89
126	F6	3	92529.6	6035.45	7674.65	67582.7	672.033
127	F7	3	96621.8	6461.31	8528.65	71441.3	1877.42
128	F8	3	95420.6	6308.71	8535.12	69568.5	1782.65
129	F9	3	95742.9	6418.55	8911.24	70669.6	2961.48
130	F10	3	7110.32	1004.18	434.043	1126.96	1302.52
131	F11	3	3414.79	900.84	550.382	417.888	1376.21
132	F12	3	1285.89	308.016	213.639	469.384	1247.34
133	F13	3	1761.65	353.92	-91.2249	13.5054	1224.02
134	F14	3	310.561	210.459	95.5626	408.939	1097.4
135	F15	3	1796.23	321.866	190.807	671.253	1430.05
136	F16	3	966.573	217.904	62.4953	484.188	1221.32
137	F17	3	1802.36	918.406	489.872	908.673	1550.35
138	F18	3	4081.2	681.854	336.503	1040.53	1372.96
139	F19	3	21128.6	2549.3	1552.49	1872.83	2214.93
140	F20	3	2211.08	550.858	644.721	785.627	2632.76
141	F21	3	5098.77	888.523	547.125	1261.93	2867.05
142	F22	3	27339.5	3942.71	2469.73	2897.14	3709.98
143	F23	3	5072.64	1325.4	750.599	1232.1	2880.27
144	F24	3	4721.97	1104.02	320.821	1051.26	2203.37
145	G1	3	141876	12855.6	6589.46	77696.2	1212.66
146	G2	3	130370	10870.5	7019.74	71018.9	437.273
147	G3	3	136449	11056.5	7963.27	75207.9	1303.29
148	G4	3	162633	14219.7	10982.8	76466.1	1678.39
149	G5	3	135806	9662.96	7611.81	68541.8	1168.52
150	G6	3	132365	8932.93	8125	69717.1	1000.53
151	G7	3	130602	8814.05	8084.26	69618	1301.55
152	G8	3	133819	9793.27	9072.29	69243	2853.96
153	G9	3	125349	8200.9	8682.09	60663.4	190.733
154	G10	3	103751	5981.13	7559.81	57661.7	-381.298
155	G11	3	122064	6862.06	8818.75	66227.2	-366.176
156	G12	3	120043	6931.71	8404.65	64674.3	-281.618
157	G13	3	122989	7143.68	8459.88	64812.5	-674.388
158	G14	3	116558	6593.25	8002.19	61682.4	-1102.07
159	G15	3	115069	6962.3	8360.42	63432.9	117.209
160	G16	3	137257	9625.23	9399.38	72212.9	3677.68
161	G17	3	135004	9054.73	8641.47	69133	2653.67
162	G18	3	131561	9063.65	8212.41	69018.4	2403.77
163	G19	3	125829	8692.96	7869.14	66637.5	1765.46
164	G20	3	127298	8895.6	7683.83	69411.1	1322.89
165	G21	3	129091	10319.6	7353.65	68934.9	1573.36
166	G22	3	133361	10513.3	7166.93	69052	1641.54
167	G23	3	126924	11190	6530.04	66131.7	1533.56
168	G24	3	132452	12791.3	6260.13	68203	1143.36
169	H1	3	145061	12815.6	6493.01	76731.8	850.32
170	H2	3	131487	11287.6	6799.12	71090.5	1040.61
171	H3	3	136945	11104.9	7624.58	72368.2	1345.94
172	H4	3	132754	9904.4	7338.73	71986.5	755.594
173	H5	3	132907	9745.86	7663.38	69296.7	990.849
174	H6	3	130665	9120.89	7521.98	68838.9	1245.49
175	H7	3	140070	10021.5	8958.79	70720.3	2432.93
176	H8	3	118786	7073.73	7487	63799	-729.67
177	H9	3	122427	7058.94	8082.45	66399.7	-669.611
178	H10	3	117495	6497.62	8017.68	62184.8	-220.408
179	H11	3	124998	6971.27	8748.33	65580.5	-355.752
180	H12	3	120511	6747.56	8284.79	63652.3	416.51
181	H13	3	118034	6631.72	8546	64387.9	-43.4885
182	H14	3	123114	7358.92	8612.32	65784.2	1700.56
183	H15	3	112970	6444.95	8159.26	62539.1	-162.339
184	H16	3	123529	7503.12	8421.12	67417.2	-73.2577
185	H17	3	131322	9030.79	8826.94	69651.7	2769.21
186	H18	3	126748	8884.62	8193.76	68593.7	2354.25
187	H19	3	126530	9008.66	8044.73	67107.4	1625.58
188	H20	3	121947	8235.75	6614.18	66628.7	703.326
189	H21	3	127483	9383.59	7358.51	67253.5	262.885
190	H22	3	127532	10065.7	7135.8	67799.7	1563.29
191	H23	3	124394	10774.8	6584.86	66843.1	1537.88
192	H24	3	122327	11419.8	5811.69	62902.8	967.917
193	I1	3	141761	12472.4	6440.48	74940.6	524.911
194	I2	3	134724	11970.7	6671.64	72029.9	570.207
195	I3	3	129153	10238.5	7084.15	70005.3	966.849
196	I4	3	130705	10142.3	7765.95	71203	593.035
197	I5	3	130262	9246.79	7974.36	69531	437.868
198	I6	3	131604	9215.39	7968.02	69359.6	1207.7
199	I7	3	117357	7162.88	7917.96	64927.1	-1215.33
200	I8	3	124757	9782.44	7937.91	66476.1	5620.24
201	I9	3	125838	8447.34	8447.46	67494.6	3034.08
202	I10	3	1294.63	246.669	64.6316	753.145	510.145
203	I11	3	1527.32	174.619	-148.806	761.87	1109.71
204	I12	3	2109.27	551.764	154.137	997.892	1961.81
205	I13	3	1390	420.237	300.205	792.7	585.884
206	I14	3	543.911	270.462	-303.554	601.073	1056.8
207	I15	3	5490.46	451.353	507.093	959.136	1385.12
208	I16	3	2432	567.047	1304.03	2213.44	14250.2
209	I17	3	1802.95	532.231	33.6991	579.303	1561.75
210	I18	3	1928.22	200.31	85.8093	570.207	1126.65
211	I19	3	3582.66	1263.65	418.549	1414.9	2217.41
212	I20	3	3372.13	979.384	153.672	1181.67	2596.48
213	I21	3	3910.8	893.818	119.029	1487.62	1922.24
214	I22	3	9730.43	1413.95	605.743	1763.18	2886.99
215	I23	3	4502.01	1236.94	391.389	686.585	2751.17
216	I24	3	3031.94	1356.08	291.758	1323.31	2390.85
217	J1	3	109592	9955.29	6930.87	76908.9	-24.7324
218	J2	3	100282	8102.08	6462.5	70048.3	606.957
219	J3	3	126689	15368.5	15526.7	84846.7	9684.36
220	J4	3	111926	8570.81	7855.12	70953.9	761.395
221	J5	3	101899	7171.22	7524.61	68417.4	799.983
222	J6	3	99196.4	6864.48	7723.41	66611	555.501
223	J7	3	103264	7072.81	8500	71842.5	1840.87
224	J8	3	89009.8	5226.34	7952.34	63791.3	-694.355
225	J9	3	92695	5208.92	8165.92	65762.6	-811.177
226	J10	3	87570.8	4882.5	7614.14	61956.8	-576.221
227	J11	3	93966.5	5191.03	8601.66	65676.7	-734.98
228	J12	3	100433	6774.03	9090.14	67519.6	3350.49
229	J13	3	89974.2	5246.64	8380.43	63500.4	-914.337
230	J14	3	96500.9	5877.75	9258.18	64871.6	-110.746
231	J15	3	97836.7	7281.35	8268.22	66573.4	3995.35
232	J16	3	102855	7264.41	9286.05	71017.8	2348.43
233	J17	3	105212	7412.34	8815.55	70410.6	2275.91
234	J18	3	101110	7120.71	8610.21	68156.3	1712.42
235	J19	3	99213.7	6738.26	7658.61	67276	1644.11
236	J20	3	101327	7194.79	7203.85	67588.5	846.1
237	J21	3	101081	7510.32	7176.15	67267.1	501.055
238	J22	3	101246	8279.62	6836.37	68948.1	1375.18
239	J23	3	98521	8488.08	6781.87	66140.7	1285.34
240	J24	3	94004.8	8855.59	5906.77	63561.2	-27.8666
241	K1	3	113999	10241.6	6807.23	78145.6	313.015
242	K2	3	106326	8803.5	6596.77	73015.3	291.17
243	K3	3	108200	9076.78	7216.79	72579.7	1150.02
244	K4	3	104058	7829.21	7417.37	73450.1	329.713
245	K5	3	99989.4	6949.77	7338.74	67561.3	135.033
246	K6	3	99358.3	6871.54	7715.78	67344.6	566.069
247	K7	3	98731	6470.5	8012.27	70236.6	987.561
248	K8	3	97131.2	6650.7	8057.94	66899.8	1027.6
249	K9	3	99317.1	6697.65	8597.57	67796.2	1714.97
250	K10	3	97041.9	6843.75	8527.21	65353.6	2584.57
251	K11	3	92666.2	5259.46	8405.44	64071.4	-479.729
252	K12	3	91519.2	5091.4	8124.52	63642.4	-344.584
253	K13	3	98566.1	7146.21	8779.19	67110.3	4102.81
254	K14	3	92618	5277.38	8309.83	64078.7	-867.31
255	K15	3	99544.4	6851.71	8612.18	66861.4	2823.1
256	K16	3	107807	7272.55	9440.98	71685.8	2173.68
257	K17	3	104208	7152.1	8952.55	69767.5	1745.25
258	K18	3	101366	7566.83	8338.18	69631.5	1435.63
259	K19	3	97301.5	6885.9	7977.41	67327.4	975.813
260	K20	3	96378.6	6872.93	7407.94	65985.6	1251.26
261	K21	3	102221	8009.73	7444.65	67551.7	1064.17
262	K22	3	102473	8182.84	6960.53	69742.5	726.798
263	K23	3	96103.4	8299.92	6500.61	65856.5	1175.71
264	K24	3	97053	9029.53	5805.2	66288.5	262.745
265	L1	3	112976	10673.6	6645.33	75638.8	1100.11
266	L2	3	102267	8969.02	6625.87	72298.8	-242.599
267	L3	3	106439	8775.84	7336.98	73567.3	1066.09
268	L4	3	101087	7747.49	7081.56	70953	736.612
269	L5	3	99065.4	7332.27	7147.98	69380.2	-182.65
270	L6	3	100260	7087.97	7782.89	69299.5	1066.71
271	L7	3	98200.8	6663.3	8110.67	70123.8	1034.19
272	L8	3	98243.6	6622.64	8325.9	68777.7	511.34
273	L9	3	99574.7	6150.34	8714.18	69273.5	766.975
274	L10	3	340.922	375.368	34.3967	677.455	1055.02
275	L11	3	1218.08	501.094	158.238	848.548	1310.22
276	L12	3	184.647	252.057	123.564	352.559	1003.36
277	L13	3	3197.41	580.608	196.898	819.219	1117.13
278	L14	3	-243.276	161.416	-35.2798	371.418	1061.46
279	L15	3	2437.57	689.647	289.476	353.803	943.421
280	L16	3	1451.18	487.663	252.308	724.995	939.26
281	L17	3	2371.92	683.338	51.7012	666.053	1020.11
282	L18	3	566.644	355.259	312.8	1119.61	1233.12
283	L19	3	4476.61	915.267	285.971	912.032	1292.54
284	L20	3	2502.61	753.286	167.392	1061.36	1763.01
285	L21	3	1454.1	640.061	106.686	894.58	1941.66
286	L22	3	3021.06	687.853	586.397	411.346	1895.11
287	L23	3	8739.31	1208.25	706.447	736.626	1812.78
288	L24	3	1621.5	409.54	285.316	787.944	1812.54
289	M1	3	4331.5	1316.16	301.756	993.466	3012.12
290	M2	3	3019.43	773.719	-8.46045	498.717	2216.63
291	M3	3	2738.85	593.511	-15.2616	337.343	1721.81
292	M4	3	1574.53	628.91	168.2	798.461	1971.78
293	M5	3	2262.85	519.856	24.9814	731.372	2152.15
294	M6	3	382.027	508.391	-319.329	-138.227	1708.33
295	M7	3	5025.85	1104.49	183.815	1047.51	1693.56
296	M8	3	11355.4	1072.94	484.609	979.312	1179.81
297	M9	3	1968.12	687.908	253.411	851.214	1844.03
298	M10	3	136.594	114.537	-98.7815	420.305	1434.31
299	M11	3	164.566	521.842	-350.527	388.039	1494.39
300	M12	3	15273.8	1929.36	1202.28	2062.51	1964.39
301	M13	3	2725.39	692.672	113.426	504.258	1614.81
302	M14	3	2251.5	222.949	275.934	697.166	1026.52
303	M15	3	-125.806	270.479	-5.3287	80.6178	846.636
304	M16	3	230.641	133.132	123.298	274.865	1469.78
305	M17	3	1122.38	569.534	-165.837	440.375	1326.41
306	M18	3	1917.02	489.332	311.894	621.11	2133.99
307	M19	3	3064.39	732.477	414.98	1121.42	1638.53
308	M20	3	2643.19	1164.76	830.309	4088.12	4705.93
309	M21	3	3392.55	815.862	360.527	341.421	2751.41
310	M22	3	2040.4	970.084	220.183	576.121	2924.09
311	M23	3	2919.58	734.333	318.814	922.58	2581.72
312	M24	3	624.877	131.28	139.207	-321.87	1071.52
313	N1	3	4549.81	854.794	115.796	657.454	2940.29
314	N2	3	3767.13	862.31	215.927	640.916	2589.59
315	N3	3	4463.49	1329.56	160.247	948.583	3271.91
316	N4	3	4580.73	1103.22	609.245	531.846	2780.86
317	N5	3	3397.72	1089.77	400.561	559.443	2918.29
318	N6	3	4647.39	1432.8	450.706	934.455	2503.75
319	N7	3	2902.63	469.86	287.374	334.616	2679.51
320	N8	3	1767.12	554.006	64.3673	-1.04117	1841.11
321	N9	3	7468.02	1034.57	434.903	1107.91	2115.88
322	N10	3	1342.38	526.656	128.487	395.116	1393.46
323	N11	3	1010.47	279.253	170.292	687.48	1809.42
324	N12	3	1400.58	718.508	239.226	548.013	1541.32
325	N13	3	797.533	366.982	220.57	330.981	1234.67
326	N14	3	3012.25	701.382	138.564	906.059	2022.11
327	N15	3	1450.24	568.084	118.162	352.186	1396.13
328	N16	3	1884.53	824.59	180.992	496.651	852.709
329	N17	3	1028.74	388.977	0.415434	619.156	1505.6
330	N18	3	1632.36	342.537	135.313	337.123	1999.8
331	N19	3	1300.38	667.679	72.8633	222.162	2154.4
332	N20	3	2705.32	908.289	459.001	282.836	2342.27
333	N21	3	1389.32	801.942	476.027	275.858	2694.39
334	N22	3	3396.43	701.375	1111.27	1513.12	3489.64
335	N23	3	5253.34	541.771	205.583	1238.57	3773.49
336	N24	3	1756.45	171.282	165.601	-218.6	2022.73
337	O1	3	3174.8	563.857	327.218	535.539	2292.66
338	O2	3	4861.38	1169.87	125.602	768.65	2355.56
339	O3	3	4699.53	887.995	375.513	734.318	2840.63
340	O4	3	6661.73	1196.98	504.481	1444.63	2707.55
341	O5	3	1955.36	864.781	-30.0705	933.351	2717.67
342	O6	3	1002.93	609.61	125.711	433.329	1858.25
343	O7	3	8216.51	2162.06	1026.9	2552.06	3097.99
344	O8	3	1628.46	877.461	32.1749	1122.39	2391.28
345	O9	3	2267.1	700.799	391.685	598.724	2349.55
346	O10	3	4334.65	945.84	379.129	1026.12	2505.38
347	O11	3	3062.96	736.18	233.361	663.674	1675
348	O12	3	2037.49	671.633	77.9775	789.177	2186
349	O13	3	1726.27	905.78	458.143	533.588	1693.54
350	O14	3	4413.85	1181.35	595.742	1075.57	2127.7
351	O15	3	1195.83	741.942	32.1513	983.725	2301.78
352	O16	3	6125.2	1059.27	826.276	1053.34	2669.33
353	O17	3	4234.25	856.098	152.909	826.293	1382.82
354	O18	3	1821.93	744.47	180.236	1072.19	2160.48
355	O19	3	3967.73	969.694	75.3589	1032.96	2519.38
356	O20	3	2001.43	1057.59	154.747	517.188	2806.43
357	O21	3	4735.61	1340.77	403.208	840.987	3086.61
358	O22	3	3594.27	594.441	194.398	322.541	3149.96
359	O23	3	7863.58	1072.45	515.232	752.279	2303.44
360	O24	3	1712.87	-131.684	72.504	403.494	1172.09
361	P1	3	10401.4	2237.55	89.2316	1771.55	6149.89
362	P2	3	6910.55	2027.51	119.91	1540.77	4839.65
363	P3	3	8005.03	1849.39	643.126	1617.24	4750.68
364	P4	3	5846.2	2094.87	572.877	1736.29	5312.91
365	P5	3	7170.91	1917.22	-33.505	1591.13	5693.59
366	P6	3	7759.18	2140.42	216.043	1723.9	6415.62
367	P7	3	6039.91	2015.88	-137.369	851.939	6362.25
368	P8	3	3467.96	1193.76	191.483	1663.06	5424.29
369	P9	3	4312.45	1615.99	27.6081	1750.97	5114.68
370	P10	3	2051.49	1175.39	129.212	1014.92	4614.59
371	P11	3	3522.26	938.246	-234.201	703.781	3969.65
372	P12	3	3963.16	1359.09	494.544	1455.67	4192.37
373	P13	3	2638.52	865.536	67.9702	878.15	4222
374	P14	3	1830.42	808.015	359.642	836.572	3945.19
375	P15	3	10103.9	1430.12	744.677	1345.91	3541.29
376	P16	3	1909.42	1150.39	389.792	1173.56	3576.04
377	P17	3	1895.64	768.046	117.03	881.178	4048.7
378	P18	3	1254.11	1091.22	266.104	986.089	3892.76
379	P19	3	127577	14359.2	10053.6	11257.5	5696.01
380	P20	3	1490.17	901.487	462.921	316.049	2712.88
381	P21	3	1566.91	207.404	61.3744	567.973	2762.93
382	P22	3	20472.1	1701.35	1058.9	1450.56	3580.03
383	P23	3	3413.18	911.944	154.288	380.891	2778.12
384	P24	3	850.175	483.01	-219.347	-466.351	1373.24
1	A1	4	88276.1	9006.13	5675.98	78743	698.288
2	A2	4	83781.9	8137.54	5561.97	72242.2	64.065
3	A3	4	87449.2	8300.76	6771.8	74138.2	964.392
4	A4	4	87292.9	7165.08	6223.17	73273.7	-544.393
5	A5	4	89488.6	7013.09	6823.09	72033.7	802.107
6	A6	4	84767	6500.24	7026.86	72410.8	410.444
7	A7	4	77718.5	5527.05	6775.24	69121.5	-85.8577
8	A8	4	82481.6	5903.77	7209.73	71304	-324.923
9	A9	4	85473.7	5889.75	7905.96	74517.6	-633.327
10	A10	4	79268	5516.55	7317.25	68316.9	-373.383
11	A11	4	86942.4	5637.03	8191.66	73969.5	128.297
12	A12	4	82939.9	5735.03	8320.44	71962.8	579.075
13	A13	4	78972.7	5237.1	7438.04	69298.5	-241.939
14	A14	4	82556.8	5674.85	7798.34	71645.9	181.946
15	A15	4	84160.4	5831.92	7848.4	72047.5	-20.1137
16	A16	4	81380.6	5397.09	7652.58	72107.5	-6.33268
17	A17	4	77618.1	5791.66	6832.54	68422.9	-69.6681
18	A18	4	82524.1	6136.8	7439.57	73374.2	482.341
19	A19	4	93645.3	8793.64	8567.79	73340.2	754.293
20	A20	4	84704.4	6915.06	7414.63	73155.8	-259.332
21	A21	4	85175.2	7526.35	6871.11	71202.8	1114.79
22	A22	4	79300.5	8074.23	6307.19	67860.6	968.143
23	A23	4	83707	8311.73	6183.75	67067.1	960.702
24	A24	4	80148.4	8361.71	5171.42	65111.5	624.55
25	B1	4	91846.6	9810.94	5942.8	75152.9	2572.23
26	B2	4	88492.2	8911.08	6594.49	72459.4	1508.33
27	B3	4	93742.1	8492.46	7197.66	77928.4	1219.86
28	B4	4	87600	7788.59	6989.58	73306.8	1163.81
29	B5	4	89038	7083.1	6901.28	72288	1066.31
30	B6	4	85584.3	6709.65	7147.17	72130.9	680.31
31	B7	4	86539.2	6402.74	7704.73	75346.8	291.775
32	B8	4	85276.3	6328.55	7950.79	72526.8	244.08
33	B9	4	83719.1	5567.85	8019.25	72838	102.575
34	B10	4	86638.4	6109.01	8444.08	71106.6	352.14
35	B11	4	85170.4	5869.32	8488.25	72040.9	896.156
36	B12	4	85173	5513.61	8475.7	72746.4	438.174
37	B13	4	84028	5504.49	8148.87	72778.1	617.011
38	B14	4	113034	8670.47	10497.8	71448.9	817.699
39	B15	4	85757.5	5903.65	8001.15	71991.1	629.941
40	B16	4	88104.7	6157.4	8140.63	74061.4	314.063
41	B17	4	85149.5	5891.57	8057.67	73936.1	893.053
42	B18	4	87325.7	6576.19	7665.01	73912.1	702.474
43	B19	4	85689.9	6478.95	7381.77	73388.3	868.08
44	B20	4	90828.8	7697.58	7697.02	75861.9	282.725
45	B21	4	87163	7456.57	7211.09	75059.4	1921.9
46	B22	4	82757.4	7638.97	6474.76	71028.7	1075.08
47	B23	4	82031.8	7972.62	5835.65	67850.4	880.046
48	B24	4	87103.9	8817.33	6074.42	72253.6	1745.48
49	C1	4	92241.8	9264.13	6172.92	72919.2	1787.07
50	C2	4	88457.5	7951.31	6548.11	73850.9	769.707
51	C3	4	91940.7	7890.83	7265.1	77984.9	1432.45
52	C4	4	85407.5	7397.97	7162.27	72900.3	1333.24
53	C5	4	92390.6	7114.44	7639.61	69413	593.043
54	C6	4	86041.1	6657.24	7734.37	72659.8	644.681
55	C7	4	85098.8	5963.47	8196.81	70373.5	1438.9
56	C8	4	85416.2	5754.5	8035.7	72519.3	1457.75
57	C9	4	86920.8	5899.84	8216.36	72145.7	1765.4
58	C10	4	3915.39	814.576	586.235	614.368	787.353
59	C11	4	3274.55	595.319	-10.252	184.87	1087.12
60	C12	4	5159.67	1151.44	1031.3	682.472	1127.11
61	C13	4	1327.32	356.896	-37.041	84.7665	1110.03
62	C14	4	12.7294	391.516	-2.18526	236.55	1133.35
63	C15	4	4642.25	912.995	147.306	424.403	1059.94
64	C16	4	1892.62	262.864	98.5781	307.949	1299.53
65	C17	4	2448.52	343.472	-98.541	165.68	548.178
66	C18	4	2340.75	753.681	107.434	996.034	1693.24
67	C19	4	196.911	562.701	127.549	801.013	1630.32
68	C20	4	2398.91	1140.97	460.565	868.604	2433.97
69	C21	4	3785.75	992.057	73.1128	281.281	1827.96
70	C22	4	3665.69	708.155	140.544	685.363	2250.4
71	C23	4	3402.2	486.952	383.038	552.042	1809.89
72	C24	4	14488	1154.08	797.981	1158.98	572.629
73	D1	4	100045	9430.03	6449.09	72998	1448.08
74	D2	4	95213.7	8596.29	6689.85	70620.6	1698.76
75	D3	4	102224	8290.21	7593.13	74965.2	1593.2
76	D4	4	98830.8	7533.75	6942.42	71774.4	1535.31
77	D5	4	104325	7849.32	7920.19	72023.5	1678.85
78	D6	4	99390.3	7166.42	8134.24	71054.4	1565.03
79	D7	4	99375.8	6807.16	8567.03	73254	1819.22
80	D8	4	98039.1	6925.69	8364.68	72481	2707.03
81	D9	4	120238	9643.49	11039.4	74188.7	2777.77
82	D10	4	101383	7640.99	9246.85	69811.2	3801.13
83	D11	4	90542.1	5022.51	8317.45	67971.3	-25.3867
84	D12	4	87023.9	5106.02	8253.59	65517.7	137.637
85	D13	4	98949.6	7290.21	9457.92	75534.4	4135.84
86	D14	4	94330.9	6275.91	8339.59	67590.4	6844.49
87	D15	4	97362.6	7097.09	8932.38	69894.5	3192.17
88	D16	4	98190.9	6778.16	8758.1	71773.5	3495.44
89	D17	4	96134.1	6849.28	8820.65	70913.1	3671.91
90	D18	4	103680	7282.8	8490.45	72548.7	1204.93
91	D19	4	99028.1	7142.93	8435.4	72032	1437.61
92	D20	4	101736	7683.76	7700.34	73375.3	1481.1
93	D21	4	98105.1	7715.45	7163.55	68331.2	1655.78
94	D22	4	97297.7	8473.85	7669.94	70401.3	1519.74
95	D23	4	92195.1	8267.44	6210.66	66202	1358.67
96	D24	4	93145.7	8909.82	5935.9	64788.5	744.722
97	E1	4	104501	9345.42	7084.78	77463.7	1005.33
98	E2	4	100932	8658.9	6682.68	81448.1	1093.11
99	E3	4	102551	7762.67	6846.49	74188.8	1245.23
100	E4	4	98485.4	7360.67	7192.65	72301.4	574.24
101	E5	4	100094	7282.12	7627.63	71627.7	411.573
102	E6	4	95906.5	6442.97	7974.73	69982.3	899.49
103	E7	4	102139	7029.24	8513.33	74090.7	1713.83
104	E8	4	88933.1	4974.52	7701.1	67371.6	-1092.86
105	E9	4	98371	6261.88	8506.48	71431.3	1980.02
106	E10	4	98653.6	6702.61	8814.17	70605.4	3433.39
107	E11	4	91323.3	5211	8341.81	67460.2	-87.6242
108	E12	4	87454.5	4864.64	8134.31	64365.4	-533.513
109	E13	4	95943	7041.49	8854.65	68431.9	3437.95
110	E14	4	97227.9	6289.31	8663.48	69095.7	3294.06
111	E15	4	97386.7	6188.82	8967.09	70244.6	2606.38
112	E16	4	96818.1	6531.74	8709.38	71452.1	2239.42
113	E17	4	95487	6075.49	7848.23	68859	1229.45
114	E18	4	98924.2	6939.4	8345.89	70369.7	1294.23
115	E19	4	98660.9	7087.1	8145.7	71484	1033.03
116	E20	4	93713	6783.34	7673.78	70222.7	1579.74
117	E21	4	93230.9	7312.87	7131.26	67788.2	1411.63
118	E22	4	93650.9	7598.27	6725.19	68636.6	1025.48
119	E23	4	97204	8250.51	6816.57	70174.9	1611.53
120	E24	4	105799	9825.04	6681.47	76840.1	810.007
121	F1	4	108507	9558.47	7106.5	78397.9	518.971
122	F2	4	93806.2	7744.73	6558.96	68487	413.912
123	F3	4	106654	8585.78	7925.72	78951	1462.19
124	F4	4	96444.1	6897.59	7759.95	72413	695.754
125	F5	4	102498	7314.76	7943.56	73040.7	901.988
126	F6	4	93873.9	6493.26	7749.76	67009.5	713.432
127	F7	4	97201.5	6679.75	8482.48	71163.2	2043.01
128	F8	4	96769.3	6529.68	8639.58	69661.1	1934.66
129	F9	4	96292.5	6385.36	9036.14	70475.9	3164.32
130	F10	4	6569.54	864.744	525.656	1135.19	1009.03
131	F11	4	3682.44	662.897	433.909	320.408	1583.56
132	F12	4	1060.63	324.174	441.777	264.123	1162.76
133	F13	4	1587.23	-28.1063	65.3407	-38.4818	824.663
134	F14	4	444.959	380.529	-113.748	477.17	963.221
135	F15	4	921.622	386.437	166.168	576.851	1125.99
136	F16	4	1009.67	309.501	-84.77	316.385	1054.63
137	F17	4	2344.59	569.391	448.827	985.598	1135.11
138	F18	4	4249.06	964.346	354.149	1097.87	1648.88
139	F19	4	20575.1	2239.16	1686.33	1714.61	1966.64
140	F20	4	1702.77	426.449	423.712	612.219	1961.64
141	F21	4	5056.38	718.994	515.193	1251.19	2634.95
142	F22	4	27187.5	3648.69	2274.01	2767.67	3692.46
143	F23	4	4889.32	743.3	586.122	901.016	2618.92
144	F24	4	4387.28	1006.27	242.436	942.638	1734.34
145	G1	4	142346	12945.9	6604.85	77545.9	166.796
146	G2	4	130469	11317.8	7137.96	71032.5	543.118
147	G3	4	136831	11169.5	7893.65	74871.3	1379.48
148	G4	4	163271	14583.9	10919.7	76113.1	1923.69
149	G5	4	135878	9562.18	7544.7	68677.3	1166.02
150	G6	4	132924	9127.33	8103.59	69774.6	871.564
151	G7	4	131640	9035.55	8096.31	69431.2	1330.69
152	G8	4	134723	9762.18	9070.95	69228	3065.3
153	G9	4	125452	8110.04	8735.25	60693.4	-314.453
154	G10	4	104082	6120.08	7643.98	57878.3	-883.442
155	G11	4	122942	7018.4	8763.56	66346.2	-1023.45
156	G12	4	120346	6774.63	8411.8	64639.6	-591.993
157	G13	4	123022	6958.32	8431.04	64576.6	-910.677
158	G14	4	117000	6440.65	7821.1	61952.7	-554.066
159	G15	4	115252	6795.74	8238.78	63611.2	-398.388
160	G16	4	137461	9582.63	9175.35	72366.8	3534.18
161	G17	4	135257	9358.26	8579.81	69615.2	2864.52
162	G18	4	132683	9396.78	8218.73	68961.8	2404.03
163	G19	4	124869	8914.22	7803.62	66628.1	1749.36
164	G20	4	128388	9133.73	7633.15	69439.5	766.874
165	G21	4	129521	10006	7294.92	68691.5	1744.2
166	G22	4	134043	10783.3	7119.22	68766.4	1139.18
167	G23	4	126838	11125.5	6534.25	66588.2	1225.88
168	G24	4	133204	12233.3	6503.15	68405.1	77.2417
169	H1	4	144486	12813.3	6420.89	76226.4	986.286
170	H2	4	132015	11316.2	6700.55	70680.2	1201.76
171	H3	4	137690	11217.4	7715.51	72576.1	994.632
172	H4	4	132774	10047.5	7391.53	71987.4	989.124
173	H5	4	133732	9825.84	7793.22	69631.4	1397.55
174	H6	4	131346	9230.12	7907.96	68679.5	1637.82
175	H7	4	140393	10123.6	8924.55	70655.2	2965.39
176	H8	4	118678	6898.1	7705.33	63724.3	-758.367
177	H9	4	122373	7171.99	8152.69	66311.3	-707.18
178	H10	4	117292	6698.66	7987.27	62033.6	-33.5754
179	H11	4	125195	6997.8	8809.94	65778.7	-135.276
180	H12	4	120549	6944.65	8299.99	63596.4	548.717
181	H13	4	118141	6717.99	8640.19	64447	-444.956
182	H14	4	124145	7670.46	8933.01	65748.5	1129.1
183	H15	4	113839	6506.9	8262.63	62423.8	279.015
184	H16	4	124911	7031.3	8746.08	67243.3	-236.752
185	H17	4	132406	9351.45	8729.39	69151.9	3107.14
186	H18	4	127134	8715.31	8323.68	68235.2	2326.42
187	H19	4	127338	9054.23	7933.12	67009.3	2023.78
188	H20	4	123438	8338.52	6488.79	66451.8	819.792
189	H21	4	128040	9204.74	7471.03	67473.7	187.139
190	H22	4	128830	10544.1	7270.38	67552.3	1307.63
191	H23	4	124660	10782.1	6762.94	66540	1372.29
192	H24	4	122814	11930.6	5963.61	63531.2	970.185
193	I1	4	142964	12796.3	6696.92	75002.1	281.401
194	I2	4	136145	11668.9	6692.02	71879	462.491
195	I3	4	129150	10110.8	7059.75	69353.3	1005.42
196	I4	4	131742	9944.59	7575.13	70798.4	833.751
197	I5	4	132019	9108.52	7952.4	69585.3	511.001
198	I6	4	132044	8899.22	8170.65	69267	1632.98
199	I7	4	118119	7193.07	7835.28	65027.3	-1281.97
200	I8	4	125168	9533.85	8139.62	66305.5	5537.65
201	I9	4	125752	8143.6	8594.79	67094	3037.07
202	I10	4	1334.71	70.662	53.177	728.827	487.648
203	I11	4	1086.85	375.693	-134.211	610.53	840.218
204	I12	4	1707.86	595.068	207.404	902.021	1880.93
205	I13	4	2032.8	520.013	206.548	389.791	227.54
206	I14	4	1198.8	283.089	120.967	534.881	842.26
207	I15	4	5860.99	577.108	469.741	963.465	1080.86
208	I16	4	2374.99	441.954	1257.28	2167.38	14207
209	I17	4	1323.79	762.697	77.2108	545.792	1093.11
210	I18	4	1434.28	532.881	62.2216	296.985	1014.79
211	I19	4	3696.52	889.563	216.824	1206.28	1944.74
212	I20	4	2761.84	788.243	227.075	1019.6	2350.49
213	I21	4	3354.7	871.507	126.423	953.284	1668.09
214	I22	4	10012.2	1443.84	565.104	1524.4	2587.27
215	I23	4	3708.62	1088.06	549.857	588.501	2403.36
216	I24	4	2515.46	1064.69	329.527	1059.7	2037.02
217	J1	4	110379	10000.4	6796.78	76699.5	286.116
218	J2	4	100117	8560.11	6478.37	69412.7	621.894
219	J3	4	125773	15186.3	15282.5	84024.9	9449.43
220	J4	4	113267	8785.15	7889.6	70888.5	1115.71
221	J5	4	102939	7332.53	7654.14	68361.1	618.441
222	J6	4	99984.1	6801.2	7636.24	66453.4	798.485
223	J7	4	104314	7338.39	8341.63	71699.3	2399.93
224	J8	4	89430	5256.53	7678.6	63825.1	-416.763
225	J9	4	92502.6	5464	8108.38	65544.4	-641.635
226	J10	4	88126.4	5011.34	7654.76	62072.6	-1269.57
227	J11	4	94671	5144.78	8579.42	65407	-676.721
228	J12	4	101594	6823.11	9243.75	67377.4	3346.58
229	J13	4	91154.6	5078.31	8351.11	63218.7	-1032.15
230	J14	4	97016.1	5750.67	9130	64737.2	-453.192
231	J15	4	98952.5	7456.99	8337.65	66328.9	4487.44
232	J16	4	102517	7490.95	9177.41	70961.7	3038.84
233	J17	4	105987	7523.05	8735.42	70473.9	2553.32
234	J18	4	101880	7480.53	8498.56	67939.3	1781.78
235	J19	4	100054	7199.44	7696.47	66978.2	1599.67
236	J20	4	101284	7698.44	7218.34	67005.7	1106.57
237	J21	4	101093	7711.21	7416.93	67238.6	950.121
238	J22	4	101129	8064.46	7001.76	69191.9	864.01
239	J23	4	99458.5	8982.8	6561.97	65894.9	1488.7
240	J24	4	94112.6	9005.4	5857.75	63494.2	435.637
241	K1	4	113634	10530.7	6824.04	78164.1	719.904
242	K2	4	106411	9288.19	6580.83	72629.9	463.007
243	K3	4	107913	8912.33	7361.96	72387.5	793.57
244	K4	4	103965	7832.77	7539.71	73328	271.388
245	K5	4	99198.9	7204.25	7347.98	67144.3	359.163
246	K6	4	99376.2	7180.18	7775.84	67727.4	235.823
247	K7	4	97645.2	6675.09	8138.93	70318.4	1167.09
248	K8	4	98109.2	6731.97	8158.92	66685.5	1205.95
249	K9	4	99295.4	6607.39	8669.48	67893.8	2089.36
250	K10	4	97980.6	6995.58	8541.83	65339.5	2733.25
251	K11	4	93075.5	5219.47	8354.73	63973.3	-658.316
252	K12	4	91509.6	4911.45	7973.53	63341.3	-260.151
253	K13	4	99130.8	7210.7	8779.63	67144.5	4340.51
254	K14	4	92168.4	5271.44	8287.46	63848.2	-1038.05
255	K15	4	100142	7083.15	8602.94	66930	3205.53
256	K16	4	107766	7413.79	9324.83	71660.2	2561.58
257	K17	4	103941	7393.48	8903.02	69790	2181.65
258	K18	4	101722	7280.4	8114.09	69480.4	1419.84
259	K19	4	97707.8	6973.74	7869.56	67416.1	1008.44
260	K20	4	95768.8	7178.37	7177.44	66377.7	843.203
261	K21	4	102268	8038.27	7419.37	67659.4	1222.24
262	K22	4	103210	8286.56	6834.1	69333.8	383.047
263	K23	4	95861.5	8454.09	6346.78	65806.6	1047.66
264	K24	4	96860.4	8593.61	6182.13	65948.5	528.204
265	L1	4	114242	10420.2	6726.55	75540.8	494.138
266	L2	4	102659	8986.59	6686.4	71506.7	-73.1945
267	L3	4	106710	8826.38	7250.65	73656	350.354
268	L4	4	101476	8025.6	7171.56	70710.1	606.77
269	L5	4	99302.4	7593.81	7180.93	69146.2	-198.352
270	L6	4	100730	7190.48	7719.88	69265.2	1008.1
271	L7	4	98529.4	6613.48	8258.56	69928.6	1187.83
272	L8	4	98143.3	6320.97	8455.37	68055.8	686.345
273	L9	4	99539.9	6445.88	8487.07	68884.9	579.594
274	L10	4	416.838	311.065	115.246	495.251	872.955
275	L11	4	1523.76	264.107	180.495	587.484	1232.43
276	L12	4	44.1123	300.312	0.113675	59.9397	786.07
277	L13	4	3172.35	515.217	102.531	378.542	1153.47
278	L14	4	-411.765	303.373	-13.6361	204.509	870.602
279	L15	4	2189.8	324.875	100.017	0.949768	1039.17
280	L16	4	1656.21	313.72	316.363	625.261	836.096
281	L17	4	2258.75	815.933	-5.10338	380.748	1022.49
282	L18	4	1396.44	797.306	119.536	576.541	1325
283	L19	4	3746.64	1234.28	242.756	546.089	1642.51
284	L20	4	2119.26	900.43	445.403	1098.72	1582.27
285	L21	4	336.722	849.048	213.066	806.082	1728.08
286	L22	4	3900.98	1203.78	217.457	301.984	1757
287	L23	4	7902.86	1382.88	783.952	796.428	1708.68
288	L24	4	1513.09	624.209	381.073	153.397	2026.49
289	M1	4	4465.8	1095.22	279.063	1103.8	2725.44
290	M2	4	2943.83	611.769	133.867	517.595	2141.65
291	M3	4	2962.84	746.124	-18.3163	465.278	1852.96
292	M4	4	2061.4	835.68	214.65	944.406	1954.85
293	M5	4	1855.4	584.297	-67.3026	686.137	1948.77
294	M6	4	495.688	257.471	-243.48	-252.028	1234.48
295	M7	4	5173	970.914	439.171	1312.23	1575.74
296	M8	4	11077.3	1137.68	461.298	1059.91	965.13
297	M9	4	2061.62	520.129	549.964	859.663	1729.34
298	M10	4	543.706	230.364	-172.248	479.179	894.91
299	M11	4	375.758	140.621	-219.973	580.419	1641.87
300	M12	4	14767.9	1738.99	994.641	2047.49	1643.39
301	M13	4	3194.17	656.82	119.373	513.669	1688.31
302	M14	4	1994.33	698.156	544.143	849.275	1466.98
303	M15	4	278.413	168.151	-3.07029	184.327	701.653
304	M16	4	228.332	5.69708	137.818	172.878	1184.73
305	M17	4	1318.58	494.715	-64.9679	378.497	1508.41
306	M18	4	1091.46	380.586	451.92	974.429	2023.64
307	M19	4	3751.86	627.524	419.244	1175.19	2229.37
308	M20	4	2603.82	949.863	1193.02	4076.03	4588.29
309	M21	4	2058.36	701.697	129.278	238.943	2402.77
310	M22	4	1358.28	392.199	250.938	796.429	3330.4
311	M23	4	2596.34	718.718	346.554	813.584	2689.92
312	M24	4	205.636	196.402	-3.89961	-79.2293	1058.9
313	N1	4	4281.72	915.998	186.94	954.544	2534.06
314	N2	4	4118.62	921.888	353.955	625.65	2520.44
315	N3	4	4676.8	1460.05	156.801	685.445	3192.49
316	N4	4	4216.91	1180.83	657.636	483.472	2457.51
317	N5	4	3124.25	1179.24	325.891	573.922	2884.56
318	N6	4	4149.73	1284.05	303.74	820.89	2275.46
319	N7	4	1982.47	792.057	183.326	109.813	2003.84
320	N8	4	349.931	648.187	149.771	-68.1818	1495.95
321	N9	4	6693.37	1286.28	404.312	907.702	1673.83
322	N10	4	303.457	370.85	73.7872	396.114	1604.61
323	N11	4	774.106	575.598	155.478	356.362	1613.79
324	N12	4	1072.79	675.523	87.0563	369.698	1505.99
325	N13	4	-250.834	491.7	291.351	382.094	1172.74
326	N14	4	2883.07	713.326	257.752	595.11	1054.12
327	N15	4	1408.06	637.358	160.059	318.291	882.331
328	N16	4	1707.41	852.694	157.444	783.725	951.873
329	N17	4	788.239	364.47	-25.7527	580.199	1653.45
330	N18	4	1348.54	792.692	-34.4478	417	1795.08
331	N19	4	1215.92	784.246	70.1519	58.9529	2223.26
332	N20	4	2720.27	709.301	128.401	422.013	2013.24
333	N21	4	464.764	941.975	303.826	-23.3039	2116.16
334	N22	4	3522.87	1219.19	1142.35	1471.72	3309.68
335	N23	4	4759.7	1068.17	470.257	928.805	3211.12
336	N24	4	920.48	166.786	60.3215	63.2687	2536.52
337	O1	4	2533.23	135.793	111.581	512.281	2252.53
338	O2	4	4702.58	1102.95	216.185	945.357	2234.2
339	O3	4	4620.35	757.157	470.292	762.962	2867.3
340	O4	4	5987.45	930.793	496.239	1454.08	2277.49
341	O5	4	1864.96	867.368	-10.7421	601.044	2911.22
342	O6	4	2060.19	305.138	86.8559	190.845	1831.71
343	O7	4	7864.33	1926.29	1241.43	2451.48	3097.21
344	O8	4	1329.2	835.255	216.195	840.335	2363.79
345	O9	4	997.126	678.646	356.251	594.544	2128.01
346	O10	4	4372.28	690.613	462.822	719.943	1964.83
347	O11	4	2521.45	674.951	171.737	406.773	1443.21
348	O12	4	1950.6	697.453	189.626	819.109	2058.85
349	O13	4	1116.2	600.112	339.72	753.66	1683.88
350	O14	4	3968.28	897.738	698.88	1068.15	1759.04
351	O15	4	695.236	801.206	102.559	872.171	2246.8
352	O16	4	6033.89	1079.7	607.929	952.079	2515.18
353	O17	4	3402.96	649.305	285.957	574.619	1247.45
354	O18	4	1739.48	649.205	270.486	694.931	1928.41
355	O19	4	3367.76	1072.43	145.079	783.926	2399.15
356	O20	4	2225.37	702.861	383.989	508.745	1816.19
357	O21	4	3905.46	888.769	536.18	607.805	3160.85
358	O22	4	3568.52	763.363	-204.219	327.478	2906.82
359	O23	4	7194.3	1438.36	563.121	890.187	2612.11
360	O24	4	862.133	443.363	95.5651	293.708	957.434
361	P1	4	10216.7	2461.01	114.523	1423.44	6113.42
362	P2	4	7516.54	1666.63	47.2985	1469.12	4927.08
363	P3	4	8609.72	1992.73	560.092	1673.79	5022.6
364	P4	4	5933.75	2127.64	488.418	1831.93	5526.81
365	P5	4	6533.52	1814.85	127.701	1640.16	5648.24
366	P6	4	7507.7	2309.17	213.525	2044.22	6519.52
367	P7	4	6620.08	2393.22	160.185	1065.78	6622.6
368	P8	4	3853.89	1264.99	152.108	1873.19	5990.8
369	P9	4	4629.42	1422.72	129.292	1894.56	4997.25
370	P10	4	2680.3	1122.72	194.976	1176.14	4884.88
371	P11	4	3462.26	1076.94	-100.848	1135.54	4041.72
372	P12	4	3845.8	1274.37	297.317	1656.66	4213.05
373	P13	4	1967.32	1095.14	180.035	831.455	4435.77
374	P14	4	1193.01	734.693	305.508	841.274	3648.72
375	P15	4	10809.9	1473.71	721.735	1474	3762.87
376	P16	4	2087.67	825.902	332.344	1451.84	3601.72
377	P17	4	2460.19	1170.77	240.481	1089.9	3674.89
378	P18	4	1307.43	1213.85	133.325	987.312	4039.51
379	P19	4	127070	14947.1	10016.6	11508.6	6092.78
380	P20	4	1792.85	513.768	207.134	604.528	2387.56
381	P21	4	1498.14	236.995	178.123	575.782	2858.91
382	P22	4	20716.8	1944.67	806.279	1337.87	3520.74
383	P23	4	3656.35	1002.14	334.503	614.975	2953.96
384	P24	4	1872.49	347.206	-44.3879	-200.569	1246.57
1	A1	5	88514	8799.24	5854.29	78398.1	485.824
2	A2	5	83856.3	8058.59	5789.8	72009.7	-372.33
3	A3	5	87296.8	8245.44	6816.93	74131.2	497.854
4	A4	5	87788.7	7329.8	6298.72	73246.1	-798.674
5	A5	5	90094.2	7109.52	6939.88	72030.2	527.065
6	A6	5	84563.4	6850.76	6839.01	72271.4	448.508
7	A7	5	78422.4	5728.77	6687.51	69336.3	-0.163795
8	A8	5	82286.1	5848.78	7433.23	71214.1	-673.329
9	A9	5	85592.1	5900.19	7829.35	74188.7	-743.817
10	A10	5	79516.8	5102.33	7517.11	68471.4	-647.45
11	A11	5	87550.8	6175.16	8327.39	73903.6	80.8754
12	A12	5	83445.9	5322.33	8230.9	72179.7	491.056
13	A13	5	79133.6	5132.02	7254.42	69337.7	-845.235
14	A14	5	81382	5629.52	7887.44	72081.6	-196.177
15	A15	5	83861.9	5694.13	7630.63	72193	162.118
16	A16	5	81237.8	5466.89	7832.5	72039.3	216.243
17	A17	5	77480.7	5220.43	6801.34	68326.4	-355.729
18	A18	5	84034.6	6068.06	7363.32	73214.3	-445.058
19	A19	5	93844.7	8060.05	8539.63	72677	539.91
20	A20	5	84622.1	6537.6	7330.3	73150.1	-24.7985
21	A21	5	85068.5	6973.9	6944.39	71172	1121.36
22	A22	5	79639.7	7781.65	6435.93	68123.7	1126.99
23	A23	5	83764.8	8106.35	5996.84	67287	880.84
24	A24	5	79955.9	8609.28	5020.3	65023.7	894.813
25	B1	5	91472.2	9743.44	6166.19	75484.2	2557.1
26	B2	5	88315.1	8539.59	6370.82	72683.7	1287.42
27	B3	5	94182.9	8482.75	7050.19	77740.9	1485.77
28	B4	5	88861.9	7542.99	7124.07	73517.4	1236.02
29	B5	5	89302.6	7253.27	6959.72	72352.5	1313.9
30	B6	5	86413.2	6529.02	7279.66	72439.8	685.624
31	B7	5	86268.6	6452.79	7710.75	75032.5	517.979
32	B8	5	85595.2	6066.6	8163.37	72522	248.85
33	B9	5	83606.8	5723.54	8113.18	72881.2	73.3542
34	B10	5	86100.1	5742.96	8363.87	71081.2	315.581
35	B11	5	85347	5802.07	8632.58	72003.4	951.835
36	B12	5	85524	5785.49	8352.38	72369.3	641.263
37	B13	5	84436	5479.49	8120.93	72848.7	624.231
38	B14	5	113795	8664.78	10514.9	71584.3	1167.93
39	B15	5	86462.9	6021.89	8008.33	71925.7	775.527
40	B16	5	87354.6	6156.68	8130.78	73716	320.646
41	B17	5	85331.3	5981.14	8038.18	73921.5	956.49
42	B18	5	87711.6	6606.67	7893.43	74081	581.004
43	B19	5	87315.3	6540.23	7470.84	72889.9	1076.6
44	B20	5	91286.3	7874.25	7538.93	75825.6	592.124
45	B21	5	87680.6	7618.64	7277.25	74743.9	1903.3
46	B22	5	84123.5	7901.17	6340.3	70877	1102.65
47	B23	5	82860.2	8013.04	6090.97	67779.3	1115.32
48	B24	5	87313.5	8957.15	6072.92	72127.9	1810.37
49	C1	5	91479.2	8978.6	6259.01	73097.4	1583.06
50	C2	5	87835.7	8005.62	6361.2	74233.3	624.937
51	C3	5	92419.4	8019.1	7240.37	78382.1	858.91
52	C4	5	84937.4	6921.72	7126.85	72753.7	1080.27
53	C5	5	92211	7440.88	7562.85	69688	614.515
54	C6	5	86524.6	6863.88	7616.27	72480	924.846
55	C7	5	85037.2	5963.24	8034.32	70338.1	913.674
56	C8	5	85817.3	5684.07	7910.43	72498.5	1276.09
57	C9	5	86978	6076.8	8174.31	71707.2	1367.81
58	C10	5	3103.3	774.308	323.832	503.962	892.301
59	C11	5	2842.14	704.425	147.599	46.4271	893.825
60	C12	5	5461.1	1134.15	841.352	648.065	1232.01
61	C13	5	926.329	291.798	-175.778	-0.0950701	1474.81
62	C14	5	-177.056	352.647	85.5425	39.6057	967.549
63	C15	5	3410.63	598.377	-55.6525	92.3342	883.195
64	C16	5	917.435	-83.1482	-220.474	487.268	1509.56
65	C17	5	1560.17	267.381	-212.848	123.79	743.73
66	C18	5	1172.93	402.5	164.702	819.035	1579.99
67	C19	5	731.667	361.818	-69.5203	439.93	1764.1
68	C20	5	2500.27	1066.56	340.651	662.201	2027.84
69	C21	5	3393.15	1114.52	137.003	261.583	2213.54
70	C22	5	3273.42	474.44	58.058	404.079	2304.77
71	C23	5	3252.08	532.081	256.139	859.04	1777
72	C24	5	13893.8	1292.73	598.344	1073.76	457.544
73	D1	5	101233	9561.32	6311.33	73072.4	1288.8
74	D2	5	96075	8583.66	6730.51	70687.2	1444.5
75	D3	5	103203	8772.22	7447.14	75004.2	1752.2
76	D4	5	98947.2	7705.48	7063.1	72198.3	1280.43
77	D5	5	105951	7953.5	7697.74	72453.6	1515.95
78	D6	5	99453.6	6986.14	8185.11	71504.4	1834.6
79	D7	5	100035	7318.52	8548.38	73455.4	1891.39
80	D8	5	98724.2	6954.24	8308.33	72410.8	2679.29
81	D9	5	120703	9597.52	10738.9	74528.2	3130.85
82	D10	5	102032	7579.7	9203.52	69150.4	3571.39
83	D11	5	90283.4	5191.44	8437.77	68418.9	-514.281
84	D12	5	87452.8	5163.53	8152.19	65771.7	150.095
85	D13	5	99315.1	7331.78	9212.48	76096.7	3905.38
86	D14	5	95080.7	6750.27	8241.82	67770.4	6949.82
87	D15	5	98423.1	7126.89	8667.12	69975.1	3227.76
88	D16	5	98766.5	6888.45	8599.24	72226.1	3502.19
89	D17	5	97250.8	7048.04	8944.09	70990.2	3620.86
90	D18	5	104344	7401.7	8266.67	72921.5	1537.33
91	D19	5	100165	7292.93	8390.68	72337.9	1705.1
92	D20	5	102345	7715.64	7978.1	73380.7	1023.44
93	D21	5	99797	7970.29	7278.87	68575.9	2121.87
94	D22	5	97298.4	8677.45	7593.85	70379.5	1808.6
95	D23	5	92147.7	8368.81	6478.62	66374.3	1171.2
96	D24	5	93213.2	8792.37	5879.23	64954.4	479.003
97	E1	5	105021	9489.67	6692.64	77242.5	1383.55
98	E2	5	100809	8616	6466.73	81219.1	1284.2
99	E3	5	102400	8054.57	6783.45	73954.7	899.447
100	E4	5	99108.9	7676.37	7183.46	72410.3	554.16
101	E5	5	100256	7448.29	7524.36	71615.9	1135.9
102	E6	5	96707.4	6888.65	7635.6	69825.8	932.425
103	E7	5	101773	7215.94	8497.01	73997.6	1474.65
104	E8	5	88708.5	5134.76	7672.04	67460.6	-984.975
105	E9	5	98791.6	6780.24	8589.37	71651.7	2054.62
106	E10	5	99011.5	6999.05	8660.01	70827.8	3592.03
107	E11	5	91461.6	5139.11	8452.56	67487.6	-6.66816
108	E12	5	86925.3	4654.16	8101.91	64264.4	-468.863
109	E13	5	95679.7	6786.77	8762.1	68552	3836.17
110	E14	5	96939.2	6599.27	8533.58	68941.3	3042.75
111	E15	5	97751.1	6485.04	8715.05	70256.6	2779.72
112	E16	5	97462.7	6631.97	8708.7	71326.3	2393.02
113	E17	5	94635.8	6095.42	7747.51	68785.3	1488.26
114	E18	5	98837.2	6796.06	8294.98	70482.3	1627.9
115	E19	5	99088.6	7020.89	7762.61	71484	1055.89
116	E20	5	93702.5	7121.51	7471.79	70507.6	1036.75
117	E21	5	93412	7454.25	6960.15	67311	1467.24
118	E22	5	93943.5	7635.72	6688.95	69015.8	1282.69
119	E23	5	96714.7	8731.14	6732.21	70244.6	1706.31
120	E24	5	105558	9511.05	6656.33	76245.2	916.249
121	F1	5	109258	9914.04	7022.41	78381.9	256.749
122	F2	5	94358.4	8107.83	6320.97	68834.1	311.152
123	F3	5	106485	8270.73	7768.54	78674.5	1636.18
124	F4	5	96400.6	7429.75	7610.48	72496.4	934.698
125	F5	5	102124	7344.58	8045.18	72759.4	1407.31
126	F6	5	93847.9	6537.13	7712.73	67312	1344.93
127	F7	5	97514.7	6739.89	8561.99	71078.5	1977.58
128	F8	5	96831.2	6808.34	8581.54	69455.2	2202.35
129	F9	5	96836.4	6591.84	9029.58	70402.8	3353.65
130	F10	5	6293.84	750.733	316.325	1306.4	941.082
131	F11	5	3237.44	675.33	479.746	466.473	1095.6
132	F12	5	913.86	390.259	280.212	494.871	810.971
133	F13	5	1520.65	260.337	-48.4141	9.2728	791.749
134	F14	5	271.342	386.768	-26.2487	341.114	782.505
135	F15	5	1134.96	543.149	272.168	583.49	1488.8
136	F16	5	375.566	230.751	10.7815	422.205	1096.61
137	F17	5	2318.11	553.28	413.557	925.704	939.446
138	F18	5	4164.9	586.53	381.228	1014.51	1374.66
139	F19	5	20938.9	2378.1	1586.7	1923.45	1931.72
140	F20	5	1555.04	530.532	519.764	380.097	2063.24
141	F21	5	4583.43	859.131	490.592	1115.77	2615.48
142	F22	5	25880.6	3839.16	2067.28	3010.64	3019.13
143	F23	5	4239.81	1086.97	460.788	1022.04	2741.75
144	F24	5	3129.91	1185.5	224.837	907.002	1506.76
145	G1	5	142955	12997	6891.74	77375.9	491.946
146	G2	5	131058	11036.7	7156.9	70700	575.384
147	G3	5	136404	10796.2	7864.89	74626.3	1415.17
148	G4	5	162465	14427.6	10745.5	76218.9	2269.07
149	G5	5	137496	9717.05	7630.56	68922.2	1410.82
150	G6	5	133165	9259.65	8185.96	69554.8	1377.32
151	G7	5	132362	9314.72	8171.81	69491.9	1702.81
152	G8	5	135214	10086.4	9097.94	69250.7	3265.76
153	G9	5	125851	8072.76	8768	60365.7	-90.5808
154	G10	5	105336	6184.27	7597.64	57933.1	-459.768
155	G11	5	123399	7117.98	8923.74	66187.6	-645.134
156	G12	5	120998	6872.17	8462.11	64607.1	-405.535
157	G13	5	123118	7115.24	8412.28	64601	-810.676
158	G14	5	116891	6485.35	7881.51	61701.9	-1048.86
159	G15	5	116673	6865.29	8148.52	63623.4	-121.188
160	G16	5	132171	7786.46	9137.79	70521.2	-308.619
161	G17	5	135453	9319.25	8654.47	69306.5	3077.35
162	G18	5	133157	9572.94	8207.87	69076.9	2524.75
163	G19	5	125792	8958.42	7863.1	66150.3	2211.38
164	G20	5	128517	9336.1	7776.29	69373.7	1347.67
165	G21	5	129258	9771.01	7417.76	68399.6	1521.69
166	G22	5	134294	10916.5	7192.95	68574.1	1401.45
167	G23	5	127730	10789.3	6638.53	66055	1034.84
168	G24	5	133693	12351.8	6485.98	68384.7	611.933
169	H1	5	145025	12474	6720.3	76313.3	497.972
170	H2	5	132379	11675.8	6921.05	70692.7	888.279
171	H3	5	138922	11713.2	7847.22	72470	965.82
172	H4	5	133555	10329.3	7477.62	72226.6	855.466
173	H5	5	134529	10035.2	7613.31	69668.8	655.955
174	H6	5	132531	9335.82	7925.73	69128.7	1491.52
175	H7	5	141140	10310.3	8956.96	70804.1	2841.2
176	H8	5	119575	6884.29	7598.44	63711.9	-992.516
177	H9	5	123668	7107.78	8223.08	66290.9	-1007.79
178	H10	5	118053	6861.31	8014.12	62256.2	-515.295
179	H11	5	125614	7184.5	8711.11	65708.1	-701.461
180	H12	5	121079	6991.71	8417.77	63550.9	210.347
181	H13	5	118750	6605.4	8654.99	64909.7	-247.004
182	H14	5	124148	7543.96	8845.61	65991.3	983.067
183	H15	5	113245	6662.06	8144.69	62423.7	-279.087
184	H16	5	125128	7326.93	8613.25	67352.3	-578.728
185	H17	5	132499	9259.96	8961.9	69285.3	2946.75
186	H18	5	128285	8880.73	8486.72	68505.4	2393.34
187	H19	5	128460	9147.78	8068.09	67146.9	1679.25
188	H20	5	123784	8353.91	6597.3	66434.7	623.207
189	H21	5	129022	9939.08	7542.27	67186.3	140.297
190	H22	5	129004	10438.1	7266.47	67513.1	1440.22
191	H23	5	124773	11071.6	6795.83	66794.9	1296.31
192	H24	5	122960	11791.2	5797.82	62979.8	362.666
193	I1	5	143493	12680.2	6637.75	75045.8	327.495
194	I2	5	136725	11336.5	6693.42	71762.8	601.941
195	I3	5	129840	10053.8	7135.2	69448.9	1185.34
196	I4	5	132401	9966.9	7752.5	70772.9	1113.33
197	I5	5	132688	9229.09	7815.32	69246.4	546.192
198	I6	5	132999	9529.4	8162.16	69516.6	1656.61
199	I7	5	118406	7081.06	7862.42	65183.7	-1174.96
200	I8	5	125245	9455.02	8183.08	66310	5519.86
201	I9	5	125691	7983.5	8604.95	67167.5	2524.86
202	I10	5	1314.7	159.655	79.2837	721.887	476.416
203	I11	5	862.085	234.648	2.85333	633.763	754.281
204	I12	5	1850.08	644.899	198.243	732.247	1498.36
205	I13	5	1078.29	473.313	155.452	508.099	704.193
206	I14	5	709.742	444.016	-31.934	664.498	263.253
207	I15	5	5144.03	438.455	535.063	762.352	931.226
208	I16	5	2121.24	467.746	1075.98	2383.39	14183.8
209	I17	5	1446.11	483.537	146.955	644.65	1162.03
210	I18	5	1883.64	199.528	17.2113	480.712	884.402
211	I19	5	3796.6	1163.29	249.176	1253.68	2450.19
212	I20	5	3398.03	896.413	172.969	833.488	2171.13
213	I21	5	3157.33	678.641	238.82	1144.46	1840.58
214	I22	5	9829.06	1395.19	538.329	1542.09	2101
215	I23	5	3701.21	679.266	620.007	704.228	1860.84
216	I24	5	2575.92	792.265	246.744	949.712	2719.26
217	J1	5	111068	9930.24	7010.62	76597.3	-397.086
218	J2	5	100017	8740.9	6453.14	69412.9	394.323
219	J3	5	126481	15098	15199.3	83777.2	9129.59
220	J4	5	113367	8676.8	8022.96	71052.5	940.4
221	J5	5	102131	7384.96	7752.66	67963.9	592.351
222	J6	5	100359	6995.74	7503.62	66703.7	624.723
223	J7	5	104532	7268.8	8458.79	71983.5	2554.07
224	J8	5	89295.8	5303.31	7793.39	63483.8	-553.073
225	J9	5	92761.6	5454.8	8195.55	65625.4	-1033.23
226	J10	5	88114.3	4768.85	7573.84	62041.2	-1166.9
227	J11	5	94683.2	5002.23	8714.64	65024.1	-639.996
228	J12	5	100803	6680.93	9292.34	67292.6	2873.69
229	J13	5	90857	4996.48	8437.75	63445.2	-963.6
230	J14	5	98050.9	5764.53	9200.28	64788.9	-140.905
231	J15	5	99623.6	7191.97	8270.47	66145.2	4675.13
232	J16	5	103493	7371.91	9052.61	70865	2817.26
233	J17	5	106049	7325.71	8683.94	70376.3	2676.09
234	J18	5	102226	7448.75	8569.21	68280.9	2117.4
235	J19	5	99769.4	7264.4	7865.66	66913.6	1695.26
236	J20	5	102496	7472.69	7077.06	67215	1187.51
237	J21	5	101812	7714.78	7492.92	67097.4	755.589
238	J22	5	100894	8523.21	6908.33	68892.7	1111.48
239	J23	5	99572.7	8889.37	6477.92	65338.1	1163.14
240	J24	5	94254.6	8594.08	5865.46	63092.7	694.995
241	K1	5	114350	10638.2	6797.26	77861.4	535.37
242	K2	5	106971	9146.16	6524.44	72457.9	86.8717
243	K3	5	108048	9035.01	7416.86	72572.2	591.752
244	K4	5	105739	7796.03	7505.32	73550.4	234.612
245	K5	5	100070	7395.09	7270.66	67532.7	245.321
246	K6	5	99870.8	7137.39	7964.64	67323.2	476.879
247	K7	5	99257.5	6875.93	8189.79	70444.9	1173.18
248	K8	5	98428.7	7050.59	8200.64	66642.7	1415.59
249	K9	5	100467	6848.98	8666.75	67750.9	2468.21
250	K10	5	98045.4	7077.76	8458.57	65472.3	3222.52
251	K11	5	93511.2	5365.75	8429.61	64025	-522.741
252	K12	5	92289.9	5151.27	8118.02	63355.7	-387.345
253	K13	5	100297	7362.3	8739.97	67122.9	4653.42
254	K14	5	93160	5288.38	8301.56	63964.8	-816.392
255	K15	5	99319.6	7023.37	8678.13	67173.3	3333.87
256	K16	5	108897	7493.16	9220.56	71708.5	2624.69
257	K17	5	105247	7627.51	9037.25	69665.9	2357.7
258	K18	5	102036	7555.35	8171.98	69396.5	1622.78
259	K19	5	97978	7114.01	8017.95	67409.8	1228.2
260	K20	5	97017.4	7156	7223.38	66259.5	1317.38
261	K21	5	102259	8158.29	7500.76	67417	1200.07
262	K22	5	103200	8457.75	6961.02	69416.7	897.812
263	K23	5	96382	8884.01	6510.7	65734.6	1357.29
264	K24	5	98118.9	9397.5	5857.05	65890.7	410.299
265	L1	5	114717	10669.6	6861.62	75690.4	725.936
266	L2	5	103275	9219.93	6653.39	71407.7	-597.368
267	L3	5	106253	9122.33	7201.45	73687.9	918.594
268	L4	5	101247	8075.45	7151.34	70844.6	304.925
269	L5	5	98291.2	7401.51	7122.6	68992.4	93.18
270	L6	5	101409	7320.75	7984.92	69161.4	919.18
271	L7	5	98863.9	6815.64	8265.51	69621.8	952.569
272	L8	5	97944.6	6353.24	8316.73	67778.3	713.474
273	L9	5	99745.9	6455.46	8586.92	68832.2	751.357
274	L10	5	213.031	356.855	165.125	576.953	797.229
275	L11	5	1656.26	368.521	409.805	765.273	1158.17
276	L12	5	-98.5176	308.712	55.5882	190.946	364.953
277	L13	5	2954.06	497.912	284.744	836.331	786.876
278	L14	5	-485.283	74.9147	-0.805017	184.122	515.035
279	L15	5	1892.33	256.081	84.2081	304.068	352.459
280	L16	5	993.524	518.747	402.485	760.41	500.012
281	L17	5	2261.27	497.94	-69.7233	241.738	245.8
282	L18	5	667.443	578.26	357.657	887.761	884.906
283	L19	5	3466.9	803.28	138.476	637.493	773.607
284	L20	5	1486.22	703.587	245.499	1109.93	1364.36
285	L21	5	-61.2192	715.783	275.918	549.459	1853.28
286	L22	5	3292.98	960.407	306.613	550.436	1366.52
287	L23	5	8157.82	1179.7	767.398	901.453	1651.67
288	L24	5	2173.01	661.331	173.71	657.561	1640.56
289	M1	5	4115.08	1279.96	250.547	742.366	2790.16
290	M2	5	2816.5	880.194	74.4775	558.222	2056.41
291	M3	5	2075.2	738.34	23.4057	493.725	1578.9
292	M4	5	911.751	406.396	256.444	832.949	1947.24
293	M5	5	1395.38	700.2	-45.3251	594.564	1463.81
294	M6	5	430.948	409.695	-444.29	-152.022	1302.71
295	M7	5	4211.44	728.867	402.812	1280.19	1465.02
296	M8	5	10594.8	985.58	307.492	1049.47	710.46
297	M9	5	2348.95	776.637	209.763	1053.32	1335.15
298	M10	5	410.057	222.951	-54.814	613.222	597.161
299	M11	5	88.4993	375.559	-107.948	612.648	1187.23
300	M12	5	15275.7	1904.83	1295.64	2070.69	2019.03
301	M13	5	2794.29	494.038	129.873	671.503	1570.29
302	M14	5	1683.74	574.757	413.444	897.56	1189.16
303	M15	5	219.644	289.513	131.067	380.628	660.228
304	M16	5	-589.589	161.166	226.547	299.022	1365.63
305	M17	5	949.229	447.581	73.4254	16.7853	1160.85
306	M18	5	1322.56	512.787	279.512	564.304	1681.92
307	M19	5	3984.17	714.644	345.161	747.674	1630.78
308	M20	5	2963.61	1398.74	964.344	3993.93	4176
309	M21	5	2610.74	1040.43	272.331	414.56	2436.84
310	M22	5	1342.85	738.707	233.248	697.633	2730.35
311	M23	5	2522.5	791.762	260.37	1288.61	2342.43
312	M24	5	281.478	-83.2662	-74.4904	-40.9348	1110.24
313	N1	5	4704.3	790.685	128.942	855.781	2486.39
314	N2	5	3763.49	770.445	262.064	714.141	2349.9
315	N3	5	4136.52	1205.19	291.163	598.561	3137.02
316	N4	5	4311.61	986.638	628.568	573.975	2100.69
317	N5	5	2948.38	925.918	360.661	646.091	2824.86
318	N6	5	3878.67	930.666	503.176	821.99	2440.62
319	N7	5	1939.27	858.421	146.443	204.391	2149.57
320	N8	5	563.752	368.832	134.54	-18.5813	1410.25
321	N9	5	6333.33	996.058	588.093	866.308	1421.13
322	N10	5	844.799	112.988	147.098	335.874	1276.72
323	N11	5	1021.95	238.315	303.568	502.294	1531.99
324	N12	5	1750.04	543.168	108.845	387.507	1219.19
325	N13	5	686.34	471.082	226.711	469.062	734.749
326	N14	5	2891.75	537.369	286.347	975.799	1527.36
327	N15	5	1462.07	690.561	108.703	210.837	1296.17
328	N16	5	1953.17	385.086	105.235	342.135	1096.76
329	N17	5	1837.87	16.325	84.4354	656.525	1815.32
330	N18	5	1157.73	137.172	261.738	137.791	1837.07
331	N19	5	1759.52	894.547	139.274	147.829	2013.79
332	N20	5	3629.61	965.044	482.258	780.153	1973.67
333	N21	5	1809.26	882.849	377.846	266.64	1991.31
334	N22	5	5061.67	654.045	1042.5	1560.94	3378.63
335	N23	5	6032.2	908.41	538.147	1064.04	2828.07
336	N24	5	1946.94	261.775	442.16	234.147	2035.39
337	O1	5	2483.56	768.259	177.232	844.672	1901.33
338	O2	5	4982.31	696.435	209.797	964.53	1659.08
339	O3	5	4223.82	879.897	422.43	928.06	2121.91
340	O4	5	6197.2	1135.16	643.149	1478.45	2275.92
341	O5	5	2257.58	321.292	66.5099	727.674	2396.51
342	O6	5	1237.68	423.797	171.977	151.217	1758.71
343	O7	5	8205.46	1966.24	1217.39	2255.48	2888.27
344	O8	5	1351.36	574.33	39.1587	706.367	2157.89
345	O9	5	1615.61	648.354	448.949	530.203	2070.38
346	O10	5	4056.59	890.991	335.384	622.297	1849.63
347	O11	5	2762.44	272.651	128.646	457.757	1591.88
348	O12	5	2155.53	439.75	258.59	934.635	1969.37
349	O13	5	957.559	416.46	133.793	500.826	1367.61
350	O14	5	4271.21	1036.81	590.544	1284.86	1614.38
351	O15	5	1477.44	496.022	109.462	939.299	2003.23
352	O16	5	6999.92	927.676	723.019	874.793	1965.71
353	O17	5	3542.78	694.877	339.039	426.149	571.086
354	O18	5	1467.18	522.378	449.834	889.393	1595.9
355	O19	5	3170.69	910.621	241.016	770.215	2283.03
356	O20	5	2468.82	834.141	347.127	390.633	2085.39
357	O21	5	3622.12	880.507	225.355	477.367	2922.75
358	O22	5	4116.5	291.96	202.011	299.534	2085.77
359	O23	5	7400.51	995.521	314.462	931.588	2490.59
360	O24	5	1419.17	535.069	219.555	369.116	865.778
361	P1	5	10386.5	2349.71	92.5323	1470.07	6161.79
362	P2	5	7093.72	1886.47	271.407	1647.33	5019.55
363	P3	5	7683.5	1834.33	470.794	1745.21	4514.18
364	P4	5	5911.05	1921.98	680.851	1827.42	5290.29
365	P5	5	5501.82	1694.05	-126.768	1644.39	5350.21
366	P6	5	7477.83	2222.83	366.309	1994.99	6238.48
367	P7	5	5609.65	2354.71	197.178	936.054	6521.1
368	P8	5	2604.17	1219.84	74.2793	1730.52	5871.62
369	P9	5	4621.92	1584.51	190.622	1904.74	5123.9
370	P10	5	2715.16	1348.68	9.81286	1046.34	4794.02
371	P11	5	3601.75	939.873	-166.91	882.929	4164.44
372	P12	5	4059.5	987.241	346.877	1539.11	4248.28
373	P13	5	1918.11	741.915	49.1433	793.563	4109.38
374	P14	5	1713.02	829.182	409.514	804.698	3990.2
375	P15	5	9883.32	1814.09	756.527	1291.13	3534.45
376	P16	5	1991	1217.93	167.324	1220.68	3584.92
377	P17	5	1719.86	734.566	218.786	1124.43	3503.24
378	P18	5	803.31	861.427	315.825	972.509	4045.08
379	P19	5	126519	14929.4	10005.7	11517.3	5811.68
380	P20	5	1220.65	1011.22	162.619	268.585	2298.73
381	P21	5	1210.65	472.595	159.5	491.78	2487.59
382	P22	5	19915.3	1979.42	968.079	1540.16	3344.74
383	P23	5	2607.89	331.914	263.175	490.126	2448.94
384	P24	5	123.547	310.202	139.255	-269.874	1513.71
1	A1	6	88615.5	9113.17	5675.12	78274.9	-7.85553
2	A2	6	83424.4	8127.56	5895.3	71738.8	-169.764
3	A3	6	87527	8143.01	6780.82	74201.7	549.274
4	A4	6	86711.6	7315.89	6153.91	72945.7	-633.947
5	A5	6	90797.9	6943.59	6834.4	72087.5	126.729
6	A6	6	84866.1	6687.35	7074.83	72093.6	494.87
7	A7	6	78737.7	5733.71	6704.45	69106.6	15.8303
8	A8	6	82798.6	5985.79	7499.03	71286.5	-292.337
9	A9	6	86154.5	5831.32	7989.05	74279.3	-357.367
10	A10	6	79247.3	5253.09	7362.63	68668.9	-571.193
11	A11	6	87360.3	5595.43	8201.03	73871.7	218.944
12	A12	6	83807.9	5325.06	8064.44	72175.4	435.277
13	A13	6	78536.2	5288.85	7411.65	69413.4	-116.567
14	A14	6	81837	5735.14	7766.8	71961.6	-84.8564
15	A15	6	84704.9	5702.91	7733.47	71963.3	-13.3777
16	A16	6	81302.6	5394.73	7796.1	71575.8	195.353
17	A17	6	77940.4	5385.31	6967.27	68259.5	-369.95
18	A18	6	83496.3	5995.92	7226.34	72983	354.951
19	A19	6	94498	9122.23	8441.48	72539.7	578.904
20	A20	6	84742.5	7092.83	7465.89	72667.6	359.599
21	A21	6	85485.5	7100.48	6886.27	71279	1146.47
22	A22	6	79752.2	7888.37	6315.93	68378.4	850.964
23	A23	6	83659.7	8172.8	6063.32	66936	1329.83
24	A24	6	80454.2	8545.61	5181.76	65207.4	847.341
25	B1	6	91335.2	9438.23	6017.19	74639.1	2333.7
26	B2	6	88132.8	8654.13	6370.14	72345.1	1363.5
27	B3	6	94630.9	8696.19	7112.79	77614.2	1330.49
28	B4	6	88429.1	7654.64	7107.46	73143.4	1080.24
29	B5	6	90485.8	7196.92	6796.64	72077	1021.89
30	B6	6	86358.8	6372.52	7164.34	72072.5	832.61
31	B7	6	86938	6281.92	7551.85	75112	231.698
32	B8	6	86889.4	6169.09	8108.84	72814.3	240.282
33	B9	6	84500.2	5327.68	7922.17	72364.8	83.3212
34	B10	6	86036.2	5880.7	8294.68	71426.5	543.549
[truncated: 15,326 more rows]

## Sheet: Amplification Data
Block Type	384-Well Block
Calibration Background is expired	No
Calibration Background performed on	12-21-2022
Calibration Pure Dye ABY is expired	No
Calibration Pure Dye ABY performed on	12-21-2022
Calibration Pure Dye CY5 is expired	No
Calibration Pure Dye CY5 performed on	12-21-2022
Calibration Pure Dye FAM is expired	No
Calibration Pure Dye FAM performed on	12-21-2022
Calibration Pure Dye JUN is expired	No
Calibration Pure Dye JUN performed on	12-21-2022
Calibration Pure Dye MUSTANG PURPLE is expired	No
Calibration Pure Dye MUSTANG PURPLE performed on	12-21-2022
Calibration Pure Dye NED is expired	No
Calibration Pure Dye NED performed on	12-21-2022
Calibration Pure Dye ROX is expired	No
Calibration Pure Dye ROX performed on	12-21-2022
Calibration Pure Dye SYBR is expired	No
Calibration Pure Dye SYBR performed on	12-21-2022
Calibration Pure Dye TAMRA is expired	No
Calibration Pure Dye TAMRA performed on	12-21-2022
Calibration Pure Dye VIC is expired	No
Calibration Pure Dye VIC performed on	12-21-2022
Calibration ROI is expired	No
Calibration ROI performed on	12-21-2022
Calibration Uniformity is expired	No
Calibration Uniformity performed on	12-21-2022
Chemistry	TAQMAN
Date Created	2023-03-06 11:10:00 AM CST
Experiment Barcode
Experiment Comment
Experiment File Name	L:\O'Donnell Lab\Hari Shankar\03_03_23_KLNshTumors_shControl_T11bsh2_T11bsh3_Taqman.eds
Experiment Name	03_03_23_KLNshTumors_shControl_T11bsh2_T11bsh3_Taqman
Experiment Run End Time	2023-03-03 20:12:47 PM CST
Experiment Type	Standard Curve
Instrument Name	272530090
Instrument Serial Number	272530090
Instrument Type	QuantStudio™ 5 System
Passive Reference	ROX
Post-read Stage/Step
Pre-read Stage/Step
Quantification Cycle Method	Ct
Signal Smoothing On	true
Stage/ Cycle where Ct Analysis is performed	Stage2, Step2
User Name
Well	Well Position	Cycle	Target Name	Rn	Delta Rn
1	A1	1	mT11b_I	1.02627	-0.000116772
1	A1	2	mT11b_I	1.02599	-0.00316537
1	A1	3	mT11b_I	1.02798	-0.00393611
1	A1	4	mT11b_I	1.03691	0.00223064
1	A1	5	mT11b_I	1.04278	0.00533206
1	A1	6	mT11b_I	1.04675	0.00654042
1	A1	7	mT11b_I	1.05174	0.00876612
1	A1	8	mT11b_I	1.05007	0.00432981
1	A1	9	mT11b_I	1.04504	-0.0034682
1	A1	10	mT11b_I	1.04378	-0.0074874
1	A1	11	mT11b_I	1.04633	-0.00770239
1	A1	12	mT11b_I	1.04821	-0.00858686
1	A1	13	mT11b_I	1.05694	-0.00262455
1	A1	14	mT11b_I	1.06231	-2.358e-05
1	A1	15	mT11b_I	1.06486	-0.000238691
1	A1	16	mT11b_I	1.07052	0.00265792
1	A1	17	mT11b_I	1.06689	-0.00374082
1	A1	18	mT11b_I	1.06504	-0.00835451
1	A1	19	mT11b_I	1.07232	-0.00383642
1	A1	20	mT11b_I	1.08471	0.00578586
1	A1	21	mT11b_I	1.09604	0.0143567
1	A1	22	mT11b_I	1.1029	0.0184528
1	A1	23	mT11b_I	1.12293	0.0357139
1	A1	24	mT11b_I	1.16153	0.0715497
1	A1	25	mT11b_I	1.25725	0.164505
1	A1	26	mT11b_I	1.41447	0.318958
1	A1	27	mT11b_I	1.71342	0.615149
1	A1	28	mT11b_I	2.24145	1.14041
1	A1	29	mT11b_I	3.02031	1.91651
1	A1	30	mT11b_I	3.93485	2.82828
1	A1	31	mT11b_I	4.8645	3.75516
1	A1	32	mT11b_I	5.69078	4.57868
1	A1	33	mT11b_I	6.37932	5.26446
1	A1	34	mT11b_I	6.94272	5.82509
1	A1	35	mT11b_I	7.39608	6.27569
1	A1	36	mT11b_I	7.76427	6.64111
1	A1	37	mT11b_I	8.04537	6.91945
1	A1	38	mT11b_I	8.24708	7.11839
1	A1	39	mT11b_I	8.39748	7.26603
1	A1	40	mT11b_I	8.51335	7.37913
1	A1	41	mT11b_I	8.6189	7.48191
1	A1	42	mT11b_I	8.68942	7.54967
1	A1	43	mT11b_I	8.71451	7.57199
1	A1	44	mT11b_I	8.74103	7.59575
1	A1	45	mT11b_I	8.76466	7.61662
2	A2	1	mT11b_I	1.06649	0.00522999
2	A2	2	mT11b_I	1.06418	-0.000480478
2	A2	3	mT11b_I	1.06488	-0.00318187
2	A2	4	mT11b_I	1.07353	0.00206192
2	A2	5	mT11b_I	1.07663	0.00176117
2	A2	6	mT11b_I	1.0784	0.000128486
2	A2	7	mT11b_I	1.0823	0.0006225
2	A2	8	mT11b_I	1.08682	0.00173235
2	A2	9	mT11b_I	1.09057	0.00208462
2	A2	10	mT11b_I	1.09143	-0.000456549
2	A2	11	mT11b_I	1.09428	-0.00101372
2	A2	12	mT11b_I	1.0997	0.00100271
2	A2	13	mT11b_I	1.10257	0.000464137
2	A2	14	mT11b_I	1.10454	-0.000966126
2	A2	15	mT11b_I	1.10699	-0.00192229
2	A2	16	mT11b_I	1.10531	-0.00700143
2	A2	17	mT11b_I	1.11448	-0.00123765
2	A2	18	mT11b_I	1.117	-0.00212313
2	A2	19	mT11b_I	1.12164	-0.000886916
2	A2	20	mT11b_I	1.13061	0.00468339
2	A2	21	mT11b_I	1.13358	0.0042484
2	A2	22	mT11b_I	1.14228	0.00954524
2	A2	23	mT11b_I	1.15773	0.0215925
2	A2	24	mT11b_I	1.20742	0.067875
2	A2	25	mT11b_I	1.28387	0.140919
2	A2	26	mT11b_I	1.4393	0.292947
2	A2	27	mT11b_I	1.72624	0.576489
2	A2	28	mT11b_I	2.22871	1.07555
2	A2	29	mT11b_I	2.97466	1.8181
2	A2	30	mT11b_I	3.88212	2.72215
2	A2	31	mT11b_I	4.80102	3.63765
2	A2	32	mT11b_I	5.62194	4.45517
2	A2	33	mT11b_I	6.33266	5.16249
2	A2	34	mT11b_I	6.9178	5.74422
2	A2	35	mT11b_I	7.37613	6.19914
2	A2	36	mT11b_I	7.70268	6.5223
2	A2	37	mT11b_I	7.97677	6.79298
2	A2	38	mT11b_I	8.23609	7.04889
2	A2	39	mT11b_I	8.41323	7.22263
2	A2	40	mT11b_I	8.50246	7.30845
2	A2	41	mT11b_I	8.5921	7.3947
2	A2	42	mT11b_I	8.64931	7.4485
2	A2	43	mT11b_I	8.69816	7.49394
2	A2	44	mT11b_I	8.7563	7.54869
2	A2	45	mT11b_I	8.79499	7.58397
3	A3	1	mT11b_I	1.07359	-0.00452633
3	A3	2	mT11b_I	1.07285	-0.00866448
3	A3	3	mT11b_I	1.08171	-0.00321736
3	A3	4	mT11b_I	1.09161	0.00328464
3	A3	5	mT11b_I	1.09307	0.00133493
3	A3	6	mT11b_I	1.09641	0.00126945
3	A3	7	mT11b_I	1.09882	0.000274257
3	A3	8	mT11b_I	1.09732	-0.00463339
3	A3	9	mT11b_I	1.10213	-0.00322282
3	A3	10	mT11b_I	1.10397	-0.00479618
3	A3	11	mT11b_I	1.11572	0.00354856
3	A3	12	mT11b_I	1.12036	0.0047883
3	A3	13	mT11b_I	1.1253	0.00632523
3	A3	14	mT11b_I	1.12188	-0.000501088
3	A3	15	mT11b_I	1.12881	0.00301662
3	A3	16	mT11b_I	1.13306	0.00386607
3	A3	17	mT11b_I	1.1293	-0.00330178
3	A3	18	mT11b_I	1.12773	-0.0082757
3	A3	19	mT11b_I	1.13246	-0.00694667
3	A3	20	mT11b_I	1.14114	-0.00167778
3	A3	21	mT11b_I	1.15509	0.0088647
3	A3	22	mT11b_I	1.15899	0.00936368
3	A3	23	mT11b_I	1.18284	0.0298047
3	A3	24	mT11b_I	1.22776	0.0713219
3	A3	25	mT11b_I	1.30084	0.140996
3	A3	26	mT11b_I	1.44614	0.282894
3	A3	27	mT11b_I	1.7363	0.569641
3	A3	28	mT11b_I	2.23681	1.06675
3	A3	29	mT11b_I	2.97445	1.80099
3	A3	30	mT11b_I	3.86076	2.68389
3	A3	31	mT11b_I	4.75149	3.57121
3	A3	32	mT11b_I	5.57175	4.38807
3	A3	33	mT11b_I	6.26778	5.08069
3	A3	34	mT11b_I	6.8184	5.6279
3	A3	35	mT11b_I	7.25902	6.06512
3	A3	36	mT11b_I	7.61044	6.41314
3	A3	37	mT11b_I	7.88363	6.68292
3	A3	38	mT11b_I	8.09022	6.8861
3	A3	39	mT11b_I	8.24031	7.03279
3	A3	40	mT11b_I	8.37945	7.16853
3	A3	41	mT11b_I	8.47762	7.26329
3	A3	42	mT11b_I	8.53215	7.31441
3	A3	43	mT11b_I	8.58092	7.35978
3	A3	44	mT11b_I	8.63376	7.40922
3	A3	45	mT11b_I	8.64903	7.42108
4	A4	1	mT11b_I	1.09185	-0.00257397
4	A4	2	mT11b_I	1.09329	-0.00534184
4	A4	3	mT11b_I	1.09597	-0.00686791
4	A4	4	mT11b_I	1.10427	-0.00277946
4	A4	5	mT11b_I	1.10566	-0.00559477
4	A4	6	mT11b_I	1.11054	-0.00492787
4	A4	7	mT11b_I	1.12428	0.00460583
4	A4	8	mT11b_I	1.13233	0.00843762
4	A4	9	mT11b_I	1.13385	0.00575272
4	A4	10	mT11b_I	1.13398	0.00167188
4	A4	11	mT11b_I	1.13632	-0.000194654
4	A4	12	mT11b_I	1.14784	0.00711686
4	A4	13	mT11b_I	1.15383	0.00889122
4	A4	14	mT11b_I	1.15212	0.00297479
4	A4	15	mT11b_I	1.15088	-0.00247803
4	A4	16	mT11b_I	1.14964	-0.00792453
4	A4	17	mT11b_I	1.15935	-0.0024194
4	A4	18	mT11b_I	1.16152	-0.0044595
4	A4	19	mT11b_I	1.1682	-0.00199313
4	A4	20	mT11b_I	1.17459	0.000188334
4	A4	21	mT11b_I	1.18666	0.00805071
4	A4	22	mT11b_I	1.20014	0.0173155
4	A4	23	mT11b_I	1.22901	0.0419768
4	A4	24	mT11b_I	1.26786	0.0766231
4	A4	25	mT11b_I	1.36341	0.167964
4	A4	26	mT11b_I	1.5605	0.360842
4	A4	27	mT11b_I	1.90963	0.705757
4	A4	28	mT11b_I	2.46908	1.26101
4	A4	29	mT11b_I	3.25399	2.0417
4	A4	30	mT11b_I	4.13629	2.91979
4	A4	31	mT11b_I	4.97931	3.7586
4	A4	32	mT11b_I	5.69621	4.47129
4	A4	33	mT11b_I	6.29877	5.06964
4	A4	34	mT11b_I	6.81962	5.58628
4	A4	35	mT11b_I	7.22819	5.99064
4	A4	36	mT11b_I	7.52598	6.28422
4	A4	37	mT11b_I	7.79125	6.54529
4	A4	38	mT11b_I	7.99325	6.74308
4	A4	39	mT11b_I	8.13496	6.88057
4	A4	40	mT11b_I	8.19048	6.93188
4	A4	41	mT11b_I	8.24684	6.98404
4	A4	42	mT11b_I	8.31706	7.05005
4	A4	43	mT11b_I	8.39914	7.12791
4	A4	44	mT11b_I	8.41313	7.1377
4	A4	45	mT11b_I	8.43108	7.15144
5	A5	1	mT11b_I	1.15141	0.00236914
5	A5	2	mT11b_I	1.15347	0.00060825
5	A5	3	mT11b_I	1.1568	0.000119321
5	A5	4	mT11b_I	1.159	-0.00150961
5	A5	5	mT11b_I	1.16466	0.000335823
5	A5	6	mT11b_I	1.16607	-0.00207977
5	A5	7	mT11b_I	1.1682	-0.00376889
5	A5	8	mT11b_I	1.1796	0.00380204
5	A5	9	mT11b_I	1.18662	0.00700192
5	A5	10	mT11b_I	1.18482	0.00138461
5	A5	11	mT11b_I	1.18953	0.00227219
5	A5	12	mT11b_I	1.18934	-0.00173937
5	A5	13	mT11b_I	1.18889	-0.00600974
5	A5	14	mT11b_I	1.19313	-0.00559661
5	A5	15	mT11b_I	1.20324	0.000698307
5	A5	16	mT11b_I	1.21142	0.00504963
5	A5	17	mT11b_I	1.21241	0.00221908
5	A5	18	mT11b_I	1.21367	-0.000346834
5	A5	19	mT11b_I	1.216	-0.00183211
5	A5	20	mT11b_I	1.23007	0.00841125
5	A5	21	mT11b_I	1.24297	0.0174948
5	A5	22	mT11b_I	1.25	0.0207019
5	A5	23	mT11b_I	1.26957	0.0364516
5	A5	24	mT11b_I	1.32043	0.0834875
5	A5	25	mT11b_I	1.42363	0.182865
5	A5	26	mT11b_I	1.62817	0.383586
5	A5	27	mT11b_I	1.99758	0.749174
5	A5	28	mT11b_I	2.60157	1.34933
5	A5	29	mT11b_I	3.42746	2.1714
5	A5	30	mT11b_I	4.35009	3.09021
5	A5	31	mT11b_I	5.22232	3.95862
5	A5	32	mT11b_I	5.98188	4.71436
5	A5	33	mT11b_I	6.64757	5.37623
5	A5	34	mT11b_I	7.19054	5.91538
5	A5	35	mT11b_I	7.62687	6.34789
5	A5	36	mT11b_I	7.9502	6.66739
5	A5	37	mT11b_I	8.20929	6.92266
5	A5	38	mT11b_I	8.38687	7.09642
5	A5	39	mT11b_I	8.52433	7.23006
5	A5	40	mT11b_I	8.63466	7.33657
5	A5	41	mT11b_I	8.74217	7.44025
5	A5	42	mT11b_I	8.80436	7.49863
5	A5	43	mT11b_I	8.85358	7.54402
5	A5	44	mT11b_I	8.89359	7.58021
5	A5	45	mT11b_I	8.9226	7.6054
6	A6	1	mT11b_I	1.07985	0.00713858
6	A6	2	mT11b_I	1.07994	0.00293411
6	A6	3	mT11b_I	1.07948	-0.00181443
6	A6	4	mT11b_I	1.08547	-0.000123281
6	A6	5	mT11b_I	1.08894	-0.000945423
6	A6	6	mT11b_I	1.09527	0.00109262
6	A6	7	mT11b_I	1.10312	0.00465369
6	A6	8	mT11b_I	1.10452	0.00175456
6	A6	9	mT11b_I	1.10641	-0.000647936
6	A6	10	mT11b_I	1.10615	-0.0052061
6	A6	11	mT11b_I	1.11194	-0.00370103
6	A6	12	mT11b_I	1.11419	-0.00574519
6	A6	13	mT11b_I	1.12369	-0.000539277
6	A6	14	mT11b_I	1.13508	0.00654871
6	A6	15	mT11b_I	1.13959	0.00677299
6	A6	16	mT11b_I	1.14176	0.0046442
6	A6	17	mT11b_I	1.14748	0.00606951
6	A6	18	mT11b_I	1.14096	-0.00474523
6	A6	19	mT11b_I	1.14193	-0.00806839
6	A6	20	mT11b_I	1.15229	-0.00200202
6	A6	21	mT11b_I	1.16689	0.00831106
6	A6	22	mT11b_I	1.18158	0.0187084
6	A6	23	mT11b_I	1.1962	0.0290334
6	A6	24	mT11b_I	1.24522	0.0737579
6	A6	25	mT11b_I	1.34938	0.173624
6	A6	26	mT11b_I	1.54559	0.365543
6	A6	27	mT11b_I	1.8985	0.714152
6	A6	28	mT11b_I	2.47324	1.2846
6	A6	29	mT11b_I	3.26523	2.0723
6	A6	30	mT11b_I	4.14253	2.9453
6	A6	31	mT11b_I	4.97449	3.77298
6	A6	32	mT11b_I	5.69345	4.48764
6	A6	33	mT11b_I	6.30988	5.09977
6	A6	34	mT11b_I	6.81378	5.59939
6	A6	35	mT11b_I	7.22339	6.0047
6	A6	36	mT11b_I	7.54121	6.31822
6	A6	37	mT11b_I	7.77921	6.55193
6	A6	38	mT11b_I	7.97242	6.74085
6	A6	39	mT11b_I	8.14792	6.91205
6	A6	40	mT11b_I	8.24692	7.00676
6	A6	41	mT11b_I	8.30462	7.06017
6	A6	42	mT11b_I	8.35496	7.10622
6	A6	43	mT11b_I	8.40108	7.14804
6	A6	44	mT11b_I	8.42659	7.16925
6	A6	45	mT11b_I	8.45893	7.1973
7	A7	1	mT11b_I	1.0368	0.0109238
7	A7	2	mT11b_I	1.03647	0.00643301
7	A7	3	mT11b_I	1.03878	0.00458389
7	A7	4	mT11b_I	1.04196	0.00361143
7	A7	5	mT11b_I	1.04996	0.00745372
7	A7	6	mT11b_I	1.05468	0.0080094
7	A7	7	mT11b_I	1.05377	0.00294235
7	A7	8	mT11b_I	1.05231	-0.00268249
7	A7	9	mT11b_I	1.05579	-0.00336277
7	A7	10	mT11b_I	1.05651	-0.00679773
7	A7	11	mT11b_I	1.06116	-0.00631262
7	A7	12	mT11b_I	1.06853	-0.00309713
7	A7	13	mT11b_I	1.06404	-0.011746
7	A7	14	mT11b_I	1.0643	-0.0156418
7	A7	15	mT11b_I	1.07839	-0.00571314
7	A7	16	mT11b_I	1.09004	0.00177719
7	A7	17	mT11b_I	1.09834	0.00591797
7	A7	18	mT11b_I	1.10005	0.00346744
7	A7	19	mT11b_I	1.10228	0.00154059
7	A7	20	mT11b_I	1.1131	0.00820087
7	A7	21	mT11b_I	1.11691	0.00784877
7	A7	22	mT11b_I	1.12715	0.0139292
7	A7	23	mT11b_I	1.14806	0.0306764
7	A7	24	mT11b_I	1.18293	0.0613878
7	A7	25	mT11b_I	1.25318	0.127474
7	A7	26	mT11b_I	1.38742	0.257556
7	A7	27	mT11b_I	1.65656	0.522535
7	A7	28	mT11b_I	2.13658	0.998398
7	A7	29	mT11b_I	2.8332	1.69086
7	A7	30	mT11b_I	3.68307	2.53657
7	A7	31	mT11b_I	4.55033	3.39967
7	A7	32	mT11b_I	5.33202	4.1772
7	A7	33	mT11b_I	6.00594	4.84696
7	A7	34	mT11b_I	6.56395	5.40081
7	A7	35	mT11b_I	6.9867	5.8194
7	A7	36	mT11b_I	7.34906	6.1776
7	A7	37	mT11b_I	7.63792	6.4623
7	A7	38	mT11b_I	7.82713	6.64735
7	A7	39	mT11b_I	7.96399	6.78005
7	A7	40	mT11b_I	8.08567	6.89757
7	A7	41	mT11b_I	8.20983	7.01758
7	A7	42	mT11b_I	8.26461	7.0682
7	A7	43	mT11b_I	8.29816	7.09759
7	A7	44	mT11b_I	8.35069	7.14596
7	A7	45	mT11b_I	8.37461	7.16572
8	A8	1	mT11b_I	1.05812	0.00341602
8	A8	2	mT11b_I	1.05658	-0.00210559
8	A8	3	mT11b_I	1.06071	-0.001947
8	A8	4	mT11b_I	1.0703	0.00366196
8	A8	5	mT11b_I	1.07291	0.00229694
8	A8	6	mT11b_I	1.07734	0.00274258
8	A8	7	mT11b_I	1.07984	0.00126729
8	A8	8	mT11b_I	1.08486	0.00230291
8	A8	9	mT11b_I	1.09152	0.00498647
8	A8	10	mT11b_I	1.08836	-0.00215412
8	A8	11	mT11b_I	1.08487	-0.00961873
8	A8	12	mT11b_I	1.0896	-0.00887375
8	A8	13	mT11b_I	1.10066	-0.00178457
8	A8	14	mT11b_I	1.10855	0.00212769
8	A8	15	mT11b_I	1.10875	-0.00164989
8	A8	16	mT11b_I	1.10875	-0.00563609
8	A8	17	mT11b_I	1.11885	0.000487258
8	A8	18	mT11b_I	1.12642	0.00407407
8	A8	19	mT11b_I	1.12903	0.00270595
8	A8	20	mT11b_I	1.13531	0.00501102
8	A8	21	mT11b_I	1.14858	0.0142985
8	A8	22	mT11b_I	1.15719	0.0189388
8	A8	23	mT11b_I	1.16927	0.0270382
8	A8	24	mT11b_I	1.20234	0.0561272
8	A8	25	mT11b_I	1.27916	0.128966
8	A8	26	mT11b_I	1.42617	0.271997
8	A8	27	mT11b_I	1.70124	0.543087
8	A8	28	mT11b_I	2.1833	1.02118
8	A8	29	mT11b_I	2.90034	1.73423
8	A8	30	mT11b_I	3.77159	2.60151
8	A8	31	mT11b_I	4.64483	3.47076
8	A8	32	mT11b_I	5.43115	4.25311
8	A8	33	mT11b_I	6.10952	4.92749
8	A8	34	mT11b_I	6.70127	5.51527
8	A8	35	mT11b_I	7.1549	5.96492
8	A8	36	mT11b_I	7.46141	6.26746
8	A8	37	mT11b_I	7.75088	6.55294
8	A8	38	mT11b_I	7.98574	6.78382
8	A8	39	mT11b_I	8.16046	6.95456
8	A8	40	mT11b_I	8.26882	7.05895
8	A8	41	mT11b_I	8.35313	7.13928
8	A8	42	mT11b_I	8.44453	7.2267
8	A8	43	mT11b_I	8.50845	7.28664
8	A8	44	mT11b_I	8.54304	7.31726
8	A8	45	mT11b_I	8.57263	7.34287
9	A9	1	mT11b_I	1.04321	-0.0121128
9	A9	2	mT11b_I	1.04621	-0.012482
9	A9	3	mT11b_I	1.05238	-0.00966653
9	A9	4	mT11b_I	1.0639	-0.00151837
9	A9	5	mT11b_I	1.07004	0.00126477
9	A9	6	mT11b_I	1.07288	0.00073986
9	A9	7	mT11b_I	1.07304	-0.00246774
9	A9	8	mT11b_I	1.07995	0.0010849
9	A9	9	mT11b_I	1.08231	8.29152e-05
9	A9	10	mT11b_I	1.08775	0.0021551
9	A9	11	mT11b_I	1.09564	0.0066781
9	A9	12	mT11b_I	1.10168	0.00935694
9	A9	13	mT11b_I	1.10373	0.00804226
9	A9	14	mT11b_I	1.10024	0.0011958
9	A9	15	mT11b_I	1.09938	-0.00303127
9	A9	16	mT11b_I	1.10497	-0.000804477
9	A9	17	mT11b_I	1.10658	-0.00256011
9	A9	18	mT11b_I	1.10622	-0.00627542
9	A9	19	mT11b_I	1.11193	-0.00392953
9	A9	20	mT11b_I	1.11888	-0.000347206
9	A9	21	mT11b_I	1.12773	0.00513579
9	A9	22	mT11b_I	1.13898	0.0130268
9	A9	23	mT11b_I	1.15319	0.0238777
9	A9	24	mT11b_I	1.18869	0.0560122
9	A9	25	mT11b_I	1.2702	0.134161
9	A9	26	mT11b_I	1.41435	0.274949
9	A9	27	mT11b_I	1.68749	0.544717
9	A9	28	mT11b_I	2.15788	1.01174
9	A9	29	mT11b_I	2.85148	1.70198
9	A9	30	mT11b_I	3.70337	2.55051
9	A9	31	mT11b_I	4.55658	3.40036
9	A9	32	mT11b_I	5.3383	4.17872
9	A9	33	mT11b_I	6.00907	4.84612
9	A9	34	mT11b_I	6.56756	5.40125
9	A9	35	mT11b_I	7.01595	5.84627
9	A9	36	mT11b_I	7.38107	6.20803
9	A9	37	mT11b_I	7.65152	6.47512
9	A9	38	mT11b_I	7.8719	6.69214
9	A9	39	mT11b_I	8.03912	6.856
9	A9	40	mT11b_I	8.15656	6.97007
9	A9	41	mT11b_I	8.22979	7.03994
9	A9	42	mT11b_I	8.29667	7.10345
9	A9	43	mT11b_I	8.36706	7.17048
9	A9	44	mT11b_I	8.39513	7.19519
9	A9	45	mT11b_I	8.42879	7.22549
10	A10	1	mT11b_I	1.0512	0.00108665
10	A10	2	mT11b_I	1.05483	-0.000742354
10	A10	3	mT11b_I	1.06167	0.000629051
10	A10	4	mT11b_I	1.07383	0.00732208
10	A10	5	mT11b_I	1.07621	0.00423613
10	A10	6	mT11b_I	1.07776	0.00031929
10	A10	7	mT11b_I	1.08294	2.48645e-05
10	A10	8	mT11b_I	1.08934	0.000959367
10	A10	9	mT11b_I	1.09159	-0.00225879
10	A10	10	mT11b_I	1.09226	-0.00705515
10	A10	11	mT11b_I	1.1012	-0.00357529
10	A10	12	mT11b_I	1.11266	0.00241261
10	A10	13	mT11b_I	1.11344	-0.00227062
10	A10	14	mT11b_I	1.12062	-0.000558039
10	A10	15	mT11b_I	1.12213	-0.00451231
10	A10	16	mT11b_I	1.12877	-0.00334594
10	A10	17	mT11b_I	1.13282	-0.00476225
10	A10	18	mT11b_I	1.13519	-0.0078594
10	A10	19	mT11b_I	1.14686	-0.00165335
10	A10	20	mT11b_I	1.16336	0.00937461
10	A10	21	mT11b_I	1.17202	0.0125731
10	A10	22	mT11b_I	1.1848	0.0198822
10	A10	23	mT11b_I	1.21232	0.0419431
10	A10	24	mT11b_I	1.27757	0.101724
10	A10	25	mT11b_I	1.40645	0.22513
10	A10	26	mT11b_I	1.65242	0.465641
10	A10	27	mT11b_I	2.09815	0.905905
10	A10	28	mT11b_I	2.78478	1.58706
10	A10	29	mT11b_I	3.6547	2.45152
10	A10	30	mT11b_I	4.57022	3.36157
10	A10	31	mT11b_I	5.4192	4.20508
10	A10	32	mT11b_I	6.15389	4.93431
10	A10	33	mT11b_I	6.77265	5.5476
10	A10	34	mT11b_I	7.26212	6.0316
10	A10	35	mT11b_I	7.64327	6.40728
10	A10	36	mT11b_I	7.93786	6.69641
10	A10	37	mT11b_I	8.17849	6.93157
10	A10	38	mT11b_I	8.36688	7.11449
10	A10	39	mT11b_I	8.49954	7.24169
10	A10	40	mT11b_I	8.58462	7.3213
10	A10	41	mT11b_I	8.68061	7.41182
10	A10	42	mT11b_I	8.75855	7.48429
10	A10	43	mT11b_I	8.81214	7.53242
10	A10	44	mT11b_I	8.81064	7.52545
10	A10	45	mT11b_I	8.83506	7.54441
11	A11	1	mT11b_I	1.06769	-0.00826474
11	A11	2	mT11b_I	1.07347	-0.00712543
11	A11	3	mT11b_I	1.08321	-0.00202552
11	A11	4	mT11b_I	1.09159	0.00171959
11	A11	5	mT11b_I	1.09905	0.00454451
11	A11	6	mT11b_I	1.10074	0.00159888
11	A11	7	mT11b_I	1.1043	0.000521009
11	A11	8	mT11b_I	1.10554	-0.00287715
11	A11	9	mT11b_I	1.11085	-0.00220836
11	A11	10	mT11b_I	1.11429	-0.0034009
11	A11	11	mT11b_I	1.12478	0.00245003
11	A11	12	mT11b_I	1.13047	0.00350697
11	A11	13	mT11b_I	1.13015	-0.00145164
11	A11	14	mT11b_I	1.13049	-0.00575245
11	A11	15	mT11b_I	1.13924	-0.00163756
11	A11	16	mT11b_I	1.14345	-0.00206597
11	A11	17	mT11b_I	1.15108	0.000925729
11	A11	18	mT11b_I	1.1593	0.00451395
11	A11	19	mT11b_I	1.16107	0.00163889
11	A11	20	mT11b_I	1.16861	0.00454285
11	A11	21	mT11b_I	1.19005	0.021346
11	A11	22	mT11b_I	1.20698	0.0336421
11	A11	23	mT11b_I	1.24824	0.070266
11	A11	24	mT11b_I	1.3158	0.133185
11	A11	25	mT11b_I	1.44196	0.254715
11	A11	26	mT11b_I	1.69203	0.500139
11	A11	27	mT11b_I	2.13303	0.936501
11	A11	28	mT11b_I	2.78781	1.58665
11	A11	29	mT11b_I	3.62319	2.41739
11	A11	30	mT11b_I	4.50201	3.29158
11	A11	31	mT11b_I	5.29686	4.08179
11	A11	32	mT11b_I	6.00019	4.78048
11	A11	33	mT11b_I	6.61007	5.38572
11	A11	34	mT11b_I	7.0887	5.85971
11	A11	35	mT11b_I	7.45933	6.2257
11	A11	36	mT11b_I	7.75235	6.51409
11	A11	37	mT11b_I	7.99372	6.75082
11	A11	38	mT11b_I	8.17508	6.92755
11	A11	39	mT11b_I	8.29423	7.04206
11	A11	40	mT11b_I	8.39314	7.13633
11	A11	41	mT11b_I	8.50832	7.24688
11	A11	42	mT11b_I	8.5857	7.31962
11	A11	43	mT11b_I	8.62246	7.35174
11	A11	44	mT11b_I	8.63222	7.35686
11	A11	45	mT11b_I	8.68587	7.40588
12	A12	1	mT11b_I	1.05891	0.00483714
12	A12	2	mT11b_I	1.06471	0.00482463
12	A12	3	mT11b_I	1.06859	0.0028957
12	A12	4	mT11b_I	1.06876	-0.00273968
12	A12	5	mT11b_I	1.07257	-0.00474108
12	A12	6	mT11b_I	1.08207	-0.00105882
12	A12	7	mT11b_I	1.09113	0.00219357
12	A12	8	mT11b_I	1.09299	-0.00176537
12	A12	9	mT11b_I	1.09921	-0.00135172
12	A12	10	mT11b_I	1.10861	0.00223565
12	A12	11	mT11b_I	1.11463	0.00244773
12	A12	12	mT11b_I	1.1211	0.00310326
12	A12	13	mT11b_I	1.12329	-0.000519987
12	A12	14	mT11b_I	1.13122	0.0016011
12	A12	15	mT11b_I	1.14015	0.00471557
12	A12	16	mT11b_I	1.14322	0.00197197
12	A12	17	mT11b_I	1.14647	-0.000584116
12	A12	18	mT11b_I	1.14447	-0.00840377
12	A12	19	mT11b_I	1.15328	-0.0053979
12	A12	20	mT11b_I	1.16826	0.00376846
12	A12	21	mT11b_I	1.18339	0.0130847
12	A12	22	mT11b_I	1.19622	0.0201036
12	A12	23	mT11b_I	1.23974	0.0578103
12	A12	24	mT11b_I	1.30514	0.117401
12	A12	25	mT11b_I	1.4284	0.234844
12	A12	26	mT11b_I	1.67964	0.48028
12	A12	27	mT11b_I	2.11709	0.911919
12	A12	28	mT11b_I	2.77862	1.56763
12	A12	29	mT11b_I	3.60568	2.38888
12	A12	30	mT11b_I	4.48732	3.26471
12	A12	31	mT11b_I	5.29381	4.06539
12	A12	32	mT11b_I	5.96973	4.7355
12	A12	33	mT11b_I	6.55809	5.31804
12	A12	34	mT11b_I	7.04512	5.79926
12	A12	35	mT11b_I	7.38747	6.1358
12	A12	36	mT11b_I	7.67217	6.41469
12	A12	37	mT11b_I	7.94139	6.67809
12	A12	38	mT11b_I	8.12012	6.85102
12	A12	39	mT11b_I	8.25095	6.97603
12	A12	40	mT11b_I	8.34121	7.06048
12	A12	41	mT11b_I	8.40883	7.12229
12	A12	42	mT11b_I	8.44645	7.1541
12	A12	43	mT11b_I	8.51112	7.21296
12	A12	44	mT11b_I	8.5955	7.29152
12	A12	45	mT11b_I	8.59902	7.28923
13	A13	1	mT11b_I	1.04703	0.0104802
13	A13	2	mT11b_I	1.04715	0.00690634
13	A13	3	mT11b_I	1.04724	0.00329538
13	A13	4	mT11b_I	1.05309	0.00545939
13	A13	5	mT11b_I	1.05086	-0.000462323
13	A13	6	mT11b_I	1.04863	-0.00638464
13	A13	7	mT11b_I	1.05225	-0.00646367
13	A13	8	mT11b_I	1.06674	0.00433706
13	A13	9	mT11b_I	1.06858	0.00248324
13	A13	10	mT11b_I	1.06779	-0.00199425
13	A13	11	mT11b_I	1.07387	0.000388626
13	A13	12	mT11b_I	1.07691	-0.000262967
13	A13	13	mT11b_I	1.08023	-0.000631198
13	A13	14	mT11b_I	1.08246	-0.00209902
13	A13	15	mT11b_I	1.0793	-0.00895295
13	A13	16	mT11b_I	1.09375	0.00180867
13	A13	17	mT11b_I	1.10208	0.00644091
13	A13	18	mT11b_I	1.10322	0.00388936
13	A13	19	mT11b_I	1.10176	-0.00126047
13	A13	20	mT11b_I	1.10779	0.00107568
13	A13	21	mT11b_I	1.11394	0.00353175
13	A13	22	mT11b_I	1.1099	-0.00419861
13	A13	23	mT11b_I	1.11607	-0.00172083
13	A13	24	mT11b_I	1.13525	0.013763
13	A13	25	mT11b_I	1.15397	0.0287965
13	A13	26	mT11b_I	1.18919	0.0603163
13	A13	27	mT11b_I	1.25698	0.124417
13	A13	28	mT11b_I	1.39296	0.256701
13	A13	29	mT11b_I	1.6744	0.534455
13	A13	30	mT11b_I	2.14796	1.00432
13	A13	31	mT11b_I	2.85136	1.70403
13	A13	32	mT11b_I	3.71696	2.56594
13	A13	33	mT11b_I	4.58893	3.43421
13	A13	34	mT11b_I	5.37546	4.21705
13	A13	35	mT11b_I	6.03813	4.87603
13	A13	36	mT11b_I	6.58305	5.41725
13	A13	37	mT11b_I	7.03448	5.86499
13	A13	38	mT11b_I	7.39197	6.21878
13	A13	39	mT11b_I	7.66326	6.48639
13	A13	40	mT11b_I	7.83518	6.65461
13	A13	41	mT11b_I	7.984	6.79974
13	A13	42	mT11b_I	8.11176	6.92381
13	A13	43	mT11b_I	8.20177	7.01012
13	A13	44	mT11b_I	8.2805	7.08516
13	A13	45	mT11b_I	8.32778	7.12875
14	A14	1	mT11b_I	1.04672	0.00685001
14	A14	2	mT11b_I	1.04949	0.0054451
14	A14	3	mT11b_I	1.05055	0.00232239
14	A14	4	mT11b_I	1.05098	-0.00142498
14	A14	5	mT11b_I	1.04789	-0.00869832
14	A14	6	mT11b_I	1.05512	-0.00564932
14	A14	7	mT11b_I	1.06879	0.00384746
14	A14	8	mT11b_I	1.07088	0.00175305
14	A14	9	mT11b_I	1.07519	0.00188833
14	A14	10	mT11b_I	1.07582	-0.00165996
14	A14	11	mT11b_I	1.08363	0.00197196
14	A14	12	mT11b_I	1.09469	0.00884638
14	A14	13	mT11b_I	1.09685	0.00683148
14	A14	14	mT11b_I	1.09533	0.00112527
14	A14	15	mT11b_I	1.1015	0.00311592
14	A14	16	mT11b_I	1.10252	-4.02914e-05
14	A14	17	mT11b_I	1.10839	0.00164757
14	A14	18	mT11b_I	1.10535	-0.00556438
14	A14	19	mT11b_I	1.10071	-0.0143848
14	A14	20	mT11b_I	1.1154	-0.00387607
14	A14	21	mT11b_I	1.12277	-0.000692368
14	A14	22	mT11b_I	1.13259	0.00495014
14	A14	23	mT11b_I	1.13551	0.00369055
14	A14	24	mT11b_I	1.14716	0.011162
14	A14	25	mT11b_I	1.17794	0.0377679
14	A14	26	mT11b_I	1.21686	0.0725098
14	A14	27	mT11b_I	1.28457	0.136039
14	A14	28	mT11b_I	1.42922	0.276504
14	A14	29	mT11b_I	1.7127	0.555806
14	A14	30	mT11b_I	2.20246	1.04139
14	A14	31	mT11b_I	2.9043	1.73905
14	A14	32	mT11b_I	3.73946	2.57003
14	A14	33	mT11b_I	4.59953	3.42592
14	A14	34	mT11b_I	5.38418	4.20638
14	A14	35	mT11b_I	6.04747	4.8655
14	A14	36	mT11b_I	6.61859	5.43244
14	A14	37	mT11b_I	7.1967	6.00637
14	A14	38	mT11b_I	7.41097	6.21646
14	A14	39	mT11b_I	7.64976	6.45108
14	A14	40	mT11b_I	7.87523	6.67236
14	A14	41	mT11b_I	8.04884	6.8418
14	A14	42	mT11b_I	8.17766	6.96644
14	A14	43	mT11b_I	8.25614	7.04073
14	A14	44	mT11b_I	8.30377	7.08419
14	A14	45	mT11b_I	8.33282	7.10906
15	A15	1	mT11b_I	1.0702	-0.000317324
15	A15	2	mT11b_I	1.07202	-0.00185112
15	A15	3	mT11b_I	1.07892	0.00170079
15	A15	4	mT11b_I	1.0804	-0.000176923
15	A15	5	mT11b_I	1.08154	-0.00238544
15	A15	6	mT11b_I	1.09001	0.00273181
15	A15	7	mT11b_I	1.09157	0.000937895
15	A15	8	mT11b_I	1.09148	-0.00249693
15	A15	9	mT11b_I	1.09402	-0.00330891
15	A15	10	mT11b_I	1.09561	-0.00507171
15	A15	11	mT11b_I	1.10536	0.00132036
15	A15	12	mT11b_I	1.10945	0.00206549
15	A15	13	mT11b_I	1.11413	0.00339415
15	A15	14	mT11b_I	1.12016	0.00606796
15	A15	15	mT11b_I	1.11601	-0.00143703
15	A15	16	mT11b_I	1.12039	-0.000407346
15	A15	17	mT11b_I	1.12346	-0.000688609
15	A15	18	mT11b_I	1.12505	-0.00244711
15	A15	19	mT11b_I	1.13378	0.00293299
15	A15	20	mT11b_I	1.13208	-0.00212439
15	A15	21	mT11b_I	1.13695	-0.000607027
15	A15	22	mT11b_I	1.14444	0.00353521
15	A15	23	mT11b_I	1.15852	0.0142597
15	A15	24	mT11b_I	1.16424	0.0166342
15	A15	25	mT11b_I	1.18497	0.0340085
15	A15	26	mT11b_I	1.22275	0.0684405
15	A15	27	mT11b_I	1.29873	0.141068
15	A15	28	mT11b_I	1.44473	0.283712
15	A15	29	mT11b_I	1.72493	0.560564
15	A15	30	mT11b_I	2.20189	1.03417
15	A15	31	mT11b_I	2.90208	1.731
15	A15	32	mT11b_I	3.7321	2.55768
15	A15	33	mT11b_I	4.59153	3.41375
15	A15	34	mT11b_I	5.38792	4.20679
15	A15	35	mT11b_I	6.06178	4.8773
15	A15	36	mT11b_I	6.60201	5.41418
15	A15	37	mT11b_I	7.13991	5.94873
15	A15	38	mT11b_I	7.4044	6.20987
15	A15	39	mT11b_I	7.6513	6.45342
15	A15	40	mT11b_I	7.85262	6.65138
15	A15	41	mT11b_I	8.00984	6.80525
15	A15	42	mT11b_I	8.13357	6.92563
15	A15	43	mT11b_I	8.20545	6.99415
15	A15	44	mT11b_I	8.26005	7.04541
15	A15	45	mT11b_I	8.29591	7.07791
16	A16	1	mT11b_I	1.03144	-0.0027143
16	A16	2	mT11b_I	1.03302	-0.00425051
16	A16	3	mT11b_I	1.04044	5.08445e-05
16	A16	4	mT11b_I	1.0435	-9.90728e-06
16	A16	5	mT11b_I	1.04684	0.00021294
16	A16	6	mT11b_I	1.04982	7.69671e-05
16	A16	7	mT11b_I	1.0529	4.5064e-05
16	A16	8	mT11b_I	1.05814	0.00216358
16	A16	9	mT11b_I	1.06113	0.00203953
16	A16	10	mT11b_I	1.06452	0.00230851
16	A16	11	mT11b_I	1.0652	-0.000128444
16	A16	12	mT11b_I	1.06709	-0.00135757
16	A16	13	mT11b_I	1.06745	-0.00411412
16	A16	14	mT11b_I	1.07085	-0.00382976
16	A16	15	mT11b_I	1.07754	-0.000262255
16	A16	16	mT11b_I	1.08541	0.00449579
16	A16	17	mT11b_I	1.0819	-0.00213888
16	A16	18	mT11b_I	1.0815	-0.00565849
16	A16	19	mT11b_I	1.09051	0.000239677
16	A16	20	mT11b_I	1.09176	-0.00162567
16	A16	21	mT11b_I	1.09906	0.00255422
16	A16	22	mT11b_I	1.10456	0.00493797
16	A16	23	mT11b_I	1.11303	0.0102876
16	A16	24	mT11b_I	1.12333	0.0174728
16	A16	25	mT11b_I	1.13606	0.0270858
16	A16	26	mT11b_I	1.15817	0.0460714
16	A16	27	mT11b_I	1.21646	0.10125
16	A16	28	mT11b_I	1.32521	0.206883
16	A16	29	mT11b_I	1.54465	0.423207
16	A16	30	mT11b_I	1.93971	0.81514
16	A16	31	mT11b_I	2.56415	1.43647
16	A16	32	mT11b_I	3.3788	2.248
16	A16	33	mT11b_I	4.27689	3.14297
16	A16	34	mT11b_I	5.11345	3.97641
16	A16	35	mT11b_I	5.82256	4.6824
16	A16	36	mT11b_I	6.40192	5.25865
16	A16	37	mT11b_I	6.87053	5.72414
16	A16	38	mT11b_I	7.25299	6.10349
16	A16	39	mT11b_I	7.54719	6.39456
16	A16	40	mT11b_I	7.74983	6.59408
16	A16	41	mT11b_I	7.9353	6.77644
16	A16	42	mT11b_I	8.06526	6.90329
16	A16	43	mT11b_I	8.14542	6.98032
16	A16	44	mT11b_I	8.24332	7.07511
16	A16	45	mT11b_I	8.3015	7.13017
17	A17	1	mT11b_I	1.03887	-0.000853547
17	A17	2	mT11b_I	1.0415	-0.00165401
17	A17	3	mT11b_I	1.04754	0.000956462
17	A17	4	mT11b_I	1.04852	-0.00149767
17	A17	5	mT11b_I	1.04982	-0.00363066
17	A17	6	mT11b_I	1.05747	0.000577816
17	A17	7	mT11b_I	1.06494	0.00461701
17	A17	8	mT11b_I	1.06297	-0.00079101
17	A17	9	mT11b_I	1.06445	-0.00274196
17	A17	10	mT11b_I	1.07227	0.00164222
17	A17	11	mT11b_I	1.07356	-0.000496601
17	A17	12	mT11b_I	1.0743	-0.00319547
17	A17	13	mT11b_I	1.08263	0.00170143
17	A17	14	mT11b_I	1.08249	-0.00186838
17	A17	15	mT11b_I	1.08869	0.000894322
17	A17	16	mT11b_I	1.09834	0.0071098
17	A17	17	mT11b_I	1.09941	0.00474734
17	A17	18	mT11b_I	1.09656	-0.00153651
17	A17	19	mT11b_I	1.1011	-0.000435468
17	A17	20	mT11b_I	1.10074	-0.00422725
17	A17	21	mT11b_I	1.10772	-0.000678124
17	A17	22	mT11b_I	1.11069	-0.0011473
17	A17	23	mT11b_I	1.12323	0.00795852
17	A17	24	mT11b_I	1.13377	0.0150675
17	A17	25	mT11b_I	1.14579	0.0236547
17	A17	26	mT11b_I	1.17897	0.0533963
17	A17	27	mT11b_I	1.24024	0.111233
17	A17	28	mT11b_I	1.36336	0.230917
17	A17	29	mT11b_I	1.5941	0.458221
17	A17	30	mT11b_I	2.00957	0.870256
17	A17	31	mT11b_I	2.66541	1.52267
17	A17	32	mT11b_I	3.49969	2.35351
17	A17	33	mT11b_I	4.36227	3.21266
17	A17	34	mT11b_I	5.18489	4.03184
17	A17	35	mT11b_I	5.88833	4.73185
17	A17	36	mT11b_I	6.45722	5.29731
17	A17	37	mT11b_I	6.9274	5.76405
17	A17	38	mT11b_I	7.28684	6.12005
17	A17	39	mT11b_I	7.56973	6.39951
17	A17	40	mT11b_I	7.78289	6.60924
17	A17	41	mT11b_I	7.93775	6.76066
17	A17	42	mT11b_I	8.07384	6.89332
17	A17	43	mT11b_I	8.14818	6.96422
17	A17	44	mT11b_I	8.2329	7.04551
17	A17	45	mT11b_I	8.27876	7.08793
18	A18	1	mT11b_I	1.04053	-0.000193732
18	A18	2	mT11b_I	1.04144	-0.00293223
18	A18	3	mT11b_I	1.03964	-0.00837619
18	A18	4	mT11b_I	1.04193	-0.00973306
18	A18	5	mT11b_I	1.05561	0.000291465
18	A18	6	mT11b_I	1.06225	0.00329325
18	A18	7	mT11b_I	1.0658	0.00318748
18	A18	8	mT11b_I	1.07361	0.00735036
18	A18	9	mT11b_I	1.07733	0.00742949
18	A18	10	mT11b_I	1.07888	0.00533508
18	A18	11	mT11b_I	1.07654	-0.000654975
18	A18	12	mT11b_I	1.0837	0.00285357
18	A18	13	mT11b_I	1.09178	0.00728705
18	A18	14	mT11b_I	1.08665	-0.00148606
18	A18	15	mT11b_I	1.08613	-0.00565817
18	A18	16	mT11b_I	1.09486	-0.00057142
18	A18	17	mT11b_I	1.09493	-0.00414737
18	A18	18	mT11b_I	1.0946	-0.00812958
18	A18	19	mT11b_I	1.10109	-0.00528468
18	A18	20	mT11b_I	1.10878	-0.00123635
18	A18	21	mT11b_I	1.11816	0.00449091
18	A18	22	mT11b_I	1.12155	0.00423399
18	A18	23	mT11b_I	1.12049	-0.000474804
18	A18	24	mT11b_I	1.12766	0.0030509
18	A18	25	mT11b_I	1.14915	0.0208981
18	A18	26	mT11b_I	1.18161	0.0497028
18	A18	27	mT11b_I	1.23468	0.0991256
18	A18	28	mT11b_I	1.33919	0.199993
18	A18	29	mT11b_I	1.55535	0.412504
18	A18	30	mT11b_I	1.94747	0.800977
18	A18	31	mT11b_I	2.57055	1.42042
18	A18	32	mT11b_I	3.39364	2.23985
18	A18	33	mT11b_I	4.28547	3.12804
18	A18	34	mT11b_I	5.13499	3.97391
18	A18	35	mT11b_I	5.8643	4.69957
18	A18	36	mT11b_I	6.4651	5.29673
18	A18	37	mT11b_I	6.96321	5.79118
18	A18	38	mT11b_I	7.34594	6.17028
18	A18	39	mT11b_I	7.67075	6.49144
18	A18	40	mT11b_I	7.88063	6.69767
18	A18	41	mT11b_I	8.046	6.85939
18	A18	42	mT11b_I	8.18451	6.99426
18	A18	43	mT11b_I	8.27287	7.07896
18	A18	44	mT11b_I	8.34554	7.14799
18	A18	45	mT11b_I	8.40244	7.20125
19	A19	1	mT11b_I	1.18417	-0.00865686
19	A19	2	mT11b_I	1.18766	-0.00847358
19	A19	3	mT11b_I	1.19076	-0.00867058
19	A19	4	mT11b_I	1.19736	-0.00537105
19	A19	5	mT11b_I	1.2045	-0.00153305
19	A19	6	mT11b_I	1.21408	0.0047429
19	A19	7	mT11b_I	1.21556	0.00292049
19	A19	8	mT11b_I	1.21539	-0.000549639
19	A19	9	mT11b_I	1.21795	-0.00128594
19	A19	10	mT11b_I	1.22732	0.00478282
19	A19	11	mT11b_I	1.22932	0.00347706
19	A19	12	mT11b_I	1.23246	0.00331976
19	A19	13	mT11b_I	1.23817	0.00572177
19	A19	14	mT11b_I	1.24028	0.00453831
19	A19	15	mT11b_I	1.24082	0.00177486
19	A19	16	mT11b_I	1.24191	-0.000434033
19	A19	17	mT11b_I	1.24729	0.00164038
19	A19	18	mT11b_I	1.24532	-0.00362813
19	A19	19	mT11b_I	1.24719	-0.00505895
19	A19	20	mT11b_I	1.24917	-0.006387
19	A19	21	mT11b_I	1.2611	0.00224309
19	A19	22	mT11b_I	1.26904	0.00688754
19	A19	23	mT11b_I	1.28618	0.0207208
19	A19	24	mT11b_I	1.30042	0.0316595
19	A19	25	mT11b_I	1.33559	0.06353
19	A19	26	mT11b_I	1.41505	0.139688
19	A19	27	mT11b_I	1.57408	0.295417
19	A19	28	mT11b_I	1.86423	0.582267
19	A19	29	mT11b_I	2.36876	1.0835
19	A19	30	mT11b_I	3.09778	1.80921
19	A19	31	mT11b_I	3.97343	2.68157
19	A19	32	mT11b_I	4.82665	3.53148
19	A19	33	mT11b_I	5.5947	4.29623
19	A19	34	mT11b_I	6.25412	4.95235
19	A19	35	mT11b_I	6.75522	5.45014
19	A19	36	mT11b_I	7.14981	5.84144
19	A19	37	mT11b_I	7.49046	6.17878
19	A19	38	mT11b_I	7.7416	6.42662
19	A19	39	mT11b_I	7.91794	6.59966
19	A19	40	mT11b_I	8.05288	6.7313
19	A19	41	mT11b_I	8.19082	6.86594
19	A19	42	mT11b_I	8.28583	6.95765
19	A19	43	mT11b_I	8.34706	7.01558
19	A19	44	mT11b_I	8.38668	7.0519
19	A19	45	mT11b_I	8.3982	7.06012
20	A20	1	mT11b_I	1.05768	0.00167455
20	A20	2	mT11b_I	1.05952	0.000198304
20	A20	3	mT11b_I	1.06486	0.00221501
20	A20	4	mT11b_I	1.06901	0.00304702
20	A20	5	mT11b_I	1.07278	0.00350494
20	A20	6	mT11b_I	1.07509	0.00248945
20	A20	7	mT11b_I	1.07445	-0.00146349
20	A20	8	mT11b_I	1.07753	-0.00169853
20	A20	9	mT11b_I	1.07883	-0.00372289
20	A20	10	mT11b_I	1.07934	-0.00652498
20	A20	11	mT11b_I	1.08878	-0.000410338
20	A20	12	mT11b_I	1.09231	-0.000195597
20	A20	13	mT11b_I	1.09711	0.00128896
20	A20	14	mT11b_I	1.09565	-0.00348878
20	A20	15	mT11b_I	1.09813	-0.00433572
20	A20	16	mT11b_I	1.10426	-0.00151602
20	A20	17	mT11b_I	1.10942	0.000318178
20	A20	18	mT11b_I	1.11562	0.00320261
20	A20	19	mT11b_I	1.12314	0.00740466
20	A20	20	mT11b_I	1.12086	0.00180712
20	A20	21	mT11b_I	1.12045	-0.00192159
20	A20	22	mT11b_I	1.1317	0.00600778
20	A20	23	mT11b_I	1.14287	0.0138572
20	A20	24	mT11b_I	1.16451	0.032178
20	A20	25	mT11b_I	1.20304	0.0673922
20	A20	26	mT11b_I	1.28059	0.141623
20	A20	27	mT11b_I	1.43435	0.292068
20	A20	28	mT11b_I	1.73232	0.586718
20	A20	29	mT11b_I	2.2392	1.09028
20	A20	30	mT11b_I	2.98091	1.82867
20	A20	31	mT11b_I	3.86937	2.71381
20	A20	32	mT11b_I	4.73165	3.57278
20	A20	33	mT11b_I	5.51243	4.35023
20	A20	34	mT11b_I	6.17089	5.00538
20	A20	35	mT11b_I	6.69313	5.5243
20	A20	36	mT11b_I	7.10262	5.93047
20	A20	37	mT11b_I	7.43446	6.25899
20	A20	38	mT11b_I	7.66854	6.48975
20	A20	39	mT11b_I	7.86607	6.68396
20	A20	40	mT11b_I	8.03665	6.85122
20	A20	41	mT11b_I	8.14921	6.96046
20	A20	42	mT11b_I	8.17019	6.97812
20	A20	43	mT11b_I	8.23517	7.03979
20	A20	44	mT11b_I	8.29321	7.09451
20	A20	45	mT11b_I	8.2998	7.09778
21	A21	1	mT11b_I	1.09118	-0.00809748
21	A21	2	mT11b_I	1.09602	-0.00546405
21	A21	3	mT11b_I	1.09975	-0.00393056
21	A21	4	mT11b_I	1.1048	-0.001086
21	A21	5	mT11b_I	1.10713	-0.000960256
21	A21	6	mT11b_I	1.11495	0.004649
21	A21	7	mT11b_I	1.11754	0.00503939
21	A21	8	mT11b_I	1.12096	0.00625114
21	A21	9	mT11b_I	1.11371	-0.00320134
21	A21	10	mT11b_I	1.11122	-0.0078988
21	A21	11	mT11b_I	1.11716	-0.00416137
21	A21	12	mT11b_I	1.12785	0.00431821
21	A21	13	mT11b_I	1.12912	0.00338394
21	A21	14	mT11b_I	1.12871	0.000772409
21	A21	15	mT11b_I	1.12814	-0.00200459
21	A21	16	mT11b_I	1.1322	-0.000150784
21	A21	17	mT11b_I	1.13482	0.000262497
21	A21	18	mT11b_I	1.13377	-0.00298979
21	A21	19	mT11b_I	1.13814	-0.000821271
21	A21	20	mT11b_I	1.14211	0.000942651
21	A21	21	mT11b_I	1.14496	0.00158553
21	A21	22	mT11b_I	1.15673	0.0111485
21	A21	23	mT11b_I	1.16558	0.0177943
21	A21	24	mT11b_I	1.18024	0.0302454
21	A21	25	mT11b_I	1.22054	0.0683452
21	A21	26	mT11b_I	1.30069	0.14629
21	A21	27	mT11b_I	1.4578	0.301197
21	A21	28	mT11b_I	1.75412	0.595313
21	A21	29	mT11b_I	2.26884	1.10782
21	A21	30	mT11b_I	3.00545	1.84223
21	A21	31	mT11b_I	3.88134	2.71592
21	A21	32	mT11b_I	4.7218	3.55417
21	A21	33	mT11b_I	5.4969	4.32706
21	A21	34	mT11b_I	6.16222	4.99018
21	A21	35	mT11b_I	6.676	5.50175
21	A21	36	mT11b_I	7.09432	5.91787
21	A21	37	mT11b_I	7.4391	6.26045
21	A21	38	mT11b_I	7.68373	6.50287
21	A21	39	mT11b_I	7.84506	6.662
21	A21	40	mT11b_I	7.95748	6.77221
21	A21	41	mT11b_I	8.07848	6.89101
21	A21	42	mT11b_I	8.16655	6.97687
21	A21	43	mT11b_I	8.21617	7.02429
21	A21	44	mT11b_I	8.2895	7.09541
21	A21	45	mT11b_I	8.31527	7.11898
22	A22	1	mT11b_I	1.06997	0.00222873
22	A22	2	mT11b_I	1.07229	0.000549336
22	A22	3	mT11b_I	1.07767	0.00193159
22	A22	4	mT11b_I	1.07894	-0.000795538
22	A22	5	mT11b_I	1.08063	-0.0031009
22	A22	6	mT11b_I	1.09053	0.00280212
22	A22	7	mT11b_I	1.10201	0.0102885
22	A22	8	mT11b_I	1.09772	0.00200347
22	A22	9	mT11b_I	1.096	-0.00371653
22	A22	10	mT11b_I	1.0982	-0.00551061
22	A22	11	mT11b_I	1.10046	-0.00724901
22	A22	12	mT11b_I	1.11059	-0.00111925
22	A22	13	mT11b_I	1.11797	0.00226834
22	A22	14	mT11b_I	1.12379	0.00409119
22	A22	15	mT11b_I	1.12582	0.00212534
22	A22	16	mT11b_I	1.13084	0.00315032
22	A22	17	mT11b_I	1.13073	-0.00096655
22	A22	18	mT11b_I	1.1274	-0.00828848
22	A22	19	mT11b_I	1.13378	-0.00590713
22	A22	20	mT11b_I	1.13812	-0.00556558
22	A22	21	mT11b_I	1.14679	-0.000885994
22	A22	22	mT11b_I	1.15542	0.00374483
22	A22	23	mT11b_I	1.16637	0.0106999
22	A22	24	mT11b_I	1.17387	0.0142002
22	A22	25	mT11b_I	1.20476	0.0410901
22	A22	26	mT11b_I	1.25091	0.0832442
22	A22	27	mT11b_I	1.34977	0.178112
22	A22	28	mT11b_I	1.54704	0.371381
22	A22	29	mT11b_I	1.91465	0.734996
22	A22	30	mT11b_I	2.5071	1.32345
22	A22	31	mT11b_I	3.29358	2.10593
22	A22	32	mT11b_I	4.12262	2.93097
22	A22	33	mT11b_I	4.92648	3.73084
22	A22	34	mT11b_I	5.62338	4.42374
22	A22	35	mT11b_I	6.21509	5.01145
22	A22	36	mT11b_I	6.68686	5.47923
22	A22	37	mT11b_I	7.08052	5.86889
22	A22	38	mT11b_I	7.38935	6.17372
22	A22	39	mT11b_I	7.59723	6.3776
22	A22	40	mT11b_I	7.75218	6.52856
22	A22	41	mT11b_I	7.87033	6.64271
22	A22	42	mT11b_I	7.98035	6.74873
22	A22	43	mT11b_I	8.05015	6.81454
22	A22	44	mT11b_I	8.11675	6.87714
22	A22	45	mT11b_I	8.09969	6.85608
23	A23	1	mT11b_I	1.13673	-0.00200798
23	A23	2	mT11b_I	1.13987	-0.00268604
23	A23	3	mT11b_I	1.14742	0.00103925
23	A23	4	mT11b_I	1.15446	0.00424955
23	A23	5	mT11b_I	1.15658	0.00254677
23	A23	6	mT11b_I	1.15804	0.000189522
23	A23	7	mT11b_I	1.16097	-0.000709556
23	A23	8	mT11b_I	1.16033	-0.00516882
23	A23	9	mT11b_I	1.16301	-0.0063124
23	A23	10	mT11b_I	1.17526	0.00211582
23	A23	11	mT11b_I	1.17751	0.000547381
23	A23	12	mT11b_I	1.18041	-0.000380068
23	A23	13	mT11b_I	1.19095	0.00633284
23	A23	14	mT11b_I	1.19269	0.0042586
23	A23	15	mT11b_I	1.19134	-0.00092009
23	A23	16	mT11b_I	1.18922	-0.00686434
23	A23	17	mT11b_I	1.19302	-0.00688664
23	A23	18	mT11b_I	1.19702	-0.00670484
23	A23	19	mT11b_I	1.20897	0.00142153
23	A23	20	mT11b_I	1.21326	0.00188525
23	A23	21	mT11b_I	1.21987	0.00467225
23	A23	22	mT11b_I	1.22371	0.00468798
23	A23	23	mT11b_I	1.23018	0.00733502
23	A23	24	mT11b_I	1.24782	0.021157
23	A23	25	mT11b_I	1.2765	0.0460129
23	A23	26	mT11b_I	1.32699	0.0926832
23	A23	27	mT11b_I	1.43942	0.201283
23	A23	28	mT11b_I	1.65561	0.413654
23	A23	29	mT11b_I	2.03701	0.791225
23	A23	30	mT11b_I	2.65405	1.40445
23	A23	31	mT11b_I	3.49194	2.23851
23	A23	32	mT11b_I	4.37677	3.11952
23	A23	33	mT11b_I	5.20266	3.94159
23	A23	34	mT11b_I	5.91744	4.65254
23	A23	35	mT11b_I	6.51077	5.24205
23	A23	36	mT11b_I	6.9932	5.72066
23	A23	37	mT11b_I	7.38326	6.1069
23	A23	38	mT11b_I	7.70823	6.42804
23	A23	39	mT11b_I	7.94941	6.66541
23	A23	40	mT11b_I	8.15782	6.86999
23	A23	41	mT11b_I	8.30694	7.01529
23	A23	42	mT11b_I	8.40568	7.1102
23	A23	43	mT11b_I	8.46267	7.16337
23	A23	44	mT11b_I	8.52846	7.22534
23	A23	45	mT11b_I	8.54647	7.23953
24	A24	1	mT11b_I	1.12298	-0.00489386
24	A24	2	mT11b_I	1.12424	-0.00675596
24	A24	3	mT11b_I	1.12962	-0.00450629
24	A24	4	mT11b_I	1.13598	-0.00126683
24	A24	5	mT11b_I	1.13922	-0.00114695
24	A24	6	mT11b_I	1.1474	0.00391105
24	A24	7	mT11b_I	1.15195	0.00533888
24	A24	8	mT11b_I	1.14441	-0.00533385
24	A24	9	mT11b_I	1.14534	-0.00752295
24	A24	10	mT11b_I	1.15691	0.000926797
24	A24	11	mT11b_I	1.16679	0.00767578
24	A24	12	mT11b_I	1.16626	0.0040222
24	A24	13	mT11b_I	1.1679	0.00254431
24	A24	14	mT11b_I	1.17598	0.00750456
24	A24	15	mT11b_I	1.17603	0.00443058
24	A24	16	mT11b_I	1.1695	-0.00522673
24	A24	17	mT11b_I	1.16566	-0.0121936
24	A24	18	mT11b_I	1.18033	-0.000646813
24	A24	19	mT11b_I	1.18438	0.000285234
24	A24	20	mT11b_I	1.18808	0.000861679
24	A24	21	mT11b_I	1.19069	0.000342949
24	A24	22	mT11b_I	1.20175	0.00828295
24	A24	23	mT11b_I	1.21479	0.0181997
24	A24	24	mT11b_I	1.22874	0.029025
24	A24	25	mT11b_I	1.25405	0.0512116
24	A24	26	mT11b_I	1.31623	0.11027
24	A24	27	mT11b_I	1.41784	0.208755
24	A24	28	mT11b_I	1.62418	0.411974
24	A24	29	mT11b_I	2.00768	0.792351
24	A24	30	mT11b_I	2.62726	1.4088
24	A24	31	mT11b_I	3.45887	2.23729
24	A24	32	mT11b_I	4.35013	3.12543
24	A24	33	mT11b_I	5.20641	3.97859
24	A24	34	mT11b_I	5.96268	4.73173
24	A24	35	mT11b_I	6.54448	5.3104
24	A24	36	mT11b_I	7.03994	5.80275
24	A24	37	mT11b_I	7.42423	6.18391
24	A24	38	mT11b_I	7.75451	6.51107
24	A24	39	mT11b_I	8.00565	6.75908
24	A24	40	mT11b_I	8.16796	6.91827
24	A24	41	mT11b_I	8.2906	7.03779
24	A24	42	mT11b_I	8.3966	7.14066
24	A24	43	mT11b_I	8.50088	7.24182
24	A24	44	mT11b_I	8.55412	7.29194
24	A24	45	mT11b_I	8.58305	7.31774
25	B1	1	mT11b_I	1.11037	-0.0046946
25	B1	2	mT11b_I	1.11257	-0.00658571
25	B1	3	mT11b_I	1.12361	0.000367676
25	B1	4	mT11b_I	1.13182	0.00448829
25	B1	5	mT11b_I	1.13659	0.00516912
25	B1	6	mT11b_I	1.13685	0.0013349
25	B1	7	mT11b_I	1.13721	-0.00238715
25	B1	8	mT11b_I	1.14138	-0.00231477
25	B1	9	mT11b_I	1.15461	0.00683445
25	B1	10	mT11b_I	1.15128	-0.00059393
25	B1	11	mT11b_I	1.15213	-0.00383366
25	B1	12	mT11b_I	1.16449	0.00444235
25	B1	13	mT11b_I	1.16144	-0.002701
25	B1	14	mT11b_I	1.16007	-0.00815778
25	B1	15	mT11b_I	1.16642	-0.00589802
25	B1	16	mT11b_I	1.17157	-0.00483763
25	B1	17	mT11b_I	1.17975	-0.000741217
25	B1	18	mT11b_I	1.18094	-0.00363869
25	B1	19	mT11b_I	1.18273	-0.00593893
25	B1	20	mT11b_I	1.18563	-0.00713279
25	B1	21	mT11b_I	1.20451	0.00765813
25	B1	22	mT11b_I	1.20862	0.00768045
25	B1	23	mT11b_I	1.21523	0.0102002
25	B1	24	mT11b_I	1.22686	0.0177437
25	B1	25	mT11b_I	1.24404	0.0308292
25	B1	26	mT11b_I	1.27878	0.0614832
25	B1	27	mT11b_I	1.36059	0.139203
25	B1	28	mT11b_I	1.52351	0.298033
25	B1	29	mT11b_I	1.81819	0.588621
25	B1	30	mT11b_I	2.35675	1.12309
25	B1	31	mT11b_I	3.13411	1.89637
25	B1	32	mT11b_I	4.05435	2.81252
25	B1	33	mT11b_I	4.95382	3.7079
25	B1	34	mT11b_I	5.72737	4.47736
25	B1	35	mT11b_I	6.3946	5.1405
25	B1	36	mT11b_I	6.95638	5.69819
25	B1	37	mT11b_I	7.40645	6.14418
25	B1	38	mT11b_I	7.76399	6.49762
25	B1	39	mT11b_I	8.02373	6.75328
25	B1	40	mT11b_I	8.21037	6.93582
25	B1	41	mT11b_I	8.37049	7.09185
25	B1	42	mT11b_I	8.49203	7.2093
25	B1	43	mT11b_I	8.56725	7.28044
25	B1	44	mT11b_I	8.63211	7.34121
25	B1	45	mT11b_I	8.66564	7.37065
26	B2	1	mT11b_I	1.10321	-0.0126877
26	B2	2	mT11b_I	1.11035	-0.00943885
26	B2	3	mT11b_I	1.12227	-0.00140467
26	B2	4	mT11b_I	1.13174	0.00417343
26	B2	5	mT11b_I	1.13286	0.00140319
26	B2	6	mT11b_I	1.13151	-0.00384517
26	B2	7	mT11b_I	1.13169	-0.00755335
26	B2	8	mT11b_I	1.13854	-0.00458999
26	B2	9	mT11b_I	1.14655	-0.000475414
26	B2	10	mT11b_I	1.15398	0.00306552
26	B2	11	mT11b_I	1.15926	0.00444984
26	B2	12	mT11b_I	1.16584	0.00714475
26	B2	13	mT11b_I	1.16445	0.00186206
26	B2	14	mT11b_I	1.16532	-0.00115733
26	B2	15	mT11b_I	1.16952	-0.00085245
26	B2	16	mT11b_I	1.17587	0.00160893
26	B2	17	mT11b_I	1.18207	0.00392022
26	B2	18	mT11b_I	1.18283	0.000784245
26	B2	19	mT11b_I	1.18204	-0.00389418
26	B2	20	mT11b_I	1.18722	-0.00259974
26	B2	21	mT11b_I	1.19247	-0.00124844
26	B2	22	mT11b_I	1.19682	-0.000791449
26	B2	23	mT11b_I	1.2051	0.00360124
26	B2	24	mT11b_I	1.22145	0.0160662
26	B2	25	mT11b_I	1.25315	0.043866
26	B2	26	mT11b_I	1.29799	0.0848193
26	B2	27	mT11b_I	1.37487	0.157806
26	B2	28	mT11b_I	1.53955	0.318603
26	B2	29	mT11b_I	1.83998	0.61514
26	B2	30	mT11b_I	2.36123	1.13249
26	B2	31	mT11b_I	3.13422	1.9016
26	B2	32	mT11b_I	4.04422	2.8077
26	B2	33	mT11b_I	4.93233	3.69193
26	B2	34	mT11b_I	5.72308	4.47878
26	B2	35	mT11b_I	6.3791	5.13091
26	B2	36	mT11b_I	6.90558	5.6535
26	B2	37	mT11b_I	7.32536	6.06939
26	B2	38	mT11b_I	7.69037	6.43051
26	B2	39	mT11b_I	7.96481	6.70105
26	B2	40	mT11b_I	8.16475	6.8971
26	B2	41	mT11b_I	8.30093	7.0294
26	B2	42	mT11b_I	8.42148	7.14605
26	B2	43	mT11b_I	8.49781	7.21849
26	B2	44	mT11b_I	8.56089	7.27768
26	B2	45	mT11b_I	8.62621	7.33911
27	B3	1	mT11b_I	1.0999	-0.00842549
27	B3	2	mT11b_I	1.10962	-0.00278747
27	B3	3	mT11b_I	1.11338	-0.00311241
27	B3	4	mT11b_I	1.11849	-0.00209398
27	B3	5	mT11b_I	1.12607	0.00140805
27	B3	6	mT11b_I	1.13285	0.00410399
27	B3	7	mT11b_I	1.13429	0.00145435
27	B3	8	mT11b_I	1.13316	-0.00376521
27	B3	9	mT11b_I	1.13912	-0.00188514
27	B3	10	mT11b_I	1.14843	0.00334126
27	B3	11	mT11b_I	1.15147	0.00229295
27	B3	12	mT11b_I	1.15153	-0.00173105
27	B3	13	mT11b_I	1.15006	-0.00728964
27	B3	14	mT11b_I	1.16112	-0.000306341
27	B3	15	mT11b_I	1.16789	0.00237267
27	B3	16	mT11b_I	1.17403	0.00443024
27	B3	17	mT11b_I	1.17759	0.00390873
27	B3	18	mT11b_I	1.18353	0.00576376
27	B3	19	mT11b_I	1.18314	0.00127913
27	B3	20	mT11b_I	1.18423	-0.00171431
27	B3	21	mT11b_I	1.18651	-0.0035159
27	B3	22	mT11b_I	1.18917	-0.00494114
27	B3	23	mT11b_I	1.19711	-0.00109114
27	B3	24	mT11b_I	1.21499	0.0127128
27	B3	25	mT11b_I	1.23755	0.0311824
27	B3	26	mT11b_I	1.28115	0.0706938
27	B3	27	mT11b_I	1.35859	0.144055
27	B3	28	mT11b_I	1.51443	0.295813
27	B3	29	mT11b_I	1.82192	0.599214
27	B3	30	mT11b_I	2.35917	1.13238
27	B3	31	mT11b_I	3.12637	1.89549
27	B3	32	mT11b_I	4.03029	2.79533
27	B3	33	mT11b_I	4.91899	3.67994
27	B3	34	mT11b_I	5.7056	4.46246
27	B3	35	mT11b_I	6.3745	5.12728
27	B3	36	mT11b_I	6.93743	5.68612
27	B3	37	mT11b_I	7.36838	6.11299
27	B3	38	mT11b_I	7.72975	6.47028
27	B3	39	mT11b_I	8.0121	6.74854
27	B3	40	mT11b_I	8.2003	6.93266
27	B3	41	mT11b_I	8.31122	7.0395
27	B3	42	mT11b_I	8.432	7.15618
27	B3	43	mT11b_I	8.52789	7.248
27	B3	44	mT11b_I	8.60121	7.31723
27	B3	45	mT11b_I	8.63523	7.34716
28	B4	1	mT11b_I	1.10452	0.00511479
28	B4	2	mT11b_I	1.10811	0.0039605
28	B4	3	mT11b_I	1.10991	0.00102427
28	B4	4	mT11b_I	1.11218	-0.00144871
28	B4	5	mT11b_I	1.12217	0.00380307
28	B4	6	mT11b_I	1.12364	0.000540326
28	B4	7	mT11b_I	1.12416	-0.00368146
28	B4	8	mT11b_I	1.1261	-0.00648298
28	B4	9	mT11b_I	1.13598	-0.00134469
28	B4	10	mT11b_I	1.14908	0.00702096
28	B4	11	mT11b_I	1.14997	0.0031686
28	B4	12	mT11b_I	1.15193	0.000387226
28	B4	13	mT11b_I	1.15749	0.00120633
28	B4	14	mT11b_I	1.15928	-0.00173813
28	B4	15	mT11b_I	1.16753	0.00176628
28	B4	16	mT11b_I	1.16911	-0.00139168
28	B4	17	mT11b_I	1.16991	-0.00533344
28	B4	18	mT11b_I	1.17853	-0.00145197
28	B4	19	mT11b_I	1.18712	0.00240089
28	B4	20	mT11b_I	1.18803	-0.00143406
28	B4	21	mT11b_I	1.19518	0.000978989
28	B4	22	mT11b_I	1.20095	0.00201016
28	B4	23	mT11b_I	1.20465	0.000967692
28	B4	24	mT11b_I	1.22572	0.0172965
28	B4	25	mT11b_I	1.25223	0.039073
28	B4	26	mT11b_I	1.31343	0.0955297
28	B4	27	mT11b_I	1.42408	0.201442
28	B4	28	mT11b_I	1.64823	0.420849
28	B4	29	mT11b_I	2.05732	0.825202
28	B4	30	mT11b_I	2.70971	1.47285
28	B4	31	mT11b_I	3.55582	2.31422
28	B4	32	mT11b_I	4.43564	3.1893
28	B4	33	mT11b_I	5.24429	3.99322
28	B4	34	mT11b_I	5.97286	4.71704
28	B4	35	mT11b_I	6.5652	5.30464
28	B4	36	mT11b_I	7.03632	5.77103
28	B4	37	mT11b_I	7.41865	6.14861
28	B4	38	mT11b_I	7.70266	6.42788
28	B4	39	mT11b_I	7.91358	6.63406
28	B4	40	mT11b_I	8.08883	6.80458
28	B4	41	mT11b_I	8.19579	6.9068
28	B4	42	mT11b_I	8.28583	6.99209
28	B4	43	mT11b_I	8.37195	7.07348
28	B4	44	mT11b_I	8.44771	7.1445
28	B4	45	mT11b_I	8.49357	7.18562
29	B5	1	mT11b_I	1.13396	-0.00483077
29	B5	2	mT11b_I	1.13906	-0.00398282
29	B5	3	mT11b_I	1.14536	-0.00192345
29	B5	4	mT11b_I	1.14779	-0.00373661
29	B5	5	mT11b_I	1.15425	-0.00152013
29	B5	6	mT11b_I	1.16239	0.00237625
29	B5	7	mT11b_I	1.16003	-0.00422876
29	B5	8	mT11b_I	1.16473	-0.00377467
29	B5	9	mT11b_I	1.17581	0.00305915
29	B5	10	mT11b_I	1.18498	0.00798835
29	B5	11	mT11b_I	1.18754	0.00629465
29	B5	12	mT11b_I	1.19009	0.00460047
29	B5	13	mT11b_I	1.18741	-0.00231842
29	B5	14	mT11b_I	1.1928	-0.0011784
29	B5	15	mT11b_I	1.19664	-0.00157797
29	B5	16	mT11b_I	1.20035	-0.00211343
29	B5	17	mT11b_I	1.20817	0.00146489
29	B5	18	mT11b_I	1.21435	0.00339205
29	B5	19	mT11b_I	1.21504	-0.000160123
29	B5	20	mT11b_I	1.21672	-0.00272084
29	B5	21	mT11b_I	1.21976	-0.00392304
29	B5	22	mT11b_I	1.22382	-0.00410767
29	B5	23	mT11b_I	1.24293	0.0107549
29	B5	24	mT11b_I	1.25893	0.0225062
29	B5	25	mT11b_I	1.28939	0.0487251
29	B5	26	mT11b_I	1.34596	0.101049
29	B5	27	mT11b_I	1.45764	0.208482
29	B5	28	mT11b_I	1.68769	0.43429
29	B5	29	mT11b_I	2.11517	0.857527
29	B5	30	mT11b_I	2.77537	1.51348
29	B5	31	mT11b_I	3.64935	2.38322
29	B5	32	mT11b_I	4.57506	3.30468
29	B5	33	mT11b_I	5.43877	4.16414
29	B5	34	mT11b_I	6.18864	4.90977
29	B5	35	mT11b_I	6.82527	5.54215
29	B5	36	mT11b_I	7.32882	6.04147
29	B5	37	mT11b_I	7.72532	6.43372
29	B5	38	mT11b_I	8.04248	6.74664
29	B5	39	mT11b_I	8.26211	6.96202
29	B5	40	mT11b_I	8.44366	7.13932
29	B5	41	mT11b_I	8.5572	7.24862
29	B5	42	mT11b_I	8.65742	7.34459
29	B5	43	mT11b_I	8.75922	7.44215
29	B5	44	mT11b_I	8.81639	7.49508
29	B5	45	mT11b_I	8.84202	7.51646
30	B6	1	mT11b_I	1.09252	-0.00030842
30	B6	2	mT11b_I	1.09801	0.00139969
30	B6	3	mT11b_I	1.10093	0.000531328
30	B6	4	mT11b_I	1.10356	-0.000622301
30	B6	5	mT11b_I	1.11089	0.00292568
30	B6	6	mT11b_I	1.1131	0.00135351
30	B6	7	mT11b_I	1.11262	-0.00290552
30	B6	8	mT11b_I	1.11427	-0.00504537
30	B6	9	mT11b_I	1.12415	0.00105775
30	B6	10	mT11b_I	1.12669	-0.00019077
30	B6	11	mT11b_I	1.13222	0.00155787
30	B6	12	mT11b_I	1.14209	0.00764609
30	B6	13	mT11b_I	1.14165	0.00341817
30	B6	14	mT11b_I	1.13676	-0.0052491
30	B6	15	mT11b_I	1.13669	-0.00910413
30	B6	16	mT11b_I	1.14694	-0.00263516
30	B6	17	mT11b_I	1.15503	0.00167147
30	B6	18	mT11b_I	1.16127	0.00412213
30	B6	19	mT11b_I	1.16134	0.000415757
30	B6	20	mT11b_I	1.16693	0.00222305
30	B6	21	mT11b_I	1.1676	-0.000897653
30	B6	22	mT11b_I	1.172	-0.000272799
30	B6	23	mT11b_I	1.18507	0.00901273
30	B6	24	mT11b_I	1.20285	0.0230033
30	B6	25	mT11b_I	1.23696	0.05333
30	B6	26	mT11b_I	1.30036	0.112952
30	B6	27	mT11b_I	1.41571	0.224519
30	B6	28	mT11b_I	1.63951	0.444533
30	B6	29	mT11b_I	2.04904	0.850277
30	B6	30	mT11b_I	2.70279	1.50025
30	B6	31	mT11b_I	3.56322	2.35689
30	B6	32	mT11b_I	4.45705	3.24694
30	B6	33	mT11b_I	5.2811	4.06721
30	B6	34	mT11b_I	6.01354	4.79587
30	B6	35	mT11b_I	6.62012	5.39866
30	B6	36	mT11b_I	7.12412	5.89888
30	B6	37	mT11b_I	7.503	6.27397
30	B6	38	mT11b_I	7.76937	6.53656
30	B6	39	mT11b_I	7.98742	6.75084
30	B6	40	mT11b_I	8.16933	6.92895
30	B6	41	mT11b_I	8.32204	7.07789
30	B6	42	mT11b_I	8.41726	7.16932
30	B6	43	mT11b_I	8.49067	7.23895
30	B6	44	mT11b_I	8.55178	7.29627
30	B6	45	mT11b_I	8.59722	7.33793
31	B7	1	mT11b_I	1.04909	-0.00171971
31	B7	2	mT11b_I	1.05382	-0.000377202
31	B7	3	mT11b_I	1.05634	-0.00124412
31	B7	4	mT11b_I	1.06393	0.00296299
31	B7	5	mT11b_I	1.06611	0.00175335
31	B7	6	mT11b_I	1.06847	0.000727523
31	B7	7	mT11b_I	1.06778	-0.00335483
31	B7	8	mT11b_I	1.06666	-0.00785798
31	B7	9	mT11b_I	1.06991	-0.00799164
31	B7	10	mT11b_I	1.08583	0.00453818
31	B7	11	mT11b_I	1.09108	0.00640426
31	B7	12	mT11b_I	1.09668	0.00861914
31	B7	13	mT11b_I	1.09968	0.00822799
31	B7	14	mT11b_I	1.09297	-0.00186025
31	B7	15	mT11b_I	1.08862	-0.00959767
31	B7	16	mT11b_I	1.09439	-0.00722031
31	B7	17	mT11b_I	1.10317	-0.00182146
31	B7	18	mT11b_I	1.11328	0.00490048
31	B7	19	mT11b_I	1.11782	0.00604952
31	B7	20	mT11b_I	1.11515	-5.50789e-06
31	B7	21	mT11b_I	1.11737	-0.0011739
31	B7	22	mT11b_I	1.12104	-0.00088616
31	B7	23	mT11b_I	1.12708	0.00176586
31	B7	24	mT11b_I	1.12752	-0.00117685
31	B7	25	mT11b_I	1.13033	-0.00175861
31	B7	26	mT11b_I	1.1403	0.00482684
31	B7	27	mT11b_I	1.16647	0.0276162
31	B7	28	mT11b_I	1.21378	0.0715307
31	B7	29	mT11b_I	1.307	0.161374
31	B7	30	mT11b_I	1.47775	0.328736
31	B7	31	mT11b_I	1.8026	0.650199
31	B7	32	mT11b_I	2.35525	1.19946
31	B7	33	mT11b_I	3.13539	1.97622
31	B7	34	mT11b_I	4.03798	2.87542
31	B7	35	mT11b_I	4.95359	3.78765
31	B7	36	mT11b_I	5.75992	4.59059
31	B7	37	mT11b_I	6.40997	5.23725
31	B7	38	mT11b_I	6.92955	5.75344
31	B7	39	mT11b_I	7.34668	6.16719
31	B7	40	mT11b_I	7.66595	6.48307
31	B7	41	mT11b_I	7.88767	6.7014
31	B7	42	mT11b_I	8.05378	6.86412
31	B7	43	mT11b_I	8.17832	6.98528
31	B7	44	mT11b_I	8.26938	7.07296
31	B7	45	mT11b_I	8.33944	7.13963
32	B8	1	mT11b_I	1.07524	-0.011098
32	B8	2	mT11b_I	1.08135	-0.00804487
32	B8	3	mT11b_I	1.09031	-0.00213681
32	B8	4	mT11b_I	1.09198	-0.00352316
32	B8	5	mT11b_I	1.09592	-0.00262952
32	B8	6	mT11b_I	1.10257	0.000960522
32	B8	7	mT11b_I	1.10438	-0.000284092
32	B8	8	mT11b_I	1.10964	0.0019286
32	B8	9	mT11b_I	1.11367	0.00289925
32	B8	10	mT11b_I	1.11519	0.00136639
32	B8	11	mT11b_I	1.11914	0.00225896
32	B8	12	mT11b_I	1.12045	0.000513671
32	B8	13	mT11b_I	1.12291	-7.35041e-05
32	B8	14	mT11b_I	1.12809	0.00204919
32	B8	15	mT11b_I	1.12839	-0.000703544
32	B8	16	mT11b_I	1.13646	0.00431307
32	B8	17	mT11b_I	1.13916	0.00395418
32	B8	18	mT11b_I	1.13871	0.000455322
32	B8	19	mT11b_I	1.14195	0.000638478
32	B8	20	mT11b_I	1.14163	-0.0027314
32	B8	21	mT11b_I	1.13804	-0.00937846
32	B8	22	mT11b_I	1.14469	-0.00577984
32	B8	23	mT11b_I	1.15247	-0.00105648
32	B8	24	mT11b_I	1.15759	0.00100721
32	B8	25	mT11b_I	1.16559	0.00595194
32	B8	26	mT11b_I	1.16797	0.00527726
32	B8	27	mT11b_I	1.19152	0.0257779
32	B8	28	mT11b_I	1.24034	0.0715432
32	B8	29	mT11b_I	1.32301	0.151158
32	B8	30	mT11b_I	1.48113	0.306226
32	B8	31	mT11b_I	1.80135	0.623393
32	B8	32	mT11b_I	2.34612	1.16511
32	B8	33	mT11b_I	3.12982	1.94576
32	B8	34	mT11b_I	4.0456	2.85848
32	B8	35	mT11b_I	4.97316	3.78298
32	B8	36	mT11b_I	5.8045	4.61127
32	B8	37	mT11b_I	6.50088	5.3046
32	B8	38	mT11b_I	7.05272	5.85338
32	B8	39	mT11b_I	7.47312	6.27073
32	B8	40	mT11b_I	7.77696	6.57152
32	B8	41	mT11b_I	8.02291	6.81441
32	B8	42	mT11b_I	8.20608	6.99453
32	B8	43	mT11b_I	8.34257	7.12796
32	B8	44	mT11b_I	8.4628	7.24514
32	B8	45	mT11b_I	8.52949	7.30878
33	B9	1	mT11b_I	1.0514	-0.00491349
33	B9	2	mT11b_I	1.05486	-0.00425656
33	B9	3	mT11b_I	1.05928	-0.00264511
33	B9	4	mT11b_I	1.06433	-0.000408653
33	B9	5	mT11b_I	1.06941	0.00186333
33	B9	6	mT11b_I	1.07445	0.004098
33	B9	7	mT11b_I	1.07471	0.00154737
33	B9	8	mT11b_I	1.0787	0.00272192
33	B9	9	mT11b_I	1.0798	0.00101886
33	B9	10	mT11b_I	1.08418	0.0025893
33	B9	11	mT11b_I	1.08588	0.00147455
33	B9	12	mT11b_I	1.09223	0.00502124
33	B9	13	mT11b_I	1.08418	-0.00583649
33	B9	14	mT11b_I	1.08249	-0.0103361
33	B9	15	mT11b_I	1.08818	-0.00745779
33	B9	16	mT11b_I	1.09576	-0.00269147
33	B9	17	mT11b_I	1.10036	-0.000893227
33	B9	18	mT11b_I	1.10799	0.00392781
33	B9	19	mT11b_I	1.1136	0.00672241
33	B9	20	mT11b_I	1.11082	0.00113981
33	B9	21	mT11b_I	1.10689	-0.00559948
33	B9	22	mT11b_I	1.10837	-0.00693
33	B9	23	mT11b_I	1.11385	-0.00425604
33	B9	24	mT11b_I	1.12523	0.0043127
33	B9	25	mT11b_I	1.13435	0.0106171
33	B9	26	mT11b_I	1.14134	0.0148013
33	B9	27	mT11b_I	1.16096	0.0316162
33	B9	28	mT11b_I	1.21	0.0778459
33	B9	29	mT11b_I	1.29281	0.157843
33	B9	30	mT11b_I	1.46146	0.323683
33	B9	31	mT11b_I	1.79013	0.649545
33	B9	32	mT11b_I	2.34355	1.20016
33	B9	33	mT11b_I	3.13298	1.98678
33	B9	34	mT11b_I	4.05569	2.90667
33	B9	35	mT11b_I	4.99262	3.8408
33	B9	36	mT11b_I	5.81088	4.65625
33	B9	37	mT11b_I	6.4648	5.30737
33	B9	38	mT11b_I	6.98596	5.82571
33	B9	39	mT11b_I	7.40939	6.24633
33	B9	40	mT11b_I	7.72349	6.55762
33	B9	41	mT11b_I	7.94749	6.77882
33	B9	42	mT11b_I	8.11731	6.94583
33	B9	43	mT11b_I	8.25373	7.07944
33	B9	44	mT11b_I	8.36035	7.18325
33	B9	45	mT11b_I	8.41041	7.23049
34	B10	1	mT11b_I	1.11084	-0.00300251
34	B10	2	mT11b_I	1.11387	-0.00337103
34	B10	3	mT11b_I	1.1219	0.00126068
34	B10	4	mT11b_I	1.12645	0.00241303
34	B10	5	mT11b_I	1.12592	-0.00151795
34	B10	6	mT11b_I	1.12582	-0.00500987
34	B10	7	mT11b_I	1.13201	-0.00221804
34	B10	8	mT11b_I	1.13598	-0.00165661
34	B10	9	mT11b_I	1.1424	0.00136482
34	B10	10	mT11b_I	1.15063	0.00620145
34	B10	11	mT11b_I	1.15071	0.00288238
34	B10	12	mT11b_I	1.14991	-0.00131908
34	B10	13	mT11b_I	1.15676	0.0021315
34	B10	14	mT11b_I	1.16137	0.00333857
34	B10	15	mT11b_I	1.16051	-0.000916656
34	B10	16	mT11b_I	1.16002	-0.00480817
34	B10	17	mT11b_I	1.16163	-0.00659374
34	B10	18	mT11b_I	1.16934	-0.00228604
34	B10	19	mT11b_I	1.17464	-0.000381597
34	B10	20	mT11b_I	1.18333	0.00490529
34	B10	21	mT11b_I	1.18783	0.00600351
34	B10	22	mT11b_I	1.18261	-0.00261286
34	B10	23	mT11b_I	1.18744	-0.00118061
34	B10	24	mT11b_I	1.19791	0.00588869
34	B10	25	mT11b_I	1.22037	0.0249518
34	B10	26	mT11b_I	1.25221	0.0533953
34	B10	27	mT11b_I	1.32038	0.118164
34	B10	28	mT11b_I	1.44763	0.242011
34	B10	29	mT11b_I	1.68896	0.479946
34	B10	30	mT11b_I	2.12015	0.907732
34	B10	31	mT11b_I	2.78666	1.57085
34	B10	32	mT11b_I	3.63738	2.41816
34	B10	33	mT11b_I	4.54306	3.32045
34	B10	34	mT11b_I	5.36909	4.14308
34	B10	35	mT11b_I	6.06878	4.83937
34	B10	36	mT11b_I	6.64873	5.41593
34	B10	37	mT11b_I	7.13155	5.89534
34	B10	38	mT11b_I	7.49795	6.25834
34	B10	39	mT11b_I	7.78798	6.54497
34	B10	40	mT11b_I	8.02459	6.77818
34	B10	41	mT11b_I	8.19325	6.94345
34	B10	42	mT11b_I	8.29658	7.04337
34	B10	43	mT11b_I	8.38745	7.13085
34	B10	44	mT11b_I	8.47028	7.21028
34	B10	45	mT11b_I	8.49465	7.23125
35	B11	1	mT11b_I	1.08401	-0.00168081
35	B11	2	mT11b_I	1.08934	2.51446e-05
35	B11	3	mT11b_I	1.09642	0.00348062
35	B11	4	mT11b_I	1.09768	0.00111617
35	B11	5	mT11b_I	1.10023	4.02571e-05
35	B11	6	mT11b_I	1.10391	9.45678e-05
35	B11	7	mT11b_I	1.10474	-0.00269867
35	B11	8	mT11b_I	1.10789	-0.00316578
35	B11	9	mT11b_I	1.11181	-0.00287508
35	B11	10	mT11b_I	1.11643	-0.00188021
35	B11	11	mT11b_I	1.12715	0.00521329
35	B11	12	mT11b_I	1.12797	0.00241397
35	B11	13	mT11b_I	1.1256	-0.0035804
35	B11	14	mT11b_I	1.13097	-0.00184393
35	B11	15	mT11b_I	1.13721	0.000779225
35	B11	16	mT11b_I	1.14249	0.00243452
35	B11	17	mT11b_I	1.14652	0.00283477
35	B11	18	mT11b_I	1.14858	0.00126772
35	B11	19	mT11b_I	1.14732	-0.00361598
35	B11	20	mT11b_I	1.15361	-0.000949554
35	B11	21	mT11b_I	1.15747	-0.000709515
35	B11	22	mT11b_I	1.15941	-0.00239721
35	B11	23	mT11b_I	1.16947	0.00404123
35	B11	24	mT11b_I	1.17619	0.00713204
35	B11	25	mT11b_I	1.19486	0.0221725
35	B11	26	mT11b_I	1.22722	0.0509095
35	B11	27	mT11b_I	1.28341	0.103481
35	B11	28	mT11b_I	1.41492	0.231367
35	B11	29	mT11b_I	1.65779	0.470609
35	B11	30	mT11b_I	2.08731	0.896504
35	B11	31	mT11b_I	2.75644	1.56201
35	B11	32	mT11b_I	3.60341	2.40536
35	B11	33	mT11b_I	4.50212	3.30044
35	B11	34	mT11b_I	5.33474	4.12943
35	B11	35	mT11b_I	6.05337	4.84444
35	B11	36	mT11b_I	6.63798	5.42542
35	B11	37	mT11b_I	7.10213	5.88595
35	B11	38	mT11b_I	7.48955	6.26974
35	B11	39	mT11b_I	7.7736	6.55017
35	B11	40	mT11b_I	7.97983	6.75277
35	B11	41	mT11b_I	8.13377	6.90309
35	B11	42	mT11b_I	8.2671	7.0328
35	B11	43	mT11b_I	8.38074	7.14281
35	B11	44	mT11b_I	8.4295	7.18794
35	B11	45	mT11b_I	8.47713	7.23195
36	B12	1	mT11b_I	1.07309	-0.00598916
36	B12	2	mT11b_I	1.07534	-0.00659358
36	B12	3	mT11b_I	1.08063	-0.00416043
36	B12	4	mT11b_I	1.08893	0.00128192
36	B12	5	mT11b_I	1.09451	0.00400463
36	B12	6	mT11b_I	1.09575	0.00238598
36	B12	7	mT11b_I	1.09732	0.00109837
36	B12	8	mT11b_I	1.09574	-0.00333279
36	B12	9	mT11b_I	1.10066	-0.00127622
36	B12	10	mT11b_I	1.10694	0.00214625
36	B12	11	mT11b_I	1.10908	0.0014275
36	B12	12	mT11b_I	1.10896	-0.00154143
36	B12	13	mT11b_I	1.11085	-0.00251636
36	B12	14	mT11b_I	1.1159	-0.000315425
36	B12	15	mT11b_I	1.11666	-0.00241831
36	B12	16	mT11b_I	1.11827	-0.00366348
36	B12	17	mT11b_I	1.12179	-0.00300345
36	B12	18	mT11b_I	1.13424	0.00659561
36	B12	19	mT11b_I	1.13997	0.00947234
36	B12	20	mT11b_I	1.13429	0.000932396
36	B12	21	mT11b_I	1.1291	-0.00711712
36	B12	22	mT11b_I	1.1383	-0.000768065
36	B12	23	mT11b_I	1.14712	0.00519523
36	B12	24	mT11b_I	1.15701	0.0122202
36	B12	25	mT11b_I	1.17973	0.0320885
36	B12	26	mT11b_I	1.21808	0.0675809
36	B12	27	mT11b_I	1.27671	0.123354
36	B12	28	mT11b_I	1.40037	0.244159
36	B12	29	mT11b_I	1.66247	0.503399
36	B12	30	mT11b_I	2.111	0.949073
36	B12	31	mT11b_I	2.79348	1.6287
36	B12	32	mT11b_I	3.65591	2.48827
36	B12	33	mT11b_I	4.54349	3.37299
36	B12	34	mT11b_I	5.34688	4.17352
36	B12	35	mT11b_I	6.0406	4.86439
36	B12	36	mT11b_I	6.62261	5.44355
36	B12	37	mT11b_I	7.09566	5.91373
36	B12	38	mT11b_I	7.46027	6.27549
36	B12	39	mT11b_I	7.72927	6.54163
36	B12	40	mT11b_I	7.96485	6.77436
36	B12	41	mT11b_I	8.13234	6.93899
36	B12	42	mT11b_I	8.23661	7.0404
36	B12	43	mT11b_I	8.30025	7.10118
36	B12	44	mT11b_I	8.37324	7.17132
36	B12	45	mT11b_I	8.41987	7.21509
37	B13	1	mT11b_I	1.06735	0.00222093
37	B13	2	mT11b_I	1.07504	0.00609428
37	B13	3	mT11b_I	1.07395	0.00119179
37	B13	4	mT11b_I	1.07178	-0.00479752
37	B13	5	mT11b_I	1.07851	-0.00187654
37	B13	6	mT11b_I	1.0851	0.000897577
37	B13	7	mT11b_I	1.08594	-0.00208194
37	B13	8	mT11b_I	1.09046	-0.00137611
37	B13	9	mT11b_I	1.09505	-0.000591712
37	B13	10	mT11b_I	1.10157	0.00210707
37	B13	11	mT11b_I	1.10927	0.00599519
37	B13	12	mT11b_I	1.11608	0.00899247
37	B13	13	mT11b_I	1.11156	0.000659024
37	B13	14	mT11b_I	1.11095	-0.00376937
37	B13	15	mT11b_I	1.11307	-0.00546631
37	B13	16	mT11b_I	1.11935	-0.00299594
37	B13	17	mT11b_I	1.12516	-0.0010055
37	B13	18	mT11b_I	1.13366	0.00368705
37	B13	19	mT11b_I	1.14057	0.00677397
37	B13	20	mT11b_I	1.14358	0.00597252
37	B13	21	mT11b_I	1.13818	-0.00324248
37	B13	22	mT11b_I	1.13616	-0.00907324
37	B13	23	mT11b_I	1.14325	-0.00579857
37	B13	24	mT11b_I	1.1609	0.00803734
37	B13	25	mT11b_I	1.18668	0.0300007
37	B13	26	mT11b_I	1.2327	0.0722051
37	B13	27	mT11b_I	1.3232	0.158892
37	B13	28	mT11b_I	1.5033	0.335177
37	B13	29	mT11b_I	1.83345	0.661513
37	B13	30	mT11b_I	2.39776	1.22201
37	B13	31	mT11b_I	3.181	2.00143
37	B13	32	mT11b_I	4.07176	2.88838
37	B13	33	mT11b_I	4.94663	3.75944
37	B13	34	mT11b_I	5.72147	4.53046
37	B13	35	mT11b_I	6.36601	5.17118
37	B13	36	mT11b_I	6.90376	5.70512
37	B13	37	mT11b_I	7.32305	6.12059
37	B13	38	mT11b_I	7.69537	6.4891
37	B13	39	mT11b_I	7.96278	6.7527
37	B13	40	mT11b_I	8.15036	6.93646
37	B13	41	mT11b_I	8.28467	7.06696
37	B13	42	mT11b_I	8.39837	7.17684
37	B13	43	mT11b_I	8.49068	7.26534
37	B13	44	mT11b_I	8.52746	7.2983
37	B13	45	mT11b_I	8.54598	7.31301
38	B14	1	mT11b_I	1.46358	-0.0182752
38	B14	2	mT11b_I	1.47026	-0.0148276
38	B14	3	mT11b_I	1.48611	-0.00221946
38	B14	4	mT11b_I	1.49393	0.00236447
38	B14	5	mT11b_I	1.50191	0.00711053
38	B14	6	mT11b_I	1.49901	0.00096765
38	B14	7	mT11b_I	1.49848	-0.00279855
38	B14	8	mT11b_I	1.50272	-0.00179293
38	B14	9	mT11b_I	1.50591	-0.00183467
38	B14	10	mT11b_I	1.51143	0.000443512
38	B14	11	mT11b_I	1.51648	0.00225821
38	B14	12	mT11b_I	1.51891	0.00145162
38	B14	13	mT11b_I	1.5161	-0.00460018
38	B14	14	mT11b_I	1.51994	-0.00399081
38	B14	15	mT11b_I	1.52234	-0.0048278
38	B14	16	mT11b_I	1.53237	0.00196126
38	B14	17	mT11b_I	1.54097	0.00732554
38	B14	18	mT11b_I	1.53583	-0.00105025
38	B14	19	mT11b_I	1.53131	-0.00881056
38	B14	20	mT11b_I	1.5407	-0.00265521
38	B14	21	mT11b_I	1.55076	0.00416985
38	B14	22	mT11b_I	1.55636	0.00652779
38	B14	23	mT11b_I	1.56124	0.00817822
38	B14	24	mT11b_I	1.57605	0.0197475
38	B14	25	mT11b_I	1.6073	0.0477633
38	B14	26	mT11b_I	1.64177	0.0789962
38	B14	27	mT11b_I	1.72265	0.156641
38	B14	28	mT11b_I	1.88903	0.319782
38	B14	29	mT11b_I	2.2002	0.627716
38	B14	30	mT11b_I	2.73399	1.15826
38	B14	31	mT11b_I	3.47462	1.89566
38	B14	32	mT11b_I	4.33587	2.75367
38	B14	33	mT11b_I	5.20053	3.6151
38	B14	34	mT11b_I	5.96439	4.37572
38	B14	35	mT11b_I	6.58909	4.99718
38	B14	36	mT11b_I	7.11801	5.52286
38	B14	37	mT11b_I	7.53952	5.94113
38	B14	38	mT11b_I	7.86328	6.26166
38	B14	39	mT11b_I	8.09394	6.48909
38	B14	40	mT11b_I	8.27809	6.66999
38	B14	41	mT11b_I	8.44217	6.83084
38	B14	42	mT11b_I	8.5636	6.94903
38	B14	43	mT11b_I	8.67355	7.05575
38	B14	44	mT11b_I	8.74258	7.12154
38	B14	45	mT11b_I	8.75338	7.1291
39	B15	1	mT11b_I	1.09493	-0.00966975
39	B15	2	mT11b_I	1.10132	-0.00657179
39	B15	3	mT11b_I	1.10541	-0.00578445
39	B15	4	mT11b_I	1.10747	-0.00701533
39	B15	5	mT11b_I	1.11621	-0.00157669
39	B15	6	mT11b_I	1.12354	0.00246577
39	B15	7	mT11b_I	1.12509	0.000715975
39	B15	8	mT11b_I	1.12994	0.0022728
39	B15	9	mT11b_I	1.13884	0.00787762
39	B15	10	mT11b_I	1.14618	0.0119246
39	B15	11	mT11b_I	1.14356	0.00600846
39	B15	12	mT11b_I	1.14259	0.00173762
39	B15	13	mT11b_I	1.14161	-0.00253286
39	B15	14	mT11b_I	1.14161	-0.00583095
39	B15	15	mT11b_I	1.14068	-0.0100539
39	B15	16	mT11b_I	1.1481	-0.00592962
39	B15	17	mT11b_I	1.16024	0.00291316
39	B15	18	mT11b_I	1.16405	0.00343263
39	B15	19	mT11b_I	1.16314	-0.000779789
39	B15	20	mT11b_I	1.1685	0.00128547
39	B15	21	mT11b_I	1.16937	-0.00113059
39	B15	22	mT11b_I	1.17849	0.00468928
39	B15	23	mT11b_I	1.18982	0.0127203
39	B15	24	mT11b_I	1.2021	0.0217117
39	B15	25	mT11b_I	1.22096	0.0372692
39	B15	26	mT11b_I	1.26634	0.0793582
39	B15	27	mT11b_I	1.35281	0.162536
39	B15	28	mT11b_I	1.53089	0.337316
39	B15	29	mT11b_I	1.8536	0.656731
39	B15	30	mT11b_I	2.40612	1.20596
39	B15	31	mT11b_I	3.18254	1.97908
39	B15	32	mT11b_I	4.08018	2.87342
39	B15	33	mT11b_I	4.9779	3.76785
39	B15	34	mT11b_I	5.7596	4.54626
39	B15	35	mT11b_I	6.42145	5.20481
39	B15	36	mT11b_I	6.95428	5.73435
39	B15	37	mT11b_I	7.39093	6.1677
39	B15	38	mT11b_I	7.74216	6.51564
39	B15	39	mT11b_I	7.99217	6.76235
39	B15	40	mT11b_I	8.18787	6.95476
39	B15	41	mT11b_I	8.34448	7.10807
39	B15	42	mT11b_I	8.47464	7.23493
39	B15	43	mT11b_I	8.55181	7.30881
39	B15	44	mT11b_I	8.61352	7.36722
39	B15	45	mT11b_I	8.62894	7.37935
40	B16	1	mT11b_I	1.08081	-0.00333061
40	B16	2	mT11b_I	1.08548	-0.00232893
40	B16	3	mT11b_I	1.09299	0.00149955
40	B16	4	mT11b_I	1.09839	0.00322446
40	B16	5	mT11b_I	1.10095	0.00210171
40	B16	6	mT11b_I	1.10562	0.00309611
40	B16	7	mT11b_I	1.10657	0.000375707
40	B16	8	mT11b_I	1.10622	-0.00365921
40	B16	9	mT11b_I	1.10496	-0.00859607
40	B16	10	mT11b_I	1.11303	-0.00420349
40	B16	11	mT11b_I	1.12639	0.00547924
40	B16	12	mT11b_I	1.12781	0.00322793
40	B16	13	mT11b_I	1.12739	-0.000874464
40	B16	14	mT11b_I	1.13101	-0.000924694
40	B16	15	mT11b_I	1.13284	-0.00277594
40	B16	16	mT11b_I	1.13366	-0.00563271
40	B16	17	mT11b_I	1.14729	0.00432539
40	B16	18	mT11b_I	1.14468	-0.00196211
40	B16	19	mT11b_I	1.14507	-0.00525197
40	B16	20	mT11b_I	1.15807	0.00406836
40	B16	21	mT11b_I	1.16345	0.00577111
40	B16	22	mT11b_I	1.16207	0.000711106
40	B16	23	mT11b_I	1.17419	0.00915573
40	B16	24	mT11b_I	1.19046	0.0217544
40	B16	25	mT11b_I	1.21382	0.0414336
40	B16	26	mT11b_I	1.25769	0.0816258
40	B16	27	mT11b_I	1.35688	0.177144
40	B16	28	mT11b_I	1.54589	0.362475
40	B16	29	mT11b_I	1.89161	0.704514
40	B16	30	mT11b_I	2.45357	1.2628
40	B16	31	mT11b_I	3.24779	2.05335
40	B16	32	mT11b_I	4.12601	2.92788
40	B16	33	mT11b_I	4.98182	3.78002
40	B16	34	mT11b_I	5.72371	4.51823
40	B16	35	mT11b_I	6.37115	5.16199
40	B16	36	mT11b_I	6.87849	5.66566
40	B16	37	mT11b_I	7.24575	6.02924
40	B16	38	mT11b_I	7.56159	6.3414
40	B16	39	mT11b_I	7.80456	6.58069
40	B16	40	mT11b_I	7.98695	6.75941
40	B16	41	mT11b_I	8.10575	6.87453
40	B16	42	mT11b_I	8.21469	6.97979
40	B16	43	mT11b_I	8.27365	7.03508
40	B16	44	mT11b_I	8.33612	7.09387
40	B16	45	mT11b_I	8.38936	7.14343
41	B17	1	mT11b_I	1.05062	0.00116996
41	B17	2	mT11b_I	1.05547	0.00240669
41	B17	3	mT11b_I	1.05757	0.000894562
41	B17	4	mT11b_I	1.06384	0.00355166
41	B17	5	mT11b_I	1.06849	0.00459253
41	B17	6	mT11b_I	1.06702	-0.000490035
41	B17	7	mT11b_I	1.06591	-0.00521032
41	B17	8	mT11b_I	1.06864	-0.00609254
41	B17	9	mT11b_I	1.07457	-0.00377995
41	B17	10	mT11b_I	1.07944	-0.00251546
41	B17	11	mT11b_I	1.08489	-0.000678632
41	B17	12	mT11b_I	1.08932	0.000138474
41	B17	13	mT11b_I	1.09613	0.00333905
41	B17	14	mT11b_I	1.0987	0.00229721
41	B17	15	mT11b_I	1.10025	0.000234695
41	B17	16	mT11b_I	1.10267	-0.000955563
41	B17	17	mT11b_I	1.11023	0.00298936
41	B17	18	mT11b_I	1.11796	0.00710904
41	B17	19	mT11b_I	1.11848	0.00402025
41	B17	20	mT11b_I	1.11946	0.00138231
41	B17	21	mT11b_I	1.11683	-0.0048505
41	B17	22	mT11b_I	1.11932	-0.00597614
41	B17	23	mT11b_I	1.13007	0.00116049
41	B17	24	mT11b_I	1.16006	0.027543
41	B17	25	mT11b_I	1.18564	0.0495065
41	B17	26	mT11b_I	1.22812	0.0883747
41	B17	27	mT11b_I	1.31988	0.176526
41	B17	28	mT11b_I	1.51116	0.364196
41	B17	29	mT11b_I	1.8564	0.705822
41	B17	30	mT11b_I	2.41672	1.26253
41	B17	31	mT11b_I	3.21558	2.05778
41	B17	32	mT11b_I	4.10492	2.94351
41	B17	33	mT11b_I	4.94216	3.77714
41	B17	34	mT11b_I	5.68116	4.51253
41	B17	35	mT11b_I	6.27836	5.10611
41	B17	36	mT11b_I	6.76647	5.59061
41	B17	37	mT11b_I	7.19254	6.01307
41	B17	38	mT11b_I	7.50364	6.32055
41	B17	39	mT11b_I	7.73275	6.54605
41	B17	40	mT11b_I	7.88266	6.69236
41	B17	41	mT11b_I	8.01229	6.81837
41	B17	42	mT11b_I	8.12591	6.92838
41	B17	43	mT11b_I	8.19981	6.99867
41	B17	44	mT11b_I	8.23549	7.03073
41	B17	45	mT11b_I	8.28548	7.07712
42	B18	1	mT11b_I	1.08389	0.000526839
42	B18	2	mT11b_I	1.08734	-0.000187453
42	B18	3	mT11b_I	1.0898	-0.0018907
42	B18	4	mT11b_I	1.09493	-0.000937735
42	B18	5	mT11b_I	1.10249	0.00245688
42	B18	6	mT11b_I	1.10545	0.00125025
42	B18	7	mT11b_I	1.11081	0.00244545
42	B18	8	mT11b_I	1.11361	0.00107074
42	B18	9	mT11b_I	1.11448	-0.00222932
42	B18	10	mT11b_I	1.11869	-0.00217995
42	B18	11	mT11b_I	1.1253	0.000257052
42	B18	12	mT11b_I	1.13189	0.00267939
42	B18	13	mT11b_I	1.13604	0.0026564
42	B18	14	mT11b_I	1.14079	0.00324614
42	B18	15	mT11b_I	1.14205	0.000334698
42	B18	16	mT11b_I	1.14084	-0.00504175
42	B18	17	mT11b_I	1.14791	-0.00213947
42	B18	18	mT11b_I	1.1485	-0.00572325
42	B18	19	mT11b_I	1.15111	-0.00727654
42	B18	20	mT11b_I	1.16335	0.000791916
42	B18	21	mT11b_I	1.1673	0.000573178
42	B18	22	mT11b_I	1.17673	0.00582901
42	B18	23	mT11b_I	1.17889	0.00382761
42	B18	24	mT11b_I	1.18899	0.00975936
42	B18	25	mT11b_I	1.21344	0.0300339
42	B18	26	mT11b_I	1.26185	0.0742744
42	B18	27	mT11b_I	1.36242	0.17068
42	B18	28	mT11b_I	1.54676	0.350857
42	B18	29	mT11b_I	1.8991	0.699019
42	B18	30	mT11b_I	2.48175	1.27751
42	B18	31	mT11b_I	3.28331	2.07489
42	B18	32	mT11b_I	4.18481	2.97223
42	B18	33	mT11b_I	5.04842	3.83167
42	B18	34	mT11b_I	5.79254	4.57163
42	B18	35	mT11b_I	6.40829	5.1832
42	B18	36	mT11b_I	6.93258	5.70333
42	B18	37	mT11b_I	7.34656	6.11314
42	B18	38	mT11b_I	7.66784	6.43025
42	B18	39	mT11b_I	7.90352	6.66176
42	B18	40	mT11b_I	8.09164	6.84571
42	B18	41	mT11b_I	8.23296	6.98286
42	B18	42	mT11b_I	8.34653	7.09227
42	B18	43	mT11b_I	8.42454	7.1661
42	B18	44	mT11b_I	8.45398	7.19138
42	B18	45	mT11b_I	8.497	7.23023
43	B19	1	mT11b_I	1.068	-0.0072057
43	B19	2	mT11b_I	1.07322	-0.00556348
43	B19	3	mT11b_I	1.07631	-0.00605166
43	B19	4	mT11b_I	1.08499	-0.000947842
43	B19	5	mT11b_I	1.09345	0.00393174
43	B19	6	mT11b_I	1.09317	7.19675e-05
43	B19	7	mT11b_I	1.09496	-0.0017206
43	B19	8	mT11b_I	1.09527	-0.00499112
43	B19	9	mT11b_I	1.10165	-0.00218959
43	B19	10	mT11b_I	1.11677	0.00934854
43	B19	11	mT11b_I	1.11759	0.00659074
43	B19	12	mT11b_I	1.11823	0.0036428
43	B19	13	mT11b_I	1.12051	0.00234222
43	B19	14	mT11b_I	1.12244	0.000696164
43	B19	15	mT11b_I	1.12188	-0.00344339
43	B19	16	mT11b_I	1.12568	-0.00322048
43	B19	17	mT11b_I	1.1328	0.00031251
43	B19	18	mT11b_I	1.13371	-0.00235874
43	B19	19	mT11b_I	1.13258	-0.0070624
43	B19	20	mT11b_I	1.14604	0.00281217
43	B19	21	mT11b_I	1.15178	0.00497557
43	B19	22	mT11b_I	1.14998	-0.000409486
43	B19	23	mT11b_I	1.15164	-0.00232913
43	B19	24	mT11b_I	1.16514	0.00759813
43	B19	25	mT11b_I	1.17632	0.015192
43	B19	26	mT11b_I	1.18868	0.0239776
43	B19	27	mT11b_I	1.21615	0.0478614
43	B19	28	mT11b_I	1.28371	0.111845
43	B19	29	mT11b_I	1.40369	0.228238
43	B19	30	mT11b_I	1.63907	0.460042
43	B19	31	mT11b_I	2.07088	0.888274
43	B19	32	mT11b_I	2.73913	1.55294
43	B19	33	mT11b_I	3.60729	2.41752
43	B19	34	mT11b_I	4.518	3.32465
43	B19	35	mT11b_I	5.37001	4.17308
43	B19	36	mT11b_I	6.08585	4.88534
43	B19	37	mT11b_I	6.69618	5.49209
43	B19	38	mT11b_I	7.17624	5.96857
43	B19	39	mT11b_I	7.55803	6.34678
43	B19	40	mT11b_I	7.84554	6.63071
43	B19	41	mT11b_I	8.05936	6.84095
43	B19	42	mT11b_I	8.21313	6.99114
43	B19	43	mT11b_I	8.33311	7.10754
43	B19	44	mT11b_I	8.42203	7.19288
43	B19	45	mT11b_I	8.49562	7.26288
44	B20	1	mT11b_I	1.09321	-0.00177821
44	B20	2	mT11b_I	1.09903	0.000226076
44	B20	3	mT11b_I	1.10682	0.00419266
44	B20	4	mT11b_I	1.10905	0.00260898
44	B20	5	mT11b_I	1.11323	0.00297962
44	B20	6	mT11b_I	1.11319	-0.000877138
44	B20	7	mT11b_I	1.11353	-0.00435457
44	B20	8	mT11b_I	1.12043	-0.00127336
44	B20	9	mT11b_I	1.12241	-0.00310642
44	B20	10	mT11b_I	1.12996	0.000634504
44	B20	11	mT11b_I	1.13571	0.00256965
44	B20	12	mT11b_I	1.13619	-0.000767483
44	B20	13	mT11b_I	1.14311	0.0023315
44	B20	14	mT11b_I	1.14544	0.000852844
44	B20	15	mT11b_I	1.14539	-0.0030131
44	B20	16	mT11b_I	1.15176	-0.000456875
44	B20	17	mT11b_I	1.1576	0.00156994
44	B20	18	mT11b_I	1.15576	-0.00408557
44	B20	19	mT11b_I	1.15608	-0.00758566
[truncated: 15,326 more rows]

## Sheet: Multicomponent Data
Block Type	384-Well Block
Calibration Background is expired	No
Calibration Background performed on	12-21-2022
Calibration Pure Dye ABY is expired	No
Calibration Pure Dye ABY performed on	12-21-2022
Calibration Pure Dye CY5 is expired	No
Calibration Pure Dye CY5 performed on	12-21-2022
Calibration Pure Dye FAM is expired	No
Calibration Pure Dye FAM performed on	12-21-2022
Calibration Pure Dye JUN is expired	No
Calibration Pure Dye JUN performed on	12-21-2022
Calibration Pure Dye MUSTANG PURPLE is expired	No
Calibration Pure Dye MUSTANG PURPLE performed on	12-21-2022
Calibration Pure Dye NED is expired	No
Calibration Pure Dye NED performed on	12-21-2022
Calibration Pure Dye ROX is expired	No
Calibration Pure Dye ROX performed on	12-21-2022
Calibration Pure Dye SYBR is expired	No
Calibration Pure Dye SYBR performed on	12-21-2022
Calibration Pure Dye TAMRA is expired	No
Calibration Pure Dye TAMRA performed on	12-21-2022
Calibration Pure Dye VIC is expired	No
Calibration Pure Dye VIC performed on	12-21-2022
Calibration ROI is expired	No
Calibration ROI performed on	12-21-2022
Calibration Uniformity is expired	No
Calibration Uniformity performed on	12-21-2022
Chemistry	TAQMAN
Date Created	2023-03-06 11:10:11 AM CST
Experiment Barcode
Experiment Comment
Experiment File Name	L:\O'Donnell Lab\Hari Shankar\03_03_23_KLNshTumors_shControl_T11bsh2_T11bsh3_Taqman.eds
Experiment Name	03_03_23_KLNshTumors_shControl_T11bsh2_T11bsh3_Taqman
Experiment Run End Time	2023-03-03 20:12:47 PM CST
Experiment Type	Standard Curve
Instrument Name	272530090
Instrument Serial Number	272530090
Instrument Type	QuantStudio™ 5 System
Passive Reference	ROX
Post-read Stage/Step
Pre-read Stage/Step
Quantification Cycle Method	Ct
Signal Smoothing On	true
Stage/ Cycle where Ct Analysis is performed	Stage2, Step2
User Name
Well	Well Position	Cycle	ROX	FAM
1	A1	1	78530.8	80593.9
2	A2	1	71809.1	76583.4
3	A3	1	73761.9	79189.7
4	A4	1	73055.4	79765.3
5	A5	1	72284.8	83229.4
6	A6	1	72087.2	77843.3
7	A7	1	69019.7	71559.4
8	A8	1	70700.5	74809.6
9	A9	1	73716.1	76901.5
10	A10	1	68103.1	71589.8
11	A11	1	73232.7	78190
12	A12	1	71315.7	75516.6
13	A13	1	68905.3	72146.2
14	A14	1	71427.6	74764.5
15	A15	1	71800.8	76841.3
16	A16	1	71782	74038.8
17	A17	1	68271.1	70924.4
18	A18	1	73033.1	75993.3
19	A19	1	73136.5	86606.3
20	A20	1	73234.5	77458.5
21	A21	1	71528.4	78050.2
22	A22	1	68177	72947.3
23	A23	1	67887	77169.2
24	A24	1	65661.2	73736.2
25	B1	1	75287.4	83597
26	B2	1	72858.1	80377.7
27	B3	1	77814	85587.6
28	B4	1	73415.8	81089.2
29	B5	1	72196.7	81868.4
30	B6	1	71916	78569.8
31	B7	1	74895.3	78572
32	B8	1	72140.9	77568.8
33	B9	1	72733.1	76471.4
34	B10	1	70960.6	78825.5
35	B11	1	71875.4	77913.3
36	B12	1	72614.6	77922
37	B13	1	72475.2	77356.4
38	B14	1	71864.1	105179
39	B15	1	71956.8	78787.7
40	B16	1	73583.2	79529.1
41	B17	1	73770	77504.4
42	B18	1	74044	80255.1
43	B19	1	73277.9	78260.5
44	B20	1	76022.6	83109
45	B21	1	75117.1	80225.8
46	B22	1	71383.8	75748.3
47	B23	1	68086.5	75985.9
48	B24	1	73295	80268.8
49	C1	1	73354.4	84086.5
50	C2	1	73980	80277.6
51	C3	1	78007.6	83562.4
52	C4	1	72984.6	77888.8
53	C5	1	69607.9	85607.2
54	C6	1	72214.7	77935.2
55	C7	1	69974.4	76754.6
56	C8	1	72114.6	77479.8
57	C9	1	71434.5	78712.1
58	C10	1
59	C11	1
60	C12	1
61	C13	1
62	C14	1
63	C15	1
64	C16	1
65	C17	1
66	C18	1
67	C19	1
68	C20	1
69	C21	1
70	C22	1
71	C23	1
72	C24	1
73	D1	1	73256.5	92260.4
74	D2	1	70159.9	86871.9
75	D3	1	74967.5	93441.9
76	D4	1	71838.9	90337.5
77	D5	1	71909.6	96019.8
78	D6	1	71219.8	90596.7
79	D7	1	73237.7	90981
80	D8	1	72062.7	88863
81	D9	1	74441.6	111064
82	D10	1	70887.8	91188.4
83	D11	1	67639	82169.5
84	D12	1	68613.6	86741.1
85	D13	1	75176.1	88774.1
86	D14	1	67212.9	86226.8
87	D15	1	69515.9	89217.5
88	D16	1	71592.8	89629.5
89	D17	1	70810.3	88028.1
90	D18	1	72546.5	94377
91	D19	1	72259.2	90833.5
92	D20	1	73702.7	93062.3
93	D21	1	68476	90675.3
94	D22	1	70741.3	89416.9
95	D23	1	66599.8	85334
96	D24	1	65515.4	85853
97	E1	1	77686.7	96899.6
98	E2	1	81346.1	91902.3
99	E3	1	73892	93741.3
100	E4	1	72350.1	90537
101	E5	1	71655.6	92123.4
102	E6	1	69475.8	88048.8
103	E7	1	73647.8	91678.8
104	E8	1	66652.3	79992.2
105	E9	1	70697.5	88889.1
106	E10	1	70122	89150.2
107	E11	1	66835.4	83043.3
108	E12	1	63922.2	79600.4
109	E13	1	67906.8	87711.1
110	E14	1	68482.8	88390.5
111	E15	1	69868.6	88115.6
112	E16	1	70805.6	87770.9
113	E17	1	68173.8	85929.5
114	E18	1	70248.3	89201.2
115	E19	1	70801.6	89334.1
116	E20	1	70340.2	84873.4
117	E21	1	67435.8	83914.8
118	E22	1	68886.7	85597.5
119	E23	1	70477.7	88870.6
120	E24	1	77559	96552.1
121	F1	1	78715.5	99435.2
122	F2	1	68357.8	85170.6
123	F3	1	78952.8	96863
124	F4	1	72373.3	88386.3
125	F5	1	72381	93327.8
126	F6	1	66658.9	85154.8
127	F7	1	71231.9	88791.8
128	F8	1	68882.1	87418.1
129	F9	1	69921.3	87743.5
130	F10	1
131	F11	1
132	F12	1
133	F13	1
134	F14	1
135	F15	1
136	F16	1
137	F17	1
138	F18	1
139	F19	1
140	F20	1
141	F21	1
142	F22	1
143	F23	1
144	F24	1
145	G1	1	77739.8	134542
146	G2	1	70835.6	122819
147	G3	1	74511.3	127658
148	G4	1	76305.2	154480
149	G5	1	68373.3	128181
150	G6	1	69247	123652
151	G7	1	69171.2	123024
152	G8	1	68439.8	125324
153	G9	1	60278.1	119073
154	G10	1	57352	97418.5
155	G11	1	65542.7	114893
156	G12	1	64172.1	112367
157	G13	1	64207.1	114944
158	G14	1	61336.5	108484
159	G15	1	63075.5	107897
160	G16	1	71836.6	128845
161	G17	1	68874.1	126632
162	G18	1	68595.3	123279
163	G19	1	66454.2	117068
164	G20	1	68926	119326
165	G21	1	68926.4	120859
166	G22	1	68743.7	125114
167	G23	1	66490.4	119656
168	G24	1	68818.8	125999
169	H1	1	76737.1	136063
170	H2	1	70729.5	124278
171	H3	1	72324.5	129434
172	H4	1	71743.7	124351
173	H5	1	69077.4	125027
174	H6	1	68534.1	122477
175	H7	1	70270.5	131961
176	H8	1	63217	110984
177	H9	1	66028.6	115463
178	H10	1	61757.6	109857
179	H11	1	65190.2	116896
180	H12	1	63009.2	112009
181	H13	1	64300.5	110909
182	H14	1	65648.8	116499
183	H15	1	62035.1	105628
184	H16	1	66987.8	116369
185	H17	1	69118.3	122689
186	H18	1	67962	118584
187	H19	1	67068.6	118932
188	H20	1	66355	114076
189	H21	1	67340.8	120153
190	H22	1	68014	120965
191	H23	1	67150.3	116860
192	H24	1	63553.1	115506
193	I1	1	75058.4	134284
194	I2	1	72041.2	127780
195	I3	1	69555.3	121180
196	I4	1	70721.6	123990
197	I5	1	69210	122874
198	I6	1	68965.7	122425
199	I7	1	64623.2	111173
200	I8	1	65848.1	117495
201	I9	1	67254.1	118943
202	I10	1
203	I11	1
204	I12	1
205	I13	1
206	I14	1
207	I15	1
208	I16	1
209	I17	1
210	I18	1
211	I19	1
212	I20	1
213	I21	1
214	I22	1
215	I23	1
216	I24	1
217	J1	1	76978.8	102224
218	J2	1	69747	93784.4
219	J3	1	85929.7	118774
220	J4	1	70598.5	104859
221	J5	1	67942.1	93876.7
222	J6	1	66317.4	91847.3
223	J7	1	71582.9	95531.2
224	J8	1	63376.2	82302.6
225	J9	1	65341.1	85136.8
226	J10	1	61775.1	80823.3
227	J11	1	65190.3	86949.6
228	J12	1	67243.8	93833.2
229	J13	1	62833.3	83271.9
230	J14	1	64268.3	89156.1
231	J15	1	65612	90517.7
232	J16	1	70547.4	94148.4
233	J17	1	70037.4	96652.8
234	J18	1	67507.6	92749.3
235	J19	1	66740.9	91378.9
236	J20	1	66930.2	92965.6
237	J21	1	67166.7	92541.2
238	J22	1	69105.5	92792.1
239	J23	1	66027.1	91248
240	J24	1	64039.3	86558.1
241	K1	1	78293.2	105868
242	K2	1	72690.2	98217.5
243	K3	1	72664.5	99897.2
244	K4	1	73322.6	97050
245	K5	1	67184.6	92681.8
246	K6	1	67128.5	91999.6
247	K7	1	70153.3	89876.2
248	K8	1	66494.6	89304.9
249	K9	1	67630	91137
250	K10	1	64071.8	87710.6
251	K11	1	63454.5	85254.8
252	K12	1	62918.7	84422.1
253	K13	1	66586	91170.9
254	K14	1	63500.1	84681.9
255	K15	1	66511.6	91332.8
256	K16	1	71106	98414
257	K17	1	69327.3	95514.9
258	K18	1	69418.5	93247.3
259	K19	1	66946	89153.6
260	K20	1	65983.9	88106.1
261	K21	1	67750.2	93661.3
262	K22	1	69684	94371
263	K23	1	66147.7	88718.6
264	K24	1	66535	89630.3
265	L1	1	75266.3	104559
266	L2	1	71703.2	94826.9
267	L3	1	73518.1	98677.6
268	L4	1	70800.2	93996.9
269	L5	1	69309.4	91931.4
270	L6	1	69157.7	93645.2
271	L7	1	69995.6	91556.8
272	L8	1	68766.9	91501.9
273	L9	1	69201.7	92116.6
274	L10	1
275	L11	1
276	L12	1
277	L13	1
278	L14	1
279	L15	1
280	L16	1
281	L17	1
282	L18	1
283	L19	1
284	L20	1
285	L21	1
286	L22	1
287	L23	1
288	L24	1
289	M1	1
290	M2	1
291	M3	1
292	M4	1
293	M5	1
294	M6	1
295	M7	1
296	M8	1
297	M9	1
298	M10	1
299	M11	1
300	M12	1
301	M13	1
302	M14	1
303	M15	1
304	M16	1
305	M17	1
306	M18	1
307	M19	1
308	M20	1
309	M21	1
310	M22	1
311	M23	1
312	M24	1
313	N1	1
314	N2	1
315	N3	1
316	N4	1
317	N5	1
318	N6	1
319	N7	1
320	N8	1
321	N9	1
322	N10	1
323	N11	1
324	N12	1
325	N13	1
326	N14	1
327	N15	1
328	N16	1
329	N17	1
330	N18	1
331	N19	1
332	N20	1
333	N21	1
334	N22	1
335	N23	1
336	N24	1
337	O1	1
338	O2	1
339	O3	1
340	O4	1
341	O5	1
342	O6	1
343	O7	1
344	O8	1
345	O9	1
346	O10	1
347	O11	1
348	O12	1
349	O13	1
350	O14	1
351	O15	1
352	O16	1
353	O17	1
354	O18	1
355	O19	1
356	O20	1
357	O21	1
358	O22	1
359	O23	1
360	O24	1
361	P1	1
362	P2	1
363	P3	1
364	P4	1
365	P5	1
366	P6	1
367	P7	1
368	P8	1
369	P9	1
370	P10	1
371	P11	1
372	P12	1
373	P13	1
374	P14	1
375	P15	1
376	P16	1
377	P17	1
378	P18	1
379	P19	1
380	P20	1
381	P21	1
382	P22	1
383	P23	1
384	P24	1
1	A1	2	78495.8	80535.7
2	A2	2	71939.5	76556.5
3	A3	2	73966.9	79355.6
4	A4	2	73198.8	80027.4
5	A5	2	72280	83372.8
6	A6	2	72143.6	77910.6
7	A7	2	69108.9	71629
8	A8	2	70816.2	74822.7
9	A9	2	73957.8	77375.1
10	A10	2	68133	71869.1
11	A11	2	73419.6	78813.7
12	A12	2	71478.7	76103.7
13	A13	2	68905.5	72154.6
14	A14	2	71489.2	75027.3
15	A15	2	71899.2	77077.3
16	A16	2	71904.9	74279.2
17	A17	2	68291.7	71125.7
18	A18	2	73273.2	76309.7
19	A19	2	73346.2	87110.2
20	A20	2	73398.8	77767.5
21	A21	2	71481.1	78344.4
22	A22	2	68183.8	73112.6
23	A23	2	67848.4	77338.6
24	A24	2	65601	73751.4
25	B1	2	75254.1	83725.4
26	B2	2	72703.6	80726.4
27	B3	2	77839.3	86372.3
28	B4	2	73462.5	81404.2
29	B5	2	72337.9	82396.9
30	B6	2	71947.9	78999.8
31	B7	2	74995.6	79031.9
32	B8	2	72267.7	78146.5
33	B9	2	72886.2	76884.9
34	B10	2	70993.2	79077
35	B11	2	71954.2	78382.3
36	B12	2	72729.5	78209.2
37	B13	2	72488.2	77927.6
38	B14	2	71874.6	105675
39	B15	2	71921.4	79208.7
40	B16	2	73687.6	79986.8
41	B17	2	73834.3	77930
42	B18	2	74022	80487.1
43	B19	2	73358.9	78730.1
44	B20	2	76083.3	83618.2
45	B21	2	75229.8	80715.1
46	B22	2	71357.8	75991.6
47	B23	2	68097.2	76292.5
48	B24	2	73334.5	80376.9
49	C1	2	73282.8	84355.6
50	C2	2	73939.2	80347.6
51	C3	2	77973.5	83659.4
52	C4	2	72975.7	77895.9
53	C5	2	69459.6	85769.7
54	C6	2	72265.8	78132.1
55	C7	2	70044.3	77020.3
56	C8	2	72375.5	77764.7
57	C9	2	71493.8	78886.9
58	C10	2
59	C11	2
60	C12	2
61	C13	2
62	C14	2
63	C15	2
64	C16	2
65	C17	2
66	C18	2
67	C19	2
68	C20	2
69	C21	2
70	C22	2
71	C23	2
72	C24	2
73	D1	2	73207.5	92374
74	D2	2	70375.9	87784.9
75	D3	2	75067.3	93934.2
76	D4	2	71795	90478.5
77	D5	2	71888.1	96659.1
78	D6	2	71366.4	90908.2
79	D7	2	73188.7	91385.7
80	D8	2	72245.9	89540.9
81	D9	2	74592.9	112031
82	D10	2	70662.3	91897.2
83	D11	2	67788.8	82675
84	D12	2	68429.8	86850.7
85	D13	2	75179.8	89548.6
86	D14	2	67265.5	86809.4
87	D15	2	69625.9	90070.1
88	D16	2	71832.2	90138.6
89	D17	2	70879.4	88585.8
90	D18	2	72733.7	94602.7
91	D19	2	72314.8	91018
92	D20	2	73683.8	93408.6
93	D21	2	68533.2	90933.6
94	D22	2	70700.6	89933.4
95	D23	2	66657.7	85779.4
96	D24	2	65401.6	85917.1
97	E1	2	77529.2	96966.9
98	E2	2	81170.1	91961.7
99	E3	2	73755.8	94163.5
100	E4	2	72228.2	91136.9
101	E5	2	71589.5	92758.7
102	E6	2	69577.2	88374.2
103	E7	2	73690.1	92331.1
104	E8	2	66676.7	80683.8
105	E9	2	70848.1	89795.1
106	E10	2	70260.5	90138.2
107	E11	2	66932	83432.3
108	E12	2	64117.2	80158.2
109	E13	2	68001.5	88458.1
110	E14	2	68564.7	89265.9
111	E15	2	70030.2	88603.6
112	E16	2	70914.5	88422.9
113	E17	2	68150.4	86638.8
114	E18	2	70329.4	89753.2
115	E19	2	70832.7	89795
116	E20	2	70359.9	85823.7
117	E21	2	67614.5	84396
118	E22	2	68974.7	86219.8
119	E23	2	70420.4	88998.6
120	E24	2	77465.5	96615.6
121	F1	2	78586.4	99881.1
122	F2	2	68338.1	85658.7
123	F3	2	78887.1	97428.8
124	F4	2	72334.9	88927.7
125	F5	2	72572.1	94041.8
126	F6	2	66754.8	85780.3
127	F7	2	71182.1	88977.8
128	F8	2	69123.8	87875.3
129	F9	2	69989.2	88126.4
130	F10	2
131	F11	2
132	F12	2
133	F13	2
134	F14	2
135	F15	2
136	F16	2
137	F17	2
138	F18	2
139	F19	2
140	F20	2
141	F21	2
142	F22	2
143	F23	2
144	F24	2
145	G1	2	77601	134679
146	G2	2	70808.7	123473
147	G3	2	74667.4	128554
148	G4	2	76266.4	154565
149	G5	2	68278.8	128853
150	G6	2	69361.9	124527
151	G7	2	69148	123130
152	G8	2	68687.1	126217
153	G9	2	60341.8	119615
154	G10	2	57392.8	98008.4
155	G11	2	65648.4	115485
156	G12	2	64226.8	113072
157	G13	2	64323.1	115564
158	G14	2	61392.9	109163
159	G15	2	63201.2	108591
160	G16	2	71985	129707
161	G17	2	68856.8	127544
162	G18	2	68734.8	123902
163	G19	2	66447.5	117537
164	G20	2	69055	119794
165	G21	2	69003.7	121377
166	G22	2	68725.1	125447
167	G23	2	66438.2	119864
168	G24	2	68673	125933
169	H1	2	76574.7	136508
170	H2	2	70742.3	124701
171	H3	2	72192.9	130066
172	H4	2	71684.2	124838
173	H5	2	69003.5	125669
174	H6	2	68465.3	123501
175	H7	2	70270.9	132293
176	H8	2	63378	111927
177	H9	2	66022.7	116086
178	H10	2	61775.6	110338
179	H11	2	65262.6	117419
180	H12	2	63177.9	112983
181	H13	2	64178.6	111359
182	H14	2	65606.4	116818
183	H15	2	62146.5	106276
184	H16	2	67147	116947
185	H17	2	69244.1	123253
186	H18	2	68061.1	119406
187	H19	2	67081.7	119769
188	H20	2	66324.2	114594
189	H21	2	67372.8	120742
190	H22	2	68007.6	120965
191	H23	2	67096.2	117064
192	H24	2	63377.2	116073
193	I1	2	74955.4	134617
194	I2	2	71895.7	127865
195	I3	2	69540.8	121701
196	I4	2	70731.5	124172
197	I5	2	69265.1	123428
198	I6	2	68972	123537
199	I7	2	64609.9	111330
200	I8	2	65981.6	117983
201	I9	2	67181.1	118991
202	I10	2
203	I11	2
204	I12	2
205	I13	2
206	I14	2
207	I15	2
208	I16	2
209	I17	2
210	I18	2
211	I19	2
212	I20	2
213	I21	2
214	I22	2
215	I23	2
216	I24	2
217	J1	2	76870.4	102541
218	J2	2	69672.9	93872.3
219	J3	2	85536.2	118874
220	J4	2	70603.2	105228
221	J5	2	68119.7	94241.8
222	J6	2	66342	92349.9
223	J7	2	71539.3	96179.9
224	J8	2	63507.4	82943.2
225	J9	2	65434.2	85720.9
226	J10	2	61719.1	80944.2
227	J11	2	65248.7	87391.7
228	J12	2	67223.6	94136.1
229	J13	2	62843.8	83514.9
230	J14	2	64308.6	89625.2
231	J15	2	65797.2	91257.7
232	J16	2	70634.4	94654.3
233	J17	2	70102.6	97173.6
234	J18	2	67628.4	93486.3
235	J19	2	66863.6	91981.6
236	J20	2	66980.6	93406.5
237	J21	2	67224.1	92957.1
238	J22	2	69072.8	92956.2
239	J23	2	66007	91770.7
240	J24	2	63925.5	86647.5
241	K1	2	78117.3	106234
242	K2	2	72747.7	98989.3
243	K3	2	72490.6	100287
244	K4	2	73240.3	97304.5
245	K5	2	67245.8	93065.2
246	K6	2	67119.6	92661.6
247	K7	2	69986.7	90193.9
248	K8	2	66581.2	90103.3
249	K9	2	67580.8	92052.9
250	K10	2	64606.6	89220.9
251	K11	2	63531.7	85862.6
252	K12	2	63074	84904
253	K13	2	66623.2	91767.9
254	K14	2	63678.7	85302.8
255	K15	2	66665.3	92055.3
256	K16	2	71209.8	99068.6
257	K17	2	69508.4	96296.7
258	K18	2	69532.2	93516
259	K19	2	66988.1	89837.2
260	K20	2	65951.1	88501.8
261	K21	2	67699.6	94146.1
262	K22	2	69695.3	94704.9
263	K23	2	66106.8	88808.4
264	K24	2	66475.6	90021.2
265	L1	2	75367.5	105136
266	L2	2	71649.5	95075.8
267	L3	2	73454.2	99242.7
268	L4	2	70750.1	94047.5
269	L5	2	69199.2	92145
270	L6	2	69111.6	93970.7
271	L7	2	69940.4	91837
272	L8	2	68567.4	91773.1
273	L9	2	69072.6	92424.1
274	L10	2
275	L11	2
276	L12	2
277	L13	2
278	L14	2
279	L15	2
280	L16	2
281	L17	2
282	L18	2
283	L19	2
284	L20	2
285	L21	2
286	L22	2
287	L23	2
288	L24	2
289	M1	2
290	M2	2
291	M3	2
292	M4	2
293	M5	2
294	M6	2
295	M7	2
296	M8	2
297	M9	2
298	M10	2
299	M11	2
300	M12	2
301	M13	2
302	M14	2
303	M15	2
304	M16	2
305	M17	2
306	M18	2
307	M19	2
308	M20	2
309	M21	2
310	M22	2
311	M23	2
312	M24	2
313	N1	2
314	N2	2
315	N3	2
316	N4	2
317	N5	2
318	N6	2
319	N7	2
320	N8	2
321	N9	2
322	N10	2
323	N11	2
324	N12	2
325	N13	2
326	N14	2
327	N15	2
328	N16	2
329	N17	2
330	N18	2
331	N19	2
332	N20	2
333	N21	2
334	N22	2
335	N23	2
336	N24	2
337	O1	2
338	O2	2
339	O3	2
340	O4	2
341	O5	2
342	O6	2
343	O7	2
344	O8	2
345	O9	2
346	O10	2
347	O11	2
348	O12	2
349	O13	2
350	O14	2
351	O15	2
352	O16	2
353	O17	2
354	O18	2
355	O19	2
356	O20	2
357	O21	2
358	O22	2
359	O23	2
360	O24	2
361	P1	2
362	P2	2
363	P3	2
364	P4	2
365	P5	2
366	P6	2
367	P7	2
368	P8	2
369	P9	2
370	P10	2
371	P11	2
372	P12	2
373	P13	2
374	P14	2
375	P15	2
376	P16	2
377	P17	2
378	P18	2
379	P19	2
380	P20	2
381	P21	2
382	P22	2
383	P23	2
384	P24	2
1	A1	3	78460.6	80656.1
2	A2	3	72026.7	76700
3	A3	3	74074	80126.3
4	A4	3	73198.7	80223.7
5	A5	3	71991.6	83280.1
6	A6	3	72250.6	77993.2
7	A7	3	68967.4	71641.6
8	A8	3	70874.2	75177.2
9	A9	3	74015.6	77892.8
10	A10	3	68229.3	72437.2
11	A11	3	73603.1	79727.3
12	A12	3	71691.2	76608.3
13	A13	3	69101.7	72365.7
14	A14	3	71498.6	75112.8
15	A15	3	71960.5	77639.8
16	A16	3	71898.2	74805.8
17	A17	3	68245.9	71490.6
18	A18	3	73323.9	76230.8
19	A19	3	73293.3	87274.9
20	A20	3	73357.5	78115.1
21	A21	3	71379	78499.4
22	A22	3	68127.4	73418.5
23	A23	3	67491	77440.7
24	A24	3	65496.1	73985.5
25	B1	3	75163.7	84454.9
26	B2	3	72480.9	81343.4
27	B3	3	77851.8	86678.9
28	B4	3	73247	81297.5
29	B5	3	72188.7	82682
30	B6	3	71904.7	79161.9
31	B7	3	75114.3	79346.3
32	B8	3	72375.3	78911.5
33	B9	3	72737	77049.2
34	B10	3	70956.4	79605.7
35	B11	3	71932.5	78868
36	B12	3	72619.2	78474.7
37	B13	3	72432.1	77788.5
38	B14	3	71677.9	106521
39	B15	3	71889.5	79467.2
40	B16	3	73661	80510.8
41	B17	3	73883.6	78137.1
42	B18	3	73934.1	80573.7
43	B19	3	73346.1	78943.2
44	B20	3	75997.2	84115
45	B21	3	75193.5	80613.6
46	B22	3	71241.6	76297.6
47	B23	3	68016	76085
48	B24	3	72769.1	80391.7
49	C1	3	72958.2	84869.8
50	C2	3	73810.5	80827.8
51	C3	3	77876.4	83881.1
52	C4	3	72810.7	77993.8
53	C5	3	69314.5	86121
54	C6	3	72256.4	78482.6
55	C7	3	70070	77755.8
56	C8	3	72350.3	78085.3
57	C9	3	71489.4	79424.6
58	C10	3
59	C11	3
60	C12	3
61	C13	3
62	C14	3
63	C15	3
64	C16	3
65	C17	3
66	C18	3
67	C19	3
68	C20	3
69	C21	3
70	C22	3
71	C23	3
72	C24	3
73	D1	3	72996.5	93308.9
74	D2	3	70525.9	88312.9
75	D3	3	74899.1	94436.6
76	D4	3	71577.7	90799.5
77	D5	3	71820.7	97137.1
78	D6	3	70954.3	91418.5
79	D7	3	73065.1	92153.3
80	D8	3	72256.3	90494.1
81	D9	3	74257.7	113374
82	D10	3	70016.6	93819.9
83	D11	3	67794	83390.4
84	D12	3	65992.1	82245.6
85	D13	3	75230.1	90526.9
86	D14	3	67276.2	87999.3
87	D15	3	69655.3	90755.2
88	D16	3	71717.8	90812.1
89	D17	3	70888.9	89299.5
90	D18	3	72557.9	95523.9
91	D19	3	72116.2	91672
92	D20	3	73465.5	94603.8
93	D21	3	68473.8	91414.6
94	D22	3	70666.1	90698.9
95	D23	3	66497	86093.8
96	D24	3	65188.6	86655.9
97	E1	3	77356.9	97364.3
98	E2	3	81032.5	92428.1
99	E3	3	73670	95481.8
100	E4	3	72092.4	91652.3
101	E5	3	71411.9	93228.9
102	E6	3	69682.2	88644.6
103	E7	3	73762.2	93704.5
104	E8	3	66952.5	81792.7
105	E9	3	70959.2	91084.2
106	E10	3	70301.5	91175.9
107	E11	3	66977.2	84514
108	E12	3	64172.9	80853.7
109	E13	3	68034	89123.6
110	E14	3	68592.9	89784.4
111	E15	3	70108.4	89750.3
112	E16	3	71100.7	89605.9
113	E17	3	68312.3	87645.7
114	E18	3	70342.6	90951.8
115	E19	3	70988	91314
116	E20	3	70277.7	86886.9
117	E21	3	67635.4	85746.9
118	E22	3	68849.9	87156.2
119	E23	3	70386.8	90288.4
120	E24	3	77151.6	96920.3
121	F1	3	78339.9	101137
122	F2	3	68367.4	86880.3
123	F3	3	78737.9	98774.2
124	F4	3	72262.6	89250.2
125	F5	3	72765.9	95395.1
126	F6	3	66790.5	86483.3
127	F7	3	70936.9	89949.5
128	F8	3	69263.4	89055.9
129	F9	3	70215.9	89150.8
130	F10	3
131	F11	3
132	F12	3
133	F13	3
134	F14	3
135	F15	3
136	F16	3
137	F17	3
138	F18	3
139	F19	3
140	F20	3
141	F21	3
142	F22	3
143	F23	3
144	F24	3
145	G1	3	77405.7	134813
146	G2	3	70769.1	123830
147	G3	3	74690.2	129457
148	G4	3	76176.6	155486
149	G5	3	68227.3	129430
150	G6	3	69365.1	125820
151	G7	3	69067.9	124163
152	G8	3	68909.5	127473
153	G9	3	60401.7	119797
154	G10	3	57425.6	98423.4
155	G11	3	65881.1	116012
156	G12	3	64320.2	113944
157	G13	3	64328.1	116727
158	G14	3	61422.5	110578
159	G15	3	63247.9	109109
160	G16	3	71748.8	129620
161	G17	3	68969.8	128441
162	G18	3	68829.7	125069
163	G19	3	66501.6	118516
164	G20	3	69304.3	120709
165	G21	3	68825.5	122407
166	G22	3	68924.2	126595
167	G23	3	66348.1	120416
168	G24	3	68542.1	126010
169	H1	3	76132.9	137423
170	H2	3	70525.3	125045
171	H3	3	72144.9	130435
172	H4	3	71633.9	125913
173	H5	3	69007.2	126558
174	H6	3	68338.4	124383
175	H7	3	70346.4	133415
176	H8	3	63399.6	112749
177	H9	3	65956.1	116277
178	H10	3	61741	111434
179	H11	3	65295.6	118658
180	H12	3	63294.4	114344
181	H13	3	64110	111932
182	H14	3	65512.2	117132
183	H15	3	62252.5	107058
184	H16	3	67126.1	117408
185	H17	3	69076.8	124709
186	H18	3	68137.1	120245
187	H19	3	66997.6	120295
188	H20	3	66344.8	115648
189	H21	3	67316.9	121089
190	H22	3	67830.3	121193
191	H23	3	66862.1	117818
192	H24	3	63223.1	116327
193	I1	3	74765	135052
194	I2	3	71698.4	128350
195	I3	3	69261.2	122577
196	I4	3	70573.3	124381
197	I5	3	69193.2	124119
198	I6	3	68933.9	125072
199	I7	3	64615.2	111480
200	I8	3	66023.6	118704
201	I9	3	66897.2	119502
202	I10	3
203	I11	3
204	I12	3
205	I13	3
206	I14	3
207	I15	3
208	I16	3
209	I17	3
210	I18	3
211	I19	3
212	I20	3
213	I21	3
214	I22	3
215	I23	3
216	I24	3
217	J1	3	76649.4	102755
218	J2	3	69365	93850
219	J3	3	84730.7	118594
220	J4	3	70662	105670
221	J5	3	68081.1	95467.4
222	J6	3	66224.3	93130.5
223	J7	3	71436.3	96832
224	J8	3	63472.8	83217.8
225	J9	3	65356.6	86459.3
226	J10	3	61658.4	81752
227	J11	3	65142.7	87930.9
228	J12	3	67229.9	94311.5
229	J13	3	63000.7	84144.6
230	J14	3	64578.4	90406.4
231	J15	3	66099.4	91857.6
232	J16	3	70788.8	95829.3
233	J17	3	70217.2	98493.9
234	J18	3	67859.7	94639
235	J19	3	66913.6	92836
236	J20	3	66982.3	94615.3
237	J21	3	67246.8	94316.1
238	J22	3	68997.4	94259.5
239	J23	3	66029	92260.8
240	J24	3	63714	87627.1
241	K1	3	77943.5	106657
242	K2	3	72520.1	99668.2
243	K3	3	72271.5	101314
244	K4	3	73114.6	97396.2
245	K5	3	66976.1	93220.8
246	K6	3	67083.4	93188.9
247	K7	3	69909.9	91180.2
248	K8	3	66472.6	91105
249	K9	3	67519.8	93006.8
250	K10	3	65040.6	91022
251	K11	3	63727.3	86699.7
252	K12	3	63111.9	85528.4
253	K13	3	66813.5	92443.4
254	K14	3	63699.3	86219.9
255	K15	3	66671.9	93155.8
256	K16	3	71463.5	100764
257	K17	3	69627.8	97410.7
258	K18	3	69445.3	94660.9
259	K19	3	67212.1	90838.9
260	K20	3	65996.3	89419.4
261	K21	3	67597.8	95490.2
262	K22	3	69501.4	95704.9
263	K23	3	65999.5	89461.4
264	K24	3	66302.2	90476.5
265	L1	3	75456.3	106293
266	L2	3	71445.6	95774.2
267	L3	3	73387.3	99799.7
268	L4	3	70555.4	94649.8
269	L5	3	68962.1	92620.4
270	L6	3	69024.7	94133.3
271	L7	3	69741.7	91960.2
272	L8	3	67932.7	91996.4
273	L9	3	68711.5	93144.1
274	L10	3
275	L11	3
276	L12	3
277	L13	3
278	L14	3
279	L15	3
280	L16	3
281	L17	3
282	L18	3
283	L19	3
284	L20	3
285	L21	3
286	L22	3
287	L23	3
288	L24	3
289	M1	3
290	M2	3
291	M3	3
292	M4	3
293	M5	3
294	M6	3
295	M7	3
296	M8	3
297	M9	3
298	M10	3
299	M11	3
300	M12	3
301	M13	3
302	M14	3
303	M15	3
304	M16	3
305	M17	3
306	M18	3
307	M19	3
308	M20	3
309	M21	3
310	M22	3
311	M23	3
312	M24	3
313	N1	3
314	N2	3
315	N3	3
316	N4	3
317	N5	3
318	N6	3
319	N7	3
320	N8	3
321	N9	3
322	N10	3
323	N11	3
324	N12	3
325	N13	3
326	N14	3
327	N15	3
328	N16	3
329	N17	3
330	N18	3
331	N19	3
332	N20	3
333	N21	3
334	N22	3
335	N23	3
336	N24	3
337	O1	3
338	O2	3
339	O3	3
340	O4	3
341	O5	3
342	O6	3
343	O7	3
344	O8	3
345	O9	3
346	O10	3
347	O11	3
348	O12	3
349	O13	3
350	O14	3
351	O15	3
352	O16	3
353	O17	3
354	O18	3
355	O19	3
356	O20	3
357	O21	3
358	O22	3
359	O23	3
360	O24	3
361	P1	3
362	P2	3
363	P3	3
364	P4	3
365	P5	3
366	P6	3
367	P7	3
368	P8	3
369	P9	3
370	P10	3
371	P11	3
372	P12	3
373	P13	3
374	P14	3
375	P15	3
376	P16	3
377	P17	3
378	P18	3
379	P19	3
380	P20	3
381	P21	3
382	P22	3
383	P23	3
384	P24	3
1	A1	4	78412.5	81307
2	A2	4	72012.3	77307.4
3	A3	4	74065.4	80850.7
4	A4	4	73068.4	80687.2
5	A5	4	71877.4	83305.6
6	A6	4	72135.7	78300.9
7	A7	4	68903.8	71795.2
8	A8	4	71016.8	76009.3
9	A9	4	74068.7	78801.4
10	A10	4	68158.3	73190.6
11	A11	4	73720.4	80472.3
12	A12	4	71819.6	76758.3
13	A13	4	69100.5	72769.1
14	A14	4	71530.3	75177
15	A15	4	71903.2	77684.1
16	A16	4	71881.1	75007.7
17	A17	4	68257.5	71569.6
18	A18	4	73230.1	76300.9
19	A19	4	72941.8	87337.8
20	A20	4	73180.2	78230.1
21	A21	4	71319.3	78793.9
22	A22	4	68083.8	73458.1
23	A23	4	67325.1	77723.9
24	A24	4	65366.1	74254.5
25	B1	4	75014.1	84902.7
26	B2	4	72390.4	81927.3
27	B3	4	77692.9	86898.5
28	B4	4	73130	81333.5
29	B5	4	72053.4	82702.3
30	B6	4	71895.6	79340.9
31	B7	4	74908.9	79698.1
32	B8	4	72317.7	78969.2
33	B9	4	72537.5	77203.8
34	B10	4	70912.9	79879.7
35	B11	4	71846	78863.7
36	B12	4	72300.1	78730
37	B13	4	72464	77665.2
38	B14	4	71526.7	106856
39	B15	4	71796.7	79512.8
40	B16	4	73627.3	80871.6
41	B17	4	73778.6	78488.6
42	B18	4	73734.6	80733.9
43	B19	4	72994.7	79198.8
44	B20	4	75864.6	84137.4
45	B21	4	74949	80541.7
46	B22	4	71089.3	76481.8
47	B23	4	67911.6	76080.4
48	B24	4	72507.4	80572.7
49	C1	4	72881.8	85027.8
50	C2	4	73798.5	81211.4
51	C3	4	77857.4	84809.9
52	C4	4	72632.1	78392.5
53	C5	4	69307.1	86090.4
54	C6	4	72279.9	79425.9
55	C7	4	70151.3	78589.4
56	C8	4	72248.3	78811.1
57	C9	4	71462.1	80227.2
58	C10	4
59	C11	4
60	C12	4
61	C13	4
62	C14	4
63	C15	4
64	C16	4
65	C17	4
66	C18	4
67	C19	4
68	C20	4
69	C21	4
70	C22	4
71	C23	4
72	C24	4
73	D1	4	72922.7	93641
74	D2	4	70517.9	88859.7
75	D3	4	74818.3	95368.4
76	D4	4	71516.8	92017.2
77	D5	4	71848.8	97926.2
78	D6	4	70875.3	92647.4
79	D7	4	73015.5	92748.1
80	D8	4	72170.5	91428.5
81	D9	4	74157.7	113671
82	D10	4	69395.4	95038.8
83	D11	4	67786.3	84049.2
84	D12	4	65339.8	81103.2
85	D13	4	75348.5	91877.5
86	D14	4	67367.7	88310.8
87	D15	4	69723.7	91150.1
88	D16	4	71655.7	91570.4
89	D17	4	70840.7	89773.7
90	D18	4	72493.4	96837.6
91	D19	4	72050	92435.3
92	D20	4	73351.4	95021.1
93	D21	4	68355.2	91855.1
94	D22	4	70553.1	90771.5
95	D23	4	66371	86019
96	D24	4	65079	87025.7
97	E1	4	77189.9	97414.3
98	E2	4	80972.8	93274.1
99	E3	4	73710.4	95714.7
100	E4	4	72054.6	91933.7
101	E5	4	71348.1	93514.5
102	E6	4	69592.5	89455.6
103	E7	4	73721.5	94972.9
104	E8	4	67049.9	82527.9
105	E9	4	71096.2	91790.3
106	E10	4	70330.1	92083.2
107	E11	4	67098.7	85051.5
108	E12	4	64078.9	81090.4
109	E13	4	68176.2	89505.3
110	E14	4	68704.3	90593.8
111	E15	4	70049.5	90765.7
112	E16	4	71170.6	90244.1
113	E17	4	68552.6	88295.6
114	E18	4	70229	92112.9
115	E19	4	71282.4	91985.4
116	E20	4	70205.7	87099.4
117	E21	4	67438.8	86724
118	E22	4	68721.6	87238.4
119	E23	4	70278.2	90287.8
120	E24	4	76667.5	98116.9
121	F1	4	78258.2	101431
122	F2	4	68384.1	87509.3
123	F3	4	78484.1	99302.2
124	F4	4	72196.8	89652.3
125	F5	4	72596.5	95620.6
126	F6	4	66792.6	87468.4
127	F7	4	70815.4	90618.1
128	F8	4	69249.2	90164.6
129	F9	4	70200.1	89812.4
130	F10	4
131	F11	4
132	F12	4
133	F13	4
134	F14	4
135	F15	4
136	F16	4
137	F17	4
138	F18	4
139	F19	4
140	F20	4
141	F21	4
142	F22	4
143	F23	4
144	F24	4
145	G1	4	77247	135239
146	G2	4	70596.7	124023
147	G3	4	74495.4	129673
148	G4	4	76120.7	155700
149	G5	4	68318	129792
150	G6	4	69293.6	126443
151	G7	4	69048.4	125205
152	G8	4	68929.6	128333
153	G9	4	60249.8	119905
154	G10	4	57576.9	98853.8
155	G11	4	65953.9	116699
156	G12	4	64312	114375
157	G13	4	64279.2	116995
158	G14	4	61460.5	111101
159	G15	4	63284.5	109462
160	G16	4	70662	126349
161	G17	4	69118.1	128737
162	G18	4	68821.6	126085
163	G19	4	66366.1	118752
164	G20	4	69359.5	121601
165	G21	4	68568.3	122805
166	G22	4	68837	127352
167	G23	4	66346.6	120593
168	G24	4	68663	126542
169	H1	4	76010.3	137572
170	H2	4	70431.7	125499
171	H3	4	72249.7	131119
172	H4	4	71667.9	126277
173	H5	4	69218.6	127339
174	H6	4	68368.6	125107
175	H7	4	70297.8	133995
176	H8	4	63304.2	112920
177	H9	4	65918.2	116436
178	H10	4	61708.2	111671
179	H11	4	65401.4	119097
180	H12	4	63210.3	114696
181	H13	4	64195.1	112181
182	H14	4	65505.5	117824
183	H15	4	62210.1	107461
184	H16	4	67001.1	118344
185	H17	4	68989.3	125746
186	H18	4	68107.3	120799
187	H19	4	66951.3	121021
188	H20	4	66276.7	116858
189	H21	4	67282.6	121604
190	H22	4	67694.9	122126
191	H23	4	66738.7	118188
192	H24	4	63328	116645
193	I1	4	74788.4	135968
194	I2	4	71573.7	129432
195	I3	4	69119.1	122878
196	I4	4	70490.5	125180
197	I5	4	68973.6	125431
198	I6	4	68954.2	125755
199	I7	4	64694.4	112014
200	I8	4	65953.5	119096
201	I9	4	66676.9	119529
202	I10	4
203	I11	4
204	I12	4
205	I13	4
206	I14	4
207	I15	4
208	I16	4
209	I17	4
210	I18	4
211	I19	4
212	I20	4
213	I21	4
214	I22	4
215	I23	4
216	I24	4
217	J1	4	76473.9	103312
218	J2	4	69152.3	93764.8
219	J3	4	84384.5	118600
220	J4	4	70681.1	106599
221	J5	4	67817.4	96011.3
222	J6	4	66165.6	93827.5
223	J7	4	71404	97624.6
224	J8	4	63248.3	83454.6
225	J9	4	65257.5	86520.9
226	J10	4	61667.9	82287.3
227	J11	4	64839.1	88474.5
228	J12	4	67088.3	94621.5
229	J13	4	62985.5	84904.4
230	J14	4	64604.4	91045.2
231	J15	4	66006.6	92746.8
232	J16	4	70755.7	96105.8
233	J17	4	70253.4	99264.4
234	J18	4	67799.2	95404.5
235	J19	4	66858.1	93470.4
236	J20	4	66951.2	95097.2
237	J21	4	67216.4	94659.8
238	J22	4	69001.5	94449.6
239	J23	4	65646.7	92926.6
240	J24	4	63441.4	87922.8
241	K1	4	77755.2	106754
242	K2	4	72320.2	99940.6
243	K3	4	72141.2	101439
244	K4	4	73083.9	97624.6
245	K5	4	66864.8	93274.1
246	K6	4	67093.5	93331.7
247	K7	4	69954.2	91553.5
248	K8	4	66384.2	91945
249	K9	4	67514	93313
250	K10	4	65097	91900.1
251	K11	4	63730.3	87172.4
252	K12	4	63056.9	85765.5
253	K13	4	66874	93090.2
254	K14	4	63647.8	86417.1
255	K15	4	66736.8	93295.9
256	K16	4	71495.9	101289
257	K17	4	69622	97681.4
258	K18	4	69301.9	95199.9
259	K19	4	67278.4	91310.7
260	K20	4	66195	89703.5
261	K21	4	67548.5	95805.2
262	K22	4	69402.3	96410
263	K23	4	65927.3	89635
264	K24	4	66163.2	90672.7
265	L1	4	75435.6	107375
266	L2	4	71317.4	96317.7
267	L3	4	73431.4	99848.5
268	L4	4	70459.3	94979.9
269	L5	4	68771.2	92301.1
270	L6	4	68970.1	94548.2
271	L7	4	69479.4	92231.2
272	L8	4	67570.6	91927.4
273	L9	4	68591	93340.1
274	L10	4
275	L11	4
276	L12	4
277	L13	4
278	L14	4
279	L15	4
280	L16	4
281	L17	4
282	L18	4
283	L19	4
284	L20	4
285	L21	4
286	L22	4
287	L23	4
288	L24	4
289	M1	4
290	M2	4
291	M3	4
292	M4	4
293	M5	4
294	M6	4
295	M7	4
296	M8	4
297	M9	4
298	M10	4
299	M11	4
300	M12	4
301	M13	4
302	M14	4
303	M15	4
304	M16	4
305	M17	4
306	M18	4
307	M19	4
308	M20	4
309	M21	4
310	M22	4
311	M23	4
312	M24	4
313	N1	4
314	N2	4
315	N3	4
316	N4	4
317	N5	4
318	N6	4
319	N7	4
320	N8	4
321	N9	4
322	N10	4
323	N11	4
324	N12	4
325	N13	4
326	N14	4
327	N15	4
328	N16	4
329	N17	4
330	N18	4
331	N19	4
332	N20	4
333	N21	4
334	N22	4
335	N23	4
336	N24	4
337	O1	4
338	O2	4
339	O3	4
340	O4	4
341	O5	4
342	O6	4
343	O7	4
344	O8	4
345	O9	4
346	O10	4
347	O11	4
348	O12	4
349	O13	4
350	O14	4
351	O15	4
352	O16	4
353	O17	4
354	O18	4
355	O19	4
356	O20	4
357	O21	4
358	O22	4
359	O23	4
360	O24	4
361	P1	4
362	P2	4
363	P3	4
364	P4	4
365	P5	4
366	P6	4
367	P7	4
368	P8	4
369	P9	4
370	P10	4
371	P11	4
372	P12	4
373	P13	4
374	P14	4
375	P15	4
376	P16	4
377	P17	4
378	P18	4
379	P19	4
380	P20	4
381	P21	4
382	P22	4
383	P23	4
384	P24	4
1	A1	5	78294.7	81644.1
2	A2	5	71805.2	77307.8
3	A3	5	74041.6	80932.6
4	A4	5	72832.6	80528.4
5	A5	5	71858	83690.4
6	A6	5	71968.5	78369.3
7	A7	5	68886.9	72328.8
8	A8	5	71021.3	76199.8
9	A9	5	73999.5	79182.5
10	A10	5	68202.2	73400.1
11	A11	5	73695.8	80995.4
12	A12	5	71909	77127.8
13	A13	5	69060.3	72572.9
14	A14	5	71770.5	75207.4
15	A15	5	71865.2	77725.1
16	A16	5	71612.4	74966.5
17	A17	5	68180.5	71577.5
18	A18	5	72969.4	77026.9
19	A19	5	72731.6	87605.3
20	A20	5	72891.1	78196.2
21	A21	5	71204.4	78832.8
22	A22	5	68152.3	73647.3
23	A23	5	67265.4	77797.6
24	A24	5	65246.2	74329.9
25	B1	5	74665.9	84864.7
26	B2	5	72307.6	81914.7
27	B3	5	77547.1	87323.8
28	B4	5	73022.9	81944
29	B5	5	71920	83013.9
30	B6	5	71901.4	79874.4
31	B7	5	74797.2	79742.1
32	B8	5	72294.1	79228.9
33	B9	5	72238.7	77252.9
34	B10	5	70891.9	79818.4
35	B11	5	71802.8	78999.3
36	B12	5	72140	78958
37	B13	5	72309.7	77986.9
38	B14	5	71396.7	107232
39	B15	5	71655.7	79982.5
40	B16	5	73463.2	80879
41	B17	5	73576.8	78616.2
42	B18	5	73350.9	80868.6
43	B19	5	72866	79675.6
44	B20	5	75711	84284
45	B21	5	74863.4	80917
46	B22	5	70946	76770.8
47	B23	5	67525.3	76704.9
48	B24	5	72400.9	80536.6
49	C1	5	72973.5	85031.5
50	C2	5	73920	81267.4
51	C3	5	77975.5	85412.4
52	C4	5	72459.2	78604.1
53	C5	5	69335.6	86085.1
54	C6	5	72174.7	79942.1
55	C7	5	70110.9	78753.2
56	C8	5	72131.8	79306.8
57	C9	5	71462	80239.3
58	C10	5
59	C11	5
60	C12	5
61	C13	5
62	C14	5
63	C15	5
64	C16	5
65	C17	5
66	C18	5
67	C19	5
68	C20	5
69	C21	5
70	C22	5
71	C23	5
72	C24	5
73	D1	5	72986.4	94426.6
74	D2	5	70558.2	89701.2
75	D3	5	74808.8	96141.1
76	D4	5	71508.6	92560.2
77	D5	5	72021.6	99176.3
78	D6	5	71062.3	92990.2
79	D7	5	73007.2	93485.3
80	D8	5	72151.6	92281.7
81	D9	5	74187.8	114019
82	D10	5	69015.8	95850.8
83	D11	5	68055.5	84091.6
84	D12	5	65434.5	81420.9
85	D13	5	75602.7	92588.2
86	D14	5	67456.6	88851.7
87	D15	5	69769.6	91960.8
88	D16	5	71808.5	92199.6
89	D17	5	70851.5	90636.8
90	D18	5	72624.3	97625.2
91	D19	5	72160.1	93318.8
92	D20	5	73296.7	95434.9
93	D21	5	68171.1	92531.6
94	D22	5	70365.9	90899.2
95	D23	5	66323.5	86090.3
96	D24	5	65159.7	87102.3
97	E1	5	77133.3	97426.6
98	E2	5	80894.1	93452.7
99	E3	5	73636.9	95745.8
100	E4	5	72066.3	92521.2
101	E5	5	71330.4	93948.8
102	E6	5	69523.8	90394.6
103	E7	5	73737	95182.1
104	E8	5	67131.3	82645.5
105	E9	5	71231.2	92312.5
106	E10	5	70432.5	92583.8
107	E11	5	67046.8	85342.4
108	E12	5	63951.4	81195.4
109	E13	5	68277.5	89766.3
110	E14	5	68673.8	90841.6
111	E15	5	69975.3	91283.9
112	E16	5	71146.3	90899.6
113	E17	5	68504.8	88508.8
114	E18	5	70049.1	92360.6
115	E19	5	71193.5	92409.7
116	E20	5	70196.6	87149.2
117	E21	5	67330.1	87135.1
118	E22	5	68718.5	87575.3
119	E23	5	70004.6	90212.4
120	E24	5	76445.8	98377.5
121	F1	5	78245.8	101881
122	F2	5	68477.2	87917.4
123	F3	5	78444.1	99246.4
124	F4	5	72144.5	89929.1
125	F5	5	72408.4	95674.6
126	F6	5	66897	87742.2
127	F7	5	70801.4	91121.1
128	F8	5	69202.2	90552.8
129	F9	5	70131.7	90368.1
130	F10	5
131	F11	5
132	F12	5
133	F13	5
134	F14	5
135	F15	5
136	F16	5
137	F17	5
138	F18	5
139	F19	5
140	F20	5
141	F21	5
142	F22	5
143	F23	5
144	F24	5
145	G1	5	77090.9	135974
146	G2	5	70496.4	124589
147	G3	5	74394.7	129752
148	G4	5	76147.4	155817
149	G5	5	68382.8	131041
150	G6	5	69198.4	126844
151	G7	5	69075.9	125866
152	G8	5	68935.9	128844
153	G9	5	60181.6	120245
154	G10	5	57627.7	99673
155	G11	5	65912.4	117249
156	G12	5	64294.7	114931
157	G13	5	64275.9	117088
158	G14	5	61394.9	111098
159	G15	5	63068.5	110290
160	G16	5	70295.9	125565
161	G17	5	68873.9	129199
162	G18	5	68899.5	126538
163	G19	5	66044	119346
164	G20	5	69301.6	121954
165	G21	5	68462.1	122674
166	G22	5	68710.6	127625
167	G23	5	66284.8	121120
168	G24	5	68675.8	126957
169	H1	5	76063.2	138128
170	H2	5	70376	125938
171	H3	5	72235.9	132207
172	H4	5	71790.3	127053
173	H5	5	69168.3	128111
174	H6	5	68577.1	126069
175	H7	5	70156.1	134632
176	H8	5	63078.2	113619
177	H9	5	65897.7	117377
178	H10	5	61722.4	112186
179	H11	5	65370.5	119432
180	H12	5	62950.1	115059
181	H13	5	64349.7	112650
182	H14	5	65465.2	118068
183	H15	5	62176.6	107528
184	H16	5	66807.2	118902
185	H17	5	69029.6	126059
186	H18	5	68128.3	121637
187	H19	5	67005.8	121891
188	H20	5	66179.6	117261
189	H21	5	66980.1	122420
190	H22	5	67625.8	122582
191	H23	5	66668.5	118338
192	H24	5	63141.4	116751
193	I1	5	74800.3	136488
194	I2	5	71496.1	130067
195	I3	5	69130.6	123388
196	I4	5	70452.3	126003
197	I5	5	68771.3	126168
198	I6	5	69080.9	126549
199	I7	5	64776.6	112353
200	I8	5	65929.1	119363
201	I9	5	66316.1	119276
202	I10	5
203	I11	5
204	I12	5
205	I13	5
206	I14	5
207	I15	5
208	I16	5
209	I17	5
210	I18	5
211	I19	5
212	I20	5
213	I21	5
214	I22	5
215	I23	5
216	I24	5
217	J1	5	76169.5	103572
218	J2	5	68831.5	94003.9
219	J3	5	84295	118937
220	J4	5	70761.1	107022
221	J5	5	67696	95953.1
222	J6	5	66176.2	94355.3
223	J7	5	71561.7	98111.9
224	J8	5	63217.6	83573.8
225	J9	5	65277.4	86799
226	J10	5	61448.5	82503.8
227	J11	5	64837.5	88711.8
228	J12	5	66760.7	94810.7
229	J13	5	62968.3	85049.4
230	J14	5	64620.2	91824.7
231	J15	5	65902.7	93331.8
232	J16	5	70665.4	96768.1
233	J17	5	70207.8	99617.7
234	J18	5	67588.8	95823.8
235	J19	5	66837.4	93601.8
236	J20	5	67057.1	95939.5
237	J21	5	67138	94737.9
238	J22	5	68971.4	94586.5
239	J23	5	65491.8	92975.9
240	J24	5	63251.5	87812.2
241	K1	5	77710.1	107305
242	K2	5	72270.6	100337
243	K3	5	71924.6	101488
244	K4	5	73174.6	98766.3
245	K5	5	66810.5	94012.4
246	K6	5	66961.2	93775.7
247	K7	5	69891.3	92582
248	K8	5	66318.3	92375.1
249	K9	5	67478.6	94125.8
250	K10	5	65186.9	92133.7
251	K11	5	63782.3	87552.9
252	K12	5	63049.4	86310.6
253	K13	5	66864.5	93972.2
254	K14	5	63665.2	87077.6
255	K15	5	66844.1	93379.2
256	K16	5	71504.5	102092
257	K17	5	69602.9	98527.4
258	K18	5	69149.4	95619.4
259	K19	5	67145.6	91577.2
260	K20	5	66070.4	90476.2
261	K21	5	67489.2	95840
262	K22	5	69455.4	96650.3
263	K23	5	65883.5	90044.4
264	K24	5	66069.1	91512
265	L1	5	75461.5	107922
266	L2	5	71273.3	96930.2
267	L3	5	73385.9	99904.6
268	L4	5	70373.5	95088.9
269	L5	5	68586.1	92361
270	L6	5	68919.1	95158.8
271	L7	5	69375.9	92704.8
272	L8	5	67528.8	91955.5
273	L9	5	68587.1	93594
274	L10	5
275	L11	5
276	L12	5
277	L13	5
278	L14	5
279	L15	5
280	L16	5
281	L17	5
282	L18	5
283	L19	5
284	L20	5
285	L21	5
286	L22	5
287	L23	5
288	L24	5
289	M1	5
290	M2	5
291	M3	5
292	M4	5
293	M5	5
294	M6	5
295	M7	5
296	M8	5
297	M9	5
298	M10	5
299	M11	5
300	M12	5
301	M13	5
302	M14	5
303	M15	5
304	M16	5
305	M17	5
306	M18	5
307	M19	5
308	M20	5
309	M21	5
310	M22	5
311	M23	5
312	M24	5
313	N1	5
314	N2	5
315	N3	5
316	N4	5
317	N5	5
318	N6	5
319	N7	5
320	N8	5
321	N9	5
322	N10	5
323	N11	5
324	N12	5
325	N13	5
326	N14	5
327	N15	5
328	N16	5
329	N17	5
330	N18	5
331	N19	5
332	N20	5
333	N21	5
334	N22	5
335	N23	5
336	N24	5
337	O1	5
338	O2	5
339	O3	5
340	O4	5
341	O5	5
342	O6	5
343	O7	5
344	O8	5
345	O9	5
346	O10	5
347	O11	5
348	O12	5
349	O13	5
350	O14	5
351	O15	5
352	O16	5
353	O17	5
354	O18	5
355	O19	5
356	O20	5
357	O21	5
358	O22	5
359	O23	5
360	O24	5
361	P1	5
362	P2	5
363	P3	5
364	P4	5
365	P5	5
366	P6	5
367	P7	5
368	P8	5
369	P9	5
370	P10	5
371	P11	5
372	P12	5
373	P13	5
374	P14	5
375	P15	5
376	P16	5
377	P17	5
378	P18	5
379	P19	5
380	P20	5
381	P21	5
382	P22	5
383	P23	5
384	P24	5
1	A1	6	78210.9	81867.5
2	A2	6	71621.6	77237
3	A3	6	73952	81081.6
4	A4	6	72559.9	80580.8
5	A5	6	71795.6	83718.7
6	A6	6	71829.3	78672.5
7	A7	6	68896.6	72663.9
8	A8	6	71007	76498.6
9	A9	6	74050.3	79447.2
10	A10	6	68035	73325.7
11	A11	6	73593.4	81007.3
12	A12	6	71681.6	77564.5
13	A13	6	68908.3	72259.5
14	A14	6	71782.4	75738.7
15	A15	6	71822.8	78287.5
16	A16	6	71507.9	75070.4
17	A17	6	68065.8	71977.3
18	A18	6	72594.8	77114.1
19	A19	6	72579.6	88117.4
20	A20	6	72773.5	78237.7
21	A21	6	70832.7	78974.9
22	A22	6	67799.4	73937.1
23	A23	6	67214.2	77836.9
24	A24	6	65091.1	74685.8
25	B1	6	74639.9	84854.1
26	B2	6	72282.8	81788.4
27	B3	6	77433.5	87720.9
28	B4	6	73077.4	82113
29	B5	6	71909.8	83587.5
30	B6	6	71834.1	79958.5
31	B7	6	74813.2	79935.8
32	B8	6	72209.2	79615.7
33	B9	6	72128.1	77498.3
34	B10	6	70907.7	79829.6
[truncated: 15,326 more rows]

## Sheet: Results
Block Type	384-Well Block
Calibration Background is expired	No
Calibration Background performed on	12-21-2022
Calibration Pure Dye ABY is expired	No
Calibration Pure Dye ABY performed on	12-21-2022
Calibration Pure Dye CY5 is expired	No
Calibration Pure Dye CY5 performed on	12-21-2022
Calibration Pure Dye FAM is expired	No
Calibration Pure Dye FAM performed on	12-21-2022
Calibration Pure Dye JUN is expired	No
Calibration Pure Dye JUN performed on	12-21-2022
Calibration Pure Dye MUSTANG PURPLE is expired	No
Calibration Pure Dye MUSTANG PURPLE performed on	12-21-2022
Calibration Pure Dye NED is expired	No
Calibration Pure Dye NED performed on	12-21-2022
Calibration Pure Dye ROX is expired	No
Calibration Pure Dye ROX performed on	12-21-2022
Calibration Pure Dye SYBR is expired	No
Calibration Pure Dye SYBR performed on	12-21-2022
Calibration Pure Dye TAMRA is expired	No
Calibration Pure Dye TAMRA performed on	12-21-2022
Calibration Pure Dye VIC is expired	No
Calibration Pure Dye VIC performed on	12-21-2022
Calibration ROI is expired	No
Calibration ROI performed on	12-21-2022
Calibration Uniformity is expired	No
Calibration Uniformity performed on	12-21-2022
Chemistry	TAQMAN
Date Created	2023-03-06 11:10:25 AM CST
Experiment Barcode
Experiment Comment
Experiment File Name	L:\O'Donnell Lab\Hari Shankar\03_03_23_KLNshTumors_shControl_T11bsh2_T11bsh3_Taqman.eds
Experiment Name	03_03_23_KLNshTumors_shControl_T11bsh2_T11bsh3_Taqman
Experiment Run End Time	2023-03-03 20:12:47 PM CST
Experiment Type	Standard Curve
Instrument Name	272530090
Instrument Serial Number	272530090
Instrument Type	QuantStudio™ 5 System
Passive Reference	ROX
Post-read Stage/Step
Pre-read Stage/Step
Quantification Cycle Method	Ct
Signal Smoothing On	true
Stage/ Cycle where Ct Analysis is performed	Stage2, Step2
User Name
Well	Well Position	Omit	Sample Name	Target Name	Task	Reporter	Quencher	CT	Ct Mean	Ct SD	Quantity	Quantity Mean	Quantity SD	Y-Intercept	R(superscript 2)	Slope	Efficiency	Automatic Ct Threshold	Ct Threshold	Automatic Baseline	Baseline Start	Baseline End	Amp Status	Comments	Cq Conf	CQCONF	HIGHSD	NOISE	NOAMP
1	A1	FALSE	7952	mT11b_I	UNKNOWN	FAM	NFQ-MGB	26.7686	26.8469	0.0686695								TRUE	0.535994	TRUE	3	21	Amp		0.9837	N	N	N	N
2	A2	FALSE	7952	mT11b_I	UNKNOWN	FAM	NFQ-MGB	26.8756	26.8469	0.0686695								TRUE	0.535994	TRUE	3	21	Amp		0.980257	N	N	N	N
3	A3	FALSE	7952	mT11b_I	UNKNOWN	FAM	NFQ-MGB	26.8966	26.8469	0.0686695								TRUE	0.535994	TRUE	3	21	Amp		0.976003	N	N	N	N
4	A4	FALSE	414_2	mT11b_I	UNKNOWN	FAM	NFQ-MGB	26.5613	26.5196	0.0516355								TRUE	0.535994	TRUE	3	20	Amp		0.971991	N	N	N	N
5	A5	FALSE	414_2	mT11b_I	UNKNOWN	FAM	NFQ-MGB	26.4618	26.5196	0.0516355								TRUE	0.535994	TRUE	3	19	Amp		0.979385	N	N	N	N
6	A6	FALSE	414_2	mT11b_I	UNKNOWN	FAM	NFQ-MGB	26.5356	26.5196	0.0516355								TRUE	0.535994	TRUE	3	19	Amp		0.978274	N	N	N	N
7	A7	FALSE	7924	mT11b_I	UNKNOWN	FAM	NFQ-MGB	26.9745	26.9668	0.00705658								TRUE	0.535994	TRUE	3	21	Amp		0.981622	N	N	N	N
8	A8	FALSE	7924	mT11b_I	UNKNOWN	FAM	NFQ-MGB	26.965	26.9668	0.00705658								TRUE	0.535994	TRUE	3	20	Amp		0.975917	N	N	N	N
9	A9	FALSE	7924	mT11b_I	UNKNOWN	FAM	NFQ-MGB	26.9608	26.9668	0.00705658								TRUE	0.535994	TRUE	3	20	Amp		0.972787	N	N	N	N
10	A10	FALSE	7918	mT11b_I	UNKNOWN	FAM	NFQ-MGB	26.1519	26.1091	0.0470486								TRUE	0.535994	TRUE	3	21	Amp		0.966585	N	N	N	N
11	A11	FALSE	7918	mT11b_I	UNKNOWN	FAM	NFQ-MGB	26.0587	26.1091	0.0470486								TRUE	0.535994	TRUE	3	19	Amp		0.963147	N	N	N	N
12	A12	FALSE	7918	mT11b_I	UNKNOWN	FAM	NFQ-MGB	26.1167	26.1091	0.0470486								TRUE	0.535994	TRUE	3	18	Amp		0.965678	N	N	N	N
13	A13	FALSE	7937	mT11b_I	UNKNOWN	FAM	NFQ-MGB	28.9634	28.9369	0.0233849								TRUE	0.535994	TRUE	3	22	Amp		0.990174	N	N	N	N
14	A14	FALSE	7937	mT11b_I	UNKNOWN	FAM	NFQ-MGB	28.9279	28.9369	0.0233849								TRUE	0.535994	TRUE	3	23	Amp		0.978432	N	N	Y	N
15	A15	FALSE	7937	mT11b_I	UNKNOWN	FAM	NFQ-MGB	28.9193	28.9369	0.0233849								TRUE	0.535994	TRUE	3	21	Amp		0.977747	N	N	N	N
16	A16	FALSE	414_1	mT11b_I	UNKNOWN	FAM	NFQ-MGB	29.3099	29.2825	0.0814032								TRUE	0.535994	TRUE	3	22	Amp		0.976056	N	N	N	N
17	A17	FALSE	414_1	mT11b_I	UNKNOWN	FAM	NFQ-MGB	29.1909	29.2825	0.0814032								TRUE	0.535994	TRUE	3	22	Amp		0.974988	N	N	N	N
18	A18	FALSE	414_1	mT11b_I	UNKNOWN	FAM	NFQ-MGB	29.3467	29.2825	0.0814032								TRUE	0.535994	TRUE	3	23	Amp		0.974609	N	N	N	N
19	A19	FALSE	7920	mT11b_I	UNKNOWN	FAM	NFQ-MGB	27.855	27.8422	0.0194904								TRUE	0.535994	TRUE	3	20	Amp		0.974079	N	N	N	N
20	A20	FALSE	7920	mT11b_I	UNKNOWN	FAM	NFQ-MGB	27.8519	27.8422	0.0194904								TRUE	0.535994	TRUE	3	21	Amp		0.979038	N	N	N	N
21	A21	FALSE	7920	mT11b_I	UNKNOWN	FAM	NFQ-MGB	27.8198	27.8422	0.0194904								TRUE	0.535994	TRUE	3	21	Amp		0.980213	N	N	N	N
22	A22	FALSE	7902	mT11b_I	UNKNOWN	FAM	NFQ-MGB	28.4881	28.4033	0.0735751								TRUE	0.535994	TRUE	3	23	Amp		0.975825	N	N	N	N
23	A23	FALSE	7902	mT11b_I	UNKNOWN	FAM	NFQ-MGB	28.3652	28.4033	0.0735751								TRUE	0.535994	TRUE	3	22	Amp		0.97411	N	N	N	N
24	A24	FALSE	7902	mT11b_I	UNKNOWN	FAM	NFQ-MGB	28.3565	28.4033	0.0735751								TRUE	0.535994	TRUE	3	21	Amp		0.976106	N	N	N	N
25	B1	FALSE	7933	mT11b_I	UNKNOWN	FAM	NFQ-MGB	28.833	28.8073	0.029276								TRUE	0.535994	TRUE	3	23	Amp		0.972494	N	N	N	N
26	B2	FALSE	7933	mT11b_I	UNKNOWN	FAM	NFQ-MGB	28.7754	28.8073	0.029276								TRUE	0.535994	TRUE	3	22	Amp		0.96835	N	N	N	N
27	B3	FALSE	7933	mT11b_I	UNKNOWN	FAM	NFQ-MGB	28.8135	28.8073	0.029276								TRUE	0.535994	TRUE	3	22	Amp		0.97057	N	N	N	N
28	B4	FALSE	7901	mT11b_I	UNKNOWN	FAM	NFQ-MGB	28.3039	28.2664	0.0333276								TRUE	0.535994	TRUE	3	22	Amp		0.974273	N	N	N	N
29	B5	FALSE	7901	mT11b_I	UNKNOWN	FAM	NFQ-MGB	28.2551	28.2664	0.0333276								TRUE	0.535994	TRUE	3	21	Amp		0.96992	N	N	N	N
30	B6	FALSE	7901	mT11b_I	UNKNOWN	FAM	NFQ-MGB	28.2401	28.2664	0.0333276								TRUE	0.535994	TRUE	3	22	Amp		0.973196	N	N	N	N
31	B7	FALSE	7910	mT11b_I	UNKNOWN	FAM	NFQ-MGB	30.6846	30.7129	0.0406997								TRUE	0.535994	TRUE	3	25	Amp		0.97753	N	N	N	N
32	B8	FALSE	7910	mT11b_I	UNKNOWN	FAM	NFQ-MGB	30.7595	30.7129	0.0406997								TRUE	0.535994	TRUE	3	25	Amp		0.975812	N	N	N	N
33	B9	FALSE	7910	mT11b_I	UNKNOWN	FAM	NFQ-MGB	30.6945	30.7129	0.0406997								TRUE	0.535994	TRUE	3	25	Amp		0.979379	N	N	N	N
34	B10	FALSE	7908	mT11b_I	UNKNOWN	FAM	NFQ-MGB	29.1213	29.1101	0.048274								TRUE	0.535994	TRUE	3	23	Amp		0.974081	N	N	N	N
35	B11	FALSE	7908	mT11b_I	UNKNOWN	FAM	NFQ-MGB	29.1519	29.1101	0.048274								TRUE	0.535994	TRUE	3	23	Amp		0.973892	N	N	N	N
36	B12	FALSE	7908	mT11b_I	UNKNOWN	FAM	NFQ-MGB	29.0573	29.1101	0.048274								TRUE	0.535994	TRUE	3	21	Amp		0.974544	N	N	N	N
37	B13	FALSE	7949	mT11b_I	UNKNOWN	FAM	NFQ-MGB	28.6556	28.6846	0.0419747								TRUE	0.535994	TRUE	3	22	Amp		0.976849	N	N	N	N
38	B14	FALSE	7949	mT11b_I	UNKNOWN	FAM	NFQ-MGB	28.7327	28.6846	0.0419747								TRUE	0.535994	TRUE	3	22	Amp		0.968519	N	N	N	N
39	B15	FALSE	7949	mT11b_I	UNKNOWN	FAM	NFQ-MGB	28.6654	28.6846	0.0419747								TRUE	0.535994	TRUE	3	21	Amp		0.973446	N	N	N	N
40	B16	FALSE	7911	mT11b_I	UNKNOWN	FAM	NFQ-MGB	28.5598	28.5642	0.00789292								TRUE	0.535994	TRUE	3	22	Amp		0.973486	N	N	N	N
41	B17	FALSE	7911	mT11b_I	UNKNOWN	FAM	NFQ-MGB	28.5596	28.5642	0.00789292								TRUE	0.535994	TRUE	3	22	Amp		0.974411	N	N	N	N
42	B18	FALSE	7911	mT11b_I	UNKNOWN	FAM	NFQ-MGB	28.5734	28.5642	0.00789292								TRUE	0.535994	TRUE	3	23	Amp		0.974077	N	N	N	N
43	B19	FALSE	7913	mT11b_I	UNKNOWN	FAM	NFQ-MGB	30.1765	30.2899	0.117334								TRUE	0.535994	TRUE	3	23	Amp		0.972161	N	N	N	N
44	B20	FALSE	7913	mT11b_I	UNKNOWN	FAM	NFQ-MGB	30.4108	30.2899	0.117334								TRUE	0.535994	TRUE	3	25	Amp		0.972889	N	N	N	N
45	B21	FALSE	7913	mT11b_I	UNKNOWN	FAM	NFQ-MGB	30.2822	30.2899	0.117334								TRUE	0.535994	TRUE	3	23	Amp		0.978899	N	N	N	N
46	B22	FALSE	7945	mT11b_I	UNKNOWN	FAM	NFQ-MGB	29.9326	29.8571	0.101714								TRUE	0.535994	TRUE	3	23	Amp		0.977926	N	N	N	N
47	B23	FALSE	7945	mT11b_I	UNKNOWN	FAM	NFQ-MGB	29.7415	29.8571	0.101714								TRUE	0.535994	TRUE	3	23	Amp		0.976794	N	N	N	N
48	B24	FALSE	7945	mT11b_I	UNKNOWN	FAM	NFQ-MGB	29.8973	29.8571	0.101714								TRUE	0.535994	TRUE	3	24	Amp		0.983771	N	N	N	N
49	C1	FALSE	7909	mT11b_I	UNKNOWN	FAM	NFQ-MGB	27.5332	27.5217	0.0111586								TRUE	0.535994	TRUE	3	20	Amp		0.969171	N	N	N	N
50	C2	FALSE	7909	mT11b_I	UNKNOWN	FAM	NFQ-MGB	27.521	27.5217	0.0111586								TRUE	0.535994	TRUE	3	21	Amp		0.971228	N	N	N	N
51	C3	FALSE	7909	mT11b_I	UNKNOWN	FAM	NFQ-MGB	27.5109	27.5217	0.0111586								TRUE	0.535994	TRUE	3	20	Amp		0.968919	N	N	N	N
52	C4	FALSE	7927	mT11b_I	UNKNOWN	FAM	NFQ-MGB	27.6264	27.5976	0.0249549								TRUE	0.535994	TRUE	3	22	Amp		0.971908	N	N	N	N
53	C5	FALSE	7927	mT11b_I	UNKNOWN	FAM	NFQ-MGB	27.5838	27.5976	0.0249549								TRUE	0.535994	TRUE	3	21	Amp		0.969026	N	N	N	N
54	C6	FALSE	7927	mT11b_I	UNKNOWN	FAM	NFQ-MGB	27.5825	27.5976	0.0249549								TRUE	0.535994	TRUE	3	21	Amp		0.967202	N	N	N	N
55	C7	FALSE	-RT	mT11b_I	UNKNOWN	FAM	NFQ-MGB	Undetermined										TRUE	0.535994	TRUE	3	24	No Amp		0	Y	N	N	N
56	C8	FALSE	-RT	mT11b_I	UNKNOWN	FAM	NFQ-MGB	Undetermined										TRUE	0.535994	TRUE	3	10	No Amp		0	Y	N	N	N
57	C9	FALSE	-RT	mT11b_I	UNKNOWN	FAM	NFQ-MGB	Undetermined										TRUE	0.535994	TRUE	3	37	No Amp		0	Y	N	N	N
73	D1	FALSE	7952	T11b_II	UNKNOWN	FAM	NFQ-MGB	27.6959	27.6801	0.0256513								TRUE	0.378759	TRUE	3	21	Amp		0.965772	N	N	N	N
74	D2	FALSE	7952	T11b_II	UNKNOWN	FAM	NFQ-MGB	27.6505	27.6801	0.0256513								TRUE	0.378759	TRUE	3	23	Amp		0.961368	N	N	N	N
75	D3	FALSE	7952	T11b_II	UNKNOWN	FAM	NFQ-MGB	27.6939	27.6801	0.0256513								TRUE	0.378759	TRUE	3	22	Amp		0.960178	N	N	N	N
76	D4	FALSE	414_2	T11b_II	UNKNOWN	FAM	NFQ-MGB	27.1363	27.0935	0.0371151								TRUE	0.378759	TRUE	3	21	Amp		0.955786	N	N	N	N
77	D5	FALSE	414_2	T11b_II	UNKNOWN	FAM	NFQ-MGB	27.0696	27.0935	0.0371151								TRUE	0.378759	TRUE	3	21	Amp		0.954288	N	N	N	N
78	D6	FALSE	414_2	T11b_II	UNKNOWN	FAM	NFQ-MGB	27.0747	27.0935	0.0371151								TRUE	0.378759	TRUE	3	21	Amp		0.954953	N	N	N	N
79	D7	FALSE	7924	T11b_II	UNKNOWN	FAM	NFQ-MGB	27.6542	27.666	0.0164728								TRUE	0.378759	TRUE	3	22	Amp		0.951776	N	N	N	N
80	D8	FALSE	7924	T11b_II	UNKNOWN	FAM	NFQ-MGB	27.6591	27.666	0.0164728								TRUE	0.378759	TRUE	3	21	Amp		0.952119	N	N	N	N
81	D9	FALSE	7924	T11b_II	UNKNOWN	FAM	NFQ-MGB	27.6849	27.666	0.0164728								TRUE	0.378759	TRUE	3	22	Amp		0.951228	N	N	N	N
82	D10	FALSE	7918	T11b_II	UNKNOWN	FAM	NFQ-MGB	26.81	26.8251	0.0166132								TRUE	0.378759	TRUE	3	21	Amp		0.913665	N	N	N	N
83	D11	FALSE	7918	T11b_II	UNKNOWN	FAM	NFQ-MGB	26.8429	26.8251	0.0166132								TRUE	0.378759	TRUE	3	21	Amp		0.971865	N	N	N	N
84	D12	FALSE	7918	T11b_II	UNKNOWN	FAM	NFQ-MGB	26.8224	26.8251	0.0166132								TRUE	0.378759	TRUE	3	21	Amp		0.979653	N	N	N	N
85	D13	FALSE	7937	T11b_II	UNKNOWN	FAM	NFQ-MGB	29.864	29.7525	0.112865								TRUE	0.378759	TRUE	3	24	Amp		0.951165	N	N	N	N
86	D14	FALSE	7937	T11b_II	UNKNOWN	FAM	NFQ-MGB	29.6383	29.7525	0.112865								TRUE	0.378759	TRUE	3	24	Amp		0.955092	N	N	N	N
87	D15	FALSE	7937	T11b_II	UNKNOWN	FAM	NFQ-MGB	29.7553	29.7525	0.112865								TRUE	0.378759	TRUE	3	24	Amp		0.958303	N	N	N	N
88	D16	FALSE	414_1	T11b_II	UNKNOWN	FAM	NFQ-MGB	30.2547	30.1982	0.0548904								TRUE	0.378759	TRUE	3	23	Amp		0.956323	N	N	N	N
89	D17	FALSE	414_1	T11b_II	UNKNOWN	FAM	NFQ-MGB	30.1947	30.1982	0.0548904								TRUE	0.378759	TRUE	3	24	Amp		0.958513	N	N	N	N
90	D18	FALSE	414_1	T11b_II	UNKNOWN	FAM	NFQ-MGB	30.1451	30.1982	0.0548904								TRUE	0.378759	TRUE	3	25	Amp		0.95506	N	N	N	N
91	D19	FALSE	7920	T11b_II	UNKNOWN	FAM	NFQ-MGB	28.5138	28.5153	0.0178141								TRUE	0.378759	TRUE	3	24	Amp		0.961094	N	N	N	N
92	D20	FALSE	7920	T11b_II	UNKNOWN	FAM	NFQ-MGB	28.5339	28.5153	0.0178141								TRUE	0.378759	TRUE	3	23	Amp		0.955022	N	N	N	N
93	D21	FALSE	7920	T11b_II	UNKNOWN	FAM	NFQ-MGB	28.4984	28.5153	0.0178141								TRUE	0.378759	TRUE	3	23	Amp		0.954348	N	N	N	N
94	D22	FALSE	7902	T11b_II	UNKNOWN	FAM	NFQ-MGB	29.0814	29.0221	0.0654047								TRUE	0.378759	TRUE	3	23	Amp		0.9589	N	N	N	N
95	D23	FALSE	7902	T11b_II	UNKNOWN	FAM	NFQ-MGB	29.033	29.0221	0.0654047								TRUE	0.378759	TRUE	3	23	Amp		0.958912	N	N	N	N
96	D24	FALSE	7902	T11b_II	UNKNOWN	FAM	NFQ-MGB	28.952	29.0221	0.0654047								TRUE	0.378759	TRUE	3	23	Amp		0.963494	N	N	N	N
97	E1	FALSE	7933	T11b_II	UNKNOWN	FAM	NFQ-MGB	29.3012	29.36	0.087427								TRUE	0.378759	TRUE	3	23	Amp		0.966275	N	N	N	N
98	E2	FALSE	7933	T11b_II	UNKNOWN	FAM	NFQ-MGB	29.4605	29.36	0.087427								TRUE	0.378759	TRUE	3	24	Amp		0.962747	N	N	N	N
99	E3	FALSE	7933	T11b_II	UNKNOWN	FAM	NFQ-MGB	29.3184	29.36	0.087427								TRUE	0.378759	TRUE	3	23	Amp		0.957164	N	N	N	N
100	E4	FALSE	7901	T11b_II	UNKNOWN	FAM	NFQ-MGB	28.8151	28.7545	0.0549973								TRUE	0.378759	TRUE	3	22	Amp		0.954387	N	N	N	N
101	E5	FALSE	7901	T11b_II	UNKNOWN	FAM	NFQ-MGB	28.7407	28.7545	0.0549973								TRUE	0.378759	TRUE	3	23	Amp		0.954073	N	N	N	N
102	E6	FALSE	7901	T11b_II	UNKNOWN	FAM	NFQ-MGB	28.7077	28.7545	0.0549973								TRUE	0.378759	TRUE	3	23	Amp		0.957494	N	N	N	N
103	E7	FALSE	7910	T11b_II	UNKNOWN	FAM	NFQ-MGB	31.2611	31.1591	0.121157								TRUE	0.378759	TRUE	3	24	Amp		0.945557	N	N	N	N
104	E8	FALSE	7910	T11b_II	UNKNOWN	FAM	NFQ-MGB	31.0251	31.1591	0.121157								TRUE	0.378759	TRUE	3	24	Amp		0.961078	N	N	N	N
105	E9	FALSE	7910	T11b_II	UNKNOWN	FAM	NFQ-MGB	31.1909	31.1591	0.121157								TRUE	0.378759	TRUE	3	25	Amp		0.95035	N	N	N	N
106	E10	FALSE	7908	T11b_II	UNKNOWN	FAM	NFQ-MGB	29.7029	29.6758	0.033147								TRUE	0.378759	TRUE	3	25	Amp		0.952738	N	N	N	N
107	E11	FALSE	7908	T11b_II	UNKNOWN	FAM	NFQ-MGB	29.6388	29.6758	0.033147								TRUE	0.378759	TRUE	3	23	Amp		0.961556	N	N	N	N
108	E12	FALSE	7908	T11b_II	UNKNOWN	FAM	NFQ-MGB	29.6856	29.6758	0.033147								TRUE	0.378759	TRUE	3	23	Amp		0.961758	N	N	N	N
109	E13	FALSE	7949	T11b_II	UNKNOWN	FAM	NFQ-MGB	29.4384	29.4786	0.0402003								TRUE	0.378759	TRUE	3	23	Amp		0.95678	N	N	N	N
110	E14	FALSE	7949	T11b_II	UNKNOWN	FAM	NFQ-MGB	29.4787	29.4786	0.0402003								TRUE	0.378759	TRUE	3	24	Amp		0.956045	N	N	N	N
111	E15	FALSE	7949	T11b_II	UNKNOWN	FAM	NFQ-MGB	29.5188	29.4786	0.0402003								TRUE	0.378759	TRUE	3	24	Amp		0.952	N	N	N	N
112	E16	FALSE	7911	T11b_II	UNKNOWN	FAM	NFQ-MGB	28.9978	28.9756	0.0195226								TRUE	0.378759	TRUE	3	22	Amp		0.952699	N	N	N	N
113	E17	FALSE	7911	T11b_II	UNKNOWN	FAM	NFQ-MGB	28.961	28.9756	0.0195226								TRUE	0.378759	TRUE	3	23	Amp		0.954394	N	N	N	N
114	E18	FALSE	7911	T11b_II	UNKNOWN	FAM	NFQ-MGB	28.9681	28.9756	0.0195226								TRUE	0.378759	TRUE	3	22	Amp		0.952815	N	N	N	N
115	E19	FALSE	7913	T11b_II	UNKNOWN	FAM	NFQ-MGB	31.1253	31.1	0.0328571								TRUE	0.378759	TRUE	3	25	Amp		0.948632	N	N	N	N
116	E20	FALSE	7913	T11b_II	UNKNOWN	FAM	NFQ-MGB	31.0628	31.1	0.0328571								TRUE	0.378759	TRUE	3	25	Amp		0.95296	N	N	N	N
117	E21	FALSE	7913	T11b_II	UNKNOWN	FAM	NFQ-MGB	31.1118	31.1	0.0328571								TRUE	0.378759	TRUE	3	24	Amp		0.952689	N	N	N	N
118	E22	FALSE	7945	T11b_II	UNKNOWN	FAM	NFQ-MGB	30.8756	30.7745	0.119308								TRUE	0.378759	TRUE	3	24	Amp		0.955704	N	N	N	N
119	E23	FALSE	7945	T11b_II	UNKNOWN	FAM	NFQ-MGB	30.805	30.7745	0.119308								TRUE	0.378759	TRUE	3	24	Amp		0.957916	N	N	N	N
120	E24	FALSE	7945	T11b_II	UNKNOWN	FAM	NFQ-MGB	30.6429	30.7745	0.119308								TRUE	0.378759	TRUE	3	25	Amp		0.959765	N	N	N	N
121	F1	FALSE	7909	T11b_II	UNKNOWN	FAM	NFQ-MGB	27.8968	27.9282	0.0272069								TRUE	0.378759	TRUE	3	22	Amp		0.957658	N	N	N	N
122	F2	FALSE	7909	T11b_II	UNKNOWN	FAM	NFQ-MGB	27.9425	27.9282	0.0272069								TRUE	0.378759	TRUE	3	23	Amp		0.952757	N	N	N	N
123	F3	FALSE	7909	T11b_II	UNKNOWN	FAM	NFQ-MGB	27.9453	27.9282	0.0272069								TRUE	0.378759	TRUE	3	22	Amp		0.956747	N	N	N	N
124	F4	FALSE	7927	T11b_II	UNKNOWN	FAM	NFQ-MGB	28.0428	27.9981	0.0599455								TRUE	0.378759	TRUE	3	23	Amp		0.957357	N	N	N	N
125	F5	FALSE	7927	T11b_II	UNKNOWN	FAM	NFQ-MGB	28.0214	27.9981	0.0599455								TRUE	0.378759	TRUE	3	23	Amp		0.952904	N	N	N	N
126	F6	FALSE	7927	T11b_II	UNKNOWN	FAM	NFQ-MGB	27.9299	27.9981	0.0599455								TRUE	0.378759	TRUE	3	22	Amp		0.953865	N	N	N	N
127	F7	FALSE	-RT	T11b_II	UNKNOWN	FAM	NFQ-MGB	Undetermined										TRUE	0.378759	TRUE	3	23	No Amp		0	Y	N	N	N
128	F8	FALSE	-RT	T11b_II	UNKNOWN	FAM	NFQ-MGB	Undetermined										TRUE	0.378759	TRUE	3	26	No Amp		0	Y	N	N	N
129	F9	FALSE	-RT	T11b_II	UNKNOWN	FAM	NFQ-MGB	Undetermined										TRUE	0.378759	TRUE	3	27	No Amp		0	Y	N	N	N
145	G1	FALSE	7952	T11b_III	UNKNOWN	FAM	NFQ-MGB	28.0178	27.9482	0.0659621								TRUE	0.326136	TRUE	3	22	Amp		0.955036	N	N	N	N
146	G2	FALSE	7952	T11b_III	UNKNOWN	FAM	NFQ-MGB	27.9402	27.9482	0.0659621								TRUE	0.326136	TRUE	3	23	Amp		0.958382	N	N	N	N
147	G3	FALSE	7952	T11b_III	UNKNOWN	FAM	NFQ-MGB	27.8866	27.9482	0.0659621								TRUE	0.326136	TRUE	3	22	Amp		0.954868	N	N	N	N
148	G4	FALSE	414_2	T11b_III	UNKNOWN	FAM	NFQ-MGB	27.3476	27.2975	0.0434886								TRUE	0.326136	TRUE	3	22	Amp		0.953333	N	N	N	N
149	G5	FALSE	414_2	T11b_III	UNKNOWN	FAM	NFQ-MGB	27.2753	27.2975	0.0434886								TRUE	0.326136	TRUE	3	23	Amp		0.939516	N	N	N	N
150	G6	FALSE	414_2	T11b_III	UNKNOWN	FAM	NFQ-MGB	27.2697	27.2975	0.0434886								TRUE	0.326136	TRUE	3	22	Amp		0.938087	N	N	N	N
151	G7	FALSE	7924	T11b_III	UNKNOWN	FAM	NFQ-MGB	27.8589	27.8505	0.0799664								TRUE	0.326136	TRUE	3	22	Amp		0.944632	N	N	N	N
152	G8	FALSE	7924	T11b_III	UNKNOWN	FAM	NFQ-MGB	27.9259	27.8505	0.0799664								TRUE	0.326136	TRUE	3	23	Amp		0.946342	N	N	N	N
153	G9	FALSE	7924	T11b_III	UNKNOWN	FAM	NFQ-MGB	27.7666	27.8505	0.0799664								TRUE	0.326136	TRUE	3	22	Amp		0.958112	N	N	N	N
154	G10	FALSE	7918	T11b_III	UNKNOWN	FAM	NFQ-MGB	26.9056	26.9286	0.0351767								TRUE	0.326136	TRUE	3	20	Amp		0.959923	N	N	N	N
155	G11	FALSE	7918	T11b_III	UNKNOWN	FAM	NFQ-MGB	26.9691	26.9286	0.0351767								TRUE	0.326136	TRUE	3	20	Amp		0.962179	N	N	N	N
156	G12	FALSE	7918	T11b_III	UNKNOWN	FAM	NFQ-MGB	26.911	26.9286	0.0351767								TRUE	0.326136	TRUE	3	21	Amp		0.953761	N	N	N	N
157	G13	FALSE	7937	T11b_III	UNKNOWN	FAM	NFQ-MGB	29.5293	29.5023	0.0277776								TRUE	0.326136	TRUE	3	23	Amp		0.953444	N	N	N	N
158	G14	FALSE	7937	T11b_III	UNKNOWN	FAM	NFQ-MGB	29.4738	29.5023	0.0277776								TRUE	0.326136	TRUE	3	24	Amp		0.951165	N	N	N	N
159	G15	FALSE	7937	T11b_III	UNKNOWN	FAM	NFQ-MGB	29.5039	29.5023	0.0277776								TRUE	0.326136	TRUE	3	24	Amp		0.954667	N	N	N	N
160	G16	FALSE	414_1	T11b_III	UNKNOWN	FAM	NFQ-MGB	30.2762	30.3144	0.0340308								TRUE	0.326136	TRUE	3	25	Amp		0.973234	N	N	N	N
161	G17	FALSE	414_1	T11b_III	UNKNOWN	FAM	NFQ-MGB	30.3414	30.3144	0.0340308								TRUE	0.326136	TRUE	3	23	Amp		0.950188	N	N	N	N
162	G18	FALSE	414_1	T11b_III	UNKNOWN	FAM	NFQ-MGB	30.3257	30.3144	0.0340308								TRUE	0.326136	TRUE	3	24	Amp		0.95048	N	N	N	N
163	G19	FALSE	7920	T11b_III	UNKNOWN	FAM	NFQ-MGB	28.5416	28.6431	0.100276								TRUE	0.326136	TRUE	3	24	Amp		0.931028	N	N	N	N
164	G20	FALSE	7920	T11b_III	UNKNOWN	FAM	NFQ-MGB	28.7421	28.6431	0.100276								TRUE	0.326136	TRUE	3	22	Amp		0.960747	N	N	N	N
165	G21	FALSE	7920	T11b_III	UNKNOWN	FAM	NFQ-MGB	28.6454	28.6431	0.100276								TRUE	0.326136	TRUE	3	23	Amp		0.95741	N	N	N	N
166	G22	FALSE	7902	T11b_III	UNKNOWN	FAM	NFQ-MGB	29.1887	29.2136	0.0236889								TRUE	0.326136	TRUE	3	23	Amp		0.948636	N	N	N	N
167	G23	FALSE	7902	T11b_III	UNKNOWN	FAM	NFQ-MGB	29.2162	29.2136	0.0236889								TRUE	0.326136	TRUE	3	24	Amp		0.957159	N	N	N	N
168	G24	FALSE	7902	T11b_III	UNKNOWN	FAM	NFQ-MGB	29.2358	29.2136	0.0236889								TRUE	0.326136	TRUE	3	22	Amp		0.965106	N	N	N	N
169	H1	FALSE	7933	T11b_III	UNKNOWN	FAM	NFQ-MGB	29.6454	29.6742	0.0703117								TRUE	0.326136	TRUE	3	24	Amp		0.948306	N	N	N	N
170	H2	FALSE	7933	T11b_III	UNKNOWN	FAM	NFQ-MGB	29.6229	29.6742	0.0703117								TRUE	0.326136	TRUE	3	23	Amp		0.953957	N	N	N	N
171	H3	FALSE	7933	T11b_III	UNKNOWN	FAM	NFQ-MGB	29.7544	29.6742	0.0703117								TRUE	0.326136	TRUE	3	23	Amp		0.946676	N	N	N	N
172	H4	FALSE	7901	T11b_III	UNKNOWN	FAM	NFQ-MGB	29.0317	28.9937	0.0387266								TRUE	0.326136	TRUE	3	22	Amp		0.941045	N	N	N	N
173	H5	FALSE	7901	T11b_III	UNKNOWN	FAM	NFQ-MGB	28.9543	28.9937	0.0387266								TRUE	0.326136	TRUE	3	23	Amp		0.940374	N	N	N	N
174	H6	FALSE	7901	T11b_III	UNKNOWN	FAM	NFQ-MGB	28.9953	28.9937	0.0387266								TRUE	0.326136	TRUE	3	23	Amp		0.938336	N	N	N	N
175	H7	FALSE	7910	T11b_III	UNKNOWN	FAM	NFQ-MGB	31.5691	31.5255	0.0930878								TRUE	0.326136	TRUE	3	25	Amp		0.941502	N	N	N	N
176	H8	FALSE	7910	T11b_III	UNKNOWN	FAM	NFQ-MGB	31.4186	31.5255	0.0930878								TRUE	0.326136	TRUE	3	25	Amp		0.947568	N	N	N	N
177	H9	FALSE	7910	T11b_III	UNKNOWN	FAM	NFQ-MGB	31.5887	31.5255	0.0930878								TRUE	0.326136	TRUE	3	24	Amp		0.953	N	N	N	N
178	H10	FALSE	7908	T11b_III	UNKNOWN	FAM	NFQ-MGB	29.9258	29.926	0.0338537								TRUE	0.326136	TRUE	3	24	Amp		0.949124	N	N	N	N
179	H11	FALSE	7908	T11b_III	UNKNOWN	FAM	NFQ-MGB	29.9599	29.926	0.0338537								TRUE	0.326136	TRUE	3	24	Amp		0.947685	N	N	N	N
180	H12	FALSE	7908	T11b_III	UNKNOWN	FAM	NFQ-MGB	29.8922	29.926	0.0338537								TRUE	0.326136	TRUE	3	24	Amp		0.946159	N	N	N	N
181	H13	FALSE	7949	T11b_III	UNKNOWN	FAM	NFQ-MGB	29.5799	29.6264	0.0495041								TRUE	0.326136	TRUE	3	24	Amp		0.956259	N	N	N	N
182	H14	FALSE	7949	T11b_III	UNKNOWN	FAM	NFQ-MGB	29.6784	29.6264	0.0495041								TRUE	0.326136	TRUE	3	23	Amp		0.955582	N	N	N	N
183	H15	FALSE	7949	T11b_III	UNKNOWN	FAM	NFQ-MGB	29.6208	29.6264	0.0495041								TRUE	0.326136	TRUE	3	24	Amp		0.956124	N	N	N	N
184	H16	FALSE	7911	T11b_III	UNKNOWN	FAM	NFQ-MGB	29.1895	29.241	0.071511								TRUE	0.326136	TRUE	3	24	Amp		0.951483	N	N	N	N
185	H17	FALSE	7911	T11b_III	UNKNOWN	FAM	NFQ-MGB	29.2109	29.241	0.071511								TRUE	0.326136	TRUE	3	23	Amp		0.947001	N	N	N	N
186	H18	FALSE	7911	T11b_III	UNKNOWN	FAM	NFQ-MGB	29.3226	29.241	0.071511								TRUE	0.326136	TRUE	3	24	Amp		0.948283	N	N	N	N
187	H19	FALSE	7913	T11b_III	UNKNOWN	FAM	NFQ-MGB	31.4108	31.4951	0.0755159								TRUE	0.326136	TRUE	3	25	Amp		0.942257	N	N	N	N
188	H20	FALSE	7913	T11b_III	UNKNOWN	FAM	NFQ-MGB	31.5564	31.4951	0.0755159								TRUE	0.326136	TRUE	3	24	Amp		0.941258	N	N	N	N
189	H21	FALSE	7913	T11b_III	UNKNOWN	FAM	NFQ-MGB	31.5181	31.4951	0.0755159								TRUE	0.326136	TRUE	3	25	Amp		0.944487	N	N	N	N
190	H22	FALSE	7945	T11b_III	UNKNOWN	FAM	NFQ-MGB	31.0204	31.0132	0.0914404								TRUE	0.326136	TRUE	3	25	Amp		0.948231	N	N	N	N
191	H23	FALSE	7945	T11b_III	UNKNOWN	FAM	NFQ-MGB	31.1007	31.0132	0.0914404								TRUE	0.326136	TRUE	3	26	Amp		0.953124	N	N	N	N
192	H24	FALSE	7945	T11b_III	UNKNOWN	FAM	NFQ-MGB	30.9183	31.0132	0.0914404								TRUE	0.326136	TRUE	3	25	Amp		0.952531	N	N	N	N
193	I1	FALSE	7909	T11b_III	UNKNOWN	FAM	NFQ-MGB	28.0082	28.1221	0.130155								TRUE	0.326136	TRUE	3	21	Amp		0.954664	N	N	N	N
194	I2	FALSE	7909	T11b_III	UNKNOWN	FAM	NFQ-MGB	28.2639	28.1221	0.130155								TRUE	0.326136	TRUE	3	23	Amp		0.947983	N	N	N	N
195	I3	FALSE	7909	T11b_III	UNKNOWN	FAM	NFQ-MGB	28.0941	28.1221	0.130155								TRUE	0.326136	TRUE	3	23	Amp		0.951867	N	N	N	N
196	I4	FALSE	7927	T11b_III	UNKNOWN	FAM	NFQ-MGB	28.3185	28.2418	0.0735787								TRUE	0.326136	TRUE	3	21	Amp		0.944931	N	N	N	N
197	I5	FALSE	7927	T11b_III	UNKNOWN	FAM	NFQ-MGB	28.1718	28.2418	0.0735787								TRUE	0.326136	TRUE	3	22	Amp		0.937236	N	N	N	N
198	I6	FALSE	7927	T11b_III	UNKNOWN	FAM	NFQ-MGB	28.2353	28.2418	0.0735787								TRUE	0.326136	TRUE	3	23	Amp		0.932701	N	N	N	N
199	I7	FALSE	-RT	T11b_III	UNKNOWN	FAM	NFQ-MGB	42.1002	41.7273	0.527444								TRUE	0.326136	TRUE	3	37	Inconclusive		0.873854	N	Y	N	N
200	I8	FALSE	-RT	T11b_III	UNKNOWN	FAM	NFQ-MGB	41.3543	41.7273	0.527444								TRUE	0.326136	TRUE	3	33	Amp		0.880608	N	Y	N	N
201	I9	FALSE	-RT	T11b_III	UNKNOWN	FAM	NFQ-MGB	Undetermined	41.7273	0.527444								TRUE	0.326136	TRUE	3	24	No Amp		0	Y	N	N	Y
217	J1	FALSE	7952	mGapdh	UNKNOWN	FAM	NFQ-MGB	14.3759	14.3827	0.153829								TRUE	0.287231	TRUE	3	10	Amp		0.797035	Y	N	N	N
218	J2	FALSE	7952	mGapdh	UNKNOWN	FAM	NFQ-MGB	14.2324	14.3827	0.153829								TRUE	0.287231	TRUE	3	9	Amp		0.78909	Y	N	N	N
219	J3	FALSE	7952	mGapdh	UNKNOWN	FAM	NFQ-MGB	14.5398	14.3827	0.153829								TRUE	0.287231	TRUE	3	9	Amp		0.80573	N	N	N	N
220	J4	FALSE	414_2	mGapdh	UNKNOWN	FAM	NFQ-MGB	14.5964	14.5316	0.0611538								TRUE	0.287231	TRUE	3	9	Amp		0.79477	Y	N	N	N
221	J5	FALSE	414_2	mGapdh	UNKNOWN	FAM	NFQ-MGB	14.5235	14.5316	0.0611538								TRUE	0.287231	TRUE	3	10	Amp		0.776851	Y	N	N	N
222	J6	FALSE	414_2	mGapdh	UNKNOWN	FAM	NFQ-MGB	14.4749	14.5316	0.0611538								TRUE	0.287231	TRUE	3	9	Amp		0.779718	Y	N	N	N
223	J7	FALSE	7924	mGapdh	UNKNOWN	FAM	NFQ-MGB	14.9949	14.918	0.068258								TRUE	0.287231	TRUE	3	10	Amp		0.84513	N	N	N	N
224	J8	FALSE	7924	mGapdh	UNKNOWN	FAM	NFQ-MGB	14.8647	14.918	0.068258								TRUE	0.287231	TRUE	3	9	Amp		0.843527	N	N	N	N
225	J9	FALSE	7924	mGapdh	UNKNOWN	FAM	NFQ-MGB	14.8943	14.918	0.068258								TRUE	0.287231	TRUE	3	9	Amp		0.84271	N	N	N	N
226	J10	FALSE	7918	mGapdh	UNKNOWN	FAM	NFQ-MGB	14.5394	14.5273	0.0309651								TRUE	0.287231	TRUE	3	10	Amp		0.784633	Y	N	N	N
227	J11	FALSE	7918	mGapdh	UNKNOWN	FAM	NFQ-MGB	14.4921	14.5273	0.0309651								TRUE	0.287231	TRUE	3	9	Amp		0.786201	Y	N	N	N
228	J12	FALSE	7918	mGapdh	UNKNOWN	FAM	NFQ-MGB	14.5504	14.5273	0.0309651								TRUE	0.287231	TRUE	3	9	Amp		0.787441	Y	N	N	N
229	J13	FALSE	7937	mGapdh	UNKNOWN	FAM	NFQ-MGB	14.5603	14.5546	0.0257178								TRUE	0.287231	TRUE	3	10	Amp		0.801802	N	N	N	N
230	J14	FALSE	7937	mGapdh	UNKNOWN	FAM	NFQ-MGB	14.5265	14.5546	0.0257178								TRUE	0.287231	TRUE	3	9	Amp		0.792718	Y	N	N	N
231	J15	FALSE	7937	mGapdh	UNKNOWN	FAM	NFQ-MGB	14.577	14.5546	0.0257178								TRUE	0.287231	TRUE	3	9	Amp		0.797898	Y	N	N	N
232	J16	FALSE	414_1	mGapdh	UNKNOWN	FAM	NFQ-MGB	16.8581	16.8348	0.0223168								TRUE	0.287231	TRUE	3	11	Amp		0.841357	N	N	N	N
233	J17	FALSE	414_1	mGapdh	UNKNOWN	FAM	NFQ-MGB	16.8327	16.8348	0.0223168								TRUE	0.287231	TRUE	3	11	Amp		0.835414	N	N	N	N
234	J18	FALSE	414_1	mGapdh	UNKNOWN	FAM	NFQ-MGB	16.8136	16.8348	0.0223168								TRUE	0.287231	TRUE	3	11	Amp		0.853365	N	N	N	N
235	J19	FALSE	7920	mGapdh	UNKNOWN	FAM	NFQ-MGB	14.9856	14.9631	0.0290453								TRUE	0.287231	TRUE	3	10	Amp		0.828477	N	N	N	N
236	J20	FALSE	7920	mGapdh	UNKNOWN	FAM	NFQ-MGB	14.9303	14.9631	0.0290453								TRUE	0.287231	TRUE	3	10	Amp		0.813194	N	N	N	N
237	J21	FALSE	7920	mGapdh	UNKNOWN	FAM	NFQ-MGB	14.9733	14.9631	0.0290453								TRUE	0.287231	TRUE	3	10	Amp		0.825335	N	N	N	N
238	J22	FALSE	7902	mGapdh	UNKNOWN	FAM	NFQ-MGB	14.9479	14.9477	0.0695432								TRUE	0.287231	TRUE	3	9	Amp		0.803827	N	N	N	N
239	J23	FALSE	7902	mGapdh	UNKNOWN	FAM	NFQ-MGB	14.878	14.9477	0.0695432								TRUE	0.287231	TRUE	3	9	Amp		0.803329	N	N	N	N
240	J24	FALSE	7902	mGapdh	UNKNOWN	FAM	NFQ-MGB	15.0171	14.9477	0.0695432								TRUE	0.287231	TRUE	3	9	Amp		0.812541	N	N	N	N
241	K1	FALSE	7933	mGapdh	UNKNOWN	FAM	NFQ-MGB	14.2072	14.2228	0.0274706								TRUE	0.287231	TRUE	3	9	Amp		0.786303	Y	N	N	N
242	K2	FALSE	7933	mGapdh	UNKNOWN	FAM	NFQ-MGB	14.2068	14.2228	0.0274706								TRUE	0.287231	TRUE	3	8	Amp		0.777335	Y	N	N	N
243	K3	FALSE	7933	mGapdh	UNKNOWN	FAM	NFQ-MGB	14.2545	14.2228	0.0274706								TRUE	0.287231	TRUE	3	9	Amp		0.779544	Y	N	N	N
244	K4	FALSE	7901	mGapdh	UNKNOWN	FAM	NFQ-MGB	14.7143	14.6967	0.0399376								TRUE	0.287231	TRUE	3	8	Amp		0.780463	Y	N	N	N
245	K5	FALSE	7901	mGapdh	UNKNOWN	FAM	NFQ-MGB	14.7247	14.6967	0.0399376								TRUE	0.287231	TRUE	3	10	Amp		0.792425	Y	N	N	N
246	K6	FALSE	7901	mGapdh	UNKNOWN	FAM	NFQ-MGB	14.6509	14.6967	0.0399376								TRUE	0.287231	TRUE	3	8	Amp		0.780682	Y	N	N	N
247	K7	FALSE	7910	mGapdh	UNKNOWN	FAM	NFQ-MGB	14.6408	14.6733	0.0578236								TRUE	0.287231	TRUE	3	9	Amp		0.797444	Y	N	N	N
248	K8	FALSE	7910	mGapdh	UNKNOWN	FAM	NFQ-MGB	14.7401	14.6733	0.0578236								TRUE	0.287231	TRUE	3	10	Amp		0.788025	Y	N	N	N
249	K9	FALSE	7910	mGapdh	UNKNOWN	FAM	NFQ-MGB	14.6391	14.6733	0.0578236								TRUE	0.287231	TRUE	3	10	Amp		0.797941	Y	N	N	N
250	K10	FALSE	7908	mGapdh	UNKNOWN	FAM	NFQ-MGB	14.615	14.6399	0.0473214								TRUE	0.287231	TRUE	3	8	Amp		0.772722	Y	N	N	N
251	K11	FALSE	7908	mGapdh	UNKNOWN	FAM	NFQ-MGB	14.6945	14.6399	0.0473214								TRUE	0.287231	TRUE	3	9	Amp		0.794571	Y	N	N	N
252	K12	FALSE	7908	mGapdh	UNKNOWN	FAM	NFQ-MGB	14.6103	14.6399	0.0473214								TRUE	0.287231	TRUE	3	8	Amp		0.803705	N	N	N	N
253	K13	FALSE	7949	mGapdh	UNKNOWN	FAM	NFQ-MGB	15.0781	15.0777	0.0863189								TRUE	0.287231	TRUE	3	10	Amp		0.806518	N	N	N	N
254	K14	FALSE	7949	mGapdh	UNKNOWN	FAM	NFQ-MGB	14.9912	15.0777	0.0863189								TRUE	0.287231	TRUE	3	11	Amp		0.809097	N	N	N	N
255	K15	FALSE	7949	mGapdh	UNKNOWN	FAM	NFQ-MGB	15.1638	15.0777	0.0863189								TRUE	0.287231	TRUE	3	10	Amp		0.816041	N	N	N	N
256	K16	FALSE	7911	mGapdh	UNKNOWN	FAM	NFQ-MGB	14.3643	14.3986	0.0453753								TRUE	0.287231	TRUE	3	9	Amp		0.785975	Y	N	N	N
257	K17	FALSE	7911	mGapdh	UNKNOWN	FAM	NFQ-MGB	14.3814	14.3986	0.0453753								TRUE	0.287231	TRUE	3	9	Amp		0.795841	Y	N	N	N
258	K18	FALSE	7911	mGapdh	UNKNOWN	FAM	NFQ-MGB	14.45	14.3986	0.0453753								TRUE	0.287231	TRUE	3	9	Amp		0.796264	Y	N	N	N
259	K19	FALSE	7913	mGapdh	UNKNOWN	FAM	NFQ-MGB	15.7375	15.7322	0.0287498								TRUE	0.287231	TRUE	3	10	Amp		0.831572	N	N	N	N
260	K20	FALSE	7913	mGapdh	UNKNOWN	FAM	NFQ-MGB	15.7011	15.7322	0.0287498								TRUE	0.287231	TRUE	3	9	Amp		0.822211	N	N	N	N
261	K21	FALSE	7913	mGapdh	UNKNOWN	FAM	NFQ-MGB	15.7579	15.7322	0.0287498								TRUE	0.287231	TRUE	3	11	Amp		0.810171	N	N	N	N
262	K22	FALSE	7945	mGapdh	UNKNOWN	FAM	NFQ-MGB	14.907	14.9429	0.0689217								TRUE	0.287231	TRUE	3	10	Amp		0.820173	N	N	N	N
263	K23	FALSE	7945	mGapdh	UNKNOWN	FAM	NFQ-MGB	15.0224	14.9429	0.0689217								TRUE	0.287231	TRUE	3	10	Amp		0.833226	N	N	N	N
264	K24	FALSE	7945	mGapdh	UNKNOWN	FAM	NFQ-MGB	14.8993	14.9429	0.0689217								TRUE	0.287231	TRUE	3	9	Amp		0.826673	N	N	N	N
265	L1	FALSE	7909	mGapdh	UNKNOWN	FAM	NFQ-MGB	14.7843	14.8584	0.0642663								TRUE	0.287231	TRUE	3	10	Amp		0.77795	Y	N	N	N
266	L2	FALSE	7909	mGapdh	UNKNOWN	FAM	NFQ-MGB	14.8987	14.8584	0.0642663								TRUE	0.287231	TRUE	3	9	Amp		0.792301	Y	N	N	N
267	L3	FALSE	7909	mGapdh	UNKNOWN	FAM	NFQ-MGB	14.8923	14.8584	0.0642663								TRUE	0.287231	TRUE	3	9	Amp		0.800865	N	N	N	N
268	L4	FALSE	7927	mGapdh	UNKNOWN	FAM	NFQ-MGB	14.8955	14.8802	0.0299864								TRUE	0.287231	TRUE	3	10	Amp		0.804988	N	N	N	N
269	L5	FALSE	7927	mGapdh	UNKNOWN	FAM	NFQ-MGB	14.8994	14.8802	0.0299864								TRUE	0.287231	TRUE	3	10	Amp		0.81158	N	N	N	N
270	L6	FALSE	7927	mGapdh	UNKNOWN	FAM	NFQ-MGB	14.8456	14.8802	0.0299864								TRUE	0.287231	TRUE	3	9	Amp		0.793446	Y	N	N	N
271	L7	FALSE	-RT	mGapdh	UNKNOWN	FAM	NFQ-MGB	29.3971	29.3877	0.0499339								TRUE	0.287231	TRUE	3	24	Amp		0.946035	N	N	N	N
272	L8	FALSE	-RT	mGapdh	UNKNOWN	FAM	NFQ-MGB	29.3337	29.3877	0.0499339								TRUE	0.287231	TRUE	3	23	Amp		0.948824	N	N	N	N
273	L9	FALSE	-RT	mGapdh	UNKNOWN	FAM	NFQ-MGB	29.4322	29.3877	0.0499339								TRUE	0.287231	TRUE	3	24	Amp		0.947475	N	N	N	N
