# Supplementary material for: TMPRSS11B promotes an acidified microenvironment and immune suppression in squamous lung cancer
Source: EMBO Rep. 2025 Nov 10;26(24):6346–79. doi: 10.1038/s44319-025-00631-1 (PMC12714794; doi:10.1038/s44319-025-00631-1)
Supplement: Supplementary file 13 — Figure EV1 Source Data [file 44319_2025_631_MOESM13_ESM.zip › Figure EV1/EV1F/03_03_23_KLNshTumors_shControl_T11bsh2_T11bsh3_Taqman_Analysis.xlsx]

## Sheet: All calculations
03.06.23	Hari	KLN 205 Syn shTumors- mT11b		Taqman																Avg	Avg	Avg
														T11b	T11b	T11b	T11b	T11b	T11b	T11b	T11b	T11b
				Gapdh	T11b	T11b	T11b	T11b_m1_I	T11b_m1_II	T11b_m1_III	T11b_m1_I	T11b_m1_II	T11b_m1_III	Mm00621706_m1	Mm00621702_m1	Mm006221704_m1	Mm00621706_m1	Mm00621702_m1	Mm006221704_m1	Mm00621706_m1	Mm00621702_m1	Mm006221704_m1
				Mm99999915_g1	Mm00621706_m1	Mm00621702_m1	Mm006221704_m1	dd ctrl (NS).	dd ctrl (NS.	dd ctrl (NS)	avg.dd.NS	avg. dd NS	avg. dd NS	ddCt	ddCt	ddCt	2^ddCt	2^ddCt	2^ddCt	2^ddCt	2^ddCt	2^ddCt
	Sh Control 7952			14.3759	26.7686	27.6959	28.0178	12.3859	13.3132	13.6351	12.5417	13.2884	13.3961	0.155842	-0.0248493	-0.23905	1.11407	0.982923	0.847303	1.05598	0.993871	0.889797		Sh Control 7952
	Sh Control 7952			14.2324	26.8756	27.6505	27.9402	12.4929	13.2678	13.5575	12.5417	13.2884	13.3961	0.0488249	0.0205742	-0.161457	1.03442	1.01436	0.894121					Sh Control 7952
	Sh Control 7952			14.5398	26.8966	27.6939	27.8866	12.5139	13.3112	13.5039	12.5417	13.2884	13.3961	0.0277888	-0.0227894	-0.107855	1.01945	0.984328	0.927967					Sh Control 7952
	Sh Control 414_2			14.5964	26.5613	27.1363	27.3476	12.0297	12.6047	12.816	12.5417	13.2884	13.3961	0.511996	0.683694	0.580047	1.42602	1.60625	1.4949	1.46848	1.65493	1.5482		Sh Control 414_2
	Sh Control 414_2			14.5235	26.4618	27.0696	27.2753	11.9302	12.538	12.7437	12.5417	13.2884	13.3961	0.611458	0.750354	0.652401	1.5278	1.68221	1.57178					Sh Control 414_2
	Sh Control 414_2			14.4749	26.5356	27.0747	27.2697	12.004	12.5431	12.738	12.5417	13.2884	13.3961	0.537663	0.745308	0.658027	1.45162	1.67633	1.57792					Sh Control 414_2
	Sh Control 7924			14.9949	26.9745	27.6542	27.8589	12.0566	12.7362	12.9409	12.5417	13.2884	13.3961	0.485132	0.552162	0.455168	1.39971	1.46628	1.37094	1.40729	1.45437	1.38037		Sh Control 7924
	Sh Control 7924			14.8647	26.965	27.6591	27.9259	12.047	12.7411	13.0079	12.5417	13.2884	13.3961	0.494685	0.547314	0.388136	1.40901	1.46136	1.3087					Sh Control 7924
	Sh Control 7924			14.8943	26.9608	27.6849	27.7666	12.0428	12.7669	12.8487	12.5417	13.2884	13.3961	0.498905	0.521517	0.547406	1.41314	1.43546	1.46146					Sh Control 7924
	Sh Control 7918			14.5394	26.1519	26.81	26.9056	11.6246	12.2827	12.3783	12.5417	13.2884	13.3961	0.917086	1.00566	1.01773	1.8883	2.00786	2.02473	1.94585	1.98706	1.99319		Sh Control 7918
	Sh Control 7918			14.4921	26.0587	26.8429	26.9691	11.5314	12.3156	12.4418	12.5417	13.2884	13.3961	1.01026	0.972766	0.954297	2.01428	1.9626	1.93764					Sh Control 7918
	Sh Control 7918			14.5504	26.1167	26.8224	26.911	11.5894	12.2951	12.3837	12.5417	13.2884	13.3961	0.952311	0.993293	1.01237	1.93497	1.99072	2.01722					Sh Control 7918
	Sh Control 7937			14.5603	28.9634	29.864	29.5293	14.4088	15.3093	14.9747	12.5417	13.2884	13.3961	-1.86711	-2.02095	-1.5786	0.274121	0.246397	0.334806	0.279236	0.266728	0.341167		Sh Control 7937
	Sh Control 7937			14.5265	28.9279	29.6383	29.4738	14.3733	15.0837	14.9192	12.5417	13.2884	13.3961	-1.83158	-1.79527	-1.52311	0.280956	0.288118	0.347935					Sh Control 7937
	Sh Control 7937			14.577	28.9193	29.7553	29.5039	14.3647	15.2007	14.9492	12.5417	13.2884	13.3961	-1.82301	-1.9123	-1.55318	0.282631	0.265669	0.340759					Sh Control 7937
	Sh Control 414_1			16.8581	29.3099	30.2547	30.2762	12.4751	13.4199	13.4414	12.5417	13.2884	13.3961	0.0665731	-0.131516	-0.0453185	1.04723	0.912872	0.969076	1.06847	0.949815	0.943911		Sh Control 414_1
	Sh Control 414_1			16.8327	29.1909	30.1947	30.3414	12.3561	13.3599	13.5066	12.5417	13.2884	13.3961	0.185578	-0.071518	-0.11054	1.13727	0.951636	0.926241					Sh Control 414_1
	Sh Control 414_1			16.8136	29.3467	30.1451	30.3257	12.5118	13.3103	13.4908	12.5417	13.2884	13.3961	0.0298585	-0.0218984	-0.094778	1.02091	0.984936	0.936416					Sh Control 414_1
	Sh Control 7920			14.9856	27.855	28.5138	28.5416	12.8919	13.5507	13.5785	12.5417	13.2884	13.3961	-0.350207	-0.262283	-0.182473	0.784472	0.833768	0.881191	0.791504	0.832903	0.822694		Sh Control 7920
	Sh Control 7920			14.9303	27.8519	28.5339	28.7421	12.8888	13.5708	13.7791	12.5417	13.2884	13.3961	-0.347065	-0.2824	-0.382985	0.786182	0.822222	0.766849					Sh Control 7920
	Sh Control 7920			14.9733	27.8198	28.4984	28.6454	12.8567	13.5353	13.6823	12.5417	13.2884	13.3961	-0.314988	-0.246875	-0.286231	0.803858	0.84272	0.820041					Sh Control 7920
	mT11b sh2 7902			14.9479	28.4881	29.0814	29.1887				12.5417	13.2884	13.3961	-0.998713	-0.845399	-0.84493	0.500446	0.556557	0.556738	0.531202	0.580312	0.547257		mT11b sh2 7902
	mT11b sh2 7902			14.878	28.3652	29.033	29.2162				12.5417	13.2884	13.3961	-0.875864	-0.796928	-0.87251	0.544927	0.575574	0.546196					mT11b sh2 7902
	mT11b sh2 7902			15.0171	28.3565	28.952	29.2358				12.5417	13.2884	13.3961	-0.867138	-0.715944	-0.892081	0.548233	0.608807	0.538836					mT11b sh2 7902
	mT11b sh2 7933			14.2072	28.833	29.3012	29.6454				12.5417	13.2884	13.3961	-2.06847	-1.78998	-2.0265	0.238412	0.289176	0.245451	0.242728	0.277954	0.24078		mT11b sh2 7933
	mT11b sh2 7933			14.2068	28.7754	29.4605	29.6229				12.5417	13.2884	13.3961	-2.01091	-1.94929	-2.00405	0.248117	0.258944	0.249299					mT11b sh2 7933
	mT11b sh2 7933			14.2545	28.8135	29.3184	29.7544				12.5417	13.2884	13.3961	-2.04898	-1.80721	-2.13549	0.241654	0.285743	0.227589					mT11b sh2 7933
	mT11b sh2 7901			14.7143	28.3039	28.8151	29.0317				12.5417	13.2884	13.3961	-1.06551	-0.830007	-0.938942	0.477802	0.562526	0.521615	0.490474	0.586934	0.535643		mT11b sh2 7901
	mT11b sh2 7901			14.7247	28.2551	28.7407	28.9543				12.5417	13.2884	13.3961	-1.01671	-0.755632	-0.861534	0.494241	0.592287	0.550367					mT11b sh2 7901
	mT11b sh2 7901			14.6509	28.2401	28.7077	28.9953				12.5417	13.2884	13.3961	-1.00179	-0.722639	-0.902534	0.499379	0.605988	0.534946					mT11b sh2 7901
	mT11b sh2 7910			14.6408	30.6846	31.2611	31.5691				12.5417	13.2884	13.3961	-3.46961	-3.29939	-3.4997	0.0902698	0.101575	0.0884067	0.0885411	0.109278	0.0912479		mT11b sh2 7910
	mT11b sh2 7910			14.7401	30.7595	31.0251	31.4186				12.5417	13.2884	13.3961	-3.54454	-3.06345	-3.3492	0.0857015	0.119622	0.0981272					mT11b sh2 7910
	mT11b sh2 7910			14.6391	30.6945	31.1909	31.5887				12.5417	13.2884	13.3961	-3.47952	-3.22924	-3.51937	0.0896522	0.106636	0.0872097					mT11b sh2 7910
	mT11b sh2 7908			14.615	29.1213	29.7029	29.9258				12.5417	13.2884	13.3961	-1.93966	-1.77462	-1.88985	0.260678	0.292271	0.269835	0.262793	0.297874	0.269859		mT11b sh2 7908
	mT11b sh2 7908			14.6945	29.1519	29.6388	29.9599				12.5417	13.2884	13.3961	-1.97029	-1.71054	-1.92391	0.255202	0.305546	0.263539					mT11b sh2 7908
	mT11b sh2 7908			14.6103	29.0573	29.6856	29.8922				12.5417	13.2884	13.3961	-1.87568	-1.75728	-1.8562	0.272499	0.295806	0.276202					mT11b sh2 7908
	mT11b sh2 7949			15.0781	28.6556	29.4384	29.5799				12.5417	13.2884	13.3961	-1.03623	-1.07231	-1.10611	0.487601	0.475557	0.464544	0.478045	0.462599	0.449995		mT11b sh2 7949
	mT11b sh2 7949			14.9912	28.7327	29.4787	29.6784				12.5417	13.2884	13.3961	-1.11332	-1.1126	-1.20465	0.462228	0.462459	0.433875					mT11b sh2 7949
	mT11b sh2 7949			15.1638	28.6654	29.5188	29.6208				12.5417	13.2884	13.3961	-1.04601	-1.15271	-1.147	0.484307	0.44978	0.451565					mT11b sh2 7949
	mT11b sh3 7911			14.3643	28.5598	28.9978	29.1895				12.5417	13.2884	13.3961	-1.61957	-1.31084	-1.39483	0.325433	0.403085	0.380289	0.32444	0.40935	0.367241		mT11b sh3 7911
	mT11b sh3 7911			14.3814	28.5596	28.961	29.2109				12.5417	13.2884	13.3961	-1.6193	-1.27403	-1.41627	0.325493	0.413504	0.37468					mT11b sh3 7911
	mT11b sh3 7911			14.45	28.5734	28.9681	29.3226				12.5417	13.2884	13.3961	-1.6331	-1.28118	-1.52801	0.322394	0.41146	0.346755					mT11b sh3 7911
	mT11b sh3 7913			15.7375	30.1765	31.1253	31.4108				12.5417	13.2884	13.3961	-1.90265	-2.10471	-2.28253	0.267452	0.232498	0.205537	0.247788	0.23665	0.194044		mT11b sh3 7913
	mT11b sh3 7913			15.7011	30.4108	31.0628	31.5564				12.5417	13.2884	13.3961	-2.13695	-2.04228	-2.42821	0.227361	0.242779	0.185796					mT11b sh3 7913
	mT11b sh3 7913			15.7579	30.2822	31.1118	31.5181				12.5417	13.2884	13.3961	-2.00838	-2.09127	-2.38988	0.248551	0.234675	0.190798					mT11b sh3 7913
	mT11b sh3 7945			14.907	29.9326	30.8756	31.0204				12.5417	13.2884	13.3961	-2.448	-2.64433	-2.68146	0.183265	0.159948	0.155883	0.19343	0.171956	0.156881		mT11b sh3 7945
	mT11b sh3 7945			15.0224	29.7415	30.805	31.1007				12.5417	13.2884	13.3961	-2.25686	-2.57367	-2.76179	0.209226	0.167976	0.147441					mT11b sh3 7945
	mT11b sh3 7945			14.8993	29.8973	30.6429	30.9183				12.5417	13.2884	13.3961	-2.41275	-2.41162	-2.57934	0.187798	0.187945	0.167317					mT11b sh3 7945
	mT11b sh3 7909			14.7843	27.5332	27.8968	28.0082				12.5417	13.2884	13.3961	-0.133056	0.249984	0.246334	0.911898	1.18919	1.18619	0.919199	1.16375	1.0991		mT11b sh3 7909
	mT11b sh3 7909			14.8987	27.521	27.9425	28.2639				12.5417	13.2884	13.3961	-0.120914	0.204326	-0.00942444	0.919605	1.15215	0.993489					mT11b sh3 7909
	mT11b sh3 7909			14.8923	27.5109	27.9453	28.0941				12.5417	13.2884	13.3961	-0.110769	0.201521	0.160427	0.926094	1.14991	1.11762					mT11b sh3 7909
	mT11b sh3 7927			14.8955	27.6264	28.0428	28.3185				12.5417	13.2884	13.3961	-0.204503	0.125771	-0.0422359	0.867838	1.09109	0.971149	0.885427	1.1261	1.02502		mT11b sh3 7927
	mT11b sh3 7927			14.8994	27.5838	28.0214	28.1718				12.5417	13.2884	13.3961	-0.161973	0.147127	0.104481	0.893802	1.10736	1.07511					mT11b sh3 7927
	mT11b sh3 7927			14.8456	27.5825	27.9299	28.2353				12.5417	13.2884	13.3961	-0.160619	0.238617	0.0409741	0.894641	1.17986	1.02881					mT11b sh3 7927
	#-RT (7952)			29.3971	40	40	42.1002				12.5417	13.2884	13.3961											#-RT (7952)
	#-RT (7952)			29.3337	40	40	41.3543				12.5417	13.2884	13.3961											#-RT (7952)
	#-RT (7952)			29.4322	40	40	40				12.5417	13.2884	13.3961											#-RT (7952)

## Sheet: Outliers Eliminated Calculation
03.06.23	Hari	KLN 205 Syn shTumors- mT11b		Taqman																Avg	Avg	Avg
														T11b	T11b	T11b	T11b	T11b	T11b	T11b	T11b	T11b
				Gapdh	T11b	T11b	T11b	T11b_m1_I	T11b_m1_II	T11b_m1_III	T11b_m1_I	T11b_m1_II	T11b_m1_III	Mm00621706_m1	Mm00621702_m1	Mm006221704_m1	Mm00621706_m1	Mm00621702_m1	Mm006221704_m1	Mm00621706_m1	Mm00621702_m1	Mm006221704_m1
				Mm99999915_g1	Mm00621706_m1	Mm00621702_m1	Mm006221704_m1	dd ctrl (NS).	dd ctrl (NS.	dd ctrl (NS)	avg.dd.NS	avg. dd NS	avg. dd NS	ddCt	ddCt	ddCt	2^ddCt	2^ddCt	2^ddCt	2^ddCt	2^ddCt	2^ddCt
	Sh Control 7952			14.3759	26.7686	27.6959	28.0178	12.3859	13.3132	13.6351	12.2349	12.9701	13.1375	-0.150919	-0.3431	-0.497655	0.900677	0.788346	0.708257	0.853712	0.797126	0.743778		Sh Control 7952
	Sh Control 7952			14.2324	26.8756	27.6505	27.9402	12.4929	13.2678	13.5575	12.2349	12.9701	13.1375	-0.257937	-0.297676	-0.420062	0.836283	0.813562	0.747392					Sh Control 7952
	Sh Control 7952			14.5398	26.8966	27.6939	27.8866	12.5139	13.3112	13.5039	12.2349	12.9701	13.1375	-0.278973	-0.34104	-0.36646	0.824178	0.789472	0.775683					Sh Control 7952
	Sh Control 414_2			14.5964	26.5613	27.1363	27.3476	12.0297	12.6047	12.816	12.2349	12.9701	13.1375	0.205234	0.365444	0.321442	1.15287	1.28828	1.24958	1.1872	1.32732	1.29413		Sh Control 414_2
	Sh Control 414_2			14.5235	26.4618	27.0696	27.2753	11.9302	12.538	12.7437	12.2349	12.9701	13.1375	0.304697	0.432104	0.393796	1.23516	1.3492	1.31385					Sh Control 414_2
	Sh Control 414_2			14.4749	26.5356	27.0747	27.2697	12.004	12.5431	12.738	12.2349	12.9701	13.1375	0.230902	0.427057	0.399422	1.17357	1.34449	1.31898					Sh Control 414_2
	Sh Control 7924			14.9949	26.9745	27.6542	27.8589	12.0566	12.7362	12.9409	12.2349	12.9701	13.1375	0.17837	0.233912	0.196563	1.1316	1.17602	1.14597	1.13773	1.16647	1.15384		Sh Control 7924
	Sh Control 7924			14.8647	26.965	27.6591	27.9259	12.047	12.7411	13.0079	12.2349	12.9701	13.1375	0.187924	0.229063	0.129531	1.13912	1.17207	1.09394					Sh Control 7924
	Sh Control 7924			14.8943	26.9608	27.6849	27.7666	12.0428	12.7669	12.8487	12.2349	12.9701	13.1375	0.192143	0.203266	0.288801	1.14246	1.1513	1.22162					Sh Control 7924
	Sh Control 7918			14.5394	26.1519	26.81	26.9056	11.6246	12.2827	12.3783	12.2349	12.9701	13.1375	0.610324	0.687406	0.759121	1.5266	1.61039	1.69246	1.57313	1.59371	1.6661		Sh Control 7918
	Sh Control 7918			14.4921	26.0587	26.8429	26.9691	11.5314	12.3156	12.4418	12.2349	12.9701	13.1375	0.703502	0.654516	0.695692	1.62845	1.57409	1.61966					Sh Control 7918
	Sh Control 7918			14.5504	26.1167	26.8224	26.911	11.5894	12.2951	12.3837	12.2349	12.9701	13.1375	0.645549	0.675042	0.753765	1.56433	1.59664	1.68619					Sh Control 7918
	Sh Control 7937																							Sh Control 7937
	Sh Control 7937																							Sh Control 7937
	Sh Control 7937																							Sh Control 7937
	Sh Control 414_1			16.8581	29.3099	30.2547	30.2762	12.4751	13.4199	13.4414	12.2349	12.9701	13.1375	-0.240188	-0.449766	-0.303924	0.846635	0.732161	0.810046	0.86381	0.761791	0.789011		Sh Control 414_1
	Sh Control 414_1			16.8327	29.1909	30.1947	30.3414	12.3561	13.3599	13.5066	12.2349	12.9701	13.1375	-0.121183	-0.389769	-0.369145	0.919433	0.763252	0.774241					Sh Control 414_1
	Sh Control 414_1			16.8136	29.3467	30.1451	30.3257	12.5118	13.3103	13.4908	12.2349	12.9701	13.1375	-0.276903	-0.340149	-0.353383	0.825361	0.78996	0.782746					Sh Control 414_1
	Sh Control 7920			14.9856	27.855	28.5138	28.5416	12.8919	13.5507	13.5785	12.2349	12.9701	13.1375	-0.656968	-0.580533	-0.441078	0.63421	0.668716	0.736584	0.639895	0.668023	0.687686		Sh Control 7920
	Sh Control 7920			14.9303	27.8519	28.5339	28.7421	12.8888	13.5708	13.7791	12.2349	12.9701	13.1375	-0.653827	-0.60065	-0.64159	0.635592	0.659457	0.641006					Sh Control 7920
	Sh Control 7920			14.9733	27.8198	28.4984	28.6454	12.8567	13.5353	13.6823	12.2349	12.9701	13.1375	-0.621749	-0.565126	-0.544836	0.649883	0.675896	0.685469					Sh Control 7920
	mT11b sh2 7902			14.9479	28.4881	29.0814	29.1887				12.2349	12.9701	13.1375	-1.30547	-1.16365	-1.10353	0.404588	0.446382	0.465375	0.429453	0.465435	0.457449		mT11b sh2 7902
	mT11b sh2 7902			14.878	28.3652	29.033	29.2162				12.2349	12.9701	13.1375	-1.18263	-1.11518	-1.13112	0.440549	0.461634	0.456563					mT11b sh2 7902
	mT11b sh2 7902			15.0171	28.3565	28.952	29.2358				12.2349	12.9701	13.1375	-1.1739	-1.03419	-1.15069	0.443222	0.488288	0.450411					mT11b sh2 7902
	mT11b sh2 7933			14.2072	28.833	29.3012	29.6454				12.2349	12.9701	13.1375	-2.37523	-2.10823	-2.2851	0.192746	0.231931	0.205171	0.196234	0.222931	0.201267		mT11b sh2 7933
	mT11b sh2 7933			14.2068	28.7754	29.4605	29.6229				12.2349	12.9701	13.1375	-2.31767	-2.26754	-2.26265	0.200591	0.207684	0.208388					mT11b sh2 7933
	mT11b sh2 7933			14.2545	28.8135	29.3184	29.7544				12.2349	12.9701	13.1375	-2.35575	-2.12546	-2.3941	0.195366	0.229178	0.190241					mT11b sh2 7933
	mT11b sh2 7901			14.7143	28.3039	28.8151	29.0317				12.2349	12.9701	13.1375	-1.37228	-1.14826	-1.19755	0.386281	0.45117	0.436016	0.396526	0.470745	0.447742		mT11b sh2 7901
	mT11b sh2 7901			14.7247	28.2551	28.7407	28.9543				12.2349	12.9701	13.1375	-1.32348	-1.07388	-1.12014	0.399571	0.475039	0.46005					mT11b sh2 7901
	mT11b sh2 7901			14.6509	28.2401	28.7077	28.9953				12.2349	12.9701	13.1375	-1.30856	-1.04089	-1.16114	0.403725	0.486028	0.447159					mT11b sh2 7901
	mT11b sh2 7910			14.6408	30.6846	31.2611	31.5691				12.2349	12.9701	13.1375	-3.77637	-3.61764	-3.75831	0.072979	0.0814673	0.0738988	0.0715815	0.0876451	0.0762737		mT11b sh2 7910
	mT11b sh2 7910			14.7401	30.7595	31.0251	31.4186				12.2349	12.9701	13.1375	-3.8513	-3.3817	-3.60781	0.0692858	0.0959418	0.0820241					mT11b sh2 7910
	mT11b sh2 7910			14.6391	30.6945	31.1909	31.5887				12.2349	12.9701	13.1375	-3.78628	-3.54749	-3.77797	0.0724797	0.0855263	0.0728982					mT11b sh2 7910
	mT11b sh2 7908			14.615	29.1213	29.7029	29.9258				12.2349	12.9701	13.1375	-2.24642	-2.09287	-2.14846	0.210746	0.234413	0.225554	0.212456	0.238908	0.225574		mT11b sh2 7908
	mT11b sh2 7908			14.6945	29.1519	29.6388	29.9599				12.2349	12.9701	13.1375	-2.27705	-2.02879	-2.18251	0.206319	0.245061	0.220292					mT11b sh2 7908
	mT11b sh2 7908			14.6103	29.0573	29.6856	29.8922				12.2349	12.9701	13.1375	-2.18244	-2.07553	-2.11481	0.220303	0.237249	0.230876					mT11b sh2 7908
	mT11b sh2 7949			15.0781	28.6556	29.4384	29.5799				12.2349	12.9701	13.1375	-1.34299	-1.39056	-1.36472	0.394203	0.381417	0.38831	0.386478	0.371023	0.376149		mT11b sh2 7949
	mT11b sh2 7949			14.9912	28.7327	29.4787	29.6784				12.2349	12.9701	13.1375	-1.42009	-1.43085	-1.46325	0.37369	0.370912	0.362675					mT11b sh2 7949
	mT11b sh2 7949			15.1638	28.6654	29.5188	29.6208				12.2349	12.9701	13.1375	-1.35277	-1.47096	-1.4056	0.39154	0.360742	0.377461					mT11b sh2 7949
	mT11b sh3 7911			14.3643	28.5598	28.9978	29.1895				12.2349	12.9701	13.1375	-1.92633	-1.62909	-1.65344	0.263098	0.323291	0.317882	0.262295	0.328316	0.306975		mT11b sh3 7911
	mT11b sh3 7911			14.3814	28.5596	28.961	29.2109				12.2349	12.9701	13.1375	-1.92606	-1.59228	-1.67488	0.263146	0.331648	0.313193					mT11b sh3 7911
	mT11b sh3 7911			14.45	28.5734	28.9681	29.3226				12.2349	12.9701	13.1375	-1.93987	-1.59943	-1.78662	0.260641	0.330008	0.289851					mT11b sh3 7911
	mT11b sh3 7913			15.7375	30.1765	31.1253	31.4108				12.2349	12.9701	13.1375	-2.20941	-2.42296	-2.54114	0.216223	0.186473	0.171807	0.200325	0.189804	0.1622		mT11b sh3 7913
	mT11b sh3 7913			15.7011	30.4108	31.0628	31.5564				12.2349	12.9701	13.1375	-2.44371	-2.36053	-2.68682	0.183811	0.194719	0.155306					mT11b sh3 7913
	mT11b sh3 7913			15.7579	30.2822	31.1118	31.5181				12.2349	12.9701	13.1375	-2.31515	-2.40952	-2.64849	0.200942	0.188219	0.159487					mT11b sh3 7913
	mT11b sh3 7945			14.907	29.9326	30.8756	31.0204				12.2349	12.9701	13.1375	-2.75476	-2.96258	-2.94007	0.148161	0.128285	0.130302	0.156379	0.137916	0.131136		mT11b sh3 7945
	mT11b sh3 7945			15.0224	29.7415	30.805	31.1007				12.2349	12.9701	13.1375	-2.56363	-2.89192	-3.02039	0.16915	0.134724	0.123245					mT11b sh3 7945
	mT11b sh3 7945			14.8993	29.8973	30.6429	30.9183				12.2349	12.9701	13.1375	-2.71951	-2.72987	-2.83795	0.151826	0.150739	0.13986					mT11b sh3 7945
	mT11b sh3 7909			14.7843	27.5332	27.8968	28.0082				12.2349	12.9701	13.1375	-0.439817	-0.0682663	-0.0122712	0.737228	0.953783	0.99153	0.743131	0.933377	0.918732		mT11b sh3 7909
	mT11b sh3 7909			14.8987	27.521	27.9425	28.2639				12.2349	12.9701	13.1375	-0.427675	-0.113924	-0.268029	0.743459	0.924071	0.830453					mT11b sh3 7909
	mT11b sh3 7909			14.8923	27.5109	27.9453	28.0941				12.2349	12.9701	13.1375	-0.41753	-0.11673	-0.0981782	0.748705	0.922276	0.934212					mT11b sh3 7909
	mT11b sh3 7927			14.8955	27.6264	28.0428	28.3185				12.2349	12.9701	13.1375	-0.511264	-0.19248	-0.300841	0.701607	0.8751	0.811779	0.715828	0.903183	0.856811		mT11b sh3 7927
	mT11b sh3 7927			14.8994	27.5838	28.0214	28.1718				12.2349	12.9701	13.1375	-0.468734	-0.171123	-0.154124	0.722598	0.888151	0.898678					mT11b sh3 7927
	mT11b sh3 7927			14.8456	27.5825	27.9299	28.2353				12.2349	12.9701	13.1375	-0.46738	-0.0796334	-0.217631	0.723277	0.946298	0.859976					mT11b sh3 7927
	#-RT (7952)			29.3971	40	40	42.1002				12.2349	12.9701	13.1375											#-RT (7952)
	#-RT (7952)			29.3337	40	40	41.3543				12.2349	12.9701	13.1375											#-RT (7952)
	#-RT (7952)			29.4322	40	40	40				12.2349	12.9701	13.1375											#-RT (7952)

## Sheet: raw Ct
			A1	34.9058
			A2	35.7679
			A3	35.3806
			A4	34.8843
			A5	32.8154
			A6	31.6136
			A7	32.9121
			A8	31.9712
			B1	34.3099
			B2	37.5204
			B3	36.6579
			B4	34.9608
			B5	32.3184
			B6	32.3622
			B7	32.4785
			B8	32.414
			C1	34.0978
			C2	36.11
			C3	36.6163
			C4	34.239
			C5	32.6363
			C6	32.1508
			C7	32.7018
			C8	33.2016
			D1	14.7076
			D2	15.3636
			D3	15.2069
			D4	15.3628
			D5	15.2671
			D6	15.5611
			D7	15.3023
			D8	15.382
			E1	14.7946
			E2	15.3058
			E3	15.1182
			E4	15.2033
			E5	15.2724
			E6	15.4521
			E7	15.8119
			E8	15.5577
			F1	15.1361
			F2	15.212
			F3	14.9589
			F4	14.9709
			F5	15.1535
			F6	15.2077
			F7	15.5651
			F8	15.394
