# Supplementary material for: TMPRSS11B promotes an acidified microenvironment and immune suppression in squamous lung cancer
Source: EMBO Rep. 2025 Nov 10;26(24):6346–79. doi: 10.1038/s44319-025-00631-1 (PMC12714794; doi:10.1038/s44319-025-00631-1)
Supplement: Supplementary file 13 — Figure EV1 Source Data [file 44319_2025_631_MOESM13_ESM.zip › Figure EV1/EV1G/Quantification Data_Multiplex IHC.xlsx]

## Sheet: Sheet1
06_09_23		shControl vs mT11b sh2
				CD	Iso	Normalised (CD-Iso)
Snapshot	Snapshot Area Area (um2)	Sample	Sample Group	MFI (CD8)(Cy3)	MFI (CD8)(Cy3)	MFI (CD8)(Cy3)
1	328990	414_2	shControl	0.309	0.63	0
2	328990	414_2	shControl	0.093	0.117	0
3	328990	414_2	shControl	0.017	0.04	0
4	328990	414_2	shControl	0.003	0.058	0
5	328990	414_2	shControl	0.047	0.169	0
6	328990	414_2	shControl	0.025	0.2	0
1	328990	7933	mT11b sh2	4.756	0.014	4.742
2	328990	7933	mT11b sh2	3.811	0.057	3.754
3	328990	7933	mT11b sh2	1.114	0.065	1.049
4	328990	7933	mT11b sh2	8.635	0.034	8.601
5	328990	7933	mT11b sh2	0.465	0.024	0.441
6	328990	7933	mT11b sh2	5.075	0.02	5.055
1	328990	7918	shControl	0.591	0.015	0.576
2	328990	7918	shControl	3.397	0.021	3.376
3	328990	7918	shControl	2.091	0.001	2.09
4	328990	7918	shControl	9.997	0	9.997
5	328990	7918	shControl	6.086	0.001	6.085
6	328990	7918	shControl	0.162	0	0.162
1	328990	7910	mT11b sh2	1.072	0.003	1.069
2	328990	7910	mT11b sh2	0.903	0	0.903
3	328990	7910	mT11b sh2	3.089	0.115	2.974
4	328990	7910	mT11b sh2	0.231	0.019	0.212
5	328990	7910	mT11b sh2	0.747	0	0.747
6	328990	7910	mT11b sh2	2.718	0.02	2.698
1	328990	7924	shControl	0	0.01	0
2	328990	7924	shControl	0.061	0.064	0
3	328990	7924	shControl	0.272	0.141	0.131
4	328990	7924	shControl	0.057	0.041	0.016
5	328990	7924	shControl	0.035	0	0.035
6	328990	7924	shControl	0.028	0.01	0.018
1	328990	7908	mT11b sh2	6.58	0.212	6.368
2	328990	7908	mT11b sh2	3.41	0.016	3.394
3	328990	7908	mT11b sh2	2.463	0.002	2.461
4	328990	7908	mT11b sh2	0.005	0.005	0
5	328990	7908	mT11b sh2	0.661	0.003	0.658
6	328990	7908	mT11b sh2	0	0.02	0
