# Supplementary material for: TMPRSS11B promotes an acidified microenvironment and immune suppression in squamous lung cancer
Source: EMBO Rep. 2025 Nov 10;26(24):6346–79. doi: 10.1038/s44319-025-00631-1 (PMC12714794; doi:10.1038/s44319-025-00631-1)
Supplement: Supplementary file 14 — Figure EV2 Source Data [file 44319_2025_631_MOESM14_ESM.zip]

Archive with 307 entries (302 files):
- Figure EV2/
- Figure EV2/EV2A-C/
- Figure EV2/EV2D-E/
- Figure EV2/EV2A-C/Read Me.rtf
- __MACOSX/Figure EV2/EV2A-C/._Read Me.rtf
- Figure EV2/EV2D-E/GSEA_Broad Institute_Mh_T11b-high LUSC vs LUAD/
- __MACOSX/Figure EV2/EV2D-E/._GSEA_Broad Institute_Mh_T11b-high LUSC vs LUAD
- Figure EV2/EV2D-E/Read Me.rtf
- __MACOSX/Figure EV2/EV2D-E/._Read Me.rtf
- Figure EV2/EV2D-E/GSEA_Broad Institute_Mh_T11b-high LUSC vs LUAD/edb/
- __MACOSX/Figure EV2/EV2D-E/GSEA_Broad Institute_Mh_T11b-high LUSC vs LUAD/._edb
- Figure EV2/EV2D-E/GSEA_Broad Institute_Mh_T11b-high LUSC vs LUAD/enplot_HALLMARK_ADIPOGENESIS_921.png
- __MACOSX/Figure EV2/EV2D-E/GSEA_Broad Institute_Mh_T11b-high LUSC vs LUAD/._enplot_HALLMARK_ADIPOGENESIS_921.png
- Figure EV2/EV2D-E/GSEA_Broad Institute_Mh_T11b-high LUSC vs LUAD/enplot_HALLMARK_ALLOGRAFT_REJECTION_887.png
- __MACOSX/Figure EV2/EV2D-E/GSEA_Broad Institute_Mh_T11b-high LUSC vs LUAD/._enplot_HALLMARK_ALLOGRAFT_REJECTION_887.png
- Figure EV2/EV2D-E/GSEA_Broad Institute_Mh_T11b-high LUSC vs LUAD/enplot_HALLMARK_ANDROGEN_RESPONSE_915.png
- __MACOSX/Figure EV2/EV2D-E/GSEA_Broad Institute_Mh_T11b-high LUSC vs LUAD/._enplot_HALLMARK_ANDROGEN_RESPONSE_915.png
- Figure EV2/EV2D-E/GSEA_Broad Institute_Mh_T11b-high LUSC vs LUAD/enplot_HALLMARK_ANGIOGENESIS_895.png
- __MACOSX/Figure EV2/EV2D-E/GSEA_Broad Institute_Mh_T11b-high LUSC vs LUAD/._enplot_HALLMARK_ANGIOGENESIS_895.png
- Figure EV2/EV2D-E/GSEA_Broad Institute_Mh_T11b-high LUSC vs LUAD/enplot_HALLMARK_APICAL_JUNCTION_897.png
- __MACOSX/Figure EV2/EV2D-E/GSEA_Broad Institute_Mh_T11b-high LUSC vs LUAD/._enplot_HALLMARK_APICAL_JUNCTION_897.png
- Figure EV2/EV2D-E/GSEA_Broad Institute_Mh_T11b-high LUSC vs LUAD/enplot_HALLMARK_APICAL_SURFACE_909.png
- __MACOSX/Figure EV2/EV2D-E/GSEA_Broad Institute_Mh_T11b-high LUSC vs LUAD/._enplot_HALLMARK_APICAL_SURFACE_909.png
- Figure EV2/EV2D-E/GSEA_Broad Institute_Mh_T11b-high LUSC vs LUAD/enplot_HALLMARK_APOPTOSIS_911.png
- __MACOSX/Figure EV2/EV2D-E/GSEA_Broad Institute_Mh_T11b-high LUSC vs LUAD/._enplot_HALLMARK_APOPTOSIS_911.png
- Figure EV2/EV2D-E/GSEA_Broad Institute_Mh_T11b-high LUSC vs LUAD/enplot_HALLMARK_BILE_ACID_METABOLISM_917.png
- __MACOSX/Figure EV2/EV2D-E/GSEA_Broad Institute_Mh_T11b-high LUSC vs LUAD/._enplot_HALLMARK_BILE_ACID_METABOLISM_917.png
- Figure EV2/EV2D-E/GSEA_Broad Institute_Mh_T11b-high LUSC vs LUAD/enplot_HALLMARK_COAGULATION_893.png
- __MACOSX/Figure EV2/EV2D-E/GSEA_Broad Institute_Mh_T11b-high LUSC vs LUAD/._enplot_HALLMARK_COAGULATION_893.png
- Figure EV2/EV2D-E/GSEA_Broad Institute_Mh_T11b-high LUSC vs LUAD/enplot_HALLMARK_COMPLEMENT_873.png
- __MACOSX/Figure EV2/EV2D-E/GSEA_Broad Institute_Mh_T11b-high LUSC vs LUAD/._enplot_HALLMARK_COMPLEMENT_873.png
- Figure EV2/EV2D-E/GSEA_Broad Institute_Mh_T11b-high LUSC vs LUAD/enplot_HALLMARK_DNA_REPAIR_929.png
- __MACOSX/Figure EV2/EV2D-E/GSEA_Broad Institute_Mh_T11b-high LUSC vs LUAD/._enplot_HALLMARK_DNA_REPAIR_929.png
- Figure EV2/EV2D-E/GSEA_Broad Institute_Mh_T11b-high LUSC vs LUAD/enplot_HALLMARK_EPITHELIAL_MESENCHYMAL_TRANSITION_883.png
- __MACOSX/Figure EV2/EV2D-E/GSEA_Broad Institute_Mh_T11b-high LUSC vs LUAD/._enplot_HALLMARK_EPITHELIAL_MESENCHYMAL_TRANSITION_883.png
- Figure EV2/EV2D-E/GSEA_Broad Institute_Mh_T11b-high LUSC vs LUAD/enplot_HALLMARK_ESTROGEN_RESPONSE_EARLY_901.png
- __MACOSX/Figure EV2/EV2D-E/GSEA_Broad Institute_Mh_T11b-high LUSC vs LUAD/._enplot_HALLMARK_ESTROGEN_RESPONSE_EARLY_901.png
- Figure EV2/EV2D-E/GSEA_Broad Institute_Mh_T11b-high LUSC vs LUAD/enplot_HALLMARK_ESTROGEN_RESPONSE_LATE_891.png
- __MACOSX/Figure EV2/EV2D-E/GSEA_Broad Institute_Mh_T11b-high LUSC vs LUAD/._enplot_HALLMARK_ESTROGEN_RESPONSE_LATE_891.png
- Figure EV2/EV2D-E/GSEA_Broad Institute_Mh_T11b-high LUSC vs LUAD/enplot_HALLMARK_G2M_CHECKPOINT_935.png
- __MACOSX/Figure EV2/EV2D-E/GSEA_Broad Institute_Mh_T11b-high LUSC vs LUAD/._enplot_HALLMARK_G2M_CHECKPOINT_935.png
- Figure EV2/EV2D-E/GSEA_Broad Institute_Mh_T11b-high LUSC vs LUAD/enplot_HALLMARK_HYPOXIA_907.png
- __MACOSX/Figure EV2/EV2D-E/GSEA_Broad Institute_Mh_T11b-high LUSC vs LUAD/._enplot_HALLMARK_HYPOXIA_907.png
- Figure EV2/EV2D-E/GSEA_Broad Institute_Mh_T11b-high LUSC vs LUAD/enplot_HALLMARK_IL2_STAT5_SIGNALING_899.png
- __MACOSX/Figure EV2/EV2D-E/GSEA_Broad Institute_Mh_T11b-high LUSC vs LUAD/._enplot_HALLMARK_IL2_STAT5_SIGNALING_899.png
- Figure EV2/EV2D-E/GSEA_Broad Institute_Mh_T11b-high LUSC vs LUAD/enplot_HALLMARK_IL6_JAK_STAT3_SIGNALING_881.png
- __MACOSX/Figure EV2/EV2D-E/GSEA_Broad Institute_Mh_T11b-high LUSC vs LUAD/._enplot_HALLMARK_IL6_JAK_STAT3_SIGNALING_881.png
- Figure EV2/EV2D-E/GSEA_Broad Institute_Mh_T11b-high LUSC vs LUAD/enplot_HALLMARK_INFLAMMATORY_RESPONSE_877.png
- __MACOSX/Figure EV2/EV2D-E/GSEA_Broad Institute_Mh_T11b-high LUSC vs LUAD/._enplot_HALLMARK_INFLAMMATORY_RESPONSE_877.png
- Figure EV2/EV2D-E/GSEA_Broad Institute_Mh_T11b-high LUSC vs LUAD/enplot_HALLMARK_INTERFERON_GAMMA_RESPONSE_905.png
- __MACOSX/Figure EV2/EV2D-E/GSEA_Broad Institute_Mh_T11b-high LUSC vs LUAD/._enplot_HALLMARK_INTERFERON_GAMMA_RESPONSE_905.png
- Figure EV2/EV2D-E/GSEA_Broad Institute_Mh_T11b-high LUSC vs LUAD/enplot_HALLMARK_KRAS_SIGNALING_DN_879.png
- __MACOSX/Figure EV2/EV2D-E/GSEA_Broad Institute_Mh_T11b-high LUSC vs LUAD/._enplot_HALLMARK_KRAS_SIGNALING_DN_879.png
- Figure EV2/EV2D-E/GSEA_Broad Institute_Mh_T11b-high LUSC vs LUAD/enplot_HALLMARK_KRAS_SIGNALING_UP_875.png
- __MACOSX/Figure EV2/EV2D-E/GSEA_Broad Institute_Mh_T11b-high LUSC vs LUAD/._enplot_HALLMARK_KRAS_SIGNALING_UP_875.png
- Figure EV2/EV2D-E/GSEA_Broad Institute_Mh_T11b-high LUSC vs LUAD/enplot_HALLMARK_MITOTIC_SPINDLE_931.png
- __MACOSX/Figure EV2/EV2D-E/GSEA_Broad Institute_Mh_T11b-high LUSC vs LUAD/._enplot_HALLMARK_MITOTIC_SPINDLE_931.png
- Figure EV2/EV2D-E/GSEA_Broad Institute_Mh_T11b-high LUSC vs LUAD/enplot_HALLMARK_MTORC1_SIGNALING_903.png
- __MACOSX/Figure EV2/EV2D-E/GSEA_Broad Institute_Mh_T11b-high LUSC vs LUAD/._enplot_HALLMARK_MTORC1_SIGNALING_903.png
- Figure EV2/EV2D-E/GSEA_Broad Institute_Mh_T11b-high LUSC vs LUAD/enplot_HALLMARK_MYOGENESIS_913.png
- __MACOSX/Figure EV2/EV2D-E/GSEA_Broad Institute_Mh_T11b-high LUSC vs LUAD/._enplot_HALLMARK_MYOGENESIS_913.png
- Figure EV2/EV2D-E/GSEA_Broad Institute_Mh_T11b-high LUSC vs LUAD/enplot_HALLMARK_OXIDATIVE_PHOSPHORYLATION_925.png
- __MACOSX/Figure EV2/EV2D-E/GSEA_Broad Institute_Mh_T11b-high LUSC vs LUAD/._enplot_HALLMARK_OXIDATIVE_PHOSPHORYLATION_925.png
- Figure EV2/EV2D-E/GSEA_Broad Institute_Mh_T11b-high LUSC vs LUAD/enplot_HALLMARK_P53_PATHWAY_885.png
- __MACOSX/Figure EV2/EV2D-E/GSEA_Broad Institute_Mh_T11b-high LUSC vs LUAD/._enplot_HALLMARK_P53_PATHWAY_885.png
- Figure EV2/EV2D-E/GSEA_Broad Institute_Mh_T11b-high LUSC vs LUAD/enplot_HALLMARK_PROTEIN_SECRETION_919.png
- __MACOSX/Figure EV2/EV2D-E/GSEA_Broad Institute_Mh_T11b-high LUSC vs LUAD/._enplot_HALLMARK_PROTEIN_SECRETION_919.png
- Figure EV2/EV2D-E/GSEA_Broad Institute_Mh_T11b-high LUSC vs LUAD/enplot_HALLMARK_SPERMATOGENESIS_927.png
- __MACOSX/Figure EV2/EV2D-E/GSEA_Broad Institute_Mh_T11b-high LUSC vs LUAD/._enplot_HALLMARK_SPERMATOGENESIS_927.png
- Figure EV2/EV2D-E/GSEA_Broad Institute_Mh_T11b-high LUSC vs LUAD/enplot_HALLMARK_TGF_BETA_SIGNALING_923.png
- __MACOSX/Figure EV2/EV2D-E/GSEA_Broad Institute_Mh_T11b-high LUSC vs LUAD/._enplot_HALLMARK_TGF_BETA_SIGNALING_923.png
- Figure EV2/EV2D-E/GSEA_Broad Institute_Mh_T11b-high LUSC vs LUAD/enplot_HALLMARK_TNFA_SIGNALING_VIA_NFKB_889.png
- __MACOSX/Figure EV2/EV2D-E/GSEA_Broad Institute_Mh_T11b-high LUSC vs LUAD/._enplot_HALLMARK_TNFA_SIGNALING_VIA_NFKB_889.png
- Figure EV2/EV2D-E/GSEA_Broad Institute_Mh_T11b-high LUSC vs LUAD/enplot_HALLMARK_UNFOLDED_PROTEIN_RESPONSE_937.png
- __MACOSX/Figure EV2/EV2D-E/GSEA_Broad Institute_Mh_T11b-high LUSC vs LUAD/._enplot_HALLMARK_UNFOLDED_PROTEIN_RESPONSE_937.png
- Figure EV2/EV2D-E/GSEA_Broad Institute_Mh_T11b-high LUSC vs LUAD/enplot_HALLMARK_UV_RESPONSE_DN_933.png
- __MACOSX/Figure EV2/EV2D-E/GSEA_Broad Institute_Mh_T11b-high LUSC vs LUAD/._enplot_HALLMARK_UV_RESPONSE_DN_933.png
- Figure EV2/EV2D-E/GSEA_Broad Institute_Mh_T11b-high LUSC vs LUAD/gene_set_sizes.tsv
- __MACOSX/Figure EV2/EV2D-E/GSEA_Broad Institute_Mh_T11b-high LUSC vs LUAD/._gene_set_sizes.tsv
- Figure EV2/EV2D-E/GSEA_Broad Institute_Mh_T11b-high LUSC vs LUAD/global_es_histogram.png
- __MACOSX/Figure EV2/EV2D-E/GSEA_Broad Institute_Mh_T11b-high LUSC vs LUAD/._global_es_histogram.png
- Figure EV2/EV2D-E/GSEA_Broad Institute_Mh_T11b-high LUSC vs LUAD/gsea_report_for_na_neg_1723673850052.html
- __MACOSX/Figure EV2/EV2D-E/GSEA_Broad Institute_Mh_T11b-high LUSC vs LUAD/._gsea_report_for_na_neg_1723673850052.html
- Figure EV2/EV2D-E/GSEA_Broad Institute_Mh_T11b-high LUSC vs LUAD/gsea_report_for_na_neg_1723673850052.tsv
- __MACOSX/Figure EV2/EV2D-E/GSEA_Broad Institute_Mh_T11b-high LUSC vs LUAD/._gsea_report_for_na_neg_1723673850052.tsv
- Figure EV2/EV2D-E/GSEA_Broad Institute_Mh_T11b-high LUSC vs LUAD/gsea_report_for_na_pos_1723673850052.html
- __MACOSX/Figure EV2/EV2D-E/GSEA_Broad Institute_Mh_T11b-high LUSC vs LUAD/._gsea_report_for_na_pos_1723673850052.html
- Figure EV2/EV2D-E/GSEA_Broad Institute_Mh_T11b-high LUSC vs LUAD/gsea_report_for_na_pos_1723673850052.tsv
- __MACOSX/Figure EV2/EV2D-E/GSEA_Broad Institute_Mh_T11b-high LUSC vs LUAD/._gsea_report_for_na_pos_1723673850052.tsv
- Figure EV2/EV2D-E/GSEA_Broad Institute_Mh_T11b-high LUSC vs LUAD/gset_rnd_es_dist_874.png
- __MACOSX/Figure EV2/EV2D-E/GSEA_Broad Institute_Mh_T11b-high LUSC vs LUAD/._gset_rnd_es_dist_874.png
- Figure EV2/EV2D-E/GSEA_Broad Institute_Mh_T11b-high LUSC vs LUAD/gset_rnd_es_dist_876.png
- __MACOSX/Figure EV2/EV2D-E/GSEA_Broad Institute_Mh_T11b-high LUSC vs LUAD/._gset_rnd_es_dist_876.png
- Figure EV2/EV2D-E/GSEA_Broad Institute_Mh_T11b-high LUSC vs LUAD/gset_rnd_es_dist_878.png
- __MACOSX/Figure EV2/EV2D-E/GSEA_Broad Institute_Mh_T11b-high LUSC vs LUAD/._gset_rnd_es_dist_878.png
- Figure EV2/EV2D-E/GSEA_Broad Institute_Mh_T11b-high LUSC vs LUAD/gset_rnd_es_dist_880.png
- __MACOSX/Figure EV2/EV2D-E/GSEA_Broad Institute_Mh_T11b-high LUSC vs LUAD/._gset_rnd_es_dist_880.png
- Figure EV2/EV2D-E/GSEA_Broad Institute_Mh_T11b-high LUSC vs LUAD/gset_rnd_es_dist_882.png
- __MACOSX/Figure EV2/EV2D-E/GSEA_Broad Institute_Mh_T11b-high LUSC vs LUAD/._gset_rnd_es_dist_882.png
- Figure EV2/EV2D-E/GSEA_Broad Institute_Mh_T11b-high LUSC vs LUAD/gset_rnd_es_dist_884.png
- __MACOSX/Figure EV2/EV2D-E/GSEA_Broad Institute_Mh_T11b-high LUSC vs LUAD/._gset_rnd_es_dist_884.png
- Figure EV2/EV2D-E/GSEA_Broad Institute_Mh_T11b-high LUSC vs LUAD/gset_rnd_es_dist_886.png
- __MACOSX/Figure EV2/EV2D-E/GSEA_Broad Institute_Mh_T11b-high LUSC vs LUAD/._gset_rnd_es_dist_886.png
- Figure EV2/EV2D-E/GSEA_Broad Institute_Mh_T11b-high LUSC vs LUAD/gset_rnd_es_dist_888.png
- __MACOSX/Figure EV2/EV2D-E/GSEA_Broad Institute_Mh_T11b-high LUSC vs LUAD/._gset_rnd_es_dist_888.png
- Figure EV2/EV2D-E/GSEA_Broad Institute_Mh_T11b-high LUSC vs LUAD/gset_rnd_es_dist_890.png
- __MACOSX/Figure EV2/EV2D-E/GSEA_Broad Institute_Mh_T11b-high LUSC vs LUAD/._gset_rnd_es_dist_890.png
- Figure EV2/EV2D-E/GSEA_Broad Institute_Mh_T11b-high LUSC vs LUAD/gset_rnd_es_dist_892.png
- __MACOSX/Figure EV2/EV2D-E/GSEA_Broad Institute_Mh_T11b-high LUSC vs LUAD/._gset_rnd_es_dist_892.png
- Figure EV2/EV2D-E/GSEA_Broad Institute_Mh_T11b-high LUSC vs LUAD/gset_rnd_es_dist_894.png
- __MACOSX/Figure EV2/EV2D-E/GSEA_Broad Institute_Mh_T11b-high LUSC vs LUAD/._gset_rnd_es_dist_894.png
- Figure EV2/EV2D-E/GSEA_Broad Institute_Mh_T11b-high LUSC vs LUAD/gset_rnd_es_dist_896.png
- __MACOSX/Figure EV2/EV2D-E/GSEA_Broad Institute_Mh_T11b-high LUSC vs LUAD/._gset_rnd_es_dist_896.png
- Figure EV2/EV2D-E/GSEA_Broad Institute_Mh_T11b-high LUSC vs LUAD/gset_rnd_es_dist_898.png
- __MACOSX/Figure EV2/EV2D-E/GSEA_Broad Institute_Mh_T11b-high LUSC vs LUAD/._gset_rnd_es_dist_898.png
- Figure EV2/EV2D-E/GSEA_Broad Institute_Mh_T11b-high LUSC vs LUAD/gset_rnd_es_dist_900.png
- __MACOSX/Figure EV2/EV2D-E/GSEA_Broad Institute_Mh_T11b-high LUSC vs LUAD/._gset_rnd_es_dist_900.png
- Figure EV2/EV2D-E/GSEA_Broad Institute_Mh_T11b-high LUSC vs LUAD/gset_rnd_es_dist_902.png
- __MACOSX/Figure EV2/EV2D-E/GSEA_Broad Institute_Mh_T11b-high LUSC vs LUAD/._gset_rnd_es_dist_902.png
- Figure EV2/EV2D-E/GSEA_Broad Institute_Mh_T11b-high LUSC vs LUAD/gset_rnd_es_dist_904.png
- __MACOSX/Figure EV2/EV2D-E/GSEA_Broad Institute_Mh_T11b-high LUSC vs LUAD/._gset_rnd_es_dist_904.png
- Figure EV2/EV2D-E/GSEA_Broad Institute_Mh_T11b-high LUSC vs LUAD/gset_rnd_es_dist_906.png
- __MACOSX/Figure EV2/EV2D-E/GSEA_Broad Institute_Mh_T11b-high LUSC vs LUAD/._gset_rnd_es_dist_906.png
- Figure EV2/EV2D-E/GSEA_Broad Institute_Mh_T11b-high LUSC vs LUAD/gset_rnd_es_dist_908.png
- __MACOSX/Figure EV2/EV2D-E/GSEA_Broad Institute_Mh_T11b-high LUSC vs LUAD/._gset_rnd_es_dist_908.png
- Figure EV2/EV2D-E/GSEA_Broad Institute_Mh_T11b-high LUSC vs LUAD/gset_rnd_es_dist_910.png
- __MACOSX/Figure EV2/EV2D-E/GSEA_Broad Institute_Mh_T11b-high LUSC vs LUAD/._gset_rnd_es_dist_910.png
- Figure EV2/EV2D-E/GSEA_Broad Institute_Mh_T11b-high LUSC vs LUAD/gset_rnd_es_dist_912.png
- __MACOSX/Figure EV2/EV2D-E/GSEA_Broad Institute_Mh_T11b-high LUSC vs LUAD/._gset_rnd_es_dist_912.png
- Figure EV2/EV2D-E/GSEA_Broad Institute_Mh_T11b-high LUSC vs LUAD/gset_rnd_es_dist_914.png
- __MACOSX/Figure EV2/EV2D-E/GSEA_Broad Institute_Mh_T11b-high LUSC vs LUAD/._gset_rnd_es_dist_914.png
- Figure EV2/EV2D-E/GSEA_Broad Institute_Mh_T11b-high LUSC vs LUAD/gset_rnd_es_dist_916.png
- __MACOSX/Figure EV2/EV2D-E/GSEA_Broad Institute_Mh_T11b-high LUSC vs LUAD/._gset_rnd_es_dist_916.png
- Figure EV2/EV2D-E/GSEA_Broad Institute_Mh_T11b-high LUSC vs LUAD/gset_rnd_es_dist_918.png
- __MACOSX/Figure EV2/EV2D-E/GSEA_Broad Institute_Mh_T11b-high LUSC vs LUAD/._gset_rnd_es_dist_918.png
- Figure EV2/EV2D-E/GSEA_Broad Institute_Mh_T11b-high LUSC vs LUAD/gset_rnd_es_dist_920.png
- __MACOSX/Figure EV2/EV2D-E/GSEA_Broad Institute_Mh_T11b-high LUSC vs LUAD/._gset_rnd_es_dist_920.png
- Figure EV2/EV2D-E/GSEA_Broad Institute_Mh_T11b-high LUSC vs LUAD/gset_rnd_es_dist_922.png
- __MACOSX/Figure EV2/EV2D-E/GSEA_Broad Institute_Mh_T11b-high LUSC vs LUAD/._gset_rnd_es_dist_922.png
- Figure EV2/EV2D-E/GSEA_Broad Institute_Mh_T11b-high LUSC vs LUAD/gset_rnd_es_dist_924.png
- __MACOSX/Figure EV2/EV2D-E/GSEA_Broad Institute_Mh_T11b-high LUSC vs LUAD/._gset_rnd_es_dist_924.png
- Figure EV2/EV2D-E/GSEA_Broad Institute_Mh_T11b-high LUSC vs LUAD/gset_rnd_es_dist_926.png
- __MACOSX/Figure EV2/EV2D-E/GSEA_Broad Institute_Mh_T11b-high LUSC vs LUAD/._gset_rnd_es_dist_926.png
- Figure EV2/EV2D-E/GSEA_Broad Institute_Mh_T11b-high LUSC vs LUAD/gset_rnd_es_dist_928.png
- __MACOSX/Figure EV2/EV2D-E/GSEA_Broad Institute_Mh_T11b-high LUSC vs LUAD/._gset_rnd_es_dist_928.png
- Figure EV2/EV2D-E/GSEA_Broad Institute_Mh_T11b-high LUSC vs LUAD/gset_rnd_es_dist_930.png
- __MACOSX/Figure EV2/EV2D-E/GSEA_Broad Institute_Mh_T11b-high LUSC vs LUAD/._gset_rnd_es_dist_930.png
- Figure EV2/EV2D-E/GSEA_Broad Institute_Mh_T11b-high LUSC vs LUAD/gset_rnd_es_dist_932.png
- __MACOSX/Figure EV2/EV2D-E/GSEA_Broad Institute_Mh_T11b-high LUSC vs LUAD/._gset_rnd_es_dist_932.png
- Figure EV2/EV2D-E/GSEA_Broad Institute_Mh_T11b-high LUSC vs LUAD/gset_rnd_es_dist_934.png
- __MACOSX/Figure EV2/EV2D-E/GSEA_Broad Institute_Mh_T11b-high LUSC vs LUAD/._gset_rnd_es_dist_934.png
- Figure EV2/EV2D-E/GSEA_Broad Institute_Mh_T11b-high LUSC vs LUAD/gset_rnd_es_dist_936.png
- __MACOSX/Figure EV2/EV2D-E/GSEA_Broad Institute_Mh_T11b-high LUSC vs LUAD/._gset_rnd_es_dist_936.png
- Figure EV2/EV2D-E/GSEA_Broad Institute_Mh_T11b-high LUSC vs LUAD/gset_rnd_es_dist_938.png
- __MACOSX/Figure EV2/EV2D-E/GSEA_Broad Institute_Mh_T11b-high LUSC vs LUAD/._gset_rnd_es_dist_938.png
- Figure EV2/EV2D-E/GSEA_Broad Institute_Mh_T11b-high LUSC vs LUAD/HALLMARK_ADIPOGENESIS.html
- __MACOSX/Figure EV2/EV2D-E/GSEA_Broad Institute_Mh_T11b-high LUSC vs LUAD/._HALLMARK_ADIPOGENESIS.html
- Figure EV2/EV2D-E/GSEA_Broad Institute_Mh_T11b-high LUSC vs LUAD/HALLMARK_ADIPOGENESIS.tsv
- __MACOSX/Figure EV2/EV2D-E/GSEA_Broad Institute_Mh_T11b-high LUSC vs LUAD/._HALLMARK_ADIPOGENESIS.tsv
- Figure EV2/EV2D-E/GSEA_Broad Institute_Mh_T11b-high LUSC vs LUAD/HALLMARK_ALLOGRAFT_REJECTION.html
- __MACOSX/Figure EV2/EV2D-E/GSEA_Broad Institute_Mh_T11b-high LUSC vs LUAD/._HALLMARK_ALLOGRAFT_REJECTION.html
- Figure EV2/EV2D-E/GSEA_Broad Institute_Mh_T11b-high LUSC vs LUAD/HALLMARK_ALLOGRAFT_REJECTION.tsv
- __MACOSX/Figure EV2/EV2D-E/GSEA_Broad Institute_Mh_T11b-high LUSC vs LUAD/._HALLMARK_ALLOGRAFT_REJECTION.tsv
- Figure EV2/EV2D-E/GSEA_Broad Institute_Mh_T11b-high LUSC vs LUAD/HALLMARK_ANDROGEN_RESPONSE.html
- __MACOSX/Figure EV2/EV2D-E/GSEA_Broad Institute_Mh_T11b-high LUSC vs LUAD/._HALLMARK_ANDROGEN_RESPONSE.html
- Figure EV2/EV2D-E/GSEA_Broad Institute_Mh_T11b-high LUSC vs LUAD/HALLMARK_ANDROGEN_RESPONSE.tsv
- __MACOSX/Figure EV2/EV2D-E/GSEA_Broad Institute_Mh_T11b-high LUSC vs LUAD/._HALLMARK_ANDROGEN_RESPONSE.tsv
- Figure EV2/EV2D-E/GSEA_Broad Institute_Mh_T11b-high LUSC vs LUAD/HALLMARK_ANGIOGENESIS.html
- __MACOSX/Figure EV2/EV2D-E/GSEA_Broad Institute_Mh_T11b-high LUSC vs LUAD/._HALLMARK_ANGIOGENESIS.html
- Figure EV2/EV2D-E/GSEA_Broad Institute_Mh_T11b-high LUSC vs LUAD/HALLMARK_ANGIOGENESIS.tsv
- __MACOSX/Figure EV2/EV2D-E/GSEA_Broad Institute_Mh_T11b-high LUSC vs LUAD/._HALLMARK_ANGIOGENESIS.tsv
- Figure EV2/EV2D-E/GSEA_Broad Institute_Mh_T11b-high LUSC vs LUAD/HALLMARK_APICAL_JUNCTION.html
- __MACOSX/Figure EV2/EV2D-E/GSEA_Broad Institute_Mh_T11b-high LUSC vs LUAD/._HALLMARK_APICAL_JUNCTION.html
- Figure EV2/EV2D-E/GSEA_Broad Institute_Mh_T11b-high LUSC vs LUAD/HALLMARK_APICAL_JUNCTION.tsv
- __MACOSX/Figure EV2/EV2D-E/GSEA_Broad Institute_Mh_T11b-high LUSC vs LUAD/._HALLMARK_APICAL_JUNCTION.tsv
- Figure EV2/EV2D-E/GSEA_Broad Institute_Mh_T11b-high LUSC vs LUAD/HALLMARK_APICAL_SURFACE.html
- __MACOSX/Figure EV2/EV2D-E/GSEA_Broad Institute_Mh_T11b-high LUSC vs LUAD/._HALLMARK_APICAL_SURFACE.html
- Figure EV2/EV2D-E/GSEA_Broad Institute_Mh_T11b-high LUSC vs LUAD/HALLMARK_APICAL_SURFACE.tsv
- __MACOSX/Figure EV2/EV2D-E/GSEA_Broad Institute_Mh_T11b-high LUSC vs LUAD/._HALLMARK_APICAL_SURFACE.tsv
- Figure EV2/EV2D-E/GSEA_Broad Institute_Mh_T11b-high LUSC vs LUAD/HALLMARK_APOPTOSIS.html
- __MACOSX/Figure EV2/EV2D-E/GSEA_Broad Institute_Mh_T11b-high LUSC vs LUAD/._HALLMARK_APOPTOSIS.html
- Figure EV2/EV2D-E/GSEA_Broad Institute_Mh_T11b-high LUSC vs LUAD/HALLMARK_APOPTOSIS.tsv
- __MACOSX/Figure EV2/EV2D-E/GSEA_Broad Institute_Mh_T11b-high LUSC vs LUAD/._HALLMARK_APOPTOSIS.tsv
- Figure EV2/EV2D-E/GSEA_Broad Institute_Mh_T11b-high LUSC vs LUAD/HALLMARK_BILE_ACID_METABOLISM.html
- __MACOSX/Figure EV2/EV2D-E/GSEA_Broad Institute_Mh_T11b-high LUSC vs LUAD/._HALLMARK_BILE_ACID_METABOLISM.html
- Figure EV2/EV2D-E/GSEA_Broad Institute_Mh_T11b-high LUSC vs LUAD/HALLMARK_BILE_ACID_METABOLISM.tsv
- __MACOSX/Figure EV2/EV2D-E/GSEA_Broad Institute_Mh_T11b-high LUSC vs LUAD/._HALLMARK_BILE_ACID_METABOLISM.tsv
- Figure EV2/EV2D-E/GSEA_Broad Institute_Mh_T11b-high LUSC vs LUAD/HALLMARK_COAGULATION.html
- __MACOSX/Figure EV2/EV2D-E/GSEA_Broad Institute_Mh_T11b-high LUSC vs LUAD/._HALLMARK_COAGULATION.html
- Figure EV2/EV2D-E/GSEA_Broad Institute_Mh_T11b-high LUSC vs LUAD/HALLMARK_COAGULATION.tsv
- __MACOSX/Figure EV2/EV2D-E/GSEA_Broad Institute_Mh_T11b-high LUSC vs LUAD/._HALLMARK_COAGULATION.tsv
- Figure EV2/EV2D-E/GSEA_Broad Institute_Mh_T11b-high LUSC vs LUAD/HALLMARK_COMPLEMENT.html
- __MACOSX/Figure EV2/EV2D-E/GSEA_Broad Institute_Mh_T11b-high LUSC vs LUAD/._HALLMARK_COMPLEMENT.html
- Figure EV2/EV2D-E/GSEA_Broad Institute_Mh_T11b-high LUSC vs LUAD/HALLMARK_COMPLEMENT.tsv
- __MACOSX/Figure EV2/EV2D-E/GSEA_Broad Institute_Mh_T11b-high LUSC vs LUAD/._HALLMARK_COMPLEMENT.tsv
- Figure EV2/EV2D-E/GSEA_Broad Institute_Mh_T11b-high LUSC vs LUAD/HALLMARK_DNA_REPAIR.html
- __MACOSX/Figure EV2/EV2D-E/GSEA_Broad Institute_Mh_T11b-high LUSC vs LUAD/._HALLMARK_DNA_REPAIR.html
- Figure EV2/EV2D-E/GSEA_Broad Institute_Mh_T11b-high LUSC vs LUAD/HALLMARK_DNA_REPAIR.tsv
- __MACOSX/Figure EV2/EV2D-E/GSEA_Broad Institute_Mh_T11b-high LUSC vs LUAD/._HALLMARK_DNA_REPAIR.tsv
- Figure EV2/EV2D-E/GSEA_Broad Institute_Mh_T11b-high LUSC vs LUAD/HALLMARK_EPITHELIAL_MESENCHYMAL_TRANSITION.html
- __MACOSX/Figure EV2/EV2D-E/GSEA_Broad Institute_Mh_T11b-high LUSC vs LUAD/._HALLMARK_EPITHELIAL_MESENCHYMAL_TRANSITION.html
- Figure EV2/EV2D-E/GSEA_Broad Institute_Mh_T11b-high LUSC vs LUAD/HALLMARK_EPITHELIAL_MESENCHYMAL_TRANSITION.tsv
- __MACOSX/Figure EV2/EV2D-E/GSEA_Broad Institute_Mh_T11b-high LUSC vs LUAD/._HALLMARK_EPITHELIAL_MESENCHYMAL_TRANSITION.tsv
- Figure EV2/EV2D-E/GSEA_Broad Institute_Mh_T11b-high LUSC vs LUAD/HALLMARK_ESTROGEN_RESPONSE_EARLY.html
- __MACOSX/Figure EV2/EV2D-E/GSEA_Broad Institute_Mh_T11b-high LUSC vs LUAD/._HALLMARK_ESTROGEN_RESPONSE_EARLY.html
- Figure EV2/EV2D-E/GSEA_Broad Institute_Mh_T11b-high LUSC vs LUAD/HALLMARK_ESTROGEN_RESPONSE_EARLY.tsv
- __MACOSX/Figure EV2/EV2D-E/GSEA_Broad Institute_Mh_T11b-high LUSC vs LUAD/._HALLMARK_ESTROGEN_RESPONSE_EARLY.tsv
- Figure EV2/EV2D-E/GSEA_Broad Institute_Mh_T11b-high LUSC vs LUAD/HALLMARK_ESTROGEN_RESPONSE_LATE.html
- __MACOSX/Figure EV2/EV2D-E/GSEA_Broad Institute_Mh_T11b-high LUSC vs LUAD/._HALLMARK_ESTROGEN_RESPONSE_LATE.html
- Figure EV2/EV2D-E/GSEA_Broad Institute_Mh_T11b-high LUSC vs LUAD/HALLMARK_ESTROGEN_RESPONSE_LATE.tsv
- __MACOSX/Figure EV2/EV2D-E/GSEA_Broad Institute_Mh_T11b-high LUSC vs LUAD/._HALLMARK_ESTROGEN_RESPONSE_LATE.tsv
- Figure EV2/EV2D-E/GSEA_Broad Institute_Mh_T11b-high LUSC vs LUAD/HALLMARK_G2M_CHECKPOINT.html
- __MACOSX/Figure EV2/EV2D-E/GSEA_Broad Institute_Mh_T11b-high LUSC vs LUAD/._HALLMARK_G2M_CHECKPOINT.html
- Figure EV2/EV2D-E/GSEA_Broad Institute_Mh_T11b-high LUSC vs LUAD/HALLMARK_G2M_CHECKPOINT.tsv
- __MACOSX/Figure EV2/EV2D-E/GSEA_Broad Institute_Mh_T11b-high LUSC vs LUAD/._HALLMARK_G2M_CHECKPOINT.tsv
- Figure EV2/EV2D-E/GSEA_Broad Institute_Mh_T11b-high LUSC vs LUAD/HALLMARK_HYPOXIA.html
- __MACOSX/Figure EV2/EV2D-E/GSEA_Broad Institute_Mh_T11b-high LUSC vs LUAD/._HALLMARK_HYPOXIA.html
- Figure EV2/EV2D-E/GSEA_Broad Institute_Mh_T11b-high LUSC vs LUAD/HALLMARK_HYPOXIA.tsv
- __MACOSX/Figure EV2/EV2D-E/GSEA_Broad Institute_Mh_T11b-high LUSC vs LUAD/._HALLMARK_HYPOXIA.tsv
- Figure EV2/EV2D-E/GSEA_Broad Institute_Mh_T11b-high LUSC vs LUAD/HALLMARK_IL2_STAT5_SIGNALING.html
- __MACOSX/Figure EV2/EV2D-E/GSEA_Broad Institute_Mh_T11b-high LUSC vs LUAD/._HALLMARK_IL2_STAT5_SIGNALING.html
- Figure EV2/EV2D-E/GSEA_Broad Institute_Mh_T11b-high LUSC vs LUAD/HALLMARK_IL2_STAT5_SIGNALING.tsv
- __MACOSX/Figure EV2/EV2D-E/GSEA_Broad Institute_Mh_T11b-high LUSC vs LUAD/._HALLMARK_IL2_STAT5_SIGNALING.tsv
- Figure EV2/EV2D-E/GSEA_Broad Institute_Mh_T11b-high LUSC vs LUAD/HALLMARK_IL6_JAK_STAT3_SIGNALING.html
- __MACOSX/Figure EV2/EV2D-E/GSEA_Broad Institute_Mh_T11b-high LUSC vs LUAD/._HALLMARK_IL6_JAK_STAT3_SIGNALING.html
- Figure EV2/EV2D-E/GSEA_Broad Institute_Mh_T11b-high LUSC vs LUAD/HALLMARK_IL6_JAK_STAT3_SIGNALING.tsv
- __MACOSX/Figure EV2/EV2D-E/GSEA_Broad Institute_Mh_T11b-high LUSC vs LUAD/._HALLMARK_IL6_JAK_STAT3_SIGNALING.tsv
- Figure EV2/EV2D-E/GSEA_Broad Institute_Mh_T11b-high LUSC vs LUAD/HALLMARK_INFLAMMATORY_RESPONSE.html
- __MACOSX/Figure EV2/EV2D-E/GSEA_Broad Institute_Mh_T11b-high LUSC vs LUAD/._HALLMARK_INFLAMMATORY_RESPONSE.html
- Figure EV2/EV2D-E/GSEA_Broad Institute_Mh_T11b-high LUSC vs LUAD/HALLMARK_INFLAMMATORY_RESPONSE.tsv
- __MACOSX/Figure EV2/EV2D-E/GSEA_Broad Institute_Mh_T11b-high LUSC vs LUAD/._HALLMARK_INFLAMMATORY_RESPONSE.tsv
- Figure EV2/EV2D-E/GSEA_Broad Institute_Mh_T11b-high LUSC vs LUAD/HALLMARK_INTERFERON_GAMMA_RESPONSE.html
- __MACOSX/Figure EV2/EV2D-E/GSEA_Broad Institute_Mh_T11b-high LUSC vs LUAD/._HALLMARK_INTERFERON_GAMMA_RESPONSE.html
- Figure EV2/EV2D-E/GSEA_Broad Institute_Mh_T11b-high LUSC vs LUAD/HALLMARK_INTERFERON_GAMMA_RESPONSE.tsv
- __MACOSX/Figure EV2/EV2D-E/GSEA_Broad Institute_Mh_T11b-high LUSC vs LUAD/._HALLMARK_INTERFERON_GAMMA_RESPONSE.tsv
- Figure EV2/EV2D-E/GSEA_Broad Institute_Mh_T11b-high LUSC vs LUAD/HALLMARK_KRAS_SIGNALING_DN.html
- __MACOSX/Figure EV2/EV2D-E/GSEA_Broad Institute_Mh_T11b-high LUSC vs LUAD/._HALLMARK_KRAS_SIGNALING_DN.html
- Figure EV2/EV2D-E/GSEA_Broad Institute_Mh_T11b-high LUSC vs LUAD/HALLMARK_KRAS_SIGNALING_DN.tsv
- __MACOSX/Figure EV2/EV2D-E/GSEA_Broad Institute_Mh_T11b-high LUSC vs LUAD/._HALLMARK_KRAS_SIGNALING_DN.tsv
- Figure EV2/EV2D-E/GSEA_Broad Institute_Mh_T11b-high LUSC vs LUAD/HALLMARK_KRAS_SIGNALING_UP.html
- __MACOSX/Figure EV2/EV2D-E/GSEA_Broad Institute_Mh_T11b-high LUSC vs LUAD/._HALLMARK_KRAS_SIGNALING_UP.html
- Figure EV2/EV2D-E/GSEA_Broad Institute_Mh_T11b-high LUSC vs LUAD/HALLMARK_KRAS_SIGNALING_UP.tsv
- __MACOSX/Figure EV2/EV2D-E/GSEA_Broad Institute_Mh_T11b-high LUSC vs LUAD/._HALLMARK_KRAS_SIGNALING_UP.tsv
- Figure EV2/EV2D-E/GSEA_Broad Institute_Mh_T11b-high LUSC vs LUAD/HALLMARK_MITOTIC_SPINDLE.html
- __MACOSX/Figure EV2/EV2D-E/GSEA_Broad Institute_Mh_T11b-high LUSC vs LUAD/._HALLMARK_MITOTIC_SPINDLE.html
- Figure EV2/EV2D-E/GSEA_Broad Institute_Mh_T11b-high LUSC vs LUAD/HALLMARK_MITOTIC_SPINDLE.tsv
- __MACOSX/Figure EV2/EV2D-E/GSEA_Broad Institute_Mh_T11b-high LUSC vs LUAD/._HALLMARK_MITOTIC_SPINDLE.tsv
- Figure EV2/EV2D-E/GSEA_Broad Institute_Mh_T11b-high LUSC vs LUAD/HALLMARK_MTORC1_SIGNALING.html
- __MACOSX/Figure EV2/EV2D-E/GSEA_Broad Institute_Mh_T11b-high LUSC vs LUAD/._HALLMARK_MTORC1_SIGNALING.html
- Figure EV2/EV2D-E/GSEA_Broad Institute_Mh_T11b-high LUSC vs LUAD/HALLMARK_MTORC1_SIGNALING.tsv
- __MACOSX/Figure EV2/EV2D-E/GSEA_Broad Institute_Mh_T11b-high LUSC vs LUAD/._HALLMARK_MTORC1_SIGNALING.tsv
- Figure EV2/EV2D-E/GSEA_Broad Institute_Mh_T11b-high LUSC vs LUAD/HALLMARK_MYOGENESIS.html
- __MACOSX/Figure EV2/EV2D-E/GSEA_Broad Institute_Mh_T11b-high LUSC vs LUAD/._HALLMARK_MYOGENESIS.html
- Figure EV2/EV2D-E/GSEA_Broad Institute_Mh_T11b-high LUSC vs LUAD/HALLMARK_MYOGENESIS.tsv
- __MACOSX/Figure EV2/EV2D-E/GSEA_Broad Institute_Mh_T11b-high LUSC vs LUAD/._HALLMARK_MYOGENESIS.tsv
- Figure EV2/EV2D-E/GSEA_Broad Institute_Mh_T11b-high LUSC vs LUAD/HALLMARK_OXIDATIVE_PHOSPHORYLATION.html
- __MACOSX/Figure EV2/EV2D-E/GSEA_Broad Institute_Mh_T11b-high LUSC vs LUAD/._HALLMARK_OXIDATIVE_PHOSPHORYLATION.html
- Figure EV2/EV2D-E/GSEA_Broad Institute_Mh_T11b-high LUSC vs LUAD/HALLMARK_OXIDATIVE_PHOSPHORYLATION.tsv
- __MACOSX/Figure EV2/EV2D-E/GSEA_Broad Institute_Mh_T11b-high LUSC vs LUAD/._HALLMARK_OXIDATIVE_PHOSPHORYLATION.tsv
- Figure EV2/EV2D-E/GSEA_Broad Institute_Mh_T11b-high LUSC vs LUAD/HALLMARK_P53_PATHWAY.html
- __MACOSX/Figure EV2/EV2D-E/GSEA_Broad Institute_Mh_T11b-high LUSC vs LUAD/._HALLMARK_P53_PATHWAY.html
- Figure EV2/EV2D-E/GSEA_Broad Institute_Mh_T11b-high LUSC vs LUAD/HALLMARK_P53_PATHWAY.tsv
- __MACOSX/Figure EV2/EV2D-E/GSEA_Broad Institute_Mh_T11b-high LUSC vs LUAD/._HALLMARK_P53_PATHWAY.tsv
- Figure EV2/EV2D-E/GSEA_Broad Institute_Mh_T11b-high LUSC vs LUAD/HALLMARK_PROTEIN_SECRETION.html
- __MACOSX/Figure EV2/EV2D-E/GSEA_Broad Institute_Mh_T11b-high LUSC vs LUAD/._HALLMARK_PROTEIN_SECRETION.html
- Figure EV2/EV2D-E/GSEA_Broad Institute_Mh_T11b-high LUSC vs LUAD/HALLMARK_PROTEIN_SECRETION.tsv
- __MACOSX/Figure EV2/EV2D-E/GSEA_Broad Institute_Mh_T11b-high LUSC vs LUAD/._HALLMARK_PROTEIN_SECRETION.tsv
- Figure EV2/EV2D-E/GSEA_Broad Institute_Mh_T11b-high LUSC vs LUAD/HALLMARK_SPERMATOGENESIS.html
- __MACOSX/Figure EV2/EV2D-E/GSEA_Broad Institute_Mh_T11b-high LUSC vs LUAD/._HALLMARK_SPERMATOGENESIS.html
- Figure EV2/EV2D-E/GSEA_Broad Institute_Mh_T11b-high LUSC vs LUAD/HALLMARK_SPERMATOGENESIS.tsv
- __MACOSX/Figure EV2/EV2D-E/GSEA_Broad Institute_Mh_T11b-high LUSC vs LUAD/._HALLMARK_SPERMATOGENESIS.tsv
- Figure EV2/EV2D-E/GSEA_Broad Institute_Mh_T11b-high LUSC vs LUAD/HALLMARK_TGF_BETA_SIGNALING.html
- __MACOSX/Figure EV2/EV2D-E/GSEA_Broad Institute_Mh_T11b-high LUSC vs LUAD/._HALLMARK_TGF_BETA_SIGNALING.html
- Figure EV2/EV2D-E/GSEA_Broad Institute_Mh_T11b-high LUSC vs LUAD/HALLMARK_TGF_BETA_SIGNALING.tsv
- __MACOSX/Figure EV2/EV2D-E/GSEA_Broad Institute_Mh_T11b-high LUSC vs LUAD/._HALLMARK_TGF_BETA_SIGNALING.tsv
- Figure EV2/EV2D-E/GSEA_Broad Institute_Mh_T11b-high LUSC vs LUAD/HALLMARK_TNFA_SIGNALING_VIA_NFKB.html
- __MACOSX/Figure EV2/EV2D-E/GSEA_Broad Institute_Mh_T11b-high LUSC vs LUAD/._HALLMARK_TNFA_SIGNALING_VIA_NFKB.html
- Figure EV2/EV2D-E/GSEA_Broad Institute_Mh_T11b-high LUSC vs LUAD/HALLMARK_TNFA_SIGNALING_VIA_NFKB.tsv
- __MACOSX/Figure EV2/EV2D-E/GSEA_Broad Institute_Mh_T11b-high LUSC vs LUAD/._HALLMARK_TNFA_SIGNALING_VIA_NFKB.tsv
- Figure EV2/EV2D-E/GSEA_Broad Institute_Mh_T11b-high LUSC vs LUAD/HALLMARK_UNFOLDED_PROTEIN_RESPONSE.html
- __MACOSX/Figure EV2/EV2D-E/GSEA_Broad Institute_Mh_T11b-high LUSC vs LUAD/._HALLMARK_UNFOLDED_PROTEIN_RESPONSE.html
- Figure EV2/EV2D-E/GSEA_Broad Institute_Mh_T11b-high LUSC vs LUAD/HALLMARK_UNFOLDED_PROTEIN_RESPONSE.tsv
- __MACOSX/Figure EV2/EV2D-E/GSEA_Broad Institute_Mh_T11b-high LUSC vs LUAD/._HALLMARK_UNFOLDED_PROTEIN_RESPONSE.tsv
- Figure EV2/EV2D-E/GSEA_Broad Institute_Mh_T11b-high LUSC vs LUAD/HALLMARK_UV_RESPONSE_DN.html
- __MACOSX/Figure EV2/EV2D-E/GSEA_Broad Institute_Mh_T11b-high LUSC vs LUAD/._HALLMARK_UV_RESPONSE_DN.html
- Figure EV2/EV2D-E/GSEA_Broad Institute_Mh_T11b-high LUSC vs LUAD/HALLMARK_UV_RESPONSE_DN.tsv
- __MACOSX/Figure EV2/EV2D-E/GSEA_Broad Institute_Mh_T11b-high LUSC vs LUAD/._HALLMARK_UV_RESPONSE_DN.tsv
- Figure EV2/EV2D-E/GSEA_Broad Institute_Mh_T11b-high LUSC vs LUAD/index.html
- __MACOSX/Figure EV2/EV2D-E/GSEA_Broad Institute_Mh_T11b-high LUSC vs LUAD/._index.html
- Figure EV2/EV2D-E/GSEA_Broad Institute_Mh_T11b-high LUSC vs LUAD/my_analysis.GseaPreranked.1723673850052.rpt
- __MACOSX/Figure EV2/EV2D-E/GSEA_Broad Institute_Mh_T11b-high LUSC vs LUAD/._my_analysis.GseaPreranked.1723673850052.rpt
- Figure EV2/EV2D-E/GSEA_Broad Institute_Mh_T11b-high LUSC vs LUAD/neg_snapshot.html
- __MACOSX/Figure EV2/EV2D-E/GSEA_Broad Institute_Mh_T11b-high LUSC vs LUAD/._neg_snapshot.html
- Figure EV2/EV2D-E/GSEA_Broad Institute_Mh_T11b-high LUSC vs LUAD/pos_snapshot.html
- __MACOSX/Figure EV2/EV2D-E/GSEA_Broad Institute_Mh_T11b-high LUSC vs LUAD/._pos_snapshot.html
- Figure EV2/EV2D-E/GSEA_Broad Institute_Mh_T11b-high LUSC vs LUAD/pvalues_vs_nes_plot.png
- __MACOSX/Figure EV2/EV2D-E/GSEA_Broad Institute_Mh_T11b-high LUSC vs LUAD/._pvalues_vs_nes_plot.png
- Figure EV2/EV2D-E/GSEA_Broad Institute_Mh_T11b-high LUSC vs LUAD/ranked_gene_list_na_pos_versus_na_neg_1723673850052.tsv
- __MACOSX/Figure EV2/EV2D-E/GSEA_Broad Institute_Mh_T11b-high LUSC vs LUAD/._ranked_gene_list_na_pos_versus_na_neg_1723673850052.tsv
- Figure EV2/EV2D-E/GSEA_Broad Institute_Mh_T11b-high LUSC vs LUAD/xtools.css
[truncated: 7 more entries]
