# Supplementary material for: TMPRSS11B promotes an acidified microenvironment and immune suppression in squamous lung cancer
Source: EMBO Rep. 2025 Nov 10;26(24):6346–79. doi: 10.1038/s44319-025-00631-1 (PMC12714794; doi:10.1038/s44319-025-00631-1)
Supplement: Supplementary file 14 — Figure EV2 Source Data [file 44319_2025_631_MOESM14_ESM.zip › Figure EV2/EV2D-E/GSEA_Broad Institute_Mh_T11b-high LUSC vs LUAD/gene_set_sizes.tsv]

NAME	ORIGINAL SIZE	AFTER RESTRICTING TO DATASET	STATUS
HALLMARK_ADIPOGENESIS	200	80
HALLMARK_ALLOGRAFT_REJECTION	192	49
HALLMARK_ANDROGEN_RESPONSE	96	42
HALLMARK_ANGIOGENESIS	36	16
HALLMARK_APICAL_JUNCTION	199	65
HALLMARK_APICAL_SURFACE	44	21
HALLMARK_APOPTOSIS	161	69
HALLMARK_BILE_ACID_METABOLISM	111	41
HALLMARK_CHOLESTEROL_HOMEOSTASIS	71	34
HALLMARK_COAGULATION	134	44
HALLMARK_COMPLEMENT	185	71
HALLMARK_DNA_REPAIR	148	53
HALLMARK_E2F_TARGETS	199	45
HALLMARK_EPITHELIAL_MESENCHYMAL_TRANSITION	194	74
HALLMARK_ESTROGEN_RESPONSE_EARLY	197	96
HALLMARK_ESTROGEN_RESPONSE_LATE	194	84
HALLMARK_FATTY_ACID_METABOLISM	155	71
HALLMARK_G2M_CHECKPOINT	195	61
HALLMARK_GLYCOLYSIS	200	90
HALLMARK_HEDGEHOG_SIGNALING	36		Rejected!
HALLMARK_HEME_METABOLISM	189	76
HALLMARK_HYPOXIA	199	77
HALLMARK_IL2_STAT5_SIGNALING	199	82
HALLMARK_IL6_JAK_STAT3_SIGNALING	85	27
HALLMARK_INFLAMMATORY_RESPONSE	197	67
HALLMARK_INTERFERON_ALPHA_RESPONSE	94	37
HALLMARK_INTERFERON_GAMMA_RESPONSE	188	63
HALLMARK_KRAS_SIGNALING_DN	194	47
HALLMARK_KRAS_SIGNALING_UP	198	94
HALLMARK_MITOTIC_SPINDLE	199	66
HALLMARK_MTORC1_SIGNALING	199	52
HALLMARK_MYC_TARGETS_V1	197	29
HALLMARK_MYC_TARGETS_V2	58		Rejected!
HALLMARK_MYOGENESIS	199	64
HALLMARK_NOTCH_SIGNALING	32		Rejected!
HALLMARK_OXIDATIVE_PHOSPHORYLATION	195	48
HALLMARK_P53_PATHWAY	200	95
HALLMARK_PANCREAS_BETA_CELLS	39		Rejected!
HALLMARK_PEROXISOME	103	35
HALLMARK_PI3K_AKT_MTOR_SIGNALING	105	23
HALLMARK_PROTEIN_SECRETION	94	30
HALLMARK_REACTIVE_OXYGEN_SPECIES_PATHWAY	48	21
HALLMARK_SPERMATOGENESIS	135	16
HALLMARK_TGF_BETA_SIGNALING	53	27
HALLMARK_TNFA_SIGNALING_VIA_NFKB	196	90
HALLMARK_UNFOLDED_PROTEIN_RESPONSE	111	39
HALLMARK_UV_RESPONSE_DN	144	70
HALLMARK_UV_RESPONSE_UP	156	57
HALLMARK_WNT_BETA_CATENIN_SIGNALING	42		Rejected!
HALLMARK_XENOBIOTIC_METABOLISM	196	89
