# Supplementary material for: TMPRSS11B promotes an acidified microenvironment and immune suppression in squamous lung cancer
Source: EMBO Rep. 2025 Nov 10;26(24):6346–79. doi: 10.1038/s44319-025-00631-1 (PMC12714794; doi:10.1038/s44319-025-00631-1)
Supplement: Supplementary file 14 — Figure EV2 Source Data [file 44319_2025_631_MOESM14_ESM.zip › Figure EV2/EV2D-E/GSEA_Broad Institute_Mh_T11b-high LUSC vs LUAD/gsea_report_for_na_neg_1723673850052.tsv]

NAME	GS<br> follow link to MSigDB	GS DETAILS	SIZE	ES	NES	NOM p-val	FDR q-val	FWER p-val	RANK AT MAX	LEADING EDGE
HALLMARK_MYOGENESIS	HALLMARK_MYOGENESIS	Details ...	64	-0.29005656	-1.4819425	0.040767387	0.56162286	0.564	506	tags=22%, list=10%, signal=24%
HALLMARK_ANDROGEN_RESPONSE	HALLMARK_ANDROGEN_RESPONSE	Details ...	42	-0.2986555	-1.3716227	0.0890411	0.5231148	0.795	1190	tags=48%, list=25%, signal=63%
HALLMARK_BILE_ACID_METABOLISM	HALLMARK_BILE_ACID_METABOLISM	Details ...	41	-0.22577034	-1.0445224	0.39635536	1.0	1.0	842	tags=29%, list=17%, signal=35%
HALLMARK_PROTEIN_SECRETION	HALLMARK_PROTEIN_SECRETION	Details ...	30	-0.24850692	-1.0370814	0.41784036	1.0	1.0	634	tags=23%, list=13%, signal=27%
HALLMARK_ADIPOGENESIS	HALLMARK_ADIPOGENESIS	Details ...	80	-0.177787	-0.96480465	0.5054054	1.0	1.0	1323	tags=38%, list=27%, signal=51%
HALLMARK_TGF_BETA_SIGNALING	HALLMARK_TGF_BETA_SIGNALING	Details ...	27	-0.23204908	-0.9528862	0.5141129	1.0	1.0	2259	tags=63%, list=47%, signal=118%
HALLMARK_OXIDATIVE_PHOSPHORYLATION	HALLMARK_OXIDATIVE_PHOSPHORYLATION	Details ...	48	-0.18786259	-0.91215366	0.5952381	1.0	1.0	2976	tags=73%, list=62%, signal=189%
HALLMARK_SPERMATOGENESIS	HALLMARK_SPERMATOGENESIS	Details ...	16	-0.19913657	-0.69178367	0.8524229	1.0	1.0	2183	tags=56%, list=45%, signal=102%
HALLMARK_DNA_REPAIR	HALLMARK_DNA_REPAIR	Details ...	53	-0.13840617	-0.6752001	0.9100529	1.0	1.0	3246	tags=81%, list=67%, signal=246%
HALLMARK_MITOTIC_SPINDLE	HALLMARK_MITOTIC_SPINDLE	Details ...	66	-0.12169459	-0.63375777	0.95620435	1.0	1.0	1655	tags=36%, list=34%, signal=55%
HALLMARK_UV_RESPONSE_DN	HALLMARK_UV_RESPONSE_DN	Details ...	70	-0.119621605	-0.6332741	0.9321149	1.0	1.0	1825	tags=39%, list=38%, signal=61%
HALLMARK_G2M_CHECKPOINT	HALLMARK_G2M_CHECKPOINT	Details ...	61	-0.12226891	-0.617614	0.9575472	1.0	1.0	4240	tags=100%, list=88%, signal=819%
HALLMARK_UNFOLDED_PROTEIN_RESPONSE	HALLMARK_UNFOLDED_PROTEIN_RESPONSE	Details ...	39	-0.12927641	-0.58695215	0.9722864	0.96404	1.0	2100	tags=46%, list=44%, signal=81%
