# Supplementary material for: TMPRSS11B promotes an acidified microenvironment and immune suppression in squamous lung cancer
Source: EMBO Rep. 2025 Nov 10;26(24):6346–79. doi: 10.1038/s44319-025-00631-1 (PMC12714794; doi:10.1038/s44319-025-00631-1)
Supplement: Supplementary file 14 — Figure EV2 Source Data [file 44319_2025_631_MOESM14_ESM.zip › Figure EV2/EV2D-E/GSEA_Broad Institute_Mh_T11b-high LUSC vs LUAD/gsea_report_for_na_pos_1723673850052.tsv]

NAME	GS<br> follow link to MSigDB	GS DETAILS	SIZE	ES	NES	NOM p-val	FDR q-val	FWER p-val	RANK AT MAX	LEADING EDGE
HALLMARK_COMPLEMENT	HALLMARK_COMPLEMENT	Details ...	71	0.516629	2.4542263	0.0	0.0	0.0	805	tags=49%, list=17%, signal=58%
HALLMARK_KRAS_SIGNALING_UP	HALLMARK_KRAS_SIGNALING_UP	Details ...	94	0.4509821	2.2347722	0.0	0.0	0.0	477	tags=31%, list=10%, signal=34%
HALLMARK_INFLAMMATORY_RESPONSE	HALLMARK_INFLAMMATORY_RESPONSE	Details ...	67	0.47381657	2.2252533	0.0	0.0	0.0	1070	tags=63%, list=22%, signal=79%
HALLMARK_KRAS_SIGNALING_DN	HALLMARK_KRAS_SIGNALING_DN	Details ...	47	0.50783885	2.1820056	0.0	0.0	0.0	222	tags=26%, list=5%, signal=27%
HALLMARK_IL6_JAK_STAT3_SIGNALING	HALLMARK_IL6_JAK_STAT3_SIGNALING	Details ...	27	0.5494449	2.0809844	0.0	7.217495E-4	0.003	508	tags=44%, list=11%, signal=49%
HALLMARK_EPITHELIAL_MESENCHYMAL_TRANSITION	HALLMARK_EPITHELIAL_MESENCHYMAL_TRANSITION	Details ...	74	0.4242282	2.0280616	0.0033112583	0.0024903852	0.012	687	tags=38%, list=14%, signal=43%
HALLMARK_P53_PATHWAY	HALLMARK_P53_PATHWAY	Details ...	95	0.39051232	1.9800013	0.0	0.0042050895	0.024	861	tags=41%, list=18%, signal=49%
HALLMARK_ALLOGRAFT_REJECTION	HALLMARK_ALLOGRAFT_REJECTION	Details ...	49	0.4456879	1.9513141	0.0	0.005058664	0.033	940	tags=55%, list=19%, signal=68%
HALLMARK_TNFA_SIGNALING_VIA_NFKB	HALLMARK_TNFA_SIGNALING_VIA_NFKB	Details ...	90	0.37708947	1.9007442	0.0	0.008140694	0.06	1129	tags=56%, list=23%, signal=71%
HALLMARK_ESTROGEN_RESPONSE_LATE	HALLMARK_ESTROGEN_RESPONSE_LATE	Details ...	84	0.3592631	1.7571822	0.011744967	0.026838824	0.2	737	tags=33%, list=15%, signal=39%
HALLMARK_COAGULATION	HALLMARK_COAGULATION	Details ...	44	0.41496757	1.7532138	0.012280702	0.025054036	0.206	526	tags=34%, list=11%, signal=38%
HALLMARK_ANGIOGENESIS	HALLMARK_ANGIOGENESIS	Details ...	16	0.5224381	1.7222518	0.01908397	0.029784435	0.256	498	tags=38%, list=10%, signal=42%
HALLMARK_APICAL_JUNCTION	HALLMARK_APICAL_JUNCTION	Details ...	65	0.3597492	1.7066001	0.006688963	0.031200528	0.286	903	tags=42%, list=19%, signal=50%
HALLMARK_IL2_STAT5_SIGNALING	HALLMARK_IL2_STAT5_SIGNALING	Details ...	82	0.34558317	1.68828	0.0015748031	0.032411166	0.317	583	tags=26%, list=12%, signal=29%
HALLMARK_ESTROGEN_RESPONSE_EARLY	HALLMARK_ESTROGEN_RESPONSE_EARLY	Details ...	96	0.31283772	1.5948567	0.01255887	0.058816824	0.538	753	tags=29%, list=16%, signal=34%
HALLMARK_MTORC1_SIGNALING	HALLMARK_MTORC1_SIGNALING	Details ...	52	0.34521636	1.5792516	0.036842104	0.0612662	0.565	1164	tags=60%, list=24%, signal=78%
HALLMARK_INTERFERON_GAMMA_RESPONSE	HALLMARK_INTERFERON_GAMMA_RESPONSE	Details ...	63	0.3418237	1.5738689	0.033274956	0.05981818	0.582	1147	tags=54%, list=24%, signal=70%
HALLMARK_HYPOXIA	HALLMARK_HYPOXIA	Details ...	77	0.3108181	1.5083324	0.03937008	0.086135864	0.724	863	tags=35%, list=18%, signal=42%
HALLMARK_APICAL_SURFACE	HALLMARK_APICAL_SURFACE	Details ...	21	0.3875113	1.3902142	0.11895911	0.15516514	0.925	805	tags=38%, list=17%, signal=46%
HALLMARK_APOPTOSIS	HALLMARK_APOPTOSIS	Details ...	69	0.2653199	1.2498802	0.176	0.28879714	0.995	1000	tags=36%, list=21%, signal=45%
HALLMARK_XENOBIOTIC_METABOLISM	HALLMARK_XENOBIOTIC_METABOLISM		89	0.24679357	1.2268327	0.17152104	0.30504566	0.998	731	tags=26%, list=15%, signal=30%
HALLMARK_REACTIVE_OXYGEN_SPECIES_PATHWAY	HALLMARK_REACTIVE_OXYGEN_SPECIES_PATHWAY		21	0.35174075	1.2099675	0.23992322	0.31176937	0.998	1120	tags=52%, list=23%, signal=68%
HALLMARK_E2F_TARGETS	HALLMARK_E2F_TARGETS		45	0.27635476	1.1830082	0.24823944	0.33338892	0.999	2353	tags=82%, list=49%, signal=159%
HALLMARK_UV_RESPONSE_UP	HALLMARK_UV_RESPONSE_UP		57	0.21076879	0.96501315	0.50083196	0.67675376	1.0	1177	tags=39%, list=24%, signal=50%
HALLMARK_INTERFERON_ALPHA_RESPONSE	HALLMARK_INTERFERON_ALPHA_RESPONSE		37	0.22881305	0.9342031	0.5539305	0.70974684	1.0	1104	tags=43%, list=23%, signal=56%
HALLMARK_PI3K_AKT_MTOR_SIGNALING	HALLMARK_PI3K_AKT_MTOR_SIGNALING		23	0.25425172	0.9123945	0.5553398	0.7233172	1.0	1178	tags=48%, list=24%, signal=63%
HALLMARK_CHOLESTEROL_HOMEOSTASIS	HALLMARK_CHOLESTEROL_HOMEOSTASIS		34	0.2212357	0.907934	0.5825771	0.7042042	1.0	1054	tags=44%, list=22%, signal=56%
HALLMARK_MYC_TARGETS_V1	HALLMARK_MYC_TARGETS_V1		29	0.23531668	0.89788157	0.5883424	0.69683486	1.0	2712	tags=86%, list=56%, signal=196%
HALLMARK_GLYCOLYSIS	HALLMARK_GLYCOLYSIS		90	0.13807404	0.68033564	0.9131833	0.98391074	1.0	1051	tags=31%, list=22%, signal=39%
HALLMARK_FATTY_ACID_METABOLISM	HALLMARK_FATTY_ACID_METABOLISM		71	0.12494942	0.5907654	0.9639344	1.0	1.0	450	tags=10%, list=9%, signal=11%
HALLMARK_PEROXISOME	HALLMARK_PEROXISOME		35	0.14384867	0.5834113	0.92833334	0.9856474	1.0	1177	tags=37%, list=24%, signal=49%
HALLMARK_HEME_METABOLISM	HALLMARK_HEME_METABOLISM		76	0.11704633	0.5572871	0.9852941	0.96696556	1.0	876	tags=22%, list=18%, signal=27%
