# Supplementary material for: TMPRSS11B promotes an acidified microenvironment and immune suppression in squamous lung cancer
Source: EMBO Rep. 2025 Nov 10;26(24):6346–79. doi: 10.1038/s44319-025-00631-1 (PMC12714794; doi:10.1038/s44319-025-00631-1)
Supplement: Supplementary file 14 — Figure EV2 Source Data [file 44319_2025_631_MOESM14_ESM.zip › Figure EV2/EV2D-E/GSEA_Broad Institute_Mh_T11b-high LUSC vs LUAD/HALLMARK_ADIPOGENESIS.tsv]

NAME	SYMBOL	RANK IN GENE LIST	RANK METRIC SCORE	RUNNING ES	CORE ENRICHMENT
row_0	Lpl	149	3.043780565261841	0.0020913177	No
row_1	Abca1	172	2.809450387954712	0.0283897	No
row_2	Cd36	199	2.5672147274017334	0.051176786	No
row_3	Orm1	262	2.265390157699585	0.06304673	No
row_4	Sorbs1	389	1.7336241006851196	0.055561393	No
row_5	C3	474	1.5019831657409668	0.054384034	No
row_6	Apoe	490	1.4751174449920654	0.06746471	No
row_7	Plin2	507	1.4312291145324707	0.07985114	No
row_8	Cd302	521	1.3925342559814453	0.092444226	No
row_9	Fah	583	1.2361418008804321	0.09319062	No
row_10	Gpat4	619	1.1710712909698486	0.098704495	No
row_11	Stom	675	1.0416430234909058	0.09857454	No
row_12	Atp1b3	686	1.0275999307632446	0.10778161	No
row_13	Cat	712	0.9889093041419983	0.113398716	No
row_14	Mgll	752	0.9287450313568115	0.1154003	No
row_15	Rab34	798	0.8723935484886169	0.11551577	No
row_16	Ccng2	808	0.8589364290237427	0.12307637	No
row_17	Sowahc	868	0.8048090934753418	0.11949461	No
row_18	Fabp4	914	0.7465909123420715	0.11822469	No
row_19	Col4a1	975	0.6820927858352661	0.1130806	No
row_20	Nabp1	1119	0.5403725504875183	0.088868976	No
row_21	Tank	1129	0.5288912057876587	0.092795	No
row_22	Ifngr1	1155	0.508608341217041	0.09312284	No
row_23	Hibch	1218	-0.5081515908241272	0.08564139	No
row_24	Rmdn3	1606	-0.5694063305854797	0.010283567	No
row_25	Rnf11	1636	-0.5733509659767151	0.010480676	No
row_26	Suclg1	1762	-0.5933454036712646	-0.009350921	No
row_27	Acaa2	1846	-0.6092212200164795	-0.020148797	No
row_28	Por	1937	-0.6239916086196899	-0.032260496	No
row_29	Qdpr	1949	-0.6268012523651123	-0.027678104	No
row_30	Acadl	2030	-0.6406283974647522	-0.037497334	No
row_31	Gpd2	2056	-0.6448152661323547	-0.035669528	No
row_32	Adipor2	2276	-0.6840488910675049	-0.0743293	No
row_33	Aldh2	2388	-0.7038428783416748	-0.0899911	No
row_34	Idh3g	2455	-0.7185648083686829	-0.0959991	No
row_35	Acads	2492	-0.7268416881561279	-0.09558817	No
row_36	Itsn1	2604	-0.7490231394767761	-0.11075242	No
row_37	Cpt2	2653	-0.759408175945282	-0.11251397	No
row_38	Sod1	2688	-0.765213668346405	-0.111258626	No
row_39	Preb	2722	-0.771402895450592	-0.109724194	No
row_40	Reep6	2730	-0.7734197974205017	-0.10268348	No
row_41	Ddt	2787	-0.7876926064491272	-0.105820954	No
row_42	Bckdha	2848	-0.8017094135284424	-0.10964778	No
row_43	Mccc1	2867	-0.8062000274658203	-0.10456626	No
row_44	Ephx2	2986	-0.8378587365150452	-0.1202287	No
row_45	G3bp2	3060	-0.8575767874717712	-0.12618233	No
row_46	Stat5a	3062	-0.8580021262168884	-0.1169446	No
row_47	Idh1	3183	-0.8936260342597961	-0.13241477	No
row_48	Fzd4	3311	-0.9337831735610962	-0.14891918	No
row_49	Sqor	3336	-0.9411595463752747	-0.14361699	No
row_50	Slc1a5	3499	-0.9965901374816895	-0.16681217	Yes
row_51	Aplp2	3500	-0.9968302249908447	-0.15583469	Yes
row_52	Col15a1	3582	-1.0255796909332275	-0.16162561	Yes
row_53	Immt	3616	-1.0378144979476929	-0.15715735	Yes
row_54	Abcb8	3666	-1.0615882873535156	-0.1558021	Yes
row_55	Decr1	3683	-1.0698509216308594	-0.14739531	Yes
row_56	Cavin1	3689	-1.0726556777954102	-0.13663743	Yes
row_57	Ech1	3705	-1.083120584487915	-0.12787358	Yes
row_58	Pdcd4	3741	-1.0993572473526	-0.12314945	Yes
row_59	Lifr	3748	-1.101134181022644	-0.112288885	Yes
row_60	Lpcat3	3806	-1.1312013864517212	-0.11185444	Yes
row_61	Acadm	3866	-1.1639989614486694	-0.11148067	Yes
row_62	Pim3	3892	-1.1806056499481201	-0.10375253	Yes
row_63	Chuk	3945	-1.2143603563308716	-0.10134768	Yes
row_64	Hadh	3948	-1.2152754068374634	-0.088386446	Yes
row_65	Slc25a1	3974	-1.2278785705566406	-0.08013772	Yes
row_66	Tob1	4038	-1.2726964950561523	-0.07941063	Yes
row_67	Atl2	4069	-1.2987183332443237	-0.07143642	Yes
row_68	Sult1a1	4112	-1.3388018608093262	-0.06555191	Yes
row_69	Dbt	4252	-1.467518925666809	-0.07870973	Yes
row_70	Slc25a10	4253	-1.4685418605804443	-0.06253758	Yes
row_71	Itga7	4326	-1.537733793258667	-0.060790133	Yes
row_72	Adcy6	4381	-1.6140481233596802	-0.05440561	Yes
row_73	Pparg	4408	-1.6579625606536865	-0.041631564	Yes
row_74	Cmbl	4433	-1.707301378250122	-0.027892325	Yes
row_75	Phyh	4469	-1.7678183317184448	-0.015806835	Yes
row_76	Phldb1	4534	-1.877553939819336	-0.008629747	Yes
row_77	Sncg	4551	-1.9167096614837646	0.009102984	Yes
row_78	Cavin2	4560	-1.943688154220581	0.02882022	Yes
row_79	Cyp4b1	4689	-2.3436903953552246	0.027631322	Yes
