# Supplementary material for: TMPRSS11B promotes an acidified microenvironment and immune suppression in squamous lung cancer
Source: EMBO Rep. 2025 Nov 10;26(24):6346–79. doi: 10.1038/s44319-025-00631-1 (PMC12714794; doi:10.1038/s44319-025-00631-1)
Supplement: Supplementary file 14 — Figure EV2 Source Data [file 44319_2025_631_MOESM14_ESM.zip › Figure EV2/EV2D-E/GSEA_Broad Institute_Mh_T11b-high LUSC vs LUAD/HALLMARK_ALLOGRAFT_REJECTION.tsv]

NAME	SYMBOL	RANK IN GENE LIST	RANK METRIC SCORE	RUNNING ES	CORE ENRICHMENT
row_0	Mmp9	114	3.5777058601379395	0.027733613	Yes
row_1	Igsf6	147	3.055983066558838	0.06512283	Yes
row_2	Itgb2	158	2.9367053508758545	0.105401196	Yes
row_3	Srgn	185	2.7151243686676025	0.13912947	Yes
row_4	Il1b	240	2.3511602878570557	0.16173851	Yes
row_5	Ctss	247	2.317308187484741	0.19391778	Yes
row_6	Spi1	250	2.308957815170288	0.22681479	Yes
row_7	Fcgr2b	280	2.177927255630493	0.25216314	Yes
row_8	Ptprc	338	1.9260421991348267	0.26800945	Yes
row_9	Was	373	1.7677885293960571	0.2863921	Yes
row_10	Tnf	391	1.7219634056091309	0.307676	Yes
row_11	Lcp2	403	1.6759064197540283	0.32955265	Yes
row_12	Cfp	433	1.5994794368743896	0.34655452	Yes
row_13	Gpr65	478	1.4976340532302856	0.35894355	Yes
row_14	Hcls1	487	1.4795548915863037	0.3786157	Yes
row_15	Capg	574	1.2634958028793335	0.37882498	Yes
row_16	Irf7	617	1.174226999282837	0.38696665	Yes
row_17	Il2rg	648	1.0913138389587402	0.39642662	Yes
row_18	Tgfb2	720	0.9812124967575073	0.39570615	Yes
row_19	B2m	794	0.8757144212722778	0.39304432	Yes
row_20	Lyn	805	0.8612461686134338	0.40337574	Yes
row_21	Hif1a	810	0.8568029403686523	0.4149004	Yes
row_22	Cd74	811	0.8564395904541016	0.427258	Yes
row_23	H2-DMb2	850	0.8126427531242371	0.43102056	Yes
row_24	Ets1	863	0.8070974946022034	0.44015157	Yes
row_25	Flna	905	0.7552470564842224	0.4424573	Yes
row_26	Tgfb1	940	0.7176825404167175	0.4456879	Yes
row_27	Icam1	1070	0.5862470865249634	0.4271142	No
row_28	Ifnar2	1147	0.51376873254776	0.41860116	No
row_29	Ifngr1	1155	0.508608341217041	0.42447302	No
row_30	F2r	1319	-0.5212796330451965	0.397837	No
row_31	Akt1	1371	-0.5289273262023926	0.39478162	No
row_32	Il4ra	1455	-0.5415971279144287	0.3852032	No
row_33	Acvr2a	1588	-0.5648486614227295	0.3656921	No
row_34	Ikbkb	1797	-0.5994055867195129	0.3307534	No
row_35	Cdkn2a	2149	-0.6619558334350586	0.26675072	No
row_36	Socs5	2503	-0.7280574440956116	0.20328273	No
row_37	Galnt1	2630	-0.7537603974342346	0.18775477	No
row_38	Jak2	2891	-0.8126775026321411	0.14499646	No
row_39	Inhbb	3105	-0.8719342947006226	0.112942286	No
row_40	Gcnt1	3577	-1.023793339729309	0.029013917	No
row_41	Traf2	3686	-1.0718320608139038	0.021847436	No
row_42	Elf4	3767	-1.1089142560958862	0.02108358	No
row_43	Eif3j1	4158	-1.3768349885940552	-0.04077671	No
row_44	Bcat1	4607	-2.061152696609497	-0.10491717	No
row_45	Ccnd2	4672	-2.2652361392974854	-0.085643485	No
row_46	Tlr2	4716	-2.444685459136963	-0.059379846	No
row_47	Ereg	4731	-2.540581464767456	-0.025655398	No
row_48	Il18	4789	-3.0560624599456787	0.0064960634	No
