# Supplementary material for: TMPRSS11B promotes an acidified microenvironment and immune suppression in squamous lung cancer
Source: EMBO Rep. 2025 Nov 10;26(24):6346–79. doi: 10.1038/s44319-025-00631-1 (PMC12714794; doi:10.1038/s44319-025-00631-1)
Supplement: Supplementary file 14 — Figure EV2 Source Data [file 44319_2025_631_MOESM14_ESM.zip › Figure EV2/EV2D-E/GSEA_Broad Institute_Mh_T11b-high LUSC vs LUAD/HALLMARK_ANDROGEN_RESPONSE.tsv]

NAME	SYMBOL	RANK IN GENE LIST	RANK METRIC SCORE	RUNNING ES	CORE ENRICHMENT
row_0	Aldh1a3	48	4.573549270629883	0.06980896	No
row_1	Plpp1	136	3.2082278728485107	0.107619084	No
row_2	Mertk	402	1.6764267683029175	0.081438094	No
row_3	Maf	421	1.6240390539169312	0.10602689	No
row_4	Stk39	469	1.5109127759933472	0.12257232	No
row_5	Fads1	568	1.2894275188446045	0.12457898	No
row_6	Sat1	614	1.1801872253417969	0.13576853	No
row_7	Ndrg1	681	1.0333290100097656	0.13999975	No
row_8	Rrp12	753	0.9267145395278931	0.14132325	No
row_9	B2m	794	0.8757144212722778	0.14824304	No
row_10	Elovl5	882	0.7810774445533752	0.14367579	No
row_11	Cdk6	1002	0.6483719944953918	0.13009557	No
row_12	Sord	1146	0.5138552188873291	0.10914477	No
row_13	Vapa	1180	-0.501883327960968	0.1110023	No
row_14	Akt1	1371	-0.5289273262023926	0.08047996	No
row_15	Xrcc6	1484	-0.5489344000816345	0.06662833	No
row_16	Herc3	1591	-0.565138578414917	0.054315124	No
row_17	Slc38a2	1738	-0.5891925692558289	0.034051936	No
row_18	Slc26a2	2768	-0.7842795848846436	-0.16757177	No
row_19	Sgk1	3151	-0.8847195506095886	-0.23205785	No
row_20	Ell2	3280	-0.9235960245132446	-0.24271597	No
row_21	Xrcc5	3481	-0.9907102584838867	-0.2672682	No
row_22	Abhd2	3632	-1.0442897081375122	-0.2804225	Yes
row_23	Pias1	3672	-1.0641255378723145	-0.27000389	Yes
row_24	Tsc22d1	3676	-1.0661438703536987	-0.25201705	Yes
row_25	Lifr	3748	-1.101134181022644	-0.24764821	Yes
row_26	Actn1	3808	-1.1321592330932617	-0.24022672	Yes
row_27	Tnfaip8	3897	-1.1809790134429932	-0.23802103	Yes
row_28	Zbtb10	3989	-1.2393314838409424	-0.2354243	Yes
row_29	B4galt1	3994	-1.2439000606536865	-0.21454313	Yes
row_30	Pgm3	4049	-1.282960057258606	-0.20344245	Yes
row_31	Ccnd1	4229	-1.443292260169983	-0.2156985	Yes
row_32	Selenop	4397	-1.6363760232925415	-0.22207238	Yes
row_33	Spdef	4411	-1.663185477256775	-0.19575386	Yes
row_34	Ptpn21	4430	-1.703195333480835	-0.16978301	Yes
row_35	Rab4a	4465	-1.7603178024291992	-0.14616281	Yes
row_36	Krt8	4476	-1.778268814086914	-0.11720722	Yes
row_37	Krt19	4510	-1.8365012407302856	-0.092047624	Yes
row_38	Iqgap2	4517	-1.8463202714920044	-0.061066877	Yes
row_39	Gpd1l	4531	-1.8680154085159302	-0.03117208	Yes
row_40	Tmprss2	4732	-2.5412466526031494	-0.028652377	Yes
row_41	Homer2	4752	-2.683716058731079	0.014228836	Yes
