# Supplementary material for: TMPRSS11B promotes an acidified microenvironment and immune suppression in squamous lung cancer
Source: EMBO Rep. 2025 Nov 10;26(24):6346–79. doi: 10.1038/s44319-025-00631-1 (PMC12714794; doi:10.1038/s44319-025-00631-1)
Supplement: Supplementary file 14 — Figure EV2 Source Data [file 44319_2025_631_MOESM14_ESM.zip › Figure EV2/EV2D-E/GSEA_Broad Institute_Mh_T11b-high LUSC vs LUAD/HALLMARK_ANGIOGENESIS.tsv]

NAME	SYMBOL	RANK IN GENE LIST	RANK METRIC SCORE	RUNNING ES	CORE ENRICHMENT
row_0	Spp1	69	4.139118194580078	0.14651814	Yes
row_1	Cxcl5	101	3.6849019527435303	0.28329036	Yes
row_2	Lpl	149	3.043780565261841	0.39181376	Yes
row_3	Pglyrp1	345	1.8943850994110107	0.4248615	Yes
row_4	S100a4	353	1.8670395612716675	0.4959723	Yes
row_5	Jag2	498	1.4519649744033813	0.5224381	Yes
row_6	Kcnj8	898	0.7600158452987671	0.46893972	No
row_7	Col3a1	1034	0.6187030076980591	0.46489158	No
row_8	Col5a2	1080	0.5732284784317017	0.47780642	No
row_9	App	1359	-0.527603268623352	0.44045678	No
row_10	Fgfr1	1743	-0.5900991559028625	0.38368395	No
row_11	Pdgfa	2672	-0.762662410736084	0.22019477	No
row_12	Ptk2	3571	-1.0213252305984497	0.073002726	No
row_13	Vav2	3647	-1.0531327724456787	0.09832688	No
row_14	Tnfrsf21	4266	-1.4750791788101196	0.027043853	No
row_15	Ccnd2	4672	-2.2652361392974854	0.030801266	No
