# Supplementary material for: TMPRSS11B promotes an acidified microenvironment and immune suppression in squamous lung cancer
Source: EMBO Rep. 2025 Nov 10;26(24):6346–79. doi: 10.1038/s44319-025-00631-1 (PMC12714794; doi:10.1038/s44319-025-00631-1)
Supplement: Supplementary file 14 — Figure EV2 Source Data [file 44319_2025_631_MOESM14_ESM.zip › Figure EV2/EV2D-E/GSEA_Broad Institute_Mh_T11b-high LUSC vs LUAD/HALLMARK_APICAL_JUNCTION.tsv]

NAME	SYMBOL	RANK IN GENE LIST	RANK METRIC SCORE	RUNNING ES	CORE ENRICHMENT
row_0	Mmp9	114	3.5777058601379395	0.018329838	Yes
row_1	Col17a1	154	2.9915785789489746	0.04549939	Yes
row_2	Cdh3	180	2.731884717941284	0.072542205	Yes
row_3	Wnk4	203	2.545997142791748	0.09801804	Yes
row_4	Cd274	213	2.480844497680664	0.12545696	Yes
row_5	Nectin1	233	2.38716983795166	0.14968574	Yes
row_6	Sirpa	268	2.2417197227478027	0.16904095	Yes
row_7	Cdsn	318	2.0169432163238525	0.18258469	Yes
row_8	Ptprc	338	1.9260421991348267	0.2013615	Yes
row_9	Nectin4	378	1.7590420246124268	0.21395867	Yes
row_10	Pard6g	401	1.680343508720398	0.2291998	Yes
row_11	Pik3cb	409	1.6635915040969849	0.24739677	Yes
row_12	Gnai1	414	1.6537532806396484	0.2661082	Yes
row_13	Msn	419	1.6279895305633545	0.28451505	Yes
row_14	Fscn1	444	1.5639636516571045	0.2979597	Yes
row_15	Syk	459	1.5314842462539673	0.3131229	Yes
row_16	Tgfbi	502	1.4433257579803467	0.32135653	Yes
row_17	Layn	506	1.4316644668579102	0.33765247	Yes
row_18	Sdc3	550	1.3347452878952026	0.34439206	Yes
row_19	Jup	565	1.292714238166809	0.3567323	Yes
row_20	Thbs3	647	1.0953357219696045	0.35265145	Yes
row_21	Hras	719	0.981428861618042	0.34932646	Yes
row_22	Cldn4	764	0.9113701581954956	0.35085022	Yes
row_23	Pcdh1	824	0.8398408889770508	0.34837434	Yes
row_24	Map3k20	873	0.7982309460639954	0.3477194	Yes
row_25	Cldn5	902	0.7582709789276123	0.3507972	Yes
row_26	Bmp1	903	0.7571622729301453	0.3597492	Yes
row_27	Cd276	1061	0.5989174246788025	0.33381933	No
row_28	Icam1	1070	0.5862470865249634	0.3390685	No
row_29	Mpzl2	1071	0.5857596397399902	0.345994	No
row_30	Akt2	1349	-0.5251341462135315	0.29396048	No
row_31	Itgb1	1391	-0.5308902263641357	0.29161656	No
row_32	Tial1	1498	-0.5511495471000671	0.27584523	No
row_33	Nectin2	1531	-0.5575768351554871	0.27570915	No
row_34	Cd34	1781	-0.5972927808761597	0.23041609	No
row_35	Pbx2	1795	-0.5993160605430603	0.23476847	No
row_36	Lima1	1819	-0.6036666035652161	0.23706968	No
row_37	Shroom2	1911	-0.6196915507316589	0.22526263	No
row_38	Dlg1	1932	-0.6232388019561768	0.22842602	No
row_39	Zyx	2334	-0.6944757699966431	0.15232232	No
row_40	Nf1	2379	-0.7013993263244629	0.15136357	No
row_41	Col16a1	2564	-0.740090012550354	0.12142575	No
row_42	Dhx16	2626	-0.7532109022140503	0.11750513	No
row_43	Mmp2	2903	-0.8142081499099731	0.069099635	No
row_44	Itgb4	3162	-0.8881956934928894	0.025353588	No
row_45	Vasp	3174	-0.8914675712585449	0.033580627	No
row_46	Inppl1	3179	-0.8926140069961548	0.043293044	No
row_47	Tsc1	3220	-0.9052140116691589	0.045585047	No
row_48	Ptk2	3571	-1.0213252305984497	-0.01593098	No
row_49	Vav2	3647	-1.0531327724456787	-0.019249246	No
row_50	Traf1	3786	-1.119338870048523	-0.035031173	No
row_51	Actn1	3808	-1.1321592330932617	-0.026061023	No
row_52	Lamc2	3814	-1.1362583637237549	-0.013678234	No
row_53	Itga3	3850	-1.156847357749939	-0.0073598423	No
row_54	Cdh11	3879	-1.1707124710083008	5.94303E-4	No
row_55	Hadh	3948	-1.2152754068374634	6.6489173E-4	No
row_56	Sgce	3962	-1.2221872806549072	0.012381541	No
row_57	B4galt1	3994	-1.2439000606536865	0.020570207	No
row_58	Mpzl1	4114	-1.3393603563308716	0.011384566	No
row_59	Parva	4173	-1.3871387243270874	0.015589719	No
row_60	Cldn18	4346	-1.5699794292449951	-0.0020131092	No
row_61	Cdh1	4436	-1.7155078649520874	-4.4370058E-4	No
row_62	Sorbs3	4439	-1.7194082736968994	0.019464506	No
row_63	Lamb3	4582	-1.997601866722107	0.013225321	No
row_64	Cdh6	4793	-3.096193552017212	0.0056771636	No
