# Supplementary material for: TMPRSS11B promotes an acidified microenvironment and immune suppression in squamous lung cancer
Source: EMBO Rep. 2025 Nov 10;26(24):6346–79. doi: 10.1038/s44319-025-00631-1 (PMC12714794; doi:10.1038/s44319-025-00631-1)
Supplement: Supplementary file 14 — Figure EV2 Source Data [file 44319_2025_631_MOESM14_ESM.zip › Figure EV2/EV2D-E/GSEA_Broad Institute_Mh_T11b-high LUSC vs LUAD/HALLMARK_APICAL_SURFACE.tsv]

NAME	SYMBOL	RANK IN GENE LIST	RANK METRIC SCORE	RUNNING ES	CORE ENRICHMENT
row_0	Lypd3	15	6.487772464752197	0.20858058	Yes
row_1	Gas1	249	2.3121089935302734	0.23548643	Yes
row_2	Afap1l2	270	2.235656976699829	0.30427256	Yes
row_3	Hspb1	460	1.5298693180084229	0.31481946	Yes
row_4	Crybg1	483	1.4907146692276	0.35888034	Yes
row_5	Il2rg	648	1.0913138389587402	0.36032483	Yes
row_6	Mal	733	0.9614766836166382	0.37419924	Yes
row_7	Lyn	805	0.8612461686134338	0.3875113	Yes
row_8	App	1359	-0.527603268623352	0.28951943	No
row_9	Shroom2	1911	-0.6196915507316589	0.19494922	No
row_10	Adam10	1952	-0.6270334124565125	0.2070769	No
row_11	Adipor2	2276	-0.6840488910675049	0.16210677	No
row_12	Ncoa6	2663	-0.7617868185043335	0.10654833	No
row_13	Sulf2	2935	-0.8217183351516724	0.07690387	No
row_14	Gstm5	3294	-0.9271585941314697	0.03257509	No
row_15	Efna5	3690	-1.0728495121002197	-0.014707917	No
row_16	Crocc	3692	-1.0746742486953735	0.020151956	No
row_17	B4galt1	3994	-1.2439000606536865	-0.0019660853	No
row_18	Atp8b1	4315	-1.5226763486862183	-0.01894558	No
row_19	Scube1	4425	-1.6876225471496582	0.013415696	No
row_20	Pkhd1	4626	-2.104336738586426	0.040416643	No
