# Supplementary material for: TMPRSS11B promotes an acidified microenvironment and immune suppression in squamous lung cancer
Source: EMBO Rep. 2025 Nov 10;26(24):6346–79. doi: 10.1038/s44319-025-00631-1 (PMC12714794; doi:10.1038/s44319-025-00631-1)
Supplement: Supplementary file 14 — Figure EV2 Source Data [file 44319_2025_631_MOESM14_ESM.zip › Figure EV2/EV2D-E/GSEA_Broad Institute_Mh_T11b-high LUSC vs LUAD/HALLMARK_APOPTOSIS.tsv]

NAME	SYMBOL	RANK IN GENE LIST	RANK METRIC SCORE	RUNNING ES	CORE ENRICHMENT
row_0	Emp1	79	4.0073347091674805	0.029218419	Yes
row_1	Il1a	119	3.496669292449951	0.06101245	Yes
row_2	Hmox1	144	3.1024680137634277	0.09145348	Yes
row_3	Gna15	161	2.91347599029541	0.12141598	Yes
row_4	Plat	188	2.6900391578674316	0.14671804	Yes
row_5	Anxa1	218	2.455256223678589	0.16870292	Yes
row_6	Il1b	240	2.3511602878570557	0.19118047	Yes
row_7	Cd44	329	1.9759340286254883	0.19526617	Yes
row_8	Tnf	391	1.7219634056091309	0.20212835	Yes
row_9	Lgals3	447	1.559150218963623	0.20839061	Yes
row_10	Hspb1	460	1.5298693180084229	0.22336671	Yes
row_11	Irf1	508	1.4293582439422607	0.22982767	Yes
row_12	Rnasel	524	1.385005235671997	0.24251525	Yes
row_13	Timp2	607	1.1888809204101562	0.23885989	Yes
row_14	Sat1	614	1.1801872253417969	0.25109833	Yes
row_15	Atf3	643	1.106373906135559	0.25786275	Yes
row_16	Tgfb2	720	0.9812124967575073	0.25309432	Yes
row_17	Birc3	745	0.9424912333488464	0.25882572	Yes
row_18	Gadd45b	804	0.8623006343841553	0.25648484	Yes
row_19	Cdkn1a	861	0.8077004551887512	0.25394025	Yes
row_20	Mgmt	922	0.738642156124115	0.24976388	Yes
row_21	Cflar	963	0.69266676902771	0.24927032	Yes
row_22	Ier3	967	0.6908747553825378	0.25654244	Yes
row_23	Mcl1	969	0.6886014938354492	0.26420948	Yes
row_24	Casp1	1000	0.6489280462265015	0.2653199	Yes
row_25	Ddit3	1038	0.6157854199409485	0.26457816	No
row_26	Sod2	1120	0.5403502583503723	0.2537142	No
row_27	Ifngr1	1155	0.508608341217041	0.2523777	No
row_28	Casp3	1261	-0.5144365429878235	0.23616676	No
row_29	Erbb3	1278	-0.516074001789093	0.23870353	No
row_30	F2r	1319	-0.5212796330451965	0.23624934	No
row_31	App	1359	-0.527603268623352	0.23407793	No
row_32	Timp3	1480	-0.5480008721351624	0.21509442	No
row_33	Bcap31	1622	-0.5719100832939148	0.19196522	No
row_34	Bgn	1714	-0.5835893154144287	0.17949152	No
row_35	Madd	1824	-0.6043239235877991	0.16346714	No
row_36	Crebbp	1870	-0.6138107776641846	0.1610193	No
row_37	Ppp2r5b	1910	-0.6196582913398743	0.15990098	No
row_38	Dnaja1	1926	-0.6222143173217773	0.1638624	No
row_39	Rock1	1986	-0.6334973573684692	0.15869364	No
row_40	Pak1	1990	-0.6342839002609253	0.1653184	No
row_41	Slc20a1	2409	-0.7070624828338623	0.08544406	No
row_42	Smad7	2594	-0.7458804249763489	0.055256233	No
row_43	Sod1	2688	-0.765213668346405	0.044439394	No
row_44	Mmp2	2903	-0.8142081499099731	0.008720082	No
row_45	Fdxr	2916	-0.817173957824707	0.015543114	No
row_46	Isg20	3115	-0.8754320740699768	-0.016108807	No
row_47	Tgfbr3	3149	-0.8845903277397156	-0.0129337385	No
row_48	Erbb2	3230	-0.908571720123291	-0.019374901	No
row_49	Casp6	3257	-0.9174033999443054	-0.014351394	No
row_50	Casp2	3441	-0.977908194065094	-0.041674446	No
row_51	Rara	3514	-1.0027331113815308	-0.04535492	No
row_52	Sc5d	3560	-1.0170506238937378	-0.04318979	No
row_53	Ptk2	3571	-1.0213252305984497	-0.033610437	No
row_54	Pdcd4	3741	-1.0993572473526	-0.05659801	No
row_55	Dnajc3	3895	-1.1808958053588867	-0.0752858	No
row_56	Dcn	3919	-1.1963684558868408	-0.06643969	No
row_57	Bmf	3943	-1.2106469869613647	-0.057430226	No
row_58	Tnfrsf12a	4008	-1.2542082071304321	-0.056550384	No
row_59	Btg2	4032	-1.268935203552246	-0.046874117	No
row_60	Bmp2	4098	-1.3223484754562378	-0.045425203	No
row_61	Ccnd1	4229	-1.443292260169983	-0.05627117	No
row_62	Nedd9	4238	-1.452600121498108	-0.041337255	No
row_63	Gstm2	4466	-1.760682225227356	-0.06896481	No
row_64	Txnip	4471	-1.7709074020385742	-0.049547784	No
row_65	Ccnd2	4672	-2.2652361392974854	-0.065721534	No
row_66	Ereg	4731	-2.540581464767456	-0.048863247	No
row_67	Clu	4775	-2.815666913986206	-0.025701476	No
row_68	Il18	4789	-3.0560624599456787	0.006523495	No
