# Supplementary material for: TMPRSS11B promotes an acidified microenvironment and immune suppression in squamous lung cancer
Source: EMBO Rep. 2025 Nov 10;26(24):6346–79. doi: 10.1038/s44319-025-00631-1 (PMC12714794; doi:10.1038/s44319-025-00631-1)
Supplement: Supplementary file 14 — Figure EV2 Source Data [file 44319_2025_631_MOESM14_ESM.zip › Figure EV2/EV2D-E/GSEA_Broad Institute_Mh_T11b-high LUSC vs LUAD/HALLMARK_BILE_ACID_METABOLISM.tsv]

NAME	SYMBOL	RANK IN GENE LIST	RANK METRIC SCORE	RUNNING ES	CORE ENRICHMENT
row_0	Abca1	172	2.809450387954712	0.020826958	No
row_1	Cyp27a1	239	2.3559701442718506	0.054659773	No
row_2	Sult2b1	282	2.172295331954956	0.0897994	No
row_3	Fads2	462	1.5274611711502075	0.08323867	No
row_4	Fads1	568	1.2894275188446045	0.0873458	No
row_5	Prdx5	601	1.1977466344833374	0.10487101	No
row_6	Cat	712	0.9889093041419983	0.10185531	No
row_7	Rbp1	1091	0.5645802021026611	0.034192253	No
row_8	Abca2	1364	-0.5283194780349731	-0.012028305	No
row_9	Pex19	1383	-0.5301542282104492	-0.0050736857	No
row_10	Hsd3b7	2050	-0.6435639262199402	-0.13139065	No
row_11	Atxn1	2207	-0.6722531914710999	-0.15043293	No
row_12	Nedd4	2231	-0.6766500473022461	-0.14156203	No
row_13	Lonp2	2359	-0.6986767649650574	-0.15400304	No
row_14	Pex13	2371	-0.700469434261322	-0.14214002	No
row_15	Pfkm	2427	-0.7123935222625732	-0.1392409	No
row_16	Idh2	2529	-0.7330808639526367	-0.1455469	No
row_17	Sod1	2688	-0.765213668346405	-0.16312782	No
row_18	Cyp39a1	2734	-0.7745103240013123	-0.15688059	No
row_19	Gstk1	2827	-0.7965220808982849	-0.16002087	No
row_20	Fdxr	2916	-0.817173957824707	-0.16190675	No
row_21	Ephx2	2986	-0.8378587365150452	-0.15939946	No
row_22	Idh1	3183	-0.8936260342597961	-0.18233353	No
row_23	Hsd17b4	3299	-0.9302428364753723	-0.18758155	No
row_24	Acsl1	3337	-0.941307008266449	-0.17628787	No
row_25	Pex26	3486	-0.9922555685043335	-0.1871857	No
row_26	Soat2	3567	-1.0203497409820557	-0.1832895	No
row_27	Pex7	3606	-1.034765362739563	-0.17031518	No
row_28	Optn	3759	-1.1062248945236206	-0.17974524	No
row_29	Hsd17b11	3980	-1.2332472801208496	-0.20083271	Yes
row_30	Abcd3	4034	-1.2696473598480225	-0.18624689	Yes
row_31	Pxmp2	4099	-1.3236421346664429	-0.17287049	Yes
row_32	Mlycd	4100	-1.3238821029663086	-0.1461001	Yes
row_33	Amacr	4274	-1.48200261592865	-0.15232483	Yes
row_34	Slc22a18	4312	-1.5147771835327148	-0.12943493	Yes
row_35	Bcar3	4336	-1.5480350255966187	-0.10294365	Yes
row_36	Nudt12	4434	-1.7083630561828613	-0.08869153	Yes
row_37	Phyh	4469	-1.7678183317184448	-0.060057245	Yes
row_38	Abca5	4609	-2.066197156906128	-0.04735593	Yes
row_39	Sult1b1	4616	-2.0829546451568604	-0.0064914944	Yes
row_40	Tfcp2l1	4708	-2.421229124069214	0.023430804	Yes
