# Supplementary material for: TMPRSS11B promotes an acidified microenvironment and immune suppression in squamous lung cancer
Source: EMBO Rep. 2025 Nov 10;26(24):6346–79. doi: 10.1038/s44319-025-00631-1 (PMC12714794; doi:10.1038/s44319-025-00631-1)
Supplement: Supplementary file 14 — Figure EV2 Source Data [file 44319_2025_631_MOESM14_ESM.zip › Figure EV2/EV2D-E/GSEA_Broad Institute_Mh_T11b-high LUSC vs LUAD/HALLMARK_COAGULATION.tsv]

NAME	SYMBOL	RANK IN GENE LIST	RANK METRIC SCORE	RUNNING ES	CORE ENRICHMENT
row_0	Ctsl	76	4.06423807144165	0.039797496	Yes
row_1	Serpinb2	89	3.86417293548584	0.0902503	Yes
row_2	Ctsk	111	3.6155757904052734	0.13541165	Yes
row_3	Mmp9	114	3.5777058601379395	0.18403131	Yes
row_4	Htra1	183	2.727623224258423	0.207183	Yes
row_5	Plat	188	2.6900391578674316	0.24321705	Yes
row_6	Plau	210	2.513082504272461	0.2732669	Yes
row_7	Anxa1	218	2.455256223678589	0.30545488	Yes
row_8	Plek	252	2.3029944896698	0.3301131	Yes
row_9	Ctsb	288	2.1389875411987305	0.35210466	Yes
row_10	Dusp14	324	1.9882560968399048	0.37203023	Yes
row_11	Apoc1	386	1.7386422157287598	0.38309166	Yes
row_12	Lgmn	458	1.5337903499603271	0.3892519	Yes
row_13	C3	474	1.5019831657409668	0.40669897	Yes
row_14	Sh2b2	526	1.3821568489074707	0.41496757	Yes
row_15	Trf	682	1.0331844091415405	0.3966819	No
row_16	C1qa	710	0.9901195168495178	0.40460104	No
row_17	Bmp1	903	0.7571622729301453	0.37478662	No
row_18	Maff	1047	0.6103463172912598	0.3532173	No
row_19	Serpine1	1049	0.6100000143051147	0.361369	No
row_20	Cfh	1075	0.5779787302017212	0.36405775	No
row_21	Timp3	1480	-0.5480008721351624	0.2869971	No
row_22	Ctso	1501	-0.5516839027404785	0.2903721	No
row_23	F3	1925	-0.6221935153007507	0.21035099	No
row_24	Pdgfb	2026	-0.6396064758300781	0.1981842	No
row_25	Pros1	2083	-0.6504001021385193	0.19537617	No
row_26	Gnb2	2210	-0.6732940077781677	0.1782284	No
row_27	Pef1	2385	-0.7033358812332153	0.15144423	No
row_28	S100a13	2519	-0.7308146357536316	0.1336195	No
row_29	Mmp2	2903	-0.8142081499099731	0.06460372	No
row_30	S100a1	3077	-0.8638815879821777	0.040229443	No
row_31	Capn5	3263	-0.9191126823425293	0.014100159	No
row_32	Thbs1	3344	-0.9445730447769165	0.0103001725	No
row_33	Klf7	3489	-0.9929701685905457	-0.0062339813	No
row_34	Cfb	3801	-1.1286895275115967	-0.055867057	No
row_35	Cpq	4054	-1.2848299741744995	-0.091009125	No
row_36	Mmp15	4353	-1.5786809921264648	-0.13175295	No
row_37	Prss23	4568	-1.9640698432922363	-0.14963014	No
row_38	Cfi	4653	-2.1920952796936035	-0.13716812	No
row_39	Hpn	4685	-2.329371452331543	-0.11172969	No
row_40	Hnf4a	4686	-2.336789846420288	-0.07970014	No
row_41	Hmgcs2	4714	-2.4347634315490723	-0.05197979	No
row_42	Ctse	4736	-2.5649912357330322	-0.021218438	No
row_43	Clu	4775	-2.815666913986206	0.009420125	No
