# Supplementary material for: TMPRSS11B promotes an acidified microenvironment and immune suppression in squamous lung cancer
Source: EMBO Rep. 2025 Nov 10;26(24):6346–79. doi: 10.1038/s44319-025-00631-1 (PMC12714794; doi:10.1038/s44319-025-00631-1)
Supplement: Supplementary file 14 — Figure EV2 Source Data [file 44319_2025_631_MOESM14_ESM.zip › Figure EV2/EV2D-E/GSEA_Broad Institute_Mh_T11b-high LUSC vs LUAD/HALLMARK_COMPLEMENT.tsv]

NAME	SYMBOL	RANK IN GENE LIST	RANK METRIC SCORE	RUNNING ES	CORE ENRICHMENT
row_0	Mmp12	63	4.267107963562012	0.027297411	Yes
row_1	Ctsl	76	4.06423807144165	0.06340331	Yes
row_2	Serpinb2	89	3.86417293548584	0.0976075	Yes
row_3	S100a9	110	3.6243386268615723	0.12784776	Yes
row_4	Itgam	132	3.2502315044403076	0.15432146	Yes
row_5	Plat	188	2.6900391578674316	0.16831242	Yes
row_6	Pla2g7	195	2.598666191101074	0.19175062	Yes
row_7	Cd36	199	2.5672147274017334	0.21552144	Yes
row_8	Ctss	247	2.317308187484741	0.22765365	Yes
row_9	Plek	252	2.3029944896698	0.24870242	Yes
row_10	Ltf	264	2.2497050762176514	0.26777098	Yes
row_11	Fcer1g	272	2.2351198196411133	0.287543	Yes
row_12	Gngt2	273	2.2347705364227295	0.3087854	Yes
row_13	Ctsd	274	2.219188690185547	0.32987967	Yes
row_14	Dusp5	275	2.206294298171997	0.3508514	Yes
row_15	F7	279	2.1879496574401855	0.37101716	Yes
row_16	Ctsb	288	2.1389875411987305	0.38966486	Yes
row_17	Pim1	319	2.0113155841827393	0.40246743	Yes
row_18	Was	373	1.7677885293960571	0.4081131	Yes
row_19	Apoc1	386	1.7386422157287598	0.42211327	Yes
row_20	Lcp2	403	1.6759064197540283	0.434675	Yes
row_21	Cebpb	425	1.6204180717468262	0.44565666	Yes
row_22	Lgals3	447	1.559150218963623	0.45605597	Yes
row_23	Lgmn	458	1.5337903499603271	0.46853	Yes
row_24	Lipa	473	1.5036863088607788	0.47987577	Yes
row_25	C3	474	1.5019831657409668	0.49415272	Yes
row_26	Irf1	508	1.4293582439422607	0.50079197	Yes
row_27	Timp2	607	1.1888809204101562	0.4914612	Yes
row_28	Irf7	617	1.174226999282837	0.50072795	Yes
row_29	Ehd1	637	1.1179144382476807	0.50735414	Yes
row_30	C1qa	710	0.9901195168495178	0.5016078	Yes
row_31	Notch4	755	0.9255508780479431	0.5011423	Yes
row_32	Ctsc	770	0.9068173766136169	0.5068146	Yes
row_33	C1qc	775	0.9021409153938293	0.5145477	Yes
row_34	Lyn	805	0.8612461686134338	0.516629	Yes
row_35	Rhog	961	0.6933181881904602	0.49058765	No
row_36	Msrb1	982	0.6692854166030884	0.49273893	No
row_37	Atox1	997	0.6513577699661255	0.49598297	No
row_38	Casp1	1000	0.6489280462265015	0.50173026	No
row_39	Maff	1047	0.6103463172912598	0.49784762	No
row_40	Serpine1	1049	0.6100000143051147	0.5034354	No
row_41	Cfh	1075	0.5779787302017212	0.50366616	No
row_42	Fdx1	1106	0.5480144619941711	0.5025595	No
row_43	Car2	1171	-0.5004264116287231	0.49384254	No
row_44	Casp3	1261	-0.5144365429878235	0.4799956	No
row_45	Ctso	1501	-0.5516839027404785	0.4349238	No
row_46	Usp8	1709	-0.583285927772522	0.39688924	No
row_47	Brpf3	1759	-0.593066930770874	0.39221078	No
row_48	Calm1	1839	-0.6073464751243591	0.38135228	No
row_49	F3	1925	-0.6221935153007507	0.36937174	No
row_50	Pdgfb	2026	-0.6396064758300781	0.35439882	No
row_51	Gpd2	2056	-0.6448152661323547	0.35442278	No
row_52	Rnf4	2131	-0.6595043540000916	0.34511268	No
row_53	Kif2a	2174	-0.6653217077255249	0.34259474	No
row_54	Gnb2	2210	-0.6732940077781677	0.34162623	No
row_55	Rce1	2248	-0.6800506711006165	0.34030092	No
row_56	S100a13	2519	-0.7308146357536316	0.2904055	No
row_57	Usp16	2546	-0.7352890372276306	0.29192102	No
row_58	Pla2g4a	2549	-0.7360382676124573	0.2984963	No
row_59	Calm3	2555	-0.7371798157691956	0.30445087	No
row_60	Jak2	2891	-0.8126775026321411	0.24164939	No
row_61	Dyrk2	3562	-1.0174684524536133	0.110268205	No
row_62	Cfb	3801	-1.1286895275115967	0.07089159	No
row_63	Cpq	4054	-1.2848299741744995	0.03005178	No
row_64	Lap3	4064	-1.2921838760375977	0.04043977	No
row_65	Mmp15	4353	-1.5786809921264648	-0.0051858146	No
row_66	F5	4395	-1.6352380514144897	0.0017261988	No
row_67	Gca	4505	-1.825126051902771	-0.0038726153	No
row_68	Cdh13	4647	-2.1651549339294434	-0.012976161	No
row_69	Hnf4a	4686	-2.336789846420288	0.0012359627	No
row_70	Clu	4775	-2.815666913986206	0.009473688	No
