# Supplementary material for: TMPRSS11B promotes an acidified microenvironment and immune suppression in squamous lung cancer
Source: EMBO Rep. 2025 Nov 10;26(24):6346–79. doi: 10.1038/s44319-025-00631-1 (PMC12714794; doi:10.1038/s44319-025-00631-1)
Supplement: Supplementary file 14 — Figure EV2 Source Data [file 44319_2025_631_MOESM14_ESM.zip › Figure EV2/EV2D-E/GSEA_Broad Institute_Mh_T11b-high LUSC vs LUAD/HALLMARK_DNA_REPAIR.tsv]

NAME	SYMBOL	RANK IN GENE LIST	RANK METRIC SCORE	RUNNING ES	CORE ENRICHMENT
row_0	Ada	171	2.822706460952759	0.026634922	No
row_1	Hcls1	487	1.4795548915863037	-0.0066709146	No
row_2	Dut	1068	0.5885691046714783	-0.11528339	No
row_3	Pnp	1110	0.5457446575164795	-0.11179877	No
row_4	Sdcbp	1122	0.5364283919334412	-0.10222848	No
row_5	Rnmt	1198	-0.5050607323646545	-0.10677553	No
row_6	Gmpr2	1269	-0.515114426612854	-0.11005132	No
row_7	Vps37b	1274	-0.5157648921012878	-0.09947042	No
row_8	Ak3	1352	-0.5258477926254272	-0.10397668	No
row_9	Dgcr8	1477	-0.5478805899620056	-0.11785249	No
row_10	Polr2h	1576	-0.5633251667022705	-0.1259333	Yes
row_11	Bcap31	1622	-0.5719100832939148	-0.12270826	Yes
row_12	Zwint	1639	-0.5736357569694519	-0.1133628	Yes
row_13	Taf10	1704	-0.583285927772522	-0.11387078	Yes
row_14	Brf2	1763	-0.5933747291564941	-0.11289699	Yes
row_15	Aprt	1790	-0.5980545282363892	-0.105108164	Yes
row_16	Sf3a3	1934	-0.6235082149505615	-0.12129436	Yes
row_17	Smad5	1945	-0.6254610419273376	-0.10954301	Yes
row_18	Polr1c	1959	-0.6288921236991882	-0.09834489	Yes
row_19	Nelfcd	2002	-0.6365026235580444	-0.09306048	Yes
row_20	Polr2k	2071	-0.6479389071464539	-0.09297587	Yes
row_21	Gtf3c5	2090	-0.6519423127174377	-0.08231605	Yes
row_22	Dguok	2100	-0.6540426015853882	-0.06972213	Yes
row_23	Polr2e	2361	-0.6991472840309143	-0.10877214	Yes
row_24	Xpc	2432	-0.7133060097694397	-0.107659675	Yes
row_25	Eif1b	2510	-0.7291876673698425	-0.107663676	Yes
row_26	Polr2c	2515	-0.7301273345947266	-0.092336476	Yes
row_27	Guk1	2516	-0.730372965335846	-0.07616491	Yes
row_28	Nt5c	2556	-0.7373195290565491	-0.06801906	Yes
row_29	Nelfb	2576	-0.7432268261909485	-0.055547785	Yes
row_30	Poll	2648	-0.7586262822151184	-0.053641584	Yes
row_31	Polr2i	2682	-0.7642911076545715	-0.043640155	Yes
row_32	Polr3gl	2763	-0.7828038930892944	-0.04308621	Yes
row_33	Pom121	2861	-0.805181622505188	-0.04560222	Yes
row_34	Nfx1	2926	-0.8193532824516296	-0.04088331	Yes
row_35	Tk2	2933	-0.8211197853088379	-0.023960859	Yes
row_36	Rpa3	2978	-0.8360520005226135	-0.014677582	Yes
row_37	Mpg	3068	-0.8586616516113281	-0.014331613	Yes
row_38	Snapc4	3119	-0.8765349388122559	-0.0054103723	Yes
row_39	Ercc2	3163	-0.8885485529899597	0.0052449885	Yes
row_40	Ddb2	3225	-0.9068618416786194	0.012530666	Yes
row_41	Surf1	3279	-0.9235854744911194	0.021864481	Yes
row_42	Upf3b	3315	-0.9357194304466248	0.03524213	Yes
row_43	Cant1	3316	-0.9359205365180969	0.055964835	Yes
row_44	Bcam	3563	-1.0180453062057495	0.026911948	Yes
row_45	Nt5c3	3583	-1.0256797075271606	0.04563716	Yes
row_46	Rad52	3714	-1.0853275060653687	0.042402864	Yes
row_47	Cox17	3749	-1.1012614965438843	0.059655596	Yes
row_48	Gsdme	4065	-1.2947808504104614	0.022258578	Yes
row_49	Gtf2a2	4156	-1.373749017715454	0.033799633	Yes
row_50	Sac3d1	4161	-1.380095362663269	0.06351812	Yes
row_51	Adcy6	4381	-1.6140481233596802	0.053324394	Yes
row_52	Umps	4447	-1.740525722503662	0.07822973	Yes
