# Supplementary material for: TMPRSS11B promotes an acidified microenvironment and immune suppression in squamous lung cancer
Source: EMBO Rep. 2025 Nov 10;26(24):6346–79. doi: 10.1038/s44319-025-00631-1 (PMC12714794; doi:10.1038/s44319-025-00631-1)
Supplement: Supplementary file 14 — Figure EV2 Source Data [file 44319_2025_631_MOESM14_ESM.zip › Figure EV2/EV2D-E/GSEA_Broad Institute_Mh_T11b-high LUSC vs LUAD/HALLMARK_EPITHELIAL_MESENCHYMAL_TRANSITION.tsv]

NAME	SYMBOL	RANK IN GENE LIST	RANK METRIC SCORE	RUNNING ES	CORE ENRICHMENT
row_0	Ecm1	27	5.794078350067139	0.049555615	Yes
row_1	Spp1	69	4.139118194580078	0.08038285	Yes
row_2	Cxcl5	101	3.6849019527435303	0.10898596	Yes
row_3	Gja1	151	3.005772829055786	0.12732208	Yes
row_4	Pthlh	152	3.0004491806030273	0.15592974	Yes
row_5	Htra1	183	2.727623224258423	0.17561638	Yes
row_6	Tnc	191	2.671527862548828	0.19961335	Yes
row_7	Gas1	249	2.3121089935302734	0.20965049	Yes
row_8	Vim	302	2.1047701835632324	0.21876405	Yes
row_9	Sntb1	307	2.0648703575134277	0.23760884	Yes
row_10	Tpm2	308	2.054321050643921	0.25719568	Yes
row_11	Aplp1	314	2.028148889541626	0.2754797	Yes
row_12	Matn2	316	2.0218141078948975	0.29454595	Yes
row_13	Cxcl15	326	1.9799610376358032	0.31152788	Yes
row_14	Cd44	329	1.9759340286254883	0.329946	Yes
row_15	Lgals1	400	1.6844379901885986	0.3312601	Yes
row_16	Igfbp2	408	1.6675715446472168	0.34568486	Yes
row_17	Dst	434	1.595750093460083	0.355633	Yes
row_18	Itga5	446	1.5600448846817017	0.36818993	Yes
row_19	Tgfbi	502	1.4433257579803467	0.370365	Yes
row_20	Pmp22	517	1.3996870517730713	0.38076103	Yes
row_21	Emp3	537	1.364911675453186	0.3897722	Yes
row_22	Capg	574	1.2634958028793335	0.39423522	Yes
row_23	Sat1	614	1.1801872253417969	0.39727193	Yes
row_24	Gpc1	623	1.1669764518737793	0.40671316	Yes
row_25	Cadm1	633	1.1255391836166382	0.41554865	Yes
row_26	Igfbp4	680	1.0335766077041626	0.4157129	Yes
row_27	Glipr1	687	1.0256720781326294	0.4242282	Yes
row_28	Gadd45b	804	0.8623006343841553	0.40801325	No
row_29	Bmp1	903	0.7571622729301453	0.39458779	No
row_30	Flna	905	0.7552470564842224	0.401578	No
row_31	Tgfb1	940	0.7176825404167175	0.4012583	No
row_32	Col4a1	975	0.6820927858352661	0.40059927	No
row_33	Dab2	1031	0.6231649518013	0.39495453	No
row_34	Col3a1	1034	0.6187030076980591	0.40043223	No
row_35	Slc6a8	1042	0.6113036274909973	0.40478605	No
row_36	Serpine1	1049	0.6100000143051147	0.40933812	No
row_37	Col5a2	1080	0.5732284784317017	0.40848377	No
row_38	Anpep	1162	0.5043854117393494	0.39622942	No
row_39	Tpm1	1262	-0.514467179775238	0.3802793	No
row_40	Itgb5	1316	-0.5204742550849915	0.37407678	No
row_41	Itgb1	1391	-0.5308902263641357	0.36354974	No
row_42	Timp3	1480	-0.5480008721351624	0.35023662	No
row_43	Slit3	1568	-0.5625273585319519	0.33727264	No
row_44	Bgn	1714	-0.5835893154144287	0.31229126	No
row_45	Fuca1	1814	-0.6030924916267395	0.29718614	No
row_46	Pdlim4	1851	-0.6101900935173035	0.29542023	No
row_47	Pfn2	2014	-0.6380783915519714	0.26737717	No
row_48	Col6a3	2117	-0.6566591262817383	0.2521508	No
row_49	Sdc4	2418	-0.7095036506652832	0.19571772	No
row_50	Pvr	2520	-0.7308431267738342	0.18140933	No
row_51	Col16a1	2564	-0.740090012550354	0.17940733	No
row_52	Lamc1	2789	-0.7884851694107056	0.13973741	No
row_53	Mmp2	2903	-0.8142081499099731	0.12369594	No
row_54	Fgf2	2942	-0.8230773210525513	0.12353849	No
row_55	Tgm2	2996	-0.839097797870636	0.12037389	No
row_56	Tgfbr3	3149	-0.8845903277397156	0.09678776	No
row_57	Thbs1	3344	-0.9445730447769165	0.064925835	No
row_58	Pcolce	3494	-0.9945763349533081	0.04302034	No
row_59	Nt5e	3535	-1.0101451873779297	0.044225156	No
row_60	Eln	3761	-1.1073530912399292	0.0073848176	No
row_61	Lamc2	3814	-1.1362583637237549	0.0072641424	No
row_62	Ccn2	3829	-1.1427654027938843	0.015210564	No
row_63	Cdh11	3879	-1.1707124710083008	0.016050369	No
row_64	Dcn	3919	-1.1963684558868408	0.019241383	No
row_65	Serpine2	3936	-1.205466628074646	0.027364308	No
row_66	Qsox1	3954	-1.2170305252075195	0.03538683	No
row_67	Tnfrsf12a	4008	-1.2542082071304321	0.036180083	No
row_68	Mgp	4278	-1.4843425750732422	-0.006334876	No
row_69	Basp1	4338	-1.5499775409698486	-0.003985577	No
row_70	Wnt5a	4348	-1.5736356973648071	0.009122259	No
row_71	Areg	4558	-1.9365023374557495	-0.01644204	No
row_72	Cdh6	4793	-3.096193552017212	-0.03621579	No
row_73	Sgcd	4820	-4.372866153717041	-1.063745E-8	No
