# Supplementary material for: TMPRSS11B promotes an acidified microenvironment and immune suppression in squamous lung cancer
Source: EMBO Rep. 2025 Nov 10;26(24):6346–79. doi: 10.1038/s44319-025-00631-1 (PMC12714794; doi:10.1038/s44319-025-00631-1)
Supplement: Supplementary file 14 — Figure EV2 Source Data [file 44319_2025_631_MOESM14_ESM.zip › Figure EV2/EV2D-E/GSEA_Broad Institute_Mh_T11b-high LUSC vs LUAD/HALLMARK_ESTROGEN_RESPONSE_EARLY.tsv]

NAME	SYMBOL	RANK IN GENE LIST	RANK METRIC SCORE	RUNNING ES	CORE ENRICHMENT
row_0	Krt13	0	7.531386852264404	0.052996192	Yes
row_1	Klk10	6	6.990361213684082	0.10112714	Yes
row_2	Mreg	72	4.109100341796875	0.11628508	Yes
row_3	Car12	95	3.7432005405426025	0.13796881	Yes
row_4	Aqp3	96	3.7232375144958496	0.16416816	Yes
row_5	Zfp185	127	3.303212881088257	0.18106271	Yes
row_6	Foxc1	146	3.072444438934326	0.19887309	Yes
row_7	Gja1	151	3.005772829055786	0.21917728	Yes
row_8	Anxa9	209	2.516249656677246	0.22481991	Yes
row_9	P2ry2	224	2.4190242290496826	0.23887892	Yes
row_10	Sult2b1	282	2.172295331954956	0.24210125	Yes
row_11	Cyp26b1	292	2.1225571632385254	0.25513232	Yes
row_12	Cd44	329	1.9759340286254883	0.26141733	Yes
row_13	Tiam1	334	1.949352741241455	0.27428782	Yes
row_14	Tubb2b	422	1.62107253074646	0.26728213	Yes
row_15	Klf4	448	1.555465579032898	0.2729365	Yes
row_16	Rapgefl1	463	1.527138113975525	0.28071955	Yes
row_17	Gla	482	1.4916760921478271	0.2874065	Yes
row_18	Hr	505	1.433139681816101	0.29283503	Yes
row_19	Clic3	519	1.3944039344787598	0.2998957	Yes
row_20	Rab31	571	1.2654361724853516	0.29800656	Yes
row_21	Endod1	595	1.2118942737579346	0.3016666	Yes
row_22	Tpbg	632	1.133359670639038	0.30202267	Yes
row_23	Slc39a6	634	1.1222472190856934	0.30970797	Yes
row_24	Igfbp4	680	1.0335766077041626	0.30745715	Yes
row_25	Celsr2	721	0.9809451103210449	0.30589417	Yes
row_26	Blvrb	731	0.9623467326164246	0.31076115	Yes
row_27	Rrp12	753	0.9267145395278931	0.31283772	Yes
row_28	Ccn5	784	0.8831590414047241	0.31270304	No
row_29	Sh3bp5	856	0.8107919692993164	0.30338192	No
row_30	Elovl5	882	0.7810774445533752	0.3035871	No
row_31	Elf3	1051	0.6087203621864319	0.27231494	No
row_32	Fasn	1054	0.6063281893730164	0.2761582	No
row_33	Wfs1	1079	0.5735829472541809	0.275115	No
row_34	Kdm4b	1306	-0.5193741321563721	0.230939	No
row_35	Plaat3	1505	-0.551872968673706	0.1929176	No
row_36	Chpt1	1556	-0.5612034201622009	0.18628462	No
row_37	Tmem164	1726	-0.5877640247344971	0.15465334	No
row_38	Amfr	1749	-0.5915816426277161	0.15416005	No
row_39	Inpp5f	1783	-0.5974070429801941	0.1513797	No
row_40	Esrp2	1884	-0.6164156198501587	0.13455322	No
row_41	Med24	1888	-0.6168384552001953	0.13825881	No
row_42	Frk	1903	-0.6189098358154297	0.13965094	No
row_43	Itpk1	2025	-0.6395019292831421	0.11854246	No
row_44	Il6st	2082	-0.6499391198158264	0.11126405	No
row_45	Snx24	2289	-0.686024010181427	0.072493516	No
row_46	Ugcg	2587	-0.7444407343864441	0.014874784	No
row_47	Syngr1	2596	-0.746503472328186	0.018434592	No
row_48	Slc26a2	2768	-0.7842795848846436	-0.012237136	No
row_49	Jak2	2891	-0.8126775026321411	-0.032338668	No
row_50	Add3	2899	-0.8135017156600952	-0.02809577	No
row_51	Tgm2	2996	-0.839097797870636	-0.042508744	No
row_52	Lrig1	3028	-0.8493607640266418	-0.043092884	No
row_53	Adcy9	3086	-0.8664278984069824	-0.049059574	No
row_54	Inhbb	3105	-0.8719342947006226	-0.046733547	No
row_55	Akap1	3110	-0.8744608163833618	-0.04142678	No
row_56	Slc19a2	3267	-0.9199014902114868	-0.067969576	No
row_57	Cant1	3316	-0.9359205365180969	-0.0715425	No
row_58	Fkbp4	3332	-0.9400688409805298	-0.068102114	No
row_59	Elf1	3360	-0.949942946434021	-0.06713192	No
row_60	Papss2	3416	-0.9685760736465454	-0.071956545	No
row_61	Fhl2	3508	-0.9997371435165405	-0.08418094	No
row_62	Rara	3514	-1.0027331113815308	-0.078183204	No
row_63	Fos	3575	-1.023224949836731	-0.08368148	No
row_64	Ptges	3605	-1.0347192287445068	-0.08253802	No
row_65	Abhd2	3632	-1.0442897081375122	-0.080692306	No
row_66	Slc37a1	3641	-1.048464059829712	-0.075007685	No
row_67	Krt15	3685	-1.07083261013031	-0.076573074	No
row_68	Retreg1	3700	-1.0796340703964233	-0.07193897	No
row_69	Tmprss3	3836	-1.1488831043243408	-0.09242604	No
row_70	Bag1	3870	-1.164937973022461	-0.09121283	No
row_71	Celsr1	3907	-1.1889493465423584	-0.09046558	No
row_72	Myof	3964	-1.222532033920288	-0.09371483	No
row_73	Bcl2	3987	-1.2386378049850464	-0.08965498	No
row_74	B4galt1	3994	-1.2439000606536865	-0.08217186	No
row_75	Xbp1	3997	-1.2457609176635742	-0.07382908	No
row_76	Asb13	4005	-1.2509161233901978	-0.066508226	No
row_77	Tob1	4038	-1.2726964950561523	-0.06432512	No
row_78	Deptor	4082	-1.3144692182540894	-0.064176105	No
row_79	Syt12	4086	-1.3162661790847778	-0.05554884	No
row_80	Ttc39a	4137	-1.361059308052063	-0.056553468	No
row_81	Ccnd1	4229	-1.443292260169983	-0.0656567	No
row_82	Ppif	4262	-1.4721448421478271	-0.062070128	No
row_83	Flnb	4329	-1.5406168699264526	-0.065197505	No
row_84	Tbc1d30	4359	-1.589411973953247	-0.06015084	No
row_85	Nav2	4458	-1.7532109022140503	-0.068554744	No
row_86	Krt8	4476	-1.778268814086914	-0.05963946	No
row_87	Nadsyn1	4491	-1.7960776090621948	-0.049963947	No
row_88	Krt19	4510	-1.8365012407302856	-0.040850542	No
row_89	Muc1	4556	-1.934914231300354	-0.03675892	No
row_90	Areg	4558	-1.9365023374557495	-0.023343952	No
row_91	Stc2	4564	-1.9485251903533936	-0.010690945	No
row_92	Prss23	4568	-1.9640698432922363	0.0024947263	No
row_93	Tff3	4571	-1.9659019708633423	0.01590493	No
row_94	Ovol2	4573	-1.9726368188858032	0.029574165	No
row_95	Sema3b	4798	-3.1960315704345703	0.004656307	No
