# Supplementary material for: TMPRSS11B promotes an acidified microenvironment and immune suppression in squamous lung cancer
Source: EMBO Rep. 2025 Nov 10;26(24):6346–79. doi: 10.1038/s44319-025-00631-1 (PMC12714794; doi:10.1038/s44319-025-00631-1)
Supplement: Supplementary file 14 — Figure EV2 Source Data [file 44319_2025_631_MOESM14_ESM.zip › Figure EV2/EV2D-E/GSEA_Broad Institute_Mh_T11b-high LUSC vs LUAD/HALLMARK_ESTROGEN_RESPONSE_LATE.tsv]

NAME	SYMBOL	RANK IN GENE LIST	RANK METRIC SCORE	RUNNING ES	CORE ENRICHMENT
row_0	Krt13	0	7.531386852264404	0.056203283	Yes
row_1	Klk10	6	6.990361213684082	0.10731362	Yes
row_2	Cpe	77	4.024044513702393	0.12256593	Yes
row_3	Klk11	90	3.8606326580047607	0.14884281	Yes
row_4	Car12	95	3.7432005405426025	0.17593218	Yes
row_5	S100a9	110	3.6243386268615723	0.2000235	Yes
row_6	Trim29	118	3.521204710006714	0.22482291	Yes
row_7	Foxc1	146	3.072444438934326	0.24205135	Yes
row_8	Anxa9	209	2.516249656677246	0.2477405	Yes
row_9	Ltf	264	2.2497050762176514	0.2531294	Yes
row_10	Sult2b1	282	2.172295331954956	0.26575148	Yes
row_11	Cyp26b1	292	2.1225571632385254	0.27969122	Yes
row_12	Perp	322	1.994371771812439	0.28845227	Yes
row_13	Cd44	329	1.9759340286254883	0.30193114	Yes
row_14	Tiam1	334	1.949352741241455	0.31563386	Yes
row_15	Ckb	372	1.7690157890319824	0.32102436	Yes
row_16	Klf4	448	1.555465579032898	0.31679928	Yes
row_17	Rapgefl1	463	1.527138113975525	0.32524014	Yes
row_18	Gla	482	1.4916760921478271	0.33257195	Yes
row_19	Hr	505	1.433139681816101	0.33862254	Yes
row_20	Clic3	519	1.3944039344787598	0.34628397	Yes
row_21	Pkp3	529	1.3748592138290405	0.354644	Yes
row_22	Rab31	571	1.2654361724853516	0.3554321	Yes
row_23	Tpbg	632	1.133359670639038	0.3512236	Yes
row_24	Igfbp4	680	1.0335766077041626	0.34901482	Yes
row_25	Celsr2	721	0.9809451103210449	0.347891	Yes
row_26	Blvrb	731	0.9623467326164246	0.3531726	Yes
row_27	Prkar2b	737	0.957584023475647	0.3592631	Yes
row_28	Ccn5	784	0.8831590414047241	0.3561429	No
row_29	Elovl5	882	0.7810774445533752	0.34149465	No
row_30	Wfs1	1079	0.5735829472541809	0.30439863	No
row_31	Sord	1146	0.5138552188873291	0.29430044	No
row_32	Car2	1171	-0.5004264116287231	0.2929684	No
row_33	Plxnb1	1212	-0.5071142315864563	0.2883086	No
row_34	Plaat3	1505	-0.551872968673706	0.23078457	No
row_35	Chpt1	1556	-0.5612034201622009	0.22441736	No
row_36	Ugdh	1692	-0.583285927772522	0.2002711	No
row_37	Amfr	1749	-0.5915816426277161	0.19286399	No
row_38	Snx10	1850	-0.61004239320755	0.17630604	No
row_39	Frk	1903	-0.6189098358154297	0.16994727	No
row_40	Itpk1	2025	-0.6395019292831421	0.14917599	No
row_41	Il6st	2082	-0.6499391198158264	0.14220434	No
row_42	Idh2	2529	-0.7330808639526367	0.05352258	No
row_43	Fabp5	2745	-0.7780223488807678	0.013941224	No
row_44	Slc26a2	2768	-0.7842795848846436	0.015149653	No
row_45	Jak2	2891	-0.8126775026321411	-0.0045404057	No
row_46	Add3	2899	-0.8135017156600952	5.2656134E-5	No
row_47	Unc13b	3058	-0.8571473360061646	-0.02690529	No
row_48	Isg20	3115	-0.8754320740699768	-0.03219417	No
row_49	Sgk1	3151	-0.8847195506095886	-0.032980558	No
row_50	Fkbp4	3332	-0.9400688409805298	-0.063963994	No
row_51	Rabep1	3345	-0.945054292678833	-0.059444733	No
row_52	Papss2	3416	-0.9685760736465454	-0.06699398	No
row_53	Lsr	3431	-0.9755609035491943	-0.06266928	No
row_54	Fos	3575	-1.023224949836731	-0.0852213	No
row_55	Ptges	3605	-1.0347192287445068	-0.08362168	No
row_56	Dnajc1	3626	-1.041871190071106	-0.08006876	No
row_57	Abhd2	3632	-1.0442897081375122	-0.07333122	No
row_58	Pdcd4	3741	-1.0993572473526	-0.08792646	No
row_59	Lamc2	3814	-1.1362583637237549	-0.09464658	No
row_60	Tmprss3	3836	-1.1488831043243408	-0.09050618	No
row_61	Bag1	3870	-1.164937973022461	-0.08877922	No
row_62	Myof	3964	-1.222532033920288	-0.0992887	No
row_63	Dcxr	3966	-1.2240132093429565	-0.09036556	No
row_64	Bcl2	3987	-1.2386378049850464	-0.085344255	No
row_65	Aldh3a2	3988	-1.2392702102661133	-0.07609615	No
row_66	Xbp1	3997	-1.2457609176635742	-0.06848844	No
row_67	Tob1	4038	-1.2726964950561523	-0.06743505	No
row_68	Tspan13	4111	-1.3362562656402588	-0.07266268	No
row_69	Ccnd1	4229	-1.443292260169983	-0.08659123	No
row_70	Dnajc12	4234	-1.44879150390625	-0.076623976	No
row_71	Ppif	4262	-1.4721448421478271	-0.07133785	No
row_72	St6galnac2	4289	-1.4940185546875	-0.065677375	No
row_73	Flnb	4329	-1.5406168699264526	-0.062413517	No
row_74	Cdh1	4436	-1.7155078649520874	-0.0719885	No
row_75	Krt19	4510	-1.8365012407302856	-0.07369413	No
row_76	Areg	4558	-1.9365023374557495	-0.0691648	No
row_77	Prss23	4568	-1.9640698432922363	-0.056407783	No
row_78	Tff3	4571	-1.9659019708633423	-0.042159367	No
row_79	Ovol2	4573	-1.9726368188858032	-0.027649587	No
row_80	Agr2	4671	-2.2647078037261963	-0.031226207	No
row_81	Hmgcs2	4714	-2.4347634315490723	-0.021923056	No
row_82	Homer2	4752	-2.683716058731079	-0.009706565	No
row_83	Sema3b	4798	-3.1960315704345703	0.0046442687	No
