# Supplementary material for: TMPRSS11B promotes an acidified microenvironment and immune suppression in squamous lung cancer
Source: EMBO Rep. 2025 Nov 10;26(24):6346–79. doi: 10.1038/s44319-025-00631-1 (PMC12714794; doi:10.1038/s44319-025-00631-1)
Supplement: Supplementary file 14 — Figure EV2 Source Data [file 44319_2025_631_MOESM14_ESM.zip › Figure EV2/EV2D-E/GSEA_Broad Institute_Mh_T11b-high LUSC vs LUAD/HALLMARK_G2M_CHECKPOINT.tsv]

NAME	SYMBOL	RANK IN GENE LIST	RANK METRIC SCORE	RUNNING ES	CORE ENRICHMENT
row_0	Ccna2	582	1.243382453918457	-0.09761532	Yes
row_1	Cenpa	604	1.1929925680160522	-0.07837261	Yes
row_2	Cks2	729	0.9673761129379272	-0.085242055	Yes
row_3	Mki67	758	0.9218062162399292	-0.07284698	Yes
row_4	Hif1a	810	0.8568029403686523	-0.06657271	Yes
row_5	Cdk1	820	0.8424779772758484	-0.051758945	Yes
row_6	Map3k20	873	0.7982309460639954	-0.046856117	Yes
row_7	Nusap1	907	0.7520626783370972	-0.03887711	Yes
row_8	Incenp	937	0.7181780934333801	-0.030729625	Yes
row_9	Tgfb1	940	0.7176825404167175	-0.016919699	Yes
row_10	Racgap1	968	0.6891735196113586	-0.008927143	Yes
row_11	Mad2l1	1028	0.6243094801902771	-0.008943392	Yes
row_12	Rbl1	1084	0.5687171816825867	-0.00922158	Yes
row_13	Mcm5	1087	0.5669945478439331	0.0016005302	Yes
row_14	Stmn1	1124	0.535702109336853	0.0046593216	Yes
row_15	Smc4	1134	0.5234740972518921	0.013147928	Yes
row_16	Smc1a	1189	-0.5033305883407593	0.011783349	Yes
row_17	Ilf3	1356	-0.5271428227424622	-0.012638496	Yes
row_18	Srsf1	1410	-0.5333876013755798	-0.013197025	Yes
row_19	Abl1	1424	-0.5357652902603149	-0.005305048	Yes
row_20	Cbx1	1451	-0.5409942269325256	-4.0484927E-5	Yes
row_21	Dtymk	1507	-0.5519320964813232	-6.514846E-4	Yes
row_22	Cul5	1508	-0.5520349740982056	0.010294178	Yes
row_23	Cul3	1541	-0.5590384006500244	0.014656013	Yes
row_24	Hira	1569	-0.5628218054771423	0.020143285	Yes
row_25	Mnat1	1645	-0.5750182867050171	0.015788356	Yes
row_26	Rad21	1806	-0.6014125347137451	-0.0059003774	Yes
row_27	Stag1	1807	-0.6015316247940063	0.0060266964	Yes
row_28	Srsf2	1865	-0.6130216717720032	0.0062068035	Yes
row_29	Orc5	1896	-0.6176374554634094	0.0121507	Yes
row_30	Atrx	1907	-0.6193142533302307	0.022329524	Yes
row_31	Slc7a1	1940	-0.6244805455207825	0.027988937	Yes
row_32	Ctcf	2004	-0.6369460821151733	0.02738291	Yes
row_33	Mtf2	2022	-0.6390877366065979	0.03648321	Yes
row_34	Pura	2145	-0.6617161631584167	0.023973363	Yes
row_35	Pds5b	2189	-0.6680663228034973	0.028186062	Yes
row_36	Amd1	2241	-0.6791251301765442	0.030937362	Yes
row_37	Sap30	2296	-0.6874573230743408	0.03322362	Yes
row_38	Prmt5	2299	-0.6880582571029663	0.046446163	Yes
row_39	Hnrnpd	2328	-0.6942314505577087	0.054328922	Yes
row_40	Numa1	2406	-0.7066683173179626	0.05216416	Yes
row_41	Uck2	2417	-0.7091094851493835	0.06412343	Yes
row_42	Ythdc1	2425	-0.7115709185600281	0.07676176	Yes
row_43	Arid4a	2439	-0.7154105305671692	0.08821571	Yes
row_44	Nup98	2501	-0.7279777526855469	0.08983481	Yes
row_45	Smarcc1	2624	-0.7527176141738892	0.07912932	Yes
row_46	Fancc	2721	-0.7712188959121704	0.074252866	Yes
row_47	Tent4a	2759	-0.7814307808876038	0.08197384	Yes
row_48	Prpf4b	2930	-0.8203251361846924	0.06252483	Yes
row_49	Kif5b	2964	-0.830428957939148	0.07205767	Yes
row_50	Lig3	3109	-0.8744208812713623	0.05914345	Yes
row_51	Cul1	3334	-0.9408379197120667	0.030739412	Yes
row_52	Efna5	3690	-1.0728495121002197	-0.022568129	Yes
row_53	Tle3	3809	-1.1329224109649658	-0.024894638	Yes
row_54	Smad3	3903	-1.1835438013076782	-0.020965334	Yes
row_55	Cdc25a	4011	-1.254785180091858	-0.018564643	Yes
row_56	Kif23	4104	-1.3321659564971924	-0.011478397	Yes
row_57	Ccnd1	4229	-1.443292260169983	-0.008911447	Yes
row_58	Slc38a1	4384	-1.623194694519043	-0.009079941	Yes
row_59	Slc12a2	4688	-2.338682174682617	-0.026364382	Yes
row_60	Dmd	4759	-2.717663288116455	0.0128151355	Yes
