# Supplementary material for: TMPRSS11B promotes an acidified microenvironment and immune suppression in squamous lung cancer
Source: EMBO Rep. 2025 Nov 10;26(24):6346–79. doi: 10.1038/s44319-025-00631-1 (PMC12714794; doi:10.1038/s44319-025-00631-1)
Supplement: Supplementary file 14 — Figure EV2 Source Data [file 44319_2025_631_MOESM14_ESM.zip › Figure EV2/EV2D-E/GSEA_Broad Institute_Mh_T11b-high LUSC vs LUAD/HALLMARK_HYPOXIA.tsv]

NAME	SYMBOL	RANK IN GENE LIST	RANK METRIC SCORE	RUNNING ES	CORE ENRICHMENT
row_0	Pkp1	57	4.35814905166626	0.035235453	Yes
row_1	Car12	95	3.7432005405426025	0.06801955	Yes
row_2	Tmem45a	104	3.662810802459717	0.10604505	Yes
row_3	Hmox1	144	3.1024680137634277	0.1314608	Yes
row_4	Sult2b1	282	2.172295331954956	0.12613404	Yes
row_5	Pim1	319	2.0113155841827393	0.14035198	Yes
row_6	Mif	323	1.9909502267837524	0.1613053	Yes
row_7	Dusp1	339	1.922605037689209	0.17898811	Yes
row_8	S100a4	353	1.8670395612716675	0.19649006	Yes
row_9	Hk2	428	1.6170436143875122	0.19842325	Yes
row_10	Tgfbi	502	1.4433257579803467	0.19868378	Yes
row_11	Plin2	507	1.4312291145324707	0.21335787	Yes
row_12	Cited2	522	1.3911103010177612	0.22548905	Yes
row_13	Ppp1r15a	543	1.344863772392273	0.23585409	Yes
row_14	Sdc3	550	1.3347452878952026	0.24906051	Yes
row_15	Prdx5	601	1.1977466344833374	0.25150675	Yes
row_16	Gpc1	623	1.1669764518737793	0.25973234	Yes
row_17	Tpbg	632	1.133359670639038	0.27033377	Yes
row_18	Atf3	643	1.106373906135559	0.28022105	Yes
row_19	Ndrg1	681	1.0333290100097656	0.28362498	Yes
row_20	Ndst1	773	0.9054028987884521	0.27425915	Yes
row_21	Ccn5	784	0.8831590414047241	0.28172633	Yes
row_22	Ccng2	808	0.8589364290237427	0.2861906	Yes
row_23	Wsb1	827	0.8384329676628113	0.29148656	Yes
row_24	Fam162a	858	0.8098422288894653	0.29394302	Yes
row_25	Cdkn1a	861	0.8077004551887512	0.30227843	Yes
row_26	Ets1	863	0.8070974946022034	0.3108181	Yes
row_27	Ier3	967	0.6908747553825378	0.29659688	No
row_28	Pgk1	1029	0.6241614818572998	0.29050562	No
row_29	Ddit3	1038	0.6157854199409485	0.29549557	No
row_30	Maff	1047	0.6103463172912598	0.30042654	No
row_31	Serpine1	1049	0.6100000143051147	0.3068293	No
row_32	Tgfb3	1153	0.5093386173248291	0.29063988	No
row_33	Ndst2	1336	-0.5228979587554932	0.25794485	No
row_34	Selenbp1	1398	-0.5320054292678833	0.25085443	No
row_35	Hdlbp	1479	-0.5479676127433777	0.23993205	No
row_36	Gaa	1605	-0.5694063305854797	0.21975642	No
row_37	Mt1	1658	-0.5760812163352966	0.21504103	No
row_38	Bgn	1714	-0.5835893154144287	0.20977466	No
row_39	F3	1925	-0.6221935153007507	0.17225398	No
row_40	Pnrc1	1935	-0.6236505508422852	0.1771184	No
row_41	Pdgfb	2026	-0.6396064758300781	0.16508162	No
row_42	Grhpr	2089	-0.6519423127174377	0.15908077	No
row_43	Ugp2	2112	-0.6555648446083069	0.16155091	No
row_44	Noct	2171	-0.6650800108909607	0.15653567	No
row_45	Sap30	2296	-0.6874573230743408	0.13785075	No
row_46	Errfi1	2313	-0.6902979016304016	0.1419622	No
row_47	Klhl24	2386	-0.7035801410675049	0.13441329	No
row_48	Sdc4	2418	-0.7095036506652832	0.13557108	No
row_49	Aldoc	2488	-0.7259235978126526	0.12889679	No
row_50	Ilvbl	2750	-0.7795513272285461	0.08233175	No
row_51	Gys1	2921	-0.8177511692047119	0.055362985	No
row_52	Tgm2	2996	-0.839097797870636	0.048861753	No
row_53	Nr3c1	2997	-0.8394339680671692	0.057962812	No
row_54	B3galt6	3022	-0.8463203310966492	0.062079515	No
row_55	Isg20	3115	-0.8754320740699768	0.052177947	No
row_56	Zfp292	3193	-0.8969464302062988	0.045671526	No
row_57	Casp6	3257	-0.9174033999443054	0.04233799	No
row_58	Klf7	3489	-0.9929701685905457	0.004410593	No
row_59	Prkca	3544	-1.012970209121704	0.004010319	No
row_60	Fos	3575	-1.023224949836731	0.0087802475	No
row_61	Galk1	3646	-1.0512253046035767	0.0054220497	No
row_62	Pgm2	3654	-1.0566173791885376	0.015402245	No
row_63	Cavin1	3689	-1.0726556777954102	0.019864926	No
row_64	Ccn2	3829	-1.1427654027938843	0.0029545096	No
row_65	Dcn	3919	-1.1963684558868408	-0.0028351191	No
row_66	Eno3	3938	-1.2073179483413696	0.0064602396	No
row_67	Slc25a1	3974	-1.2278785705566406	0.01239504	No
row_68	Bcl2	3987	-1.2386378049850464	0.02329472	No
row_69	Kdelr3	4089	-1.3176259994506836	0.016290244	No
row_70	Ackr3	4187	-1.3974453210830688	0.01099433	No
row_71	Ankzf1	4201	-1.4104492664337158	0.023545982	No
row_72	Nedd4l	4292	-1.4972461462020874	0.020807648	No
row_73	Csrp2	4490	-1.7938529253005981	-0.0012697105	No
row_74	Stc2	4564	-1.9485251903533936	0.0044681537	No
row_75	Pam	4623	-2.098529100418091	0.014994234	No
row_76	Hs3st1	4710	-2.4277162551879883	0.023187136	No
