# Supplementary material for: TMPRSS11B promotes an acidified microenvironment and immune suppression in squamous lung cancer
Source: EMBO Rep. 2025 Nov 10;26(24):6346–79. doi: 10.1038/s44319-025-00631-1 (PMC12714794; doi:10.1038/s44319-025-00631-1)
Supplement: Supplementary file 14 — Figure EV2 Source Data [file 44319_2025_631_MOESM14_ESM.zip › Figure EV2/EV2D-E/GSEA_Broad Institute_Mh_T11b-high LUSC vs LUAD/HALLMARK_IL2_STAT5_SIGNALING.tsv]

NAME	SYMBOL	RANK IN GENE LIST	RANK METRIC SCORE	RUNNING ES	CORE ENRICHMENT
row_0	Ecm1	27	5.794078350067139	0.0468566	Yes
row_1	Il1r2	32	5.303426742553711	0.09411619	Yes
row_2	Spp1	69	4.139118194580078	0.12406267	Yes
row_3	Emp1	79	4.0073347091674805	0.15851125	Yes
row_4	Hopx	134	3.2437944412231445	0.17653862	Yes
row_5	Plpp1	136	3.2082278728485107	0.20542717	Yes
row_6	Mxd1	163	2.891758918762207	0.22616988	Yes
row_7	Aplp1	314	2.028148889541626	0.21291354	Yes
row_8	Pim1	319	2.0113155841827393	0.23031272	Yes
row_9	Cd44	329	1.9759340286254883	0.2463359	Yes
row_10	Tiam1	334	1.949352741241455	0.26317304	Yes
row_11	Gsto1	397	1.7005360126495361	0.26551446	Yes
row_12	Hk2	428	1.6170436143875122	0.2738511	Yes
row_13	Slc39a8	430	1.6071583032608032	0.28821746	Yes
row_14	Tnfrsf1b	443	1.5660626888275146	0.29988995	Yes
row_15	Gpr65	478	1.4976340532302856	0.30629942	Yes
row_16	Ctsz	493	1.4627196788787842	0.3166125	Yes
row_17	Plin2	507	1.4312291145324707	0.32685098	Yes
row_18	Ager	573	1.2638888359069824	0.32459885	Yes
row_19	Capg	574	1.2634958028793335	0.33605912	Yes
row_20	Fah	583	1.2361418008804321	0.34558317	Yes
row_21	Ndrg1	681	1.0333290100097656	0.33448732	No
row_22	Phlda1	766	0.9081060290336609	0.32499886	No
row_23	Gbp3	801	0.8655542731285095	0.3256752	No
row_24	Gadd45b	804	0.8623006343841553	0.33307448	No
row_25	Prnp	806	0.8595945239067078	0.34066024	No
row_26	Il3ra	859	0.8082643151283264	0.33701867	No
row_27	Adam19	933	0.7199056148529053	0.3281443	No
row_28	Dennd5a	936	0.7190799117088318	0.33424455	No
row_29	Ckap4	985	0.6676796674728394	0.33017188	No
row_30	Fgl2	1019	0.6336725950241089	0.32895598	No
row_31	Maff	1047	0.6103463172912598	0.3287946	No
row_32	Ahnak	1090	0.565001904964447	0.3250567	No
row_33	Pnp	1110	0.5457446575164795	0.3259975	No
row_34	Hipk2	1145	0.5162497758865356	0.32350552	No
row_35	Ifngr1	1155	0.508608341217041	0.32621962	No
row_36	Car2	1171	-0.5004264116287231	0.32759342	No
row_37	Anxa4	1225	-0.5087966322898865	0.32102454	No
row_38	Cdc42se2	1251	-0.512681245803833	0.32039934	No
row_39	Casp3	1261	-0.5144365429878235	0.3231663	No
row_40	Swap70	1289	-0.5176975727081299	0.32216457	No
row_41	Socs2	1448	-0.5406416058540344	0.29372796	No
row_42	Il4ra	1455	-0.5415971279144287	0.29737434	No
row_43	Ptrh2	1845	-0.6086287498474121	0.22080995	No
row_44	Eef1akmt1	1880	-0.6159745454788208	0.21922252	No
row_45	Spred2	1893	-0.6175016164779663	0.22229125	No
row_46	Enpp1	2011	-0.6378863453865051	0.20338832	No
row_47	Pou2f1	2355	-0.6982216835021973	0.13734326	No
row_48	Map6	2390	-0.704140305519104	0.13655551	No
row_49	Uck2	2417	-0.7091094851493835	0.13750096	No
row_50	Nfkbiz	2566	-0.7401129603385925	0.11298378	No
row_51	P2rx4	2770	-0.7847785949707031	0.07726591	No
row_52	Ttc39b	2878	-0.809625506401062	0.062030848	No
row_53	Tgm2	2996	-0.839097797870636	0.044952963	No
row_54	Lrig1	3028	-0.8493607640266418	0.04611545	No
row_55	Ncoa3	3037	-0.8511213064193726	0.05214725	No
row_56	S100a1	3077	-0.8638815879821777	0.051753327	No
row_57	Dcps	3130	-0.8793354034423828	0.04875638	No
row_58	Lclat1	3199	-0.8974990248680115	0.042547945	No
row_59	Wls	3401	-0.961086630821228	0.008851273	No
row_60	Slc1a5	3499	-0.9965901374816895	-0.0025778136	No
row_61	Nt5e	3535	-1.0101451873779297	-8.0102263E-4	No
row_62	Sh3bgrl2	3772	-1.110745906829834	-0.040525764	No
row_63	Traf1	3786	-1.119338870048523	-0.033116225	No
row_64	Pdcd2l	3851	-1.1575219631195068	-0.036122117	No
row_65	Galm	3869	-1.1649280786514282	-0.02914313	No
row_66	Ptch1	3920	-1.1967203617095947	-0.028839273	No
row_67	Eno3	3938	-1.2073179483413696	-0.021475798	No
row_68	Serpinb6a	3957	-1.2193636894226074	-0.014214077	No
row_69	Bcl2	3987	-1.2386378049850464	-0.009098701	No
row_70	Xbp1	3997	-1.2457609176635742	3.015832E-4	No
row_71	Etv4	4030	-1.2682772874832153	0.0050527537	No
row_72	Bmp2	4098	-1.3223484754562378	0.002908841	No
row_73	Tnfrsf21	4266	-1.4750791788101196	-0.018951256	No
row_74	Amacr	4274	-1.48200261592865	-0.00698616	No
row_75	Alcam	4291	-1.495877742767334	0.0032056537	No
row_76	Umps	4447	-1.740525722503662	-0.013714586	No
row_77	Rabgap1l	4459	-1.7537422180175781	-1.2879146E-4	No
row_78	Etfbkmt	4483	-1.782374620437622	0.0111845285	No
row_79	Muc1	4556	-1.934914231300354	0.013541693	No
row_80	Ccnd2	4672	-2.2652361392974854	0.009821332	No
row_81	Plagl1	4687	-2.3370676040649414	0.028065015	No
