# Supplementary material for: TMPRSS11B promotes an acidified microenvironment and immune suppression in squamous lung cancer
Source: EMBO Rep. 2025 Nov 10;26(24):6346–79. doi: 10.1038/s44319-025-00631-1 (PMC12714794; doi:10.1038/s44319-025-00631-1)
Supplement: Supplementary file 14 — Figure EV2 Source Data [file 44319_2025_631_MOESM14_ESM.zip › Figure EV2/EV2D-E/GSEA_Broad Institute_Mh_T11b-high LUSC vs LUAD/HALLMARK_IL6_JAK_STAT3_SIGNALING.tsv]

NAME	SYMBOL	RANK IN GENE LIST	RANK METRIC SCORE	RUNNING ES	CORE ENRICHMENT
row_0	Il1r2	32	5.303426742553711	0.11076523	Yes
row_1	Csf3r	124	3.373124837875366	0.1664784	Yes
row_2	Hmox1	144	3.1024680137634277	0.23121683	Yes
row_3	Cd36	199	2.5672147274017334	0.2768017	Yes
row_4	Il1b	240	2.3511602878570557	0.32052255	Yes
row_5	Csf2ra	299	2.1078760623931885	0.35510138	Yes
row_6	Pim1	319	2.0113155841827393	0.3956771	Yes
row_7	Crlf2	325	1.9838495254516602	0.43856493	Yes
row_8	Cd44	329	1.9759340286254883	0.48169467	Yes
row_9	Tnf	391	1.7219634056091309	0.50710195	Yes
row_10	Tnfrsf1b	443	1.5660626888275146	0.5311429	Yes
row_11	Irf1	508	1.4293582439422607	0.5494449	Yes
row_12	Il2rg	648	1.0913138389587402	0.54461664	No
row_13	Il3ra	859	0.8082643151283264	0.51871026	No
row_14	Tgfb1	940	0.7176825404167175	0.51791525	No
row_15	Il1r1	1040	0.6144301295280457	0.5108705	No
row_16	Bak1	1066	0.5901361703872681	0.5187237	No
row_17	Ptpn1	1126	0.5341338515281677	0.5182447	No
row_18	Ifngr1	1155	0.508608341217041	0.5236668	No
row_19	Stat3	1393	-0.5313682556152344	0.48599672	No
row_20	Il4ra	1455	-0.5415971279144287	0.4852657	No
row_21	Il6st	2082	-0.6499391198158264	0.36907822	No
row_22	Socs3	2116	-0.6565520167350769	0.37673345	No
row_23	Tnfrsf12a	4008	-1.2542082071304321	0.010055503	No
row_24	Tnfrsf21	4266	-1.4750791788101196	-0.010888698	No
row_25	Tlr2	4716	-2.444685459136963	-0.05041179	No
row_26	Reg1	4802	-3.2467620372772217	0.0037547215	No
