# Supplementary material for: TMPRSS11B promotes an acidified microenvironment and immune suppression in squamous lung cancer
Source: EMBO Rep. 2025 Nov 10;26(24):6346–79. doi: 10.1038/s44319-025-00631-1 (PMC12714794; doi:10.1038/s44319-025-00631-1)
Supplement: Supplementary file 14 — Figure EV2 Source Data [file 44319_2025_631_MOESM14_ESM.zip › Figure EV2/EV2D-E/GSEA_Broad Institute_Mh_T11b-high LUSC vs LUAD/HALLMARK_INFLAMMATORY_RESPONSE.tsv]

NAME	SYMBOL	RANK IN GENE LIST	RANK METRIC SCORE	RUNNING ES	CORE ENRICHMENT
row_0	Cxcl5	101	3.6849019527435303	0.016633201	Yes
row_1	Il1a	119	3.496669292449951	0.04900082	Yes
row_2	Csf3r	124	3.373124837875366	0.082833014	Yes
row_3	Gna15	161	2.91347599029541	0.10520914	Yes
row_4	Mxd1	163	2.891758918762207	0.13472424	Yes
row_5	Abca1	172	2.809450387954712	0.16192083	Yes
row_6	Cybb	173	2.8047313690185547	0.1907517	Yes
row_7	Msr1	196	2.586639165878296	0.21271303	Yes
row_8	C3ar1	205	2.530904531478882	0.23704635	Yes
row_9	P2ry2	224	2.4190242290496826	0.2581261	Yes
row_10	Il1b	240	2.3511602878570557	0.2791393	Yes
row_11	Ptafr	284	2.1589739322662354	0.29228717	Yes
row_12	Cxcl15	326	1.9799610376358032	0.3040156	Yes
row_13	Rgs1	350	1.873571753501892	0.3184367	Yes
row_14	Pdpn	369	1.7876132726669312	0.33302596	Yes
row_15	Lcp2	403	1.6759064197540283	0.3433117	Yes
row_16	Ifitm1	427	1.6187670230865479	0.3551136	Yes
row_17	Itgb8	440	1.5726321935653687	0.36875507	Yes
row_18	Tnfrsf1b	443	1.5660626888275146	0.3844325	Yes
row_19	Itga5	446	1.5600448846817017	0.40004808	Yes
row_20	Lamp3	497	1.4534001350402832	0.40447065	Yes
row_21	Irf1	508	1.4293582439422607	0.41706005	Yes
row_22	Emp3	537	1.364911675453186	0.42520073	Yes
row_23	Irf7	617	1.174226999282837	0.42065343	Yes
row_24	Tpbg	632	1.133359670639038	0.42935878	Yes
row_25	Hbegf	684	1.0293515920639038	0.42921206	Yes
row_26	Slc31a2	706	0.9961383938789368	0.4350344	Yes
row_27	Rnf144b	732	0.9621246457099915	0.4396657	Yes
row_28	Lyn	805	0.8612461686134338	0.43337363	Yes
row_29	Hif1a	810	0.8568029403686523	0.4413396	Yes
row_30	Cdkn1a	861	0.8077004551887512	0.43912482	Yes
row_31	Nfkbia	887	0.7716875076293945	0.44179854	Yes
row_32	Sema4d	912	0.7486493587493896	0.44444582	Yes
row_33	Slc11a2	934	0.7195333242416382	0.44742483	Yes
row_34	Rhog	961	0.6933181881904602	0.4490826	Yes
row_35	Nfkb1	972	0.6851127743721008	0.45402166	Yes
row_36	Kcnj2	980	0.6725530028343201	0.45946264	Yes
row_37	Met	988	0.6644412279129028	0.46482024	Yes
row_38	P2rx7	992	0.6606396436691284	0.47098014	Yes
row_39	Il1r1	1040	0.6144301295280457	0.46740967	Yes
row_40	Serpine1	1049	0.6100000143051147	0.4719973	Yes
row_41	Icam1	1070	0.5862470865249634	0.47381657	Yes
row_42	Irak2	1214	-0.5073146224021912	0.4489515	No
row_43	Il4ra	1455	-0.5415971279144287	0.40403497	No
row_44	Calcrl	1468	-0.5455662608146667	0.40711886	No
row_45	Sgms2	1510	-0.5524399280548096	0.40417328	No
row_46	Acvr2a	1588	-0.5648486614227295	0.39378268	No
row_47	F3	1925	-0.6221935153007507	0.32950112	No
row_48	Slc7a1	1940	-0.6244805455207825	0.3329755	No
row_49	Slc31a1	2381	-0.7016552686691284	0.24763443	No
row_50	Pvr	2520	-0.7308431267738342	0.22611885	No
row_51	Selenos	2616	-0.7518745064735413	0.21386446	No
row_52	Ly6e	2739	-0.7752938866615295	0.1961714	No
row_53	P2rx4	2770	-0.7847785949707031	0.19792795	No
row_54	Gabbr1	3169	-0.8901918530464172	0.12335958	No
row_55	Scn1b	3498	-0.9956492781639099	0.0645997	No
row_56	Cd82	3518	-1.004255771636963	0.07092618	No
row_57	Ptger4	3558	-1.0162453651428223	0.07316892	No
row_58	Sri	3726	-1.0915840864181519	0.049261402	No
row_59	Sphk1	3794	-1.1253929138183594	0.046736337	No
row_60	Btg2	4032	-1.268935203552246	0.009927434	No
row_61	Lpar1	4622	-2.09748911857605	-0.092407376	No
row_62	Hpn	4685	-2.329371452331543	-0.08150455	No
row_63	Tlr2	4716	-2.444685459136963	-0.06268521	No
row_64	Ereg	4731	-2.540581464767456	-0.03951452	No
row_65	Slc4a4	4737	-2.568283796310425	-0.014165927	No
row_66	Il18	4789	-3.0560624599456787	0.0065206583	No
