# Supplementary material for: TMPRSS11B promotes an acidified microenvironment and immune suppression in squamous lung cancer
Source: EMBO Rep. 2025 Nov 10;26(24):6346–79. doi: 10.1038/s44319-025-00631-1 (PMC12714794; doi:10.1038/s44319-025-00631-1)
Supplement: Supplementary file 14 — Figure EV2 Source Data [file 44319_2025_631_MOESM14_ESM.zip › Figure EV2/EV2D-E/GSEA_Broad Institute_Mh_T11b-high LUSC vs LUAD/HALLMARK_INTERFERON_GAMMA_RESPONSE.tsv]

NAME	SYMBOL	RANK IN GENE LIST	RANK METRIC SCORE	RUNNING ES	CORE ENRICHMENT
row_0	Tnfaip2	83	3.933353900909424	0.04351277	Yes
row_1	Cd274	213	2.480844497680664	0.05484738	Yes
row_2	Slamf7	257	2.2896573543548584	0.08129389	Yes
row_3	Pim1	319	2.0113155841827393	0.0996437	Yes
row_4	Eif4e3	385	1.7386422157287598	0.11292707	Yes
row_5	Irf5	394	1.709017038345337	0.13773115	Yes
row_6	Lcp2	403	1.6759064197540283	0.1620221	Yes
row_7	Irf1	508	1.4293582439422607	0.16231562	Yes
row_8	Oasl1	567	1.2901419401168823	0.17011958	Yes
row_9	Samhd1	599	1.2007923126220703	0.1822135	Yes
row_10	Irf7	617	1.174226999282837	0.19683813	Yes
row_11	Trim25	627	1.1486945152282715	0.21274844	Yes
row_12	Ifit3	703	1.0034698247909546	0.21253677	Yes
row_13	B2m	794	0.8757144212722778	0.20719263	Yes
row_14	Gbp3	801	0.8655542731285095	0.21934551	Yes
row_15	Hif1a	810	0.8568029403686523	0.23094241	Yes
row_16	Cd74	811	0.8564395904541016	0.24421507	Yes
row_17	Cdkn1a	861	0.8077004551887512	0.24643394	Yes
row_18	Zbp1	870	0.7995244264602661	0.25714317	Yes
row_19	Nfkbia	887	0.7716875076293945	0.26573962	Yes
row_20	Parp12	909	0.7512056231498718	0.27296782	Yes
row_21	Nfkb1	972	0.6851127743721008	0.27055463	Yes
row_22	Casp1	1000	0.6489280462265015	0.27493674	Yes
row_23	Fgl2	1019	0.6336725950241089	0.28097397	Yes
row_24	Psmb8	1067	0.5894331336021423	0.28023058	Yes
row_25	Icam1	1070	0.5862470865249634	0.2888956	Yes
row_26	Cfh	1075	0.5779787302017212	0.29701212	Yes
row_27	Ciita	1094	0.5607243776321411	0.30191883	Yes
row_28	Nlrc5	1099	0.5549302101135254	0.30967817	Yes
row_29	Pnp	1110	0.5457446575164795	0.3160341	Yes
row_30	Sod2	1120	0.5403502583503723	0.32251662	Yes
row_31	Ptpn1	1126	0.5341338515281677	0.3297435	Yes
row_32	Upp1	1135	0.5233988761901855	0.33617347	Yes
row_33	Ifnar2	1147	0.51376873254776	0.3418237	Yes
row_34	Casp3	1261	-0.5144365429878235	0.3260467	No
row_35	Stat3	1393	-0.5313682556152344	0.306749	No
row_36	Il4ra	1455	-0.5415971279144287	0.30232188	No
row_37	Tor1b	1483	-0.548490583896637	0.30514744	No
row_38	Ogfr	1554	-0.5602023005485535	0.29911712	No
row_39	Epsti1	1653	-0.5754663944244385	0.28743848	No
row_40	Rapgef6	1950	-0.6270073056221008	0.23494452	No
row_41	Cmtr1	1980	-0.632018506526947	0.23864421	No
row_42	Socs3	2116	-0.6565520167350769	0.22044586	No
row_43	Pla2g4a	2549	-0.7360382676124573	0.14105813	No
row_44	Samd9l	2699	-0.7670570611953735	0.121629916	No
row_45	Ly6e	2739	-0.7752938866615295	0.12544829	No
row_46	Jak2	2891	-0.8126775026321411	0.106306724	No
row_47	Ifi27	2905	-0.8145292401313782	0.11619763	No
row_48	Ncoa3	3037	-0.8511213064193726	0.10185529	No
row_49	Helz2	3044	-0.8532397150993347	0.11381733	No
row_50	Isg20	3115	-0.8754320740699768	0.112672254	No
row_51	Rnf213	3273	-0.9211289286613464	0.093950376	No
row_52	Usp18	3483	-0.9912213087081909	0.06538579	No
row_53	Tdrd7	3625	-1.0417914390563965	0.05189663	No
row_54	Adar	3724	-1.091251015663147	0.04821138	No
row_55	Sri	3726	-1.0915840864181519	0.06491801	No
row_56	Cfb	3801	-1.1286895275115967	0.0668571	No
row_57	Lap3	4064	-1.2921838760375977	0.031817544	No
row_58	Bpgm	4184	-1.3961546421051025	0.028443916	No
row_59	Lgals3bp	4189	-1.4020253419876099	0.049331088	No
row_60	Auts2	4305	-1.5084686279296875	0.04853873	No
row_61	Txnip	4471	-1.7709074020385742	0.041304898	No
row_62	St3gal5	4602	-2.054213285446167	0.045817625	No
