# Supplementary material for: TMPRSS11B promotes an acidified microenvironment and immune suppression in squamous lung cancer
Source: EMBO Rep. 2025 Nov 10;26(24):6346–79. doi: 10.1038/s44319-025-00631-1 (PMC12714794; doi:10.1038/s44319-025-00631-1)
Supplement: Supplementary file 14 — Figure EV2 Source Data [file 44319_2025_631_MOESM14_ESM.zip › Figure EV2/EV2D-E/GSEA_Broad Institute_Mh_T11b-high LUSC vs LUAD/HALLMARK_KRAS_SIGNALING_DN.tsv]

NAME	SYMBOL	RANK IN GENE LIST	RANK METRIC SCORE	RUNNING ES	CORE ENRICHMENT
row_0	Krt13	0	7.531386852264404	0.07138585	Yes
row_1	Lypd3	15	6.487772464752197	0.12994732	Yes
row_2	Sprr3	21	6.151025295257568	0.18720214	Yes
row_3	Tgm1	23	6.085211753845215	0.24467103	Yes
row_4	Alox12b	30	5.654810428619385	0.29701304	Yes
row_5	Lgals7	44	4.762354373931885	0.3394297	Yes
row_6	Pkp1	57	4.35814905166626	0.37822458	Yes
row_7	Krt5	58	4.353255271911621	0.41948667	Yes
row_8	Serpinb2	89	3.86417293548584	0.44982898	Yes
row_9	Slc6a14	100	3.687772750854492	0.48268867	Yes
row_10	Krt4	165	2.8794798851013184	0.4965757	Yes
row_11	Dlk2	222	2.4258546829223633	0.50783885	Yes
row_12	Igfbp2	408	1.6675715446472168	0.48489326	No
row_13	Tgfb2	720	0.9812124967575073	0.4290491	No
row_14	Celsr2	721	0.9809451103210449	0.43834695	No
row_15	Sptbn2	924	0.7344905138015747	0.40299624	No
row_16	Idua	1581	-0.5641770958900452	0.2709328	No
row_17	Tcf7l1	1746	-0.5904814004898071	0.2421769	No
row_18	Mthfr	1918	-0.6207606196403503	0.21224172	No
row_19	Gtf3c5	2090	-0.6519423127174377	0.18260211	No
row_20	Nr6a1	2303	-0.6887790560722351	0.14472346	No
row_21	Copz2	2325	-0.6934688687324524	0.14689764	No
row_22	Mast3	2443	-0.7164109945297241	0.12918036	No
row_23	Cyp39a1	2734	-0.7745103240013123	0.07577581	No
row_24	Tent5c	3132	-0.8797234892845154	9.5544336E-4	No
row_25	Sgk1	3151	-0.8847195506095886	0.0055707884	No
row_26	Cdkal1	3290	-0.9259907007217407	-0.014558835	No
row_27	Msh5	3592	-1.029292345046997	-0.067852594	No
row_28	Krt15	3685	-1.07083261013031	-0.07697381	No
row_29	Thrb	3839	-1.1513566970825195	-0.098109335	No
row_30	Synpo	3888	-1.1796871423721313	-0.096982196	No
row_31	Coq8a	3956	-1.2175761461257935	-0.099475816	No
row_32	Prodh	3968	-1.2244582176208496	-0.090174004	No
row_33	Btg2	4032	-1.268935203552246	-0.09134295	No
row_34	Sidt1	4350	-1.5747743844985962	-0.14281787	No
row_35	Selenop	4397	-1.6363760232925415	-0.13694309	No
row_36	Pdk2	4428	-1.6953444480895996	-0.1271579	No
row_37	Prkn	4472	-1.771552562713623	-0.119373456	No
row_38	Nr4a2	4493	-1.8008208274841309	-0.10649383	No
row_39	Tff2	4597	-2.036362886428833	-0.108767465	No
row_40	Hnf1a	4638	-2.1421186923980713	-0.09684223	No
row_41	Rgs11	4652	-2.187357187271118	-0.07883256	No
row_42	Myh7	4666	-2.244079828262329	-0.06028525	No
row_43	Ntf3	4704	-2.403268337249756	-0.045256313	No
row_44	Slc5a5	4706	-2.415163278579712	-0.022573782	No
row_45	Tfcp2l1	4708	-2.421229124069214	1.6624294E-4	No
row_46	Gprc5c	4715	-2.435495138168335	0.021994147	No
