# Supplementary material for: TMPRSS11B promotes an acidified microenvironment and immune suppression in squamous lung cancer
Source: EMBO Rep. 2025 Nov 10;26(24):6346–79. doi: 10.1038/s44319-025-00631-1 (PMC12714794; doi:10.1038/s44319-025-00631-1)
Supplement: Supplementary file 14 — Figure EV2 Source Data [file 44319_2025_631_MOESM14_ESM.zip › Figure EV2/EV2D-E/GSEA_Broad Institute_Mh_T11b-high LUSC vs LUAD/HALLMARK_KRAS_SIGNALING_UP.tsv]

NAME	SYMBOL	RANK IN GENE LIST	RANK METRIC SCORE	RUNNING ES	CORE ENRICHMENT
row_0	Arg1	14	6.570444107055664	0.038735274	Yes
row_1	Ppbp	28	5.754017353057861	0.07250094	Yes
row_2	Aldh1a3	48	4.573549270629883	0.097505875	Yes
row_3	Gpnmb	65	4.222771644592285	0.120919384	Yes
row_4	Spp1	69	4.139118194580078	0.14655218	Yes
row_5	Cpe	77	4.024044513702393	0.17060848	Yes
row_6	Emp1	79	4.0073347091674805	0.19582805	Yes
row_7	Mmp9	114	3.5777058601379395	0.21133997	Yes
row_8	Prdm1	116	3.558434247970581	0.23371075	Yes
row_9	Adam8	138	3.2053418159484863	0.24960975	Yes
row_10	Mall	155	2.98256778717041	0.26515275	Yes
row_11	Itgb2	158	2.9367053508758545	0.28336638	Yes
row_12	Ammecr1	175	2.773831605911255	0.2975847	Yes
row_13	Plat	188	2.6900391578674316	0.3121175	Yes
row_14	C3ar1	205	2.530904531478882	0.32479417	Yes
row_15	Plau	210	2.513082504272461	0.33989635	Yes
row_16	Slpi	220	2.438925266265869	0.35347015	Yes
row_17	Il1b	240	2.3511602878570557	0.3643715	Yes
row_18	Cd37	244	2.3236045837402344	0.37848276	Yes
row_19	Ctss	247	2.317308187484741	0.39276564	Yes
row_20	Reln	259	2.283447504043579	0.40492967	Yes
row_21	Fcer1g	272	2.2351198196411133	0.41657546	Yes
row_22	Csf2ra	299	2.1078760623931885	0.42445204	Yes
row_23	Mafb	303	2.1035168170928955	0.4371666	Yes
row_24	Il1rl2	406	1.6718106269836426	0.42619798	Yes
row_25	Tnfrsf1b	443	1.5660626888275146	0.42852062	Yes
row_26	Klf4	448	1.555465579032898	0.43754563	Yes
row_27	Dock2	467	1.5182521343231201	0.44337276	Yes
row_28	Lat2	477	1.499066710472107	0.4509821	Yes
row_29	Ppp1r15a	543	1.344863772392273	0.445766	No
row_30	Jup	565	1.292714238166809	0.44952717	No
row_31	Il2rg	648	1.0913138389587402	0.43910566	No
row_32	Hbegf	684	1.0293515920639038	0.4382338	No
row_33	Mmd	709	0.9907054305076599	0.43944374	No
row_34	Birc3	745	0.9424912333488464	0.43802065	No
row_35	Lcp1	849	0.81288081407547	0.4213896	No
row_36	Ets1	863	0.8070974946022034	0.4237614	No
row_37	Cbx8	883	0.7797473669052124	0.4246903	No
row_38	Etv5	917	0.7427465915679932	0.42242274	No
row_39	Psmb8	1067	0.5894331336021423	0.3946423	No
row_40	Mpzl2	1071	0.5857596397399902	0.39772496	No
row_41	Cfh	1075	0.5779787302017212	0.40075824	No
row_42	Trib1	1112	0.5444695949554443	0.3965977	No
row_43	Gprc5b	1161	0.504472553730011	0.38964474	No
row_44	Gng11	1167	0.5021745562553406	0.39177385	No
row_45	Car2	1171	-0.5004264116287231	0.39431497	No
row_46	Ptcd2	1187	-0.5030185580253601	0.39433396	No
row_47	Ccser2	1267	-0.5149974822998047	0.38088968	No
row_48	Tmem176a	1324	-0.5217586755752563	0.372354	No
row_49	Tmem176b	1326	-0.522173285484314	0.37545624	No
row_50	Akt2	1349	-0.5251341462135315	0.37413472	No
row_51	Adgra2	1366	-0.5285117030143738	0.3741039	No
row_52	Hsd11b1	1459	-0.5432084798812866	0.35808852	No
row_53	Sdccag8	1612	-0.570593535900116	0.3295539	No
row_54	Cbr4	1696	-0.583285927772522	0.3156968	No
row_55	Fuca1	1814	-0.6030924916267395	0.29477268	No
row_56	Ptbp2	1829	-0.6053122282028198	0.2956524	No
row_57	Kcnn4	2017	-0.6383273005485535	0.2601433	No
row_58	Vwa5a	2066	-0.6461301445960999	0.25408933	No
row_59	Wdr33	2180	-0.6661123633384705	0.23441134	No
row_60	Fbxo4	2374	-0.7008374929428101	0.19802968	No
row_61	Usp12	2777	-0.7859477400779724	0.11797405	No
row_62	Rbm4	2823	-0.7954060435295105	0.11350203	No
row_63	Laptm5	2847	-0.8014554977416992	0.11372252	No
row_64	Galnt3	3118	-0.8762099146842957	0.062164392	No
row_65	Il33	3253	-0.9164407849311829	0.03963247	No
row_66	Zfp277	3310	-0.9337831735610962	0.033711556	No
row_67	Cab39l	3465	-0.9850548505783081	0.007384052	No
row_68	Scn1b	3498	-0.9956492781639099	0.0069329645	No
row_69	Gadd45g	3538	-1.0109754800796509	0.0050982847	No
row_70	Traf1	3786	-1.119338870048523	-0.040051244	No
row_71	Cfb	3801	-1.1286895275115967	-0.035850126	No
row_72	Pigr	3833	-1.1485016345977783	-0.03511964	No
row_73	Trib2	3842	-1.1525918245315552	-0.029497534	No
row_74	Hkdc1	3877	-1.1682484149932861	-0.029276384	No
row_75	Spry2	3925	-1.199957251548767	-0.031604163	No
row_76	Etv4	4030	-1.2682772874832153	-0.04555676	No
row_77	Avl9	4056	-1.2853810787200928	-0.042688314	No
row_78	Bmp2	4098	-1.3223484754562378	-0.04297008	No
row_79	Tspan13	4111	-1.3362562656402588	-0.03702861	No
row_80	Plek2	4126	-1.3519604206085205	-0.031410586	No
row_81	Bpgm	4184	-1.3961546421051025	-0.034608778	No
row_82	Tmem158	4387	-1.6236804723739624	-0.0670379	No
row_83	Sox9	4412	-1.6637428998947144	-0.061556764	No
row_84	Adamdec1	4451	-1.7456879615783691	-0.058517303	No
row_85	Rabgap1l	4459	-1.7537422180175781	-0.048868656	No
row_86	Itgbl1	4539	-1.8889646530151367	-0.053593516	No
row_87	Ano1	4593	-2.0309765338897705	-0.051916834	No
row_88	Ccnd2	4672	-2.2652361392974854	-0.054042272	No
row_89	F2rl1	4690	-2.348820686340332	-0.04273268	No
row_90	Anxa10	4718	-2.457348108291626	-0.032849863	No
row_91	Ereg	4731	-2.540581464767456	-0.019265573	No
row_92	Mycn	4765	-2.7399489879608154	-0.008858635	No
row_93	Sema3b	4798	-3.1960315704345703	0.0046542212	No
