# Supplementary material for: TMPRSS11B promotes an acidified microenvironment and immune suppression in squamous lung cancer
Source: EMBO Rep. 2025 Nov 10;26(24):6346–79. doi: 10.1038/s44319-025-00631-1 (PMC12714794; doi:10.1038/s44319-025-00631-1)
Supplement: Supplementary file 14 — Figure EV2 Source Data [file 44319_2025_631_MOESM14_ESM.zip › Figure EV2/EV2D-E/GSEA_Broad Institute_Mh_T11b-high LUSC vs LUAD/HALLMARK_MITOTIC_SPINDLE.tsv]

NAME	SYMBOL	RANK IN GENE LIST	RANK METRIC SCORE	RUNNING ES	CORE ENRICHMENT
row_0	Tiam1	334	1.949352741241455	-0.03820673	No
row_1	Dst	434	1.595750093460083	-0.0328028	No
row_2	Fscn1	444	1.5639636516571045	-0.008993802	No
row_3	Dock2	467	1.5182521343231201	0.011330025	No
row_4	Sun2	598	1.2039695978164673	0.0037760865	No
row_5	Net1	654	1.0775079727172852	0.009916781	No
row_6	Prex1	783	0.8843196034431458	-0.002469588	No
row_7	Cdk1	820	0.8424779772758484	0.0038044837	No
row_8	Flna	905	0.7552470564842224	-0.0014496113	No
row_9	Nusap1	907	0.7520626783370972	0.010699274	No
row_10	Palld	927	0.7247119545936584	0.018613195	No
row_11	Incenp	937	0.7181780934333801	0.028522791	No
row_12	Racgap1	968	0.6891735196113586	0.03353933	No
row_13	Arhgap10	995	0.657526433467865	0.03887701	No
row_14	Arhgap27	1048	0.6102555394172668	0.03796992	No
row_15	Smc4	1134	0.5234740972518921	0.02869663	No
row_16	Smc1a	1189	-0.5033305883407593	0.025611758	No
row_17	Rabgap1	1282	-0.516472578048706	0.01475127	No
row_18	Cep250	1283	-0.5164988040924072	0.02323927	No
row_19	Ckap5	1332	-0.5224826335906982	0.021730967	No
row_20	Abl1	1424	-0.5357652902603149	0.011397835	No
row_21	Bin1	1559	-0.5614264607429504	-0.0075567015	No
row_22	Cntrl	1564	-0.5619122982025146	8.363898E-4	No
row_23	Hdac6	1793	-0.5983928442001343	-0.037279315	No
row_24	Tlk1	1811	-0.6028261184692383	-0.030947823	No
row_25	Map1s	1830	-0.6053122282028198	-0.024785778	No
row_26	Shroom2	1911	-0.6196915507316589	-0.031426337	No
row_27	Dlg1	1932	-0.6232388019561768	-0.025390299	No
row_28	Rapgef6	1950	-0.6270073056221008	-0.018661419	No
row_29	Sos1	1961	-0.6289859414100647	-0.0104278885	No
row_30	Rock1	1986	-0.6334973573684692	-0.0050644865	No
row_31	Pcnt	2095	-0.653303861618042	-0.017041206	No
row_32	Smc3	2109	-0.6552720069885254	-0.009006611	No
row_33	Trio	2167	-0.6645315289497375	-0.010073266	No
row_34	Nf1	2379	-0.7013993263244629	-0.042921007	No
row_35	Numa1	2406	-0.7066683173179626	-0.036775745	No
row_36	Tubgcp3	2410	-0.707157552242279	-0.025785428	No
row_37	Stau1	2415	-0.7088168263435364	-0.014978148	No
row_38	Pkd2	2458	-0.7189916968345642	-0.011995245	No
row_39	Itsn1	2604	-0.7490231394767761	-0.030180223	No
row_40	Arfgef1	2702	-0.7672861218452454	-0.037970435	No
row_41	Kif5b	2964	-0.830428957939148	-0.079212986	No
row_42	Cd2ap	3167	-0.8894995450973511	-0.107076794	Yes
row_43	Tsc1	3220	-0.9052140116691589	-0.103136614	Yes
row_44	Plekhg2	3242	-0.9114392399787903	-0.09257468	Yes
row_45	Kifap3	3266	-0.9197825193405151	-0.082296245	Yes
row_46	Ppp4r2	3390	-0.9575555920600891	-0.09242755	Yes
row_47	Cttn	3403	-0.9614195823669434	-0.079151504	Yes
row_48	Bcar1	3434	-0.9762006402015686	-0.06941804	Yes
row_49	Rasa2	3497	-0.9952829480171204	-0.06610075	Yes
row_50	Apc	3622	-1.0405731201171875	-0.07507807	Yes
row_51	Atg4b	3634	-1.0451899766921997	-0.06021506	Yes
row_52	Pcgf5	3669	-1.062812089920044	-0.04989947	Yes
row_53	Ezr	3702	-1.081100344657898	-0.038862724	Yes
row_54	Arfip2	3827	-1.1414114236831665	-0.046182897	Yes
row_55	Cdc42ep1	3847	-1.154733657836914	-0.031202119	Yes
row_56	Synpo	3888	-1.1796871423721313	-0.020227663	Yes
row_57	Dynll2	3904	-1.185383677482605	-0.00390197	Yes
row_58	Mid1ip1	3910	-1.190380334854126	0.014608885	Yes
row_59	Nck2	3935	-1.2045961618423462	0.029357567	Yes
row_60	Pcm1	4017	-1.256475567817688	0.032971438	Yes
row_61	Kif23	4104	-1.3321659564971924	0.03677766	Yes
row_62	Sac3d1	4161	-1.380095362663269	0.04768069	Yes
row_63	Nedd9	4238	-1.452600121498108	0.055569142	Yes
row_64	Flnb	4329	-1.5406168699264526	0.06195977	Yes
row_65	Sorbs2	4727	-2.5003244876861572	0.019558342	Yes
