# Supplementary material for: TMPRSS11B promotes an acidified microenvironment and immune suppression in squamous lung cancer
Source: EMBO Rep. 2025 Nov 10;26(24):6346–79. doi: 10.1038/s44319-025-00631-1 (PMC12714794; doi:10.1038/s44319-025-00631-1)
Supplement: Supplementary file 14 — Figure EV2 Source Data [file 44319_2025_631_MOESM14_ESM.zip › Figure EV2/EV2D-E/GSEA_Broad Institute_Mh_T11b-high LUSC vs LUAD/HALLMARK_MTORC1_SIGNALING.tsv]

NAME	SYMBOL	RANK IN GENE LIST	RANK METRIC SCORE	RUNNING ES	CORE ENRICHMENT
row_0	Itgb2	158	2.9367053508758545	0.019021632	Yes
row_1	Slc7a11	277	2.1980738639831543	0.033313584	Yes
row_2	Hk2	428	1.6170436143875122	0.030577153	Yes
row_3	Cfp	433	1.5994794368743896	0.058143187	Yes
row_4	Lgmn	458	1.5337903499603271	0.08034892	Yes
row_5	Fads2	462	1.5274611711502075	0.106845684	Yes
row_6	Gla	482	1.4916760921478271	0.12935194	Yes
row_7	Sla	486	1.4797239303588867	0.15500095	Yes
row_8	Ppp1r15a	543	1.344863772392273	0.16714159	Yes
row_9	Coro1a	546	1.3403804302215576	0.19052571	Yes
row_10	Fads1	568	1.2894275188446045	0.20902091	Yes
row_11	Tfrc	646	1.0956225395202637	0.21233188	Yes
row_12	Ifrd1	671	1.0484787225723267	0.22591907	Yes
row_13	Map2k3	691	1.0147196054458618	0.23995517	Yes
row_14	Ctsc	770	0.9068173766136169	0.2397035	Yes
row_15	Cdkn1a	861	0.8077004551887512	0.23517539	Yes
row_16	G6pdx	869	0.8039336204528809	0.24798445	Yes
row_17	Elovl5	882	0.7810774445533752	0.25933918	Yes
row_18	Shmt2	886	0.7723730206489563	0.2724265	Yes
row_19	Mllt11	944	0.7100729942321777	0.27308434	Yes
row_20	Psat1	954	0.7019615173339844	0.28366312	Yes
row_21	Tm7sf2	1017	0.6351376175880432	0.28194174	Yes
row_22	Fgl2	1019	0.6336725950241089	0.29298532	Yes
row_23	Pgk1	1029	0.6241614818572998	0.30218247	Yes
row_24	Egln3	1032	0.6226247549057007	0.31282014	Yes
row_25	Ddit3	1038	0.6157854199409485	0.3227073	Yes
row_26	Txnrd1	1081	0.5709147453308105	0.32403916	Yes
row_27	Nupr1	1092	0.5623257160186768	0.3319285	Yes
row_28	Pnp	1110	0.5457446575164795	0.33805555	Yes
row_29	Sord	1146	0.5138552188873291	0.33984193	Yes
row_30	Edem1	1164	0.5033640265464783	0.34521636	Yes
row_31	Nup205	1497	-0.5508644580841064	0.28538275	No
row_32	Qdpr	1949	-0.6268012523651123	0.20194489	No
row_33	Tbk1	1954	-0.6272153258323669	0.2122447	No
row_34	Rpa1	2092	-0.6524695158004761	0.19510457	No
row_35	Adipor2	2276	-0.6840488910675049	0.1688796	No
row_36	Ppa1	2690	-0.7655890583992004	0.095874555	No
row_37	Add3	2899	-0.8135017156600952	0.06670633	No
row_38	Fdxr	2916	-0.817173957824707	0.077863336	No
row_39	Nufip1	3087	-0.8666403293609619	0.057606913	No
row_40	Idh1	3183	-0.8936260342597961	0.053556293	No
row_41	Got1	3326	-0.9385582804679871	0.040448297	No
row_42	Slc1a5	3499	-0.9965901374816895	0.022080248	No
row_43	Sc5d	3560	-1.0170506238937378	0.027560562	No
row_44	Immt	3616	-1.0378144979476929	0.034458052	No
row_45	Xbp1	3997	-1.2457609176635742	-0.023100043	No
row_46	Asns	4004	-1.2508755922317505	-0.002144158	No
row_47	Cdc25a	4011	-1.254785180091858	0.018881155	No
row_48	Btg2	4032	-1.268935203552246	0.037222132	No
row_49	Sytl2	4596	-2.0335450172424316	-0.044718716	No
row_50	Bcat1	4607	-2.061152696609497	-0.010212059	No
row_51	Igfbp5	4791	-3.078230381011963	0.0060806964	No
