# Supplementary material for: TMPRSS11B promotes an acidified microenvironment and immune suppression in squamous lung cancer
Source: EMBO Rep. 2025 Nov 10;26(24):6346–79. doi: 10.1038/s44319-025-00631-1 (PMC12714794; doi:10.1038/s44319-025-00631-1)
Supplement: Supplementary file 14 — Figure EV2 Source Data [file 44319_2025_631_MOESM14_ESM.zip › Figure EV2/EV2D-E/GSEA_Broad Institute_Mh_T11b-high LUSC vs LUAD/HALLMARK_MYOGENESIS.tsv]

NAME	SYMBOL	RANK IN GENE LIST	RANK METRIC SCORE	RUNNING ES	CORE ENRICHMENT
row_0	Cd36	199	2.5672147274017334	-0.00798593	No
row_1	Nqo1	301	2.105851173400879	-0.0014534367	No
row_2	Tpm2	308	2.054321050643921	0.024370233	No
row_3	Ckb	372	1.7690157890319824	0.034449983	No
row_4	Sorbs1	389	1.7336241006851196	0.053943295	No
row_5	Dapk2	593	1.2182517051696777	0.027331248	No
row_6	Notch1	644	1.1012122631072998	0.031339232	No
row_7	Ifrd1	671	1.0484787225723267	0.039697155	No
row_8	Hbegf	684	1.0293515920639038	0.05074593	No
row_9	Wwtr1	730	0.9631621241569519	0.05398489	No
row_10	Cryab	800	0.8687027096748352	0.050933268	No
row_11	Gadd45b	804	0.8623006343841553	0.061671525	No
row_12	Prnp	806	0.8595945239067078	0.072794534	No
row_13	Cdkn1a	861	0.8077004551887512	0.072091885	No
row_14	Tgfb1	940	0.7176825404167175	0.0651572	No
row_15	Igf1	978	0.6739164590835571	0.06626437	No
row_16	Lsp1	1023	0.6293749809265137	0.065312766	No
row_17	Col3a1	1034	0.6187030076980591	0.07136782	No
row_18	Slc6a8	1042	0.6113036274909973	0.07795597	No
row_19	Kifc3	1046	0.610584020614624	0.085375495	No
row_20	Erbb3	1278	-0.516074001789093	0.043619603	No
row_21	Mapre3	1300	-0.5186164975166321	0.046042696	No
row_22	Itgb5	1316	-0.5204742550849915	0.049751583	No
row_23	Akt2	1349	-0.5251341462135315	0.04994823	No
row_24	App	1359	-0.527603268623352	0.05501241	No
row_25	Itgb1	1391	-0.5308902263641357	0.055495158	No
row_26	Bin1	1559	-0.5614264607429504	0.027791066	No
row_27	Gaa	1605	-0.5694063305854797	0.025838597	No
row_28	Pcx	1619	-0.5714162588119507	0.030639557	No
row_29	Col6a3	2117	-0.6566591262817383	-0.065180406	No
row_30	Eif4a2	2128	-0.6587716937065125	-0.058597066	No
row_31	Tead4	2176	-0.6657480597496033	-0.05969976	No
row_32	Ephb3	2258	-0.6815533638000488	-0.06774143	No
row_33	Mapk12	2273	-0.683590829372406	-0.061671738	No
row_34	Mras	2285	-0.684569239616394	-0.05495849	No
row_35	Agrn	2286	-0.6848058700561523	-0.045929745	No
row_36	Pfkm	2427	-0.7123935222625732	-0.06596758	No
row_37	Sh2b1	2460	-0.7190396785736084	-0.063214414	No
row_38	Fhl1	2670	-0.7624311447143555	-0.09709747	No
row_39	Fgf2	2942	-0.8230773210525513	-0.14321437	No
row_40	Adcy9	3086	-0.8664278984069824	-0.16185202	No
row_41	Pde4dip	3155	-0.8862465023994446	-0.16446212	No
row_42	Itgb4	3162	-0.8881956934928894	-0.1540131	No
row_43	Acsl1	3337	-0.941307008266449	-0.17818022	No
row_44	Col15a1	3582	-1.0255796909332275	-0.21595141	No
row_45	Pick1	3793	-1.12273371219635	-0.24529432	No
row_46	Sphk1	3794	-1.1253929138183594	-0.2304567	No
row_47	Bag1	3870	-1.164937973022461	-0.23086394	No
row_48	Eno3	3938	-1.2073179483413696	-0.2290307	No
row_49	Hdac5	4145	-1.366431713104248	-0.25431973	No
row_50	Foxo4	4316	-1.5233279466629028	-0.26997238	Yes
row_51	Ptgis	4321	-1.5300812721252441	-0.25064006	Yes
row_52	Itga7	4326	-1.537733793258667	-0.23120686	Yes
row_53	Spdef	4411	-1.663185477256775	-0.22693697	Yes
row_54	Sorbs3	4439	-1.7194082736968994	-0.20994346	Yes
row_55	Nav2	4458	-1.7532109022140503	-0.19061235	Yes
row_56	Klf5	4543	-1.8927100896835327	-0.1833163	Yes
row_57	Tnni2	4562	-1.945054292678833	-0.16145585	Yes
row_58	Stc2	4564	-1.9485251903533936	-0.13597596	Yes
row_59	Cdh13	4647	-2.1651549339294434	-0.12466746	Yes
row_60	Myh7	4666	-2.244079828262329	-0.09886453	Yes
row_61	Dmd	4759	-2.717663288116455	-0.08237372	Yes
row_62	Clu	4775	-2.815666913986206	-0.04840412	Yes
row_63	Sgcd	4820	-4.372866153717041	-7.7838195E-8	Yes
