# Supplementary material for: TMPRSS11B promotes an acidified microenvironment and immune suppression in squamous lung cancer
Source: EMBO Rep. 2025 Nov 10;26(24):6346–79. doi: 10.1038/s44319-025-00631-1 (PMC12714794; doi:10.1038/s44319-025-00631-1)
Supplement: Supplementary file 14 — Figure EV2 Source Data [file 44319_2025_631_MOESM14_ESM.zip › Figure EV2/EV2D-E/GSEA_Broad Institute_Mh_T11b-high LUSC vs LUAD/HALLMARK_OXIDATIVE_PHOSPHORYLATION.tsv]

NAME	SYMBOL	RANK IN GENE LIST	RANK METRIC SCORE	RUNNING ES	CORE ENRICHMENT
row_0	Tcirg1	638	1.111986756324768	-0.106609896	No
row_1	Atp6v1e1	877	0.790132462978363	-0.13724692	No
row_2	Atp6v0e	942	0.714465320110321	-0.13327016	No
row_3	Fdx1	1106	0.5480144619941711	-0.15408541	No
row_4	Atp6v1g1	1116	0.5427803993225098	-0.14276321	No
row_5	Ndufb6	1150	0.5123386979103088	-0.13721004	No
row_6	Acaa1a	1177	-0.5013478994369507	-0.13045774	No
row_7	Cox15	1286	-0.5171406269073486	-0.14050113	No
row_8	Ndufv2	1437	-0.5385595560073853	-0.15882279	No
row_9	Rhot1	1458	-0.5427707433700562	-0.14980546	No
row_10	Ndufs4	1608	-0.5696384310722351	-0.16716136	No
row_11	Cyb5r3	1675	-0.5792728662490845	-0.16689333	No
row_12	Suclg1	1762	-0.5933454036712646	-0.17047311	No
row_13	Acaa2	1846	-0.6092212200164795	-0.17303804	Yes
row_14	Vdac3	1895	-0.6175016164779663	-0.16806856	Yes
row_15	Por	1937	-0.6239916086196899	-0.16147457	Yes
row_16	Cyb5a	1942	-0.625020444393158	-0.14710361	Yes
row_17	Abcb7	1977	-0.6312469840049744	-0.13886648	Yes
row_18	Ndufs2	2103	-0.6545445919036865	-0.14912803	Yes
row_19	Cpt1a	2123	-0.6581050157546997	-0.13709468	Yes
row_20	Acat1	2253	-0.6807342767715454	-0.14755698	Yes
row_21	Ndufa7	2344	-0.6959860324859619	-0.14947718	Yes
row_22	Idh3g	2455	-0.7185648083686829	-0.15503821	Yes
row_23	Idh2	2529	-0.7330808639526367	-0.15249406	Yes
row_24	Sucla2	2603	-0.7488037943840027	-0.14956732	Yes
row_25	Ndufa9	2646	-0.7581347823143005	-0.13991866	Yes
row_26	Bckdha	2848	-0.8017094135284424	-0.16252205	Yes
row_27	Acadsb	2851	-0.8025479316711426	-0.14341217	Yes
row_28	Sdha	2908	-0.8156427145004272	-0.1352973	Yes
row_29	Timm8b	2968	-0.8312134146690369	-0.12743206	Yes
row_30	Fh1	2972	-0.8335573673248291	-0.10777713	Yes
row_31	Idh3b	3079	-0.8645990490913391	-0.10894656	Yes
row_32	Hsd17b10	3144	-0.8833708763122559	-0.10085971	Yes
row_33	Idh1	3183	-0.8936260342597961	-0.08707601	Yes
row_34	Ndufb8	3274	-0.9217610955238342	-0.08350229	Yes
row_35	Surf1	3279	-0.9235854744911194	-0.06186616	Yes
row_36	Sdhd	3399	-0.9602765440940857	-0.06343106	Yes
row_37	Immt	3616	-1.0378144979476929	-0.08343184	Yes
row_38	Oxa1l	3651	-1.0537967681884766	-0.06491256	Yes
row_39	Decr1	3683	-1.0698509216308594	-0.04537408	Yes
row_40	Ech1	3705	-1.083120584487915	-0.023417585	Yes
row_41	Cox17	3749	-1.1012614965438843	-0.005628918	Yes
row_42	Hadha	3788	-1.119338870048523	0.013647197	Yes
row_43	Acadm	3866	-1.1639989614486694	0.02583909	Yes
row_44	Atp1b1	4241	-1.458484172821045	-0.017028142	Yes
row_45	Aldh6a1	4345	-1.5698522329330444	-4.0767575E-4	Yes
row_46	Phyh	4469	-1.7678183317184448	0.016839786	Yes
row_47	Oat	4683	-2.3214550018310547	0.028703164	Yes
