# Supplementary material for: TMPRSS11B promotes an acidified microenvironment and immune suppression in squamous lung cancer
Source: EMBO Rep. 2025 Nov 10;26(24):6346–79. doi: 10.1038/s44319-025-00631-1 (PMC12714794; doi:10.1038/s44319-025-00631-1)
Supplement: Supplementary file 14 — Figure EV2 Source Data [file 44319_2025_631_MOESM14_ESM.zip › Figure EV2/EV2D-E/GSEA_Broad Institute_Mh_T11b-high LUSC vs LUAD/HALLMARK_P53_PATHWAY.tsv]

NAME	SYMBOL	RANK IN GENE LIST	RANK METRIC SCORE	RUNNING ES	CORE ENRICHMENT
row_0	Krt17	34	5.250462055206299	0.035611678	Yes
row_1	Clca2	53	4.453803539276123	0.068113886	Yes
row_2	Il1a	119	3.496669292449951	0.0828678	Yes
row_3	Hmox1	144	3.1024680137634277	0.10308328	Yes
row_4	Mxd1	163	2.891758918762207	0.12285047	Yes
row_5	Ada	171	2.822706460952759	0.14438224	Yes
row_6	Trp63	189	2.6852028369903564	0.16267702	Yes
row_7	S100a10	263	2.2634570598602295	0.16568404	Yes
row_8	Cdkn2b	266	2.248220920562744	0.18359013	Yes
row_9	Ctsd	274	2.219188690185547	0.20020154	Yes
row_10	Slc7a11	277	2.1980738639831543	0.21769878	Yes
row_11	Epha2	286	2.1467196941375732	0.23350778	Yes
row_12	Perp	322	1.994371771812439	0.24236163	Yes
row_13	S100a4	353	1.8670395612716675	0.25123537	Yes
row_14	Plk3	392	1.7208309173583984	0.2572243	Yes
row_15	Rap2b	398	1.6894761323928833	0.2699403	Yes
row_16	Def6	418	1.629294753074646	0.27920327	Yes
row_17	Klf4	448	1.555465579032898	0.2857484	Yes
row_18	Procr	451	1.5476993322372437	0.29794326	Yes
row_19	Dram1	494	1.4579983949661255	0.30094302	Yes
row_20	Jag2	498	1.4519649744033813	0.3121458	Yes
row_21	Eps8l2	535	1.3672236204147339	0.31567505	Yes
row_22	Ppp1r15a	543	1.344863772392273	0.32515827	Yes
row_23	Ier5	609	1.1864962577819824	0.32107782	Yes
row_24	Sat1	614	1.1801872253417969	0.32985327	Yes
row_25	Atf3	643	1.106373906135559	0.33294863	Yes
row_26	Notch1	644	1.1012122631072998	0.34192657	Yes
row_27	Osgin1	663	1.0644123554229736	0.3467958	Yes
row_28	Stom	675	1.0416430234909058	0.35296053	Yes
row_29	Ndrg1	681	1.0333290100097656	0.36032706	Yes
row_30	Hbegf	684	1.0293515920639038	0.36829597	Yes
row_31	Hras	719	0.981428861618042	0.3691031	Yes
row_32	Serpinb5	728	0.9694223999977112	0.37531385	Yes
row_33	Phlda3	738	0.9536550641059875	0.38118443	Yes
row_34	Gm2a	789	0.8810043334960938	0.37778732	Yes
row_35	Tgfa	793	0.8767731189727783	0.38430068	Yes
row_36	Ninj1	833	0.8313525319099426	0.3828263	Yes
row_37	Fam162a	858	0.8098422288894653	0.38435048	Yes
row_38	Cdkn1a	861	0.8077004551887512	0.39051232	Yes
row_39	Tgfb1	940	0.7176825404167175	0.37985897	No
row_40	Ier3	967	0.6908747553825378	0.37999004	No
row_41	Dgka	986	0.6674186587333679	0.38162267	No
row_42	Casp1	1000	0.6489280462265015	0.3841625	No
row_43	Ddit3	1038	0.6157854199409485	0.38135383	No
row_44	Slc3a2	1041	0.6127792000770569	0.3859265	No
row_45	Bak1	1066	0.5901361703872681	0.3856595	No
row_46	Nupr1	1092	0.5623257160186768	0.38495412	No
row_47	Upp1	1135	0.5233988761901855	0.38033426	No
row_48	Rhbdf2	1151	0.5120065212249756	0.3813346	No
row_49	Aen	1219	-0.5082154870033264	0.37130108	No
row_50	F2r	1319	-0.5212796330451965	0.35460302	No
row_51	App	1359	-0.527603268623352	0.35065225	No
row_52	Dnttip2	1724	-0.5874615907669067	0.27842095	No
row_53	Fuca1	1814	-0.6030924916267395	0.26450586	No
row_54	Vwa5a	2066	-0.6461301445960999	0.21666317	No
row_55	Tm7sf3	2078	-0.6493505239486694	0.21962965	No
row_56	Traf4	2080	-0.649853527545929	0.22471617	No
row_57	Ei24	2132	-0.6595215201377869	0.21930175	No
row_58	Cdkn2a	2149	-0.6619558334350586	0.221313	No
row_59	Xpc	2432	-0.7133060097694397	0.16745853	No
row_60	Pdgfa	2672	-0.762662410736084	0.12310505	No
row_61	Fbxw7	2677	-0.7629646062850952	0.12847896	No
row_62	Mxd4	2713	-0.769775390625	0.12734893	No
row_63	Hexim1	2775	-0.7859311103820801	0.12084915	No
row_64	Pom121	2861	-0.805181622505188	0.10942801	No
row_65	Pmm1	2876	-0.8090071678161621	0.113061346	No
row_66	Fdxr	2916	-0.817173957824707	0.11147137	No
row_67	Ptpn14	3039	-0.8518691658973694	0.09260184	No
row_68	Inhbb	3105	-0.8719342947006226	0.085956834	No
row_69	Itgb4	3162	-0.8881956934928894	0.08134876	No
row_70	Ddb2	3225	-0.9068618416786194	0.0756233	No
row_71	Slc19a2	3267	-0.9199014902114868	0.074447654	No
row_72	Wrap73	3463	-0.9848402142524719	0.041215744	No
row_73	Kif13b	3513	-1.00211501121521	0.039017603	No
row_74	Cd82	3518	-1.004255771636963	0.04635871	No
row_75	Fos	3575	-1.023224949836731	0.042851504	No
row_76	Tcn2	3584	-1.0258898735046387	0.04952261	No
row_77	Tsc22d1	3676	-1.0661438703536987	0.038959473	No
row_78	Wwp1	3720	-1.0873284339904785	0.03872563	No
row_79	Ip6k2	3754	-1.10428786277771	0.04074601	No
row_80	Sphk1	3794	-1.1253929138183594	0.04166888	No
row_81	Prmt2	3921	-1.1978473663330078	0.024773657	No
row_82	Coq8a	3956	-1.2175761461257935	0.027506057	No
row_83	Dcxr	3966	-1.2240132093429565	0.03558082	No
row_84	Prkab1	4029	-1.2669824361801147	0.03279135	No
row_85	Btg2	4032	-1.268935203552246	0.042713523	No
row_86	Tob1	4038	-1.2726964950561523	0.052031573	No
row_87	Bmp2	4098	-1.3223484754562378	0.050328273	No
row_88	Tspyl2	4124	-1.3513145446777344	0.056055374	No
row_89	Ctsf	4222	-1.4369964599609375	0.04724615	No
row_90	Tm4sf1	4421	-1.6764841079711914	0.019018281	No
row_91	Slc35d1	4438	-1.7177122831344604	0.029636903	No
row_92	Txnip	4471	-1.7709074020385742	0.037303686	No
row_93	Cdh13	4647	-2.1651549339294434	0.017926544	No
row_94	Ccnd2	4672	-2.2652361392974854	0.03131625	No
