# Supplementary material for: TMPRSS11B promotes an acidified microenvironment and immune suppression in squamous lung cancer
Source: EMBO Rep. 2025 Nov 10;26(24):6346–79. doi: 10.1038/s44319-025-00631-1 (PMC12714794; doi:10.1038/s44319-025-00631-1)
Supplement: Supplementary file 14 — Figure EV2 Source Data [file 44319_2025_631_MOESM14_ESM.zip › Figure EV2/EV2D-E/GSEA_Broad Institute_Mh_T11b-high LUSC vs LUAD/HALLMARK_PROTEIN_SECRETION.tsv]

NAME	SYMBOL	RANK IN GENE LIST	RANK METRIC SCORE	RUNNING ES	CORE ENRICHMENT
row_0	Abca1	172	2.809450387954712	0.047876824	No
row_1	Dst	434	1.595750093460083	0.040984757	No
row_2	Gla	482	1.4916760921478271	0.075656295	No
row_3	Ctsc	770	0.9068173766136169	0.042793494	No
row_4	Ap2m1	1178	-0.5016209483146667	-0.02719918	No
row_5	Mon2	1296	-0.5185802578926086	-0.03615597	No
row_6	Clcn3	1577	-0.5633471012115479	-0.07779994	No
row_7	Cltc	1594	-0.5658688545227051	-0.06426539	No
row_8	Cav2	1641	-0.5740147233009338	-0.056749683	No
row_9	Gosr2	1698	-0.583285927772522	-0.051044747	No
row_10	Adam10	1952	-0.6270334124565125	-0.085154034	No
row_11	Gbf1	2047	-0.6430853009223938	-0.08559743	No
row_12	Snx2	2321	-0.6925004124641418	-0.121929	No
row_13	Cog2	2562	-0.7396875023841858	-0.14996552	No
row_14	Sod1	2688	-0.765213668346405	-0.15323754	No
row_15	Arfgef1	2702	-0.7672861218452454	-0.13307057	No
row_16	Dop1a	2881	-0.8104007244110107	-0.14605752	No
row_17	Stam	2980	-0.8368600010871887	-0.14155748	No
row_18	Atp1a1	3251	-0.9162605404853821	-0.17059037	No
row_19	Copb1	3395	-0.9590392708778381	-0.17183957	No
row_20	Ap2b1	3413	-0.9664589166641235	-0.1465682	No
row_21	Golga4	3485	-0.9913355112075806	-0.13182615	No
row_22	Sgms1	3493	-0.9938079118728638	-0.103651986	No
row_23	Tom1l1	4188	-1.4007887840270996	-0.20673557	Yes
row_24	Arfgap3	4199	-1.408941626548767	-0.16680835	Yes
row_25	Tspan8	4446	-1.740329623222351	-0.1662582	Yes
row_26	Ocrl	4467	-1.7633588314056396	-0.11784955	Yes
row_27	Pam	4623	-2.098529100418091	-0.08762399	Yes
row_28	Ica1	4624	-2.0993010997772217	-0.025023088	Yes
row_29	Sh3gl2	4660	-2.2040421962738037	0.033395823	Yes
