# Supplementary material for: TMPRSS11B promotes an acidified microenvironment and immune suppression in squamous lung cancer
Source: EMBO Rep. 2025 Nov 10;26(24):6346–79. doi: 10.1038/s44319-025-00631-1 (PMC12714794; doi:10.1038/s44319-025-00631-1)
Supplement: Supplementary file 14 — Figure EV2 Source Data [file 44319_2025_631_MOESM14_ESM.zip › Figure EV2/EV2D-E/GSEA_Broad Institute_Mh_T11b-high LUSC vs LUAD/HALLMARK_SPERMATOGENESIS.tsv]

NAME	SYMBOL	RANK IN GENE LIST	RANK METRIC SCORE	RUNNING ES	CORE ENRICHMENT
row_0	Alox15	501	1.4443808794021606	-0.007111734	No
row_1	Cdk1	820	0.8424779772758484	-0.016624462	No
row_2	Ncaph	1157	0.5070781111717224	-0.052443583	No
row_3	Pias2	1361	-0.5280035138130188	-0.059175678	No
row_4	Pebp1	1685	-0.5810647010803223	-0.08731266	No
row_5	Vdac3	1895	-0.6175016164779663	-0.08927347	No
row_6	Mast2	2154	-0.6624561548233032	-0.09840816	No
row_7	Spata6	2639	-0.756617546081543	-0.14824355	Yes
row_8	Mllt10	2673	-0.7627336978912354	-0.10380697	Yes
row_9	Tsn	2736	-0.774672269821167	-0.06460274	Yes
row_10	Ift88	2931	-0.8203251361846924	-0.0497991	Yes
row_11	Parp2	3201	-0.8992318511009216	-0.04529663	Yes
row_12	Gstm5	3294	-0.9271585941314697	-0.0020790752	Yes
row_13	Zc3h14	3630	-1.044050693511963	-0.0015712245	Yes
row_14	Strbp	4136	-1.3603872060775757	-0.015165162	Yes
row_15	Slc12a2	4688	-2.338682174682617	0.027471438	Yes
