# Supplementary material for: TMPRSS11B promotes an acidified microenvironment and immune suppression in squamous lung cancer
Source: EMBO Rep. 2025 Nov 10;26(24):6346–79. doi: 10.1038/s44319-025-00631-1 (PMC12714794; doi:10.1038/s44319-025-00631-1)
Supplement: Supplementary file 14 — Figure EV2 Source Data [file 44319_2025_631_MOESM14_ESM.zip › Figure EV2/EV2D-E/GSEA_Broad Institute_Mh_T11b-high LUSC vs LUAD/HALLMARK_TGF_BETA_SIGNALING.tsv]

NAME	SYMBOL	RANK IN GENE LIST	RANK METRIC SCORE	RUNNING ES	CORE ENRICHMENT
row_0	Ppp1r15a	543	1.344863772392273	-0.061564207	No
row_1	Rab31	571	1.2654361724853516	-0.01854741	No
row_2	Wwtr1	730	0.9631621241569519	-0.01447716	No
row_3	Tgfb1	940	0.7176825404167175	-0.030482503	No
row_4	Serpine1	1049	0.6100000143051147	-0.029559625	No
row_5	Hipk2	1145	0.5162497758865356	-0.02952919	No
row_6	Acvr1	1434	-0.5381980538368225	-0.06891362	No
row_7	Hdac1	1550	-0.5600712299346924	-0.071370386	No
row_8	Ltbp2	1764	-0.5935542583465576	-0.09298213	No
row_9	Slc20a1	2409	-0.7070624828338623	-0.20013417	No
row_10	Trim33	2563	-0.7397903800010681	-0.20360833	Yes
row_11	Smad7	2594	-0.7458804249763489	-0.18119128	Yes
row_12	Fnta	2665	-0.7618167400360107	-0.16650534	Yes
row_13	Smurf2	2785	-0.7870811223983765	-0.16106923	Yes
row_14	Arid4b	2924	-0.8181496262550354	-0.15840201	Yes
row_15	Id1	3000	-0.8401774764060974	-0.1417465	Yes
row_16	Fkbp1a	3188	-0.8949585556983948	-0.14634752	Yes
row_17	Thbs1	3344	-0.9445730447769165	-0.14236614	Yes
row_18	Apc	3622	-1.0405731201171875	-0.16014257	Yes
row_19	Id3	3653	-1.0551836490631104	-0.12583457	Yes
row_20	Bmpr1a	3890	-1.179744005203247	-0.12970832	Yes
row_21	Smad3	3903	-1.1835438013076782	-0.0867109	Yes
row_22	Smad6	3973	-1.227142095565796	-0.053927246	Yes
row_23	Bmp2	4098	-1.3223484754562378	-0.028956119	Yes
row_24	Tgif1	4179	-1.3908588886260986	0.007826985	Yes
row_25	Bcar3	4336	-1.5480350255966187	0.034799468	Yes
row_26	Cdh1	4436	-1.7155078649520874	0.08010019	Yes
