# Supplementary material for: TMPRSS11B promotes an acidified microenvironment and immune suppression in squamous lung cancer
Source: EMBO Rep. 2025 Nov 10;26(24):6346–79. doi: 10.1038/s44319-025-00631-1 (PMC12714794; doi:10.1038/s44319-025-00631-1)
Supplement: Supplementary file 14 — Figure EV2 Source Data [file 44319_2025_631_MOESM14_ESM.zip › Figure EV2/EV2D-E/GSEA_Broad Institute_Mh_T11b-high LUSC vs LUAD/HALLMARK_TNFA_SIGNALING_VIA_NFKB.tsv]

NAME	SYMBOL	RANK IN GENE LIST	RANK METRIC SCORE	RUNNING ES	CORE ENRICHMENT
row_0	Tnfaip2	83	3.933353900909424	0.0155208595	Yes
row_1	Serpinb2	89	3.86417293548584	0.046947166	Yes
row_2	Cxcl5	101	3.6849019527435303	0.075598255	Yes
row_3	Il1a	119	3.496669292449951	0.10139877	Yes
row_4	Mxd1	163	2.891758918762207	0.11661861	Yes
row_5	Abca1	172	2.809450387954712	0.13854456	Yes
row_6	Tnc	191	2.671527862548828	0.15719737	Yes
row_7	Plau	210	2.513082504272461	0.17451826	Yes
row_8	Il1b	240	2.3511602878570557	0.1881529	Yes
row_9	Plek	252	2.3029944896698	0.20518732	Yes
row_10	Dusp5	275	2.206294298171997	0.21908379	Yes
row_11	Cd44	329	1.9759340286254883	0.22449125	Yes
row_12	Dusp1	339	1.922605037689209	0.2387508	Yes
row_13	Tubb2a	352	1.867628574371338	0.25191405	Yes
row_14	Tnf	391	1.7219634056091309	0.25835717	Yes
row_15	Cebpb	425	1.6204180717468262	0.26500353	Yes
row_16	Klf4	448	1.555465579032898	0.27342898	Yes
row_17	Dram1	494	1.4579983949661255	0.27617353	Yes
row_18	Irf1	508	1.4293582439422607	0.28544122	Yes
row_19	Slc16a6	538	1.3567715883255005	0.2907168	Yes
row_20	Ppp1r15a	543	1.344863772392273	0.30117655	Yes
row_21	Ier5	609	1.1864962577819824	0.29741135	Yes
row_22	Sat1	614	1.1801872253417969	0.30648682	Yes
row_23	Ehd1	637	1.1179144382476807	0.3112341	Yes
row_24	Atf3	643	1.106373906135559	0.31947768	Yes
row_25	Hbegf	684	1.0293515920639038	0.31967577	Yes
row_26	Map2k3	691	1.0147196054458618	0.32693753	Yes
row_27	Birc3	745	0.9424912333488464	0.32365763	Yes
row_28	Phlda1	766	0.9081060290336609	0.32706395	Yes
row_29	Gadd45b	804	0.8623006343841553	0.3264919	Yes
row_30	B4galt5	825	0.8394559025764465	0.32932115	Yes
row_31	Ninj1	833	0.8313525319099426	0.33483008	Yes
row_32	Plpp3	846	0.8143064379692078	0.33913887	Yes
row_33	Cdkn1a	861	0.8077004551887512	0.3429694	Yes
row_34	Zc3h12a	881	0.785947859287262	0.3455602	Yes
row_35	Nfkbia	887	0.7716875076293945	0.35099033	Yes
row_36	Nfkbie	899	0.759806752204895	0.35505235	Yes
row_37	Dennd5a	936	0.7190799117088318	0.35348773	Yes
row_38	Cflar	963	0.69266676902771	0.35381478	Yes
row_39	Ier3	967	0.6908747553825378	0.35898834	Yes
row_40	Mcl1	969	0.6886014938354492	0.36456552	Yes
row_41	Nfkb1	972	0.6851127743721008	0.36990198	Yes
row_42	Maff	1047	0.6103463172912598	0.35939118	Yes
row_43	Serpine1	1049	0.6100000143051147	0.36430764	Yes
row_44	Litaf	1060	0.5990500450134277	0.36722967	Yes
row_45	Icam1	1070	0.5862470865249634	0.37025547	Yes
row_46	Serpinb8	1074	0.5822129845619202	0.37451556	Yes
row_47	Trib1	1112	0.5444695949554443	0.37127176	Yes
row_48	Sod2	1120	0.5403502583503723	0.37433445	Yes
row_49	Tank	1129	0.5288912057876587	0.37708947	Yes
row_50	Kdm6b	1191	-0.5038514733314514	0.3684313	No
row_51	Cebpd	1668	-0.5783239603042603	0.27267984	No
row_52	Birc2	1712	-0.583285927772522	0.2684941	No
row_53	Eif1	1859	-0.6120293140411377	0.24277867	No
row_54	F3	1925	-0.6221935153007507	0.23426981	No
row_55	Pnrc1	1935	-0.6236505508422852	0.23761003	No
row_56	Per1	2020	-0.6390877366065979	0.22522712	No
row_57	Il6st	2082	-0.6499391198158264	0.21779698	No
row_58	Socs3	2116	-0.6565520167350769	0.21634085	No
row_59	Sdc4	2418	-0.7095036506652832	0.1586822	No
row_60	Egr1	2694	-0.7664670348167419	0.106998056	No
row_61	Dnajb4	3005	-0.8425583839416504	0.048555546	No
row_62	Trip10	3014	-0.8463203310966492	0.053978942	No
row_63	Stat5a	3062	-0.8580021262168884	0.05125704	No
row_64	Sgk1	3151	-0.8847195506095886	0.04009349	No
row_65	Ptger4	3558	-1.0162453651428223	-0.037180662	No
row_66	Fos	3575	-1.023224949836731	-0.031961136	No
row_67	Relb	3640	-1.0479542016983032	-0.036679577	No
row_68	Tsc22d1	3676	-1.0661438703536987	-0.035115328	No
row_69	Traf1	3786	-1.119338870048523	-0.048745424	No
row_70	Sphk1	3794	-1.1253929138183594	-0.0407647	No
row_71	Tnfaip8	3897	-1.1809790134429932	-0.05239703	No
row_72	Smad3	3903	-1.1835438013076782	-0.043504734	No
row_73	Clcf1	3926	-1.199957251548767	-0.038067784	No
row_74	Rel	3944	-1.2128139734268188	-0.0314659	No
row_75	Nr4a1	3978	-1.2330098152160645	-0.02807619	No
row_76	Zbtb10	3989	-1.2393314838409424	-0.01977179	No
row_77	B4galt1	3994	-1.2439000606536865	-0.0101607535	No
row_78	Btg2	4032	-1.268935203552246	-0.007314536	No
row_79	Fut4	4033	-1.269044041633606	0.0033533545	No
row_80	Bmp2	4098	-1.3223484754562378	9.415392E-4	No
row_81	Tgif1	4179	-1.3908588886260986	-0.00427631	No
row_82	Ackr3	4187	-1.3974453210830688	0.00599135	No
row_83	Ccnd1	4229	-1.443292260169983	0.009457768	No
row_84	Nr4a2	4493	-1.8008208274841309	-0.030994885	No
row_85	Areg	4558	-1.9365023374557495	-0.028243976	No
row_86	Lamb3	4582	-1.997601866722107	-0.016313203	No
row_87	F2rl1	4690	-2.348820686340332	-0.019185234	No
row_88	Tlr2	4716	-2.444685459136963	-0.0039189155	No
row_89	Il18	4789	-3.0560624599456787	0.006552311	No
