# Supplementary material for: TMPRSS11B promotes an acidified microenvironment and immune suppression in squamous lung cancer
Source: EMBO Rep. 2025 Nov 10;26(24):6346–79. doi: 10.1038/s44319-025-00631-1 (PMC12714794; doi:10.1038/s44319-025-00631-1)
Supplement: Supplementary file 14 — Figure EV2 Source Data [file 44319_2025_631_MOESM14_ESM.zip › Figure EV2/EV2D-E/GSEA_Broad Institute_Mh_T11b-high LUSC vs LUAD/HALLMARK_UNFOLDED_PROTEIN_RESPONSE.tsv]

NAME	SYMBOL	RANK IN GENE LIST	RANK METRIC SCORE	RUNNING ES	CORE ENRICHMENT
row_0	Tubb2a	352	1.867628574371338	-0.020361813	No
row_1	Cebpb	425	1.6204180717468262	0.010781114	No
row_2	Atf3	643	1.106373906135559	-0.0030538032	No
row_3	Psat1	954	0.7019615173339844	-0.04786676	No
row_4	Eif4ebp1	966	0.6912422776222229	-0.030459197	No
row_5	Wfs1	1079	0.5735829472541809	-0.03752706	No
row_6	Nabp1	1119	0.5403725504875183	-0.030276198	No
row_7	Edem1	1164	0.5033640265464783	-0.025126068	No
row_8	Cxxc1	1174	-0.5006961226463318	-0.012732886	No
row_9	Sdad1	1223	-0.5084858536720276	-0.008273197	No
row_10	Imp3	1311	-0.5198840498924255	-0.01164412	No
row_11	Dcp2	1416	-0.534376323223114	-0.018156854	No
row_12	Nop14	1493	-0.5501190423965454	-0.018365461	No
row_13	Gosr2	1698	-0.583285927772522	-0.044395495	No
row_14	Ddx10	1723	-0.5873441100120544	-0.032668676	No
row_15	Srprb	1752	-0.5917165875434875	-0.021653663	No
row_16	Exoc2	1821	-0.6039125919342041	-0.018655634	No
row_17	Slc30a5	1906	-0.6191558837890625	-0.018568886	No
row_18	Eif4a2	2128	-0.6587716937065125	-0.046001762	No
row_19	Edc4	2261	-0.6819053292274475	-0.05416362	No
row_20	Aldh18a1	2527	-0.7320794463157654	-0.0887076	No
row_21	Preb	2722	-0.771402895450592	-0.10728311	Yes
row_22	Eif4a3	2786	-0.7873119115829468	-0.09801063	Yes
row_23	Pop4	2798	-0.7902257442474365	-0.07778096	Yes
row_24	Cnot4	2804	-0.790881335735321	-0.056277905	Yes
row_25	Mtrex	2918	-0.8174076080322266	-0.056603253	Yes
row_26	Dctn1	2927	-0.8196523785591125	-0.034907263	Yes
row_27	Kif5b	2964	-0.830428957939148	-0.018759312	Yes
row_28	Paip1	3260	-0.9184701442718506	-0.05426268	Yes
row_29	Parn	3492	-0.9938079118728638	-0.07423458	Yes
row_30	Hyou1	3531	-1.0079094171524048	-0.05344476	Yes
row_31	Arfgap1	3703	-1.0816518068313599	-0.058365118	Yes
row_32	Dnajc3	3895	-1.1808958053588867	-0.0646383	Yes
row_33	Xbp1	3997	-1.2457609176635742	-0.05024155	Yes
row_34	Asns	4004	-1.2508755922317505	-0.01583281	Yes
row_35	Kdelr3	4089	-1.3176259994506836	0.0041678688	Yes
row_36	Tspyl2	4124	-1.3513145446777344	0.03558491	Yes
row_37	Pdia5	4544	-1.893626093864441	0.001953433	Yes
row_38	Stc2	4564	-1.9485251903533936	0.05353418	Yes
