# Supplementary material for: TMPRSS11B promotes an acidified microenvironment and immune suppression in squamous lung cancer
Source: EMBO Rep. 2025 Nov 10;26(24):6346–79. doi: 10.1038/s44319-025-00631-1 (PMC12714794; doi:10.1038/s44319-025-00631-1)
Supplement: Supplementary file 14 — Figure EV2 Source Data [file 44319_2025_631_MOESM14_ESM.zip › Figure EV2/EV2D-E/GSEA_Broad Institute_Mh_T11b-high LUSC vs LUAD/HALLMARK_UV_RESPONSE_DN.tsv]

NAME	SYMBOL	RANK IN GENE LIST	RANK METRIC SCORE	RUNNING ES	CORE ENRICHMENT
row_0	Gja1	151	3.005772829055786	0.010793631	No
row_1	Dusp1	339	1.922605037689209	-0.0013330326	No
row_2	Pik3cd	516	1.4064457416534424	-0.018455729	No
row_3	Pmp22	517	1.3996870517730713	0.0013706697	No
row_4	Cited2	522	1.3911103010177612	0.020233652	No
row_5	Adgrl2	575	1.2617393732070923	0.027160974	No
row_6	Prkar2b	737	0.957584023475647	0.006837436	No
row_7	Mgll	752	0.9287450313568115	0.01704625	No
row_8	Rnd3	756	0.9243567585945129	0.029508207	No
row_9	Plpp3	846	0.8143064379692078	0.022309862	No
row_10	Syne1	854	0.8109930157661438	0.032324106	No
row_11	Mgmt	922	0.738642156124115	0.02868459	No
row_12	Nfkb1	972	0.6851127743721008	0.028075512	No
row_13	Met	988	0.6644412279129028	0.034330014	No
row_14	Dab2	1031	0.6231649518013	0.034316827	No
row_15	Col3a1	1034	0.6187030076980591	0.042659715	No
row_16	Serpine1	1049	0.6100000143051147	0.048353545	No
row_17	Col5a2	1080	0.5732284784317017	0.0501588	No
row_18	Fzd2	1114	0.5442641377449036	0.050922327	No
row_19	Pias3	1215	-0.5074618458747864	0.037062265	No
row_20	Anxa4	1225	-0.5087966322898865	0.04237497	No
row_21	Ltbp1	1378	-0.5298466682434082	0.01788692	No
row_22	Dyrk1a	1405	-0.5326598286628723	0.019959452	No
row_23	Acvr2a	1588	-0.5648486614227295	-0.01034726	No
row_24	Mt1	1658	-0.5760812163352966	-0.016710397	No
row_25	Nr1d2	1730	-0.5886391401290894	-0.023316616	No
row_26	Scaf8	1754	-0.5920031666755676	-0.019772049	No
row_27	Atrx	1907	-0.6193142533302307	-0.0429928	No
row_28	F3	1925	-0.6221935153007507	-0.0377577	No
row_29	Dlg1	1932	-0.6232388019561768	-0.030192487	No
row_30	Slc7a1	1940	-0.6244805455207825	-0.02282017	No
row_31	Nfib	2205	-0.6720090508460999	-0.06886849	No
row_32	Atxn1	2207	-0.6722531914710999	-0.059556585	No
row_33	Rbpms	2228	-0.6756499409675598	-0.054195724	No
row_34	Sipa1l1	2250	-0.6804421544075012	-0.048977464	No
row_35	Nek7	2304	-0.6890220046043396	-0.050373096	No
row_36	Ythdc1	2425	-0.7115709185600281	-0.06555162	No
row_37	Togaram1	2438	-0.7153894305229187	-0.057944	No
row_38	Aggf1	2533	-0.7337027788162231	-0.06733649	No
row_39	Smad7	2594	-0.7458804249763489	-0.06940011	No
row_40	Tent4a	2759	-0.7814307808876038	-0.09285028	No
row_41	Lamc1	2789	-0.7884851694107056	-0.08778546	No
row_42	Add3	2899	-0.8135017156600952	-0.099204846	No
row_43	Nr3c1	2997	-0.8394339680671692	-0.10773112	Yes
row_44	Id1	3000	-0.8401774764060974	-0.09625107	Yes
row_45	Tgfbr2	3104	-0.8718931674957275	-0.10558046	Yes
row_46	Tgfbr3	3149	-0.8845903277397156	-0.102311544	Yes
row_47	Dbp	3176	-0.8922792673110962	-0.09514505	Yes
row_48	Erbb2	3230	-0.908571720123291	-0.09343079	Yes
row_49	Atrn	3278	-0.9233965277671814	-0.09024364	Yes
row_50	Phf3	3289	-0.9256781339645386	-0.079236336	Yes
row_51	Prdm2	3454	-0.9825860261917114	-0.09983717	Yes
row_52	Rasa2	3497	-0.9952829480171204	-0.094579354	Yes
row_53	Fhl2	3508	-0.9997371435165405	-0.08252302	Yes
row_54	Prkca	3544	-1.012970209121704	-0.07554129	Yes
row_55	Mios	3573	-1.0221701860427856	-0.066955864	Yes
row_56	Gcnt1	3577	-1.023793339729309	-0.053085398	Yes
row_57	Vav2	3647	-1.0531327724456787	-0.052691158	Yes
row_58	Sri	3726	-1.0915840864181519	-0.053646594	Yes
row_59	Bmpr1a	3890	-1.179744005203247	-0.071244225	Yes
row_60	Smad3	3903	-1.1835438013076782	-0.057005256	Yes
row_61	Efemp1	4096	-1.3219354152679443	-0.07869274	Yes
row_62	Plcb4	4260	-1.4718105792999268	-0.09215329	Yes
row_63	Slc22a18	4312	-1.5147771835327148	-0.08143123	Yes
row_64	Pparg	4408	-1.6579625606536865	-0.077942185	Yes
row_65	Ptpn21	4430	-1.703195333480835	-0.058236748	Yes
row_66	Lpar1	4622	-2.09748911857605	-0.06872813	Yes
row_67	Ica1	4624	-2.0993010997772217	-0.039202258	Yes
row_68	Kit	4740	-2.57205867767334	-0.026974786	Yes
row_69	Igfbp5	4791	-3.078230381011963	0.0061038784	Yes
