# Supplementary material for: TMPRSS11B promotes an acidified microenvironment and immune suppression in squamous lung cancer
Source: EMBO Rep. 2025 Nov 10;26(24):6346–79. doi: 10.1038/s44319-025-00631-1 (PMC12714794; doi:10.1038/s44319-025-00631-1)
Supplement: Supplementary file 14 — Figure EV2 Source Data [file 44319_2025_631_MOESM14_ESM.zip › Figure EV2/EV2D-E/GSEA_Broad Institute_Mh_T11b-high LUSC vs LUAD/edb/gene_sets.gmt]

HALLMARK_MYOGENESIS	https://www.gsea-msigdb.org/gsea/msigdb/mouse/geneset/HALLMARK_MYOGENESIS	Acsl1	Adcy9	Agrn	Akt2	App	Bag1	Bin1	Cd36	Cdh13	Cdkn1a	Ckb	Clu	Col15a1	Col3a1	Col6a3	Cryab	Dapk2	Dmd	Eif4a2	Eno3	Ephb3	Erbb3	Fgf2	Fhl1	Foxo4	Gaa	Gadd45b	Hbegf	Hdac5	Ifrd1	Igf1	Itga7	Itgb1	Itgb4	Itgb5	Kifc3	Klf5	Lsp1	Mapk12	Mapre3	Mras	Myh7	Nav2	Notch1	Nqo1	Pcx	Pde4dip	Pfkm	Pick1	Prnp	Ptgis	Sgcd	Sh2b1	Slc6a8	Sorbs1	Sorbs3	Spdef	Sphk1	Stc2	Tead4	Tgfb1	Tnni2	Tpm2	Wwtr1
HALLMARK_ANDROGEN_RESPONSE	https://www.gsea-msigdb.org/gsea/msigdb/mouse/geneset/HALLMARK_ANDROGEN_RESPONSE	Abhd2	Actn1	Akt1	Aldh1a3	B2m	B4galt1	Ccnd1	Cdk6	Ell2	Elovl5	Fads1	Gpd1l	Herc3	Homer2	Iqgap2	Krt19	Krt8	Lifr	Maf	Mertk	Ndrg1	Pgm3	Pias1	Plpp1	Ptpn21	Rab4a	Rrp12	Sat1	Selenop	Sgk1	Slc26a2	Slc38a2	Sord	Spdef	Stk39	Tmprss2	Tnfaip8	Tsc22d1	Vapa	Xrcc5	Xrcc6	Zbtb10
HALLMARK_BILE_ACID_METABOLISM	https://www.gsea-msigdb.org/gsea/msigdb/mouse/geneset/HALLMARK_BILE_ACID_METABOLISM	Abca1	Abca2	Abca5	Abcd3	Acsl1	Amacr	Atxn1	Bcar3	Cat	Cyp27a1	Cyp39a1	Ephx2	Fads1	Fads2	Fdxr	Gstk1	Hsd17b11	Hsd17b4	Hsd3b7	Idh1	Idh2	Lonp2	Mlycd	Nedd4	Nudt12	Optn	Pex13	Pex19	Pex26	Pex7	Pfkm	Phyh	Prdx5	Pxmp2	Rbp1	Slc22a18	Soat2	Sod1	Sult1b1	Sult2b1	Tfcp2l1
HALLMARK_PROTEIN_SECRETION	https://www.gsea-msigdb.org/gsea/msigdb/mouse/geneset/HALLMARK_PROTEIN_SECRETION	Abca1	Adam10	Ap2b1	Ap2m1	Arfgap3	Arfgef1	Atp1a1	Cav2	Clcn3	Cltc	Cog2	Copb1	Ctsc	Dop1a	Dst	Gbf1	Gla	Golga4	Gosr2	Ica1	Mon2	Ocrl	Pam	Sgms1	Sh3gl2	Snx2	Sod1	Stam	Tom1l1	Tspan8
HALLMARK_ADIPOGENESIS	https://www.gsea-msigdb.org/gsea/msigdb/mouse/geneset/HALLMARK_ADIPOGENESIS	Abca1	Abcb8	Acaa2	Acadl	Acadm	Acads	Adcy6	Adipor2	Aldh2	Aplp2	Apoe	Atl2	Atp1b3	Bckdha	C3	Cat	Cavin1	Cavin2	Ccng2	Cd302	Cd36	Chuk	Cmbl	Col15a1	Col4a1	Cpt2	Cyp4b1	Dbt	Ddt	Decr1	Ech1	Ephx2	Fabp4	Fah	Fzd4	G3bp2	Gpat4	Gpd2	Hadh	Hibch	Idh1	Idh3g	Ifngr1	Immt	Itga7	Itsn1	Lifr	Lpcat3	Lpl	Mccc1	Mgll	Nabp1	Orm1	Pdcd4	Phldb1	Phyh	Pim3	Plin2	Por	Pparg	Preb	Qdpr	Rab34	Reep6	Rmdn3	Rnf11	Slc1a5	Slc25a1	Slc25a10	Sncg	Sod1	Sorbs1	Sowahc	Sqor	Stat5a	Stom	Suclg1	Sult1a1	Tank	Tob1
HALLMARK_TGF_BETA_SIGNALING	https://www.gsea-msigdb.org/gsea/msigdb/mouse/geneset/HALLMARK_TGF_BETA_SIGNALING	Acvr1	Apc	Arid4b	Bcar3	Bmp2	Bmpr1a	Cdh1	Fkbp1a	Fnta	Hdac1	Hipk2	Id1	Id3	Ltbp2	Ppp1r15a	Rab31	Serpine1	Slc20a1	Smad3	Smad6	Smad7	Smurf2	Tgfb1	Tgif1	Thbs1	Trim33	Wwtr1
HALLMARK_OXIDATIVE_PHOSPHORYLATION	https://www.gsea-msigdb.org/gsea/msigdb/mouse/geneset/HALLMARK_OXIDATIVE_PHOSPHORYLATION	Abcb7	Acaa1a	Acaa2	Acadm	Acadsb	Acat1	Aldh6a1	Atp1b1	Atp6v0e	Atp6v1e1	Atp6v1g1	Bckdha	Cox15	Cox17	Cpt1a	Cyb5a	Cyb5r3	Decr1	Ech1	Fdx1	Fh1	Hadha	Hsd17b10	Idh1	Idh2	Idh3b	Idh3g	Immt	Ndufa7	Ndufa9	Ndufb6	Ndufb8	Ndufs2	Ndufs4	Ndufv2	Oat	Oxa1l	Phyh	Por	Rhot1	Sdha	Sdhd	Sucla2	Suclg1	Surf1	Tcirg1	Timm8b	Vdac3
HALLMARK_SPERMATOGENESIS	https://www.gsea-msigdb.org/gsea/msigdb/mouse/geneset/HALLMARK_SPERMATOGENESIS	Alox15	Cdk1	Gstm5	Ift88	Mast2	Mllt10	Ncaph	Parp2	Pebp1	Pias2	Slc12a2	Spata6	Strbp	Tsn	Vdac3	Zc3h14
HALLMARK_DNA_REPAIR	https://www.gsea-msigdb.org/gsea/msigdb/mouse/geneset/HALLMARK_DNA_REPAIR	Ada	Adcy6	Ak3	Aprt	Bcam	Bcap31	Brf2	Cant1	Cox17	Ddb2	Dgcr8	Dguok	Dut	Eif1b	Ercc2	Gmpr2	Gsdme	Gtf2a2	Gtf3c5	Guk1	Hcls1	Mpg	Nelfb	Nelfcd	Nfx1	Nt5c	Nt5c3	Pnp	Poll	Polr1c	Polr2c	Polr2e	Polr2h	Polr2i	Polr2k	Polr3gl	Pom121	Rad52	Rnmt	Rpa3	Sac3d1	Sdcbp	Sf3a3	Smad5	Snapc4	Surf1	Taf10	Tk2	Umps	Upf3b	Vps37b	Xpc	Zwint
HALLMARK_MITOTIC_SPINDLE	https://www.gsea-msigdb.org/gsea/msigdb/mouse/geneset/HALLMARK_MITOTIC_SPINDLE	Abl1	Apc	Arfgef1	Arfip2	Arhgap10	Arhgap27	Atg4b	Bcar1	Bin1	Cd2ap	Cdc42ep1	Cdk1	Cep250	Ckap5	Cntrl	Cttn	Dlg1	Dock2	Dst	Dynll2	Ezr	Flna	Flnb	Fscn1	Hdac6	Incenp	Itsn1	Kif23	Kif5b	Kifap3	Map1s	Mid1ip1	Nck2	Nedd9	Net1	Nf1	Numa1	Nusap1	Palld	Pcgf5	Pcm1	Pcnt	Pkd2	Plekhg2	Ppp4r2	Prex1	Rabgap1	Racgap1	Rapgef6	Rasa2	Rock1	Sac3d1	Shroom2	Smc1a	Smc3	Smc4	Sorbs2	Sos1	Stau1	Sun2	Synpo	Tiam1	Tlk1	Trio	Tsc1	Tubgcp3
HALLMARK_UV_RESPONSE_DN	https://www.gsea-msigdb.org/gsea/msigdb/mouse/geneset/HALLMARK_UV_RESPONSE_DN	Acvr2a	Add3	Adgrl2	Aggf1	Anxa4	Atrn	Atrx	Atxn1	Bmpr1a	Cited2	Col3a1	Col5a2	Dab2	Dbp	Dlg1	Dusp1	Dyrk1a	Efemp1	Erbb2	F3	Fhl2	Fzd2	Gcnt1	Gja1	Ica1	Id1	Igfbp5	Kit	Lamc1	Lpar1	Ltbp1	Met	Mgll	Mgmt	Mios	Mt1	Nek7	Nfib	Nfkb1	Nr1d2	Nr3c1	Phf3	Pias3	Pik3cd	Plcb4	Plpp3	Pmp22	Pparg	Prdm2	Prkar2b	Prkca	Ptpn21	Rasa2	Rbpms	Rnd3	Scaf8	Serpine1	Sipa1l1	Slc22a18	Slc7a1	Smad3	Smad7	Sri	Syne1	Tent4a	Tgfbr2	Tgfbr3	Togaram1	Vav2	Ythdc1
HALLMARK_G2M_CHECKPOINT	https://www.gsea-msigdb.org/gsea/msigdb/mouse/geneset/HALLMARK_G2M_CHECKPOINT	Abl1	Amd1	Arid4a	Atrx	Cbx1	Ccna2	Ccnd1	Cdc25a	Cdk1	Cenpa	Cks2	Ctcf	Cul1	Cul3	Cul5	Dmd	Dtymk	Efna5	Fancc	Hif1a	Hira	Hnrnpd	Ilf3	Incenp	Kif23	Kif5b	Lig3	Mad2l1	Map3k20	Mcm5	Mki67	Mnat1	Mtf2	Numa1	Nup98	Nusap1	Orc5	Pds5b	Prmt5	Prpf4b	Pura	Racgap1	Rad21	Rbl1	Sap30	Slc12a2	Slc38a1	Slc7a1	Smad3	Smarcc1	Smc1a	Smc4	Srsf1	Srsf2	Stag1	Stmn1	Tent4a	Tgfb1	Tle3	Uck2	Ythdc1
HALLMARK_UNFOLDED_PROTEIN_RESPONSE	https://www.gsea-msigdb.org/gsea/msigdb/mouse/geneset/HALLMARK_UNFOLDED_PROTEIN_RESPONSE	Aldh18a1	Arfgap1	Asns	Atf3	Cebpb	Cnot4	Cxxc1	Dcp2	Dctn1	Ddx10	Dnajc3	Edc4	Edem1	Eif4a2	Eif4a3	Eif4ebp1	Exoc2	Gosr2	Hyou1	Imp3	Kdelr3	Kif5b	Mtrex	Nabp1	Nop14	Paip1	Parn	Pdia5	Pop4	Preb	Psat1	Sdad1	Slc30a5	Srprb	Stc2	Tspyl2	Tubb2a	Wfs1	Xbp1
HALLMARK_HEME_METABOLISM	https://www.gsea-msigdb.org/gsea/msigdb/mouse/geneset/HALLMARK_HEME_METABOLISM	Abcb6	Acp5	Add2	Agpat4	Alad	Aldh1l1	Aldh6a1	Aqp3	Arl2bp	Asns	Bcam	Blvrb	Bpgm	Bsg	Btg2	Btrc	C3	Car2	Cast	Cat	Ccdc28a	Clcn3	Ctsb	Ctse	Dcaf11	Dcun1d1	Ell2	Endod1	Ezh1	Fbxo7	Fech	Foxj2	Gde1	Hagh	Hebp1	Igsf3	Khnyn	Klf3	Lpin2	Map2k3	Mboat2	Minpp1	Mkrn1	Mocos	Nek7	Nfe2l1	Nr3c1	Nudt4	Optn	Pcx	Pdzk1ip1	Ppp2r5b	Rad23a	Rap1gap	Rbm38	Rbm5	Rcl1	Rnf19a	Sdcbp	Sec14l1	Selenbp1	Sidt2	Slc11a2	Slc25a38	Slc6a8	Slc7a11	Smox	Tent5c	Tfdp2	Tfrc	Tnrc6b	Trak2	Urod	Vezf1	Xk	Xpo7
HALLMARK_PEROXISOME	https://www.gsea-msigdb.org/gsea/msigdb/mouse/geneset/HALLMARK_PEROXISOME	Abcd3	Acaa1a	Acsl1	Acsl4	Atxn1	Cadm1	Cat	Cln6	Cln8	Ech1	Ehhadh	Elovl5	Ephx2	Fads1	Gstk1	Hmgcl	Hras	Hsd17b11	Hsd17b4	Hsd3b7	Idh1	Idh2	Lonp2	Mlycd	Nudt19	Pabpc1	Pex13	Pex2	Prdx5	Sema3c	Slc25a19	Smarcc1	Sod1	Sod2	Sult2b1
HALLMARK_FATTY_ACID_METABOLISM	https://www.gsea-msigdb.org/gsea/msigdb/mouse/geneset/HALLMARK_FATTY_ACID_METABOLISM	Acaa1a	Acaa2	Acadl	Acadm	Acads	Acsl1	Acsl4	Acss1	Adh7	Adipor2	Alad	Aldh3a1	Aldh3a2	Auh	Bphl	Car2	Cbr1	Cd36	Cpt1a	Cpt2	Cryz	D2hgdh	Decr1	Ech1	Ehhadh	Elovl5	Eno3	Fasn	Fh1	Gpd1	Gpd2	Grhpr	Hadh	Hibch	Hmgcl	Hmgcs2	Hsd17b10	Hsd17b11	Hsd17b4	Hsd17b7	Hsdl2	Hsp90aa1	Hsph1	Idh1	Idh3b	Idh3g	Inmt	Lgals1	Maoa	Mcee	Metap1	Mgll	Mif	Mlycd	Nbn	Nsdhl	Nthl1	Pcbd1	Pts	Reep6	S100a10	Sdha	Sdhd	Serinc1	Sucla2	Suclg1	Suclg2	Trp53inp2	Ugdh	Urod	Vnn1
HALLMARK_GLYCOLYSIS	https://www.gsea-msigdb.org/gsea/msigdb/mouse/geneset/HALLMARK_GLYCOLYSIS	Abcb6	Agrn	Ak3	Alg1	Ankzf1	Artn	B3galt6	B3gat3	B3gnt3	B4galt1	Bpnt1	Capn5	Casp6	Cd44	Cdk1	Cenpa	Chpf	Chpf2	Chst12	Chst4	Cited2	Cln6	Cog2	Cyb5a	Dcn	Dsc2	Ecd	Egln3	Elf3	Ext2	Fam162a	Fbp2	Fkbp4	Fut8	G6pdx	Gal3st1	Galk1	Gfpt1	Glce	Gmppa	Gne	Got1	Gpc1	Gpr87	Gusb	Gys1	Hdlbp	Hk2	Idh1	Idua	Ier3	Isg20	Kdelr3	Kif2a	Med24	Mertk	Met	Mif	Mpi	Nanp	Nsdhl	Nt5e	Pam	Pcx	Pgam1	Pgk1	Pgm2	Phka2	Pkm	Pkp2	Pmm2	Pygb	Pygl	Qsox1	Sap30	Sdc3	Slc16a3	Slc25a10	Slc35a3	Sod1	Sox9	Stc2	Stmn1	Tff3	Tgfa	Tgfbi	Tpbg	Txn1	Ugp2	Zfp292
HALLMARK_MYC_TARGETS_V1	https://www.gsea-msigdb.org/gsea/msigdb/mouse/geneset/HALLMARK_MYC_TARGETS_V1	Ccna2	Cstf2	Cul1	Dut	Eif3j1	Hnrnpc	Hnrnpd	Ifrd1	Ilf2	Mad2l1	Mcm5	Nop16	Pabpc1	Pcbp1	Pgk1	Psmd3	Rrm1	Rsl1d1	Ruvbl2	Smarcc1	Srsf1	Srsf2	Srsf3	Ssb	Trim28	Txnl4a	Vdac3	Xrcc6	Ywhaq
HALLMARK_CHOLESTEROL_HOMEOSTASIS	https://www.gsea-msigdb.org/gsea/msigdb/mouse/geneset/HALLMARK_CHOLESTEROL_HOMEOSTASIS	Abca2	Alcam	Aldoc	Atf3	Chka	Clu	Cpeb2	Cxcl16	Ech1	Errfi1	Fabp5	Fads2	Fasn	Fbxo6	Gldc	Gnai1	Gstm7	Gusb	Hsd17b7	Lgals3	Lgmn	Lpl	Lss	Mal2	Mvk	Nsdhl	Pcyt2	Pnrc1	Pparg	Sc5d	Sema3b	Stx5a	Tm7sf2	Tnfrsf12a
HALLMARK_PI3K_AKT_MTOR_SIGNALING	https://www.gsea-msigdb.org/gsea/msigdb/mouse/geneset/HALLMARK_PI3K_AKT_MTOR_SIGNALING	Akt1	Ap2m1	Cab39l	Cdk1	Cdkn1a	Cltc	Ddit3	Dusp3	Ecsit	Gna14	Grk2	Hras	Il2rg	Map2k3	Pak4	Ppp2r1b	Prkag1	Ralb	Rptor	Sla	Tbk1	Tiam1	Traf2
HALLMARK_INTERFERON_ALPHA_RESPONSE	https://www.gsea-msigdb.org/gsea/msigdb/mouse/geneset/HALLMARK_INTERFERON_ALPHA_RESPONSE	Adar	B2m	Casp1	Cd74	Cmtr1	Cnp	Elf1	Epsti1	Gbp3	Gmpr	Helz2	Ifi27	Ifit3	Ifitm1	Il4ra	Irf1	Irf7	Isg20	Lamp3	Lap3	Lgals3bp	Ly6e	Mov10	Mvb12a	Ncoa7	Oas1a	Oasl1	Ogfr	Parp12	Procr	Psmb8	Samd9l	Tdrd7	Tmem140	Trim25	Txnip	Usp18
HALLMARK_UV_RESPONSE_UP	https://www.gsea-msigdb.org/gsea/msigdb/mouse/geneset/HALLMARK_UV_RESPONSE_UP	Acaa1a	Amd1	Aqp3	Asns	Atf3	Bak1	Bmp2	Bsg	Btg2	Car2	Casp3	Cdkn2b	Chka	Clcn2	Cnp	Creg1	Ctsl	Dnaja1	Dnajb1	Eif2s3x	Fkbp4	Fos	Ggh	Grina	Hmox1	Icam1	Igfbp2	Il6st	Irf1	Klhdc3	Lyn	Maoa	Nat2	Nfkbia	Nptxr	Nr4a1	Parp2	Polr2h	Ppat	Ppif	Ppp1r2	Prkaca	Ptprd	Rab27a	Rxrb	Slc6a8	Sod2	Spr	Stard3	Stk25	Sult1a1	Tfrc	Tgfbrap1	Tmbim6	Tyro3	Urod	Wiz
HALLMARK_E2F_TARGETS	https://www.gsea-msigdb.org/gsea/msigdb/mouse/geneset/HALLMARK_E2F_TARGETS	Asf1a	Cdc25a	Cdca3	Cdca8	Cdk1	Cdkn1a	Cdkn2a	Cks2	Cse1l	Ctcf	Dut	Eed	Hnrnpd	Ilf3	Mad2l1	Mcm5	Melk	Mki67	Mlh1	Nbn	Nup205	Paics	Pds5b	Pms2	Pnn	Pop7	Psip1	Racgap1	Rad21	Rbbp7	Rpa1	Rpa3	Smc1a	Smc3	Smc4	Smc6	Spc24	Spc25	Srsf1	Srsf2	Stag1	Stmn1	Tfrc	Tk1	Xrcc6
HALLMARK_REACTIVE_OXYGEN_SPECIES_PATHWAY	https://www.gsea-msigdb.org/gsea/msigdb/mouse/geneset/HALLMARK_REACTIVE_OXYGEN_SPECIES_PATHWAY	Atox1	Cat	Ercc2	Fes	G6pdx	Hmox2	Lsp1	Mgst1	Msra	Ndufs2	Nqo1	Prnp	Scaf4	Selenos	Sod1	Sod2	Srxn1	Stk25	Txn1	Txnrd1	Txnrd2
HALLMARK_XENOBIOTIC_METABOLISM	https://www.gsea-msigdb.org/gsea/msigdb/mouse/geneset/HALLMARK_XENOBIOTIC_METABOLISM	Abcc3	Abhd6	Acp2	Adh5	Adh7	Aldh2	Aldh3a1	Ap4b1	Apoe	Arg1	Asl	Atoh8	Bcar1	Bcat1	Blvrb	Bphl	Car2	Casp6	Cat	Cbr1	Cd36	Ces1d	Cfb	Csad	Cyb5a	Cyp27a1	Cyp2j6	Cyp2s1	Dcxr	Ddc	Ddt	Dhps	Dhrs1	Ech1	Elovl5	Enpep	Epha2	Fah	Fetub	Gstm4	Gsto1	Gstt2	Hes6	Hgfac	Hmox1	Hnf4a	Hsd11b1	Hsd17b2	Idh1	Igf1	Igfbp4	Il1r1	Itih4	Jup	Lpin2	Man1a	Maoa	Mccc2	Nfs1	Ninj1	Nqo1	Papss2	Pcx	Pgrmc1	Pmm1	Por	Pros1	Ptges	Ptgr1	Pts	Pycr1	Rap1gap	Reg1	Sar1b	Serpine1	Shmt2	Slc1a5	Slc35d1	Slc46a3	Smox	Spint2	Tgfb2	Tkfc	Tmbim6	Tmem176b	Ugdh	Upp1	Vnn1	Xdh
HALLMARK_APOPTOSIS	https://www.gsea-msigdb.org/gsea/msigdb/mouse/geneset/HALLMARK_APOPTOSIS	Anxa1	App	Atf3	Bcap31	Bgn	Birc3	Bmf	Bmp2	Btg2	Casp1	Casp2	Casp3	Casp6	Ccnd1	Ccnd2	Cd44	Cdkn1a	Cflar	Clu	Crebbp	Dcn	Ddit3	Dnaja1	Dnajc3	Emp1	Erbb2	Erbb3	Ereg	F2r	Fdxr	Gadd45b	Gna15	Gstm2	Hmox1	Hspb1	Ier3	Ifngr1	Il18	Il1a	Il1b	Irf1	Isg20	Lgals3	Madd	Mcl1	Mgmt	Mmp2	Nedd9	Pak1	Pdcd4	Plat	Ppp2r5b	Ptk2	Rara	Rnasel	Rock1	Sat1	Sc5d	Slc20a1	Smad7	Sod1	Sod2	Tgfb2	Tgfbr3	Timp2	Timp3	Tnf	Tnfrsf12a	Txnip
HALLMARK_APICAL_SURFACE	https://www.gsea-msigdb.org/gsea/msigdb/mouse/geneset/HALLMARK_APICAL_SURFACE	Adam10	Adipor2	Afap1l2	App	Atp8b1	B4galt1	Crocc	Crybg1	Efna5	Gas1	Gstm5	Hspb1	Il2rg	Lyn	Lypd3	Mal	Ncoa6	Pkhd1	Scube1	Shroom2	Sulf2
HALLMARK_HYPOXIA	https://www.gsea-msigdb.org/gsea/msigdb/mouse/geneset/HALLMARK_HYPOXIA	Ackr3	Aldoc	Ankzf1	Atf3	B3galt6	Bcl2	Bgn	Car12	Casp6	Cavin1	Ccn2	Ccn5	Ccng2	Cdkn1a	Cited2	Csrp2	Dcn	Ddit3	Dusp1	Eno3	Errfi1	Ets1	F3	Fam162a	Fos	Gaa	Galk1	Gpc1	Grhpr	Gys1	Hdlbp	Hk2	Hmox1	Hs3st1	Ier3	Ilvbl	Isg20	Kdelr3	Klf7	Klhl24	Maff	Mif	Mt1	Ndrg1	Ndst1	Ndst2	Nedd4l	Noct	Nr3c1	Pam	Pdgfb	Pgk1	Pgm2	Pim1	Pkp1	Plin2	Pnrc1	Ppp1r15a	Prdx5	Prkca	S100a4	Sap30	Sdc3	Sdc4	Selenbp1	Serpine1	Slc25a1	Stc2	Sult2b1	Tgfb3	Tgfbi	Tgm2	Tmem45a	Tpbg	Ugp2	Wsb1	Zfp292
HALLMARK_INTERFERON_GAMMA_RESPONSE	https://www.gsea-msigdb.org/gsea/msigdb/mouse/geneset/HALLMARK_INTERFERON_GAMMA_RESPONSE	Adar	Auts2	B2m	Bpgm	Casp1	Casp3	Cd274	Cd74	Cdkn1a	Cfb	Cfh	Ciita	Cmtr1	Eif4e3	Epsti1	Fgl2	Gbp3	Helz2	Hif1a	Icam1	Ifi27	Ifit3	Ifnar2	Il4ra	Irf1	Irf5	Irf7	Isg20	Jak2	Lap3	Lcp2	Lgals3bp	Ly6e	Ncoa3	Nfkb1	Nfkbia	Nlrc5	Oasl1	Ogfr	Parp12	Pim1	Pla2g4a	Pnp	Psmb8	Ptpn1	Rapgef6	Rnf213	Samd9l	Samhd1	Slamf7	Socs3	Sod2	Sri	St3gal5	Stat3	Tdrd7	Tnfaip2	Tor1b	Trim25	Txnip	Upp1	Usp18	Zbp1
HALLMARK_MTORC1_SIGNALING	https://www.gsea-msigdb.org/gsea/msigdb/mouse/geneset/HALLMARK_MTORC1_SIGNALING	Add3	Adipor2	Asns	Bcat1	Btg2	Cdc25a	Cdkn1a	Cfp	Coro1a	Ctsc	Ddit3	Edem1	Egln3	Elovl5	Fads1	Fads2	Fdxr	Fgl2	G6pdx	Gla	Got1	Hk2	Idh1	Ifrd1	Igfbp5	Immt	Itgb2	Lgmn	Map2k3	Mllt11	Nufip1	Nup205	Nupr1	Pgk1	Pnp	Ppa1	Ppp1r15a	Psat1	Qdpr	Rpa1	Sc5d	Shmt2	Sla	Slc1a5	Slc7a11	Sord	Sytl2	Tbk1	Tfrc	Tm7sf2	Txnrd1	Xbp1
HALLMARK_ESTROGEN_RESPONSE_EARLY	https://www.gsea-msigdb.org/gsea/msigdb/mouse/geneset/HALLMARK_ESTROGEN_RESPONSE_EARLY	Abhd2	Adcy9	Add3	Akap1	Amfr	Anxa9	Aqp3	Areg	Asb13	B4galt1	Bag1	Bcl2	Blvrb	Cant1	Car12	Ccn5	Ccnd1	Cd44	Celsr1	Celsr2	Chpt1	Clic3	Cyp26b1	Deptor	Elf1	Elf3	Elovl5	Endod1	Esrp2	Fasn	Fhl2	Fkbp4	Flnb	Fos	Foxc1	Frk	Gja1	Gla	Hr	Igfbp4	Il6st	Inhbb	Inpp5f	Itpk1	Jak2	Kdm4b	Klf4	Klk10	Krt13	Krt15	Krt19	Krt8	Lrig1	Med24	Mreg	Muc1	Myof	Nadsyn1	Nav2	Ovol2	P2ry2	Papss2	Plaat3	Ppif	Prss23	Ptges	Rab31	Rapgefl1	Rara	Retreg1	Rrp12	Sema3b	Sh3bp5	Slc19a2	Slc26a2	Slc37a1	Slc39a6	Snx24	Stc2	Sult2b1	Syngr1	Syt12	Tbc1d30	Tff3	Tgm2	Tiam1	Tmem164	Tmprss3	Tob1	Tpbg	Ttc39a	Tubb2b	Ugcg	Wfs1	Xbp1	Zfp185
HALLMARK_IL2_STAT5_SIGNALING	https://www.gsea-msigdb.org/gsea/msigdb/mouse/geneset/HALLMARK_IL2_STAT5_SIGNALING	Adam19	Ager	Ahnak	Alcam	Amacr	Anxa4	Aplp1	Bcl2	Bmp2	Capg	Car2	Casp3	Ccnd2	Cd44	Cdc42se2	Ckap4	Ctsz	Dcps	Dennd5a	Ecm1	Eef1akmt1	Emp1	Eno3	Enpp1	Etfbkmt	Etv4	Fah	Fgl2	Gadd45b	Galm	Gbp3	Gpr65	Gsto1	Hipk2	Hk2	Hopx	Ifngr1	Il1r2	Il3ra	Il4ra	Lclat1	Lrig1	Maff	Map6	Muc1	Mxd1	Ncoa3	Ndrg1	Nfkbiz	Nt5e	P2rx4	Pdcd2l	Phlda1	Pim1	Plagl1	Plin2	Plpp1	Pnp	Pou2f1	Prnp	Ptch1	Ptrh2	Rabgap1l	S100a1	Serpinb6a	Sh3bgrl2	Slc1a5	Slc39a8	Socs2	Spp1	Spred2	Swap70	Tgm2	Tiam1	Tnfrsf1b	Tnfrsf21	Traf1	Ttc39b	Uck2	Umps	Wls	Xbp1
HALLMARK_APICAL_JUNCTION	https://www.gsea-msigdb.org/gsea/msigdb/mouse/geneset/HALLMARK_APICAL_JUNCTION	Actn1	Akt2	B4galt1	Bmp1	Cd274	Cd276	Cd34	Cdh1	Cdh11	Cdh3	Cdh6	Cdsn	Cldn18	Cldn4	Cldn5	Col16a1	Col17a1	Dhx16	Dlg1	Fscn1	Gnai1	Hadh	Hras	Icam1	Inppl1	Itga3	Itgb1	Itgb4	Jup	Lamb3	Lamc2	Layn	Lima1	Map3k20	Mmp2	Mmp9	Mpzl1	Mpzl2	Msn	Nectin1	Nectin2	Nectin4	Nf1	Pard6g	Parva	Pbx2	Pcdh1	Pik3cb	Ptk2	Ptprc	Sdc3	Sgce	Shroom2	Sirpa	Sorbs3	Syk	Tgfbi	Thbs3	Tial1	Traf1	Tsc1	Vasp	Vav2	Wnk4	Zyx
HALLMARK_ANGIOGENESIS	https://www.gsea-msigdb.org/gsea/msigdb/mouse/geneset/HALLMARK_ANGIOGENESIS	App	Ccnd2	Col3a1	Col5a2	Cxcl5	Fgfr1	Jag2	Kcnj8	Lpl	Pdgfa	Pglyrp1	Ptk2	S100a4	Spp1	Tnfrsf21	Vav2
HALLMARK_COAGULATION	https://www.gsea-msigdb.org/gsea/msigdb/mouse/geneset/HALLMARK_COAGULATION	Anxa1	Apoc1	Bmp1	C1qa	C3	Capn5	Cfb	Cfh	Cfi	Clu	Cpq	Ctsb	Ctse	Ctsk	Ctsl	Ctso	Dusp14	F3	Gnb2	Hmgcs2	Hnf4a	Hpn	Htra1	Klf7	Lgmn	Maff	Mmp15	Mmp2	Mmp9	Pdgfb	Pef1	Plat	Plau	Plek	Pros1	Prss23	S100a1	S100a13	Serpinb2	Serpine1	Sh2b2	Thbs1	Timp3	Trf
HALLMARK_ESTROGEN_RESPONSE_LATE	https://www.gsea-msigdb.org/gsea/msigdb/mouse/geneset/HALLMARK_ESTROGEN_RESPONSE_LATE	Abhd2	Add3	Agr2	Aldh3a2	Amfr	Anxa9	Areg	Bag1	Bcl2	Blvrb	Car12	Car2	Ccn5	Ccnd1	Cd44	Cdh1	Celsr2	Chpt1	Ckb	Clic3	Cpe	Cyp26b1	Dcxr	Dnajc1	Dnajc12	Elovl5	Fabp5	Fkbp4	Flnb	Fos	Foxc1	Frk	Gla	Hmgcs2	Homer2	Hr	Idh2	Igfbp4	Il6st	Isg20	Itpk1	Jak2	Klf4	Klk10	Klk11	Krt13	Krt19	Lamc2	Lsr	Ltf	Myof	Ovol2	Papss2	Pdcd4	Perp	Pkp3	Plaat3	Plxnb1	Ppif	Prkar2b	Prss23	Ptges	Rab31	Rabep1	Rapgefl1	S100a9	Sema3b	Sgk1	Slc26a2	Snx10	Sord	St6galnac2	Sult2b1	Tff3	Tiam1	Tmprss3	Tob1	Tpbg	Trim29	Tspan13	Ugdh	Unc13b	Wfs1	Xbp1
HALLMARK_TNFA_SIGNALING_VIA_NFKB	https://www.gsea-msigdb.org/gsea/msigdb/mouse/geneset/HALLMARK_TNFA_SIGNALING_VIA_NFKB	Abca1	Ackr3	Areg	Atf3	B4galt1	B4galt5	Birc2	Birc3	Bmp2	Btg2	Ccnd1	Cd44	Cdkn1a	Cebpb	Cebpd	Cflar	Clcf1	Cxcl5	Dennd5a	Dnajb4	Dram1	Dusp1	Dusp5	Egr1	Ehd1	Eif1	F2rl1	F3	Fos	Fut4	Gadd45b	Hbegf	Icam1	Ier3	Ier5	Il18	Il1a	Il1b	Il6st	Irf1	Kdm6b	Klf4	Lamb3	Litaf	Maff	Map2k3	Mcl1	Mxd1	Nfkb1	Nfkbia	Nfkbie	Ninj1	Nr4a1	Nr4a2	Per1	Phlda1	Plau	Plek	Plpp3	Pnrc1	Ppp1r15a	Ptger4	Rel	Relb	Sat1	Sdc4	Serpinb2	Serpinb8	Serpine1	Sgk1	Slc16a6	Smad3	Socs3	Sod2	Sphk1	Stat5a	Tank	Tgif1	Tlr2	Tnc	Tnf	Tnfaip2	Tnfaip8	Traf1	Trib1	Trip10	Tsc22d1	Tubb2a	Zbtb10	Zc3h12a
HALLMARK_ALLOGRAFT_REJECTION	https://www.gsea-msigdb.org/gsea/msigdb/mouse/geneset/HALLMARK_ALLOGRAFT_REJECTION	Acvr2a	Akt1	B2m	Bcat1	Capg	Ccnd2	Cd74	Cdkn2a	Cfp	Ctss	Eif3j1	Elf4	Ereg	Ets1	F2r	Fcgr2b	Flna	Galnt1	Gcnt1	Gpr65	H2-DMb2	Hcls1	Hif1a	Icam1	Ifnar2	Ifngr1	Igsf6	Ikbkb	Il18	Il1b	Il2rg	Il4ra	Inhbb	Irf7	Itgb2	Jak2	Lcp2	Lyn	Mmp9	Ptprc	Socs5	Spi1	Srgn	Tgfb1	Tgfb2	Tlr2	Tnf	Traf2	Was
HALLMARK_P53_PATHWAY	https://www.gsea-msigdb.org/gsea/msigdb/mouse/geneset/HALLMARK_P53_PATHWAY	Ada	Aen	App	Atf3	Bak1	Bmp2	Btg2	Casp1	Ccnd2	Cd82	Cdh13	Cdkn1a	Cdkn2a	Cdkn2b	Clca2	Coq8a	Ctsd	Ctsf	Dcxr	Ddb2	Ddit3	Def6	Dgka	Dnttip2	Dram1	Ei24	Epha2	Eps8l2	F2r	Fam162a	Fbxw7	Fdxr	Fos	Fuca1	Gm2a	Hbegf	Hexim1	Hmox1	Hras	Ier3	Ier5	Il1a	Inhbb	Ip6k2	Itgb4	Jag2	Kif13b	Klf4	Krt17	Mxd1	Mxd4	Ndrg1	Ninj1	Notch1	Nupr1	Osgin1	Pdgfa	Perp	Phlda3	Plk3	Pmm1	Pom121	Ppp1r15a	Prkab1	Prmt2	Procr	Ptpn14	Rap2b	Rhbdf2	S100a10	S100a4	Sat1	Serpinb5	Slc19a2	Slc35d1	Slc3a2	Slc7a11	Sphk1	Stom	Tcn2	Tgfa	Tgfb1	Tm4sf1	Tm7sf3	Tob1	Traf4	Trp63	Tsc22d1	Tspyl2	Txnip	Upp1	Vwa5a	Wrap73	Wwp1	Xpc
HALLMARK_EPITHELIAL_MESENCHYMAL_TRANSITION	https://www.gsea-msigdb.org/gsea/msigdb/mouse/geneset/HALLMARK_EPITHELIAL_MESENCHYMAL_TRANSITION	Anpep	Aplp1	Areg	Basp1	Bgn	Bmp1	Cadm1	Capg	Ccn2	Cd44	Cdh11	Cdh6	Col16a1	Col3a1	Col4a1	Col5a2	Col6a3	Cxcl15	Cxcl5	Dab2	Dcn	Dst	Ecm1	Eln	Emp3	Fgf2	Flna	Fuca1	Gadd45b	Gas1	Gja1	Glipr1	Gpc1	Htra1	Igfbp2	Igfbp4	Itga5	Itgb1	Itgb5	Lamc1	Lamc2	Lgals1	Matn2	Mgp	Mmp2	Nt5e	Pcolce	Pdlim4	Pfn2	Pmp22	Pthlh	Pvr	Qsox1	Sat1	Sdc4	Serpine1	Serpine2	Sgcd	Slc6a8	Slit3	Sntb1	Spp1	Tgfb1	Tgfbi	Tgfbr3	Tgm2	Thbs1	Timp3	Tnc	Tnfrsf12a	Tpm1	Tpm2	Vim	Wnt5a
HALLMARK_IL6_JAK_STAT3_SIGNALING	https://www.gsea-msigdb.org/gsea/msigdb/mouse/geneset/HALLMARK_IL6_JAK_STAT3_SIGNALING	Bak1	Cd36	Cd44	Crlf2	Csf2ra	Csf3r	Hmox1	Ifngr1	Il1b	Il1r1	Il1r2	Il2rg	Il3ra	Il4ra	Il6st	Irf1	Pim1	Ptpn1	Reg1	Socs3	Stat3	Tgfb1	Tlr2	Tnf	Tnfrsf12a	Tnfrsf1b	Tnfrsf21
HALLMARK_KRAS_SIGNALING_DN	https://www.gsea-msigdb.org/gsea/msigdb/mouse/geneset/HALLMARK_KRAS_SIGNALING_DN	Alox12b	Btg2	Cdkal1	Celsr2	Copz2	Coq8a	Cyp39a1	Dlk2	Gprc5c	Gtf3c5	Hnf1a	Idua	Igfbp2	Krt13	Krt15	Krt4	Krt5	Lgals7	Lypd3	Mast3	Msh5	Mthfr	Myh7	Nr4a2	Nr6a1	Ntf3	Pdk2	Pkp1	Prkn	Prodh	Rgs11	Selenop	Serpinb2	Sgk1	Sidt1	Slc5a5	Slc6a14	Sprr3	Sptbn2	Synpo	Tcf7l1	Tent5c	Tfcp2l1	Tff2	Tgfb2	Tgm1	Thrb
HALLMARK_INFLAMMATORY_RESPONSE	https://www.gsea-msigdb.org/gsea/msigdb/mouse/geneset/HALLMARK_INFLAMMATORY_RESPONSE	Abca1	Acvr2a	Btg2	C3ar1	Calcrl	Cd82	Cdkn1a	Csf3r	Cxcl15	Cxcl5	Cybb	Emp3	Ereg	F3	Gabbr1	Gna15	Hbegf	Hif1a	Hpn	Icam1	Ifitm1	Il18	Il1a	Il1b	Il1r1	Il4ra	Irak2	Irf1	Irf7	Itga5	Itgb8	Kcnj2	Lamp3	Lcp2	Lpar1	Ly6e	Lyn	Met	Msr1	Mxd1	Nfkb1	Nfkbia	P2rx4	P2rx7	P2ry2	Pdpn	Ptafr	Ptger4	Pvr	Rgs1	Rhog	Rnf144b	Scn1b	Selenos	Sema4d	Serpine1	Sgms2	Slc11a2	Slc31a1	Slc31a2	Slc4a4	Slc7a1	Sphk1	Sri	Tlr2	Tnfrsf1b	Tpbg
HALLMARK_KRAS_SIGNALING_UP	https://www.gsea-msigdb.org/gsea/msigdb/mouse/geneset/HALLMARK_KRAS_SIGNALING_UP	Adam8	Adamdec1	Adgra2	Akt2	Aldh1a3	Ammecr1	Ano1	Anxa10	Arg1	Avl9	Birc3	Bmp2	Bpgm	C3ar1	Cab39l	Car2	Cbr4	Cbx8	Ccnd2	Ccser2	Cd37	Cfb	Cfh	Cpe	Csf2ra	Ctss	Dock2	Emp1	Ereg	Ets1	Etv4	Etv5	F2rl1	Fbxo4	Fcer1g	Fuca1	Gadd45g	Galnt3	Gng11	Gpnmb	Gprc5b	Hbegf	Hkdc1	Hsd11b1	Il1b	Il1rl2	Il2rg	Il33	Itgb2	Itgbl1	Jup	Kcnn4	Klf4	Laptm5	Lat2	Lcp1	Mafb	Mall	Mmd	Mmp9	Mpzl2	Mycn	Pigr	Plat	Plau	Plek2	Ppbp	Ppp1r15a	Prdm1	Psmb8	Ptbp2	Ptcd2	Rabgap1l	Rbm4	Reln	Scn1b	Sdccag8	Sema3b	Slpi	Sox9	Spp1	Spry2	Tmem158	Tmem176a	Tmem176b	Tnfrsf1b	Traf1	Trib1	Trib2	Tspan13	Usp12	Vwa5a	Wdr33	Zfp277
HALLMARK_COMPLEMENT	https://www.gsea-msigdb.org/gsea/msigdb/mouse/geneset/HALLMARK_COMPLEMENT	Apoc1	Atox1	Brpf3	C1qa	C1qc	C3	Calm1	Calm3	Car2	Casp1	Casp3	Cd36	Cdh13	Cebpb	Cfb	Cfh	Clu	Cpq	Ctsb	Ctsc	Ctsd	Ctsl	Ctso	Ctss	Dusp5	Dyrk2	Ehd1	F3	F5	F7	Fcer1g	Fdx1	Gca	Gnb2	Gngt2	Gpd2	Hnf4a	Irf1	Irf7	Itgam	Jak2	Kif2a	Lap3	Lcp2	Lgals3	Lgmn	Lipa	Ltf	Lyn	Maff	Mmp12	Mmp15	Msrb1	Notch4	Pdgfb	Pim1	Pla2g4a	Pla2g7	Plat	Plek	Rce1	Rhog	Rnf4	S100a13	S100a9	Serpinb2	Serpine1	Timp2	Usp16	Usp8	Was
