# Supplementary material for: TMPRSS11B promotes an acidified microenvironment and immune suppression in squamous lung cancer
Source: EMBO Rep. 2025 Nov 10;26(24):6346–79. doi: 10.1038/s44319-025-00631-1 (PMC12714794; doi:10.1038/s44319-025-00631-1)
Supplement: Supplementary file 15 — Figure EV3 Source Data [file 44319_2025_631_MOESM15_ESM.zip]

Archive with 14 entries (10 files):
- Figure EV3/
- Figure EV3/EV3A/
- Figure EV3/EV3B-C/
- Figure EV3/EV3D/
- Figure EV3/EV3A/igenomes.genes_shControl-VS-mT11bsh1.xlsx
- __MACOSX/Figure EV3/EV3A/._igenomes.genes_shControl-VS-mT11bsh1.xlsx
- Figure EV3/EV3A/igenomes.genes_shControl-VS-mT11bsh2.xlsx
- __MACOSX/Figure EV3/EV3A/._igenomes.genes_shControl-VS-mT11bsh2.xlsx
- Figure EV3/EV3A/Read Me.rtf
- __MACOSX/Figure EV3/EV3A/._Read Me.rtf
- Figure EV3/EV3B-C/Read Me.rtf
- __MACOSX/Figure EV3/EV3B-C/._Read Me.rtf
- Figure EV3/EV3D/TMPRSS11B signature in TCGA.xlsb
- __MACOSX/Figure EV3/EV3D/._TMPRSS11B signature in TCGA.xlsb
