# Supplementary material for: TMPRSS11B promotes an acidified microenvironment and immune suppression in squamous lung cancer
Source: EMBO Rep. 2025 Nov 10;26(24):6346–79. doi: 10.1038/s44319-025-00631-1 (PMC12714794; doi:10.1038/s44319-025-00631-1)
Supplement: Supplementary file 15 — Figure EV3 Source Data [file 44319_2025_631_MOESM15_ESM.zip › Figure EV3/EV3A/igenomes.genes_shControl-VS-mT11bsh1.xlsx]

## Sheet: igenomes.genes_shControl-VS-mT1
FEATURE_NAME	shControl-VS-mT11bsh2.logFC	shControl-VS-mT11bsh2.logCPM	shControl-VS-mT11bsh2.LR	shControl-VS-mT11bsh2.PValue	shControl-VS-mT11bsh2.FDR
Aldh1a3	4.5105	7.31647	25.2604	5.00883e-07	0.00557386
Isx	7.6804	1.26444	25.0036	5.72236e-07	0.00557386
Cdh17	5.51073	5.72962	23.2159	1.44796e-06	0.00940254
Clca4	4.52124	5.74851	21.6736	3.2321e-06	0.0134304
Misp	4.4872	3.987	21.4244	3.68064e-06	0.0134304
Krt16	-3.01582	3.3356	21.2005	4.13646e-06	0.0134304
Car2	2.28183	6.57878	20.73	5.28818e-06	0.0143887
Igf2	-3.53512	1.75102	20.5175	5.90883e-06	0.0143887
Arg1	2.53592	6.18291	20.2851	6.67188e-06	0.0144417
Muc1	1.62236	7.91128	19.9868	7.79777e-06	0.0151908
Cdx2	2.95152	4.00735	19.0098	1.30047e-05	0.0218556
Muc13	5.07663	3.40512	18.9438	1.34627e-05	0.0218556
Mstn	-6.14489	-0.682348	18.3686	1.82036e-05	0.0272788
Chst4	4.77682	3.3318	17.9322	2.2891e-05	0.0318529
Onecut2	2.00611	5.46642	17.2021	3.36062e-05	0.0436455
Atp2a1	-5.10105	6.42265	16.3514	5.26165e-05	0.0640639
BC021614	4.15019	3.3317	16.1883	5.73469e-05	0.0657161
Aqp7	-5.99256	-2.27207	15.9468	6.5149e-05	0.0679104
Eps8l3	4.42065	-0.77972	15.9155	6.62337e-05	0.0679104
Myh4	-5.80653	6.62994	15.6935	7.44812e-05	0.0725484
Slc23a1	6.07788	-2.20597	15.3546	8.91027e-05	0.0811759
Pgap1	1.87238	6.51472	15.3009	9.16724e-05	0.0811759
Trpm6	3.01088	6.27663	15.0487	0.000104774	0.0887435
Sprr1b	-7.67962	-1.05453	14.7712	0.000121375	0.0938134
Tmem181c-ps	2.09709	6.48364	14.7394	0.000123436	0.0938134
Lce1d	-7.37497	-1.34045	14.6592	0.000128802	0.0938134
Tmprss11bnl	-2.88703	-0.373737	14.6044	0.000132608	0.0938134
Cmya5	-4.97374	4.1422	14.5349	0.000137591	0.0938134
Fabp3	-4.41336	0.261479	14.5068	0.000139653	0.0938134
Myoz3	-5.07244	0.529024	14.3361	0.000152907	0.0973314
2310050C09Rik	-7.69747	-1.08487	14.3119	0.000154883	0.0973314
Phkg1	-4.2466	1.0279	14.2339	0.000161438	0.0982807
Pygm	-4.03231	4.57642	14.0923	0.000174052	0.101478
Ces1d	-3.66312	-0.610011	14.0342	0.000179517	0.101478
Ampd1	-4.28335	2.16097	13.9909	0.000183702	0.101478
Ifitm1	2.16981	5.86282	13.9022	0.000192575	0.101478
Csn1s1	7.11357	0.010387	13.8518	0.00019781	0.101478
Pgam2	-4.4994	2.88542	13.8193	0.000201257	0.101478
Plekha6	1.60738	5.95733	13.8017	0.000203154	0.101478
Ckm	-4.95821	5.92123	13.6853	0.000216138	0.103561
Clca1	3.45172	4.07582	13.6271	0.000222949	0.103561
Casq1	-3.29589	4.03783	13.6243	0.000223272	0.103561
Myl3	-5.74994	0.832884	13.506	0.000237803	0.106708
Actn2	-4.86747	3.72217	13.4808	0.000241011	0.106708
H60c	5.87756	3.02529	13.3579	0.000257337	0.110543
Aqp4	-5.61211	-2.40725	13.3312	0.000261022	0.110543
Col22a1	-6.61396	-1.77551	13.2232	0.000276503	0.112885
Cytl1	-6.33796	-1.97315	13.2121	0.000278141	0.112885
Cox8b	-3.54831	0.195005	12.979	0.000315005	0.125237
Hrnr	-7.76841	-1.02736	12.8909	0.000330188	0.127294
Pvalb	-4.85369	4.2624	12.8736	0.000333247	0.127294
Gm2373	-3.11852	-0.322017	12.7427	0.000357397	0.132798
Tmod1	-3.48756	0.753115	12.7225	0.00036129	0.132798
Sbsn	-3.5661	1.59512	12.6202	0.000381598	0.136799
Tmc1	3.03805	-0.15332	12.5977	0.000386219	0.136799
Cd55	2.40454	5.16817	12.517	0.000403265	0.140286
Ceacam1	2.70151	5.99374	12.4344	0.000421503	0.144058
Rhpn2	1.76603	4.80157	12.3815	0.000433613	0.145642
Ppp1r3c	-3.78779	1.55484	12.3243	0.000447109	0.147629
Smtnl1	-5.60378	0.105922	12.2532	0.000464451	0.149
Clec3b	-2.95186	1.80866	12.2448	0.000466558	0.149
Zic1	-3.46177	-1.47029	12.1644	0.000487104	0.153053
Tacr3	4.51762	0.437535	11.9626	0.000542778	0.165227
Nt5e	-1.02311	5.98999	11.9231	0.000554409	0.165227
Rgs16	-0.913057	7.85141	11.9098	0.000558398	0.165227
Tcap	-4.01392	3.39052	11.9052	0.000559776	0.165227
Gda	1.67491	7.26878	11.7752	0.000600244	0.166724
Npy5r	-4.84814	-2.68581	11.7633	0.000604096	0.166724
Apobec2	-4.51933	2.37913	11.7402	0.000611647	0.166724
Tnnt3	-4.44212	5.89545	11.7331	0.000613977	0.166724
Txlnb	-3.07005	1.64534	11.7308	0.000614735	0.166724
Fa2h	-4.7964	-1.62218	11.7264	0.000616198	0.166724
Mctp1	1.60592	4.12637	11.6813	0.000631328	0.167509
Dhrs7c	-4.78903	-0.156179	11.6667	0.000636294	0.167509
Elf3	1.35066	7.27614	11.5442	0.000679605	0.173862
Fmr1nb	-5.17724	-2.55857	11.5152	0.000690293	0.173862
Car14	-5.27781	-2.60197	11.4986	0.000696477	0.173862
Hfe2	-4.68543	1.89651	11.4934	0.000698426	0.173862
Myoz1	-4.37714	2.54698	11.4539	0.000713452	0.173862
Cox6a2	-3.03103	2.31734	11.437	0.000719946	0.173862
Nccrp1	-3.69941	-0.623854	11.4137	0.000729059	0.173862
Hhatl	-5.11872	0.0442913	11.4066	0.000731826	0.173862
Lrrc39	-4.44381	-0.803604	11.2862	0.000780841	0.183272
Ckmt2	-4.91899	1.3529	11.2266	0.000806336	0.184552
Mybpc2	-4.886	4.82318	11.2176	0.000810236	0.184552
Ryr1	-4.39384	4.34242	11.1593	0.000836097	0.184552
Hspb8	-1.17036	4.95612	11.1547	0.000838186	0.184552
Serpinb9d	-4.48723	-0.178105	11.1474	0.000841513	0.184552
Tnnc2	-4.43386	5.0358	11.1438	0.000843134	0.184552
Cntn4	-5.99576	-0.908941	11.0793	0.000872985	0.186311
Vmn1r42	-4.97007	-2.68728	11.0689	0.000877892	0.186311
Myf6	-3.78821	-0.0170027	11.047	0.000888302	0.186311
Comp	-3.15785	-0.0421347	11.0447	0.000889425	0.186311
Cbln2	5.1201	-1.10517	11.0091	0.000906656	0.1879
Trdn	-4.19279	2.89565	10.9669	0.000927538	0.189095
Myadml2	-4.84952	-0.716697	10.9583	0.000931838	0.189095
Dmbt1	-5.91048	-2.29528	10.8742	0.000975118	0.194014
Calm4	-5.22211	1.70668	10.8726	0.000975994	0.194014
Krt77	-5.73874	0.844021	10.8347	0.000996152	0.194249
Nmrk2	-4.25956	-0.970167	10.8329	0.00099712	0.194249
Lce1m	-6.55992	-0.466516	10.7994	0.00101531	0.194744
Apba2	-4.96219	-2.60231	10.7604	0.00103696	0.194744
Krt10	-2.63854	2.99289	10.7308	0.00105369	0.194744
Krt1	-5.13214	1.62073	10.7236	0.00105779	0.194744
Actn3	-3.86613	4.81484	10.7138	0.0010634	0.194744
Lrrc38	-5.74063	-2.2693	10.7027	0.00106979	0.194744
Tenm2	-4.67624	-0.933776	10.6723	0.00108749	0.194744
Il13ra2	1.51457	4.09223	10.6672	0.00109052	0.194744
Rpl3l	-3.55346	1.17209	10.634	0.00111028	0.194744
Pla2g2f	-5.2498	-0.868459	10.609	0.00112541	0.194744
Ldb3	-3.2431	3.39745	10.6022	0.00112955	0.194744
Hrc	-3.83015	1.98031	10.5744	0.00114664	0.194744
Uckl1os	-4.52126	-1.74466	10.5676	0.00115085	0.194744
Gm20597	-4.82601	-1.61449	10.558	0.00115688	0.194744
Lctl	-5.0741	-2.64646	10.5563	0.0011579	0.194744
Myl1	-3.96595	4.42394	10.5317	0.00117342	0.194744
Mylpf	-3.10688	5.42232	10.5232	0.00117886	0.194744
Fbxo40	-5.45053	-0.0403466	10.4925	0.00119859	0.194744
Mcpt4	-1.95198	1.27183	10.4767	0.00120892	0.194744
Eef1a2	-4.51422	3.23217	10.4586	0.00122077	0.194744
U90926	-1.25589	3.79473	10.4578	0.00122134	0.194744
Fam83e	2.44653	2.94464	10.4533	0.00122433	0.194744
Neb	-3.98376	4.792	10.4454	0.00122958	0.194744
Acta1	-4.32669	7.66296	10.4218	0.00124536	0.195653
Mgat4a	0.912219	8.12591	10.3858	0.00126987	0.197332
Sptb	-3.09289	1.40425	10.3749	0.00127743	0.197332
Obscn	-4.35389	3.63152	10.355	0.00129123	0.197332
Synm	-2.74563	3.26746	10.3474	0.00129657	0.197332
Atp6v0d2	2.07865	1.78674	10.2948	0.00133406	0.200505
Lhx1os	-3.67268	-2.19433	10.2893	0.001338	0.200505
3930402G23Rik	-4.84365	-2.64151	10.2587	0.00136045	0.201338
Ccl22	1.40391	3.75377	10.2478	0.00136846	0.201338
Nr1d1	-0.739245	5.66267	10.2396	0.00137457	0.201338
Cel	3.99877	-2.25797	10.1901	0.001412	0.203808
Susd5	-4.71524	-2.64012	10.1872	0.00141416	0.203808
Ppp1r3a	-4.59082	0.937974	10.176	0.00142282	0.203808
Clic6	5.24393	-2.14256	10.147	0.00144533	0.205522
Asb11	-2.95552	0.645719	10.0984	0.00148398	0.209488
Lce1b	-6.2029	-0.758531	10.0706	0.00150654	0.211144
Fam213a	0.920395	8.54098	10.0371	0.0015342	0.213484
Fam178b	-3.65866	-1.98267	10.0132	0.00155426	0.214741
Pfkm	-1.13312	5.08828	9.97217	0.00158924	0.217724
Klhl31	-4.46363	0.981985	9.96182	0.0015982	0.217724
Ces1f	-4.84049	-2.8315	9.8908	0.00166108	0.224718
Slc2a5	-4.97113	-2.78164	9.87713	0.00167346	0.224832
Zcchc5	-2.85074	-1.76594	9.85148	0.00169695	0.226427
Rnase2a	2.79509	2.93385	9.82575	0.00172086	0.228055
Lce1l	-6.55396	-1.93678	9.74441	0.00179869	0.236759
Fxyd1	-2.50283	1.23545	9.71335	0.00182934	0.239177
Neu2	-2.10253	0.210011	9.69494	0.00184776	0.239199
Col17a1	-3.44553	0.982419	9.68868	0.00185407	0.239199
Krt75	-6.4723	-1.96342	9.6311	0.0019131	0.244202
Klk5	-6.51372	-1.96353	9.62649	0.00191791	0.244202
Slc37a1	1.34331	3.64435	9.57101	0.00197674	0.248614
D7Ertd443e	2.29453	3.26358	9.56975	0.00197809	0.248614
Mylk4	-4.31563	0.112058	9.54709	0.00200267	0.250089
Tgm7	-4.85871	-2.8286	9.51028	0.00204324	0.253531
Car4	3.00629	1.13022	9.48776	0.00206848	0.253839
Lce1g	-5.91343	-2.29586	9.48482	0.00207178	0.253839
Ppp1r27	-3.97435	0.8416	9.46604	0.00209311	0.254849
C7	-4.67719	-1.87248	9.44753	0.00211434	0.255835
Acacb	-1.92656	1.50989	9.37222	0.00220298	0.264786
Usp13	-2.60242	1.38763	9.36184	0.0022155	0.264786
Nctc1	-4.97139	-1.39927	9.34302	0.00223836	0.265887
Syt14	-4.56531	-2.68405	9.33109	0.00225299	0.266003
Prkag3	-4.62033	-0.713647	9.31066	0.00227824	0.266315
Serpinb2	-1.62338	2.02507	9.30686	0.00228298	0.266315
Klhl41	-3.07946	3.162	9.2651	0.00233561	0.269568
Fhl1	-2.05934	5.03756	9.25666	0.0023464	0.269568
Mypn	-4.29427	1.14184	9.25201	0.00235237	0.269568
Myot	-4.45428	2.54835	9.2252	0.00238707	0.270362
Rcan2	-1.68418	1.29886	9.21579	0.00239936	0.270362
Mb	-3.25112	3.6922	9.21459	0.00240094	0.270362
Myom2	-3.83752	2.61182	9.15992	0.00247374	0.272953
Mcpt9	-3.48925	-1.48323	9.13262	0.00251092	0.272953
Dmkn	-3.61673	1.97757	9.13134	0.00251267	0.272953
Prex2	1.59822	3.9128	9.11881	0.00252995	0.272953
Jsrp1	-3.51247	0.44305	9.11363	0.00253712	0.272953
Cst6	-1.15174	4.11589	9.09935	0.002557	0.272953
Rassf3	0.747675	6.46303	9.09923	0.00255717	0.272953
Clic5	-1.99712	2.21267	9.08963	0.00257063	0.272953
Rnf38	0.729765	6.16775	9.08761	0.00257347	0.272953
Myom3	-3.34635	0.710348	9.08195	0.00258145	0.272953
Mettl20	1.21641	4.34835	9.07039	0.00259782	0.272953
Elovl4	-2.03776	2.12998	9.0564	0.00261777	0.272953
Acan	-4.12651	-2.17501	9.05047	0.00262627	0.272953
Cacna1s	-3.65286	2.1383	9.03567	0.00264762	0.272953
Tdrd12	4.47796	-2.81944	9.03238	0.00265239	0.272953
Dusp13	-3.23193	-0.0209115	9.03001	0.00265583	0.272953
Tmem233	-5.0481	-1.36464	9.02567	0.00266214	0.272953
3425401B19Rik	-4.08478	1.17086	8.98652	0.00271979	0.276127
Plac8	1.74889	6.11246	8.98541	0.00272144	0.276127
Myom1	-2.54236	2.89382	8.96191	0.00275666	0.276355
Camk2n1	1.57057	4.31365	8.95912	0.00276088	0.276355
Lce1c	-5.74699	-1.14418	8.95557	0.00276625	0.276355
Fut1	1.89721	3.39496	8.92333	0.0028155	0.279841
Fgf5	-4.56406	-2.77748	8.91369	0.00283041	0.279895
Gm6307	-6.0879	-2.05552	8.9	0.00285171	0.280577
Wfdc1	-3.51974	-0.669537	8.88922	0.00286859	0.280819
Maneal	-4.7212	-2.55782	8.87037	0.00289836	0.281966
Fitm1	-3.77244	0.208812	8.86352	0.00290926	0.281966
Cxcl12	-1.22462	4.46139	8.83464	0.00295566	0.285046
Tnxb	-3.1366	2.58334	8.80106	0.00301055	0.286966
Scn4b	-3.16525	1.81769	8.77672	0.00305099	0.286966
Serpinb5	-1.19325	4.31303	8.77053	0.00306137	0.286966
Ryr3	3.29234	-0.46359	8.76429	0.00307186	0.286966
Camk2a	-2.40959	1.72453	8.75786	0.0030827	0.286966
Des	-2.49389	5.519	8.75595	0.00308593	0.286966
Pkia	-1.77931	3.06478	8.75243	0.0030919	0.286966
Adamts13	2.46731	-0.447269	8.75154	0.00309341	0.286966
Kera	-6.13944	-2.17921	8.68248	0.00321284	0.294689
Sdc2	-0.944047	5.60355	8.68062	0.00321612	0.294689
Tnni2	-2.27668	4.97399	8.67463	0.0032267	0.294689
Sypl2	-4.32698	2.08871	8.66872	0.00323718	0.294689
Lce1a1	-5.37868	-0.295543	8.65224	0.0032666	0.295276
Ttn	-3.61741	5.67855	8.64815	0.00327393	0.295276
A930011G23Rik	-4.71523	-2.35064	8.62047	0.00332406	0.296281
Ucp1	-4.69516	-0.572112	8.61418	0.00333557	0.296281
Shisa2	-3.4134	0.435795	8.59024	0.00337969	0.296281
Lce1a2	-4.67271	-0.583856	8.57472	0.00340862	0.296281
Acsm3	-2.95618	-2.08339	8.57426	0.00340948	0.296281
Ackr4	-5.91061	-2.09303	8.57386	0.00341023	0.296281
Lrrc30	-4.60492	-1.82	8.57124	0.00341515	0.296281
Fsd2	-3.49362	0.841164	8.55649	0.00344292	0.296281
Fam198a	-4.56085	-2.82866	8.5466	0.00346168	0.296281
H19	-2.7978	5.35844	8.54376	0.00346709	0.296281
Mylk2	-3.85555	1.65646	8.53761	0.00347883	0.296281
Ralyl	1.92614	2.54912	8.53048	0.00349247	0.296281
Nr1h5	-2.51739	-1.93462	8.51412	0.00352401	0.296281
Sh3bgr	-3.32887	1.01017	8.50827	0.00353537	0.296281
Thpo	-1.99062	-0.803325	8.50579	0.00354018	0.296281
Pde6b	-4.40791	-2.55214	8.50566	0.00354044	0.296281
Gm13154	4.29685	-2.50573	8.50402	0.00354363	0.296281
Lman1l	2.52808	3.20627	8.43898	0.00367262	0.303345
Chit1	-4.62982	-1.32055	8.43748	0.00367565	0.303345
Flrt3	1.5542	2.78597	8.42677	0.00369736	0.303345
Abcc8	-4.70693	-2.78054	8.41819	0.00371486	0.303345
Cd5l	-2.926	1.51361	8.41504	0.00372129	0.303345
Nrap	-3.41864	3.31774	8.41215	0.00372722	0.303345
Myh1	-3.84111	5.32448	8.40698	0.00373783	0.303345
Rxrg	-4.38964	-1.71714	8.38847	0.00377609	0.303345
Csf2	2.19549	2.00162	8.38571	0.00378183	0.303345
Apod	-1.45666	3.7923	8.38474	0.00378384	0.303345
Cpm	0.934909	8.24822	8.35319	0.00385011	0.305521
Calml4	-2.05263	1.4204	8.35158	0.00385353	0.305521
Tm4sf4	4.30718	-2.72224	8.34946	0.00385802	0.305521
Kbtbd12	-2.54546	-0.226679	8.34016	0.00387782	0.305845
Alpk3	-3.2815	1.11327	8.33178	0.00389574	0.30602
Serpind1	-1.70088	1.40874	8.32024	0.00392057	0.306733
Kcnj11	-4.1716	-0.33292	8.27034	0.00402979	0.312837
Sgcb	-0.724131	5.40644	8.26993	0.0040307	0.312837
Dpt	-1.30475	4.67783	8.24903	0.00407737	0.312988
St8sia5	-4.94998	-2.55844	8.24687	0.00408224	0.312988
Ppbp	1.82209	1.45751	8.2426	0.00409186	0.312988
Exoc3l4	1.88613	3.06189	8.2393	0.00409929	0.312988
St6gal1	1.25204	5.91734	8.23325	0.00411298	0.312988
Homer2	-2.80746	-0.697475	8.21959	0.00414405	0.314126
Sox6	-2.82765	0.389515	8.20008	0.00418886	0.315445
Reg3b	-4.40614	-2.82712	8.19792	0.00419384	0.315445
4631405J19Rik	-4.56866	-2.77472	8.17973	0.00423612	0.317399
Trim15	1.76109	1.81115	8.17115	0.00425619	0.317681
Hrh1	1.56887	1.80869	8.09713	0.00443354	0.329656
Krt6b	-3.52394	1.62993	8.06608	0.00451016	0.333887
Lce1i	-5.91554	-2.33097	8.05308	0.00454263	0.333887
Cidea	-2.78861	-0.303055	8.04951	0.00455159	0.333887
Pdk4	-2.58913	1.69935	8.04657	0.004559	0.333887
Pde9a	2.08976	1.92066	8.0353	0.00458744	0.334073
Igfn1	-4.8715	2.93463	8.03199	0.00459584	0.334073
Mmp24	-1.71948	2.62264	7.97742	0.00473643	0.342399
Tnmd	-4.20349	-1.2414	7.97395	0.00474554	0.342399
Mal2	1.00059	7.89821	7.96342	0.00477322	0.343126
Crip1	1.80631	5.89632	7.93362	0.00485245	0.346522
9330159F19Rik	-4.01675	-1.23362	7.93229	0.00485604	0.346522
Apol6	-1.57911	2.20172	7.92507	0.00487544	0.346637
Ralgps2	0.902477	5.63707	7.91574	0.00490065	0.347162
Sprr2h	-5.85241	-2.36633	7.8767	0.00500758	0.353452
Pde5a	0.926064	4.61185	7.86488	0.00504042	0.353524
Alcam	0.684794	6.58219	7.86014	0.00505364	0.353524
Bmp3	2.43143	1.79832	7.85544	0.00506679	0.353524
Coro2a	0.849213	6.3909	7.83876	0.00511376	0.353524
Kank3	0.826843	7.12187	7.83503	0.00512432	0.353524
D030056L22Rik	0.886212	5.88027	7.83109	0.00513551	0.353524
Krt5	-3.50871	3.43546	7.83097	0.00513585	0.353524
Flnc	-2.01758	4.19064	7.82341	0.00515737	0.353524
Art1	-3.57869	0.94672	7.81348	0.00518579	0.353524
Myo7b	1.66384	2.85275	7.8073	0.00520356	0.353524
Slc38a3	-3.6449	-1.28205	7.80568	0.00520822	0.353524
Sgcg	-3.85179	0.20235	7.75953	0.00534299	0.361412
Synpo2	-2.34798	1.93927	7.75294	0.00536251	0.361477
Mt2	0.801045	7.21761	7.74408	0.00538888	0.362002
Csn2	4.70394	0.234291	7.73707	0.00540986	0.362163
Sdr9c7	-5.7864	-2.40258	7.71572	0.0054742	0.363478
Usp17la	-2.10757	-0.00182199	7.7129	0.00548276	0.363478
Ffar4	1.47981	5.1509	7.71201	0.00548547	0.363478
Pla2g4e	-3.53019	-1.00162	7.65533	0.00566047	0.373802
Spink5	-4.65011	-0.604099	7.64817	0.00568299	0.374021
Atp6v1b1	5.70004	-2.36657	7.6224	0.00576477	0.378126
Fam84a	1.09575	6.21155	7.61538	0.00578724	0.378326
Cd177	2.22795	0.934109	7.60206	0.00583017	0.378842
Smpx	-3.31312	1.40786	7.60087	0.00583402	0.378842
Lce1k	-5.71719	-2.43978	7.58597	0.00588244	0.380717
Pag1	1.37104	4.85072	7.55789	0.0059748	0.385154
Cxcl1	-1.02842	5.05092	7.55314	0.00599054	0.385154
Myo1d	0.86281	7.11384	7.54272	0.00602529	0.386114
Kcnk5	1.30603	4.67059	7.52306	0.0060914	0.388371
Mybpc1	-3.86819	3.84688	7.52041	0.00610038	0.388371
Hspb6	-1.59323	3.31881	7.47923	0.00624146	0.395017
Nags	4.53813	-2.86509	7.47812	0.00624532	0.395017
Car3	-2.18747	5.34924	7.46936	0.0062758	0.39566
Tnnt1	-3.11224	2.55573	7.46179	0.00630223	0.396044
Adam8	0.979631	5.24294	7.43467	0.00639791	0.400764
Krt39	2.35091	-1.02266	7.42706	0.00642502	0.401173
Prr33	-3.97903	0.0489433	7.35923	0.00667194	0.415259
Cap2	-3.15449	1.18969	7.34813	0.00671326	0.416283
Cryab	-1.81875	4.03276	7.33629	0.00675761	0.416283
Rbfox1	-3.15916	0.507324	7.33015	0.00678076	0.416283
Hal	-1.74288	1.47487	7.32649	0.00679458	0.416283
Sfrp4	-2.7314	2.55995	7.32631	0.00679523	0.416283
Prss22	1.05847	6.60802	7.29262	0.00692385	0.422833
Tgm3	-3.11587	-1.35273	7.28188	0.00696535	0.423709
Mrgprx2	-4.22542	-2.87505	7.27644	0.00698649	0.423709
Pdlim3	-2.82654	2.6114	7.27208	0.00700345	0.423709
Tnfaip2	0.938443	7.00441	7.261	0.00704681	0.425012
Dsg2	1.0359	7.0708	7.24809	0.00709764	0.426757
Mafa	-2.7994	-2.16058	7.22939	0.00717197	0.429899
Ankrd23	-2.2507	4.56316	7.18801	0.00733922	0.438575
Mir7225	-2.76085	0.0263718	7.15025	0.00749537	0.444517
Myl2	-4.02274	1.98054	7.14729	0.00750772	0.444517
Steap1	0.988515	6.74117	7.14614	0.00751257	0.444517
Tlx1	-4.22236	-2.77198	7.142	0.00752992	0.444517
Scn4a	-4.04746	1.80807	7.1317	0.0075733	0.445727
Slc16a11	-1.89587	-1.2023	7.11218	0.00765618	0.449211
Lrrc14b	-2.44794	0.123748	7.10694	0.00767863	0.449211
Sipa1l1	0.808459	6.83679	7.08932	0.00775448	0.452291
Zfp641	-3.55155	-1.47119	7.07481	0.0078175	0.454605
Lrrn1	-3.49867	-0.894325	7.06449	0.00786265	0.45587
Flg2	-4.32935	-0.372069	7.04716	0.00793911	0.457359
Arhgef16	0.661777	4.89508	7.04507	0.00794835	0.457359
1500012F01Rik	0.779817	7.91393	7.04273	0.00795876	0.457359
Aqp9	1.73346	1.17589	7.01288	0.00809253	0.462272
Thrsp	-2.13013	1.11883	7.01012	0.00810502	0.462272
Gm2083	-5.40146	-2.59911	7.00758	0.00811652	0.462272
Kcnu1	2.60825	0.0647617	7.00259	0.00813918	0.462272
Sprr1a	-2.17651	0.308126	6.97179	0.00828048	0.468644
Gm1673	2.38112	1.0366	6.96085	0.00833123	0.468644
Paqr8	1.31242	4.19482	6.95397	0.00836336	0.468644
Kprp	-4.30092	-1.23904	6.95274	0.0083691	0.468644
Lingo3	-4.39945	-2.87831	6.95219	0.00837165	0.468644
4931406B18Rik	4.10449	-2.72016	6.93186	0.00846738	0.472645
Ccl17	1.79909	2.82753	6.89946	0.00862217	0.47991
Pnma5	-4.0146	-2.82523	6.88856	0.00867489	0.481469
Myh2	-3.57734	3.88034	6.8724	0.00875372	0.483245
Il1f5	-3.59368	-1.71767	6.87183	0.0087565	0.483245
2310065F04Rik	-4.55495	-2.82907	6.86423	0.00879381	0.483933
Chrna10	4.08977	-2.86977	6.85372	0.00884568	0.48434
Tuba8	-2.39457	0.583365	6.85266	0.00885094	0.48434
Myh7	-4.41094	3.38008	6.83747	0.00892652	0.487108
Sp9	2.82718	-1.33357	6.81689	0.00902997	0.491376
Oas1f	-4.28012	-2.13501	6.80823	0.00907386	0.49239
Cadm3	-1.92871	1.05198	6.79368	0.00914809	0.493878
2010300C02Rik	0.995599	4.01537	6.79125	0.00916056	0.493878
Olfr171	-4.22281	-2.72683	6.77925	0.00922236	0.493878
Xirp2	-3.45795	4.68184	6.77832	0.00922715	0.493878
Clca3	2.33666	-1.3377	6.77815	0.00922806	0.493878
Cyp4f39	-2.99703	-1.76484	6.7626	0.00930878	0.496834
Casp14	-4.42596	-2.01566	6.7561	0.00934275	0.497285
Efemp1	-1.4698	2.72873	6.73528	0.00945242	0.501751
Mpz	-2.38726	0.855372	6.72832	0.00948938	0.502344
Fut2	3.93319	1.48411	6.70366	0.00962153	0.507911
Klk6	-4.42505	-2.04601	6.699	0.00964668	0.507911
Cyp17a1	-5.21323	-2.68598	6.66423	0.00983674	0.516522
Col2a1	-1.91028	-1.36766	6.63083	0.0100229	0.52488
Fgf21	2.05237	1.13222	6.62583	0.010051	0.524888
Gdf15	0.912779	4.84745	6.61091	0.0101356	0.524888
Gpr64	-2.65978	-2.11136	6.60554	0.0101662	0.524888
Deptor	0.713711	5.26217	6.60302	0.0101806	0.524888
Ltbp3	0.675935	9.02379	6.6001	0.0101973	0.524888
Wif1	3.48955	1.5749	6.59803	0.0102091	0.524888
Dnase2b	4.29945	-3.03716	6.5976	0.0102116	0.524888
Zim1	-4.01222	-2.92945	6.56296	0.0104123	0.531891
Krt15	-2.11722	2.15442	6.55557	0.0104556	0.531891
Lor	-2.11693	2.01048	6.55438	0.0104626	0.531891
Mir10a	-4.01707	-3.04031	6.55071	0.0104842	0.531891
Zfpm2	-0.767881	4.78642	6.54952	0.0104913	0.531891
Ceacam20	3.96815	-2.34087	6.54606	0.0105117	0.531891
Npnt	0.759162	8.2232	6.53656	0.010568	0.533354
Defb47	-4.01615	-3.03924	6.52806	0.0106186	0.5338
Mir675	-2.69043	1.8482	6.52588	0.0106316	0.5338
Otos	-3.07953	-2.35428	6.51658	0.0106873	0.535218
Asb14	-3.63939	-0.851833	6.49638	0.0108095	0.538482
Tnr	2.97411	-0.458907	6.49626	0.0108101	0.538482
Slc6a17	-1.4543	0.976477	6.49211	0.0108354	0.538482
Crct1	-4.04578	-1.0497	6.48283	0.0108921	0.538815
2310002L09Rik	-3.4693	-1.52788	6.48196	0.0108974	0.538815
Abcc3	0.806658	5.85882	6.46907	0.0109768	0.541074
Tmod2	-1.67565	0.235732	6.46553	0.0109987	0.541074
Fndc9	-5.10905	-2.73148	6.45857	0.0110418	0.541829
Syce1	-4.21593	-2.98564	6.45055	0.0110918	0.542912
Chad	-4.12221	-2.17507	6.44371	0.0111346	0.543641
Myo18b	-3.33374	1.6078	6.43531	0.0111874	0.544696
Sec14l4	-4.59051	-2.92986	6.43139	0.0112121	0.544696
Smpd3	1.49676	0.935529	6.4144	0.0113199	0.548564
Agr2	2.63924	0.230794	6.39496	0.0114445	0.549457
2310015B20Rik	-2.41965	-1.40326	6.39456	0.011447	0.549457
Crhr2	-3.23873	-1.48983	6.39445	0.0114478	0.549457
Sdpr	-1.42836	3.17203	6.39393	0.0114511	0.549457
Mef2c	-0.845522	4.69594	6.37949	0.0115446	0.550955
Sfrp5	-4.04782	-1.50907	6.37572	0.0115692	0.550955
Stmn1-rs1	4.12542	-2.97439	6.37223	0.011592	0.550955
Egln3	0.935912	6.29503	6.37034	0.0116043	0.550955
Cacna1i	1.93888	0.56902	6.36161	0.0116615	0.550955
Esr2	-2.00089	-0.942782	6.36143	0.0116627	0.550955
Scd1	-1.30785	6.11213	6.35876	0.0116803	0.550955
Ccdc177	-4.00866	-2.98294	6.33434	0.0118422	0.555921
Sipa1l2	1.14317	4.60404	6.32867	0.0118801	0.555921
2310015D24Rik	-3.55815	-0.708312	6.32649	0.0118948	0.555921
Slfn4	0.999972	4.5405	6.3196	0.0119411	0.555921
Elovl3	-2.84672	-1.67298	6.31912	0.0119443	0.555921
Zfand5	0.729241	7.53849	6.31726	0.0119568	0.555921
Akr1c14	-1.63447	-0.147884	6.30529	0.0120378	0.555974
1110038B12Rik	0.711476	6.06746	6.30089	0.0120677	0.555974
Ccl6	1.20659	6.84701	6.29953	0.012077	0.555974
Hspb7	-2.75166	3.26818	6.2994	0.0120779	0.555974
Chn2	1.38147	3.97355	6.29606	0.0121007	0.555974
Grm6	2.07196	-1.84356	6.2811	0.0122032	0.558575
Lgals4	1.51508	2.9028	6.27562	0.012241	0.558575
Mir7070	-2.97805	-2.32706	6.27529	0.0122433	0.558575
Myh6	-4.19367	0.867037	6.26065	0.0123449	0.561517
Anxa11	0.565179	6.18135	6.25771	0.0123654	0.561517
Gm4847	4.86525	-2.82964	6.2369	0.0125115	0.565989
Gadl1	-2.79736	-1.1295	6.23542	0.012522	0.565989
Cdkn1a	0.630056	7.22901	6.22507	0.0125954	0.567988
Plcd4	-3.16634	-1.21056	6.2177	0.0126479	0.569039
Ano5	-3.53496	1.6449	6.21062	0.0126986	0.56949
S100a14	0.812555	8.86654	6.20771	0.0127195	0.56949
Clca2	2.66035	2.5047	6.19883	0.0127834	0.56949
Ip6k3	-2.20255	-0.0958655	6.19649	0.0128004	0.56949
Gm973	-3.08111	-2.63911	6.19256	0.0128288	0.56949
Lgals6	1.57611	2.78603	6.19063	0.0128429	0.56949
Gata4	0.813264	3.88454	6.18695	0.0128696	0.56949
Snhg6	0.806706	5.67649	6.18052	0.0129164	0.56949
Rmnd5a	0.622202	7.20278	6.17989	0.012921	0.56949
Cldn2	1.1453	6.47786	6.1724	0.0129758	0.569824
Syt13	-1.72585	0.878682	6.17084	0.0129873	0.569824
Vamp5	-0.962827	3.82142	6.16552	0.0130264	0.569824
Trim54	-2.88537	1.16092	6.15907	0.013074	0.569824
Ndrg2	-1.71848	3.836	6.15672	0.0130914	0.569824
Pknox2	-2.34651	-0.236968	6.14786	0.0131571	0.569824
Prickle1	1.25699	4.12694	6.14639	0.013168	0.569824
Uts2	2.23891	0.761263	6.14592	0.0131715	0.569824
Nlrp9b	3.84518	-1.9233	6.14272	0.0131954	0.569824
Dsc2	0.884291	5.86849	6.13263	0.013271	0.569824
Srl	-1.57294	4.28395	6.1315	0.0132794	0.569824
Ptgfr	-2.18663	-1.35506	6.13148	0.0132796	0.569824
Art4	-4.42683	-2.98398	6.11157	0.0134299	0.572523
Cacng6	-3.433	-1.22587	6.10866	0.0134521	0.572523
Adora2b	1.56336	2.0027	6.10771	0.0134593	0.572523
Mt1	0.7023	7.28608	6.10761	0.0134601	0.572523
Upk1b	-2.97889	-2.64169	6.10144	0.0135072	0.573277
Casq2	-2.26049	1.16734	6.09158	0.0135828	0.57457
Vgll2	-3.24239	-1.11776	6.08419	0.0136397	0.57457
Csl	3.8483	-2.9767	6.07425	0.0137166	0.57457
Asb12	-3.77019	-1.38526	6.07409	0.0137179	0.57457
Gm7104	-4.23923	-2.92773	6.07159	0.0137373	0.57457
Cma1	-1.36945	2.28183	6.07009	0.013749	0.57457
AI661453	0.635764	6.99254	6.06972	0.0137519	0.57457
Fabp4	-1.10722	4.27971	6.06693	0.0137736	0.57457
Csrp3	-2.8837	2.03437	6.03429	0.0140306	0.584037
Kcnj12	-3.37316	-1.17465	6.0176	0.0141639	0.588329
Ranbp17	1.72401	1.67935	5.99678	0.014332	0.593028
Pvrl2	0.648307	6.85579	5.99606	0.0143379	0.593028
Lce1f	-3.65166	-1.0823	5.97602	0.0145017	0.597541
Fam25c	-4.51406	0.348522	5.97445	0.0145146	0.597541
Hrasls	-2.4714	-1.01199	5.96812	0.0145668	0.597541
Cldn23	1.14747	3.66468	5.96457	0.0145962	0.597541
Cyp2b10	-3.28308	-1.83535	5.96325	0.0146071	0.597541
Klhl5	-0.68735	5.43784	5.96036	0.014631	0.597541
Il20ra	-2.07466	-1.15446	5.93948	0.0148054	0.603398
Cxcl15	3.91219	-1.23065	5.90396	0.0151069	0.614399
C230024C17Rik	-2.0746	-0.253087	5.89643	0.0151716	0.615633
Zbtb7c	-1.71803	1.68913	5.89032	0.0152243	0.615633
Cyb561a3	0.621438	6.6294	5.88385	0.0152804	0.615633
Gm1653	-4.00441	-2.93021	5.88275	0.0152899	0.615633
Gm10857	3.84913	-2.91924	5.88046	0.0153098	0.615633
Gm11545	2.89078	1.15465	5.87851	0.0153268	0.615633
Kcnc1	-2.70959	-1.64712	5.86768	0.0154213	0.618059
Ppp1r1b	2.03369	4.51005	5.86434	0.0154507	0.618059
Myoc	-2.7494	-1.26379	5.85453	0.015537	0.620239
Slc39a10	0.630872	6.33475	5.84464	0.0156245	0.620645
Slc35f3	3.30746	-2.21059	5.83583	0.015703	0.620645
Trim72	-2.39277	2.05294	5.83528	0.0157079	0.620645
Gfy	-4.01595	-3.03932	5.83097	0.0157464	0.620645
Hoxd10	-2.72132	-1.96186	5.82774	0.0157754	0.620645
Insig2	0.561728	6.81436	5.82295	0.0158184	0.620645
Ttc39c	-0.797158	4.52965	5.82091	0.0158367	0.620645
C1ra	-0.99803	5.27155	5.8166	0.0158756	0.620645
Alk	-1.91869	-1.1284	5.81481	0.0158917	0.620645
Spta1	-1.92054	-1.58609	5.81441	0.0158954	0.620645
Gm94	-4.15737	-1.69261	5.81409	0.0158983	0.620645
Tnni1	-2.53591	1.89657	5.81064	0.0159295	0.620645
Cblc	0.566237	6.23992	5.80276	0.0160011	0.622189
Cldn19	-4.69317	-2.83144	5.78714	0.0161438	0.62649
Cd209d	-1.91443	1.21254	5.77923	0.0162166	0.628064
Rapgef4	0.863208	6.06328	5.77454	0.01626	0.628493
Dusp27	-3.15603	0.0700959	5.75311	0.0164594	0.634944
Fam20c	1.17065	4.39571	5.7463	0.0165234	0.636151
Dsg1a	-4.32992	0.0237084	5.7266	0.0167098	0.639229
Myoz2	-3.2095	1.16791	5.72574	0.016718	0.639229
Tc2n	0.958133	5.79985	5.71987	0.016774	0.639229
Pcp4l1	-1.75305	-0.364601	5.71774	0.0167944	0.639229
Perm1	-2.97191	-0.830777	5.71534	0.0168173	0.639229
Basp1	0.78625	7.07106	5.7148	0.0168225	0.639229
Ces4a	-4.74202	-2.87738	5.7089	0.0168792	0.639229
Adh6a	-4.74202	-2.87738	5.70802	0.0168876	0.639229
Lmod3	-3.31738	0.479983	5.70687	0.0168987	0.639229
Akr1c12	-1.52139	0.75121	5.68843	0.0170771	0.642429
Espn	1.3449	2.15774	5.68825	0.0170789	0.642429
Rnf103	0.745365	5.51119	5.68587	0.017102	0.642429
Prox1	-3.51247	-1.94294	5.68453	0.0171152	0.642429
Ppapdc3	-1.72763	0.677393	5.6629	0.0173274	0.649
Mir99a	-3.76964	-3.09766	5.65993	0.0173569	0.649
Pip5k1b	0.888572	5.0995	5.64526	0.0175026	0.653198
Sall3	1.49817	1.11183	5.64104	0.0175448	0.653518
Isl1	2.02136	-0.186108	5.63734	0.0175818	0.653648
4930550L24Rik	-3.7655	-2.87162	5.6284	0.0176718	0.65574
Sync	-2.27847	-0.148276	5.61451	0.0178123	0.659699
Xirp1	-2.89549	2.01589	5.6092	0.0178665	0.660448
Tpm2	-0.648234	6.98965	5.59272	0.0180353	0.664108
Dcpp2	4.07493	-3.09733	5.58739	0.0180902	0.664108
Tbc1d9	-0.805848	5.79931	5.58734	0.0180908	0.664108
Pf4	1.17094	3.4997	5.5842	0.0181233	0.664108
AU021063	-4.00136	-2.98349	5.58209	0.018145	0.664108
Prom1	1.28427	3.58916	5.57783	0.0181893	0.664108
Myh13	-4.01607	-2.98085	5.5764	0.0182041	0.664108
Agbl1	-4.38682	-2.8794	5.56502	0.0183229	0.667192
Krt19	0.797745	10.1397	5.53379	0.0186526	0.676793
Cxxc4	1.09653	2.56787	5.53348	0.018656	0.676793
1700009N14Rik	2.82697	-2.72357	5.52958	0.0186976	0.67704
Lypd3	-1.01442	3.36326	5.52613	0.0187345	0.677119
Gprin3	-1.86168	-1.36752	5.52149	0.0187843	0.677661
Klhl40	-3.22006	0.858125	5.50607	0.0189506	0.682125
Mgat4b	0.730958	7.26484	5.50055	0.0190105	0.682125
Ifnlr1	0.663849	4.3451	5.50031	0.0190131	0.682125
Adamts5	-0.862148	3.64932	5.48956	0.0191304	0.682846
1500017E21Rik	-2.88912	-0.9868	5.47909	0.0192453	0.682846
Krt79	-2.6464	0.568258	5.47789	0.0192585	0.682846
Serpinb9g	2.26524	1.745	5.47663	0.0192724	0.682846
Akr1c19	-3.7744	-3.16042	5.47638	0.0192751	0.682846
Fgfr1	-0.631522	6.07713	5.47455	0.0192954	0.682846
Slc26a1	-3.77441	-3.09831	5.47201	0.0193234	0.682846
Gstm6	-3.77442	-3.09831	5.47036	0.0193417	0.682846
Gm13124	-3.7686	-3.09779	5.46973	0.0193487	0.682846
Cd24a	0.931597	6.5373	5.46445	0.0194071	0.683671
Lmo1	-1.69813	2.29786	5.4577	0.0194823	0.68508
Slit3	-0.67053	5.01752	5.45425	0.0195208	0.685196
Sfrp2	-1.38756	3.40709	5.44578	0.0196157	0.686672
Ifng	-1.40747	1.2647	5.43622	0.0197233	0.686672
Spo11	-1.82593	-1.54105	5.43509	0.0197361	0.686672
Stk32a	2.99166	-2.67623	5.42939	0.0198005	0.686672
Lmod2	-3.04062	1.17579	5.42404	0.0198613	0.686672
Mt4	-4.59553	-2.92952	5.42273	0.0198763	0.686672
Mup17	-4.59553	-2.92952	5.4212	0.0198937	0.686672
Tmem2	0.658086	7.45868	5.42097	0.0198963	0.686672
Lce1j	-4.59554	-2.92952	5.41986	0.019909	0.686672
Lce1h	-4.59554	-2.92952	5.41909	0.0199178	0.686672
Rtn2	-1.43671	2.38122	5.41499	0.0199645	0.686672
Ntn5	2.5081	-1.58857	5.41314	0.0199858	0.686672
Pdlim1	0.934404	5.38325	5.40581	0.0200699	0.688347
Cxcl17	1.38373	4.13308	5.39557	0.0201879	0.691114
Gm4841	-1.14898	3.79803	5.39267	0.0202215	0.691114
Mmd	0.700228	4.93752	5.37988	0.0203703	0.694033
Krtdap	-3.7762	1.57721	5.37439	0.0204344	0.694033
Hist1h4j	-3.77786	-2.87225	5.37416	0.0204371	0.694033
Asb18	-4.54759	-2.93445	5.37312	0.0204494	0.694033
Tnnc1	-2.60066	2.12295	5.35959	0.0206086	0.697093
Abcb4	-1.54862	0.243642	5.35757	0.0206325	0.697093
Ptgs2	-0.732402	5.17705	5.35579	0.0206536	0.697093
Rasd2	-2.58012	-0.268822	5.35333	0.0206827	0.697093
Srd5a1	0.873433	4.06288	5.33536	0.020897	0.702515
Adcy10	-3.76282	-2.82173	5.3338	0.0209157	0.702515
Trim63	-2.98283	0.343545	5.32636	0.0210052	0.704308
Gm5483	2.15057	0.0351878	5.31873	0.0210974	0.706182
Rbp2	-1.5519	0.760283	5.31136	0.0211868	0.707301
Hspb3	-3.20834	-1.69405	5.30846	0.0212221	0.707301
Ces2b	-3.76153	-3.04108	5.3068	0.0212423	0.707301
Hoxa13	2.85516	-2.72079	5.30404	0.021276	0.707301
Sgca	-3.45819	-0.049257	5.28908	0.0214595	0.712185
Scnn1b	-3.33263	-2.64406	5.23736	0.0221068	0.732418
Tmem98	0.817663	4.95129	5.23336	0.0221577	0.732859
Crispld1	-3.10347	-2.64464	5.20553	0.0225151	0.742272
Csgalnact1	-0.951377	4.23722	5.20527	0.0225185	0.742272
BC052688	-3.76309	-2.98029	5.18997	0.0227176	0.746301
Oit1	3.35185	-2.30754	5.18931	0.0227262	0.746301
Lect1	-4.00002	-3.10161	5.18227	0.0228185	0.746301
Kcnc4	-3.22463	0.430337	5.18167	0.0228264	0.746301
Stard5	0.97537	4.50242	5.17873	0.022865	0.746301
Chrna1	-2.8787	0.926796	5.17831	0.0228706	0.746301
Asprv1	-1.7645	1.73656	5.17219	0.0229513	0.747682
Popdc3	-2.11006	-0.412769	5.16539	0.0230413	0.749361
Pld5	-2.70412	-2.43983	5.15769	0.0231436	0.751434
Rbm20	-2.71265	-0.703735	5.15344	0.0232004	0.752024
Wfdc5	-4.43241	-2.98364	5.14723	0.0232834	0.753463
Nlrp4g	3.73048	-2.49299	5.13934	0.0233896	0.755643
Cacng1	-2.11365	0.759711	5.13226	0.0234852	0.756326
Sprr2f	-4.02888	-2.97974	5.13202	0.0234884	0.756326
2410006H16Rik	0.635178	7.26866	5.10845	0.0238096	0.765404
Angptl2	-0.625638	7.22027	5.10356	0.0238768	0.766301
Vwce	1.87567	-0.544292	5.09422	0.0240057	0.769057
Cd209g	-2.12906	0.419619	5.08944	0.024072	0.769057
Itfg3	0.656862	6.17452	5.08676	0.0241092	0.769057
Srrm4	-1.55357	1.28275	5.08274	0.0241651	0.769057
Edn3	-2.68383	-2.82797	5.07821	0.0242283	0.769057
Tppp	2.22494	1.10095	5.07771	0.0242354	0.769057
P2rx6	-1.64059	-0.91451	5.07745	0.0242391	0.769057
Pthlh	-0.983755	3.46584	5.0734	0.0242957	0.769601
Mapt	-2.26195	0.187557	5.06899	0.0243575	0.770307
Dcn	-1.21205	5.75302	5.06433	0.0244231	0.771025
Tac1	3.55639	-3.09219	5.06176	0.0244594	0.771025
Ogn	-1.55395	2.29379	5.03692	0.0248126	0.778741
Kcna7	-2.68648	0.688582	5.03325	0.0248651	0.778741
Dtx1	-1.91808	-1.29921	5.03081	0.0249002	0.778741
Rprm	-1.91132	-1.85285	5.02986	0.0249139	0.778741
Smox	0.549276	5.97605	5.02746	0.0249485	0.778741
Ccdc135	3.80637	-3.16059	5.02131	0.0250373	0.778741
Crtac1	-3.77351	-3.16064	5.02034	0.0250512	0.778741
Trim66	-2.06045	0.906354	5.0197	0.0250605	0.778741
Zfp809	0.55429	5.26277	5.01946	0.0250639	0.778741
Adck3	-1.27509	3.28774	5.01451	0.0251357	0.779728
Dusp26	-3.09213	-2.51633	5.00645	0.0252531	0.782123
Retnla	-2.06331	2.1304	5.00317	0.025301	0.782362
Acer1	-4.03083	-1.81026	4.99178	0.025468	0.786278
Fst	-1.06996	4.15739	4.9814	0.0256212	0.788649
Cpne5	1.24907	3.48278	4.97645	0.0256946	0.788649
Ppp1r1a	-2.45152	-1.12316	4.97512	0.0257144	0.788649
Aff3	-1.37515	0.535283	4.9745	0.0257236	0.788649
Clu	0.972976	10.2834	4.96925	0.0258018	0.788649
Arhgap44	-1.25895	2.3866	4.96701	0.0258353	0.788649
Aldh3a1	-1.41476	4.83883	4.96377	0.0258837	0.788649
Klrc3	-1.82314	-1.10243	4.96359	0.0258864	0.788649
Entpd8	2.82837	-2.45984	4.96207	0.0259091	0.788649
A930003A15Rik	-3.15937	-2.02052	4.94394	0.0261822	0.795719
Reep6	0.549	5.76479	4.93962	0.0262478	0.796471
Midn	0.533048	7.26994	4.92849	0.0264174	0.799299
Srpk3	-1.88789	-0.598081	4.92812	0.0264231	0.799299
Olfml2b	-0.521777	5.17548	4.91908	0.0265617	0.800632
Gramd3	0.946548	3.95133	4.9152	0.0266214	0.800632
Gm14685	3.57702	-3.03167	4.91194	0.0266716	0.800632
DXBay18	3.57703	-3.03167	4.91178	0.0266742	0.800632
Ang2	-3.77458	-3.03884	4.9105	0.026694	0.800632
Cacnb1	-1.35145	1.78649	4.90206	0.0268246	0.800632
Rnf19b	-0.546065	7.2828	4.8985	0.0268801	0.800632
Adh1	-2.18166	-0.0731917	4.8904	0.0270065	0.800632
Ankrd2	-2.8	1.43038	4.8901	0.0270111	0.800632
Atf5	0.540779	7.75824	4.88867	0.0270335	0.800632
Rgs8	-1.61616	0.202696	4.88665	0.0270652	0.800632
Mmp12	1.11509	6.70656	4.8846	0.0270973	0.800632
Ccl21a	-2.49021	0.383737	4.88301	0.0271222	0.800632
Pi16	-1.61392	3.64681	4.88113	0.0271519	0.800632
Gm1987	-2.49021	0.383737	4.8811	0.0271523	0.800632
Serpina3h	-0.794919	6.03584	4.8792	0.0271822	0.800632
Jph2	-1.12193	3.48033	4.87842	0.0271944	0.800632
Dsc1	-3.13113	-1.01022	4.87742	0.0272103	0.800632
F2rl1	0.754765	6.4797	4.87301	0.0272799	0.800632
Synpo2l	-2.69541	1.5152	4.87143	0.0273049	0.800632
Arhgef10	-0.713793	5.5511	4.86983	0.0273302	0.800632
Tmem182	-3.15822	-0.433384	4.86351	0.0274305	0.802364
Klhdc7a	1.17786	5.03342	4.8571	0.0275326	0.803663
Mirlet7bhg	-1.90476	-1.23063	4.85554	0.0275574	0.803663
Lrrc2	1.46934	2.35784	4.85127	0.0276258	0.804452
F3	0.636325	5.6267	4.84639	0.0277041	0.804662
Gm10791	-1.44072	0.650905	4.84567	0.0277156	0.804662
Art5	-2.83	-1.14692	4.83709	0.0278538	0.805079
Zpld1	3.30214	-2.5839	4.83399	0.0279039	0.805079
Lingo2	1.23254	2.02608	4.83176	0.0279401	0.805079
Zak	0.745182	6.84394	4.82889	0.0279866	0.805079
Kcng4	-3.30972	-2.48126	4.82729	0.0280126	0.805079
Cldn1	-1.38447	1.93256	4.82705	0.0280165	0.805079
Crabp2	-1.51664	0.592274	4.8242	0.028063	0.805079
Dsc3	-3.34801	0.363288	4.81999	0.0281315	0.805079
Nyap1	1.00844	4.61369	4.81931	0.0281426	0.805079
Ces2g	-1.89039	0.931289	4.81927	0.0281433	0.805079
Slc2a4	-1.70698	1.409	4.81375	0.0282336	0.80648
Yipf7	-2.545	-0.770373	4.80739	0.028338	0.808171
Mir7085	-3.47328	-3.03771	4.80349	0.0284021	0.808171
Il34	-0.674885	5.38893	4.80131	0.028438	0.808171
Crisp2	-3.78038	-3.09674	4.80006	0.0284588	0.808171
Lce6a	-4.24859	-3.03989	4.79423	0.0285552	0.808445
Mup16	-4.24859	-3.03989	4.79282	0.0285785	0.808445
Cyp11a1	-1.79073	0.65699	4.79196	0.0285929	0.808445
Mcpt-ps1	-2.43585	-2.39954	4.77677	0.0288461	0.812637
Tmem130	-2.10918	-2.03664	4.77628	0.0288543	0.812637
Ddo	-2.33734	-1.6501	4.77557	0.0288663	0.812637
Cav3	-2.12319	-0.0856135	4.76623	0.0290233	0.814887
Slitrk6	-1.6628	-0.232998	4.76584	0.0290299	0.814887
Hnf4g	3.55864	-3.22043	4.76307	0.0290767	0.815027
Aif1l	-0.98066	4.05942	4.75764	0.0291684	0.816414
Gm20110	-3.75701	-3.10091	4.75519	0.02921	0.816414
Bche	-1.98825	-1.06039	4.75015	0.0292957	0.817636
Pax7	-4.20367	-3.0438	4.74267	0.0294234	0.818893
Gbp4	-1.07379	7.79474	4.74259	0.0294248	0.818893
Klhl34	-3.30058	-1.96762	4.72852	0.0296665	0.82444
Tsc22d1	0.502991	8.29169	4.7253	0.0297221	0.824808
Mlip	-2.72424	-0.422032	4.72021	0.0298101	0.824828
Gm13546	1.99078	-1.57882	4.70661	0.0300469	0.824828
Mc1r	-3.47168	-3.09873	4.70484	0.0300779	0.824828
Abra	-3.08631	0.348783	4.70349	0.0301015	0.824828
Slc6a11	2.93716	-2.59654	4.70151	0.0301361	0.824828
Mgat5b	-3.78077	-3.16007	4.69643	0.0302253	0.824828
4930413G21Rik	-3.47166	-3.09752	4.69617	0.0302299	0.824828
Mlkl	-0.572774	5.43041	4.69402	0.0302677	0.824828
Cass4	1.32667	2.21891	4.69263	0.0302923	0.824828
1700025N23Rik	-3.47587	-3.09604	4.69143	0.0303134	0.824828
Has1	-2.39942	-1.93268	4.68764	0.0303803	0.824828
Aspa	0.610753	6.93633	4.68694	0.0303927	0.824828
Pcnxl2	-3.47325	-3.09639	4.68691	0.0303932	0.824828
Kdm5b	0.542217	6.45886	4.68487	0.0304294	0.824828
Klrb1b	-0.990839	4.19986	4.68053	0.0305064	0.824828
Tmem52	-2.20156	-1.33792	4.68	0.0305157	0.824828
Dok2	0.659684	5.98534	4.6796	0.0305229	0.824828
Raph1	0.698572	5.85947	4.67567	0.0305928	0.824828
Trim9	2.37451	-1.54515	4.67231	0.0306527	0.824828
Car8	1.88041	-2.06913	4.67221	0.0306544	0.824828
Slc29a1	-0.52773	6.00983	4.67202	0.0306579	0.824828
Olfr658	-3.75666	-3.16213	4.67146	0.0306679	0.824828
Esm1	0.977235	2.89322	4.66927	0.0307069	0.824828
Clca6	2.87068	-2.67255	4.66147	0.0308468	0.824828
Fgl2	-0.887011	6.64662	4.65962	0.0308799	0.824828
Tppp3	-0.956897	2.79025	4.65542	0.0309557	0.824828
Gclc	0.638154	5.52924	4.65444	0.0309734	0.824828
3100003L05Rik	-2.30075	-2.68793	4.65319	0.0309958	0.824828
AI118078	-1.8872	-1.68178	4.65312	0.0309972	0.824828
Speer4c	2.19166	-2.08667	4.65109	0.0310338	0.824828
Unc45b	-1.41054	1.7459	4.65101	0.0310353	0.824828
Gpx3	-0.62565	6.43	4.64675	0.0311124	0.825118
Pax6	-2.74535	-0.933417	4.64573	0.0311309	0.825118
Tmc4	0.562072	7.51802	4.63367	0.0313504	0.828041
8030423F21Rik	-3.47151	-3.16085	4.6329	0.0313645	0.828041
F11r	0.557663	8.21157	4.62952	0.0314263	0.828041
Mir6966	-2.70664	-2.82903	4.62851	0.0314449	0.828041
Mlph	1.04208	3.38721	4.62802	0.0314538	0.828041
Sim2	-1.68255	-1.159	4.61157	0.0317569	0.83469
Foxa1	0.553901	6.09475	4.60968	0.031792	0.83469
Ngf	-1.26067	2.05213	4.60711	0.0318397	0.834818
Serpina12	-3.50111	-2.13609	4.60395	0.0318983	0.83523
Lypd1	1.78171	0.120969	4.59299	0.032103	0.839461
Tgtp1	-0.907331	7.66495	4.57835	0.0323783	0.844472
Rab40b	-1.469	-0.568077	4.57819	0.0323813	0.844472
C1s1	-1.27349	7.35247	4.57537	0.0324347	0.844722
Sod3	-0.75069	5.18928	4.57196	0.0324994	0.844722
Klra5	-2.20517	-2.22422	4.57082	0.032521	0.844722
Adprhl1	-2.83139	-0.212044	4.56789	0.0325767	0.845043
Sprr2g	-3.448	-2.55624	4.5636	0.0326584	0.846036
Sln	-2.63956	0.414794	4.54909	0.0329363	0.852101
Arhgef26	1.1212	4.0735	4.54036	0.0331047	0.855321
Mal	0.742922	7.26039	4.5363	0.0331833	0.856068
Ly6c2	1.68179	7.22738	4.53394	0.033229	0.856068
Scrn1	-1.15729	2.36679	4.53154	0.0332756	0.856068
Calml3	-3.5592	-1.40758	4.52981	0.0333094	0.856068
Scarb1	-0.502534	6.22343	4.52615	0.0333806	0.856769
Il23r	1.87787	-1.77485	4.52181	0.0334654	0.857215
Tle4	0.582441	4.59222	4.52076	0.033486	0.857215
Adra1d	1.32912	0.639465	4.51734	0.0335529	0.857292
Abcc4	0.48126	5.80334	4.51611	0.033577	0.857292
Nol3	-1.44524	1.02829	4.50888	0.0337192	0.859796
Cyp4a12b	-2.51017	-1.73843	4.4986	0.0339225	0.863168
Bhlha9	2.69998	-2.35047	4.49606	0.033973	0.863168
Pou2f3	-2.73359	-2.16451	4.49549	0.0339844	0.863168
Gm3558	-3.4712	-2.97827	4.4928	0.0340378	0.863246
Gzme	-1.05999	3.60584	4.49088	0.0340761	0.863246
Vit	-2.17265	-1.98501	4.48841	0.0341254	0.863372
Ucp3	-2.09908	-0.474564	4.47941	0.0343056	0.864908
Mustn1	-1.69587	1.54363	4.4787	0.0343197	0.864908
Lcn2	1.22328	7.5285	4.4784	0.0343259	0.864908
Rbm24	-2.98498	0.132861	4.47652	0.0343637	0.864908
Akap12	1.07049	3.79193	4.46784	0.0345387	0.868063
Slpi	-0.880802	6.46005	4.46401	0.0346162	0.868063
Trhr2	-3.47446	-3.09626	4.46306	0.0346354	0.868063
Wipf3	-1.54929	-0.345717	4.45988	0.0346999	0.868063
Spon2	-1.96594	0.147322	4.45929	0.0347118	0.868063
Ism1	-0.874863	2.88947	4.45416	0.0348162	0.869393
Cdc42ep5	1.27591	3.04286	4.4523	0.0348542	0.869393
Siglec5	1.40166	0.722026	4.4445	0.0350138	0.870193
Olfr522	3.5196	-3.15993	4.43628	0.0351828	0.870193
Tmprss11f	-1.62875	-0.726845	4.43498	0.0352096	0.870193
Wnt3a	-3.48585	-3.22328	4.42901	0.035333	0.870193
Hils1	-3.48585	-3.22328	4.42901	0.035333	0.870193
Serpina3b	-3.48585	-3.22328	4.42901	0.035333	0.870193
Dsg1b	-3.48585	-3.22328	4.42901	0.035333	0.870193
Spink6	-3.48585	-3.22328	4.42901	0.035333	0.870193
Sprr2i	-3.48585	-3.22328	4.42901	0.035333	0.870193
Lce3f	-3.48585	-3.22328	4.42901	0.035333	0.870193
Cdh1	0.6397	8.46935	4.42437	0.0354293	0.870477
Limk2	0.568616	6.325	4.41615	0.0356003	0.870477
Neurog2	-3.47668	-3.22421	4.40943	0.0357409	0.870477
Cib3	1.55861	2.34758	4.40852	0.0357599	0.870477
AW551984	-1.87067	0.0716374	4.40074	0.0359233	0.870477
Dcdc2a	-1.66296	0.946964	4.39499	0.0360446	0.870477
Neto1	-3.46885	-3.225	4.39277	0.0360915	0.870477
2900079G21Rik	-3.46885	-3.225	4.39277	0.0360915	0.870477
Gm8883	-1.42487	-0.397709	4.39129	0.036123	0.870477
Zmynd15	-0.790337	4.44154	4.39071	0.0361353	0.870477
Dupd1	-2.80127	-0.745003	4.38827	0.036187	0.870477
Dlgap2	-2.31355	-2.55816	4.38632	0.0362284	0.870477
Rxfp2	-3.46535	-3.22536	4.38536	0.0362488	0.870477
Kank4os	3.29852	-2.68564	4.38479	0.0362609	0.870477
Wnt2	2.09894	-0.423722	4.38155	0.03633	0.870477
Col6a3	-0.617976	7.82791	4.38085	0.0363449	0.870477
Tbx4	-3.46319	-3.22558	4.38078	0.0363464	0.870477
Pitx3	-3.46319	-3.22558	4.38078	0.0363464	0.870477
Rxfp1	-3.46319	-3.22558	4.38078	0.0363464	0.870477
Calcr	-3.46319	-3.22558	4.38078	0.0363464	0.870477
Hap1	-0.554231	4.69776	4.37978	0.0363677	0.870477
Cd207	-2.2555	-0.906502	4.37956	0.0363724	0.870477
C230004F18Rik	-4.03801	-3.09844	4.37642	0.0364395	0.870477
Palm3	-0.88272	3.34314	4.3758	0.0364526	0.870477
Slc46a2	-4.03801	-3.09844	4.37538	0.0364617	0.870477
Lce1e	-3.86689	-2.36489	4.37314	0.0365098	0.870559
Ermp1	0.46365	6.4996	4.36427	0.0367002	0.873551
Ablim2	-1.82155	0.405928	4.36166	0.0367565	0.873551
Atp1b4	-3.55257	-1.97266	4.36104	0.0367698	0.873551
Tnfrsf9	0.694632	4.15507	4.35726	0.0368515	0.874084
Gsdmc	-3.77006	-1.54181	4.35586	0.0368819	0.874084
Pde11a	-3.47456	-2.92372	4.35213	0.0369627	0.874323
Epb4.1l1	0.529655	6.98792	4.35125	0.0369818	0.874323
Gpm6a	-2.81079	-1.99289	4.34489	0.0371201	0.875831
Phldb2	0.44929	6.83399	4.34419	0.0371355	0.875831
Gm2115	-2.01601	-1.8707	4.33928	0.0372427	0.876353
Srsf12	-3.48294	-3.09639	4.33906	0.0372476	0.876353
Fabp1	2.7914	-1.91291	4.33353	0.0373686	0.876897
Itpka	-1.38683	-0.351512	4.33192	0.0374041	0.876897
Gpr143	2.64317	-2.77344	4.33184	0.0374057	0.876897
Hcn1	-2.51847	-2.68369	4.32898	0.0374686	0.877
C1s2	-1.27327	4.36262	4.32755	0.0375002	0.877
Gm13446	-3.4686	-3.09682	4.32495	0.0375576	0.877145
Leprel1	-0.96554	3.22227	4.32319	0.0375964	0.877145
Orm2	-2.53481	-2.87998	4.31871	0.0376955	0.877467
2210407C18Rik	2.18128	4.00681	4.31694	0.0377346	0.877467
Clip4	-1.00426	5.60083	4.3147	0.0377843	0.877467
Srd5a2	2.19126	-1.35709	4.31106	0.0378655	0.877467
Ppp1r3b	0.680364	4.06484	4.3096	0.0378979	0.877467
Lmcd1	-1.224	2.21702	4.3087	0.0379179	0.877467
Apoh	-2.51937	-2.47222	4.30667	0.0379632	0.877467
4932411E22Rik	-3.4746	-3.15958	4.30572	0.0379845	0.877467
Slc25a21	-2.54011	-2.82661	4.30187	0.0380705	0.877467
Prss38	-3.4832	-3.03591	4.30075	0.0380955	0.877467
Adamts19	-3.47933	-3.15792	4.3003	0.0381057	0.877467
Gpr87	-2.16508	1.00066	4.29413	0.0382442	0.87894
Mrgprf	-1.35125	0.409401	4.29287	0.0382726	0.87894
Iqgap2	0.767572	5.77699	4.29016	0.0383337	0.87894
4930444M15Rik	2.30248	-2.01663	4.28753	0.0383929	0.87894
Abo	2.20686	-2.10549	4.28743	0.0383952	0.87894
Gm933	3.79688	-3.0974	4.284	0.0384726	0.879677
Scarf2	-0.706357	4.48149	4.27787	0.0386117	0.881822
Chrna5	-3.46842	-3.03604	4.27366	0.0387075	0.882664
Plac1	-1.91069	-0.0920639	4.27227	0.0387391	0.882664
9430060I03Rik	-2.11311	-2.18913	4.26961	0.0387999	0.883015
Rab3b	1.5038	-1.22022	4.26662	0.0388683	0.883538
Mfge8	0.700669	8.1239	4.26337	0.0389427	0.884199
Cftr	1.22184	1.91396	4.26109	0.038995	0.884355
Pdgfa	0.711475	5.83932	4.25166	0.0392119	0.888241
Gm19461	-3.47558	-2.92305	4.23782	0.0395328	0.894471
Ccbe1	-1.21069	5.8957	4.23225	0.0396628	0.896371
Tmprss4	-1.15331	5.45538	4.22622	0.039804	0.898519
Snord53	-3.46822	-2.92249	4.21741	0.0400113	0.902152
Tgfbi	-0.685237	8.27346	4.21004	0.0401853	0.904491
Wfs1	0.759744	6.37238	4.20778	0.0402389	0.904491
9130008F23Rik	0.703634	3.91214	4.20667	0.0402654	0.904491
Irf6	0.477635	6.31667	4.20469	0.0403124	0.904491
Marco	1.50504	-0.549764	4.20323	0.0403472	0.904491
Prkcz	0.642621	4.21263	4.19873	0.0404542	0.905848
Syt7	1.0977	3.96558	4.19251	0.0406029	0.908135
Gkn3	-3.75954	-2.86859	4.18316	0.0408275	0.91211
Epha3	-1.178	1.15709	4.18076	0.0408853	0.912355
1700024F13Rik	-1.8272	-2.2974	4.17863	0.0409367	0.912457
Ldhb	-1.01484	3.00417	4.17375	0.0410548	0.913973
Gm6225	-3.47984	-3.09704	4.17195	0.0410985	0.913973
Fbxo41	-2.32503	-2.59743	4.16948	0.0411584	0.91426
Rab44	1.21442	1.52261	4.16304	0.0413151	0.915909
Rhbg	-1.22426	1.2235	4.16257	0.0413266	0.915909
Pygl	0.746178	3.84412	4.15921	0.0414087	0.916685
Plcb3	0.505415	7.33592	4.15601	0.0414871	0.91701
Adarb1	-0.621709	4.49549	4.15098	0.0416105	0.91701
Pcp4	-3.48157	-3.15779	4.14816	0.0416798	0.91701
Blnk	0.76822	5.15981	4.14517	0.0417534	0.91701
Map1a	-0.872503	2.46387	4.14249	0.0418195	0.91701
Apoa2	3.51552	-3.03733	4.14097	0.0418572	0.91701
Col9a1	3.79553	-3.16073	4.14012	0.0418783	0.91701
Gm5039	-3.46636	-3.09574	4.13972	0.0418882	0.91701
Lgals7	-2.63332	2.6694	4.13338	0.0420453	0.91701
6430584L05Rik	-3.46794	-3.16015	4.13262	0.0420641	0.91701
C330024C12Rik	-3.46794	-3.16015	4.13247	0.0420678	0.91701
Camk2b	0.490869	6.05501	4.13243	0.0420689	0.91701
Ppp1r36	-3.46378	-3.16142	4.13235	0.0420708	0.91701
Jak2	0.614523	7.68419	4.13189	0.0420824	0.91701
Edn1	-1.04807	2.41919	4.12965	0.0421382	0.9172
Klk11	-3.70957	-2.47808	4.1269	0.0422066	0.917663
Pdzrn3	-0.674408	5.04274	4.12081	0.0423588	0.91928
Klk7	-3.26624	-0.0846899	4.12015	0.0423753	0.91928
AI854517	2.6364	-2.53864	4.11487	0.0425077	0.921126
Nupr1	0.764811	8.70797	4.10907	0.0426539	0.922641
Ceacam10	2.35559	-1.70232	4.10834	0.0426723	0.922641
Spn	-0.868282	5.08281	4.09816	0.04293	0.927184
Wasl	0.559021	7.39996	4.09125	0.0431057	0.929946
Slc44a4	0.800199	4.55132	4.08888	0.0431661	0.93022
Ccl24	2.04902	2.91421	4.0843	0.0432834	0.93145
Klk9	-3.79069	-3.09739	4.08169	0.0433504	0.93145
Slc47a1	-2.65763	-2.02055	4.08055	0.0433795	0.93145
A430088P11Rik	1.86972	-1.98779	4.07919	0.0434144	0.93145
Pawr	0.591256	5.67348	4.07516	0.0435182	0.93265
Tnn	-1.34031	4.94685	4.07258	0.0435846	0.933045
Klf12	1.03211	2.68555	4.06608	0.0437526	0.935614
Atp6v1c2	-1.72236	-0.654522	4.06349	0.0438199	0.935925
Lat2	-0.7581	6.16294	4.06182	0.0438632	0.935925
Adcy7	-0.591428	6.3852	4.05511	0.0440378	0.938621
Plekhg4	-1.05176	2.02737	4.04965	0.0441806	0.940636
F10	1.0836	3.12483	4.04545	0.0442907	0.94195
Igsf10	-0.870409	2.94982	4.04341	0.0443441	0.942059
Crot	0.418304	7.89228	4.0355	0.0445524	0.945452
Lrrc18	-1.91769	-2.16029	4.03104	0.0446705	0.946116
Mfi2	2.80617	-2.77382	4.03065	0.0446808	0.946116
Wfdc2	0.659166	10.0803	4.02806	0.0447494	0.946539
Bmp8b	2.86825	-2.86854	4.0176	0.0450278	0.951396
Wnk2	-1.10581	1.53139	4.00982	0.045236	0.954758
Tmprss11a	-2.5351	-2.88045	4.00272	0.0454268	0.957749
Csf1	-0.512016	6.85482	3.99447	0.0456497	0.960515
Acss1	-0.901886	3.32797	3.99196	0.0457178	0.960515
Klhl38	-1.66211	-0.861555	3.98925	0.0457913	0.960515
Pnpla3	-1.31775	0.999155	3.98905	0.045797	0.960515
Lrrc9	-1.75141	-1.4629	3.98877	0.0458046	0.960515
Sobp	-1.49345	-0.227401	3.98614	0.045876	0.960826
Angptl1	-2.08052	1.23009	3.9846	0.045918	0.960826
Mdm1	0.539532	8.50269	3.98234	0.0459795	0.961081
Kcnb1	1.4214	0.6676	3.97877	0.0460771	0.962089
Ppfia2	-2.53497	-2.82877	3.97377	0.0462141	0.963916
Fzd9	-1.72206	-1.16452	3.9694	0.0463343	0.965388
Tmem215	1.94017	-1.66409	3.96547	0.0464427	0.966613
Sele	-1.71933	-0.7924	3.96343	0.0464989	0.966751
Mmp10	-0.879977	4.84197	3.95817	0.0466444	0.967139
Abi3bp	-1.0227	4.69883	3.95685	0.0466809	0.967139
Mrgprb1	-1.80026	-1.66844	3.95601	0.0467044	0.967139
Bicd1	0.962385	4.18135	3.9554	0.0467213	0.967139
Cplx3	3.13156	-1.39972	3.94983	0.046876	0.967139
Cers1	-1.75984	-1.37179	3.94975	0.0468782	0.967139
Gdf1	-1.75984	-1.37179	3.9494	0.0468881	0.967139
Asb5	-1.57975	1.3578	3.9428	0.0470722	0.967139
Calm5	-3.79131	-3.1595	3.9409	0.0471255	0.967139
Alox8	-2.05901	-2.39532	3.94083	0.0471275	0.967139
4833423E24Rik	-3.79131	-3.1595	3.94009	0.0471482	0.967139
Slc37a3	0.459914	6.46503	3.93997	0.0471517	0.967139
Igfl3	-3.79131	-3.1595	3.93957	0.047163	0.967139
Pkhd1l1	-1.96666	-1.79235	3.92762	0.047499	0.972453
Prob1	-1.66433	0.217839	3.92681	0.047522	0.972453
Prr15	1.57222	1.28417	3.91769	0.0477806	0.976719
Mir20a	3.62864	-3.15272	3.91542	0.0478452	0.977014
8030442B05Rik	3.15826	-2.92323	3.91148	0.0479574	0.97728
Spatc1	3.17198	-3.15577	3.9109	0.0479738	0.97728
Hspa1l	-1.86078	-0.833011	3.90968	0.0480087	0.97728
Orm3	1.99227	1.04882	3.89381	0.0484643	0.984962
Gap43	-2.4066	-2.51363	3.89302	0.0484872	0.984962
Mir6961	3.17204	-3.09491	3.88937	0.0485926	0.985165
Mansc4	3.17204	-3.09491	3.88917	0.0485983	0.985165
Krt14	-1.26548	7.06688	3.88508	0.048717	0.986544
Clec3a	-3.75078	-3.16235	3.87894	0.0488956	0.988138
Cnfn	-3.52053	-1.68839	3.87737	0.0489411	0.988138
Ucma	-3.75077	-3.16235	3.87714	0.0489479	0.988138
Chga	-2.24892	0.249034	3.86728	0.0492362	0.992931
Bmf	0.593162	5.25563	3.86161	0.0494029	0.995262
Lrfn5	-2.3521	-2.68196	3.85723	0.049532	0.996667
Areg	0.826405	5.33111	3.85412	0.049624	0.996667
Izumo1	2.2891	-1.44205	3.8533	0.0496482	0.996667
Oacyl	-1.17271	0.188965	3.85232	0.0496773	0.996667
Cxcl3	0.98946	3.5321	3.84779	0.0498116	0.998333
G0s2	1.10844	2.49571	3.84336	0.0499432	0.999942
Mxi1	0.522908	6.84226	3.83791	0.0501058	1
C530008M17Rik	-2.35563	-2.16231	3.83725	0.0501256	1
Mir2139	1.58373	-1.54513	3.83522	0.0501863	1
Cd209b	-1.78704	0.381685	3.8337	0.050232	1
Slc18a2	-1.64201	-1.7807	3.83229	0.0502743	1
Mir8116	2.15049	-1.8786	3.83046	0.0503291	1
Cdk2ap2	0.564973	7.04557	3.82693	0.0504351	1
Prf1	-1.20059	2.32254	3.8258	0.0504694	1
Cds1	-0.862408	3.58438	3.82075	0.0506215	1
Mybph	-1.83087	1.16611	3.81973	0.0506523	1
Yes1	0.720652	6.66101	3.81447	0.0508116	1
Scn1b	-0.933469	3.75548	3.81199	0.0508869	1
8430423G03Rik	-1.66236	-1.12499	3.8031	0.0511579	1
Serpina3f	-0.916677	4.44443	3.80139	0.0512102	1
Gm9573	1.81009	-0.559904	3.80118	0.0512163	1
Csn1s2a	3.59351	-0.84171	3.80099	0.0512224	1
Atp1b2	-1.12284	2.83634	3.78902	0.0515898	1
Ocln	0.495088	5.31905	3.78838	0.0516094	1
Colec11	-2.06375	-2.07387	3.78796	0.0516224	1
Rptn	-2.45988	-1.62676	3.78739	0.0516402	1
Mir19b-1	3.21465	-3.28497	3.78641	0.0516703	1
Pga5	3.21465	-3.28497	3.78641	0.0516703	1
Olfr1258	3.21465	-3.28497	3.78641	0.0516703	1
Astl	3.21465	-3.28497	3.78641	0.0516703	1
Urad	3.21465	-3.28497	3.78641	0.0516703	1
Fut7	-1.44241	0.592049	3.77701	0.0519615	1
Gabra5	-3.47613	-2.98054	3.77662	0.0519736	1
Clec1b	1.60183	0.235809	3.7702	0.0521734	1
Pglyrp3	-1.04585	1.93771	3.7668	0.0522795	1
Insrr	-1.46907	-1.04603	3.76267	0.0524089	1
Hmgcll1	0.539838	5.80897	3.76103	0.0524603	1
A330041J22Rik	-1.90393	-2.32816	3.75245	0.0527302	1
6430562O15Rik	3.1943	-3.21773	3.75033	0.052797	1
Dleu7	3.19432	-3.28677	3.74961	0.05282	1
Tbx10	3.19432	-3.28677	3.74961	0.05282	1
Serpina1a	3.19273	-3.21911	3.74747	0.0528875	1
Kcnd2	3.19276	-3.28691	3.74675	0.0529102	1
Rln3	-2.08388	-2.06711	3.74672	0.0529111	1
Nkpd1	-1.82186	-1.10816	3.74431	0.0529878	1
Elovl2	3.17395	-3.15563	3.74183	0.0530662	1
Mmrn1	-2.54772	-0.187284	3.73876	0.053164	1
Tcp10b	-3.49177	-2.92529	3.73566	0.0532625	1
Tmprss5	2.50796	-2.38071	3.73474	0.053292	1
Pam	0.511331	7.52747	3.73385	0.0533203	1
Cxcl2	-0.788236	4.32728	3.73148	0.0533962	1
Ch25h	-0.774768	3.88687	3.72722	0.0535325	1
Gm15915	3.17408	-3.28857	3.71331	0.0539802	1
Vmn2r3	3.17408	-3.28857	3.71331	0.0539802	1
Mir466f-2	3.17408	-3.28857	3.71331	0.0539802	1
Mir222	3.17408	-3.28857	3.71331	0.0539802	1
Foxn1	1.12489	1.12607	3.71185	0.0540276	1
Slc26a4	3.17097	-3.2198	3.70844	0.0541378	1
4930579G18Rik	3.17097	-3.22196	3.70842	0.0541386	1
Dnah9	3.17097	-3.28885	3.70768	0.0541625	1
Abca17	3.17097	-3.28885	3.70768	0.0541625	1
Cd2ap	0.481442	7.8311	3.70335	0.0543033	1
Ccdc68	0.479452	6.26077	3.7004	0.0543993	1
Cpne2	-0.73023	4.43374	3.69944	0.0544308	1
Hspa8	0.431357	8.51404	3.69258	0.0546551	1
Xkr6	3.15124	-3.09437	3.6885	0.0547888	1
Fads1	-0.483464	6.04862	3.67948	0.0550861	1
Iqca	2.62092	-2.60276	3.67854	0.055117	1
Pnliprp1	3.15394	-3.22346	3.67828	0.0551258	1
Fstl4	3.15393	-3.29036	3.67752	0.0551508	1
Gm10377	3.15393	-3.29036	3.67752	0.0551508	1
Csmd3	3.15393	-3.29036	3.67752	0.0551508	1
Ern2	3.15393	-3.29036	3.67752	0.0551508	1
Gpr150	3.15238	-3.29051	3.67475	0.0552427	1
Speer4d	3.15238	-3.29051	3.67475	0.0552427	1
Gm4349	3.15086	-3.09346	3.67313	0.0552963	1
Ccdc147	3.15085	-3.22158	3.67276	0.0553086	1
Habp2	3.15085	-3.22374	3.67273	0.0553094	1
Krt17	-1.42534	3.56666	3.6726	0.0553137	1
C8b	3.15083	-3.29065	3.67197	0.0553346	1
Vmn2r26	3.15083	-3.29065	3.67197	0.0553346	1
Speer9-ps1	3.15083	-3.29065	3.67197	0.0553346	1
Foxi1	3.1493	-3.22172	3.66999	0.0554005	1
Folh1	3.1493	-3.22296	3.66998	0.055401	1
1700022H16Rik	3.14928	-3.29079	3.6692	0.0554267	1
Mep1b	3.14928	-3.29079	3.6692	0.0554267	1
Il17b	3.14928	-3.29079	3.6692	0.0554267	1
Chrm1	3.14928	-3.29079	3.6692	0.0554267	1
Tmc5	3.14928	-3.29079	3.6692	0.0554267	1
Ubtfl1	3.14928	-3.29079	3.6692	0.0554267	1
Tarm1	1.41428	0.739543	3.66297	0.0556344	1
Fam20a	-0.900368	3.72881	3.66024	0.0557255	1
Zmym2	0.439493	6.34469	3.65725	0.0558257	1
Inpp4b	-1.16244	2.18458	3.65257	0.0559827	1
Smpdl3b	-0.982917	3.08298	3.64761	0.0561497	1
Col5a1	-0.52341	7.12059	3.64634	0.0561925	1
Gm2694	-2.54395	-2.68181	3.63908	0.0564381	1
Acsl1	-0.778589	5.2413	3.63797	0.0564759	1
Pdgfra	-0.620512	5.55444	3.63512	0.0565724	1
Glod5	2.31088	-2.32907	3.63198	0.0566793	1
Grhl2	0.45539	6.43094	3.62942	0.0567667	1
Hspb2	-1.27458	-0.068004	3.62929	0.0567711	1
Pigf	-0.579977	3.93437	3.62334	0.0569744	1
Cxcl5	1.24054	5.52693	3.61846	0.0571418	1
Galnt15	-1.53107	-0.318193	3.61602	0.0572257	1
Mpp1	0.527766	6.43993	3.6132	0.0573226	1
Tgtp2	-0.901018	6.90431	3.61073	0.0574079	1
Serpinb1a	-1.09991	2.70009	3.61043	0.0574182	1
Glrx	-0.615959	4.95457	3.60928	0.057458	1
Rgs11	1.1731	2.31514	3.6081	0.0574989	1
Slc13a5	-3.10118	-3.09711	3.60447	0.0576243	1
Muc15	2.17836	-0.571992	3.59608	0.0579161	1
Rnf165	-1.26965	-0.10307	3.59438	0.0579753	1
2310040G24Rik	-1.25402	0.565817	3.59325	0.0580147	1
Mir1964	-3.09933	-3.09612	3.59176	0.0580669	1
Asb15	-2.95554	-2.10624	3.59136	0.0580809	1
Mir6367	0.64341	4.90907	3.586	0.0582682	1
B3galt2	-1.52051	-1.64781	3.58526	0.0582944	1
Pnpla1	-2.38699	-2.29218	3.58319	0.058367	1
Ninj2	-1.64169	-1.44795	3.58066	0.058456	1
Wisp1	-0.638607	4.81499	3.57832	0.0585385	1
Gm9696	-3.49283	-3.15844	3.57813	0.058545	1
Cdh8	-3.49283	-3.15844	3.57775	0.0585585	1
Fkbp5	0.501707	5.64558	3.57695	0.0585866	1
Sult2b1	-1.04772	1.6952	3.57578	0.0586278	1
Fgfr3	1.40931	2.45352	3.57477	0.0586637	1
Tmem246	-1.63509	-0.82376	3.57038	0.058819	1
Entpd3	0.722862	3.94792	3.56995	0.0588342	1
Ctnna1	0.542882	9.53958	3.56792	0.058906	1
Bricd5	2.59531	-2.46097	3.56517	0.0590039	1
Zbtb16	-1.63084	-0.127788	3.56372	0.0590553	1
Tmem88	0.841333	2.84905	3.5627	0.0590917	1
Lincrna-cox2	-0.957162	3.25573	3.56094	0.0591542	1
Capn3	-1.19767	2.20767	3.55965	0.0592001	1
Cyp1a1	-3.19436	-2.59651	3.55931	0.0592124	1
Pou3f1	-2.32355	-1.60029	3.55913	0.0592187	1
Podnl1	-1.07158	3.3522	3.55799	0.0592593	1
Cxcl9	-0.964609	8.52493	3.5535	0.0594201	1
Irgm2	-0.827011	7.86562	3.55295	0.0594397	1
Dcpp1	3.20039	-3.156	3.54718	0.0596468	1
Slc38a4	-1.99223	0.418208	3.54328	0.0597871	1
Serpinb3b	-3.39192	-2.5976	3.54113	0.0598648	1
Fbxo15	-2.04193	-2.24702	3.53985	0.0599108	1
Abhd1	-1.01287	0.945286	3.53738	0.0600003	1
2310043L19Rik	3.20068	-3.15417	3.53679	0.0600216	1
Uvssa	0.676925	5.48907	3.53262	0.0601725	1
Reps2	0.865958	2.76387	3.53164	0.0602084	1
Grap2	-0.919258	4.30662	3.53117	0.0602252	1
Smco1	-1.98758	-2.1373	3.52896	0.0603054	1
Fbxo34	0.536684	4.70225	3.52892	0.060307	1
A330048O09Rik	-1.7544	-1.73117	3.52581	0.0604202	1
Emp2	0.514107	8.12529	3.52523	0.0604414	1
Kcnk2	-1.29335	2.34076	3.52447	0.0604692	1
H2-Q10	-0.634712	5.27095	3.52224	0.0605506	1
Synj2bp	0.502331	6.60102	3.51758	0.0607212	1
Acp6	0.514471	4.79353	3.51133	0.0609504	1
Ssc5d	-1.08067	2.29313	3.51044	0.0609832	1
Rptoros	3.17493	-3.15593	3.50974	0.061009	1
Mir6930	3.17493	-3.15593	3.50933	0.061024	1
Nov	1.19673	4.40348	3.50873	0.0610461	1
Speg	-1.2935	1.87209	3.5076	0.0610881	1
Reln	-2.28377	-1.20817	3.50565	0.0611599	1
Hpgd	-1.29446	0.417788	3.49292	0.0616319	1
Serpina3i	-0.796424	3.5825	3.49053	0.0617209	1
Miat	-1.98894	-2.19496	3.48907	0.0617754	1
Arhgef9	-1.18013	0.367592	3.48763	0.0618289	1
Col6a5	-1.2035	0.765583	3.48752	0.0618331	1
Slc8a3	-2.40322	-1.39729	3.48707	0.06185	1
Dmpk	-0.942629	2.99241	3.48469	0.0619391	1
Itprip	-0.499983	6.48186	3.4826	0.0620174	1
Gabrp	1.21249	6.93302	3.47873	0.0621626	1
Dgat2l6	-3.1012	-3.1583	3.4784	0.0621749	1
Gm6116	3.17307	-3.02961	3.47771	0.0622007	1
Trim8	0.434324	6.95862	3.47764	0.0622035	1
Igfbp6	-0.901764	2.46978	3.47523	0.0622941	1
Mc5r	-2.49859	-2.60347	3.47305	0.0623761	1
B4galt1	0.440311	7.53913	3.4711	0.0624497	1
Cacna2d1	0.94911	6.47673	3.4705	0.0624724	1
Lipm	-2.60057	-2.07529	3.4659	0.0626463	1
Psg25	3.14775	-3.15539	3.46435	0.0627051	1
Hemt1	-3.11134	-3.22097	3.46193	0.0627971	1
Abhd12b	-3.11135	-3.29003	3.46126	0.0628226	1
Msx2	-3.11135	-3.29003	3.46126	0.0628226	1
Gsdmc2	-3.11135	-3.29003	3.46126	0.0628226	1
1700109K24Rik	-3.11135	-3.29003	3.46126	0.0628226	1
Gm436	-3.11135	-3.29003	3.46126	0.0628226	1
Erich4	-3.11135	-3.29003	3.46126	0.0628226	1
Rims1	-3.47077	-3.09531	3.45683	0.0629911	1
6430571L13Rik	-1.38057	-1.03505	3.45533	0.063048	1
Mrgprb3	-3.10747	-3.22133	3.45532	0.0630485	1
Gm13498	-3.10747	-3.22256	3.45531	0.063049	1
Chst9	-3.10747	-3.22349	3.4553	0.0630494	1
Prl7c1	-3.10747	-3.29039	3.45464	0.0630743	1
D930007P13Rik	-3.10747	-3.29039	3.45464	0.0630743	1
Igfbpl1	-3.10747	-3.29039	3.45464	0.0630743	1
Mill1	-3.10747	-3.29039	3.45464	0.0630743	1
4931431B13Rik	-3.10747	-3.29039	3.45464	0.0630743	1
Ankk1	-3.10747	-3.29039	3.45464	0.0630743	1
9230112J17Rik	1.11213	1.1316	3.45444	0.0630822	1
Steap3	-0.665698	4.80499	3.45432	0.0630866	1
Bves	-1.99314	-1.35469	3.45311	0.0631327	1
Pla1a	-0.464482	5.81729	3.45308	0.0631341	1
Lrrc75b	1.49355	-0.25925	3.45261	0.0631519	1
Optc	-3.10507	-3.22371	3.4512	0.0632057	1
Krt86	-3.10507	-3.22371	3.4512	0.0632057	1
Mir29b-2	-3.10508	-3.29062	3.45055	0.0632308	1
Kcne1	-3.10508	-3.29062	3.45055	0.0632308	1
Mir7040	-3.10508	-3.29062	3.45055	0.0632308	1
Nxpe3	0.816921	4.00659	3.45036	0.0632381	1
Hormad2	-3.09509	-3.09859	3.44884	0.0632963	1
Crhbp	-3.1036	-3.22168	3.44873	0.0633004	1
G630093K05Rik	-3.1036	-3.22292	3.44872	0.0633009	1
Pdpn	-0.769888	3.56594	3.44563	0.0634193	1
Vmn1r44	-3.10121	-3.22191	3.44465	0.063457	1
Acr	-3.10121	-3.22314	3.44463	0.0634574	1
Mir7072	-3.10121	-3.22314	3.44463	0.0634574	1
Mir6899	-3.10121	-3.29097	3.44396	0.0634832	1
Hsd3b6	-3.10121	-3.29097	3.44396	0.0634832	1
1700001J03Rik	1.70448	-1.1206	3.44356	0.0634988	1
LOC102634101	-3.09974	-3.22327	3.44215	0.0635531	1
Gm13285	-3.09974	-3.29111	3.44147	0.063579	1
Fkbp6	-2.35649	-2.8239	3.44075	0.0636067	1
4930512B01Rik	-3.09882	-3.22213	3.44057	0.0636137	1
Apob	-3.09882	-3.2912	3.43988	0.0636401	1
B020004J07Rik	-3.09882	-3.2912	3.43988	0.0636401	1
Hfm1	-3.09882	-3.2912	3.43988	0.0636401	1
Grid2	-3.09882	-3.2912	3.43988	0.0636401	1
Trank1	-3.09882	-3.2912	3.43988	0.0636401	1
Pla2g4f	-1.48875	-0.508439	3.43961	0.0636509	1
Mmd2	-3.09735	-3.22226	3.43809	0.0637095	1
1700013H16Rik	-3.09735	-3.22226	3.43809	0.0637095	1
Mir6928	-3.09735	-3.22349	3.43807	0.0637099	1
Slc28a1	-3.09735	-3.22349	3.43807	0.0637099	1
Mir7033	-3.09735	-3.29133	3.4374	0.063736	1
Slc5a2	-3.09735	-3.29133	3.4374	0.063736	1
Mme	-1.30491	1.01183	3.43721	0.0637432	1
4930594C11Rik	1.2947	-0.0890382	3.43609	0.0637865	1
Mcpt8	-0.958303	1.67452	3.43578	0.0637984	1
Klhl14	-3.09496	-3.22371	3.43401	0.0638669	1
Ghr	-0.547174	4.63139	3.43356	0.0638841	1
Mir148b	-3.09496	-3.29156	3.43333	0.0638931	1
Mir3473g	-3.09496	-3.29156	3.43333	0.0638931	1
Kcng1	-3.09496	-3.29156	3.43333	0.0638931	1
Lrit3	-3.09496	-3.29156	3.43333	0.0638931	1
3010033K07Rik	-3.09496	-3.29156	3.43333	0.0638931	1
Chst5	-3.09496	-3.29156	3.43333	0.0638931	1
4930538K18Rik	1.79676	-1.96799	3.43322	0.0638975	1
Figf	-1.35885	0.622296	3.43048	0.0640036	1
Rnf112	-3.09258	-3.22486	3.42994	0.0640244	1
2410137M14Rik	-3.09258	-3.22486	3.42994	0.0640244	1
2610028H24Rik	-3.09257	-3.29178	3.42927	0.0640504	1
Adcy2	-1.34913	-0.522304	3.426	0.0641775	1
5830428M24Rik	1.3037	0.0979247	3.42137	0.0643575	1
4930429D17Rik	-2.35572	-2.87768	3.41954	0.0644291	1
Ptpn5	-1.08666	0.750972	3.41862	0.064465	1
5730403I07Rik	-2.36045	-2.68108	3.41486	0.0646118	1
Ffar2	1.06838	1.76107	3.41473	0.064617	1
Plaur	0.535256	6.69431	3.41294	0.0646871	1
Tcea3	-1.26618	0.699093	3.41045	0.0647847	1
Gfra1	-0.904263	3.25579	3.40996	0.064804	1
Tmem132d	-2.54228	-2.28419	3.40595	0.0649615	1
Tmtc1	-1.00308	2.16796	3.40515	0.0649931	1
Camkk2	-0.53249	4.81412	3.40314	0.0650722	1
Hoxb8	0.488845	5.88764	3.40112	0.0651523	1
Adc	-0.701446	3.71723	3.39418	0.0654267	1
B430306N03Rik	0.783837	3.09931	3.39146	0.0655348	1
Paics	-0.480637	8.66977	3.38999	0.0655933	1
F830016B08Rik	-1.12805	3.74645	3.38713	0.0657073	1
Gm11127	-0.591861	6.30517	3.3822	0.0659039	1
Creb3l2	0.556281	5.27914	3.38131	0.0659398	1
Zfp488	3.14796	-3.15862	3.37657	0.0661297	1
Fat4	-0.834725	2.17552	3.37317	0.0662663	1
Zfp783	-1.13311	0.388639	3.37146	0.0663351	1
Cdkn2c	-0.608179	4.38522	3.37022	0.0663849	1
Rai2	-1.52384	-0.846786	3.36587	0.0665606	1
Twist1	-0.610573	4.56232	3.35867	0.0668519	1
Astn2	-1.36742	-0.939909	3.35578	0.0669693	1
Cntn2	-1.50655	1.48282	3.35286	0.0670884	1
C1qtnf1	-0.47704	5.68445	3.35283	0.0670896	1
Iigp1	-0.926869	8.82138	3.35062	0.0671797	1
AI317395	-2.33566	-2.92888	3.34919	0.0672382	1
Nr1h4	-1.81172	-2.4793	3.34851	0.0672658	1
Usp26	-3.09161	-3.09668	3.3473	0.0673154	1
Nog	-1.39057	-0.682784	3.33525	0.0678101	1
Msh2	0.432315	6.12828	3.33492	0.0678238	1
2610037D02Rik	-2.35724	-2.77549	3.33199	0.0679445	1
Slc15a1	-2.04334	-2.64214	3.33186	0.06795	1
Gdi1	0.401183	7.0334	3.32598	0.0681935	1
Klrc1	-1.20251	1.85562	3.32537	0.0682185	1
Fam89b	0.410448	6.57388	3.32532	0.0682208	1
Cebpe	1.75031	-1.34918	3.32513	0.0682287	1
Rab17	0.775732	3.19332	3.32502	0.0682331	1
Gm5544	1.81618	-2.46823	3.32361	0.0682918	1
Pex6	0.429113	5.62708	3.32279	0.068326	1
Lsmem1	-1.87265	-0.68464	3.31344	0.0687153	1
Dhcr7	-0.419393	5.50682	3.31206	0.0687734	1
4930544M13Rik	-2.33892	-2.82272	3.30695	0.0689874	1
Lpcat4	0.606814	6.20507	3.30593	0.0690302	1
Gpr25	-1.91601	-2.43466	3.30566	0.0690417	1
Tmem154	1.00698	2.49891	3.3047	0.0690818	1
Cc2d2a	-0.61105	4.45237	3.29889	0.0693267	1
Tmem64	-0.506018	4.72055	3.2987	0.0693348	1
Gbp6	-0.933865	6.97148	3.29509	0.0694874	1
Cnn1	1.2704	1.48599	3.29406	0.0695309	1
T2	-1.81328	-2.28935	3.29332	0.0695623	1
Syne1	-0.530005	6.25644	3.29243	0.0696	1
Prkca	0.568965	6.59671	3.29001	0.0697025	1
Nfic	-0.388465	6.77942	3.28678	0.06984	1
Efna3	-0.92167	1.85778	3.28582	0.0698805	1
Tnfsf13b	-0.904999	4.07329	3.28353	0.0699782	1
Pnpla5	-2.67973	-2.87688	3.2829	0.0700049	1
Klrc2	-1.62374	-1.55194	3.28247	0.0700237	1
Efcab3	1.62531	-0.726153	3.28237	0.0700279	1
Itgb1bp2	-1.80321	0.923772	3.2822	0.0700348	1
Fndc4	-1.04156	1.82652	3.27853	0.0701916	1
Phyhip	-1.98945	-2.0721	3.27728	0.0702455	1
Spint1	0.430813	7.21921	3.27709	0.0702536	1
Slc12a4	-0.414753	5.66401	3.27356	0.0704045	1
Ptpn22	-0.751304	4.18331	3.27169	0.0704848	1
Plin4	-1.84612	1.15256	3.27012	0.0705525	1
Cntnap4	-1.73866	-0.617696	3.26932	0.0705869	1
Gm5091	-3.09831	-3.16035	3.26817	0.0706362	1
Fkbp4	0.422817	8.92485	3.26753	0.0706638	1
Glp2r	-3.10909	-3.15773	3.2661	0.0707255	1
Accsl	-3.09358	-3.16071	3.26507	0.0707701	1
Rcn1	-0.427233	6.84271	3.26149	0.0709246	1
Tle3	0.399885	7.04665	3.2595	0.0710107	1
Id4	-1.09973	1.61955	3.25911	0.0710277	1
Gfra3	-3.10611	-3.15795	3.25895	0.0710345	1
H2-Q4	-0.556067	8.60059	3.25344	0.0712737	1
Fbln5	-0.717798	3.8181	3.25189	0.0713411	1
Rasa4	-0.672823	4.81168	3.25134	0.0713653	1
Pdilt	-3.10923	-3.15528	3.24935	0.071452	1
Olfr857	-3.09345	-3.15887	3.24802	0.0715099	1
Il18bp	-0.876364	5.22361	3.24659	0.071572	1
Mpp3	-1.1919	-0.130789	3.246	0.071598	1
A330074K22Rik	-1.28005	0.818067	3.24481	0.07165	1
Capn13	-3.10619	-3.1555	3.24375	0.0716965	1
Dock8	-0.428716	6.50764	3.24016	0.0718538	1
Mettl21c	-2.48988	-1.36271	3.23684	0.0719993	1
Grm7	-2.96894	-2.6028	3.236	0.0720361	1
Tnfaip8l3	1.60387	-0.695269	3.23101	0.0722563	1
Stac2	0.522903	6.59076	3.22815	0.0723824	1
Esrra	0.44314	5.61655	3.22808	0.0723857	1
Mterf1a	0.419343	5.04259	3.22509	0.0725178	1
Raver2	-1.21734	1.01208	3.22019	0.0727354	1
Dscam	-1.24597	-0.816764	3.21841	0.0728143	1
Prss2	1.69807	-2.24721	3.21789	0.0728375	1
Scara3	-1.14072	2.18634	3.21507	0.072963	1
BB283400	1.32432	-0.808982	3.21314	0.0730491	1
B4galt5	0.507484	6.03709	3.21281	0.0730638	1
Hectd2	-1.02671	1.46305	3.21174	0.0731115	1
Mta2	0.422793	8.10975	3.21064	0.0731606	1
Msh6	0.407172	6.46815	3.21047	0.0731685	1
Dlgap1	1.00223	1.55223	3.2103	0.0731759	1
Cystm1	0.548292	5.19459	3.20926	0.0732227	1
Ttll7	-0.964447	2.93846	3.20779	0.0732882	1
Igdcc4	-1.08607	1.95201	3.20739	0.0733065	1
Bpifc	-1.67161	-1.35081	3.20575	0.07338	1
Slc6a14	-3.13736	-2.68396	3.20446	0.0734379	1
Nsg1	-1.06292	1.49662	3.20316	0.0734962	1
Ceacam15	1.92213	-2.47027	3.20311	0.0734984	1
Ndfip2	0.394941	6.55616	3.20233	0.0735333	1
Lgals1	-0.721411	8.78672	3.19912	0.0736781	1
Sh2d1b1	-0.645023	4.43908	3.19812	0.0737232	1
Aebp1	-0.484134	6.62288	3.19521	0.0738544	1
Rrad	-0.964834	2.10822	3.19287	0.0739599	1
E330013P04Rik	-1.2703	-0.687922	3.18833	0.0741657	1
Slc45a1	2.7375	-2.86533	3.18807	0.0741775	1
Socs1	-0.739158	3.23944	3.18611	0.0742667	1
Plxna4	0.986856	3.04133	3.18294	0.0744109	1
Kif5a	-1.17514	-0.971311	3.1795	0.0745675	1
Emilin3	-2.03791	-2.5531	3.1767	0.0746955	1
Il2rb	-0.882596	5.182	3.17451	0.0747956	1
Chpf2	-0.430385	5.56303	3.17371	0.0748324	1
Akap5	1.08429	1.51877	3.17214	0.0749043	1
Alx4	-1.60193	-0.954423	3.17087	0.0749624	1
5930430L01Rik	-1.3305	-0.320485	3.1693	0.0750347	1
Mpo	-1.59326	-1.85543	3.16859	0.075067	1
Liph	1.69452	1.14566	3.16815	0.0750874	1
Cyb5r2	-1.92986	-1.49806	3.16735	0.0751242	1
Lgi1	-1.75508	-2.19518	3.16641	0.0751676	1
A330021E22Rik	0.95824	7.30185	3.16517	0.0752247	1
Ces2f	-3.10452	-3.09872	3.16494	0.0752351	1
Ppl	0.468993	7.21323	3.16373	0.0752909	1
Ccdc60	-1.80111	-2.55485	3.161	0.0754172	1
Scn1a	-3.09801	-3.09915	3.15741	0.075583	1
Cdhr5	2.26135	-2.98337	3.15739	0.0755841	1
Ahnak	0.683639	11.0953	3.15617	0.0756404	1
Ccl8	-0.844051	7.42983	3.15378	0.0757512	1
Prrx2	-0.918657	2.06314	3.15356	0.0757613	1
Ms4a4d	-0.717027	3.6809	3.15294	0.0757905	1
2410004N09Rik	0.702445	3.2544	3.15231	0.0758194	1
Cand2	-1.18432	1.05491	3.15131	0.075866	1
Tmprss11e	-0.699785	7.31243	3.14989	0.0759319	1
Fgd1	-0.700175	3.12555	3.14897	0.0759748	1
Spdef	1.669	-2.05929	3.14895	0.0759759	1
Ccl9	0.786721	5.35178	3.14871	0.0759868	1
6330410L21Rik	-3.08949	-3.16001	3.14542	0.0761405	1
Mettl21e	-3.08948	-3.16001	3.14502	0.0761592	1
Greb1l	-1.02258	2.2307	3.14262	0.0762713	1
Gmnc	-3.08945	-3.15878	3.1417	0.0763141	1
Gas5	0.515145	8.52799	3.14054	0.0763684	1
Capns2	-1.56782	-0.958046	3.13959	0.076413	1
Smyd1	-1.58341	2.25743	3.13912	0.0764351	1
Hpcal1	0.445298	7.0897	3.13785	0.0764944	1
Epdr1	-0.666196	3.77677	3.13702	0.0765335	1
Svep1	-0.830843	3.55543	3.13632	0.0765662	1
Tmem38a	-0.926551	3.48638	3.13514	0.0766218	1
C1qtnf9	-1.25179	0.352637	3.13229	0.0767559	1
Otud7a	-1.53508	-0.730993	3.13193	0.0767728	1
Myo5c	-1.24237	-0.338903	3.13151	0.0767924	1
4930415O20Rik	2.25995	-2.87151	3.12911	0.0769058	1
Trp53inp1	0.39932	7.24636	3.1286	0.0769298	1
Meis1	0.585656	4.30194	3.12641	0.0770333	1
Ston1	0.442325	5.19054	3.12507	0.0770967	1
Ggt6	-1.44232	-1.5838	3.12116	0.0772817	1
Dapl1	-2.01919	-1.40952	3.1202	0.0773274	1
C1qtnf7	-1.39977	-1.3112	3.11862	0.0774025	1
Nav2	0.734182	5.44447	3.11628	0.0775136	1
Sdk1	-1.10279	0.177562	3.11433	0.0776063	1
Pram1	0.866122	1.87632	3.11174	0.0777299	1
Gm11711	-1.15302	1.27349	3.10824	0.077897	1
Gm11710	-1.15302	1.27349	3.10808	0.0779049	1
Glb1l2	-1.38362	-1.07355	3.10465	0.0780688	1
Syt9	-1.54116	-1.40875	3.10441	0.0780807	1
Shc1	0.396994	7.69092	3.10292	0.0781519	1
AA986860	0.828797	4.65165	3.09685	0.078444	1
Krt6a	-0.702433	7.24397	3.09434	0.0785651	1
1700018G05Rik	-2.01862	-2.19377	3.09398	0.0785826	1
Col6a1	-0.482437	7.40806	3.08855	0.0788452	1
Lum	-0.971036	4.35459	3.08535	0.0790001	1
Hgd	-1.34585	-1.06849	3.08445	0.0790437	1
Unc5c	-1.16323	0.131815	3.07955	0.0792826	1
Tmem179	-2.20579	-2.35376	3.07846	0.0793356	1
Ldb1	0.438965	7.29059	3.07782	0.0793667	1
Anxa6	-0.454922	7.12789	3.07763	0.0793761	1
Gm5129	2.298	-2.63027	3.07759	0.0793782	1
Asb10	-1.34645	-0.299489	3.07688	0.0794129	1
Ankrd50	0.478137	5.71637	3.07521	0.0794942	1
Npr2	-0.804458	2.49018	3.07091	0.0797049	1
Krtcap2	0.378496	6.80058	3.06889	0.0798041	1
Sdr16c5	-2.34053	-2.82509	3.06837	0.0798295	1
Stxbp5l	1.71102	-0.160747	3.06349	0.0800694	1
Plin5	-1.81974	-2.37093	3.06185	0.0801502	1
Il1f9	1.29084	1.04567	3.05922	0.0802803	1
Insm1	-1.03488	1.58647	3.05724	0.080378	1
5430421F17Rik	-1.04642	1.6558	3.05625	0.0804272	1
Sgip1	-1.28181	-1.25765	3.05301	0.0805878	1
Rad51ap2	-1.63245	-1.78572	3.05137	0.0806693	1
Lrrn3	-1.63403	-1.35282	3.04937	0.0807683	1
Plvap	-0.437126	5.45187	3.04768	0.0808526	1
Serpina3m	-1.96323	-0.528029	3.04578	0.0809471	1
Flt4	-0.525712	4.81359	3.04518	0.0809771	1
Cdk18	0.43594	6.37737	3.04387	0.0810423	1
Gyk	-0.633079	5.84565	3.04275	0.0810986	1
Frmd5	-1.22868	-0.626684	3.03904	0.0812841	1
Grb14	-0.897715	2.12734	3.03549	0.0814618	1
Agrn	0.588526	8.99129	3.03469	0.081502	1
Prr9	1.54318	-1.78326	3.03383	0.0815453	1
Olfm4	1.24381	-0.702337	3.02975	0.0817504	1
Casc4	-0.51399	4.94366	3.02705	0.0818868	1
Cdsn	-1.71079	0.848468	3.02449	0.0820163	1
Serpina3j	-3.07907	-2.72993	3.0195	0.0822691	1
Mir7-1	1.42933	-1.26957	3.01693	0.0823994	1
Cxcr2	0.839001	3.3241	3.01682	0.0824049	1
Cep95	0.494935	4.41796	3.01652	0.0824201	1
Fgf6	-2.35028	-2.98699	3.01369	0.0825644	1
Slc33a1	0.387057	5.85004	3.01267	0.0826163	1
Nfkbie	-0.500553	5.2923	3.01125	0.0826883	1
Gm15179	-3.08739	-2.64626	3.01094	0.0827041	1
Afp	-1.35093	0.58049	3.01024	0.0827403	1
Opcml	-1.63573	-2.2001	3.00793	0.082858	1
Lipk	-2.24759	-2.29345	3.00578	0.0829681	1
Cyfip2	-0.858066	3.87059	3.0041	0.0830539	1
4933405E24Rik	1.7144	-2.35268	3.00366	0.0830768	1
Dlk2	-1.42788	-0.532326	3.00152	0.0831863	1
Phf13	0.452339	5.49036	3.00063	0.0832322	1
Igtp	-0.831549	8.35577	3	0.0832647	1
Cyp2g1	-2.88418	-2.43841	2.99949	0.0832907	1
Tbc1d19	-0.527029	4.88572	2.99913	0.0833092	1
Slc5a3	0.465854	5.91624	2.99654	0.0834424	1
Muc5b	-1.24691	0.104189	2.99611	0.0834645	1
Osr1	-0.980562	1.02866	2.99555	0.0834933	1
Pon1	-1.5377	-2.33265	2.99553	0.0834944	1
Slco5a1	-0.921823	3.21663	2.99525	0.083509	1
Procr	-0.575998	4.87082	2.99506	0.0835189	1
1110059E24Rik	0.44685	5.65632	2.99482	0.0835314	1
Ppm1d	0.477727	4.66255	2.99302	0.0836242	1
Il1rn	0.555808	6.01605	2.99226	0.0836632	1
Tceal5	-1.39059	-1.0994	2.98924	0.0838196	1
Arhgdig	0.874323	2.64398	2.98841	0.0838627	1
Apol9b	0.847386	6.03855	2.98516	0.0840312	1
Kif7	-0.984719	0.976379	2.98387	0.0840981	1
Snhg8	0.563253	5.11998	2.98356	0.084114	1
Shf	0.824042	3.48509	2.97768	0.08442	1
6430710C18Rik	2.25584	-2.92534	2.97676	0.0844683	1
Nexn	-0.882333	3.05534	2.97674	0.0844691	1
Fam178a	0.419421	6.79707	2.97486	0.0845672	1
Adtrp	-1.29577	-0.00720308	2.96982	0.0848315	1
Steap2	0.666647	9.5488	2.96589	0.0850375	1
Wipi1	-0.424919	5.94182	2.96341	0.0851681	1
Mir6920	2.25983	-2.87461	2.96208	0.085238	1
Ezr	0.512539	9.2271	2.96118	0.0852855	1
Mir7672	1.33289	-1.39931	2.96009	0.0853434	1
Tln2	-0.517812	5.3434	2.96004	0.0853457	1
Sema7a	-0.812064	7.20179	2.95412	0.0856589	1
Lpar1	0.56861	4.24765	2.95364	0.0856846	1
Slc13a3	-1.00774	3.9138	2.951	0.0858244	1
Prune	0.382669	5.8276	2.94705	0.0860345	1
Mir3470b	3.13312	-3.03645	2.94571	0.0861058	1
Atp2b4	-0.636531	3.41249	2.94527	0.0861293	1
Upf3a	-0.500775	5.05832	2.94384	0.0862054	1
Gli3	-0.727049	3.84782	2.93987	0.0864179	1
Snord49b	1.55286	-1.70613	2.93779	0.0865289	1
C5ar2	1.0433	0.489794	2.9359	0.0866304	1
Ggt1	2.43456	0.390292	2.93519	0.0866686	1
Scnn1a	0.718665	2.75657	2.9292	0.0869908	1
Npy1r	-1.24657	-1.18286	2.92741	0.0870871	1
Apol7a	-0.575978	4.46501	2.92724	0.0870963	1
Shcbp1	-0.623348	4.56087	2.92709	0.0871045	1
Chsy1	-0.487405	5.64716	2.92177	0.0873919	1
1700020D05Rik	-1.52663	-2.06612	2.92127	0.0874192	1
Ston2	0.565294	5.87946	2.91955	0.0875123	1
Lnx1	-1.43552	-1.4181	2.91893	0.0875459	1
Ints5	0.415632	6.44796	2.91699	0.0876511	1
Hcfc1r1	0.389008	7.05222	2.91187	0.0879298	1
Adamdec1	2.01356	-2.25386	2.90536	0.0882853	1
Hlf	-1.06097	0.0867216	2.90482	0.0883153	1
Cd300lh	-1.21497	1.04952	2.90369	0.0883769	1
Ciita	-0.823359	6.5141	2.90363	0.0883804	1
Gpr37l1	1.31953	-1.21402	2.90228	0.0884543	1
Ccr1	0.586549	5.60161	2.89984	0.0885886	1
Rundc3a	-1.00422	0.764584	2.89909	0.0886295	1
Osbpl3	-0.419603	7.16476	2.89784	0.0886981	1
Rgs7	-1.89978	-2.51117	2.89633	0.0887816	1
Dbndd2	0.479661	5.42613	2.89534	0.0888363	1
Nppc	-1.51827	-2.26088	2.89406	0.0889067	1
Gpr33	1.93533	-2.1282	2.89226	0.0890061	1
Ybey	0.705022	2.69509	2.89188	0.0890268	1
Tprn	0.449283	4.84261	2.891	0.0890758	1
Pdzk1	-1.69376	-2.43613	2.88922	0.089174	1
Col6a2	-0.498128	7.06584	2.88492	0.0894122	1
Gbp7	-0.551186	7.48961	2.88396	0.089466	1
Ibsp	-2.13179	-2.48018	2.88318	0.0895093	1
Cd209f	-1.40666	1.81585	2.88266	0.0895383	1
Il15ra	-0.699509	3.3544	2.87733	0.089835	1
Smarcd3	-1.07717	0.959565	2.87511	0.0899586	1
Trim2	-0.541176	5.28169	2.87153	0.0901591	1
Agtr1a	-1.4175	-1.09962	2.87034	0.0902257	1
Tmsb15a	-3.09879	-3.15599	2.86415	0.0905734	1
Gzmb	-0.911707	2.90851	2.86247	0.0906684	1
Cyp39a1	0.676104	3.5629	2.86137	0.0907301	1
Agt	-1.74274	-1.38819	2.86102	0.0907499	1
Dnaic2	-2.05853	-2.68605	2.86069	0.0907688	1
Actg2	0.769688	3.51973	2.85994	0.0908109	1
Gjb5	-1.98415	-1.49373	2.8593	0.0908472	1
H2-DMb1	-0.710699	6.97408	2.85902	0.0908631	1
Nkg7	-0.899939	4.06385	2.8584	0.0908981	1
Gm17757	-1.20387	-0.000967271	2.85838	0.0908989	1
Gm18853	-1.20387	-0.000967271	2.85779	0.0909323	1
Ero1l	0.551082	6.2876	2.85215	0.0912521	1
Plb1	1.44113	-1.37112	2.85211	0.0912538	1
Akap6	-0.903577	1.48565	2.84864	0.0914512	1
Tap1	-0.581847	7.42169	2.84714	0.0915364	1
Arhgap27os3	-0.958505	2.06245	2.84685	0.0915529	1
9630001P10Rik	-2.36159	-2.93025	2.84574	0.0916166	1
4933433H22Rik	1.04506	0.356381	2.84502	0.0916573	1
H2-Q1	-0.776816	3.92482	2.84334	0.0917536	1
Aox4	-2.3674	-2.98477	2.836	0.0921733	1
Tshz2	0.613192	6.30399	2.83169	0.092421	1
Snhg11	-2.3617	-2.98541	2.83023	0.0925053	1
Slc9a5	-0.716719	3.75946	2.828	0.0926338	1
2610016A17Rik	-2.1429	-2.50452	2.8268	0.0927032	1
Nfya	0.355008	6.62711	2.82519	0.092796	1
Dmrt2	-0.921578	1.70538	2.82427	0.0928488	1
Mchr1	-2.31701	-2.55962	2.82411	0.0928583	1
Phactr3	1.80152	-2.18736	2.82391	0.0928697	1
Wnt3	-2.15227	-2.32935	2.82105	0.0930356	1
Fcamr	1.90245	-2.67704	2.81791	0.093218	1
Osgin1	0.424758	5.40555	2.8162	0.0933173	1
Tmprss11d	-1.64018	-1.92906	2.81535	0.0933665	1
Manr	-2.14061	-2.9296	2.81488	0.093394	1
Ppara	-1.19686	-0.929022	2.81341	0.0934793	1
Ppp2r2c	0.605884	7.2206	2.81302	0.0935023	1
Vtn	-1.32268	0.933722	2.80905	0.0937341	1
Map6	-0.625451	4.10213	2.8039	0.0940354	1
Gpm6b	-0.430023	5.33312	2.80258	0.0941128	1
Adamts20	-1.93528	-1.65085	2.80174	0.094162	1
Gbp9	-0.614292	6.55796	2.79906	0.0943194	1
Ctxn3	-2.0417	-1.8855	2.79685	0.0944496	1
Atp2b2	-1.29318	-0.772353	2.78986	0.0948624	1
C5ar1	0.500161	4.38153	2.78907	0.0949092	1
Clcf1	-0.672255	2.9208	2.78802	0.0949715	1
Sgsh	-0.407599	5.44733	2.78698	0.0950331	1
Ptprr	-1.02967	0.390089	2.78463	0.0951726	1
Wls	0.429684	6.68384	2.78356	0.0952364	1
Ctnnal1	0.524553	5.26372	2.78347	0.0952418	1
Abca3	0.36266	6.72592	2.78135	0.0953678	1
Nlrc5	-0.716985	7.16537	2.78021	0.0954355	1
Stt3b	0.38339	7.78571	2.77943	0.0954823	1
Derl3	0.900216	3.60918	2.77797	0.0955692	1
Fxyd2	-1.50324	-1.30179	2.77712	0.0956197	1
Mgat4c	-3.11929	-3.0309	2.77643	0.0956611	1
Isyna1	0.433865	6.81258	2.77642	0.0956617	1
Rgs7bp	-1.37143	-2.01187	2.7745	0.0957766	1
Arhgef3	-0.409543	6.76246	2.77399	0.0958071	1
Igll1	-2.14774	-2.98532	2.77374	0.0958218	1
Mir9-2	-2.14875	-3.04124	2.77194	0.0959298	1
Kbtbd13	-2.08045	-1.52731	2.77153	0.0959546	1
Alpk2	-1.59435	-0.0568233	2.76829	0.096149	1
Ctnnb1	0.467848	10.8016	2.76828	0.0961497	1
Ptprn2	-2.14076	-2.98595	2.76758	0.0961914	1
C2cd4c	-1.4481	-2.09854	2.76702	0.0962254	1
Camkk1	0.592369	4.25561	2.76529	0.0963294	1
Cpa3	-0.927493	1.19541	2.76499	0.0963475	1
Sp8	0.991522	1.99558	2.7641	0.0964006	1
Cd209a	-1.22828	1.57047	2.7632	0.0964549	1
Sh3bgrl2	0.576488	6.58537	2.76295	0.0964699	1
F7	1.23295	2.90412	2.76283	0.0964776	1
Gpd1	-0.96041	3.14841	2.76268	0.0964867	1
Klf8	-0.938198	1.19326	2.7616	0.0965516	1
Il11ra1	-0.684142	3.54699	2.76155	0.0965546	1
Atp12a	-2.5669	-2.77529	2.76135	0.0965665	1
Gpr52	-1.88556	-2.25667	2.761	0.0965876	1
Hagh	0.406349	5.39756	2.7595	0.0966785	1
Sgms1	0.430411	6.50865	2.75645	0.0968631	1
Myo1b	-0.502966	6.97303	2.75569	0.0969087	1
Prkar2b	-0.504291	4.35953	2.75405	0.0970087	1
Ctsw	-0.813003	2.82728	2.75311	0.0970658	1
Snord73a	1.30825	-1.63031	2.75201	0.097132	1
Dhrs3	0.697708	5.8183	2.75096	0.097196	1
Sft2d2	0.54013	7.01602	2.74886	0.0973237	1
Acsl6	-1.27927	-1.33264	2.74304	0.0976787	1
Myl6b	-0.728959	2.43822	2.73984	0.0978746	1
Kctd5	0.382231	6.34871	2.73857	0.0979525	1
Serf1	0.526668	4.07459	2.7355	0.0981405	1
Il1r2	0.766975	3.34228	2.73549	0.0981412	1
Cdc16	-0.458523	6.50061	2.73281	0.0983064	1
A330102I10Rik	1.50186	-2.19131	2.73128	0.0984005	1
Chrdl2	-2.52998	-2.93346	2.72897	0.0985427	1
Prl2c2	-1.27515	0.516379	2.72745	0.0986367	1
Serpina3g	-0.727835	7.57914	2.7253	0.0987698	1
3632451O06Rik	-1.43421	-0.314443	2.72476	0.0988031	1
Klrk1	-0.831642	4.0087	2.72422	0.0988365	1
Sema3a	-0.891664	1.80975	2.72274	0.0989281	1
Wisp2	-0.992564	2.90823	2.7209	0.0990419	1
Gm5124	-1.54569	-2.16047	2.71939	0.0991362	1
Arfgef1	0.420291	8.28248	2.71895	0.0991632	1
Galnt3	0.391714	5.77167	2.71875	0.0991758	1
Pi15	-1.14122	1.20877	2.71871	0.0991781	1
Tshz1	0.572822	5.47198	2.71846	0.0991935	1
Akr1c13	-0.669604	4.40391	2.71755	0.0992505	1
Jam2	-0.716165	2.74351	2.71478	0.0994226	1
Ccdc3	-0.909684	1.34228	2.71372	0.099489	1
Rab25	0.395739	7.01506	2.71236	0.0995736	1
Idh1	0.575075	7.57554	2.71163	0.0996194	1
Mir7064	2.66903	-3.03389	2.7104	0.0996962	1
Vat1	0.514757	7.17871	2.71039	0.0996969	1
Atxn7l1	0.470416	5.22167	2.70905	0.0997801	1
Fam71f1	-1.14578	0.390902	2.70862	0.0998071	1
Prrx1	-0.418791	5.61225	2.70809	0.0998407	1
Dhx16	0.403261	6.23841	2.70798	0.0998471	1
Ppp2r2b	1.2668	2.1656	2.70572	0.0999888	1
Trib3	0.422541	6.29877	2.70566	0.0999926	1
Inadl	0.476084	7.79743	2.70349	0.100129	1
Trf	0.640374	8.18637	2.70327	0.100142	1
Map2	0.547502	5.88585	2.7028	0.100172	1
Themis2	-0.613177	5.47772	2.70197	0.100224	1
Fam69a	-0.579041	4.16245	2.69853	0.100441	1
Pamr1	-1.48928	-0.252968	2.69851	0.100442	1
Ube2q2	0.412225	6.15782	2.69754	0.100503	1
5730522E02Rik	2.6694	-3.1546	2.69699	0.100538	1
Scn8a	2.89608	-2.49378	2.69646	0.100571	1
Banp	0.434355	5.03007	2.69508	0.100658	1
Cyp2b19	-1.42771	0.299926	2.69473	0.100681	1
Xlr3a	0.342947	6.56293	2.69245	0.100825	1
Smarca5	-0.539866	6.88987	2.68996	0.100983	1
Arhgap15	-0.795073	3.81943	2.68892	0.101049	1
Havcr2	-0.54542	4.80072	2.68722	0.101156	1
Ints6	0.391586	5.18041	2.67941	0.101653	1
Dnpep	0.383099	6.18421	2.67575	0.101888	1
Reck	-0.873725	1.20449	2.67504	0.101933	1
Npw	2.65373	-3.09307	2.67503	0.101934	1
C3	-0.644606	7.98778	2.67491	0.101941	1
Tmem132e	-1.16606	-0.928849	2.67388	0.102007	1
Zfp217	0.383408	6.61062	2.67278	0.102077	1
Snord123	-1.78384	-2.47099	2.67073	0.102209	1
Cant1	0.409896	6.98861	2.66842	0.102357	1
Cd72	-0.852331	6.92073	2.66782	0.102397	1
Retn	-1.82827	-0.79731	2.6677	0.102404	1
Kif17	-1.29931	-0.996152	2.66769	0.102404	1
Tvp23a	-0.928504	0.683334	2.66759	0.102411	1
Ephx4	-1.19002	-1.57863	2.66705	0.102446	1
Mctp2	0.784686	3.33812	2.66671	0.102467	1
Slain1	-0.842541	3.18734	2.66061	0.102861	1
Mgat3	0.706571	7.53645	2.6583	0.103011	1
C1rb	-0.967324	0.673644	2.65747	0.103064	1
Gpr83	2.65288	-2.92329	2.65507	0.10322	1
Pmaip1	0.43011	6.50277	2.65383	0.103301	1
Selm	-0.626547	4.47339	2.65161	0.103445	1
D630024D03Rik	-1.3554	-1.69395	2.65005	0.103547	1
Rasd1	-1.26014	-1.54343	2.64609	0.103805	1
Cyp2e1	-1.65276	0.27747	2.6454	0.10385	1
Ap3s1	0.441807	5.69729	2.6407	0.104158	1
AF529169	1.70317	-1.9717	2.6386	0.104295	1
Pcx	-0.610724	3.29171	2.6369	0.104407	1
Barx2	-1.25577	1.45579	2.63685	0.10441	1
Umodl1	2.69623	-3.21964	2.63279	0.104678	1
Krt31	2.69626	-3.28433	2.63246	0.104699	1
Vsx2	2.69626	-3.28558	2.63246	0.1047	1
Snord92	2.69626	-3.28558	2.63246	0.1047	1
Klrb1-ps1	2.69626	-3.28558	2.63246	0.1047	1
Mir200a	2.69626	-3.28651	2.63245	0.1047	1
Col10a1	1.42721	1.37509	2.63224	0.104714	1
Mir6353	2.6963	-3.35665	2.63211	0.104722	1
Gm10782	2.6963	-3.35665	2.63211	0.104722	1
Mir687	2.6963	-3.35665	2.63211	0.104722	1
Mir1942	2.6963	-3.35665	2.63211	0.104722	1
Olfr98	2.6963	-3.35665	2.63211	0.104722	1
Olfr136	2.6963	-3.35665	2.63211	0.104722	1
Hist2h2aa1	2.6963	-3.35665	2.63211	0.104722	1
Hist2h2aa2	2.6963	-3.35665	2.63211	0.104722	1
Hyal5	2.6963	-3.35665	2.63211	0.104722	1
Sox14	2.6963	-3.35665	2.63211	0.104722	1
Stard13	-0.43755	5.62859	2.63096	0.104798	1
H2-Q8	-0.532931	5.94689	2.62913	0.104919	1
H2-Q6	-0.532931	5.94689	2.62912	0.10492	1
Gjb2	-1.63347	-0.626137	2.62891	0.104934	1
Gpr110	1.85419	-2.63826	2.62663	0.105085	1
Erich2	-1.21658	0.322519	2.62649	0.105094	1
Lyve1	-1.56927	1.40138	2.62472	0.105211	1
Grip2	-1.36099	-1.20103	2.62342	0.105297	1
Tceal7	-2.57212	-1.82112	2.62327	0.105307	1
Oprl1	2.67142	-3.15582	2.62119	0.105445	1
Rnf157	0.487249	4.62578	2.61915	0.105581	1
Mpped2	0.743346	3.09763	2.61724	0.105708	1
Ldlrad4	-0.536639	3.99291	2.6165	0.105757	1
Agfg2	0.439062	4.80278	2.61557	0.10582	1
Iyd	2.31282	-3.03392	2.61521	0.105843	1
Noxa1	-2.14302	-2.92969	2.61471	0.105877	1
Lpgat1	0.55649	7.71152	2.61308	0.105986	1
Rpl12	0.3598	7.69633	2.61164	0.106082	1
Apol8	1.33212	-1.23735	2.61156	0.106087	1
Mir7679	2.67345	-3.15323	2.61119	0.106112	1
Prrt4	-1.61078	-2.1399	2.60964	0.106216	1
Extl1	-1.4153	-0.332799	2.60787	0.106335	1
Cdh26	2.67358	-3.15231	2.60688	0.106401	1
Stra8	2.67183	-3.15245	2.60518	0.106515	1
Cd274	-0.502407	6.2195	2.60516	0.106517	1
Clec2f	0.508112	5.76318	2.60508	0.106522	1
Nxn	-0.488174	5.35121	2.60477	0.106543	1
Adamts1	-0.392116	5.67393	2.60396	0.106597	1
Hpca	2.67367	-3.21834	2.60371	0.106614	1
Slc1a6	2.67367	-3.21927	2.6037	0.106614	1
Gm5607	2.67367	-3.2205	2.6037	0.106615	1
AU015791	2.67368	-3.28738	2.60334	0.106639	1
Scn9a	2.67368	-3.28738	2.60334	0.106639	1
1700029H14Rik	2.67368	-3.28738	2.60334	0.106639	1
Slc30a10	2.67368	-3.28831	2.60333	0.106639	1
Serpinb3c	2.67369	-3.35847	2.60296	0.106664	1
Mab21l2	2.67369	-3.35847	2.60296	0.106664	1
Fam166b	2.67369	-3.35847	2.60296	0.106664	1
Agbl4	2.67369	-3.35847	2.60296	0.106664	1
Vmn1r167	2.67369	-3.35847	2.60296	0.106664	1
1700039E15Rik	2.67369	-3.35847	2.60296	0.106664	1
Olfr561	2.67369	-3.35847	2.60296	0.106664	1
4933408N05Rik	2.67369	-3.35847	2.60296	0.106664	1
Zic4	2.67369	-3.35847	2.60296	0.106664	1
Tcte2	0.891176	1.14837	2.60225	0.106712	1
Tmem171	-0.628346	3.29742	2.60201	0.106728	1
Hes2	2.67192	-3.21848	2.60143	0.106767	1
Vgf	2.67192	-3.22157	2.60142	0.106768	1
Serpina10	-2.22665	-2.6399	2.60119	0.106784	1
Spdyb	2.67193	-3.28752	2.60106	0.106792	1
Pdxk-ps	2.67193	-3.28845	2.60106	0.106793	1
Leap2	2.67194	-3.35861	2.60068	0.106818	1
Gm5766	2.67194	-3.35861	2.60068	0.106818	1
Slc22a1	2.67194	-3.35861	2.60068	0.106818	1
Mir7020	2.67194	-3.35861	2.60068	0.106818	1
Il17c	2.67194	-3.35861	2.60068	0.106818	1
Olfr921	2.67194	-3.35861	2.60068	0.106818	1
Hsf3	2.67194	-3.35861	2.60068	0.106818	1
Gsr	0.474833	7.69443	2.59622	0.107119	1
Fscn1	-0.591781	7.79263	2.59575	0.10715	1
Psmb9	-0.585456	7.13083	2.59549	0.107168	1
Ppme1	0.43081	5.85513	2.59515	0.107191	1
Apoc4	1.57011	-0.896406	2.59406	0.107265	1
Phf10	0.357469	6.1758	2.59399	0.10727	1
Slc35d3	-1.69151	-2.43543	2.59292	0.107342	1
Upk3bl	0.56019	4.75063	2.59157	0.107434	1
Capn5	0.366632	6.78623	2.59038	0.107514	1
Tbx5	-1.67067	-2.6888	2.58685	0.107754	1
Mir6903	-1.90398	-2.5073	2.58488	0.107889	1
AI854703	-1.38138	-2.13086	2.58474	0.107898	1
Gm9199	2.64999	-3.15422	2.58433	0.107926	1
Kcns3	-1.35908	-0.639215	2.58238	0.108059	1
Tslp	-1.02925	-0.194005	2.58087	0.108162	1
Rras2	0.39021	6.61044	2.58035	0.108198	1
Erbb3	0.414132	5.8333	2.579	0.10829	1
Cgref1	-1.24423	-0.262463	2.57655	0.108458	1
4930404I05Rik	2.65128	-3.21889	2.57514	0.108555	1
Gm7102	2.65128	-3.21889	2.57514	0.108555	1
Ccdc42b	2.65128	-3.21889	2.57514	0.108555	1
Vmn1r43	2.65128	-3.22136	2.57512	0.108556	1
Alx3	2.65127	-3.28793	2.57474	0.108582	1
2900057B20Rik	2.65127	-3.28917	2.57473	0.108582	1
Npvf	2.65127	-3.28917	2.57473	0.108582	1
Rtl1	2.65127	-3.29011	2.57473	0.108583	1
A230056J06Rik	2.65127	-3.29011	2.57473	0.108583	1
Gm20750	2.65127	-3.29011	2.57473	0.108583	1
Gja10	2.65127	-3.29011	2.57473	0.108583	1
Olfr1396	2.65125	-3.36028	2.57433	0.10861	1
Sftpc	2.65125	-3.36028	2.57433	0.10861	1
Trpc4	2.65125	-3.36028	2.57433	0.10861	1
Oxct2b	2.65125	-3.36028	2.57433	0.10861	1
Olfr829	2.65125	-3.36028	2.57433	0.10861	1
1700020N15Rik	2.65125	-3.36028	2.57433	0.10861	1
Ccin	2.64954	-3.2215	2.57289	0.108709	1
Ivl	-2.1955	-1.98345	2.5726	0.108729	1
Slc22a12	2.64953	-3.28807	2.57251	0.108735	1
B230112J18Rik	2.64953	-3.28807	2.57251	0.108735	1
Nlrp6	2.64953	-3.28807	2.57251	0.108735	1
Snord11	2.64953	-3.28932	2.5725	0.108736	1
Ascl4	2.64953	-3.29025	2.57249	0.108736	1
Ugt3a1	2.64953	-3.29025	2.57249	0.108736	1
BC051537	2.64953	-3.29025	2.57249	0.108736	1
Gm8817	2.6746	-3.08996	2.57218	0.108758	1
Dnajb7	2.64951	-3.36043	2.57209	0.108764	1
Npy	2.64951	-3.36043	2.57209	0.108764	1
Olfr545	2.64951	-3.36043	2.57209	0.108764	1
A4gnt	2.64951	-3.36043	2.57209	0.108764	1
Rragd	-1.2744	2.18594	2.57107	0.108834	1
4930546K05Rik	2.6478	-3.21917	2.57068	0.108861	1
Zscan10	2.6478	-3.22164	2.57066	0.108862	1
Crb2	2.64779	-3.28822	2.57027	0.108889	1
Mir6938	2.64779	-3.28946	2.57027	0.108889	1
Defb30	2.64779	-3.29039	2.57026	0.10889	1
Tmbim7	2.64779	-3.29039	2.57026	0.10889	1
Elf5	3.00223	-1.95957	2.57022	0.108892	1
Gpr45	2.64777	-3.36057	2.56986	0.108917	1
Pinc	2.64777	-3.36057	2.56986	0.108917	1
Mir7663	2.64777	-3.36057	2.56986	0.108917	1
1700031P21Rik	2.64777	-3.36057	2.56986	0.108917	1
Cpne6	2.64777	-3.36057	2.56986	0.108917	1
Fgf14	2.64777	-3.36057	2.56986	0.108917	1
Ms4a18	2.64777	-3.36057	2.56986	0.108917	1
Gm10745	2.64777	-3.36057	2.56986	0.108917	1
Actrt3	2.64777	-3.36057	2.56986	0.108917	1
Grin3a	2.64777	-3.36057	2.56986	0.108917	1
Gm17660	2.64777	-3.36057	2.56986	0.108917	1
C330013F16Rik	2.64777	-3.36057	2.56986	0.108917	1
Gm1966	-1.17469	0.90364	2.56967	0.108931	1
Fads3	-0.538701	6.34221	2.56965	0.108932	1
Atp2c2	0.448785	4.68244	2.56845	0.109015	1
Pdzk1ip1	-1.79688	-0.605402	2.5672	0.109101	1
Lap3	-0.392009	7.24996	2.56706	0.10911	1
Trim55	-1.65107	-0.931114	2.56697	0.109116	1
Wnk4	0.887187	1.83284	2.56693	0.109119	1
Crispld2	-0.774945	4.34058	2.56657	0.109144	1
Cadm1	-0.597084	6.98247	2.56648	0.10915	1
Hemgn	-1.7544	-2.63864	2.56596	0.109186	1
Tmem192	-0.439148	4.46441	2.56094	0.109533	1
3110001I22Rik	0.53004	3.62945	2.5602	0.109585	1
1700026L06Rik	1.02077	-0.0344717	2.55953	0.109631	1
Pcdh20	-1.54654	-2.26572	2.5593	0.109647	1
Zfp53	0.376598	5.24452	2.55902	0.109667	1
Kif1a	-0.775805	3.28717	2.55741	0.109778	1
Ddah2	0.443317	6.36865	2.5568	0.109821	1
Cers3	-1.13	0.0475934	2.55363	0.110041	1
Mcc	0.841656	2.69488	2.55197	0.110156	1
Lrtm1	-2.16164	-2.07923	2.55197	0.110157	1
Gnal	0.82757	1.96362	2.55083	0.110237	1
Psrc1	0.749144	5.78634	2.55051	0.110259	1
Kcnh2	-1.33312	-1.63529	2.54858	0.110393	1
Gcnt2	0.379807	7.63523	2.54665	0.110528	1
Abca2	-0.349026	6.62573	2.54623	0.110557	1
Tdh	-2.73967	-2.8263	2.54575	0.110591	1
Sufu	0.409114	5.49096	2.54403	0.110712	1
Mmachc	-0.548847	3.76164	2.54344	0.110753	1
Adamts15	-1.0315	2.27054	2.53702	0.111205	1
Pitpnm3	-0.669675	4.9782	2.53371	0.111438	1
Meox2	-0.923901	1.10159	2.53341	0.111459	1
Csn3	1.47931	0.328322	2.53324	0.111471	1
Gm3230	-1.92756	-2.59362	2.5327	0.111509	1
Ace	-0.698884	4.31578	2.53188	0.111567	1
Stard10	0.386794	6.16808	2.5313	0.111608	1
Slc17a7	-1.32676	-1.35695	2.52841	0.111813	1
Gpr85	0.635963	3.20543	2.52769	0.111864	1
Slc26a10	-1.2616	-0.567284	2.52754	0.111874	1
Gpr18	-1.00396	2.70035	2.52679	0.111928	1
Prg4	-1.08863	0.364202	2.52375	0.112144	1
Dtna	-1.15102	2.00964	2.52001	0.11241	1
Tff2	2.22894	-2.58572	2.51932	0.112459	1
Adrb3	-1.45245	-2.02282	2.51905	0.112479	1
Nup210	-0.431855	5.44349	2.51868	0.112505	1
Moxd1	-1.037	4.66326	2.51826	0.112534	1
Slc16a6	-0.520751	4.4198	2.5176	0.112582	1
Mcoln2	-0.799481	1.78255	2.51758	0.112583	1
Arl6ip5	-0.33584	6.75181	2.51674	0.112644	1
Cyp2u1	-1.03275	0.363672	2.51611	0.112688	1
Frmpd1	-1.55308	-0.673476	2.51588	0.112704	1
Cdh11	-0.429357	5.89625	2.51571	0.112717	1
Pmp2	-2.34928	-2.46767	2.51465	0.112792	1
Eml3	0.377328	6.71293	2.51449	0.112804	1
Jag2	0.42549	6.28158	2.51415	0.112828	1
Retnlg	1.22515	0.164639	2.51348	0.112877	1
Ampd3	-0.627623	3.53356	2.51148	0.11302	1
Chrdl1	-1.3892	0.056384	2.50994	0.11313	1
Plet1os	-1.73938	-2.35755	2.50981	0.113139	1
Ccdc112	0.683156	2.93982	2.50551	0.113449	1
Asb7	0.488103	4.58747	2.50481	0.113499	1
Prelp	-1.2134	3.6935	2.50406	0.113553	1
Cxcl10	-0.759094	5.39142	2.50324	0.113612	1
Tlx3	1.36981	-1.55921	2.50278	0.113646	1
2700054A10Rik	0.746516	2.70861	2.50273	0.113649	1
Cd8a	-0.959887	4.26299	2.50164	0.113728	1
S100b	-1.44494	-1.50584	2.50103	0.113772	1
Clec4g	-2.31107	-2.82454	2.50012	0.113838	1
Zbtb42	0.384665	5.16412	2.49974	0.113865	1
Ear2	1.17198	0.526185	2.49818	0.113978	1
Gm12185	-0.795191	4.19523	2.49454	0.114242	1
Rpl23a	0.363709	6.14474	2.49398	0.114282	1
Ak3	-0.541611	5.85404	2.4939	0.114288	1
Klra10	2.64856	-3.09385	2.49379	0.114296	1
Gm14718	-2.59532	-3.15693	2.49292	0.11436	1
Fabp12	-2.59531	-3.09485	2.49259	0.114383	1
Sgcd	-2.10543	-0.768425	2.4925	0.11439	1
Scara5	-0.985734	5.75197	2.49211	0.114419	1
Lrp2bp	-1.33273	-1.07444	2.49112	0.11449	1
Kcna1	-2.14998	-2.92817	2.49031	0.114549	1
Rab27b	0.550188	5.99007	2.48959	0.114601	1
Usp38	-0.439953	5.41593	2.48935	0.114619	1
Ptpn3	0.45991	5.61398	2.48893	0.11465	1
4933411K16Rik	1.09033	-0.857647	2.48832	0.114694	1
Tnfsf15	-0.805615	2.12587	2.48822	0.114702	1
D630039A03Rik	-1.23601	-0.660655	2.48777	0.114734	1
Mir425	1.46263	-1.99475	2.48768	0.114741	1
Glrp1	-1.26978	-0.403163	2.48525	0.114918	1
Tex29	2.04642	-2.81963	2.48469	0.114959	1
Lgals3	0.426197	8.04154	2.48274	0.115101	1
Prdm11	-1.32032	-1.12348	2.48148	0.115194	1
Olfr520	-2.12074	-2.98172	2.4812	0.115214	1
Bend7	1.17262	-1.46859	2.4799	0.115309	1
Atp4a	-2.59513	-2.97654	2.47796	0.115452	1
Sox13	0.451078	4.63552	2.47788	0.115458	1
Prok2	2.48708	-2.67639	2.47716	0.11551	1
Cldn7	0.395606	7.45352	2.47426	0.115724	1
Eps15	0.334341	6.97434	2.473	0.115816	1
Rbm44	-2.14897	-2.68189	2.47164	0.115917	1
Cacna2d3	-1.20834	-1.64939	2.47086	0.115975	1
Ctf1	-1.15097	-0.843265	2.4706	0.115994	1
2900011O08Rik	-1.69276	-2.32182	2.47008	0.116032	1
AI848285	2.64358	-3.03336	2.46911	0.116104	1
Pkp4	0.343111	7.52133	2.4687	0.116134	1
Adora1	-1.31708	-0.649363	2.46657	0.116291	1
Nipal4	-1.32466	-1.3281	2.46625	0.116315	1
Pxdn	-0.598984	6.99609	2.46609	0.116327	1
Lrp3	-0.91239	0.868454	2.46349	0.11652	1
Tenm4	-0.839164	3.88599	2.46278	0.116572	1
Ptx3	-1.30512	0.612866	2.46134	0.116679	1
Slc25a40	0.345211	6.25665	2.46054	0.116739	1
Col27a1	-0.705653	3.68748	2.46	0.116779	1
Atxn7l3b	0.378293	8.99057	2.45893	0.116858	1
Slit1	1.14208	0.851499	2.45703	0.117	1
Eef1b2	0.406167	9.64902	2.45432	0.117202	1
Lemd1	-1.36503	-0.619979	2.45054	0.117485	1
Olr1	1.00636	0.460326	2.4487	0.117622	1
Ache	1.26451	0.792995	2.44689	0.117758	1
Smad9	-2.15045	-2.87385	2.44573	0.117845	1
Maob	-1.0043	0.393822	2.44384	0.117987	1
Tnni3	-0.946656	0.0335604	2.4436	0.118005	1
Saa1	-1.65287	-1.96932	2.44292	0.118057	1
Cldn6	0.547392	9.12295	2.44276	0.118068	1
P2ry2	0.418987	4.91384	2.44078	0.118217	1
Pygo1	-1.17949	-1.12041	2.43961	0.118305	1
Synj2	-0.468169	5.02313	2.43917	0.118339	1
H2-K1	-0.519296	9.64807	2.43828	0.118406	1
Slurp1	-1.62344	-0.761764	2.43573	0.118598	1
Gm10536	1.32231	-1.94738	2.43461	0.118684	1
Gm6300	2.03249	-3.03553	2.43354	0.118764	1
Wbp1l	0.36112	7.88146	2.43313	0.118796	1
Gper1	-1.28138	-1.07846	2.43254	0.118841	1
Cilp	-1.11578	3.94916	2.43241	0.11885	1
Usp43	0.47869	4.81474	2.4304	0.119002	1
1700010B08Rik	2.33966	-2.97412	2.43017	0.11902	1
Mir6944	1.92765	-2.87109	2.42869	0.119133	1
Enthd1	-1.21537	0.11397	2.42822	0.119168	1
Gbp5	-0.707695	6.06227	2.42657	0.119293	1
H2-Ab1	-0.723272	9.84565	2.42501	0.119413	1
Kcnk4	1.61048	-2.21302	2.42469	0.119437	1
Gm1720	-0.999534	-0.266651	2.42165	0.119669	1
Fos	0.55723	4.86175	2.42151	0.11968	1
A630023P12Rik	-2.15072	-2.68347	2.41994	0.1198	1
Abhd17b	0.372243	5.6127	2.41974	0.119815	1
Gdpd2	-1.36887	-0.531089	2.41948	0.119835	1
Wwc1	0.375822	7.71737	2.41885	0.119883	1
Prr14l	0.59283	6.70198	2.41841	0.119917	1
Stac3	-1.17726	1.66665	2.41689	0.120033	1
Upf2	0.345637	5.71991	2.41683	0.120037	1
Mpzl1	0.388676	4.97289	2.41661	0.120054	1
Smad3	0.403055	7.6993	2.41619	0.120087	1
Slco3a1	-0.582775	4.81933	2.41564	0.120129	1
Tmem27	-2.59435	-3.09272	2.41441	0.120223	1
Gm3458	2.34162	-3.0324	2.41393	0.12026	1
4930543E12Rik	2.64375	-3.15667	2.41385	0.120266	1
AI593442	-2.59186	-3.15715	2.41374	0.120275	1
Lrp2	-2.59845	-3.15566	2.41292	0.120338	1
Gpc3	-0.763513	2.88541	2.41252	0.120368	1
Skint8	-2.60545	-3.2199	2.4125	0.12037	1
1700007J10Rik	-2.60545	-3.22114	2.41249	0.12037	1
4931440J10Rik	-2.60545	-3.22299	2.41248	0.120371	1
Egr4	-2.60546	-3.28895	2.41217	0.120396	1
Zmat4	-2.60546	-3.28895	2.41217	0.120396	1
Mir3473d	-2.60546	-3.28895	2.41217	0.120396	1
1700040L02Rik	-2.60546	-3.28989	2.41216	0.120396	1
Mroh9	-2.60547	-3.36006	2.41182	0.120422	1
1700047M11Rik	-2.60547	-3.36006	2.41182	0.120422	1
Rdh16	-2.60547	-3.36006	2.41182	0.120422	1
Krtap3-3	-2.60547	-3.36006	2.41182	0.120422	1
Stmnd1	-2.60547	-3.36006	2.41182	0.120422	1
Cmtm5	-2.60547	-3.36006	2.41182	0.120422	1
Vwa5b2	-2.60547	-3.36006	2.41182	0.120422	1
Prss33	-2.60547	-3.36006	2.41182	0.120422	1
Lcn12	-2.60547	-3.36006	2.41182	0.120422	1
Pla2g4d	-2.60547	-3.36006	2.41182	0.120422	1
Wfdc9	-2.60547	-3.36006	2.41182	0.120422	1
Lce3a	-2.60547	-3.36006	2.41182	0.120422	1
Lce3b	-2.60547	-3.36006	2.41182	0.120422	1
Lce3d	-2.60547	-3.36006	2.41182	0.120422	1
Lce3e	-2.60547	-3.36006	2.41182	0.120422	1
Ifna13	-2.60547	-3.36006	2.41182	0.120422	1
[truncated: 17,482 more rows]
