# Supplementary material for: TMPRSS11B promotes an acidified microenvironment and immune suppression in squamous lung cancer
Source: EMBO Rep. 2025 Nov 10;26(24):6346–79. doi: 10.1038/s44319-025-00631-1 (PMC12714794; doi:10.1038/s44319-025-00631-1)
Supplement: Supplementary file 15 — Figure EV3 Source Data [file 44319_2025_631_MOESM15_ESM.zip › Figure EV3/EV3A/igenomes.genes_shControl-VS-mT11bsh2.xlsx]

## Sheet: igenomes.genes_shControl-VS-mT1
FEATURE_NAME	shControl-VS-mT11bsh3.logFC	shControl-VS-mT11bsh3.logCPM	shControl-VS-mT11bsh3.LR	shControl-VS-mT11bsh3.PValue	shControl-VS-mT11bsh3.FDR
Krt5	-7.47883	3.43546	23.9591	9.84024e-07	0.0150155
Ces1d	-5.3594	-0.610011	22.2344	2.41315e-06	0.0150155
Thrsp	-4.16267	1.11883	21.3521	3.82192e-06	0.0150155
Pck1	-7.98823	-0.462824	21.2624	4.00501e-06	0.0150155
Calm4	-8.81358	1.70668	20.85	4.9669e-06	0.0150155
Krt1	-8.65835	1.62073	20.5484	5.81421e-06	0.0150155
Col6a2	-1.35004	7.06584	20.5236	5.89004e-06	0.0150155
Col6a1	-1.25815	7.40806	20.4359	6.1662e-06	0.0150155
Krt77	-9.83474	0.844021	19.8385	8.42685e-06	0.0182404
Gzme	-2.22493	3.60584	18.324	1.86347e-05	0.0363022
Krt16	-2.70229	3.3356	17.4955	2.87984e-05	0.0510019
Col1a2	-1.27059	9.93958	17.0986	3.54889e-05	0.0567265
Gm15056	3.22187	0.944899	16.976	3.78545e-05	0.0567265
Lce1a2	-8.24366	-0.583856	16.537	4.77098e-05	0.0624615
Pla2g2f	-7.92798	-0.868459	16.4741	4.93203e-05	0.0624615
Slit3	-1.17614	5.01752	16.3994	5.13004e-05	0.0624615
Col17a1	-4.83263	0.982419	16.2455	5.56422e-05	0.0637627
Pglyrp3	-2.26636	1.93771	16.0466	6.18019e-05	0.0637745
Flg2	-8.47134	-0.372069	16.0345	6.21999e-05	0.0637745
Uts2	3.74752	0.761263	15.8755	6.76478e-05	0.0651105
Col5a1	-1.09179	7.12059	15.5635	7.97814e-05	0.0651105
Dsc1	-7.64239	-1.01022	15.5201	8.16316e-05	0.0651105
Aqp7	-5.99256	-2.27207	15.4921	8.28493e-05	0.0651105
Cyp4a12b	-6.62093	-1.73843	15.4557	8.44637e-05	0.0651105
Col1a1	-1.24985	9.88629	15.4066	8.66852e-05	0.0651105
Eln	-2.01932	4.50741	15.3375	8.99139e-05	0.0651105
Fmo4	9.44157	3.85001	15.2756	9.29091e-05	0.0651105
Retn	-5.73524	-0.79731	15.2309	9.51321e-05	0.0651105
Spink5	-8.21992	-0.604099	15.1131	0.000101258	0.0651105
Fam25c	-9.27299	0.348522	15.0489	0.000104762	0.0651105
Lce1a1	-8.59266	-0.295543	14.9866	0.000108279	0.0651105
Apol10b	2.31902	2.71631	14.974	0.000109002	0.0651105
Gzmd	-2.34979	3.08402	14.9518	0.000110295	0.0651105
Dsc3	-7.27833	0.363288	14.4844	0.000141322	0.0809733
Lce1d	-7.37497	-1.34045	14.3942	0.000148256	0.0825194
Lce1m	-8.41833	-0.466516	14.1951	0.000164797	0.0891781
2310050C09Rik	-7.69747	-1.08487	14.0754	0.000175629	0.0908338
Krtdap	-7.33638	1.57721	14.0588	0.000177182	0.0908338
Srgap3	-0.826988	5.76182	13.8993	0.000192868	0.0942798
Tenm2	-5.88232	-0.933776	13.8924	0.000193583	0.0942798
Zic1	-3.77378	-1.47029	13.4348	0.000246996	0.115225
Kprp	-7.44246	-1.23904	13.4221	0.000248678	0.115225
BC100530	-8.46738	1.92988	13.3799	0.000254334	0.115225
Lgals7	-5.35886	2.6694	13.1603	0.000285936	0.123974
Cyp2e1	-4.23714	0.27747	13.1575	0.000286373	0.123974
Aebp1	-0.988513	6.62288	13.1045	0.000294582	0.124755
Gfra1	-1.82013	3.25579	13.0631	0.000301178	0.124835
Krt6b	-4.75949	1.62993	12.9402	0.000321606	0.129828
Rdh9	-5.70412	-2.13578	12.9116	0.000326553	0.129828
Mrc2	-0.899847	5.56846	12.8723	0.000333487	0.129933
Sbsn	-3.60814	1.59512	12.8239	0.000342218	0.130303
Gm13154	4.99358	-2.50573	12.7547	0.000355124	0.130303
Acsm3	-4.17525	-2.08339	12.7539	0.000355274	0.130303
Scgb1a1	-4.07644	0.0339679	12.7008	0.000365494	0.130303
Hrnr	-7.76841	-1.02736	12.6887	0.000367878	0.130303
Aplnr	-1.03492	4.36719	12.5854	0.00038878	0.135247
1500012F01Rik	1.04412	7.91393	12.5123	0.000404282	0.138172
Elovl3	-4.76114	-1.67298	12.4531	0.000417296	0.138926
Apod	-1.7947	3.7923	12.4377	0.00042075	0.138926
Pitpnm3	-1.50896	4.9782	12.3823	0.000433432	0.139
Dmkn	-4.37278	1.97757	12.3504	0.000440895	0.139
Lce1c	-7.60562	-1.14418	12.3441	0.000442381	0.139
Zfp949	-0.87591	5.10988	12.2888	0.000455677	0.140906
Chil1	1.55137	2.56343	12.2148	0.000474119	0.144317
Klk7	-6.73828	-0.0846899	11.7029	0.000624025	0.185539
Epha3	-2.0522	1.15709	11.6893	0.00062859	0.185539
Col6a3	-1.01191	7.82791	11.594	0.000661654	0.192383
Spp1	-1.12235	8.86148	11.4839	0.000702027	0.199547
Plin1	-4.93388	-0.729675	11.4713	0.000706777	0.199547
Adrb3	-4.0174	-2.02282	11.3371	0.000759722	0.208423
Ctnna2	3.1787	-1.85269	11.3203	0.000766649	0.208423
3100003L05Rik	-4.96999	-2.68793	11.2967	0.00077646	0.208423
Lamb2	-0.717267	6.96194	11.2858	0.000781011	0.208423
Col26a1	-4.02336	-0.226539	11.127	0.000850823	0.223985
Lipm	-6.14062	-2.07529	11.0026	0.00090983	0.235188
Dsg1a	-6.97225	0.0237084	10.987	0.000917524	0.235188
Notch3	-0.908704	5.90215	10.9572	0.00093239	0.23526
Cfd	-3.94806	3.67818	10.9017	0.000960741	0.23526
Gm94	-6.84082	-1.69261	10.8979	0.000962738	0.23526
Cntn4	-5.95168	-0.908941	10.8905	0.000966569	0.23526
Lama2	-1.85798	2.31602	10.8476	0.000989249	0.23526
Loxl3	-0.790896	5.58074	10.8457	0.000990264	0.23526
Clic6	5.4029	-2.14256	10.7521	0.00104161	0.242958
Hoxd10	-4.32682	-1.96186	10.7205	0.00105956	0.242958
Rps27a	1.11403	6.40759	10.6971	0.00107301	0.242958
Col6a5	-2.21223	0.765583	10.6942	0.00107474	0.242958
Tnn	-2.23331	4.94685	10.6766	0.00108502	0.242958
Oas1f	-6.19083	-2.13501	10.5732	0.0011474	0.254007
2410006H16Rik	0.914519	7.26866	10.5055	0.00119018	0.260516
Tnc	-0.895009	7.34812	10.4641	0.00121715	0.261414
Tmprss11bnl	-2.36193	-0.373737	10.4317	0.00123873	0.261414
Fgfr1	-0.875027	6.07713	10.4183	0.00124772	0.261414
Krt15	-2.74217	2.15442	10.4145	0.00125031	0.261414
Osbpl3	-0.797881	7.16476	10.3721	0.00127932	0.261414
Klk6	-6.3383	-2.04601	10.3644	0.00128467	0.261414
H2-Q1	1.49074	3.92482	10.35	0.00129471	0.261414
Akr1c14	-2.1764	-0.147884	10.3301	0.00130875	0.261414
Sema5a	-1.53161	2.48538	10.3213	0.00131505	0.261414
Gm12603	0.981385	4.86738	10.255	0.00136314	0.264086
5031410I06Rik	5.84826	-2.4189	10.2511	0.00136601	0.264086
Adamts12	-1.29244	4.28968	10.2408	0.00137371	0.264086
Tbx5	-4.84275	-2.6888	10.2287	0.00138272	0.264086
Gsdmc	-7.02409	-1.54181	10.1356	0.0014543	0.274087
U90926	-1.23606	3.79473	10.1244	0.00146322	0.274087
Clec2f	1.00451	5.76318	10.0537	0.00152046	0.279469
Rpl22	0.877879	8.91042	10.0462	0.00152664	0.279469
Il1f5	-4.82459	-1.71767	10.0128	0.00155456	0.279469
Hspe1	0.815657	6.69398	10.0125	0.0015548	0.279469
Ibsp	-5.35934	-2.48018	9.99566	0.00156909	0.279469
Apold1	-1.2222	3.34509	9.98521	0.00157803	0.279469
Cdh18	-5.45578	-2.40789	9.96592	0.00159464	0.279867
Cyp2b19	-2.9578	0.299926	9.90154	0.0016514	0.286939
Rptn	-4.77397	-1.62676	9.88712	0.0016644	0.286939
Aqp8	2.99576	3.38056	9.85152	0.00169691	0.287945
Igsf10	-1.37974	2.94982	9.8484	0.00169979	0.287945
Col3a1	-1.19102	9.77606	9.83166	0.00171533	0.288073
4933434E20Rik	0.982126	6.53313	9.801	0.00174417	0.290084
Mrgprb1	-3.23129	-1.66844	9.78743	0.00175709	0.290084
Krt79	-3.7331	0.568258	9.72544	0.00181735	0.295377
Crip3	-4.72009	-2.73242	9.71429	0.0018284	0.295377
Lce1b	-6.08608	-0.758531	9.70804	0.00183464	0.295377
Acer1	-6.66841	-1.81026	9.65784	0.00188546	0.30107
Serpina12	-6.14118	-2.13609	9.57215	0.00197551	0.30192
Cacybp	0.65418	7.2094	9.57067	0.00197711	0.30192
Slc2a5	-4.97113	-2.78164	9.55956	0.00198911	0.30192
Ces1f	-4.84049	-2.8315	9.55769	0.00199114	0.30192
Usmg5	1.19045	4.951	9.55733	0.00199153	0.30192
Lce1l	-6.55396	-1.93678	9.55672	0.00199219	0.30192
Peg3	-1.76627	1.61229	9.55021	0.00199926	0.30192
Asprv1	-2.46353	1.73656	9.50371	0.00205057	0.307286
Ggt6	-2.86893	-1.5838	9.44717	0.00211475	0.313342
Klk5	-6.51372	-1.96353	9.4399	0.00212315	0.313342
Pla2g2d	1.79693	4.26168	9.40514	0.00216378	0.315542
Fbn1	-0.756753	7.0417	9.39949	0.00217045	0.315542
Ly6c2	2.48634	7.22738	9.37118	0.00220424	0.31808
Speer4a	5.34785	-0.842556	9.33623	0.00224667	0.321074
Mlxipl	-2.72671	0.0395144	9.28554	0.0023097	0.321074
Igf2	-2.22926	1.75102	9.26331	0.00233791	0.321074
Gpr158	4.50857	-0.852608	9.26013	0.00234196	0.321074
Lum	-1.71468	4.35459	9.24327	0.00236363	0.321074
Xist	-0.876555	7.48683	9.243	0.00236397	0.321074
Rpl17	0.988745	7.65412	9.24053	0.00236716	0.321074
Sorcs2	-1.23769	4.89215	9.23692	0.00237184	0.321074
Ucp1	-4.96175	-0.572112	9.22	0.00239386	0.321074
Coro6	-1.16142	3.58066	9.21326	0.00240269	0.321074
Adipoq	-4.15966	0.694187	9.20393	0.00241496	0.321074
Tgm7	-4.85871	-2.8286	9.19802	0.00242277	0.321074
Fam181b	-4.71477	-2.56014	9.07561	0.00259041	0.340971
Rnf38	0.727913	6.16775	9.03943	0.00264218	0.344227
4931406H21Rik	-3.34825	-2.36554	9.02949	0.00265659	0.344227
Mc5r	-5.17385	-2.60347	9.01117	0.00268334	0.344227
C7	-4.57744	-1.87248	9.00086	0.00269852	0.344227
Treml1	-4.83958	-2.55786	8.99661	0.00270481	0.344227
Sdpr	-1.70994	3.17203	8.9856	0.00272116	0.344227
Mir7014	-2.37653	-1.1092	8.96944	0.00274533	0.344665
Scnn1b	-5.19715	-2.64406	8.94978	0.00277504	0.344665
Rps7	1.25893	6.3175	8.94802	0.00277771	0.344665
Cdo1	-1.65381	1.68003	8.93455	0.00279826	0.345019
Siglec15	2.76617	0.69121	8.84949	0.0029317	0.359198
Gm5416	-5.71637	-2.22617	8.81683	0.00298465	0.361911
Adamtsl1	-1.64956	2.09392	8.81295	0.002991	0.361911
Ly6i	1.47861	1.81973	8.77533	0.00305332	0.364253
Stfa1	-4.60902	-0.0043539	8.76709	0.00306714	0.364253
Nid1	-0.631499	6.80642	8.76371	0.00307283	0.364253
Col11a1	-1.43513	3.06416	8.75642	0.00308515	0.364253
Defb6	-6.2454	-1.92904	8.72948	0.00313107	0.367448
Atp6v0a1	-0.683752	6.00338	8.63694	0.00329415	0.384271
Cidec	-4.13947	1.17381	8.62354	0.00331846	0.384804
Rps12	1.48873	7.16395	8.60721	0.00334835	0.385972
Pisd-ps1	-0.655677	7.53162	8.57024	0.00341703	0.391571
Rpl27a	0.892384	6.01725	8.53289	0.00348785	0.39735
Matn2	-1.59444	2.29041	8.51303	0.00352612	0.399251
Kera	-6.13944	-2.17921	8.50304	0.00354553	0.399251
Defb1	-5.56704	-2.29271	8.46174	0.00362695	0.40543
Fgf20	-4.72131	-2.6889	8.45419	0.00364203	0.40543
Rps13	1.23885	6.19263	8.41614	0.00371904	0.411652
Cxcl2	-1.1925	4.32728	8.3846	0.00378414	0.416491
Gjb2	-3.18811	-0.626137	8.3723	0.00380984	0.416945
Prg4	-2.07984	0.364202	8.3622	0.00383107	0.416945
Fcgbp	-5.10367	0.558333	8.34623	0.00386489	0.418288
H2-M2	1.64874	4.91359	8.31816	0.00392506	0.420223
Chit1	-4.59964	-1.32055	8.31777	0.00392591	0.420223
Tnfrsf19	-1.80914	1.79468	8.3018	0.00396057	0.421617
Scd1	-1.49763	6.11213	8.25359	0.00406715	0.430388
Gpr83	4.36843	-2.92329	8.24468	0.00408715	0.430388
Nip7	0.634034	6.12044	8.22175	0.00413913	0.432258
Rps2	1.14767	6.06394	8.21664	0.0041508	0.432258
Rpl23a	0.661317	6.14474	8.20762	0.00417148	0.432258
Cdkn2aipnl	0.638827	7.77927	8.17255	0.00425291	0.436462
Pcolce	-0.743389	6.85456	8.17087	0.00425685	0.436462
Apoc1	-2.45766	0.6471	8.13126	0.00435086	0.443765
Sprr1a	-2.37155	0.308126	8.07044	0.00449933	0.455394
4931406B18Rik	4.37458	-2.72016	8.06161	0.00452129	0.455394
1700094D03Rik	1.66671	4.15288	8.05111	0.00454757	0.455394
Gm12191	0.895073	6.96177	8.03603	0.00458559	0.455394
Gabre	-1.27208	2.42714	8.01554	0.00463776	0.455394
Rpl30	0.895285	6.96633	8.01487	0.00463948	0.455394
Cldn9	3.37279	1.19455	8.01302	0.00464423	0.455394
Mmp24	-1.725	2.62264	8.01004	0.00465188	0.455394
Dnaja1	0.59049	6.94202	7.96859	0.00475961	0.461614
Nt5e	-0.833389	5.98999	7.96737	0.00476282	0.461614
Calml3	-5.25883	-1.40758	7.91802	0.00489448	0.469841
Rpl34-ps1	0.775207	7.43413	7.90007	0.00494328	0.469841
Azgp1	-2.78833	-1.80994	7.8961	0.00495415	0.469841
Rps17	0.998837	7.18961	7.8955	0.00495581	0.469841
Lce1i	-5.91554	-2.33097	7.88076	0.00499634	0.469841
Lrp1	-0.700878	7.84436	7.87961	0.00499951	0.469841
Trp73	-4.98951	-2.59853	7.87347	0.00501652	0.469841
2610528A11Rik	-2.8288	-0.782596	7.83878	0.00511371	0.476652
Ccl21a	-3.2797	0.383737	7.80674	0.00520516	0.48054
Gm1987	-3.2797	0.383737	7.80374	0.00521381	0.48054
Rpl34	0.777114	7.45717	7.79005	0.00525348	0.48054
Ccdc85b	0.948892	5.09676	7.78774	0.00526019	0.48054
Pnpla6	-0.657023	5.98961	7.77202	0.00530618	0.48054
Abcc5	-0.732651	5.01323	7.76181	0.00533623	0.48054
Tgm1	-1.30856	5.88312	7.75768	0.00534846	0.48054
Synj2	-0.840343	5.02313	7.75623	0.00535276	0.48054
Fbln1	-1.01172	5.56211	7.73396	0.00541919	0.48311
Upp1	0.988379	5.47469	7.72598	0.00544318	0.48311
Cyp4f39	-3.30726	-1.76484	7.7218	0.00545579	0.48311
Sprr2h	-5.85241	-2.36633	7.70655	0.00550209	0.485006
Tnmd	-4.12499	-1.2414	7.69201	0.00554658	0.486725
Cyp2g1	-5.56761	-2.43841	7.65879	0.00564964	0.493546
Atp6v0d2	1.78032	1.78674	7.64612	0.00568945	0.494055
Lce1e	-5.78635	-2.36489	7.63596	0.00572159	0.494055
Stfa2	-4.99077	-2.28453	7.63282	0.00573155	0.494055
Sprr1b	-4.45858	-1.05453	7.62213	0.00576562	0.494428
Tnfaip8l3	2.46533	-0.695269	7.61557	0.00578665	0.494428
Gas5	0.803946	8.52799	7.59335	0.0058584	0.498274
Ubd	1.46424	4.1184	7.58585	0.00588281	0.498274
Tm4sf4	4.15849	-2.72224	7.55652	0.00597933	0.504257
Sdr9c7	-5.7864	-2.40258	7.54719	0.00601038	0.504559
8030442B05Rik	4.1665	-2.92323	7.5351	0.00605084	0.504559
Col14a1	-0.790346	6.01713	7.53219	0.00606061	0.504559
Rpl26	0.686042	8.26933	7.47287	0.00626356	0.517709
Gm15772	0.686042	8.26933	7.47053	0.00627172	0.517709
Mstn	-3.14795	-0.682348	7.45727	0.00631807	0.517824
Snrpe	0.697474	5.95079	7.45208	0.00633633	0.517824
Prrx1	-0.697579	5.61225	7.44739	0.00635286	0.517824
Lce1k	-5.71719	-2.43978	7.41798	0.00645754	0.523293
F10	1.47754	3.12483	7.40618	0.00650002	0.523293
Hgfac	-2.11491	1.00215	7.40604	0.00650054	0.523293
Pbp2	2.97734	0.480557	7.36827	0.00663848	0.532199
Slc6a7	-3.13741	-2.47857	7.34131	0.00673877	0.538024
Klk13	-5.30648	-2.51327	7.29254	0.00692413	0.544468
Krt10	-2.13152	2.99289	7.29252	0.00692422	0.544468
Skint10	-5.30648	-2.51327	7.29179	0.00692703	0.544468
Mir6381	4.17623	-3.03193	7.29069	0.00693127	0.544468
Pcsk9	-1.74336	2.63129	7.2732	0.0069991	0.546542
Il20ra	-2.36359	-1.15446	7.26944	0.00701378	0.546542
Gpd1	-1.58357	3.14841	7.25087	0.00708665	0.55002
Klk11	-5.56789	-2.47808	7.23527	0.00714849	0.551341
Rps25	0.846318	7.29698	7.23232	0.00716027	0.551341
Rpl35a	0.674721	7.56257	7.19873	0.00729553	0.555502
Gm1979	5.33182	-2.67224	7.19044	0.00732928	0.555502
Snhg8	0.877561	5.11998	7.19024	0.00733013	0.555502
Padi1	-0.880067	4.14594	7.17363	0.00739827	0.555502
Thpo	-1.81523	-0.803325	7.17132	0.00740781	0.555502
Mir5121	0.706254	6.99762	7.17108	0.00740881	0.555502
Grhl1	-1.19108	4.35981	7.16475	0.00743502	0.555502
Ccl24	2.7874	2.91421	7.16296	0.00744244	0.555502
Egfl6	-3.35637	-2.40197	7.14749	0.00750688	0.558174
Gm10471	3.83442	-1.06639	7.13145	0.00757433	0.559578
Rpl10	0.764059	6.71187	7.12935	0.00758321	0.559578
Lox	-0.735833	5.66319	7.11376	0.00764946	0.561664
Tsc22d3	0.63012	5.98347	7.1078	0.00767491	0.561664
Ceacam19	-5.40126	-2.4356	7.10242	0.00769798	0.561664
Rps14	0.722824	9.02631	7.08231	0.00778485	0.562698
Matn4	-3.10009	-2.07755	7.08134	0.00778909	0.562698
Cd163l1	-4.40822	-2.68884	7.07298	0.00782551	0.562698
Rps20	0.81417	8.29397	7.07248	0.00782769	0.562698
Prss16	0.929298	4.06299	7.05847	0.00788914	0.563574
Gsdma	-4.31931	-1.60764	7.05652	0.00789773	0.563574
Gm1673	2.39365	1.0366	7.02339	0.00804517	0.572
Insl6	1.71256	1.51041	7.0165	0.00807619	0.572118
Rps15a	0.663138	8.14268	7.00402	0.0081327	0.573877
Gm13546	2.39927	-1.57882	6.99803	0.00815995	0.573877
Pthlh	-1.16056	3.46584	6.99103	0.0081919	0.574052
Ace	-1.17011	4.31578	6.95422	0.0083622	0.583728
Cxcl1	-0.985796	5.05092	6.9483	0.00838991	0.583728
Loxl2	-0.657123	5.5845	6.91964	0.0085254	0.590429
1700027I24Rik	-4.228	-2.82411	6.91515	0.00854684	0.590429
Snhg6	0.852251	5.67649	6.88821	0.00867661	0.594558
Lor	-2.17701	2.01048	6.8875	0.00868005	0.594558
Rpl12	0.585266	7.69633	6.88377	0.00869817	0.594558
Gcnt3	1.44471	4.63439	6.86384	0.00879572	0.59838
Pfkm	-0.935982	5.08828	6.85983	0.00881552	0.59838
Gm2083	-5.40146	-2.59911	6.84221	0.00890285	0.60126
Wdr72	-1.64284	1.87845	6.83064	0.00896073	0.60126
Klk10	-5.10846	-2.64221	6.82997	0.00896406	0.60126
Rpl38	1.35887	3.73393	6.8256	0.00898605	0.60126
Tpt1	0.988931	8.54128	6.82039	0.00901227	0.60126
Itih4	-3.57987	-1.59875	6.80798	0.00907513	0.603387
Pnpla5	-4.58293	-2.87688	6.79528	0.00913994	0.604631
Map1a	-1.12627	2.46387	6.78359	0.00919996	0.604631
Rps16	0.64508	5.4571	6.78247	0.00920575	0.604631
Atf6	-0.54474	7.06669	6.77903	0.00922352	0.604631
Kcns1	-3.14036	-2.29523	6.7741	0.00924902	0.604631
Psca	-3.24574	-1.67332	6.76017	0.00932148	0.604941
Zcchc5	-2.23635	-1.76594	6.74185	0.00941767	0.604941
Apol7c	1.42142	2.84413	6.73912	0.00943212	0.604941
Saa2	-4.4054	-2.8804	6.73828	0.00943655	0.604941
Psat1	0.678119	7.84439	6.73763	0.00943999	0.604941
Serpinb3b	-5.31036	-2.5976	6.73761	0.00944008	0.604941
Gpr87	-2.79338	1.00066	6.72455	0.00950947	0.605797
Serpinb6e	-4.42291	-2.77622	6.7234	0.00951562	0.605797
Rpl39	0.719504	7.94056	6.70766	0.00959994	0.60635
Eif3m	0.59792	7.13498	6.70633	0.00960711	0.60635
Meg3	-1.63261	2.18972	6.70437	0.00961769	0.60635
Il22ra1	-1.86117	0.0408244	6.6894	0.00969877	0.60949
Sh3bgrl2	0.900459	6.58537	6.68203	0.00973895	0.610047
Lat2	0.973496	6.16294	6.67569	0.00977366	0.610259
Pon1	-2.64158	-2.33265	6.66885	0.00981124	0.610648
Slc22a3	-3.53146	-2.3001	6.65979	0.00986126	0.611807
Gadl1	-2.92295	-1.1295	6.65263	0.00990093	0.612318
Gpr115	-1.75849	-0.325146	6.64501	0.00994339	0.612997
Atpif1	0.66219	6.56311	6.63851	0.00997972	0.613296
Gpr126	-0.648676	5.33977	6.62275	0.0100684	0.616803
Sez6l	-4.0146	-2.98406	6.60575	0.010165	0.618084
Tmprss11f	-2.05207	-0.726845	6.59169	0.0102456	0.618084
S100a10	0.80219	9.1273	6.59057	0.010252	0.618084
Tef	-0.56273	5.84481	6.58559	0.0102808	0.618084
Klrg1	1.74662	-0.322919	6.58558	0.0102808	0.618084
Tomm5	0.79595	5.15828	6.58325	0.0102943	0.618084
Acan	-3.27475	-2.17501	6.58028	0.0103114	0.618084
Rpl13a	0.80129	10.0524	6.573	0.0103537	0.618256
Car14	-3.32528	-2.60197	6.56887	0.0103778	0.618256
Rplp2	0.736516	8.45053	6.56099	0.0104238	0.618945
Fstl1	-0.695597	7.18663	6.55282	0.0104718	0.618945
Casp14	-4.36857	-2.01566	6.55064	0.0104847	0.618945
E030013I19Rik	2.86835	-2.41929	6.52753	0.0106217	0.620283
Col5a3	-0.722496	6.03062	6.52042	0.0106643	0.620283
Rpsa	0.598323	7.72014	6.51707	0.0106844	0.620283
Sulf1	-0.779358	5.5943	6.51588	0.0106915	0.620283
Fgf6	-4.21587	-2.98699	6.51542	0.0106943	0.620283
Ctla2b	0.786568	4.15099	6.51474	0.0106984	0.620283
Cyp17a1	-5.21323	-2.68598	6.50088	0.0107821	0.623282
Dmbt1	-3.9459	-2.29528	6.48309	0.0108905	0.627688
Mfap2	-1.23211	2.70846	6.46794	0.0109838	0.631195
Ms4a1	2.14026	0.616023	6.45017	0.0110942	0.634183
Cox7a2	0.817058	6.82869	6.4491	0.0111009	0.634183
Sez6	-4.01323	-2.98599	6.43815	0.0111695	0.636237
Mir7064	3.91132	-3.03389	6.42493	0.011253	0.637399
Mir425	2.2306	-1.99475	6.42455	0.0112553	0.637399
Caln1	2.8777	-2.45806	6.41768	0.0112989	0.638014
Tmeff2	-2.2194	-0.159312	6.40366	0.0113885	0.641214
Myeov2	0.910384	5.79273	6.3896	0.0114791	0.641427
Celsr1	-0.623057	6.97565	6.38923	0.0114815	0.641427
Pdgfrb	-0.656039	6.79908	6.38767	0.0114916	0.641427
Rps5	0.716741	9.64218	6.36623	0.0116313	0.641427
Gm14393	4.1499	-3.03508	6.36143	0.0116628	0.641427
Ccdc78	-2.72821	-2.01034	6.35255	0.0117213	0.641427
Tgfb3	-0.812613	6.28228	6.34651	0.0117612	0.641427
Hbb-bs	-1.2614	3.67407	6.34581	0.0117659	0.641427
Hbb-b1	-1.2614	3.67407	6.34556	0.0117675	0.641427
Cntn2	-2.12352	1.48282	6.34115	0.0117968	0.641427
Skint1	-4.22989	-2.87403	6.3389	0.0118118	0.641427
Tmsb10	0.702988	8.64217	6.33593	0.0118316	0.641427
Ttll9	3.92023	-3.09282	6.32994	0.0118716	0.641427
Ednra	-0.902644	3.49749	6.32732	0.0118892	0.641427
Rps10	0.686514	6.46582	6.31614	0.0119644	0.641427
Mrpl12	0.578084	6.95725	6.31499	0.0119721	0.641427
Eef1b2	0.653098	9.64902	6.31348	0.0119823	0.641427
Speer4b	4.18633	-3.0897	6.3093	0.0120106	0.641427
Mir9-2	-4.0186	-3.04124	6.30822	0.0120179	0.641427
Tshr	-4.21905	-2.83061	6.30087	0.0120679	0.641944
Fndc9	-5.10905	-2.73148	6.29711	0.0120935	0.641944
Cenpv	0.632064	4.78023	6.28816	0.0121547	0.642123
Dct	-4.42592	-2.87636	6.28588	0.0121704	0.642123
Mtmr11	-1.13929	3.19026	6.28219	0.0121958	0.642123
1810010D01Rik	-4.21048	-2.82962	6.26408	0.012321	0.644328
Peg10	-1.4562	0.856919	6.24494	0.0124549	0.644328
Bgn	-0.718068	8.89574	6.24487	0.0124554	0.644328
Olfr65	4.86128	-2.86723	6.24362	0.0124641	0.644328
Pyroxd2	-1.09855	2.97753	6.23977	0.0124913	0.644328
Sec14l4	-4.59051	-2.92986	6.23971	0.0124917	0.644328
Aox4	-4.23381	-2.98477	6.2382	0.0125024	0.644328
Serpinb9d	-3.10064	-0.178105	6.23817	0.0125025	0.644328
Snhg11	-4.22815	-2.98541	6.23354	0.0125353	0.644328
Twistnb	0.619015	5.09451	6.21881	0.01264	0.647187
Col16a1	-0.819844	4.74627	6.21638	0.0126574	0.647187
Rps3a1	0.559974	7.98069	6.20036	0.0127724	0.651359
Cercam	-1.13714	2.61844	6.19325	0.0128238	0.652275
Wnt11	-1.75454	1.56473	6.18725	0.0128674	0.652367
Gjb6	-5.10916	-2.64233	6.18378	0.0128926	0.652367
Yeats4	0.558817	7.5154	6.16458	0.0130333	0.653455
Abca8a	-1.7227	2.09801	6.16276	0.0130467	0.653455
Cyp4b1	-1.49397	1.50702	6.16076	0.0130615	0.653455
Fabp4	-1.11649	4.27971	6.16005	0.0130667	0.653455
Serpina3j	-4.99666	-2.72993	6.15801	0.0130818	0.653455
Tpsg1	-4.01731	-2.87752	6.14631	0.0131687	0.656109
Lphn1	-0.548062	6.36195	6.14089	0.0132091	0.656443
BC051019	3.93981	-3.0907	6.13603	0.0132455	0.656577
2210407C18Rik	2.64105	4.00681	6.1134	0.0134161	0.662555
Hba-a2	-1.49963	2.73684	6.10658	0.0134679	0.662555
Hba-a1	-1.49963	2.73684	6.10656	0.0134681	0.662555
Cdh11	-0.670716	5.89625	6.09634	0.0135462	0.664721
Ecm1	-0.758134	7.24122	6.09086	0.0135883	0.66511
Cnfn	-4.79666	-1.68839	6.0806	0.0136674	0.667211
Mmd	0.744256	4.93752	6.06985	0.0137509	0.667211
Faim3	1.6797	-0.222995	6.06569	0.0137833	0.667211
Ctla2a	0.786834	5.92602	6.05478	0.0138687	0.667211
Sumo1	0.598333	6.66062	6.05454	0.0138706	0.667211
Mylk	-0.734502	4.72038	6.05395	0.0138752	0.667211
AA467197	1.28283	2.45588	6.05168	0.0138931	0.667211
Aqp4	-2.89404	-2.40725	6.04189	0.0139703	0.667211
Fkbp10	-0.756953	4.71169	6.03097	0.014057	0.667211
Col4a2	-0.597166	8.51557	6.02998	0.0140649	0.667211
Sytl5	-1.62611	0.170956	6.02875	0.0140747	0.667211
Krt75	-4.57144	-1.96342	6.0281	0.0140799	0.667211
Crct1	-3.88581	-1.0497	6.02672	0.0140909	0.667211
Hc	-2.51567	-1.68363	6.02294	0.0141211	0.667211
4930447C04Rik	-2.89908	-2.55858	6.01996	0.014145	0.667211
Cldn18	-2.20629	-1.91025	6.01484	0.014186	0.667532
Nrip2	-2.46188	-2.36636	6.00017	0.0143045	0.671201
Col5a2	-0.711842	8.64931	5.99667	0.0143329	0.671201
Rps21	0.653968	8.99468	5.99192	0.0143715	0.671395
Slitrk6	-1.89017	-0.232998	5.9737	0.0145208	0.674077
Rps24	0.628033	9.10465	5.97353	0.0145222	0.674077
H2-M5	2.08934	-1.6537	5.97225	0.0145327	0.674077
Slc35f3	3.35789	-2.21059	5.96383	0.0146022	0.675692
Chrdl2	-4.39331	-2.93346	5.95114	0.0147078	0.678963
Gm10220	4.00435	-2.34729	5.93878	0.0148113	0.679971
Magoh	0.637352	5.91337	5.93836	0.0148148	0.679971
Trpm4	-0.605173	5.64742	5.93604	0.0148343	0.679971
Art4	-4.42683	-2.98398	5.9233	0.014942	0.682652
Nr1d1	-0.560468	5.66267	5.9172	0.0149938	0.682652
Chic2	0.683047	5.93132	5.91671	0.0149979	0.682652
Abca2	-0.532434	6.62573	5.89915	0.0151482	0.685899
Msln	-0.838306	8.51346	5.89889	0.0151505	0.685899
Shroom1	-2.26717	0.00663949	5.89109	0.0152177	0.685899
Lphn3	-0.646194	4.93843	5.88614	0.0152605	0.685899
Gm10677	4.22225	-3.08696	5.88475	0.0152726	0.685899
Csn1s2b	4.22226	-3.08696	5.88383	0.0152805	0.685899
4930564D02Rik	2.89993	-2.72017	5.861	0.01548	0.693179
Olfr631	4.17392	-3.09092	5.85715	0.0155139	0.693179
Rplp1	0.803188	10.5056	5.83918	0.0156731	0.694176
Psapl1	-2.10358	1.32896	5.83764	0.0156868	0.694176
Hmcn1	-1.64682	0.242368	5.83715	0.0156913	0.694176
Adamts2	-0.710661	6.12744	5.83595	0.0157019	0.694176
5930430L01Rik	-1.86623	-0.320485	5.83456	0.0157144	0.694176
Dchs1	-0.860835	3.52666	5.82012	0.0158439	0.698314
Fmod	-1.58501	2.2983	5.80003	0.0160259	0.704742
Slc6a2	-4.02594	-2.73157	5.78974	0.01612	0.707282
Mcpt4	-1.41808	1.27183	5.76747	0.0163255	0.711954
Dpt	-1.08511	4.67783	5.76293	0.0163677	0.711954
Homer2	-2.28283	-0.697475	5.76131	0.0163828	0.711954
Mir142	-2.64065	-2.00754	5.75889	0.0164054	0.711954
Slc6a4	-2.14026	-1.78386	5.75849	0.0164092	0.711954
1700055N04Rik	-4.02099	-2.87914	5.73993	0.0165834	0.717915
Med21	0.590545	5.90743	5.731	0.016668	0.719177
Gm20605	-0.538439	6.85305	5.72906	0.0166864	0.719177
Reep1	-1.11999	2.21942	5.72234	0.0167504	0.720342
Aadac	-4.99716	-2.63731	5.71566	0.0168142	0.721463
Ogn	-1.66144	2.29379	5.70859	0.0168821	0.721463
Trp53inp1	0.540012	7.24636	5.70802	0.0168876	0.721463
Slc38a3	-2.99459	-1.28205	5.70017	0.0169632	0.723108
Fkbp3	0.530811	6.34099	5.67373	0.0172208	0.732486
Tmem256	0.813178	5.64396	5.66614	0.0172955	0.73406
Tra2a	0.495477	7.50606	5.65335	0.0174221	0.734438
Adamdec1	2.72766	-2.25386	5.6522	0.0174335	0.734438
AW112010	0.963232	7.64457	5.65102	0.0174452	0.734438
Trpm8	-4.00824	-2.93058	5.65002	0.0174552	0.734438
Rpl35	0.61117	6.79372	5.64567	0.0174985	0.734673
Fbln5	-0.950033	3.8181	5.63592	0.0175962	0.737184
Gpx3	-0.688711	6.43	5.61795	0.0177775	0.742516
Scand1	1.25258	3.73901	5.61576	0.0177997	0.742516
Rnf224	-2.17238	-0.301178	5.61158	0.0178422	0.7427
Mrpl30	0.543194	6.02148	5.60755	0.0178832	0.742821
Sdcbp2	0.867729	3.84183	5.59786	0.0179824	0.745094
Bcl2l15	1.9768	2.19483	5.59475	0.0180144	0.745094
1700026L06Rik	1.50136	-0.0344717	5.57898	0.0181773	0.74881
Postn	-0.780479	8.72241	5.57861	0.0181812	0.74881
Lce1g	-3.98092	-2.29586	5.5706	0.0182645	0.750535
Acot13	0.628077	4.83107	5.56719	0.0183001	0.750535
Ces4a	-4.74202	-2.87738	5.55652	0.018412	0.751372
Adh6a	-4.74202	-2.87738	5.55568	0.0184209	0.751372
Selp	-1.59987	1.18768	5.55422	0.0184362	0.751372
Uqcrq	0.737771	7.30976	5.54944	0.0184865	0.751851
Clmn	-0.881783	5.464	5.53901	0.0185971	0.753367
Pou2f3	-3.17076	-2.16451	5.53832	0.0186044	0.753367
Crabp2	-1.63619	0.592274	5.53381	0.0186525	0.753367
Mest	-0.779663	4.13739	5.53137	0.0186785	0.753367
Gipc3	-2.77194	-2.63977	5.51821	0.0188195	0.757484
Krtap3-2	-4.7421	-2.77868	5.50947	0.0189137	0.759708
AI848285	3.93641	-3.03336	5.50027	0.0190136	0.759914
Cpne5	1.31505	3.48278	5.49981	0.0190185	0.759914
Comp	-2.10681	-0.0421347	5.49822	0.0190359	0.759914
Clrn1	-3.7672	-2.98588	5.49203	0.0191033	0.759927
Ptger3	-2.3537	-1.41356	5.48674	0.0191613	0.759927
Atp13a4	1.79816	0.834038	5.48099	0.0192243	0.759927
Marco	1.7183	-0.549764	5.48041	0.0192308	0.759927
Chchd2	0.677017	7.6439	5.47885	0.0192479	0.759927
1700020N01Rik	-3.77115	-2.98374	5.47682	0.0192703	0.759927
Ido1	1.46703	1.67508	5.46658	0.0193835	0.7623
Marcksl1	0.54754	6.67704	5.46431	0.0194087	0.7623
Mir125a	-4.01126	-2.87312	5.45355	0.0195286	0.764452
Socs1	0.95848	3.23944	5.44916	0.0195777	0.764452
Dnajb1	0.551079	6.15451	5.44865	0.0195835	0.764452
Dhrs2	-3.76964	-3.10016	5.44535	0.0196204	0.764452
Snhg1	0.606181	7.40947	5.43571	0.0197291	0.766988
Nppb	1.78891	-1.40113	5.4326	0.0197643	0.766988
2010003K11Rik	-3.77124	-2.98189	5.42863	0.0198092	0.767202
Slmo1	1.72166	-1.33014	5.41999	0.0199075	0.76948
Mir7672	1.77139	-1.39931	5.4065	0.0200619	0.770823
Atp1a2	-1.2719	4.77942	5.40577	0.0200703	0.770823
Itga2	1.79314	3.5691	5.40278	0.0201047	0.770823
Hal	-1.48377	1.47487	5.39961	0.0201413	0.770823
Fam189a1	-1.34604	0.823138	5.39562	0.0201874	0.770823
Pla2g4f	-1.91414	-0.508439	5.39487	0.0201961	0.770823
Rps3	0.644574	10.3551	5.39287	0.0202192	0.770823
Mixl1	3.97471	-3.08667	5.38933	0.0202603	0.77088
Sprr2e	-4.59533	-2.87579	5.38267	0.0203378	0.772319
5430416N02Rik	0.772591	4.61113	5.3744	0.0204344	0.774479
Rps8	0.543589	6.46277	5.36747	0.0205157	0.775604
Neat1	-0.850173	9.31456	5.36509	0.0205437	0.775604
Fau	0.581284	7.22427	5.35874	0.0206187	0.776247
Plin5	-2.64079	-2.37093	5.35525	0.02066	0.776247
B430212C06Rik	3.90292	-3.09421	5.34844	0.0207408	0.776247
Sdk1	-1.47485	0.177562	5.34561	0.0207745	0.776247
Ecm2	-1.32971	1.18774	5.34013	0.0208399	0.776247
Jag1	1.16549	6.22342	5.33438	0.0209088	0.776247
Naca	0.583282	6.91654	5.33396	0.0209138	0.776247
Nr1h5	-1.88139	-1.93462	5.33291	0.0209265	0.776247
Kifc3	-0.563027	6.63738	5.33234	0.0209332	0.776247
Hist1h4h	1.8223	-0.528331	5.32595	0.0210102	0.776247
Tenm3	-1.19372	1.99969	5.3205	0.0210759	0.776247
Cytl1	-3.0985	-1.97315	5.31022	0.0212007	0.776247
Podn	-1.11317	3.59309	5.30595	0.0212528	0.776247
Egln3	-0.854722	6.29503	5.30465	0.0212686	0.776247
Mical2	-0.614634	5.49788	5.29442	0.0213939	0.776247
Tusc2	0.58793	4.84269	5.29164	0.021428	0.776247
Nt5c3	0.515098	5.35041	5.29074	0.0214391	0.776247
Gm7361	4.36866	-3.0326	5.28962	0.021453	0.776247
Slc18a1	-1.187	2.12667	5.2821	0.0215458	0.776247
Ces2c	3.97655	-3.14929	5.27674	0.0216122	0.776247
Akr1c19	-3.7744	-3.16042	5.27468	0.0216378	0.776247
Mt4	-4.59553	-2.92952	5.27419	0.0216439	0.776247
Mup17	-4.59553	-2.92952	5.27272	0.0216621	0.776247
Lce1j	-4.59554	-2.92952	5.27144	0.0216781	0.776247
Lce1h	-4.59554	-2.92952	5.2707	0.0216873	0.776247
Npw	3.62968	-3.09307	5.27043	0.0216907	0.776247
Ptges	-1.01333	4.7075	5.26926	0.0217052	0.776247
Clec3b	-1.8472	1.80866	5.2676	0.021726	0.776247
Pcdhgc3	-0.578415	5.71861	5.26168	0.0218	0.776247
Aass	-3.76505	-3.09884	5.26022	0.0218183	0.776247
Fam89b	0.516604	6.57388	5.25866	0.0218378	0.776247
Per2	-0.690076	4.30309	5.25161	0.0219264	0.776247
Mmp12	1.15697	6.70656	5.24882	0.0219617	0.776247
Trim58	2.52955	-1.28506	5.24556	0.0220028	0.776247
4930473A02Rik	3.25916	-2.71169	5.24464	0.0220144	0.776247
Ccl17	1.55895	2.82753	5.24196	0.0220484	0.776247
Gm5464	2.40811	-2.54766	5.23853	0.0220919	0.776247
Phax	0.498796	5.69113	5.23459	0.022142	0.776247
Wisp1	-0.774525	4.81499	5.23404	0.022149	0.776247
Cebpg	0.48361	7.17944	5.23032	0.0221965	0.776247
Asb18	-4.54759	-2.93445	5.22422	0.0222745	0.776247
Atp5h	0.521048	6.43156	5.22378	0.0222801	0.776247
Cd79a	1.64268	0.439261	5.22007	0.0223277	0.776247
Lce1f	-3.3591	-1.0823	5.22002	0.0223283	0.776247
Sap25	-0.894707	3.64205	5.21739	0.022362	0.776247
Lhfpl1	-4.02808	-2.87326	5.21494	0.0223937	0.776247
Krtcap2	0.493256	6.80058	5.20274	0.0225513	0.780323
Oxtr	-2.00252	-1.30751	5.19461	0.022657	0.78259
Pou2af1	1.67725	1.04043	5.19075	0.0227075	0.782945
Cox7b	0.651119	7.35772	5.18234	0.0228176	0.785352
Ppp1r3c	-2.28729	1.55484	5.17852	0.0228678	0.785377
Rpia	0.520194	6.19261	5.17616	0.0228989	0.785377
Sema3d	-1.8343	0.183088	5.1662	0.0230305	0.786501
4931403E22Rik	3.11815	-2.71407	5.1592	0.0231235	0.786501
Sparc	-0.671585	9.43013	5.15837	0.0231346	0.786501
Mir22hg	-0.729227	4.08381	5.15576	0.0231694	0.786501
Cox7a2l	0.553167	6.02864	5.15213	0.0232178	0.786501
Trhde	-4.01555	-3.04185	5.15019	0.0232438	0.786501
Prrt4	-2.46315	-2.1399	5.14772	0.0232769	0.786501
Capns2	-2.0755	-0.958046	5.14219	0.0233511	0.786501
Ptges3	0.490021	6.88141	5.13435	0.0234569	0.786501
Mcemp1	1.09298	2.03482	5.13281	0.0234777	0.786501
Pdcd2	0.566936	4.90611	5.12908	0.0235282	0.786501
Atp8b1	-0.627365	4.55179	5.12604	0.0235695	0.786501
Vnn1	-2.21471	-1.54967	5.12458	0.0235893	0.786501
Gm10857	3.65262	-2.91924	5.12422	0.0235942	0.786501
Ptx4	-4.00412	-3.04106	5.12403	0.0235968	0.786501
Gtsf1	-4.00411	-3.04106	5.12203	0.0236239	0.786501
Adcy2	-1.6909	-0.522304	5.1216	0.0236299	0.786501
Syt7	1.21569	3.96558	5.11853	0.0236717	0.786501
Cxcr3	1.27082	2.84693	5.11441	0.023728	0.786501
Pkhd1l1	-2.32933	-1.79235	5.11359	0.0237392	0.786501
Chrna10	3.62853	-2.86977	5.09593	0.023982	0.790758
Chordc1	0.485235	6.8651	5.09434	0.0240041	0.790758
Crispld2	-1.09898	4.34058	5.09278	0.0240257	0.790758
Gsg1	1.51346	2.9659	5.09215	0.0240343	0.790758
Hn1	0.501438	7.54072	5.08673	0.0241095	0.790758
Lgi1	-2.37876	-2.19518	5.08347	0.0241549	0.790758
Gm5084	-4.43223	-2.92962	5.08102	0.0241892	0.790758
Zbtb16	-1.98715	-0.127788	5.08079	0.0241924	0.790758
Sec16b	-1.22555	1.21662	5.07009	0.0243422	0.791049
Abcc9	-0.592046	4.61573	5.06845	0.0243651	0.791049
1700018A04Rik	-2.77069	-2.59857	5.06764	0.0243766	0.791049
Trnau1ap	0.576125	5.31762	5.06526	0.0244101	0.791049
Cox6c	0.704048	7.04426	5.065	0.0244137	0.791049
Gzma	1.35302	2.75138	5.06021	0.0244813	0.791049
Pkp1	-0.77903	7.08455	5.05991	0.0244855	0.791049
Rps19	0.569312	7.91068	5.05682	0.0245292	0.791064
Plekhh1	-0.529616	5.80717	5.05414	0.0245672	0.791064
Dnm1	-1.12517	2.78368	5.04246	0.0247333	0.795097
Mtnr1a	3.66958	-3.21405	5.02549	0.0249768	0.801604
H2afj	0.774564	5.79886	5.02045	0.0250497	0.802621
Lect1	-4.00002	-3.10161	5.01069	0.0251913	0.802764
Pfdn4	0.612422	5.51491	5.00426	0.0252851	0.802764
Lama4	-0.500651	5.67326	5.00266	0.0253083	0.802764
Wfdc5	-4.43241	-2.98364	5.00168	0.0253227	0.802764
Col4a5	-0.967127	3.85023	4.99887	0.0253639	0.802764
Ptprd	-1.66413	-0.734234	4.99859	0.025368	0.802764
Slc9a2	1.44527	4.53802	4.99731	0.0253868	0.802764
Rpl31-ps12	3.65629	-3.21529	4.9947	0.0254251	0.802764
AY074887	3.65629	-3.21529	4.9947	0.0254251	0.802764
Gm12338	1.49757	0.931917	4.98332	0.0255929	0.806756
Mir3101	-1.63578	-0.580679	4.9722	0.0257578	0.8079
Anapc11	0.508533	6.19912	4.9702	0.0257876	0.8079
Irx1	-2.38082	-0.518044	4.97002	0.0257904	0.8079
Dock6	-0.650447	4.33931	4.96813	0.0258185	0.8079
Grin2b	3.64302	-3.21653	4.96415	0.025878	0.8079
Ttc29	3.64302	-3.21653	4.96415	0.025878	0.8079
Ednrb	-0.764393	3.84404	4.95776	0.0259738	0.80862
Nsa2	0.487641	6.15112	4.95708	0.0259841	0.80862
Smtnl2	-1.02192	2.74653	4.95367	0.0260353	0.808723
Bri3	0.64569	4.94218	4.95134	0.0260704	0.808723
Lrrc10b	1.95462	-0.23379	4.94383	0.0261839	0.808957
F5	-1.2988	1.72996	4.94248	0.0262044	0.808957
Slc25a33	0.703066	4.05916	4.942	0.0262117	0.808957
Clca2	-2.40257	2.5047	4.93783	0.026275	0.808957
Ccdc37	-1.62257	-0.840173	4.93613	0.0263009	0.808957
Rnaseh2c	0.885611	4.67404	4.9344	0.0263271	0.808957
Cacna1c	-0.986806	2.95561	4.92214	0.0265146	0.811365
Rnase12	3.62382	-3.21838	4.91957	0.0265541	0.811365
Eif3k	0.491443	7.50948	4.91472	0.0266288	0.811365
Pld5	-2.648	-2.43983	4.91208	0.0266695	0.811365
Dcun1d4	-0.585032	5.85337	4.90767	0.0267376	0.811365
Sf3b6	0.546375	6.4999	4.90687	0.0267501	0.811365
Tacr1	-0.911858	3.12866	4.90529	0.0267746	0.811365
A530006G24Rik	3.61655	-3.219	4.90378	0.026798	0.811365
Gm5862	3.61655	-3.219	4.90378	0.026798	0.811365
Cbln3	-2.13813	-2.07615	4.89828	0.0268835	0.811365
Psma7	0.529749	8.61285	4.88927	0.0270241	0.811365
Efcc1	-3.7641	-2.72455	4.889	0.0270284	0.811365
Tceb1	0.546793	6.13554	4.88888	0.0270302	0.811365
Ar	-2.09107	-1.30956	4.88618	0.0270724	0.811365
Mfap4	-1.15312	4.36486	4.88522	0.0270876	0.811365
Psmb8	0.695141	8.47807	4.88331	0.0271175	0.811365
1700120G07Rik	3.60698	-3.21992	4.88177	0.0271417	0.811365
Arhgef9	-1.41399	0.367592	4.87887	0.0271874	0.811365
Tro	-2.13051	-2.04635	4.87746	0.0272096	0.811365
Serpinf1	-0.616172	6.19147	4.87394	0.0272652	0.811365
Zfp352	-3.76269	-3.10086	4.87299	0.0272801	0.811365
Gm8817	3.64875	-3.08996	4.86819	0.0273561	0.812385
Edn3	-2.64379	-2.82797	4.85303	0.0275976	0.815746
Svep1	-1.03859	3.55543	4.85146	0.0276227	0.815746
1810043H04Rik	0.965072	3.55274	4.85081	0.0276331	0.815746
Aadat	-3.77946	-3.03892	4.84828	0.0276737	0.815746
Mir7030	-2.11215	-1.95497	4.84578	0.0277138	0.815746
Ptgfr	-1.92118	-1.35506	4.84312	0.0277567	0.815746
Crtac1	-3.77351	-3.16064	4.84276	0.0277624	0.815746
Mmrn1	-2.95781	-0.187284	4.82941	0.0279781	0.820847
Gpr153	-0.896593	4.02953	4.8244	0.0280596	0.821997
Adamtsl4	-0.844085	5.96205	4.81861	0.028154	0.823526
4930412O13Rik	-3.78193	-2.92713	4.81353	0.0282371	0.823965
Akirin2	0.47389	6.00455	4.81145	0.0282712	0.823965
Pisd-ps2	-0.605379	4.64541	4.80995	0.0282959	0.823965
Kcnq1	-0.667214	6.72644	4.80507	0.0283761	0.825068
Trmt10c	0.506274	5.61586	4.80105	0.0284424	0.825763
Mcpt1	1.71438	0.766083	4.78152	0.0287668	0.831069
Tfap2b	-4.24824	-2.98388	4.78012	0.0287901	0.831069
Sptlc3	-4.24824	-2.98388	4.77984	0.0287947	0.831069
Papl	-4.24824	-2.98374	4.77978	0.0287958	0.831069
Lrch4	-0.488545	6.65854	4.77532	0.0288705	0.83199
Ntrk2	-1.65515	0.145982	4.75367	0.0292358	0.841275
Cyp2b10	-2.8469	-1.83535	4.73634	0.0295319	0.845607
Cpne8	-0.671808	5.49293	4.73275	0.0295936	0.845607
Pdcd1lg2	1.00871	3.33522	4.7301	0.0296391	0.845607
Tek	-0.937443	2.67638	4.72852	0.0296664	0.845607
Tmsb15b1	2.73895	-2.92166	4.7268	0.029696	0.845607
Anks1b	-1.79333	-1.60648	4.72513	0.0297249	0.845607
Slc5a7	-2.03439	-2.1628	4.72419	0.0297411	0.845607
Nipal4	-1.92542	-1.3281	4.72118	0.0297933	0.845607
G6b	-1.38349	0.191022	4.71826	0.0298439	0.845607
Krt80	-0.554315	6.03092	4.71775	0.0298528	0.845607
Col22a1	-3.01284	-1.77551	4.71711	0.0298639	0.845607
Dcn	-1.16727	5.75302	4.70564	0.0300638	0.849565
Polr3k	0.463711	6.41634	4.70409	0.0300909	0.849565
Calml4	-1.50985	1.4204	4.70086	0.0301476	0.84979
Snord49b	1.93818	-1.70613	4.69867	0.0301861	0.84979
Shfm1	0.569856	7.2163	4.69615	0.0302303	0.849808
Syt15	-1.50437	0.187067	4.69183	0.0303064	0.85072
Lman1l	1.84038	3.20627	4.68478	0.030431	0.851348
Ndufb6	0.654318	5.38938	4.68451	0.0304358	0.851348
Nt5c	0.498825	6.30768	4.67796	0.030552	0.851348
Acacb	-1.3324	1.50989	4.67568	0.0305927	0.851348
2310014L17Rik	-1.57145	-0.611221	4.67077	0.0306802	0.851348
Slit2	-0.60616	4.97482	4.66729	0.0307424	0.851348
Klra10	3.62477	-3.09385	4.66702	0.0307471	0.851348
Wfdc12	-3.87632	-1.54764	4.66621	0.0307617	0.851348
Mir7235	3.66452	-3.15169	4.66603	0.030765	0.851348
Ovol3	3.66452	-3.15169	4.66598	0.0307658	0.851348
Clcnkb	3.65267	-3.15261	4.65597	0.0309457	0.851773
Gm6116	3.68216	-3.02961	4.65567	0.0309512	0.851773
Lce6a	-4.24859	-3.03989	4.65445	0.0309731	0.851773
Mup16	-4.24859	-3.03989	4.6531	0.0309974	0.851773
Mettl7b	1.69395	2.05298	4.64999	0.0310538	0.851773
Ankrd34a	-1.48882	-0.934735	4.64655	0.0311161	0.851773
Plin4	-2.23612	1.15256	4.64522	0.0311402	0.851773
Rpl24	1.09632	3.30977	4.64462	0.031151	0.851773
Lrrc32	-0.81669	3.68559	4.64332	0.0311747	0.851773
Uqcrh	0.582019	7.43872	4.63484	0.031329	0.853504
Htra3	-0.678394	4.91138	4.63377	0.0313486	0.853504
Grb10	-0.705557	4.05426	4.63101	0.0313991	0.853504
Dlx5	-2.62591	-2.51674	4.62554	0.0314993	0.853504
Rpl7	0.55297	9.76999	4.62398	0.031528	0.853504
Fam160a1	-0.538995	5.5035	4.6224	0.031557	0.853504
Cyp4f17	-1.42688	-0.371056	4.61442	0.0317042	0.853504
Snrnp27	0.53048	5.83687	4.61379	0.0317159	0.853504
Trib3	0.552116	6.29877	4.60968	0.031792	0.853504
Rpl36	0.729207	6.38095	4.60744	0.0318335	0.853504
Tmem175	-0.608786	4.70024	4.60579	0.0318642	0.853504
Pax7	-4.20367	-3.0438	4.60298	0.0319165	0.853504
Fbln2	-0.636695	6.9572	4.6006	0.0319608	0.853504
Mterf1a	0.501176	5.04259	4.60038	0.0319648	0.853504
Lsm5	0.793493	3.84633	4.59937	0.0319838	0.853504
Tff2	2.94661	-2.58572	4.59931	0.0319848	0.853504
Rpl23	0.513159	8.93438	4.59785	0.032012	0.853504
Rpl13	0.671957	4.38158	4.5965	0.0320374	0.853504
Hint1	0.583721	8.26771	4.59417	0.032081	0.853504
Amica1	0.689796	4.98666	4.58536	0.0322463	0.853504
Tomm20	0.547143	6.28381	4.58492	0.0322545	0.853504
Iah1	0.607498	4.48507	4.58474	0.0322579	0.853504
Actn2	-2.54823	3.72217	4.58353	0.0322807	0.853504
Lgals2	-4.24878	-2.92632	4.58187	0.032312	0.853504
Olfr632	3.85771	-2.42307	4.58074	0.0323333	0.853504
A430005L14Rik	0.527368	4.93505	4.57735	0.0323973	0.854009
Pawr	0.626725	5.67348	4.57503	0.0324411	0.854009
Ahr	-0.458016	6.90744	4.57277	0.032484	0.854009
Nupr1l	1.73061	-1.1292	4.56507	0.0326304	0.855987
Nhp2	0.467422	6.80796	4.56171	0.0326944	0.855987
Csta1	-2.43731	0.0315116	4.55921	0.0327423	0.855987
Kcnc3	-1.31677	1.39986	4.55774	0.0327702	0.855987
Gm5129	2.71948	-2.63027	4.55729	0.0327789	0.855987
Igfbp6	-1.03744	2.46978	4.55483	0.0328261	0.856071
Igfbp5	-1.42992	4.70738	4.55144	0.0328911	0.856599
Timm8b	0.675738	5.67616	4.547	0.0329765	0.856599
Adamts1	-0.519115	5.67393	4.54691	0.0329782	0.856599
Btf3	0.479989	7.86665	4.54448	0.033025	0.856628
Tspan1	-1.18303	4.65679	4.53907	0.0331296	0.856628
Ttpa	-3.77406	-2.73259	4.5384	0.0331426	0.856628
Mgat5b	-3.78077	-3.16007	4.53595	0.0331901	0.856628
Cxcl5	-1.39652	5.52693	4.53334	0.0332408	0.856628
Rpl32	0.589562	9.56766	4.53321	0.0332432	0.856628
Ndufb2	0.797119	4.94561	4.5262	0.0333797	0.858325
Snrpg	0.629659	4.362	4.52365	0.0334293	0.858325
Klrb1	-3.47325	-3.10005	4.52305	0.0334412	0.858325
Mmp10	-0.940865	4.84197	4.51217	0.0336545	0.860231
Olfr658	-3.75666	-3.16213	4.51087	0.0336801	0.860231
Eef1e1	0.491976	5.65179	4.51055	0.0336864	0.860231
Znf512b	-0.530336	5.40105	4.51026	0.0336921	0.860231
Epgn	-1.70229	-1.49619	4.49962	0.0339024	0.863018
5830416P10Rik	1.01205	4.30957	4.49817	0.0339312	0.863018
Ndufa2	0.685986	6.49224	4.49802	0.0339342	0.863018
Leng8	-0.618185	6.9133	4.49265	0.0340408	0.863927
Cd207	-2.29593	-0.906502	4.49176	0.0340586	0.863927
Oas2	-0.946027	4.59909	4.48142	0.0342652	0.864778
Wbscr17	-1.27991	1.61204	4.48048	0.034284	0.864778
Cyp26b1	-0.996083	3.54662	4.47165	0.0344617	0.864778
Olfr1033	-3.47154	-3.04021	4.47144	0.0344659	0.864778
Kremen1	-0.477322	6.84215	4.4708	0.0344788	0.864778
Oaz3	-2.63719	-2.43277	4.46869	0.0345214	0.864778
Arg1	1.14007	6.18291	4.46718	0.0345521	0.864778
Gria1	-2.01469	-1.33657	4.46343	0.0346278	0.864778
Zfp521	-1.05026	1.84656	4.46246	0.0346476	0.864778
1110017D15Rik	-3.48067	-2.82335	4.46069	0.0346835	0.864778
Mir3060	-1.82472	-1.88089	4.45966	0.0347043	0.864778
Cxcl11	1.12735	4.09861	4.45902	0.0347173	0.864778
Gng5	0.608441	5.56904	4.45807	0.0347367	0.864778
Tldc2	-3.46877	-2.77974	4.4575	0.0347484	0.864778
Fgf7	-1.5676	0.837437	4.45702	0.034758	0.864778
Fyco1	-0.528317	5.12283	4.45149	0.0348708	0.866477
Chad	-3.2227	-2.17507	4.44557	0.0349918	0.868128
Nfkbiz	-0.634218	6.3371	4.44389	0.0350264	0.868128
Asap2	1.05698	5.61659	4.43489	0.0352115	0.868575
Mkks	0.526581	5.33463	4.43332	0.0352439	0.868575
E130008D07Rik	-3.47794	-2.82704	4.43316	0.0352472	0.868575
Stard13	-0.569042	5.62859	4.43248	0.0352612	0.868575
Hspb6	-1.21338	3.31881	4.43219	0.0352673	0.868575
Sec61g	1.33916	1.86788	4.42526	0.0354107	0.871005
Sctr	-2.79188	-2.60126	4.41876	0.0355458	0.873227
Rps26	0.580701	8.60605	4.40965	0.0357361	0.876795
Crtam	1.34517	0.657359	4.40676	0.0357967	0.877176
Ndufc2	0.658912	6.03085	4.39728	0.0359962	0.879861
Rab26	1.8472	-1.47607	4.39727	0.0359966	0.879861
Cacna1g	-1.42914	2.37419	4.39426	0.03606	0.880308
Cd209a	-1.56679	1.57047	4.38789	0.036195	0.882247
Snrpf	0.796675	4.22484	4.38344	0.0362896	0.882247
Rps9	0.621575	9.7098	4.38257	0.0363082	0.882247
Gm21671	3.91174	-3.15419	4.37999	0.0363632	0.882247
Mir6966	-2.65191	-2.82903	4.37959	0.0363718	0.882247
Aldh3a1	-1.32544	4.83883	4.37604	0.0364476	0.882247
Dok6	-3.46644	-2.92875	4.37385	0.0364945	0.882247
Sp9	2.26958	-1.33357	4.37351	0.0365018	0.882247
Celsr2	-0.571888	4.51394	4.36695	0.0366424	0.884549
4932435O22Rik	-3.46636	-2.98448	4.36371	0.0367123	0.88514
Ric3	1.84553	-0.0862813	4.35536	0.0368927	0.887277
Ndufa6	0.623179	6.01138	4.35025	0.0370035	0.887277
Cd209d	-1.64607	1.21254	4.34449	0.0371288	0.887277
Il2ra	1.09253	1.55046	4.33407	0.0373568	0.887277
Ky	-1.74477	0.119055	4.33382	0.0373624	0.887277
Arsi	-1.29368	1.26505	4.33271	0.0373867	0.887277
Psma5	0.462561	6.69042	4.33161	0.0374108	0.887277
Pdzk1ip1	-2.41632	-0.605402	4.32897	0.0374689	0.887277
Trim43a	-2.23465	-2.2276	4.32783	0.037494	0.887277
Heph	-1.81064	-0.595109	4.32245	0.0376128	0.887277
Mthfd2	0.552985	6.66104	4.32219	0.0376184	0.887277
Adm2	1.24479	2.09265	4.31331	0.0378154	0.887277
Dnm3	-1.13174	1.11996	4.31184	0.0378481	0.887277
Rpl31	0.713636	3.58692	4.31147	0.0378562	0.887277
Psma2	0.503051	7.72306	4.31002	0.0378884	0.887277
5430421N21Rik	1.78791	-1.32542	4.30822	0.0379287	0.887277
Cetn2	0.534104	5.45032	4.30721	0.0379511	0.887277
Farsa	0.764979	6.39032	4.30698	0.0379563	0.887277
Bicc1	-0.980977	2.74136	4.3045	0.0380116	0.887277
Gm11974	0.533171	4.72422	4.30027	0.0381063	0.887277
Ankdd1b	-2.61804	-2.55438	4.29841	0.038148	0.887277
Cc2d2a	-0.698522	4.45237	4.29429	0.0382406	0.887277
Chrd	-1.20675	0.939583	4.29336	0.0382616	0.887277
Rab40b	-1.426	-0.568077	4.28994	0.0383384	0.887277
Pcdhgc5	-0.540248	5.38456	4.2878	0.0383869	0.887277
2010107G23Rik	1.56712	1.08489	4.2869	0.0384072	0.887277
Speer4c	2.11606	-2.08667	4.28591	0.0384294	0.887277
Plac1	-1.92214	-0.0920639	4.27987	0.0385664	0.887277
Dynll1	0.520115	8.21346	4.27847	0.0385982	0.887277
Pcdhgb1	-0.536278	5.35574	4.27729	0.0386249	0.887277
Plxna2	-0.581136	4.39716	4.27498	0.0386774	0.887277
Tmem132c	-2.62858	-1.00171	4.27305	0.0387215	0.887277
Arhgap42	-0.491172	5.91405	4.26918	0.0388098	0.887277
Grcc10	0.579429	6.90524	4.26687	0.0388625	0.887277
Wnt3a	-3.48585	-3.22328	4.26548	0.0388942	0.887277
Hils1	-3.48585	-3.22328	4.26548	0.0388942	0.887277
Serpina3b	-3.48585	-3.22328	4.26548	0.0388942	0.887277
Dsg1b	-3.48585	-3.22328	4.26548	0.0388942	0.887277
Spink6	-3.48585	-3.22328	4.26548	0.0388942	0.887277
Sprr2i	-3.48585	-3.22328	4.26548	0.0388942	0.887277
Lce3f	-3.48585	-3.22328	4.26548	0.0388942	0.887277
Plekhs1	-1.32728	3.31204	4.26537	0.0388967	0.887277
Abcb8	-0.446792	6.12364	4.26251	0.0389623	0.887277
Rpp14	0.526558	5.35478	4.26216	0.0389704	0.887277
Cdhr3	3.61509	-3.0927	4.26171	0.0389806	0.887277
Sema3b	-1.26185	1.70175	4.26057	0.0390068	0.887277
Plat	-0.593461	6.14153	4.26015	0.0390165	0.887277
Mxra8	-0.80366	4.56562	4.25696	0.0390898	0.887277
A630019I02Rik	-3.4745	-3.03959	4.25433	0.0391505	0.887277
Sned1	-1.10482	2.35663	4.25181	0.0392086	0.887277
Cebpb	0.582659	5.83635	4.25127	0.039221	0.887277
Kcnn4	0.670348	6.47804	4.25029	0.0392436	0.887277
Neurog2	-3.47668	-3.22421	4.24642	0.0393331	0.887277
Cox5a	0.474696	6.8353	4.24617	0.039339	0.887277
C230004F18Rik	-4.03801	-3.09844	4.2448	0.0393707	0.887277
Slc46a2	-4.03801	-3.09844	4.24381	0.0393937	0.887277
Sprr2g	-3.33804	-2.55624	4.24366	0.0393971	0.887277
Porcn	-0.670397	4.05128	4.23112	0.0396893	0.888185
Neto1	-3.46885	-3.225	4.23022	0.0397104	0.888185
2900079G21Rik	-3.46885	-3.225	4.23022	0.0397104	0.888185
Rnase2b	-3.7893	-2.82433	4.22773	0.0397686	0.888185
Adamts4	-0.508912	5.64277	4.22628	0.0398027	0.888185
Ccdc60	-2.21951	-2.55485	4.22443	0.0398459	0.888185
Rxfp2	-3.46535	-3.22536	4.223	0.0398796	0.888185
Cthrc1	-1.25133	2.4336	4.21945	0.039963	0.888185
Tbx4	-3.46319	-3.22558	4.21854	0.0399845	0.888185
Pitx3	-3.46319	-3.22558	4.21854	0.0399845	0.888185
Rxfp1	-3.46319	-3.22558	4.21854	0.0399845	0.888185
Calcr	-3.46319	-3.22558	4.21854	0.0399845	0.888185
Spock3	-2.61316	-0.862544	4.19824	0.0404659	0.890729
Glb1l2	-1.64562	-1.07355	4.1969	0.040498	0.890729
Smoc2	-0.793879	4.81069	4.19382	0.0405717	0.890729
Polr2g	0.460801	6.83269	4.19182	0.0406195	0.890729
Fam81a	-1.3662	0.652128	4.18871	0.040694	0.890729
Clcn2	-0.806443	2.93158	4.18799	0.0407113	0.890729
Tmem11	0.454711	5.72373	4.18504	0.0407822	0.890729
Rpl22l1	0.586021	6.2735	4.17849	0.0409402	0.890729
Acsl3	-0.550184	5.76673	4.17664	0.040985	0.890729
Itga5	-0.441065	5.92332	4.17514	0.0410213	0.890729
Cct4	0.445784	8.27507	4.17489	0.0410271	0.890729
Prok1	-3.483	-3.09725	4.17192	0.0410993	0.890729
Dnase1l3	1.06424	5.32262	4.16718	0.0412142	0.890729
Clcn1	-1.88992	-0.14284	4.1659	0.0412456	0.890729
Tmprss12	-3.48305	-3.04082	4.16477	0.0412731	0.890729
Itpripl2	0.551044	7.73932	4.16231	0.0413331	0.890729
Scnn1g	-3.48071	-3.04104	4.16062	0.0413742	0.890729
Rsl24d1	0.460983	5.48095	4.15744	0.041452	0.890729
Gm19276	-3.47459	-3.16075	4.15734	0.0414544	0.890729
Efemp1	-1.14463	2.72873	4.15581	0.0414919	0.890729
F12	-3.47459	-3.16088	4.15572	0.0414941	0.890729
Slc34a3	-3.47928	-3.15854	4.15349	0.0415488	0.890729
Zfp879	-3.46855	-3.04216	4.1525	0.0415731	0.890729
Mir214	-3.47929	-3.15854	4.15227	0.0415788	0.890729
Dppa2	-3.4694	-3.09865	4.15027	0.041628	0.890729
Serf1	0.649059	4.07459	4.14631	0.0417252	0.890729
Emc6	0.465862	5.77852	4.14457	0.0417682	0.890729
Tmsb15l	2.2807	-2.58814	4.1435	0.0417948	0.890729
Tas1r2	-3.46708	-3.16145	4.14236	0.0418228	0.890729
Xcl1	1.1343	3.07839	4.13797	0.0419315	0.890729
Gm5538	-4.03836	-2.92983	4.13684	0.0419594	0.890729
Ttll6	-3.4755	-3.03978	4.13617	0.0419761	0.890729
Rspo2	-3.46847	-2.98255	4.13272	0.0420616	0.890729
Prkg2	0.681136	8.07451	4.13265	0.0420635	0.890729
Sgsm2	-0.495157	5.20564	4.13001	0.0421292	0.890729
Pcdhgb8	-0.534309	5.367	4.1281	0.0421767	0.890729
Frem1	-1.52944	1.18181	4.12782	0.0421836	0.890729
Smoc1	-1.71243	-0.715809	4.1273	0.0421966	0.890729
Mmp3	-1.11356	6.90319	4.11675	0.0424605	0.890729
Txn1	0.532318	8.41473	4.11379	0.042535	0.890729
Mmp2	-0.752793	6.41442	4.11289	0.0425575	0.890729
Enpep	-1.31582	1.11989	4.11256	0.0425658	0.890729
4930570G19Rik	-1.60768	-1.34478	4.11089	0.0426079	0.890729
Rnft2	-1.04613	1.6732	4.10747	0.0426941	0.890729
Pcdhga9	-0.527299	5.34844	4.10725	0.0426998	0.890729
Gm17455	-2.47179	-2.7805	4.09997	0.042884	0.890729
Aspn	-0.817803	4.40166	4.09989	0.042886	0.890729
Pcdhga6	-0.528309	5.34861	4.09622	0.0429792	0.890729
Camp	-2.88343	-2.0248	4.09439	0.0430257	0.890729
Snhg7	0.586218	4.62534	4.09381	0.0430404	0.890729
Tdrd12	3.2624	-2.81944	4.09239	0.0430767	0.890729
Spdef	1.88977	-2.05929	4.09146	0.0431003	0.890729
2410004N09Rik	0.801031	3.2544	4.0906	0.0431224	0.890729
AY761185	2.57992	-2.81807	4.08907	0.0431614	0.890729
Pcdhgb4	-0.526843	5.34513	4.08757	0.0431996	0.890729
2023-09-05	-0.649972	4.86033	4.0832	0.0433115	0.890729
P2rx6	-1.46241	-0.91451	4.08288	0.0433197	0.890729
Stox2	-0.93925	2.40421	4.07596	0.0434976	0.890729
Fat4	-0.921103	2.17552	4.07532	0.043514	0.890729
Orm2	-2.48037	-2.87998	4.07166	0.0436085	0.890729
Ephb3	-0.713979	4.82945	4.07153	0.0436117	0.890729
Lsamp	-3.47467	-2.93167	4.06856	0.0436885	0.890729
Srsf5	-0.50694	7.52804	4.06802	0.0437024	0.890729
Oit1	2.99805	-2.30754	4.0669	0.0437315	0.890729
5730522E02Rik	3.24395	-3.1546	4.06163	0.0438682	0.890729
Pcdhga2	-0.524828	5.34229	4.06035	0.0439014	0.890729
Fxyd1	-1.55764	1.23545	4.05999	0.0439108	0.890729
Ngp	-2.06832	-0.855258	4.05727	0.0439815	0.890729
Phactr3	2.13385	-2.18736	4.05622	0.0440088	0.890729
Gm3776	-1.78689	-1.59767	4.0514	0.0441347	0.890729
Clnk	1.71666	-1.76486	4.05045	0.0441597	0.890729
Tenc1	-0.504993	6.44542	4.0495	0.0441844	0.890729
Syt8	-0.56163	6.01159	4.04637	0.0442664	0.890729
Pcdhgb5	-0.523663	5.34672	4.04498	0.0443029	0.890729
Csl	3.25236	-2.9767	4.04139	0.0443973	0.890729
Cox8a	0.567665	7.55912	4.04121	0.0444019	0.890729
Pcdhga7	-0.523802	5.34347	4.03979	0.0444395	0.890729
Pcdhgb6	-0.523345	5.35307	4.03955	0.0444457	0.890729
Tmprss4	-1.12656	5.45538	4.03631	0.0445311	0.890729
Tmtc1	-1.0959	2.16796	4.03429	0.0445843	0.890729
Wfdc1	-2.19763	-0.669537	4.03373	0.0445992	0.890729
Mmab	-0.502307	4.66214	4.0332	0.0446132	0.890729
Pax6	-2.54425	-0.933417	4.02824	0.0447447	0.890729
Commd1	0.515731	5.62658	4.02567	0.0448128	0.890729
Vmn1r42	-2.23923	-2.68728	4.02475	0.0448371	0.890729
Efna3	-1.02464	1.85778	4.02322	0.0448781	0.890729
BC117090	-4.03873	-2.87102	4.02295	0.0448851	0.890729
Slc16a2	-0.555552	5.63199	4.02181	0.0449155	0.890729
Mapk8ip3	-0.54313	5.72445	4.02122	0.0449313	0.890729
Pcdhga5	-0.518646	5.35244	4.01965	0.0449731	0.890729
Mir6961	3.23317	-3.09491	4.01904	0.0449893	0.890729
Mansc4	3.23317	-3.09491	4.01882	0.0449951	0.890729
Slc2a12	-2.18191	-1.93565	4.017	0.0450437	0.890729
Pcdhga3	-0.5208	5.34444	4.01584	0.0450749	0.890729
Cd82	0.621475	6.28362	4.01547	0.0450847	0.890729
Pcdhga4	-0.52903	5.36823	4.01022	0.0452253	0.890729
Ndufa1	0.580401	6.0195	4.00972	0.0452386	0.890729
Pcdhga8	-0.518588	5.34312	4.00887	0.0452615	0.890729
Atp5e	0.6156	7.31245	4.00569	0.0453469	0.890729
Pcdhga11	-0.521411	5.34205	4.00473	0.0453728	0.890729
Pcdhgc4	-0.520715	5.34003	4.00277	0.0454257	0.890729
Tbca	0.481055	6.20853	4.00268	0.045428	0.890729
Srpx2	-0.719904	4.3138	4.00217	0.0454416	0.890729
Ybx1	0.471927	8.97829	4.00048	0.0454872	0.890729
Hspa8	0.449021	8.51404	3.99976	0.0455067	0.890729
Sgcb	-0.501987	5.40644	3.99928	0.0455198	0.890729
Evc2	-1.11123	1.47852	3.99665	0.0455907	0.890729
Nme1	0.447011	7.64201	3.99439	0.0456519	0.890729
Htr4	-3.46637	-3.10076	3.99202	0.0457162	0.890729
Cntn1	2.26458	-0.686424	3.98944	0.0457864	0.890729
Lamtor5	0.499248	6.0271	3.98528	0.0458995	0.890729
Rnase10	-3.4689	-3.16137	3.98427	0.045927	0.890729
Tmem178b	-3.46794	-3.16132	3.98331	0.0459532	0.890729
Myl10	-3.46794	-3.16145	3.9833	0.0459534	0.890729
Col9a2	-3.47474	-2.87974	3.98302	0.045961	0.890729
Taf1d	0.524964	5.78588	3.98147	0.0460034	0.890729
Ube2w	0.433191	6.07074	3.98044	0.0460315	0.890729
Morn3	-3.46376	-3.16181	3.97962	0.0460541	0.890729
Steap2	0.772725	9.5488	3.97304	0.0462342	0.890729
Uchl1	1.59375	-1.78751	3.96978	0.0463239	0.890729
Spta1	-1.54469	-1.58609	3.9694	0.0463344	0.890729
Sstr2	-1.40821	-0.690181	3.96894	0.0463468	0.890729
Pcdhga12	-0.521375	5.35941	3.96698	0.0464009	0.890729
Zfp593	0.615639	4.01319	3.96309	0.0465083	0.890729
Pth1r	-0.987947	1.77853	3.96207	0.0465366	0.890729
Ctxn3	-2.52309	-1.8855	3.9609	0.0465688	0.890729
Col12a1	-0.86111	8.70666	3.95792	0.0466513	0.890729
Bcl2a1b	0.787912	5.66163	3.95602	0.0467039	0.890729
Snord15b	1.57137	-0.312022	3.95446	0.0467474	0.890729
Tmod1	-1.79088	0.753115	3.95228	0.0468079	0.890729
Pcdhga10	-0.516467	5.35826	3.94966	0.0468809	0.890729
Mrgpra2b	-2.79922	-2.55674	3.94845	0.0469146	0.890729
Mir147	1.20564	1.21029	3.94844	0.0469148	0.890729
4833403I15Rik	-1.00919	1.64805	3.94707	0.046953	0.890729
Gm12669	0.452513	5.77745	3.9459	0.0469857	0.890729
Dnah7a	-2.45858	-2.77954	3.94549	0.0469972	0.890729
Fam213a	0.574241	8.54098	3.94547	0.0469978	0.890729
Myl3	-2.63481	0.832884	3.94517	0.0470062	0.890729
Lctl	-2.36806	-2.64646	3.94323	0.0470603	0.890729
Dlc1	-0.580865	4.33493	3.94241	0.0470832	0.890729
6430548M08Rik	-0.692724	3.79571	3.94045	0.0471382	0.890729
Lrp4	-0.978048	2.24485	3.93931	0.0471702	0.890729
Aoc3	-0.757202	3.36497	3.93815	0.0472027	0.890729
Pcx	-0.748406	3.29171	3.93124	0.047397	0.890729
Gm17801	2.55116	-2.72186	3.92996	0.0474331	0.890729
Mir7061	-2.11546	-2.51762	3.92658	0.0475284	0.890729
Mir29c	3.28439	-3.21469	3.92572	0.0475527	0.890729
Doc2a	3.28439	-3.21647	3.92571	0.0475532	0.890729
Mir331	3.28443	-3.28306	3.92499	0.0475735	0.890729
Adam28	3.28443	-3.28306	3.92499	0.0475735	0.890729
Gm14685	3.24436	-3.03167	3.92158	0.0476701	0.890729
DXBay18	3.24436	-3.03167	3.92146	0.0476734	0.890729
Gm9199	3.26899	-3.15422	3.92051	0.0477005	0.890729
Sh2d3c	0.883877	4.1344	3.91867	0.0477526	0.890729
Cd53	0.499755	7.17739	3.9182	0.047766	0.890729
Gpr64	-1.92185	-2.11136	3.91765	0.0477816	0.890729
Mir7006	-2.48068	-2.64212	3.91509	0.0478545	0.890729
D16Ertd472e	0.559957	4.82472	3.91306	0.0479122	0.890729
Rpl41	0.658383	9.31088	3.91278	0.0479204	0.890729
Serpinb6a	0.441531	8.09676	3.91187	0.0479462	0.890729
Stra8	3.2695	-3.15245	3.90633	0.0481045	0.890729
Slc44a4	-0.786234	4.55132	3.90572	0.0481221	0.890729
Cdh26	3.26954	-3.15231	3.90519	0.0481372	0.890729
Mrpl9	0.421017	6.28413	3.9049	0.0481454	0.890729
Chchd1	0.571103	5.43739	3.90128	0.0482495	0.890729
Gm4349	3.26976	-3.09346	3.89896	0.048316	0.890729
Gm5088	3.26979	-3.28431	3.8979	0.0483464	0.890729
Otof	3.26979	-3.28431	3.8979	0.0483464	0.890729
Mir7679	3.25875	-3.15323	3.89446	0.0484456	0.890729
Xkr6	3.25875	-3.09437	3.89425	0.0484518	0.890729
Srp14	0.461865	6.53835	3.89107	0.0485436	0.890729
Ushbp1	-0.855424	2.72195	3.88946	0.0485902	0.890729
Pcdhgb7	-0.516459	5.36618	3.88934	0.0485935	0.890729
Ino80c	0.634126	5.87085	3.88894	0.0486051	0.890729
Car1	-3.75128	-3.10137	3.88398	0.048749	0.890729
Ier3ip1	0.451026	5.71168	3.88162	0.0488174	0.890729
Gm12159	3.25909	-3.21864	3.87869	0.0489027	0.890729
A330040F15Rik	3.25909	-3.21878	3.87869	0.0489027	0.890729
Pcdhga1	-0.512673	5.35326	3.87812	0.0489192	0.890729
Eef1g	0.497485	8.46304	3.87811	0.0489197	0.890729
Hoxb9	0.668272	5.16933	3.87723	0.0489452	0.890729
Amer3	-3.485	-3.09928	3.87664	0.0489623	0.890729
Phyhip	-2.21846	-2.0721	3.87446	0.049026	0.890729
Extl1	-1.75712	-0.332799	3.87137	0.0491164	0.890729
Mir365-1	3.2552	-3.28555	3.87109	0.0491245	0.890729
Oprl1	3.23072	-3.15582	3.86944	0.0491729	0.890729
Glrx3	0.443012	6.0357	3.86731	0.0492353	0.890729
Bace1	-0.606254	6.44412	3.86308	0.0493596	0.890729
1600027J07Rik	-3.47588	-3.0997	3.86169	0.0494005	0.890729
Mrps24	0.653138	5.0645	3.86033	0.0494406	0.890729
Pomp	0.481475	7.18759	3.85973	0.0494584	0.890729
Adi1	0.45688	6.69676	3.85637	0.0495575	0.890729
Cilp	-1.41571	3.94916	3.8558	0.0495743	0.890729
Myoc	-2.1591	-1.26379	3.85518	0.0495927	0.890729
Mir7231	-1.70451	-1.73675	3.85329	0.0496485	0.890729
Pcdhgb2	-0.519075	5.36506	3.85269	0.0496664	0.890729
Aimp1	0.434405	6.97191	3.85217	0.0496816	0.890729
St8sia3os	3.24454	-3.22001	3.85209	0.049684	0.890729
Snord15a	2.43367	-1.86399	3.85203	0.0496859	0.890729
Npm1	0.531239	10.0154	3.85176	0.0496937	0.890729
Akap3	3.24454	-3.28649	3.85132	0.0497068	0.890729
Mir6976	-3.4675	-3.09685	3.85103	0.0497153	0.890729
Masp1	-1.31335	1.84986	3.84979	0.0497522	0.890729
Ccdc3	-1.09176	1.34228	3.84886	0.0497799	0.890729
Sorl1	-0.482133	5.7686	3.84836	0.0497945	0.890729
Il1rap	-0.539985	4.60594	3.84753	0.0498193	0.890729
Tmem30b	-1.91268	-1.19529	3.84539	0.0498829	0.890729
Fbxo39	3.24066	-3.21839	3.84535	0.0498842	0.890729
Clstn3	-1.26243	0.286876	3.84448	0.04991	0.890729
Tmprss11g	-2.54816	-1.4798	3.84026	0.0500358	0.890729
4930443O20Rik	-3.46293	-3.0972	3.83902	0.0500729	0.890729
Fam89a	1.11979	0.597205	3.83632	0.0501536	0.890729
Gm8300	-2.46818	-2.78103	3.83467	0.0502028	0.890729
1700024F13Rik	-1.75555	-2.2974	3.83354	0.0502367	0.890729
4931440P22Rik	1.74102	-1.66319	3.8313	0.050304	0.890729
Eif3f	0.435129	7.62326	3.83129	0.0503042	0.890729
Nat8l	-1.32802	1.2047	3.83008	0.0503404	0.890729
Gnb2l1	0.538149	10.7929	3.82665	0.0504436	0.890729
Tmem38a	-1.02588	3.48638	3.82379	0.0505298	0.890729
Dcaf8	-0.414885	6.68745	3.82223	0.0505768	0.890729
Col4a1	-0.487031	9.14749	3.82153	0.0505981	0.890729
1110038B12Rik	0.553057	6.06746	3.81891	0.0506773	0.890729
Tctn1	-0.543432	4.85493	3.81862	0.0506861	0.890729
Calm5	-3.79131	-3.1595	3.81774	0.0507125	0.890729
1600016N20Rik	-0.72454	3.36261	3.8175	0.05072	0.890729
4833423E24Rik	-3.79131	-3.1595	3.81697	0.0507359	0.890729
Igfl3	-3.79131	-3.1595	3.81647	0.0507512	0.890729
Lrg1	-0.818481	3.28607	3.81574	0.0507731	0.890729
Rp9	0.466848	5.07858	3.81558	0.0507781	0.890729
Cox5b	0.570593	6.25386	3.81405	0.0508245	0.890729
Vwa7	-0.886147	2.37993	3.81113	0.0509132	0.890729
Lrrc63	2.54264	-2.72516	3.81036	0.0509365	0.890729
Npm3	0.515347	5.56227	3.81011	0.0509442	0.890729
Apof	-2.4832	-2.68914	3.80975	0.0509552	0.890729
Gm14436	1.88307	-2.42461	3.80911	0.0509746	0.890729
Gm14306	1.88307	-2.42461	3.80901	0.0509776	0.890729
Bche	-1.76668	-1.06039	3.80838	0.0509967	0.890729
Snrpd2	0.531191	6.22602	3.80726	0.051031	0.890729
Tmem145	3.21945	-3.22203	3.80634	0.051059	0.890729
Glb1l3	3.21943	-3.28866	3.80554	0.0510834	0.890729
Mst1r	-1.17557	0.769166	3.8034	0.0511486	0.890729
Adamts10	-0.585333	4.16218	3.8029	0.051164	0.890729
Ypel1	0.883631	2.54741	3.80031	0.0512432	0.891312
Rap2b	0.40076	6.58461	3.79618	0.0513698	0.892637
Gm973	-2.21306	-2.63911	3.79182	0.0515035	0.892637
Grin2d	-1.12406	0.474714	3.79102	0.0515284	0.892637
Snx22	1.42988	0.0130162	3.79022	0.0515529	0.892637
Tcea1	0.484265	4.98172	3.78881	0.0515962	0.892637
Slc16a6	-0.640389	4.4198	3.78852	0.0516054	0.892637
Etv2	3.20885	-3.2896	3.78624	0.0516757	0.892637
Mpp3	-1.30056	-0.130789	3.7859	0.051686	0.892637
Begain	-1.51231	-0.608146	3.78108	0.0518351	0.893178
Tmem132e	-1.4193	-0.928849	3.78074	0.0518456	0.893178
Slc27a6	-1.8566	-1.81211	3.77788	0.0519345	0.893178
3300005D01Rik	0.991169	2.79452	3.77671	0.0519706	0.893178
Mir3470b	3.61407	-3.03645	3.77598	0.0519935	0.893178
Tmprss11a	-2.48028	-2.88045	3.7754	0.0520113	0.893178
Prdm6	-2.47614	-2.68777	3.77454	0.0520382	0.893178
Col15a1	-0.639484	6.47823	3.77285	0.0520907	0.893266
Chrdl1	-1.73051	0.056384	3.77143	0.0521351	0.893266
Bhlhe41	-0.549174	4.4726	3.76421	0.0523606	0.894805
Ghitm	0.44705	8.16883	3.76174	0.0524379	0.894805
Irx4	-3.4827	-3.04117	3.76161	0.0524421	0.894805
Atp5j2	0.684335	7.07397	3.76035	0.0524815	0.894805
Sult6b1	-1.52748	-1.49525	3.76021	0.0524859	0.894805
Sparcl1	-0.555227	7.45477	3.75872	0.0525327	0.894805
Clec3a	-3.75078	-3.16235	3.75692	0.0525895	0.894805
Fbxo41	-2.21698	-2.59743	3.75682	0.0525924	0.894805
Ucma	-3.75077	-3.16235	3.75521	0.0526433	0.894891
Ctf1	-1.44883	-0.843265	3.75226	0.0527363	0.895309
Rgs20	1.47835	0.495334	3.75098	0.0527765	0.895309
Mrps14	0.493452	6.11018	3.74759	0.0528838	0.895309
Tet2	-0.515333	5.06383	3.74743	0.0528886	0.895309
Bcl2a1a	0.902296	4.38339	3.74715	0.0528977	0.895309
Gas6	-0.553892	5.97447	3.74359	0.0530104	0.895963
1700031A10Rik	3.05564	-2.71765	3.74303	0.0530284	0.895963
Rnf222	-3.4908	-2.93031	3.73467	0.053294	0.898642
Egr3	-1.09612	1.25053	3.73354	0.0533301	0.898642
Ppp6r2	-0.551554	4.49555	3.73192	0.0533821	0.898642
Pi16	-1.4029	3.64681	3.73136	0.0534	0.898642
Calr4	1.89449	-2.318	3.72891	0.0534783	0.898642
Lep	-2.78368	-2.29908	3.72652	0.053555	0.898642
C1qtnf6	-0.591135	5.4742	3.72423	0.0536284	0.898642
Set	0.408332	7.17023	3.72335	0.0536567	0.898642
Car12	-1.13861	2.35402	3.72268	0.0536782	0.898642
2310007L24Rik	-3.75064	-2.98672	3.72174	0.0537084	0.898642
Zfp354b	2.14512	-2.71942	3.72173	0.0537086	0.898642
Thbs3	-0.755946	3.7285	3.72074	0.0537405	0.898642
Cacna1a	-0.996641	2.63212	3.71371	0.0539673	0.901661
Zbtb7c	-1.34827	1.68913	3.70931	0.0541099	0.903225
Krt27	2.1132	-2.27321	3.70796	0.0541536	0.903225
Krt85	2.17814	-2.11774	3.70624	0.0542095	0.903383
Pogk	0.652496	5.9893	3.69982	0.0544183	0.906088
Btnl2	1.95757	-1.7519	3.69406	0.0546066	0.908007
Crlf1	-1.39924	0.873917	3.69344	0.0546268	0.908007
Pdcd5	0.848608	2.87547	3.6905	0.0547231	0.908832
Lrrc15	-0.955912	6.49013	3.68357	0.0549509	0.910437
Fam26f	1.0972	4.00737	3.68351	0.0549532	0.910437
Serpinb12	-1.55309	-0.450266	3.68223	0.0549952	0.910437
Stx3	0.557397	6.47278	3.6796	0.055082	0.910437
Olfml2a	-1.17428	0.445838	3.67934	0.0550905	0.910437
Pdgfrl	-0.757277	3.99048	3.67905	0.0551001	0.910437
Il18rap	0.901897	5.15405	3.67695	0.0551695	0.910811
Taf9	0.430562	5.78053	3.67054	0.0553822	0.913071
Sbspon	-1.42633	-0.335852	3.66913	0.0554292	0.913071
Igf2bp3	0.641599	5.05039	3.66859	0.055447	0.913071
Ngfrap1	0.419877	6.75151	3.66503	0.0555656	0.914252
Atf5	0.467579	7.75824	3.6593	0.0557569	0.916625
Veph1	-1.8613	-0.576801	3.65469	0.0559115	0.918391
Mrpl33	0.724202	6.73569	3.64811	0.0561328	0.919837
2310009B15Rik	0.871725	2.7511	3.648	0.0561365	0.919837
Kti12	0.479754	4.76952	3.64786	0.0561412	0.919837
Nop58	0.444183	7.39618	3.64418	0.0562656	0.9211
Airn	-1.30839	0.0879035	3.64083	0.0563787	0.921734
Ak6	0.455442	5.37755	3.6374	0.0564951	0.921734
Fam20a	-0.897574	3.72881	3.63465	0.0565885	0.921734
Jade3	0.545767	4.58669	3.63246	0.056663	0.921734
Fbxl14	0.411791	6.17988	3.63087	0.0567173	0.921734
Pfdn1	0.439886	6.66242	3.63086	0.0567176	0.921734
Psmb9	0.692719	7.13083	3.62918	0.0567749	0.921734
Cpn2	-2.2118	-2.26305	3.62868	0.056792	0.921734
Cd248	-0.490582	5.25918	3.62698	0.0568499	0.921734
Tuba8	-1.69022	0.583365	3.62619	0.0568769	0.921734
Fer1l4	-1.64794	-0.760978	3.62054	0.0570703	0.921734
Gm5535	-1.69106	-1.90727	3.62016	0.0570833	0.921734
Tceal7	-3.13851	-1.82112	3.61743	0.057177	0.921734
Gm13003	-1.72934	-1.64369	3.61413	0.0572905	0.921734
Psmd8	0.440089	7.76662	3.61155	0.0573796	0.921734
Tmem51	0.423684	5.54038	3.60965	0.0574451	0.921734
Snhg12	0.602398	6.11589	3.60921	0.0574604	0.921734
4930412C18Rik	2.17362	-2.31551	3.6067	0.0575472	0.921734
Adamtsl2	-1.1578	0.253102	3.60409	0.0576375	0.921734
Mir7115	-1.23928	-0.329386	3.6035	0.0576582	0.921734
Pcna	0.42645	7.03033	3.60157	0.0577251	0.921734
Mmp28	-1.32189	0.192452	3.59777	0.0578571	0.921734
Tle2	-1.05673	1.8764	3.59664	0.0578965	0.921734
Romo1	0.653884	5.55256	3.59499	0.0579541	0.921734
2810004N23Rik	0.452399	5.24162	3.59173	0.0580678	0.921734
Catsperg1	-1.14616	0.61402	3.58508	0.0583006	0.921734
Naa20	0.471374	5.86724	3.5848	0.0583103	0.921734
Rpl37	0.450006	6.98479	3.58225	0.0583999	0.921734
Sik1	-0.48747	6.95889	3.5786	0.0585286	0.921734
1110065P20Rik	0.666076	3.82611	3.57504	0.0586541	0.921734
Rpl36al	0.521169	5.63549	3.56968	0.0588436	0.921734
Lsm4	0.435328	6.74276	3.56915	0.0588626	0.921734
Lrrc30	-2.56367	-1.82	3.56546	0.0589934	0.921734
A330021E22Rik	1.01796	7.30185	3.56399	0.0590458	0.921734
2210416O15Rik	2.00395	-1.99022	3.56109	0.0591488	0.921734
Trim27	0.418384	6.34264	3.56025	0.0591789	0.921734
Ntn1	-0.912844	5.7354	3.55527	0.0593565	0.921734
Ppp1r14b	0.441863	6.87312	3.55388	0.0594063	0.921734
Perm1	-2.2595	-0.830777	3.55329	0.0594275	0.921734
Dusp6	0.448691	8.01333	3.55164	0.0594865	0.921734
Bbox1	-3.20033	-2.51848	3.55147	0.0594927	0.921734
Gjb5	-2.25444	-1.49373	3.54623	0.059681	0.921734
Nsg2	1.30109	-0.484593	3.54501	0.0597249	0.921734
Spib	1.29563	0.594376	3.54392	0.0597642	0.921734
Arrdc3	-0.627619	5.89058	3.54363	0.0597743	0.921734
Dnaic1	2.16149	-2.58517	3.54212	0.0598289	0.921734
Col10a1	-1.70981	1.37509	3.54206	0.0598311	0.921734
Entpd3	-0.725613	3.94792	3.53914	0.0599366	0.921734
Tomm7	0.561931	7.00418	3.53895	0.0599435	0.921734
Lsm8	0.454069	6.24665	3.53674	0.0600232	0.921734
Rcn3	-0.662511	4.89694	3.53601	0.0600497	0.921734
Enpp1	-0.584032	5.24271	3.53594	0.0600524	0.921734
Gtpbp10	0.387345	7.06547	3.53558	0.0600654	0.921734
Nppc	-1.7379	-2.26088	3.53387	0.0601274	0.921734
Siglec1	-0.578127	5.10931	3.53233	0.060183	0.921734
4930543E12Rik	3.2397	-3.15667	3.53197	0.0601961	0.921734
Pygm	-1.83811	4.57642	3.52505	0.0604481	0.921734
Ebna1bp2	0.414451	6.73512	3.52501	0.0604496	0.921734
Tmprss13	-2.61253	-1.28334	3.52129	0.0605853	0.921734
Sfi1	-0.464973	8.16814	3.52113	0.0605911	0.921734
Clec11a	-0.869118	2.7903	3.52093	0.0605983	0.921734
Casq1	-1.56574	4.03783	3.51859	0.0606842	0.921734
Snrpd1	0.407433	6.41155	3.51711	0.0607383	0.921734
Cadm3	-1.35981	1.05198	3.51662	0.0607564	0.921734
Nme2	0.468627	8.55864	3.51634	0.0607665	0.921734
Atp6ap2	0.384534	6.98387	3.51413	0.0608475	0.921734
Dnajb9	0.45589	5.7935	3.5127	0.0609	0.921734
Tll1	-0.987978	1.38499	3.51246	0.0609089	0.921734
Ctsk	-0.770625	5.52602	3.5117	0.0609368	0.921734
Lmo7	-0.568825	5.99626	3.51062	0.0609767	0.921734
Srpk2	-0.410301	7.03008	3.50999	0.0609997	0.921734
Adam19	-0.480579	5.0679	3.5079	0.061077	0.921734
Sod3	-0.656576	5.18928	3.50566	0.0611594	0.921734
Lrrc66	-1.28263	-0.507405	3.50308	0.0612548	0.921734
2310039L15Rik	2.75619	-2.63379	3.5029	0.0612613	0.921734
Tmem126a	0.529136	4.71084	3.5029	0.0612616	0.921734
Steap1	0.688588	6.74117	3.4997	0.06138	0.921734
Mir23b	-2.65207	-2.78138	3.49879	0.0614137	0.921734
Cd19	1.52724	0.313586	3.49849	0.0614247	0.921734
Ccdc146	-1.7385	-1.21388	3.4983	0.0614319	0.921734
Ovol1	-0.765173	3.35623	3.49803	0.0614421	0.921734
Crhr2	-2.24841	-1.48983	3.49799	0.0614434	0.921734
Fam227b	-2.28083	-2.77725	3.4966	0.0614948	0.921734
Sars	0.452148	8.38897	3.49568	0.0615291	0.921734
Dlx3	-1.38267	2.32979	3.49532	0.0615427	0.921734
Dmrtc1a	-2.12541	-2.39956	3.49291	0.0616322	0.921734
Spata25	-3.10117	-3.15887	3.4928	0.0616363	0.921734
Ttc39a	-0.601519	4.05909	3.48892	0.0617808	0.921734
Cxcl12	-0.762036	4.46139	3.48762	0.0618293	0.921734
Ndufa12	0.606502	5.03272	3.48479	0.0619354	0.921734
Mylk4	-2.35561	0.112058	3.48417	0.0619585	0.921734
Srebf1	-0.422733	6.90545	3.48356	0.0619814	0.921734
Nol8	0.45159	5.76076	3.48294	0.0620045	0.921734
Mcoln1	-0.474075	5.64924	3.47995	0.0621165	0.921734
Abca7	-0.43483	5.50564	3.47777	0.0621985	0.921734
Apoa2	3.23954	-3.03733	3.47737	0.0622137	0.921734
Fmnl3	-0.573267	5.74025	3.47682	0.062234	0.921734
Rian	-1.06005	2.0667	3.47605	0.0622632	0.921734
Ccl6	0.890438	6.84701	3.47314	0.0623727	0.921734
Tex10	0.467843	5.61712	3.47132	0.0624415	0.921734
Taf10	0.515536	5.372	3.47131	0.0624419	0.921734
Wnt16	-1.77521	-1.69441	3.46861	0.0625438	0.921734
Cd209b	-1.69667	0.381685	3.46719	0.0625975	0.921734
Mir7237	-3.09828	-2.82264	3.46322	0.0627481	0.921734
Nap1l1	0.425072	7.8533	3.46123	0.0628236	0.921734
Parm1	-0.585332	4.75242	3.46049	0.0628516	0.921734
Car3	-1.45407	5.34924	3.4591	0.0629044	0.921734
Rps4x	0.455697	9.42057	3.45804	0.062945	0.921734
Ctla4	1.00696	1.55068	3.45631	0.0630106	0.921734
Rgs22	2.55095	-2.87018	3.4548	0.0630683	0.921734
Mir3092	-3.09933	-3.09828	3.45302	0.0631361	0.921734
Bola2	0.583832	4.87777	3.45254	0.0631548	0.921734
Eif4ebp1	0.425468	6.60022	3.4505	0.0632326	0.921734
Grik5	-0.845564	2.47793	3.4495	0.0632708	0.921734
Atp11a	-0.423109	7.0746	3.44808	0.0633252	0.921734
Mir3473e	-2.28025	-2.68169	3.44687	0.0633718	0.921734
Rps28	0.494653	4.88143	3.44681	0.0633738	0.921734
Atp6v1f	0.45483	6.7659	3.44664	0.0633804	0.921734
Fam104a	0.434036	5.46562	3.44635	0.0633917	0.921734
Nlrp5-ps	-1.33976	-1.0861	3.44515	0.0634377	0.921734
Ddx25	-3.49293	-3.15784	3.44453	0.0634615	0.921734
Mir6946	-3.09631	-3.03844	3.44347	0.0635022	0.921734
Arl3	0.43512	5.31975	3.44318	0.0635135	0.921734
Clta	0.456283	7.37646	3.44316	0.0635142	0.921734
Lypd5	-3.49294	-3.15961	3.4429	0.0635243	0.921734
Tubgcp3	-0.421704	5.70678	3.44281	0.0635275	0.921734
Il24	0.719891	6.17312	3.44019	0.0636285	0.921734
Hdac10	-0.590061	3.95867	3.44015	0.0636299	0.921734
Mex3a	0.822315	6.44269	3.43828	0.063702	0.921734
Mtfr1	0.402969	6.59972	3.43689	0.0637554	0.921734
Rbakdn	-3.10118	-2.98546	3.43633	0.0637771	0.921734
Pim3	0.483111	6.04291	3.43474	0.0638386	0.921734
Cks2	0.665477	3.35349	3.4327	0.0639176	0.921734
Tab1	-0.466674	4.83249	3.42847	0.0640814	0.921734
Ceacam16	1.44029	1.24335	3.42845	0.0640822	0.921734
Sspn	-1.15894	1.30747	3.42751	0.0641189	0.921734
Wnt5a	-0.443174	5.42439	3.42682	0.0641455	0.921734
Tc2n	-0.740762	5.79985	3.42632	0.0641651	0.921734
Fdx1l	0.551026	4.56003	3.42425	0.0642455	0.921734
Ccl22	0.803825	3.75377	3.42235	0.0643195	0.921734
Pole4	0.437197	5.32042	3.42227	0.0643227	0.921734
Mir7037	-3.10319	-2.87592	3.42126	0.0643619	0.921734
Klhdc2	0.4772	6.21325	3.41897	0.0644512	0.921734
Psmb3	0.500407	6.75744	3.41712	0.0645234	0.921734
Rasd1	-1.46296	-1.54343	3.41702	0.0645273	0.921734
Sec61b	0.60493	6.27965	3.41653	0.0645466	0.921734
Trpa1	-2.34921	-2.29937	3.41442	0.0646291	0.921734
Cfdp1	0.403154	6.8466	3.41442	0.0646292	0.921734
Klhl21	0.559389	6.14684	3.41417	0.0646388	0.921734
Ppil3	0.447359	5.29718	3.41075	0.0647731	0.921734
Ndrg2	-1.26185	3.836	3.40576	0.0649693	0.921734
Arhgef16	0.459789	4.89508	3.405	0.0649991	0.921734
Lsm3	0.45919	5.43635	3.40484	0.0650054	0.921734
H2-M9	-1.63236	-1.32892	3.40425	0.0650287	0.921734
Snord69	-1.43529	-1.34629	3.40393	0.0650411	0.921734
Cers1	-1.63238	-1.37179	3.40105	0.0651551	0.921734
Gdf1	-1.63238	-1.37179	3.40073	0.0651675	0.921734
Mpzl2	-0.477936	6.12458	3.39944	0.0652186	0.921734
4930503B20Rik	-1.97329	-2.3973	3.39931	0.0652238	0.921734
Gjc3	-3.45733	-3.16202	3.39662	0.0653301	0.921734
Aurkaip1	0.453505	6.34882	3.39566	0.0653682	0.921734
4930412B13Rik	-2.06356	-2.13877	3.39551	0.0653743	0.921734
1110002L01Rik	0.586728	5.00049	3.39041	0.0655768	0.921734
Cd5	0.966816	2.1039	3.39009	0.0655893	0.921734
Fgf16	-2.28026	-2.77725	3.38641	0.0657359	0.921734
Slc36a2	-1.38348	-0.269828	3.38428	0.065821	0.921734
Gabra1	1.95601	-2.5912	3.38312	0.0658673	0.921734
Exosc3	0.488273	4.63941	3.37817	0.0660654	0.921734
Cxcl9	0.93986	8.52493	3.37804	0.0660705	0.921734
Cd63	0.47368	7.88261	3.37512	0.0661878	0.921734
Zfp622	0.432681	5.86022	3.37351	0.0662524	0.921734
Stac3	-1.40031	1.66665	3.37231	0.0663006	0.921734
Lrtm2	-2.76683	-2.68863	3.36786	0.06648	0.921734
Psph	0.422154	5.73817	3.36623	0.0665458	0.921734
Adh1	-1.78012	-0.0731917	3.36275	0.0666867	0.921734
Osbpl6	-1.44092	-1.41067	3.36206	0.0667145	0.921734
P2ry10	0.918313	2.4522	3.36067	0.066771	0.921734
Sort1	-0.630019	4.97008	3.3594	0.0668225	0.921734
Ccdc134	-0.586981	3.91066	3.35824	0.0668697	0.921734
Psmb1	0.448437	7.85764	3.35762	0.0668946	0.921734
Appl2	-0.505667	5.82024	3.35762	0.0668947	0.921734
Ercc1	0.591469	5.10657	3.35668	0.0669329	0.921734
Pno1	0.404687	5.97849	3.35634	0.0669466	0.921734
Serpinb9f	-3.1012	-3.16091	3.35616	0.0669541	0.921734
Vamp1	-0.790972	2.64991	3.35534	0.0669873	0.921734
Gm14378	-1.23704	1.26065	3.35227	0.0671124	0.921734
Mir7008	2.13947	-2.49953	3.34978	0.067214	0.921734
Akap6	-0.983199	1.48565	3.34608	0.0673654	0.921734
Npas4	-1.30591	-1.29777	3.34479	0.0674182	0.921734
P4ha3	-0.653077	4.08268	3.33984	0.067621	0.921734
Atp6v0e	0.481545	6.54642	3.33966	0.0676285	0.921734
Tmprss7	-1.53421	-1.47796	3.33942	0.0676384	0.921734
Lrch2	-1.10428	0.566128	3.33899	0.0676563	0.921734
Prl2c3	1.91564	1.19592	3.33695	0.06774	0.921734
Ccdc24	-1.23928	-0.128872	3.33687	0.0677435	0.921734
Nos1	1.51986	-0.683135	3.3363	0.0677669	0.921734
Gm7444	-3.09891	-3.15923	3.33619	0.0677712	0.921734
Zfand2a	0.882025	7.54804	3.33475	0.0678306	0.921734
Pacrg	1.41259	1.95626	3.3342	0.0678532	0.921734
Cox8b	-1.6276	0.195005	3.33394	0.0678641	0.921734
2210039B01Rik	-3.11134	-3.2216	3.33159	0.0679613	0.921734
Pyy	-3.11134	-3.22353	3.33157	0.0679621	0.921734
Slc26a7	-3.11134	-3.22353	3.33157	0.0679621	0.921734
Abhd12b	-3.11135	-3.29003	3.33096	0.0679873	0.921734
Msx2	-3.11135	-3.29003	3.33096	0.0679873	0.921734
Gsdmc2	-3.11135	-3.29003	3.33096	0.0679873	0.921734
1700109K24Rik	-3.11135	-3.29003	3.33096	0.0679873	0.921734
Gm436	-3.11135	-3.29003	3.33096	0.0679873	0.921734
Erich4	-3.11135	-3.29003	3.33096	0.0679873	0.921734
Nbeal2	-0.417092	5.83842	3.32846	0.0680907	0.921734
Ank1	-0.90993	3.09317	3.32815	0.0681033	0.921734
Cxcl13	1.03082	5.98166	3.32732	0.0681378	0.921734
Icos	0.930082	1.79172	3.32551	0.0682127	0.921734
1700018B08Rik	-3.10747	-3.22196	3.32516	0.0682274	0.921734
2310030A07Rik	-3.10747	-3.22374	3.32514	0.0682281	0.921734
Lingo2	1.02008	2.02608	3.32484	0.0682406	0.921734
Prl7c1	-3.10747	-3.29039	3.32453	0.0682537	0.921734
D930007P13Rik	-3.10747	-3.29039	3.32453	0.0682537	0.921734
Igfbpl1	-3.10747	-3.29039	3.32453	0.0682537	0.921734
Mill1	-3.10747	-3.29039	3.32453	0.0682537	0.921734
4931431B13Rik	-3.10747	-3.29039	3.32453	0.0682537	0.921734
Ankk1	-3.10747	-3.29039	3.32453	0.0682537	0.921734
Ndufs4	0.463443	6.00833	3.32302	0.0683163	0.921734
Iqsec2	-0.499905	4.67028	3.32239	0.0683425	0.921734
Ros1	-3.10507	-3.22396	3.32116	0.0683936	0.921734
A530050N04Rik	-3.10507	-3.22396	3.32116	0.0683936	0.921734
Skint7	-3.10507	-3.22396	3.32116	0.0683936	0.921734
Iqch	-3.10507	-3.2241	3.32116	0.0683936	0.921734
Mir29b-2	-3.10508	-3.29062	3.32054	0.0684193	0.921734
Kcne1	-3.10508	-3.29062	3.32054	0.0684193	0.921734
Mir7040	-3.10508	-3.29062	3.32054	0.0684193	0.921734
Chrnd	-1.98693	-1.60767	3.31932	0.0684701	0.921734
Usp17ld	-3.1036	-3.22424	3.31873	0.0684947	0.921734
F11	-3.1036	-3.22424	3.31873	0.0684947	0.921734
Slc22a17	-1.39054	0.277921	3.31864	0.0684983	0.921734
Kif26b	-0.813651	5.32624	3.31659	0.0685839	0.921734
Gm20755	-3.09884	-3.10003	3.31526	0.0686394	0.921734
Ntrk1	-3.10121	-3.22432	3.31476	0.0686603	0.921734
Tcerg1l	-3.10121	-3.22446	3.31476	0.0686604	0.921734
Mir7086	-3.10121	-3.22446	3.31476	0.0686604	0.921734
Mir6899	-3.10121	-3.29097	3.31414	0.0686863	0.921734
Hsd3b6	-3.10121	-3.29097	3.31414	0.0686863	0.921734
Mybpc3	-1.34743	-0.802273	3.31266	0.0687483	0.921734
Gm13285	-3.09974	-3.29111	3.31171	0.0687877	0.921734
Itih5	-1.07685	2.78607	3.31117	0.0688104	0.921734
Cdsn	-1.79713	0.848468	3.31037	0.0688441	0.921734
Ly6g6c	-1.25583	1.97654	3.3102	0.0688512	0.921734
Apob	-3.09882	-3.2912	3.31017	0.0688523	0.921734
B020004J07Rik	-3.09882	-3.2912	3.31017	0.0688523	0.921734
Hfm1	-3.09882	-3.2912	3.31017	0.0688523	0.921734
Grid2	-3.09882	-3.2912	3.31017	0.0688523	0.921734
Trank1	-3.09882	-3.2912	3.31017	0.0688523	0.921734
Mir7033	-3.09735	-3.29133	3.30775	0.0689538	0.921734
Slc5a2	-3.09735	-3.29133	3.30775	0.0689538	0.921734
Prl3d2	-3.09881	-3.09842	3.30627	0.0690159	0.921734
Nrk	-3.09496	-3.22311	3.30444	0.0690928	0.921734
Btnl5-ps	-3.09496	-3.22489	3.30443	0.0690935	0.921734
Mir210	-3.09496	-3.22489	3.30443	0.0690935	0.921734
Heyl	-0.668258	3.45039	3.30396	0.0691132	0.921734
Mir148b	-3.09496	-3.29156	3.3038	0.06912	0.921734
Mir3473g	-3.09496	-3.29156	3.3038	0.06912	0.921734
Kcng1	-3.09496	-3.29156	3.3038	0.06912	0.921734
Lrit3	-3.09496	-3.29156	3.3038	0.06912	0.921734
3010033K07Rik	-3.09496	-3.29156	3.3038	0.06912	0.921734
Chst5	-3.09496	-3.29156	3.3038	0.06912	0.921734
Pnpla1	-2.29582	-2.29218	3.30364	0.0691264	0.921734
Txndc17	0.416792	7.11682	3.30302	0.0691527	0.921734
Gpr128	-3.09494	-3.09877	3.30223	0.0691859	0.921734
Bcr	-0.390317	6.82256	3.30127	0.0692263	0.921734
Myt1	-3.09258	-3.22333	3.30049	0.069259	0.921734
Gm15348	-3.09258	-3.22525	3.30048	0.0692598	0.921734
Ntm	-3.09492	-3.09849	3.30036	0.0692649	0.921734
2610028H24Rik	-3.09257	-3.29178	3.29985	0.0692864	0.921734
Prpf40b	-0.458107	5.00286	3.29918	0.0693145	0.921734
Rars	0.465043	8.15923	3.29876	0.069332	0.921734
Slpi	-0.755569	6.46005	3.29798	0.0693652	0.921734
Tfap2c	-2.49945	-1.82622	3.29691	0.0694104	0.921734
Hcar1	-2.46131	-2.68803	3.2926	0.0695927	0.923525
B230209E15Rik	1.95968	-2.82041	3.28256	0.0700196	0.927059
Efemp2	-0.538075	4.69608	3.28191	0.0700475	0.927059
Rbm15b	0.445738	5.70368	3.28154	0.0700632	0.927059
Hmga1	0.568503	4.79276	3.2815	0.070065	0.927059
Ythdf2	0.389528	6.28807	3.28075	0.0700969	0.927059
Crot	0.377008	7.89228	3.27938	0.0701555	0.927205
Acpp	-1.10453	3.53006	3.27796	0.0702162	0.927378
Gm6402	1.54569	-1.40864	3.27678	0.0702666	0.927414
Timm10	0.572503	4.05515	3.27305	0.0704264	0.928895
Lrrc17	-1.19337	2.00411	3.26817	0.0706364	0.930657
Sdc2	-0.575811	5.60355	3.26772	0.0706556	0.930657
1100001G20Rik	-2.1004	-1.15987	3.26524	0.0707627	0.931358
A930001C03Rik	-0.96701	1.40151	3.26234	0.0708877	0.931358
Med28	0.431285	6.2802	3.26177	0.0709125	0.931358
Ccdc117	0.423463	5.38783	3.26034	0.0709743	0.931358
Trpv4	-0.811785	6.04642	3.25994	0.0709919	0.931358
Tmem109	-0.414791	6.44726	3.25985	0.0709956	0.931358
Col13a1	-0.96195	2.58648	3.25525	0.071195	0.933344
Hspd1	0.484448	9.23153	3.25095	0.0713822	0.934666
A830010M20Rik	-0.655739	3.45111	3.25034	0.0714087	0.934666
Rhox5	-1.74473	5.89062	3.24931	0.0714537	0.934666
Ston2	-0.597724	5.87946	3.24747	0.0715336	0.934666
Tgm3	-1.93344	-1.35273	3.24743	0.0715357	0.934666
Alx4	-1.62665	-0.954423	3.24274	0.0717406	0.936555
Rgs7bp	-1.5172	-2.01187	3.2413	0.0718038	0.936555
1700028K03Rik	2.57071	-2.92008	3.24082	0.0718245	0.936555
Mtss1	-0.450926	5.98844	3.23666	0.0720072	0.937945
Fhl1	-1.18624	5.03756	3.23435	0.072109	0.937945
Rpl19	0.435656	8.48669	3.23384	0.0721313	0.937945
Ptpn13	-0.399905	7.9038	3.2314	0.0722387	0.937945
Mrpl20	0.473325	6.09772	3.22893	0.0723477	0.937945
Adcy7	-0.527378	6.3852	3.2283	0.0723759	0.937945
Krt6a	-0.717555	7.24397	3.2274	0.0724157	0.937945
Kifc2	-0.878903	1.72976	3.22732	0.0724192	0.937945
Pycr1	0.693378	3.88381	3.2268	0.0724421	0.937945
Mir6910	1.43248	-1.78897	3.22533	0.0725071	0.937945
Mex3d	0.511307	5.19196	3.22485	0.0725286	0.937945
Adam12	-0.606146	5.74031	3.22459	0.0725398	0.937945
Prl2c4	1.87158	1.11786	3.22421	0.072557	0.937945
Acsbg1	1.01882	6.68636	3.22285	0.072617	0.938098
Rab42	-1.97435	-2.43965	3.22066	0.0727142	0.938731
Esf1	0.42922	5.86731	3.21886	0.0727943	0.939143
Serpinb2	-0.933642	2.02507	3.21318	0.0730472	0.941782
Sssca1	0.453124	5.38067	3.21081	0.0731532	0.942284
Mzb1	1.57946	1.05317	3.209	0.0732343	0.942284
Nfatc4	-0.746408	3.49244	3.20863	0.0732508	0.942284
Pla2g6	-0.43583	4.9536	3.20624	0.0733578	0.942284
Skint2	-2.12582	-2.59765	3.20487	0.0734194	0.942284
Syne3	-0.596008	4.61474	3.20451	0.0734355	0.942284
Cbx2	0.6024	5.08239	3.19973	0.0736505	0.942284
Naaladl1	-1.29638	0.0694734	3.19952	0.07366	0.942284
Ptpmt1	0.444077	4.85246	3.19873	0.0736955	0.942284
Reck	-0.960137	1.20449	3.19754	0.0737493	0.942284
Scel	-1.09401	2.90111	3.19738	0.0737565	0.942284
Cacnb1	-1.08353	1.78649	3.19603	0.0738173	0.942284
Klhdc9	2.36746	-2.92125	3.193	0.0739544	0.942284
Mmp14	-0.534853	7.87648	3.19269	0.0739681	0.942284
Magix	-1.22616	-0.467391	3.19088	0.0740503	0.942284
Dnm3os	-1.09109	1.11391	3.18987	0.0740961	0.942284
Sfrp1	-0.73863	3.81652	3.18944	0.0741154	0.942284
Ndufb11	0.479906	6.49517	3.18926	0.0741236	0.942284
Supt4a	0.496963	5.0188	3.18712	0.0742206	0.942284
2700060E02Rik	0.433453	6.10551	3.18701	0.0742256	0.942284
Pafah2	-0.478579	5.30146	3.1869	0.0742305	0.942284
Llph	0.659094	3.65851	3.18657	0.0742457	0.942284
Tead3	-0.554851	4.5601	3.18559	0.07429	0.942284
Tmem200a	-1.03141	0.655535	3.18521	0.0743076	0.942284
Crispld1	-2.25151	-2.64464	3.18475	0.0743284	0.942284
Adarb1	-0.54412	4.49549	3.1843	0.0743487	0.942284
Acot12	-1.9267	-1.9325	3.18335	0.0743921	0.942284
Zfp385b	-1.89811	-2.13711	3.17859	0.0746091	0.944131
AI317395	-2.29121	-2.92888	3.17452	0.0747953	0.944131
Ssr4	0.49705	6.88465	3.17403	0.0748174	0.944131
Lpin1	-0.616674	3.8433	3.1706	0.0749748	0.944131
Mir7052	-1.39559	-1.34735	3.17047	0.0749807	0.944131
Slitrk5	-1.2097	-0.253066	3.1692	0.0750394	0.944131
Grb7	0.496336	5.92527	3.16866	0.075064	0.944131
Cd52	0.76052	6.7238	3.16643	0.0751667	0.944131
2010107E04Rik	0.568123	5.99927	3.16495	0.0752348	0.944131
Mrgprf	-1.15444	0.409401	3.16437	0.0752616	0.944131
Grik3	-1.81541	-1.98961	3.16358	0.0752978	0.944131
Mir5134	-1.22307	-0.542643	3.16186	0.0753775	0.944131
1500004A13Rik	2.09516	-2.50619	3.16073	0.0754294	0.944131
Snrpb2	0.447636	5.9887	3.15944	0.0754892	0.944131
Ddx26b	-0.656508	3.37424	3.15533	0.0756793	0.944131
Tpcn2	-0.500319	4.40885	3.15417	0.0757334	0.944131
Mgll	-0.587442	4.23745	3.15232	0.0758191	0.944131
Slco2b1	-0.832093	3.28555	3.15198	0.0758347	0.944131
Nabp1	0.46733	6.51557	3.15196	0.075836	0.944131
Kcnrg	-2.4584	-2.77682	3.14899	0.0759742	0.944131
Tomt	-3.10907	-3.16034	3.14876	0.0759849	0.944131
Gm21319	-3.10421	-3.16069	3.14675	0.0760783	0.944131
Mphosph10	0.419948	5.90142	3.14472	0.0761732	0.944131
Il1f8	-3.10913	-3.16007	3.14175	0.0763119	0.944131
Fat3	-1.43656	-0.857192	3.13998	0.0763948	0.944131
Gm4841	0.86561	3.79803	3.13749	0.0765113	0.944131
Slc16a11	-1.19658	-1.2023	3.13603	0.0765799	0.944131
Lrp3	-1.03685	0.868454	3.13579	0.0765912	0.944131
Lypd6	-3.09826	-3.16113	3.13306	0.0767198	0.944131
H2-Eb2	1.55567	-1.69248	3.12794	0.076961	0.944131
Slbp	0.649402	6.22469	3.12497	0.0771015	0.944131
Sec11a	0.363074	6.64419	3.12372	0.0771603	0.944131
Atg9b	-0.546613	8.42362	3.12004	0.0773347	0.944131
4933412E12Rik	0.439151	7.10054	3.11979	0.0773465	0.944131
Sfrp2	-1.04136	3.40709	3.11788	0.0774373	0.944131
Myh6	-2.76106	0.867037	3.11064	0.0777823	0.944131
Ttll12	-0.424073	5.84183	3.11014	0.0778061	0.944131
Gpbp1	0.369741	7.12698	3.10876	0.0778721	0.944131
Tead2	0.456204	6.39743	3.10673	0.0779694	0.944131
Arpc5	0.402208	8.20365	3.10583	0.0780125	0.944131
L3mbtl2	-0.422962	4.94827	3.10539	0.0780336	0.944131
Ltbp4	-0.552094	5.53686	3.10414	0.0780934	0.944131
Pcdha4-g	-0.69738	3.0422	3.10402	0.0780992	0.944131
Prss12	1.28187	1.55583	3.10151	0.0782196	0.944131
Serpine2	-0.524564	6.92471	3.10047	0.0782697	0.944131
Adh5	0.383939	6.71022	3.09774	0.078401	0.944131
Lrrc14b	-1.5541	0.123748	3.09707	0.0784332	0.944131
Pcdh20	-1.75464	-2.26572	3.09469	0.078548	0.944131
Wdr37	0.488579	5.27028	3.09372	0.0785949	0.944131
Tnfaip2	0.609453	7.00441	3.0911	0.0787217	0.944131
Slc9a8	-0.409258	5.79439	3.09038	0.0787563	0.944131
Fsd2	-1.95591	0.841164	3.0898	0.0787843	0.944131
Med10	0.404357	5.86297	3.08976	0.0787866	0.944131
Timp4	-2.46346	-2.83009	3.08951	0.0787985	0.944131
Cntnap1	-0.850186	1.92407	3.08941	0.0788034	0.944131
Slirp	0.630262	5.35002	3.08739	0.0789015	0.944131
Myh11	-0.709047	3.14225	3.08299	0.0791149	0.944131
Pdgfra	-0.571042	5.55444	3.08081	0.0792211	0.944131
Mir6921	-1.5291	-1.95605	3.08027	0.0792472	0.944131
Tma7	0.810168	3.47831	3.0764	0.0794362	0.944131
Tnfrsf9	0.583524	4.15507	3.07628	0.0794419	0.944131
Pknox2	-1.60315	-0.236968	3.07408	0.0795494	0.944131
Mmp9	-0.725326	5.45158	3.07206	0.0796487	0.944131
Slc4a8	0.922207	2.52576	3.06952	0.079773	0.944131
Fmr1nb	-1.91896	-2.55857	3.06745	0.0798745	0.944131
Ppa2	0.400704	5.53986	3.0647	0.0800098	0.944131
Dysf	-0.599802	3.58256	3.05942	0.0802702	0.944131
Emilin1	-0.498783	5.2148	3.05931	0.0802757	0.944131
Mcu	-0.494835	5.35949	3.05904	0.0802892	0.944131
Sprr2d	-2.62596	-2.68176	3.05662	0.0804087	0.944131
Eif3h	0.424249	8.72758	3.05063	0.0807057	0.944131
Gfra4	-1.24026	-1.08711	3.04959	0.0807574	0.944131
Psme2	0.490924	7.42918	3.04876	0.080799	0.944131
Pdcd4	0.414933	5.10909	3.04799	0.0808369	0.944131
Loxl1	-0.574025	5.62375	3.04777	0.0808479	0.944131
Nipal2	-0.453635	4.63012	3.04766	0.0808535	0.944131
Itgbl1	-1.10526	2.0735	3.04664	0.0809045	0.944131
Casz1	-0.799384	3.37403	3.04539	0.0809665	0.944131
Slc16a9	-1.37199	-0.875679	3.04276	0.081098	0.944131
Itgb1bp1	0.49111	4.47177	3.04222	0.0811247	0.944131
Mir3084	-3.09598	-2.86929	3.04039	0.0812162	0.944131
Mir3084-2	-3.09598	-2.86929	3.04008	0.081232	0.944131
Snora19	-3.09598	-2.86929	3.03971	0.0812506	0.944131
Bok	0.695978	3.7365	3.03894	0.0812888	0.944131
Lce3c	-2.42296	-2.43753	3.03838	0.0813171	0.944131
Rps15	0.472975	9.36499	3.03817	0.0813276	0.944131
Txlnb	-1.46185	1.64534	3.03762	0.0813549	0.944131
Fam189a2	-1.06654	1.13353	3.03666	0.0814032	0.944131
Gm20597	-2.12452	-1.61449	3.03393	0.0815403	0.944131
Cks1b	0.393226	6.46197	3.0337	0.0815516	0.944131
Cbs	-1.53337	-2.0717	3.03356	0.081559	0.944131
Mir8112	1.07269	1.7907	3.03292	0.081591	0.944131
Coa6	0.727848	3.71482	3.03058	0.0817089	0.944131
Ccl8	0.826528	7.42983	3.02866	0.0818055	0.944131
Myoz3	-1.97786	0.529024	3.02699	0.08189	0.944131
Rnf157	0.524042	4.62578	3.0267	0.0819045	0.944131
Eif1a	0.373006	7.99705	3.02516	0.0819822	0.944131
Trat1	1.23087	-0.728407	3.02486	0.0819972	0.944131
Sync	-1.62427	-0.148276	3.02445	0.0820179	0.944131
Col23a1	-1.03348	3.82637	3.02282	0.0821006	0.944131
Grik2	-2.29615	-2.82615	3.02277	0.0821033	0.944131
Cdh5	-0.404336	5.8564	3.02121	0.0821823	0.944131
Stab2	-0.43339	5.12547	3.0203	0.0822283	0.944131
Fbxw10	-1.07701	-0.399391	3.02018	0.0822341	0.944131
Mir6955	-1.38977	-1.59825	3.01764	0.0823634	0.944131
Lrrc8e	-0.708663	3.23542	3.01587	0.0824533	0.944131
Plekhg6	-0.565404	4.10283	3.01573	0.0824603	0.944131
Daf2	-3.10674	-2.8168	3.01481	0.0825072	0.944131
Leprel2	-0.582201	4.23204	3.01373	0.082562	0.944131
Zc3hav1	0.478769	7.21695	3.01302	0.0825981	0.944131
Imp3	0.422573	5.82743	3.01111	0.0826955	0.944131
Cped1	-0.739583	3.39127	3.00988	0.0827585	0.944131
Anxa5	0.427052	8.82649	3.00948	0.0827789	0.944131
Gm6251	1.22618	-0.898125	3.00837	0.0828356	0.944131
Rrs1	0.407794	5.87186	3.00739	0.0828854	0.944131
Ghr	-0.511682	4.63139	3.00243	0.0831399	0.944131
Prdx5	0.512328	7.52759	3.00175	0.0831747	0.944131
Zfp385c	-2.26912	-2.72766	3.00115	0.0832053	0.944131
Exph5	-0.702196	3.41377	3.00113	0.0832063	0.944131
Fbp2	-1.48031	0.149298	2.99935	0.0832981	0.944131
Tmem205	0.564829	4.86837	2.99793	0.0833709	0.944131
Vsig2	-1.14269	-0.546073	2.99677	0.0834306	0.944131
Arhgap33	-1.00902	0.971128	2.99646	0.0834466	0.944131
Lap3	0.423001	7.24996	2.99274	0.0836388	0.944131
Gzmf	1.27316	0.303831	2.99259	0.0836465	0.944131
Ndufb5	0.42208	6.09268	2.99254	0.0836491	0.944131
Atp2a1	-1.89386	6.42265	2.9893	0.0838164	0.944131
Opn1mw	-2.79176	-2.69085	2.98914	0.0838249	0.944131
Gm10653	-2.46455	-2.77408	2.98294	0.0841461	0.944131
Alox12b	-2.05932	-2.16169	2.9821	0.0841898	0.944131
Tpm2	-0.472216	6.98965	2.97991	0.0843041	0.944131
3110001I22Rik	0.572102	3.62945	2.97864	0.0843703	0.944131
5430421F17Rik	-1.03402	1.6558	2.9782	0.084393	0.944131
Aif1	0.769077	6.75257	2.97735	0.0844376	0.944131
Hmga1-rs1	0.552346	4.73065	2.97407	0.0846089	0.944131
Mycl	0.892128	1.6861	2.97343	0.084642	0.944131
Tmem70	0.409029	5.05979	2.96776	0.0849396	0.944131
Psma6	0.362136	7.50486	2.96757	0.0849491	0.944131
Tmevpg1	-3.09221	-2.68857	2.96429	0.085122	0.944131
Gm19589	-1.03117	0.711184	2.96104	0.0852931	0.944131
Fam136a	0.41232	5.75079	2.95958	0.0853703	0.944131
Fa2h	-1.93527	-1.62218	2.95579	0.0855704	0.944131
Chmp5	0.374733	7.24011	2.9546	0.0856335	0.944131
Paip2	0.359776	6.94282	2.95313	0.0857112	0.944131
Slc6a14	-3.02255	-2.68396	2.95242	0.0857492	0.944131
Mmp16	-1.21026	-1.00783	2.95145	0.0858004	0.944131
Uba52	0.438268	6.26722	2.95	0.0858773	0.944131
Txnl1	0.356533	7.13909	2.94947	0.0859059	0.944131
Rps15a-ps6	0.901371	2.22361	2.94777	0.0859961	0.944131
1700123O20Rik	0.470125	5.23373	2.94615	0.0860825	0.944131
Lama1	-1.02905	1.34663	2.94585	0.0860983	0.944131
Rgs17	1.10775	1.85864	2.94406	0.0861938	0.944131
Uhrf2	0.400544	6.53131	2.94175	0.0863171	0.944131
Tnni3	-1.04827	0.0335604	2.94156	0.0863273	0.944131
Cnbp	0.419137	9.15403	2.93707	0.0865675	0.944131
Rpl14-ps1	0.438608	5.18165	2.93677	0.0865837	0.944131
Clip1	-0.410737	7.5468	2.93518	0.0866688	0.944131
Gm2848	-1.43871	-1.85101	2.93514	0.0866711	0.944131
Baiap2l1	-0.451904	6.16336	2.93068	0.086911	0.944131
Dctpp1	0.458968	5.06909	2.93064	0.086913	0.944131
Kcnip1	-1.75507	-1.83438	2.92749	0.0870828	0.944131
Esm1	0.772688	2.89322	2.92526	0.0872031	0.944131
Hecw2	-0.716839	3.03736	2.92471	0.0872328	0.944131
Sorcs1	1.69956	-2.11894	2.92346	0.0873006	0.944131
Phkg1	-1.7008	1.0279	2.92315	0.0873174	0.944131
Vpreb1	1.23075	-0.676986	2.92052	0.0874599	0.944131
Mir7036	-1.1218	0.425779	2.92045	0.0874634	0.944131
Ror1	-1.04375	0.256762	2.91928	0.0875272	0.944131
Sema4g	-0.972445	1.21989	2.91811	0.0875902	0.944131
Eomes	0.519428	5.10236	2.91637	0.0876849	0.944131
Prrx2	-0.883804	2.06314	2.91569	0.0877219	0.944131
Gltscr2	0.369653	6.71383	2.91406	0.0878107	0.944131
Eif3e	0.386107	7.70845	2.9123	0.0879064	0.944131
Fam60a	0.483964	4.81769	2.91153	0.0879486	0.944131
Prdx1	0.508402	9.50458	2.91004	0.0880299	0.944131
Nanos3	-1.73936	-2.22272	2.90426	0.088346	0.944131
Tsen15	0.541252	3.78415	2.90293	0.0884188	0.944131
Ncr1	1.02395	1.80283	2.90079	0.0885361	0.944131
9330159F19Rik	-2.17161	-1.23362	2.89898	0.0886354	0.944131
Ipo13	-0.386021	5.88974	2.89842	0.0886664	0.944131
Nudc	0.376424	6.3614	2.89592	0.0888039	0.944131
Eif2s3x	0.489726	4.32902	2.89376	0.088923	0.944131
Soat1	0.367587	7.09221	2.88847	0.0892155	0.944131
Nsg1	-1.00868	1.49662	2.88495	0.0894108	0.944131
Lmo4	0.408649	5.68147	2.8836	0.0894855	0.944131
Hspg2	-0.395303	7.44564	2.88177	0.0895873	0.944131
Rpl28	0.885516	2.78263	2.8814	0.089608	0.944131
Tbl2	-0.423653	5.28118	2.88114	0.0896224	0.944131
Sap30l	0.413687	4.98677	2.88089	0.0896362	0.944131
Faxc	0.654042	4.87831	2.87986	0.0896938	0.944131
Inhbe	-2.08704	-2.73062	2.87918	0.0897318	0.944131
Gm10532	2.14531	-2.58463	2.87775	0.0898113	0.944131
2310009A05Rik	0.768118	2.71252	2.87697	0.0898551	0.944131
Rcan2	-0.91489	1.29886	2.87679	0.0898649	0.944131
Ranbp1	0.391463	7.72084	2.87596	0.0899114	0.944131
Rpl36a	0.93889	1.83445	2.87506	0.0899617	0.944131
Polr2h	0.467738	4.97931	2.87337	0.0900564	0.944131
Pomt2	-0.434171	4.77604	2.87336	0.0900564	0.944131
Ptrh1	0.588447	4.11945	2.8729	0.0900826	0.944131
Rimklb	1.05554	0.64041	2.87047	0.0902188	0.944131
Npr2	-0.778048	2.49018	2.86974	0.0902597	0.944131
Lyz2	0.629027	9.96097	2.86968	0.0902628	0.944131
2900052N01Rik	1.80698	-2.02757	2.86922	0.0902884	0.944131
Tnni2	-1.26824	4.97399	2.8685	0.0903288	0.944131
Sp140	0.612981	4.77051	2.86476	0.0905391	0.944131
Eif3g	0.362408	7.17729	2.86297	0.0906398	0.944131
Uqcc2	0.497203	5.60874	2.86192	0.0906992	0.944131
Cxcl15	2.64198	-1.23065	2.86025	0.0907932	0.944131
Prrt2	-0.916788	1.82933	2.85928	0.0908483	0.944131
Sugt1	0.422607	5.95853	2.85785	0.0909292	0.944131
Fut2	-2.5389	1.48411	2.85756	0.0909454	0.944131
Myom1	-1.37776	2.89382	2.85708	0.0909727	0.944131
Crb3	0.508575	5.05064	2.85338	0.091182	0.944131
Dusp9	0.92489	3.74602	2.85222	0.0912479	0.944131
Nfu1	0.357796	6.16298	2.85208	0.0912556	0.944131
Bcl9l	-0.396054	6.71156	2.85102	0.0913162	0.944131
Paox	0.635303	3.63428	2.85055	0.0913427	0.944131
Rps27rt	0.900137	0.977944	2.84878	0.0914433	0.944131
Ncs1	0.574521	5.17731	2.84873	0.091446	0.944131
1110012L19Rik	0.429893	4.77902	2.84678	0.0915574	0.944131
Cirbp	-0.436374	5.69299	2.84565	0.0916213	0.944131
Ssu72	0.413854	6.23321	2.84462	0.0916803	0.944131
Minos1	0.45167	6.2924	2.84369	0.0917334	0.944131
Man2c1	-0.386325	5.73462	2.84366	0.0917353	0.944131
Rwdd1	0.496335	4.39724	2.84337	0.0917519	0.944131
Tmsb4x	0.638183	10.8572	2.84267	0.0917917	0.944131
9030624G23Rik	1.16919	-0.0379086	2.84196	0.0918321	0.944131
Eif1	0.412375	8.85364	2.83933	0.0919824	0.944131
Alas2	-1.38826	-0.876902	2.83777	0.0920721	0.944131
Rpl21	0.395758	6.13244	2.8366	0.0921389	0.944131
Mrpl35	0.454827	4.53833	2.8344	0.0922653	0.944131
Mrps15	0.419386	4.96899	2.83073	0.0924762	0.944131
Pdk2	-0.598975	3.98422	2.82814	0.0926256	0.944131
Fndc1	-0.743232	5.40624	2.82628	0.0927329	0.944131
4930549G23Rik	1.95254	-2.67876	2.82518	0.0927967	0.944131
Itpa	0.452327	5.46646	2.82433	0.0928456	0.944131
Atp10b	-1.07652	2.21582	2.82191	0.0929855	0.944131
Myh7b	-1.34576	-0.865419	2.82063	0.0930597	0.944131
Bzw1	0.410719	8.69656	2.81755	0.0932386	0.944131
Ccl5	0.820534	4.45733	2.81742	0.0932463	0.944131
Cygb	-0.62246	4.48016	2.81434	0.0934254	0.944131
Mir6942	-1.24011	-1.0754	2.81389	0.0934514	0.944131
Amy1	-0.908486	1.70003	2.81033	0.093659	0.944131
Mn1	-0.963664	1.23488	2.80953	0.0937056	0.944131
Utp23	0.396359	4.96061	2.80785	0.0938042	0.944131
Ivl	-2.33465	-1.98345	2.80691	0.0938593	0.944131
Morc4	0.603588	6.73112	2.80681	0.093865	0.944131
Prdx4	0.417539	5.50551	2.80444	0.0940035	0.944131
Srgn	0.429653	6.58408	2.80407	0.0940256	0.944131
Tac1	2.7425	-3.09219	2.80332	0.0940696	0.944131
Slc4a2	-0.385977	7.40829	2.80023	0.0942507	0.944131
Ptprcap	0.870523	2.26976	2.79974	0.0942798	0.944131
Ptrh2	0.380989	5.9321	2.79847	0.0943541	0.944131
Mipol1	0.705252	2.95858	2.79845	0.0943557	0.944131
Syndig1	-2.28986	-2.87705	2.79834	0.0943622	0.944131
Spatc1	2.73376	-3.15577	2.79807	0.0943779	0.944131
Npy5r	-1.60458	-2.68581	2.795	0.094559	0.944131
Sdr16c6	-1.88381	-2.44019	2.79419	0.0946066	0.944131
Armcx4	-0.619794	3.38422	2.79061	0.0948181	0.944131
Tmem255a	-0.901632	1.47183	2.78956	0.0948803	0.944131
Pgbd5	1.57093	0.328498	2.78738	0.0950092	0.944131
Sptbn2	-0.665647	5.27105	2.78628	0.0950745	0.944131
Lrrc55	-1.0654	0.250713	2.78409	0.0952049	0.944131
Lsm14b	0.412425	6.87861	2.78388	0.0952171	0.944131
Adamtsl3	-0.903686	1.83252	2.78349	0.0952403	0.944131
Rala	0.355528	6.6728	2.78323	0.0952556	0.944131
Gareml	-1.21541	-1.01963	2.78206	0.0953256	0.944131
Angptl1	-1.71588	1.23009	2.77957	0.0954735	0.944131
Psma4	0.373324	7.3712	2.77926	0.0954921	0.944131
Gm4827	1.4169	-1.67303	2.77769	0.0955857	0.944131
Rps27	0.760758	2.32912	2.77697	0.0956292	0.944131
Ppp1r11	0.377539	6.01757	2.77469	0.0957654	0.944131
Psmb10	0.499552	6.79417	2.77414	0.0957981	0.944131
Tmppe	0.476797	5.22252	2.77255	0.0958933	0.944131
Medag	-0.670406	3.94561	2.77058	0.0960117	0.944131
Trappc4	0.378741	5.92779	2.76907	0.096102	0.944131
Nmrk2	-1.84718	-0.970167	2.76854	0.0961338	0.944131
1810053B23Rik	2.31141	-2.98168	2.76806	0.0961624	0.944131
Tmem243	0.428568	5.18733	2.76684	0.0962363	0.944131
Swi5	0.361947	7.38785	2.76626	0.0962707	0.944131
Cflar	0.459237	7.25892	2.76607	0.0962822	0.944131
Mir7069	1.64776	-0.436806	2.76538	0.0963238	0.944131
Camk2a	-1.29996	1.72453	2.7646	0.0963708	0.944131
Rpl3l	-1.66368	1.17209	2.76224	0.0965129	0.944131
Jph2	-0.839292	3.48033	2.7618	0.0965398	0.944131
D630024D03Rik	-1.40114	-1.69395	2.76133	0.0965676	0.944131
Ampd1	-1.6951	2.16097	2.76018	0.0966372	0.944131
Ablim2	-1.42908	0.405928	2.75968	0.0966673	0.944131
Lrrc10	-1.38058	-2.01272	2.75721	0.0968169	0.944131
Psmb4	0.408963	7.73666	2.75673	0.0968459	0.944131
Bcl2l1	0.381032	7.84235	2.75632	0.0968708	0.944131
Fam132b	-0.622523	3.85613	2.75505	0.0969479	0.944131
Eif1ax	0.366388	5.67363	2.75447	0.0969828	0.944131
Cmtr2	0.497246	4.24671	2.75437	0.0969891	0.944131
Hpgd	-1.14538	0.417788	2.75317	0.0970619	0.944131
Sub1	0.395726	7.29581	2.75263	0.0970948	0.944131
Erich3	-1.7242	-2.40358	2.75188	0.0971401	0.944131
Cma1	-0.910148	2.28183	2.7508	0.097206	0.944131
Serpina5	-1.72312	-2.33255	2.75039	0.0972305	0.944131
Dbndd1	1.54864	-1.94488	2.74933	0.0972951	0.944131
Moxd1	-1.08481	4.66326	2.74921	0.0973022	0.944131
Ak7	1.28331	-1.36695	2.7459	0.0975041	0.944131
Vcan	-0.465733	5.08939	2.74571	0.0975155	0.944131
Cdh24	-0.583535	4.32622	2.74527	0.0975428	0.944131
Hint2	0.65529	3.61363	2.74514	0.0975503	0.944131
Fbn2	-0.837289	3.06835	2.74442	0.0975944	0.944131
Nfya	0.349847	6.62711	2.74279	0.0976942	0.944131
Asnsd1	0.338724	6.67636	2.74261	0.0977051	0.944131
Polr2k	0.93932	1.94084	2.74085	0.0978128	0.944131
Wbp5	0.384461	7.4511	2.74049	0.0978348	0.944131
Tmem255b	-1.33364	-1.28317	2.73763	0.0980101	0.944131
Synm	-1.34313	3.26746	2.73675	0.0980639	0.944131
A530046M15Rik	-1.39826	-1.69483	2.73652	0.0980779	0.944131
Snx32	-0.970234	0.807418	2.73645	0.0980824	0.944131
Myl6	0.51844	8.719	2.736	0.0981098	0.944131
Rps11	0.424945	9.2019	2.73359	0.0982584	0.944131
Btn1a1	-0.730021	2.85554	2.73294	0.098298	0.944131
Rhbdf1	-0.399957	6.62299	2.7323	0.0983376	0.944131
4930404I05Rik	2.76289	-3.21889	2.73203	0.0983544	0.944131
Gm7102	2.76289	-3.21889	2.73203	0.0983544	0.944131
Ccdc42b	2.76289	-3.21889	2.73203	0.0983544	0.944131
4930546K05Rik	2.76289	-3.21917	2.73203	0.0983545	0.944131
Ecel1	2.76293	-3.2837	2.73168	0.0983755	0.944131
Cyp4a12a	2.76293	-3.2837	2.73168	0.0983755	0.944131
4930483O08Rik	2.76293	-3.2837	2.73168	0.0983755	0.944131
Gm10684	2.76293	-3.2837	2.73168	0.0983755	0.944131
Gm10865	2.76293	-3.28564	2.73167	0.0983761	0.944131
Gm8439	2.76293	-3.28564	2.73167	0.0983761	0.944131
Try5	2.76293	-3.28564	2.73167	0.0983761	0.944131
9230105E05Rik	2.76296	-3.35537	2.73131	0.0983985	0.944131
Mir1983	2.76296	-3.35537	2.73131	0.0983985	0.944131
Crisp3	2.76296	-3.35537	2.73131	0.0983985	0.944131
Rax	2.76296	-3.35537	2.73131	0.0983985	0.944131
C730002L08Rik	2.76296	-3.35537	2.73131	0.0983985	0.944131
Mnx1	2.76296	-3.35537	2.73131	0.0983985	0.944131
Mir93	2.76296	-3.35537	2.73131	0.0983985	0.944131
Nlrp4e	2.76296	-3.35537	2.73131	0.0983985	0.944131
Neu2	-1.06304	0.210011	2.73006	0.0984754	0.944131
Mrps22	0.481092	4.34841	2.72645	0.0986987	0.944131
Cd2	0.874426	2.5877	2.72633	0.0987057	0.944131
Mfap5	-0.85305	3.94306	2.72631	0.0987069	0.944131
Rpl14	0.386873	7.7127	2.72403	0.0988482	0.944131
Bmp8a	-1.66583	-2.16418	2.72327	0.0988954	0.944131
Exosc6	0.531774	4.01619	2.72091	0.0990415	0.944131
Mir7089	-3.11893	-3.09351	2.71981	0.0991098	0.944131
Nccrp1	-1.59531	-0.623854	2.71654	0.0993129	0.944131
Elavl2	0.849898	1.41328	2.71653	0.0993135	0.944131
Tceb2	0.457324	6.36644	2.71426	0.0994551	0.944131
Opcml	-1.5561	-2.2001	2.71118	0.099647	0.944131
Marveld1	-0.374004	6.19203	2.71091	0.0996641	0.944131
Hpca	2.74667	-3.21834	2.71064	0.0996808	0.944131
Hes2	2.74667	-3.21848	2.71064	0.0996809	0.944131
Pkd1	-0.363928	6.63829	2.71027	0.0997043	0.944131
Mir3074-1	2.74669	-3.28674	2.71026	0.0997047	0.944131
Mir1945	2.74669	-3.28674	2.71026	0.0997047	0.944131
Opn5	2.74669	-3.28674	2.71026	0.0997047	0.944131
Gm14391	2.74669	-3.28674	2.71026	0.0997047	0.944131
Gm6710	2.74669	-3.28674	2.71026	0.0997047	0.944131
Bcl2l10	2.74669	-3.28688	2.71026	0.0997047	0.944131
Glipr1l1	2.74671	-3.35663	2.70988	0.0997287	0.944131
Mir6936	2.74671	-3.35663	2.70988	0.0997287	0.944131
2700070H01Rik	2.74671	-3.35663	2.70988	0.0997287	0.944131
Mir7648	2.74671	-3.35663	2.70988	0.0997287	0.944131
Trp53tg5	2.74671	-3.35663	2.70988	0.0997287	0.944131
Zkscan16	2.74671	-3.35663	2.70988	0.0997287	0.944131
Cldn13	2.74671	-3.35663	2.70988	0.0997287	0.944131
4933411G11Rik	2.74671	-3.35663	2.70988	0.0997287	0.944131
Dlx6os1	2.74671	-3.35663	2.70988	0.0997287	0.944131
Hyal6	2.74671	-3.35663	2.70988	0.0997287	0.944131
Gm7244	2.74671	-3.35663	2.70988	0.0997287	0.944131
Foxb1	2.74671	-3.35663	2.70988	0.0997287	0.944131
Arl6ip1	0.360001	7.44306	2.70955	0.0997491	0.944131
Mgat3	-0.71378	7.53645	2.70952	0.0997509	0.944131
Elovl2	2.73457	-3.15563	2.70938	0.0997595	0.944131
Arrb1	-0.388797	5.74163	2.7081	0.09984	0.944131
Zc3h15	0.347475	6.73336	2.70725	0.099893	0.944131
Csf1	-0.421143	6.85482	2.70691	0.0999141	0.944131
Agap1	0.532001	7.13376	2.70623	0.0999569	0.944131
Uqcr10	0.421823	6.47082	2.70613	0.099963	0.944131
Zfp2	-1.40502	-1.27751	2.70254	0.100189	0.944131
Tcirg1	-0.354701	7.45403	2.70163	0.100246	0.944131
6030419C18Rik	-0.733669	2.7964	2.70131	0.100266	0.944131
Ifi47	0.56962	7.27578	2.70078	0.100299	0.944131
Tln2	-0.494561	5.3434	2.69993	0.100353	0.944131
Emg1	0.361301	6.67225	2.69835	0.100452	0.944131
Rpl18a	0.382892	8.0681	2.69708	0.100532	0.944131
Unc5c	-1.08833	0.131815	2.69508	0.100659	0.944131
Adm	-0.805436	2.11037	2.6948	0.100676	0.944131
Slc1a6	2.7347	-3.21927	2.69473	0.100681	0.944131
BC089491	2.7347	-3.28588	2.69434	0.100705	0.944131
Abhd16b	2.7347	-3.28768	2.69433	0.100706	0.944131
4930413F20Rik	2.7347	-3.28782	2.69433	0.100706	0.944131
Tgfbr2	-0.431024	8.74604	2.69402	0.100725	0.944131
2410141K09Rik	2.73471	-3.35757	2.69393	0.100731	0.944131
4930527F14Rik	2.73471	-3.35757	2.69393	0.100731	0.944131
4930440I19Rik	2.73471	-3.35757	2.69393	0.100731	0.944131
Pcsk2os1	2.73471	-3.35757	2.69393	0.100731	0.944131
Gm9731	2.73471	-3.35757	2.69393	0.100731	0.944131
Nxnl1	2.73471	-3.35757	2.69393	0.100731	0.944131
Scarletltr	2.73471	-3.35757	2.69393	0.100731	0.944131
Otud6a	2.73471	-3.35757	2.69393	0.100731	0.944131
Rps23	0.844734	2.29513	2.69259	0.100816	0.944131
Vmn1r43	2.73054	-3.22136	2.68951	0.101011	0.944131
Ccin	2.73054	-3.2215	2.68951	0.101011	0.944131
Zscan10	2.73054	-3.22164	2.68951	0.101011	0.944131
Eif3i	0.366426	7.29585	2.68924	0.101028	0.944131
Mir145	2.73054	-3.28618	2.68913	0.101035	0.944131
Nwd2	2.73054	-3.28618	2.68913	0.101035	0.944131
LOC102633035	2.73054	-3.28618	2.68913	0.101035	0.944131
Mir18	2.73054	-3.28798	2.68912	0.101036	0.944131
Odf1	2.73054	-3.28813	2.68912	0.101036	0.944131
Cdh20	2.73054	-3.35788	2.68872	0.101061	0.944131
D030045P18Rik	2.73054	-3.35788	2.68872	0.101061	0.944131
Tacr2	2.73054	-3.35788	2.68872	0.101061	0.944131
Olfr775	2.73054	-3.35788	2.68872	0.101061	0.944131
Gm11762	2.73054	-3.35788	2.68872	0.101061	0.944131
Trpc7	2.73054	-3.35788	2.68872	0.101061	0.944131
Gm10845	2.73054	-3.35788	2.68872	0.101061	0.944131
Vmn2r111	2.73054	-3.35788	2.68872	0.101061	0.944131
Esp6	2.73054	-3.35788	2.68872	0.101061	0.944131
Mir133a-1	2.73054	-3.35788	2.68872	0.101061	0.944131
Cplx4	2.73054	-3.35788	2.68872	0.101061	0.944131
Mir1955	2.73054	-3.35788	2.68872	0.101061	0.944131
4921508D12Rik	2.73054	-3.35788	2.68872	0.101061	0.944131
Mir6400	2.73054	-3.35788	2.68872	0.101061	0.944131
Ugt2b35	2.73054	-3.35788	2.68872	0.101061	0.944131
Svop	2.73054	-3.35788	2.68872	0.101061	0.944131
9430041J12Rik	2.73054	-3.35788	2.68872	0.101061	0.944131
Otog	2.73054	-3.35788	2.68872	0.101061	0.944131
Muc6	2.73054	-3.35788	2.68872	0.101061	0.944131
Snord111	2.73054	-3.35788	2.68872	0.101061	0.944131
Brinp3	-2.10897	-2.51659	2.68748	0.101139	0.944131
Zfp692	-0.515716	4.31766	2.68682	0.101182	0.944131
Prr33	-2.20036	0.0489433	2.68637	0.10121	0.944131
Mir7035	-1.5581	-2.04962	2.68446	0.101331	0.944131
Tpsb2	-1.07617	1.63129	2.68162	0.101513	0.944131
Slc23a1	2.76773	-2.20597	2.67901	0.101679	0.944131
Il12b	1.11962	0.510384	2.67639	0.101847	0.944131
Gm5607	2.71863	-3.2205	2.67381	0.102012	0.944131
Lrrc38	-2.15182	-2.2693	2.67367	0.10202	0.944131
Mir6908	2.71861	-3.28906	2.67339	0.102039	0.944131
4930539N22Rik	2.71861	-3.28906	2.67339	0.102039	0.944131
Vrtn	2.7186	-3.35882	2.67297	0.102065	0.944131
4930557J02Rik	2.7186	-3.35882	2.67297	0.102065	0.944131
4930519G04Rik	2.7186	-3.35882	2.67297	0.102065	0.944131
Gm8579	2.7186	-3.35882	2.67297	0.102065	0.944131
Rnf148	2.7186	-3.35882	2.67297	0.102065	0.944131
Mug1	2.7186	-3.35882	2.67297	0.102065	0.944131
A230073K19Rik	2.7186	-3.35882	2.67297	0.102065	0.944131
Ccdc83	2.7186	-3.35882	2.67297	0.102065	0.944131
Impg1	2.7186	-3.35882	2.67297	0.102065	0.944131
Cdr2	0.43002	4.74433	2.67269	0.102084	0.944131
Dlgap2	-1.71191	-2.55816	2.67124	0.102177	0.944131
Col4a6	-2.28003	-2.72956	2.66957	0.102284	0.944131
Timm8a2	1.61597	-2.50721	2.66848	0.102354	0.944131
Pde10a	-0.968572	0.577153	2.66847	0.102355	0.944131
Chac1	0.498679	4.17239	2.66791	0.10239	0.944131
Npy2r	-2.0809	-2.877	2.66714	0.10244	0.944131
Slc22a4	-0.458558	4.7594	2.66702	0.102448	0.944131
Atp5f1	0.367591	7.84784	2.66521	0.102564	0.944131
Lars2	0.533077	9.45396	2.66393	0.102647	0.944131
[truncated: 17,482 more rows]
