# Supplementary material for: TMPRSS11B promotes an acidified microenvironment and immune suppression in squamous lung cancer
Source: EMBO Rep. 2025 Nov 10;26(24):6346–79. doi: 10.1038/s44319-025-00631-1 (PMC12714794; doi:10.1038/s44319-025-00631-1)
Supplement: Supplementary file 16 — Figure EV4 Source Data [file 44319_2025_631_MOESM16_ESM.zip]

Archive with 6 entries (4 files):
- Figure EV4/
- Figure EV4/EV4A-B/
- Figure EV4/EV4A-B/Hillock and Mucinous gene signatures.xlsx
- __MACOSX/Figure EV4/EV4A-B/._Hillock and Mucinous gene signatures.xlsx
- Figure EV4/EV4A-B/Read Me.rtf
- __MACOSX/Figure EV4/EV4A-B/._Read Me.rtf
