# Supplementary material for: TMPRSS11B promotes an acidified microenvironment and immune suppression in squamous lung cancer
Source: EMBO Rep. 2025 Nov 10;26(24):6346–79. doi: 10.1038/s44319-025-00631-1 (PMC12714794; doi:10.1038/s44319-025-00631-1)
Supplement: Supplementary file 16 — Figure EV4 Source Data [file 44319_2025_631_MOESM16_ESM.zip › Figure EV4/EV4A-B/Hillock and Mucinous gene signatures.xlsx]

## Sheet: Gene Scores
Mouse_Hillock		Mouse_Basal		Mouse_Mucinous
2200002D01Rik		Aqp3		2210407C18Rik
2300002M23Rik		Icam1		2210415F13Rik
Adh7		Krt17		Gkn1
Ahnak		Krt5		Duoxa2
Alcam		Krt15		Krt20
Alox12e		Sfn		Sult1d1
Alox15		Perp		Tm4sf4
Anxa1		Fxyd3		Duox2
Anxa2		Sdc1		Mcpt2
Anxa3		Gstm2		Ambp
Aqp5		F3		Cyp2c65
Calml3		Epas1		Tff3
Capg		Abi3bp		Sult1c2
Cav1		Adh7		Tff1
Cd44		Id1		Mcpt1
Ces1d		Upk1b		Muc3
Ces1h		Hspa1a		Pnliprp2
Clca3b		Dapl1		Acsm3
Cldn3		Hspb1		Anxa13
Clic3		Zfp296		Ano7
Cwh43		Dcn		2210023G05Rik
Ecm1		Rplp0		Tmem45b
Esd		Fam107b		Spink4
Fam129b		Tacstd2		Avil
Ffar4		Rpl13		Ces2
Foxq1		Sat1		Gm6236
Gabrp		Sult1d1		C130090K23Rik
Gprc5a		Hpgd		1190003M12Rik
Gsta4		S100a14		Igk-C
Kctd14		Rps18		Slc9a2
Krt13		Emp1		LOC100047070
Krt15		Sgk1		Pcdh24
Krt19		Gsta4		Gcnt3
Krt4		Rps4x		Mup20
Krt7		Rps5		Rgs17
Lgals3		Oat		Prl2c3
Lmo7		Rps8		Mup2
Ltf		S100a16		Prap1
Ly6g6c		Phlda3		Vtcn1
Ly6g6e		Dusp1		Smpd3
Mal		Crlf1		Cyp3a13
Mall		Sh3bgrl3		2310042E22Rik
Mfge8		Rps2		Sult1b1
Muc4		Junb		Rep15
Pdlim1		Pcolce		Otop3
Pdlim2		Cotl1		Slc9a4
Pdzk1ip1		Sord		Gsta1
Pllp		Igfbp7		Fut9
Pmm1		Rpl8		AU018778
Pmp22		Rpl4		Lgals2
Porcn				Prss32
Ppap2c				Myo1a
Ptgr1				Gm10881
Ptgs2				Ighvq52.3.8
S100a14				Rbp2
S100a6				Dpcr1
S100g				Pklr
Serpinb2				Bco2
Socs2				Fam23a
St3gal4				Scin
Tacstd2				Oasl1
Tspo				Gm10883
Ttc36				Gata5
Upk1b				Btnl5
Upk3bl				Styk1
				Gm10639
				Cyp2d34
				Ctse
				Bace2
				Akr1b7
				C4bp
				A330021E22Rik
				Onecut2
				BC030870
				Kcnn4
				Igk
				Aspa
				Fcgbp
				Slc28a3
				Syt16
				Gm14446
				Il1a
				Gpr55
				Capn13
				Ephx2
				Ret
				Gm10880
				Ces6
				Sh3gl2
				Hnf4g
				Car9
				Gsta2
				Bglap2
				Arl14
				2510049J12Rik
				Atp10b
				Ripply3
				Galnt6
				Gm1502
				Gm6329
				Hhip
				Cyp2j6
				Xkr9
				2210404O07Rik
				Enpp3
				Tspan6
				Ugt2a3
				Ivl
				Mmp28
				Igk-V4
				Gm459
				Smoc1
				2200002K05Rik
				Suox
				Gm4966
				F5
				Entpd8
				Atp8a2
				Pla2g10
				Clcn2
				Egfr
				9130404H23Rik
				Gpr64
				Naip1
				Scamp5
				Aim2
				Lgals12
				Cldn23
				Ankdd1b
				Irf7
				Slc45a3
				Kif5c
				Wdr72
				Tmem45a
				Il22ra1
				Phex
				Ephx4
				Fusip1
				2210019I11Rik
				Lpar1
				Odf2l
				Coro2a
				Ptprh
				Cnnm4
				Tcf23
				9930023K05Rik
				Gmds
				Car2
				Omp
				Pax9
				Fam84a
				Slc27a6
				Vstm2b
				Galnt4
				Nr1i2
				BC030476
				Mgat4a
				Nt5c1a
				Stxbp5l
				Pgm1
				Tmem195
				Lrrc31
				9130017N09Rik
				Ptprr
				Igk-V33
				Loxl4
				Fa2h
				Pdzk1ip1
				Pate4
				Adcy2
				Slc10a2
				Garnl4
				Bglap1
				Pmaip1
				LOC544903
				Cdh17
				Rnasel
				Abcc8
				Ablim1
				Adamts15
				Me2
				Ccl9
				Mfsd4
				2310046K01Rik
				Lrrc66
				Mmp23
				Gch1
				BC064078
				Cd300ld
				Cnksr2
				Elf3
				F13a1
				Fut4
				Nipal2
				Grit
				Rpp25
				Fmn1
				Fam83f
				Ephb2
				Gdpd3
				Il1rn
				Dusp10
				Ralgps2
				Zfpm1
				Tnik
				2010001M09Rik
				Serpinb1a
				Ifi202b
				Fam101b
				Stc2
				Galnt12
				Ccl28
				Mupcdh
				Nr1h4
				Palld
				Steap2
				Igk-V28
				Abhd3
				Tmem30b
				Lpar5
				Slc12a8
				Eps8
				Adm
				Slc35f2
				Kctd12b
				Noxa1
				A330041D05Rik
				B4galnt3
				Mep1b
				Unc5b
				Gpd2
				Nt5c3
				Zbtb7c
				Spats2l
				Pdx1
				Cpd
				Fhl1
				Ptprt
				Slitrk6
				Nostrin
				Bdh1
				Mup4
				Rnd3
				Steap1
				Ccdc116
				Gpd1l
				Padi1
				Cyp2d10
				Blnk
				Plscr1
				Wnt11
				Ehhadh
				Ppif
				S100b
				Fzd5
				Prg2
				Oaf
				Rhbdl2
				EG545391
				Arhgef3
				Mboat1
				Sh3kbp1
				Fam46a
				Pou2af1
				Lrrc32
				Igf1
				Jakmip1
				Cidea
				Panx1
				Ltbp1
				Shc2
				Sc5d
				Clca5
				Hsh2d
				Odz1
				Slc5a9
				Mall
				P2rx4
				Arhgap27
				Gm14137
				Gm10371
				Heph
				Tirap
				Lgals9
				Acer2
				Fgf7
				Rhoc
				Pzp
				Btc
				Rarres2
				Epb4.1l4b
				Meis2
				P2ry1
				Tbc1d1
				Efhd2
				A4galt
				Kcnu1
				Rsad1
				Tpm2
				Nbl1
				Duox1
				Ptger4
				Gm5934
				Kcnk10
				2010001M06Rik
				Mcc
				Ppp2r5b
				Ksr1
				Cmpk1
				Mansc1
				Fmo5
				Clrn3
				Kcng3
				Cacna2d1
				Ceacam1
				Mup21
				Arhgef16
				Ebp
				Npy1r
				Gm8250
				Slc39a4
				Sema4b
				2310038E17Rik
				Ptpre
				Dlgap1
				Leng9
				2010012O05Rik
				Cyp2j9
				Slc35a1
				Sh3bgrl2
				Galnt10
				Mup5
				Samd8
				Gk5
				Mfsd9
				Apol7a
				Kcnj11
				Adcy8
				Tmem51
				Cfh
				Mical3
				Shf
				Mtmr10
				Tdrd7
				Plekha7
				Mmp15
				Galm
				Ceacam2
				Tnfsf4
				Vopp1
				Tmprss3
				Efcab5
				Uap1
				Cox17
				Pcdh1
				Stk25
				Ippk
				Prl2c1
				Upp1
				Sytl4
				Mup3
				Slc35a3
				4930523C07Rik
				Steap3
				Xk
				Pttg1ip
				Onecut3
				Ankrd50
				Acot11
				Agfg2
				2010003K11Rik
				Tpcn1
				Fam20b
				Pmm2
				Hivep3
				Mfn2
				Cadm2
				Sox21
				Hpcal4
				Enox2
				Utp3
				Lcorl
				Cpvl
				Mtap4
				Rab11fip4
				Slc7a9
				Icosl
				Ipmk
				Slc44a1
				2010002M12Rik
				Gypc
				Clca3
				Anxa10
				Dmbt1
				Agr2
				Pigr
				Fam3b
				Gm3336
				Gm1409
				Lgr4
				Prl2c2
				Igh-6
				Igk-V1
				LOC676201
				Muc13
				BC016579
				Tm4sf5
				Mst1r
				Bche
				Igh
				Ms4a8a
				Rgs13
				Fer1l4
				Vnn1
				Papss2
				Ccl11
				Adamdec1
				Dgat2
				Shh
				Atp2c2
				Hpgd
				Galnt7
				1810007E14Rik
				Myo15b
				1700021K10Rik
				2310006M14Rik
				Cxcl12
				Fstl4
				Ddx60
				Ikzf2
				Thop1
				Chn2
				Ifitm1
				Mmp2
				Mgst3
				Pak1
				Lama2
				Ttc39a
				Slc36a2
				Ethe1
				LOC435333
				Ntrk2
				Tesc
				Ppap2a
				Pmm1
				Cpxm1
				Tnfaip3
				Clca2
				Cyp7b1
				Pear1
				Vps37b
				Serpinb1b
				Pof1b
				Fut8
				Oas1a
				Irf4
				Il1rl1
				Nipsnap3a
				Bdkrb1
				Mlph
				Acp5
				Rdh10
				Fblim1
				Ccdc109a
				Reg3b
				Crip1
				Ythdc2
				Pde8a
				Podn
				Il1rl2
				Scn8a
				Rgs2
				Lax1
				Dkk3
				Bmper
				Crim1
				Itpk1
				Sox17
				0610010O12Rik
				Lbh
				Slc6a9
				Pctk3
				Hsd17b6
				Cant1
				Phyh
				Prkca
				Fam40b
				Bok
				Ppargc1b
				Igsf10
				Cmtm7
				Lims2
				Gdf10
				2200002D01Rik
				Zdhhc13
				Ntn1
				Grk6
				Rtn4ip1
				Lamc3
				Cisd1
				Ctla4
				Nadk
				Scamp2
				Ammecr1
				Zc3h12a
				Sept5
				Rasa2
				Asb13
				Cdc2l1
				Mfhas1
				6530413G14Rik
				Sema3f
				Gsr
				Stim2
				Adora2a
				Tff2
				Ern2
				Igk-V38
				Lgals4
				Oit1
				Gm1524
				Eps8l3
				Lrrc26
				Tnip3
				Igl-C2
				Il18
				Gpa33
				Lrig3
				Saa3
				Tnfrsf11b
				Slfn4
				Rhpn2
				Igdcc4
				Hmcn1
				Lad1
				Nfkbiz
				Pls1
				Lypd6
				Abcc3
				Klf4
				Gm4770
				Batf2
				Wfdc1
				Stxbp6
				1700040N02Rik
				Slc44a4
				Cyp27a1
				Plk3
				Zdhhc2
				Wnt4
				Elovl6
				Oasl2
				Gale
				Khdc1b
				Car13
				Il1f6
				Kcnk6
				Pltp
				Plcb1
				Nbeal2
				Cd300lb
				Lrrc8b
				Lpcat4
				Serping1
				Mllt3
				Cdon
				2810432L12Rik
				Ovol2
				Foxa1
				Gm9907
				Ptprd
				Hmgcl
				Ly96
				Cyp2j12
				Endod1
				Ier3
				P2rx7
				Irf6
				Zbtb8a
				Drr1
				Tlr3
				Mal
				Letm1
				Loxl1
				Sdhd
				Slc22a21
				Rras2
				Wdr51b
				Metrnl
				Igkv6-25
				Plac8
				AA467197
				Vsig1
				Gm189
				Iyd
				Fxyd3
				Mettl7b
				Sgms2
				LOC629446
				Tm6sf2
				Atf3
				Efemp1
				Dpep1
				Zdhhc15
				Cdk6
				9130008F23Rik
				Slc28a2
				C3ar1
				Sema7a
				Perp
				Slc39a11
				Tmtc1
				C130074G19Rik
				Tmtc2
				2310002J15Rik
				Aldh1a1
				Gss
				Gpr39
				Frk
				6330406I15Rik
				Samd12
				L1cam
				Chsy3
				Capn5
				Cox5b
				Tmem63a
				Cfp
				Cdc25a
				Mvp
				Lysmd2
				Gsta4
				Cxadr
				Slc9a3
				Cacna1d
				Slc35d2
				Ssu72
				Sod3
				Atg4d
				Tmem178
				Sipa1l1
				Lrrc20
				9130204K15Rik
				Vwa5a
				Il28ra
				Itgb8
				Igf2
				Igl-V2
				Psca
				Bcas1
				Igj
				LOC641089
				Khdc1a
				Prl2c5
				Aqp3
				Igkv1-135
				Il7r
				Cftr
				Igl-V1
				Sprr2b
				Oas2
				BC023202
				2310014F07Rik
				Msr1
				Dhcr24
				Sh2d7
				Tmem71
				Tspan15
				Rnf128
				Reg1
				Mpzl3
				Slc22a18
				Neurl3
				Tor3a
				Ptgr1
				Myh11
				Ccr1
				Gipc2
				Alas2
				Srgn
				Ddef2
				Cib1
				Rftn1
				Shisa2
				Pla2g4a
				Pqlc3
				Tjp3
				Cox5a
				Olfml1
				Serinc2
				Bag1
				Ltb
				Mctp1
				5730508B09Rik
				Ggh
				Ssfa2
				Casp7
				1110032E23Rik
				Pcdh7
				Spire1
				Krt8
				Zfand2a
				Kbtbd10
				Chpt1
				Cbara1
				Mamld1
				Fxyd1
				Stx12
				BC057079
				Flnb
				Rps6ka1
				Myo1d
				1810014F10Rik
				Tspan3
				Mid2
				Oxr1
				1110032A04Rik
				Gm10879
				Paqr5
				Anxa8
				Muc5ac
				Dock11
				Ikbke
				Cdc42ep5
				Spdef
				Mboat2
				2610035D17Rik
				Efna5
				Arap2
				Edn1
				Adam28
				Itgam
				Fmnl2
				Gpx3
				Aqp4
				Hr
				2010109I03Rik
				AB124611
				Sulf1
				Slfn2
				Csf1
				B3gnt3
				Pgap1
				Crybg3
				Ttc22
				Acnat2
				Cd5l
				Sh3bgrl3
				Eepd1
				Slco4a1
				Tbx2
				Hebp2
				Khdrbs3
				Gm8443
				Mettl9
				Muc5b
				Dpt
				Serpina3g
				Ugt2b35
				Tnf
				Rab27b
				Grtp1
				Spire2
				Qsox1
				Fgl2
				Slc17a9
				Ihh
				Nox4
				Dll1
				Krt5
				Trim6
				Slc16a9
				Lima1
				Klrg1
				Saa1
				C8b
				Sprr2a
				Cd79a
				Mogat2
				Gjb1
				Serpina3h
				Tmem117
				A430107O13Rik
				Ckb
				B930041F14Rik
				Krt19
				Tm4sf1
				Kcnq1
				Lpcat2
				8430416G17Rik
				Nccrp1
				Cgref1
				Lgals3bp
				Lipn
				Sc4mol
				Sulf2
				Scube2
				Capn8
				Lypd6b
				Pamr1
				Sult1a1
				Tmem54
				Serpina3c
				Gm10590
				D130037M23Rik
				9130230L23Rik
				1700025G04Rik
				Slc22a1
				Cd80
				Galnt3
				4632428N05Rik
				Gldc
				Gm4968
				Gm7367
				S100a4
				Degs2
				Serpina3n
				Adam8
				Steap4
				Rgs1
				Galnt5
				Mia3
				Slc16a10
				Tmprss2
				Lgals1
				Plscr2
				Trem2
				Angptl7
				Dsp
				Tpd52l1
				Tnni2
				Rassf6
				Slc37a2
				F2rl1
				9030425E11Rik
				Padi2
				Tmed3
				Colec12
				St14
				Hn1
				Prom1
				Dnase1l1
				Tspan1
				Lmo4
				Hyal1
				C1qb
				Ctsl
				4930528J11Rik
				9530008L14Rik
				Cd97
				Mrpl20
				LOC676175
				Cyp4b1
				Mela
				C77370
				Col3a1
				Plat
				Col1a2
				Btn3a3
				Adap1
				Npl
				Stom
				Cpeb1
				Vaultrc5
				Gal3st1
				Rhof
				Gm5571
				Syt8
				Glp1r
				Trpm5
				Lrmp
				Plaur
				Pglyrp1
				Gsto1
				IghmAC38.205.12
				D17H6S56E-5
				Anks4b
				Tnfsf18
				Mfge8
				Epsti1
				Arfgap3
				Atp8b1
				1100001E04Rik
				Fam83b
				Tmem220
				LOC100046350
				Iqgap2
				Slc7a11
				Ifi27l2b
				Hba-a1
				LOC668231
				Aim1
				Gsn
				Slc7a8
				Cblc
				Tmc7
				Ltbp2
				Nsg1
				Golph3l
				LOC634100
				LOC100046496
				Cxcl5
				Tsku
				Hgfac
				Sytl2
				Fam110c
				B4galt5
				Hgf
				Myl9
				Nfe2l3
				Igl-C3
				Mamdc2
				1810011O10Rik
				Scn3b
				Il1b
				4930422I22Rik
				Hepacam2
				Slc2a1
				D8Ertd82e
				Prr13
				Mgst2
				Gm14203
				Enpp2
				Eef2k
				Mxd1
				Btnl7
				Trim24
				Fcgr3
				Tnfrsf8
				Tnip1
				Arrb2
				Ccl8
				Gm11428
				Sqle
				C4b
				Porcn
				Ppp1r3d
				Thbd
				Usp18
				Hs3st1
				Prkaa2
				Sh3yl1
				Adamtsl2
				Pcsk5
				Ptprn2
				Glul
				Ptafr
				Tcf21
				Cxcl14
				Apol9a
				Sectm1b
				Gm10877
				Clec12a
				Ccl6
				Ldlr
				AI324046
				Aacs
				Ccr2
				Ifi204
				Ugdh
				Gm5563
				Egln3
				Gna14
				Mmp12
				Capg
				Palmd
				Psapl1
				Gsdmd
				Eml1
				Fcgr2b
				Ms4a6d
				F830116E18Rik
				Hsd17b7
				Tbc1d9
				Fam46b
				Kif21b
				Slc15a3
				Mmp19
				Sfrp1
				Olfr1372-ps1
				Il1r2
				Itga8
				Apobec1
				Ifngr1
				Ppyr1
				Serpina3f
				Ly6d
				Mup1
				Tox
				Slc41a2
				Bcar3
				Csf2rb2
				Ntn4
				Abcc1
				Tspan13
				Tmem125
				Pik3c2g
				Tns4
				Dnajc22
				Lrat
				Mgll
				Cmah
				Itga4
				Ssr4
				Ankrd33b
				Htra4
				Pla2g4c
				Olfm4
				Upk1b
				Bmp2
				Sdcbp2
				Gm5153
				1600029D21Rik
				Serpinb8
				Birc1f
				AI661453
				Sdhb
				Neo1
				Nov
				Cd209c
				C4a
				Mgat3
				Hk3
				Lpxn
				Rab3d
				Itgae
				Reg3g
				Gm1077
				Hvcn1
				Pim1
				Lrrc25
				5730559C18Rik
				4933409K07Rik
				Srd5a1
				Pdgfra
				Dsg2
				Ccrl2
				Sncg
				Unc5cl
				Ugt2b34
				Clec4a1
				Mmrn1
				Chi3l4
				Car5b
				1110017F19Rik
				Pde9a
				Glipr2
				Pparg
				Adra2a
				Fmo1
				Rnf217
				Mfap5
				Ckmt1
				Rcn3
				Mmp7
				Freq
				Calcrl
				Fam171a1
				Pstpip2
				Cxcl13
				Ces1
				Ccnd2
				Ccl17
				1100001G20Rik
				Dennd4a
				Acaa1b
				Sh2d6
				Plekha6
				Cyp51
				Cda
				Fhl2
				Creb3l4
				Plekhg3
				Slc43a3
				Foxq1
				Ms4a4d
				Olfr1383
				Cd52
				Ido1
				Gm4956
				1110050K14Rik
				Clec1a
				Ism1
				Add3
				Aspn
				Tmprss4
				Itgb4
				Gm106
				Plscr4
				Itih5
				Slc25a35
				Ecm1
				Dhrs9
				Ms4a6c
				Il1f9
				S100a6
				Scara3
				Blvrb
				Plch1
				Plce1
				Got1
				Vill
				Btla
				Cldn2
				Mctp2
				BC037703
				Pdgfc
				Tlr13
				Cd163
				C1s
				Pstpip1
				Gkn2
				Gda
				Cmbl
				Ncf4
				Fbln1
				Sec16b
				F7
				Pla2g2d
				Pdcd4
				Vil1
				Socs3
				Myo6
				2210020M01Rik
				Cd274
				Gm14461
				Gla
				Pla2g12b
				C2
				Hsd11b1
				Ttyh2
				Lilrb4
				Gp49a
				Dcn
				Hsd17b2
				Ccl3
				BC025446
				Col5a2
