# Supplementary material for: TMPRSS11B promotes an acidified microenvironment and immune suppression in squamous lung cancer
Source: EMBO Rep. 2025 Nov 10;26(24):6346–79. doi: 10.1038/s44319-025-00631-1 (PMC12714794; doi:10.1038/s44319-025-00631-1)
Supplement: Supplementary file 17 — Figure EV5 Source Data [file 44319_2025_631_MOESM17_ESM.zip]

Archive with 220 entries (211 files):
- Figure EV5/
- Figure EV5/EV5A/
- Figure EV5/EV5B/
- Figure EV5/EV5A/GSEA T11b high LUSC vs LUAD/
- Figure EV5/EV5A/GSEA T11b high LUSC vs T11b low LUSC/
- __MACOSX/Figure EV5/EV5A/._GSEA T11b high LUSC vs T11b low LUSC
- Figure EV5/EV5A/Read Me.rtf
- __MACOSX/Figure EV5/EV5A/._Read Me.rtf
- Figure EV5/EV5B/Read Me.rtf
- __MACOSX/Figure EV5/EV5B/._Read Me.rtf
- Figure EV5/EV5A/GSEA T11b high LUSC vs LUAD/Project_wg_result1731453835/
- __MACOSX/Figure EV5/EV5A/GSEA T11b high LUSC vs LUAD/._Project_wg_result1731453835
- Figure EV5/EV5A/GSEA T11b high LUSC vs LUAD/wg_bar (2).png
- __MACOSX/Figure EV5/EV5A/GSEA T11b high LUSC vs LUAD/._wg_bar (2).png
- Figure EV5/EV5A/GSEA T11b high LUSC vs T11b low LUSC/Project_wg_result1729116948/
- __MACOSX/Figure EV5/EV5A/GSEA T11b high LUSC vs T11b low LUSC/._Project_wg_result1729116948
- Figure EV5/EV5A/GSEA T11b high LUSC vs T11b low LUSC/wg_bar (2).png
- __MACOSX/Figure EV5/EV5A/GSEA T11b high LUSC vs T11b low LUSC/._wg_bar (2).png
- Figure EV5/EV5A/GSEA T11b high LUSC vs T11b low LUSC/wg_bar.svg
- __MACOSX/Figure EV5/EV5A/GSEA T11b high LUSC vs T11b low LUSC/._wg_bar.svg
- Figure EV5/EV5A/GSEA T11b high LUSC vs LUAD/Project_wg_result1731453835/enriched_geneset_wsc_topsets_wg_result1731453835.txt
- __MACOSX/Figure EV5/EV5A/GSEA T11b high LUSC vs LUAD/Project_wg_result1731453835/._enriched_geneset_wsc_topsets_wg_result1731453835.txt
- Figure EV5/EV5A/GSEA T11b high LUSC vs LUAD/Project_wg_result1731453835/enrichment_results_wg_result1731453835.txt
- __MACOSX/Figure EV5/EV5A/GSEA T11b high LUSC vs LUAD/Project_wg_result1731453835/._enrichment_results_wg_result1731453835.txt
- Figure EV5/EV5A/GSEA T11b high LUSC vs LUAD/Project_wg_result1731453835/goslim_summary_wg_result1731453835.png
- __MACOSX/Figure EV5/EV5A/GSEA T11b high LUSC vs LUAD/Project_wg_result1731453835/._goslim_summary_wg_result1731453835.png
- Figure EV5/EV5A/GSEA T11b high LUSC vs LUAD/Project_wg_result1731453835/goslim_summary_wg_result1731453835_bp.txt
- __MACOSX/Figure EV5/EV5A/GSEA T11b high LUSC vs LUAD/Project_wg_result1731453835/._goslim_summary_wg_result1731453835_bp.txt
- Figure EV5/EV5A/GSEA T11b high LUSC vs LUAD/Project_wg_result1731453835/goslim_summary_wg_result1731453835_cc.txt
- __MACOSX/Figure EV5/EV5A/GSEA T11b high LUSC vs LUAD/Project_wg_result1731453835/._goslim_summary_wg_result1731453835_cc.txt
- Figure EV5/EV5A/GSEA T11b high LUSC vs LUAD/Project_wg_result1731453835/goslim_summary_wg_result1731453835_mf.txt
- __MACOSX/Figure EV5/EV5A/GSEA T11b high LUSC vs LUAD/Project_wg_result1731453835/._goslim_summary_wg_result1731453835_mf.txt
- Figure EV5/EV5A/GSEA T11b high LUSC vs LUAD/Project_wg_result1731453835/interestingID_mappingTable_wg_result1731453835.txt
- __MACOSX/Figure EV5/EV5A/GSEA T11b high LUSC vs LUAD/Project_wg_result1731453835/._interestingID_mappingTable_wg_result1731453835.txt
- Figure EV5/EV5A/GSEA T11b high LUSC vs LUAD/Project_wg_result1731453835/interestingID_unmappedList_wg_result1731453835.txt
- __MACOSX/Figure EV5/EV5A/GSEA T11b high LUSC vs LUAD/Project_wg_result1731453835/._interestingID_unmappedList_wg_result1731453835.txt
- Figure EV5/EV5A/GSEA T11b high LUSC vs LUAD/Project_wg_result1731453835/Project_wg_result1731453835_GSEA/
- __MACOSX/Figure EV5/EV5A/GSEA T11b high LUSC vs LUAD/Project_wg_result1731453835/._Project_wg_result1731453835_GSEA
- Figure EV5/EV5A/GSEA T11b high LUSC vs LUAD/Project_wg_result1731453835/Project_wg_result1731453835_GSEA.rnk
- __MACOSX/Figure EV5/EV5A/GSEA T11b high LUSC vs LUAD/Project_wg_result1731453835/._Project_wg_result1731453835_GSEA.rnk
- Figure EV5/EV5A/GSEA T11b high LUSC vs LUAD/Project_wg_result1731453835/Report_wg_result1731453835.html
- __MACOSX/Figure EV5/EV5A/GSEA T11b high LUSC vs LUAD/Project_wg_result1731453835/._Report_wg_result1731453835.html
- Figure EV5/EV5A/GSEA T11b high LUSC vs T11b low LUSC/Project_wg_result1729116948/enriched_geneset_wsc_topsets_wg_result1729116948.txt
- __MACOSX/Figure EV5/EV5A/GSEA T11b high LUSC vs T11b low LUSC/Project_wg_result1729116948/._enriched_geneset_wsc_topsets_wg_result1729116948.txt
- Figure EV5/EV5A/GSEA T11b high LUSC vs T11b low LUSC/Project_wg_result1729116948/enrichment_results_wg_result1729116948.txt
- __MACOSX/Figure EV5/EV5A/GSEA T11b high LUSC vs T11b low LUSC/Project_wg_result1729116948/._enrichment_results_wg_result1729116948.txt
- Figure EV5/EV5A/GSEA T11b high LUSC vs T11b low LUSC/Project_wg_result1729116948/goslim_summary_wg_result1729116948.png
- __MACOSX/Figure EV5/EV5A/GSEA T11b high LUSC vs T11b low LUSC/Project_wg_result1729116948/._goslim_summary_wg_result1729116948.png
- Figure EV5/EV5A/GSEA T11b high LUSC vs T11b low LUSC/Project_wg_result1729116948/goslim_summary_wg_result1729116948_bp.txt
- __MACOSX/Figure EV5/EV5A/GSEA T11b high LUSC vs T11b low LUSC/Project_wg_result1729116948/._goslim_summary_wg_result1729116948_bp.txt
- Figure EV5/EV5A/GSEA T11b high LUSC vs T11b low LUSC/Project_wg_result1729116948/goslim_summary_wg_result1729116948_cc.txt
- __MACOSX/Figure EV5/EV5A/GSEA T11b high LUSC vs T11b low LUSC/Project_wg_result1729116948/._goslim_summary_wg_result1729116948_cc.txt
- Figure EV5/EV5A/GSEA T11b high LUSC vs T11b low LUSC/Project_wg_result1729116948/goslim_summary_wg_result1729116948_mf.txt
- __MACOSX/Figure EV5/EV5A/GSEA T11b high LUSC vs T11b low LUSC/Project_wg_result1729116948/._goslim_summary_wg_result1729116948_mf.txt
- Figure EV5/EV5A/GSEA T11b high LUSC vs T11b low LUSC/Project_wg_result1729116948/interestingID_mappingTable_wg_result1729116948.txt
- __MACOSX/Figure EV5/EV5A/GSEA T11b high LUSC vs T11b low LUSC/Project_wg_result1729116948/._interestingID_mappingTable_wg_result1729116948.txt
- Figure EV5/EV5A/GSEA T11b high LUSC vs T11b low LUSC/Project_wg_result1729116948/interestingID_unmappedList_wg_result1729116948.txt
- __MACOSX/Figure EV5/EV5A/GSEA T11b high LUSC vs T11b low LUSC/Project_wg_result1729116948/._interestingID_unmappedList_wg_result1729116948.txt
- Figure EV5/EV5A/GSEA T11b high LUSC vs T11b low LUSC/Project_wg_result1729116948/Project_wg_result1729116948_GSEA/
- __MACOSX/Figure EV5/EV5A/GSEA T11b high LUSC vs T11b low LUSC/Project_wg_result1729116948/._Project_wg_result1729116948_GSEA
- Figure EV5/EV5A/GSEA T11b high LUSC vs T11b low LUSC/Project_wg_result1729116948/Project_wg_result1729116948_GSEA.rnk
- __MACOSX/Figure EV5/EV5A/GSEA T11b high LUSC vs T11b low LUSC/Project_wg_result1729116948/._Project_wg_result1729116948_GSEA.rnk
- Figure EV5/EV5A/GSEA T11b high LUSC vs T11b low LUSC/Project_wg_result1729116948/Report_wg_result1729116948.html
- __MACOSX/Figure EV5/EV5A/GSEA T11b high LUSC vs T11b low LUSC/Project_wg_result1729116948/._Report_wg_result1729116948.html
- Figure EV5/EV5A/GSEA T11b high LUSC vs LUAD/Project_wg_result1731453835/Project_wg_result1731453835_GSEA/Cd8_ T cell.png
- __MACOSX/Figure EV5/EV5A/GSEA T11b high LUSC vs LUAD/Project_wg_result1731453835/Project_wg_result1731453835_GSEA/._Cd8_ T cell.png
- Figure EV5/EV5A/GSEA T11b high LUSC vs LUAD/Project_wg_result1731453835/Project_wg_result1731453835_GSEA/Cd8_ T cell.svg
- __MACOSX/Figure EV5/EV5A/GSEA T11b high LUSC vs LUAD/Project_wg_result1731453835/Project_wg_result1731453835_GSEA/._Cd8_ T cell.svg
- Figure EV5/EV5A/GSEA T11b high LUSC vs LUAD/Project_wg_result1731453835/Project_wg_result1731453835_GSEA/Dendritic cell.png
- __MACOSX/Figure EV5/EV5A/GSEA T11b high LUSC vs LUAD/Project_wg_result1731453835/Project_wg_result1731453835_GSEA/._Dendritic cell.png
- Figure EV5/EV5A/GSEA T11b high LUSC vs LUAD/Project_wg_result1731453835/Project_wg_result1731453835_GSEA/Dendritic cell.svg
- __MACOSX/Figure EV5/EV5A/GSEA T11b high LUSC vs LUAD/Project_wg_result1731453835/Project_wg_result1731453835_GSEA/._Dendritic cell.svg
- Figure EV5/EV5A/GSEA T11b high LUSC vs LUAD/Project_wg_result1731453835/Project_wg_result1731453835_GSEA/Endothelial cell.png
- __MACOSX/Figure EV5/EV5A/GSEA T11b high LUSC vs LUAD/Project_wg_result1731453835/Project_wg_result1731453835_GSEA/._Endothelial cell.png
- Figure EV5/EV5A/GSEA T11b high LUSC vs LUAD/Project_wg_result1731453835/Project_wg_result1731453835_GSEA/Endothelial cell.svg
- __MACOSX/Figure EV5/EV5A/GSEA T11b high LUSC vs LUAD/Project_wg_result1731453835/Project_wg_result1731453835_GSEA/._Endothelial cell.svg
- Figure EV5/EV5A/GSEA T11b high LUSC vs LUAD/Project_wg_result1731453835/Project_wg_result1731453835_GSEA/Enterocyte.png
- __MACOSX/Figure EV5/EV5A/GSEA T11b high LUSC vs LUAD/Project_wg_result1731453835/Project_wg_result1731453835_GSEA/._Enterocyte.png
- Figure EV5/EV5A/GSEA T11b high LUSC vs LUAD/Project_wg_result1731453835/Project_wg_result1731453835_GSEA/Enterocyte.svg
- __MACOSX/Figure EV5/EV5A/GSEA T11b high LUSC vs LUAD/Project_wg_result1731453835/Project_wg_result1731453835_GSEA/._Enterocyte.svg
- Figure EV5/EV5A/GSEA T11b high LUSC vs LUAD/Project_wg_result1731453835/Project_wg_result1731453835_GSEA/Fasciculata cell.png
- __MACOSX/Figure EV5/EV5A/GSEA T11b high LUSC vs LUAD/Project_wg_result1731453835/Project_wg_result1731453835_GSEA/._Fasciculata cell.png
- Figure EV5/EV5A/GSEA T11b high LUSC vs LUAD/Project_wg_result1731453835/Project_wg_result1731453835_GSEA/Fasciculata cell.svg
- __MACOSX/Figure EV5/EV5A/GSEA T11b high LUSC vs LUAD/Project_wg_result1731453835/Project_wg_result1731453835_GSEA/._Fasciculata cell.svg
- Figure EV5/EV5A/GSEA T11b high LUSC vs LUAD/Project_wg_result1731453835/Project_wg_result1731453835_GSEA/Fetal kidney epithelial cell.png
- __MACOSX/Figure EV5/EV5A/GSEA T11b high LUSC vs LUAD/Project_wg_result1731453835/Project_wg_result1731453835_GSEA/._Fetal kidney epithelial cell.png
- Figure EV5/EV5A/GSEA T11b high LUSC vs LUAD/Project_wg_result1731453835/Project_wg_result1731453835_GSEA/Fetal kidney epithelial cell.svg
- __MACOSX/Figure EV5/EV5A/GSEA T11b high LUSC vs LUAD/Project_wg_result1731453835/Project_wg_result1731453835_GSEA/._Fetal kidney epithelial cell.svg
- Figure EV5/EV5A/GSEA T11b high LUSC vs LUAD/Project_wg_result1731453835/Project_wg_result1731453835_GSEA/Macrophage.png
- __MACOSX/Figure EV5/EV5A/GSEA T11b high LUSC vs LUAD/Project_wg_result1731453835/Project_wg_result1731453835_GSEA/._Macrophage.png
- Figure EV5/EV5A/GSEA T11b high LUSC vs LUAD/Project_wg_result1731453835/Project_wg_result1731453835_GSEA/Macrophage.svg
- __MACOSX/Figure EV5/EV5A/GSEA T11b high LUSC vs LUAD/Project_wg_result1731453835/Project_wg_result1731453835_GSEA/._Macrophage.svg
- Figure EV5/EV5A/GSEA T11b high LUSC vs LUAD/Project_wg_result1731453835/Project_wg_result1731453835_GSEA/Mast cell.png
- __MACOSX/Figure EV5/EV5A/GSEA T11b high LUSC vs LUAD/Project_wg_result1731453835/Project_wg_result1731453835_GSEA/._Mast cell.png
- Figure EV5/EV5A/GSEA T11b high LUSC vs LUAD/Project_wg_result1731453835/Project_wg_result1731453835_GSEA/Mast cell.svg
- __MACOSX/Figure EV5/EV5A/GSEA T11b high LUSC vs LUAD/Project_wg_result1731453835/Project_wg_result1731453835_GSEA/._Mast cell.svg
- Figure EV5/EV5A/GSEA T11b high LUSC vs LUAD/Project_wg_result1731453835/Project_wg_result1731453835_GSEA/Microglial.png
- __MACOSX/Figure EV5/EV5A/GSEA T11b high LUSC vs LUAD/Project_wg_result1731453835/Project_wg_result1731453835_GSEA/._Microglial.png
- Figure EV5/EV5A/GSEA T11b high LUSC vs LUAD/Project_wg_result1731453835/Project_wg_result1731453835_GSEA/Microglial.svg
- __MACOSX/Figure EV5/EV5A/GSEA T11b high LUSC vs LUAD/Project_wg_result1731453835/Project_wg_result1731453835_GSEA/._Microglial.svg
- Figure EV5/EV5A/GSEA T11b high LUSC vs LUAD/Project_wg_result1731453835/Project_wg_result1731453835_GSEA/Monocyte.png
- __MACOSX/Figure EV5/EV5A/GSEA T11b high LUSC vs LUAD/Project_wg_result1731453835/Project_wg_result1731453835_GSEA/._Monocyte.png
- Figure EV5/EV5A/GSEA T11b high LUSC vs LUAD/Project_wg_result1731453835/Project_wg_result1731453835_GSEA/Monocyte.svg
- __MACOSX/Figure EV5/EV5A/GSEA T11b high LUSC vs LUAD/Project_wg_result1731453835/Project_wg_result1731453835_GSEA/._Monocyte.svg
- Figure EV5/EV5A/GSEA T11b high LUSC vs LUAD/Project_wg_result1731453835/Project_wg_result1731453835_GSEA/Myoloid cell.png
- __MACOSX/Figure EV5/EV5A/GSEA T11b high LUSC vs LUAD/Project_wg_result1731453835/Project_wg_result1731453835_GSEA/._Myoloid cell.png
- Figure EV5/EV5A/GSEA T11b high LUSC vs LUAD/Project_wg_result1731453835/Project_wg_result1731453835_GSEA/Myoloid cell.svg
- __MACOSX/Figure EV5/EV5A/GSEA T11b high LUSC vs LUAD/Project_wg_result1731453835/Project_wg_result1731453835_GSEA/._Myoloid cell.svg
- Figure EV5/EV5A/GSEA T11b high LUSC vs LUAD/Project_wg_result1731453835/Project_wg_result1731453835_GSEA/Neutrophil.png
- __MACOSX/Figure EV5/EV5A/GSEA T11b high LUSC vs LUAD/Project_wg_result1731453835/Project_wg_result1731453835_GSEA/._Neutrophil.png
- Figure EV5/EV5A/GSEA T11b high LUSC vs LUAD/Project_wg_result1731453835/Project_wg_result1731453835_GSEA/Neutrophil.svg
- __MACOSX/Figure EV5/EV5A/GSEA T11b high LUSC vs LUAD/Project_wg_result1731453835/Project_wg_result1731453835_GSEA/._Neutrophil.svg
- Figure EV5/EV5A/GSEA T11b high LUSC vs LUAD/Project_wg_result1731453835/Project_wg_result1731453835_GSEA/Oligodendrocyte.png
- __MACOSX/Figure EV5/EV5A/GSEA T11b high LUSC vs LUAD/Project_wg_result1731453835/Project_wg_result1731453835_GSEA/._Oligodendrocyte.png
- Figure EV5/EV5A/GSEA T11b high LUSC vs LUAD/Project_wg_result1731453835/Project_wg_result1731453835_GSEA/Oligodendrocyte.svg
- __MACOSX/Figure EV5/EV5A/GSEA T11b high LUSC vs LUAD/Project_wg_result1731453835/Project_wg_result1731453835_GSEA/._Oligodendrocyte.svg
- Figure EV5/EV5A/GSEA T11b high LUSC vs LUAD/Project_wg_result1731453835/Project_wg_result1731453835_GSEA/Prostate epithelial cell.png
- __MACOSX/Figure EV5/EV5A/GSEA T11b high LUSC vs LUAD/Project_wg_result1731453835/Project_wg_result1731453835_GSEA/._Prostate epithelial cell.png
- Figure EV5/EV5A/GSEA T11b high LUSC vs LUAD/Project_wg_result1731453835/Project_wg_result1731453835_GSEA/Prostate epithelial cell.svg
- __MACOSX/Figure EV5/EV5A/GSEA T11b high LUSC vs LUAD/Project_wg_result1731453835/Project_wg_result1731453835_GSEA/._Prostate epithelial cell.svg
- Figure EV5/EV5A/GSEA T11b high LUSC vs LUAD/Project_wg_result1731453835/Project_wg_result1731453835_GSEA/Proximal tubule brush border cell.png
- __MACOSX/Figure EV5/EV5A/GSEA T11b high LUSC vs LUAD/Project_wg_result1731453835/Project_wg_result1731453835_GSEA/._Proximal tubule brush border cell.png
- Figure EV5/EV5A/GSEA T11b high LUSC vs LUAD/Project_wg_result1731453835/Project_wg_result1731453835_GSEA/Proximal tubule brush border cell.svg
- __MACOSX/Figure EV5/EV5A/GSEA T11b high LUSC vs LUAD/Project_wg_result1731453835/Project_wg_result1731453835_GSEA/._Proximal tubule brush border cell.svg
- Figure EV5/EV5A/GSEA T11b high LUSC vs LUAD/Project_wg_result1731453835/Project_wg_result1731453835_GSEA/Secretory epithelial cell.png
- __MACOSX/Figure EV5/EV5A/GSEA T11b high LUSC vs LUAD/Project_wg_result1731453835/Project_wg_result1731453835_GSEA/._Secretory epithelial cell.png
- Figure EV5/EV5A/GSEA T11b high LUSC vs LUAD/Project_wg_result1731453835/Project_wg_result1731453835_GSEA/Secretory epithelial cell.svg
- __MACOSX/Figure EV5/EV5A/GSEA T11b high LUSC vs LUAD/Project_wg_result1731453835/Project_wg_result1731453835_GSEA/._Secretory epithelial cell.svg
- Figure EV5/EV5A/GSEA T11b high LUSC vs LUAD/Project_wg_result1731453835/Project_wg_result1731453835_GSEA/Small luteal cell.png
- __MACOSX/Figure EV5/EV5A/GSEA T11b high LUSC vs LUAD/Project_wg_result1731453835/Project_wg_result1731453835_GSEA/._Small luteal cell.png
- Figure EV5/EV5A/GSEA T11b high LUSC vs LUAD/Project_wg_result1731453835/Project_wg_result1731453835_GSEA/Small luteal cell.svg
- __MACOSX/Figure EV5/EV5A/GSEA T11b high LUSC vs LUAD/Project_wg_result1731453835/Project_wg_result1731453835_GSEA/._Small luteal cell.svg
- Figure EV5/EV5A/GSEA T11b high LUSC vs LUAD/Project_wg_result1731453835/Project_wg_result1731453835_GSEA/Spermicyte.png
- __MACOSX/Figure EV5/EV5A/GSEA T11b high LUSC vs LUAD/Project_wg_result1731453835/Project_wg_result1731453835_GSEA/._Spermicyte.png
- Figure EV5/EV5A/GSEA T11b high LUSC vs LUAD/Project_wg_result1731453835/Project_wg_result1731453835_GSEA/Spermicyte.svg
- __MACOSX/Figure EV5/EV5A/GSEA T11b high LUSC vs LUAD/Project_wg_result1731453835/Project_wg_result1731453835_GSEA/._Spermicyte.svg
- Figure EV5/EV5A/GSEA T11b high LUSC vs LUAD/Project_wg_result1731453835/Project_wg_result1731453835_GSEA/T cell.png
- __MACOSX/Figure EV5/EV5A/GSEA T11b high LUSC vs LUAD/Project_wg_result1731453835/Project_wg_result1731453835_GSEA/._T cell.png
- Figure EV5/EV5A/GSEA T11b high LUSC vs LUAD/Project_wg_result1731453835/Project_wg_result1731453835_GSEA/T cell.svg
- __MACOSX/Figure EV5/EV5A/GSEA T11b high LUSC vs LUAD/Project_wg_result1731453835/Project_wg_result1731453835_GSEA/._T cell.svg
- Figure EV5/EV5A/GSEA T11b high LUSC vs T11b low LUSC/Project_wg_result1729116948/Project_wg_result1729116948_GSEA/Cardiocyte.png
- __MACOSX/Figure EV5/EV5A/GSEA T11b high LUSC vs T11b low LUSC/Project_wg_result1729116948/Project_wg_result1729116948_GSEA/._Cardiocyte.png
- Figure EV5/EV5A/GSEA T11b high LUSC vs T11b low LUSC/Project_wg_result1729116948/Project_wg_result1729116948_GSEA/Cardiocyte.svg
- __MACOSX/Figure EV5/EV5A/GSEA T11b high LUSC vs T11b low LUSC/Project_wg_result1729116948/Project_wg_result1729116948_GSEA/._Cardiocyte.svg
- Figure EV5/EV5A/GSEA T11b high LUSC vs T11b low LUSC/Project_wg_result1729116948/Project_wg_result1729116948_GSEA/Cd8_ T cell.png
- __MACOSX/Figure EV5/EV5A/GSEA T11b high LUSC vs T11b low LUSC/Project_wg_result1729116948/Project_wg_result1729116948_GSEA/._Cd8_ T cell.png
- Figure EV5/EV5A/GSEA T11b high LUSC vs T11b low LUSC/Project_wg_result1729116948/Project_wg_result1729116948_GSEA/Cd8_ T cell.svg
- __MACOSX/Figure EV5/EV5A/GSEA T11b high LUSC vs T11b low LUSC/Project_wg_result1729116948/Project_wg_result1729116948_GSEA/._Cd8_ T cell.svg
- Figure EV5/EV5A/GSEA T11b high LUSC vs T11b low LUSC/Project_wg_result1729116948/Project_wg_result1729116948_GSEA/Chondrocyte.png
- __MACOSX/Figure EV5/EV5A/GSEA T11b high LUSC vs T11b low LUSC/Project_wg_result1729116948/Project_wg_result1729116948_GSEA/._Chondrocyte.png
- Figure EV5/EV5A/GSEA T11b high LUSC vs T11b low LUSC/Project_wg_result1729116948/Project_wg_result1729116948_GSEA/Chondrocyte.svg
- __MACOSX/Figure EV5/EV5A/GSEA T11b high LUSC vs T11b low LUSC/Project_wg_result1729116948/Project_wg_result1729116948_GSEA/._Chondrocyte.svg
- Figure EV5/EV5A/GSEA T11b high LUSC vs T11b low LUSC/Project_wg_result1729116948/Project_wg_result1729116948_GSEA/Dendritic cell.png
- __MACOSX/Figure EV5/EV5A/GSEA T11b high LUSC vs T11b low LUSC/Project_wg_result1729116948/Project_wg_result1729116948_GSEA/._Dendritic cell.png
- Figure EV5/EV5A/GSEA T11b high LUSC vs T11b low LUSC/Project_wg_result1729116948/Project_wg_result1729116948_GSEA/Dendritic cell.svg
- __MACOSX/Figure EV5/EV5A/GSEA T11b high LUSC vs T11b low LUSC/Project_wg_result1729116948/Project_wg_result1729116948_GSEA/._Dendritic cell.svg
- Figure EV5/EV5A/GSEA T11b high LUSC vs T11b low LUSC/Project_wg_result1729116948/Project_wg_result1729116948_GSEA/Endocrine cell.png
- __MACOSX/Figure EV5/EV5A/GSEA T11b high LUSC vs T11b low LUSC/Project_wg_result1729116948/Project_wg_result1729116948_GSEA/._Endocrine cell.png
- Figure EV5/EV5A/GSEA T11b high LUSC vs T11b low LUSC/Project_wg_result1729116948/Project_wg_result1729116948_GSEA/Endocrine cell.svg
- __MACOSX/Figure EV5/EV5A/GSEA T11b high LUSC vs T11b low LUSC/Project_wg_result1729116948/Project_wg_result1729116948_GSEA/._Endocrine cell.svg
- Figure EV5/EV5A/GSEA T11b high LUSC vs T11b low LUSC/Project_wg_result1729116948/Project_wg_result1729116948_GSEA/Endothelial cell.png
- __MACOSX/Figure EV5/EV5A/GSEA T11b high LUSC vs T11b low LUSC/Project_wg_result1729116948/Project_wg_result1729116948_GSEA/._Endothelial cell.png
- Figure EV5/EV5A/GSEA T11b high LUSC vs T11b low LUSC/Project_wg_result1729116948/Project_wg_result1729116948_GSEA/Endothelial cell.svg
- __MACOSX/Figure EV5/EV5A/GSEA T11b high LUSC vs T11b low LUSC/Project_wg_result1729116948/Project_wg_result1729116948_GSEA/._Endothelial cell.svg
- Figure EV5/EV5A/GSEA T11b high LUSC vs T11b low LUSC/Project_wg_result1729116948/Project_wg_result1729116948_GSEA/Fetal premeiotic germ cell.png
- __MACOSX/Figure EV5/EV5A/GSEA T11b high LUSC vs T11b low LUSC/Project_wg_result1729116948/Project_wg_result1729116948_GSEA/._Fetal premeiotic germ cell.png
- Figure EV5/EV5A/GSEA T11b high LUSC vs T11b low LUSC/Project_wg_result1729116948/Project_wg_result1729116948_GSEA/Fetal premeiotic germ cell.svg
- __MACOSX/Figure EV5/EV5A/GSEA T11b high LUSC vs T11b low LUSC/Project_wg_result1729116948/Project_wg_result1729116948_GSEA/._Fetal premeiotic germ cell.svg
- Figure EV5/EV5A/GSEA T11b high LUSC vs T11b low LUSC/Project_wg_result1729116948/Project_wg_result1729116948_GSEA/Lymphocyte.png
- __MACOSX/Figure EV5/EV5A/GSEA T11b high LUSC vs T11b low LUSC/Project_wg_result1729116948/Project_wg_result1729116948_GSEA/._Lymphocyte.png
- Figure EV5/EV5A/GSEA T11b high LUSC vs T11b low LUSC/Project_wg_result1729116948/Project_wg_result1729116948_GSEA/Lymphocyte.svg
- __MACOSX/Figure EV5/EV5A/GSEA T11b high LUSC vs T11b low LUSC/Project_wg_result1729116948/Project_wg_result1729116948_GSEA/._Lymphocyte.svg
- Figure EV5/EV5A/GSEA T11b high LUSC vs T11b low LUSC/Project_wg_result1729116948/Project_wg_result1729116948_GSEA/Macrophage.png
- __MACOSX/Figure EV5/EV5A/GSEA T11b high LUSC vs T11b low LUSC/Project_wg_result1729116948/Project_wg_result1729116948_GSEA/._Macrophage.png
- Figure EV5/EV5A/GSEA T11b high LUSC vs T11b low LUSC/Project_wg_result1729116948/Project_wg_result1729116948_GSEA/Macrophage.svg
- __MACOSX/Figure EV5/EV5A/GSEA T11b high LUSC vs T11b low LUSC/Project_wg_result1729116948/Project_wg_result1729116948_GSEA/._Macrophage.svg
- Figure EV5/EV5A/GSEA T11b high LUSC vs T11b low LUSC/Project_wg_result1729116948/Project_wg_result1729116948_GSEA/Myoloid cell.png
- __MACOSX/Figure EV5/EV5A/GSEA T11b high LUSC vs T11b low LUSC/Project_wg_result1729116948/Project_wg_result1729116948_GSEA/._Myoloid cell.png
- Figure EV5/EV5A/GSEA T11b high LUSC vs T11b low LUSC/Project_wg_result1729116948/Project_wg_result1729116948_GSEA/Myoloid cell.svg
- __MACOSX/Figure EV5/EV5A/GSEA T11b high LUSC vs T11b low LUSC/Project_wg_result1729116948/Project_wg_result1729116948_GSEA/._Myoloid cell.svg
- Figure EV5/EV5A/GSEA T11b high LUSC vs T11b low LUSC/Project_wg_result1729116948/Project_wg_result1729116948_GSEA/Neutrophil.png
- __MACOSX/Figure EV5/EV5A/GSEA T11b high LUSC vs T11b low LUSC/Project_wg_result1729116948/Project_wg_result1729116948_GSEA/._Neutrophil.png
- Figure EV5/EV5A/GSEA T11b high LUSC vs T11b low LUSC/Project_wg_result1729116948/Project_wg_result1729116948_GSEA/Neutrophil.svg
- __MACOSX/Figure EV5/EV5A/GSEA T11b high LUSC vs T11b low LUSC/Project_wg_result1729116948/Project_wg_result1729116948_GSEA/._Neutrophil.svg
- Figure EV5/EV5A/GSEA T11b high LUSC vs T11b low LUSC/Project_wg_result1729116948/Project_wg_result1729116948_GSEA/Prostate epithelial cell.png
- __MACOSX/Figure EV5/EV5A/GSEA T11b high LUSC vs T11b low LUSC/Project_wg_result1729116948/Project_wg_result1729116948_GSEA/._Prostate epithelial cell.png
- Figure EV5/EV5A/GSEA T11b high LUSC vs T11b low LUSC/Project_wg_result1729116948/Project_wg_result1729116948_GSEA/Prostate epithelial cell.svg
- __MACOSX/Figure EV5/EV5A/GSEA T11b high LUSC vs T11b low LUSC/Project_wg_result1729116948/Project_wg_result1729116948_GSEA/._Prostate epithelial cell.svg
- Figure EV5/EV5A/GSEA T11b high LUSC vs T11b low LUSC/Project_wg_result1729116948/Project_wg_result1729116948_GSEA/Proximal tubule brush border cell.png
- __MACOSX/Figure EV5/EV5A/GSEA T11b high LUSC vs T11b low LUSC/Project_wg_result1729116948/Project_wg_result1729116948_GSEA/._Proximal tubule brush border cell.png
- Figure EV5/EV5A/GSEA T11b high LUSC vs T11b low LUSC/Project_wg_result1729116948/Project_wg_result1729116948_GSEA/Proximal tubule brush border cell.svg
- __MACOSX/Figure EV5/EV5A/GSEA T11b high LUSC vs T11b low LUSC/Project_wg_result1729116948/Project_wg_result1729116948_GSEA/._Proximal tubule brush border cell.svg
- Figure EV5/EV5A/GSEA T11b high LUSC vs T11b low LUSC/Project_wg_result1729116948/Project_wg_result1729116948_GSEA/Secretory epithelial cell.png
- __MACOSX/Figure EV5/EV5A/GSEA T11b high LUSC vs T11b low LUSC/Project_wg_result1729116948/Project_wg_result1729116948_GSEA/._Secretory epithelial cell.png
- Figure EV5/EV5A/GSEA T11b high LUSC vs T11b low LUSC/Project_wg_result1729116948/Project_wg_result1729116948_GSEA/Secretory epithelial cell.svg
- __MACOSX/Figure EV5/EV5A/GSEA T11b high LUSC vs T11b low LUSC/Project_wg_result1729116948/Project_wg_result1729116948_GSEA/._Secretory epithelial cell.svg
- Figure EV5/EV5A/GSEA T11b high LUSC vs T11b low LUSC/Project_wg_result1729116948/Project_wg_result1729116948_GSEA/Small luteal cell.png
- __MACOSX/Figure EV5/EV5A/GSEA T11b high LUSC vs T11b low LUSC/Project_wg_result1729116948/Project_wg_result1729116948_GSEA/._Small luteal cell.png
- Figure EV5/EV5A/GSEA T11b high LUSC vs T11b low LUSC/Project_wg_result1729116948/Project_wg_result1729116948_GSEA/Small luteal cell.svg
- __MACOSX/Figure EV5/EV5A/GSEA T11b high LUSC vs T11b low LUSC/Project_wg_result1729116948/Project_wg_result1729116948_GSEA/._Small luteal cell.svg
- Figure EV5/EV5A/GSEA T11b high LUSC vs T11b low LUSC/Project_wg_result1729116948/Project_wg_result1729116948_GSEA/Spermatogonia.png
- __MACOSX/Figure EV5/EV5A/GSEA T11b high LUSC vs T11b low LUSC/Project_wg_result1729116948/Project_wg_result1729116948_GSEA/._Spermatogonia.png
- Figure EV5/EV5A/GSEA T11b high LUSC vs T11b low LUSC/Project_wg_result1729116948/Project_wg_result1729116948_GSEA/Spermatogonia.svg
- __MACOSX/Figure EV5/EV5A/GSEA T11b high LUSC vs T11b low LUSC/Project_wg_result1729116948/Project_wg_result1729116948_GSEA/._Spermatogonia.svg
- Figure EV5/EV5A/GSEA T11b high LUSC vs T11b low LUSC/Project_wg_result1729116948/Project_wg_result1729116948_GSEA/Spermicyte.png
- __MACOSX/Figure EV5/EV5A/GSEA T11b high LUSC vs T11b low LUSC/Project_wg_result1729116948/Project_wg_result1729116948_GSEA/._Spermicyte.png
- Figure EV5/EV5A/GSEA T11b high LUSC vs T11b low LUSC/Project_wg_result1729116948/Project_wg_result1729116948_GSEA/Spermicyte.svg
- __MACOSX/Figure EV5/EV5A/GSEA T11b high LUSC vs T11b low LUSC/Project_wg_result1729116948/Project_wg_result1729116948_GSEA/._Spermicyte.svg
- Figure EV5/EV5A/GSEA T11b high LUSC vs T11b low LUSC/Project_wg_result1729116948/Project_wg_result1729116948_GSEA/Stromal cell.png
- __MACOSX/Figure EV5/EV5A/GSEA T11b high LUSC vs T11b low LUSC/Project_wg_result1729116948/Project_wg_result1729116948_GSEA/._Stromal cell.png
- Figure EV5/EV5A/GSEA T11b high LUSC vs T11b low LUSC/Project_wg_result1729116948/Project_wg_result1729116948_GSEA/Stromal cell.svg
- __MACOSX/Figure EV5/EV5A/GSEA T11b high LUSC vs T11b low LUSC/Project_wg_result1729116948/Project_wg_result1729116948_GSEA/._Stromal cell.svg
- Figure EV5/EV5A/GSEA T11b high LUSC vs T11b low LUSC/Project_wg_result1729116948/Project_wg_result1729116948_GSEA/T cell.png
- __MACOSX/Figure EV5/EV5A/GSEA T11b high LUSC vs T11b low LUSC/Project_wg_result1729116948/Project_wg_result1729116948_GSEA/._T cell.png
- Figure EV5/EV5A/GSEA T11b high LUSC vs T11b low LUSC/Project_wg_result1729116948/Project_wg_result1729116948_GSEA/T cell.svg
- __MACOSX/Figure EV5/EV5A/GSEA T11b high LUSC vs T11b low LUSC/Project_wg_result1729116948/Project_wg_result1729116948_GSEA/._T cell.svg
- Figure EV5/EV5A/GSEA T11b high LUSC vs T11b low LUSC/Project_wg_result1729116948/Project_wg_result1729116948_GSEA/Testicular cell.png
- __MACOSX/Figure EV5/EV5A/GSEA T11b high LUSC vs T11b low LUSC/Project_wg_result1729116948/Project_wg_result1729116948_GSEA/._Testicular cell.png
- Figure EV5/EV5A/GSEA T11b high LUSC vs T11b low LUSC/Project_wg_result1729116948/Project_wg_result1729116948_GSEA/Testicular cell.svg
- __MACOSX/Figure EV5/EV5A/GSEA T11b high LUSC vs T11b low LUSC/Project_wg_result1729116948/Project_wg_result1729116948_GSEA/._Testicular cell.svg
