# Supplementary material for: TMPRSS11B promotes an acidified microenvironment and immune suppression in squamous lung cancer
Source: EMBO Rep. 2025 Nov 10;26(24):6346–79. doi: 10.1038/s44319-025-00631-1 (PMC12714794; doi:10.1038/s44319-025-00631-1)
Supplement: Supplementary file 17 — Figure EV5 Source Data [file 44319_2025_631_MOESM17_ESM.zip › Figure EV5/EV5A/GSEA T11b high LUSC vs LUAD/Project_wg_result1731453835/enrichment_results_wg_result1731453835.txt]

geneSet	link	enrichmentScore	normalizedEnrichmentScore	pValue	FDR	size	plotPath	leadingEdgeNum	leadingEdgeId	userId
Macrophage	https://pubmed.ncbi.nlm.nih.gov/29474909/	0.7272856451125737	3.730779036039215	0	0	109	./Project_wg_result1731453835_GSEA/Macrophage.png	94	20750;13039;20308;16175;17474;83433;15368;16956;16414;13058;12514;22177;19073;20305;27226;242341;56620;16176;100034251;13040;20375;14131;12508;20194;14127;14710;13033;14130;16181;13030;14319;12982;22352;14017;18712;12505;23833;19252;17476;12045;50778;15212;11812;16852;17132;12608;18636;16854;19141;17533;18301;11816;64138;11690;21810;11520;19156;18830;433375;12721;20970;69573;14824;12332;13014;202…	Alox5ap;Apoc1;Apoe;Arhgdib;Atp6v0d2;B2m;Bcl2a1b;Blvrb;C1qa;C1qb;C1qc;Capg;Ccl6;Ccl9;Cd44;Cd52;Cd53;Cd68;Cd74;Cdkn1a;Cebpb;Cfp;Clec4d;Clec4n;Coro1a;Creg1;Csf1r;Csf2ra;Cstb;Ctsa;Ctsb;Ctsc;Ctsd;Ctsl;Ctss;Ctsz;Cxcl16;Cybb;Dab2;Dusp1;Evi2a;Fcer1g;Fcgr2b;Fcgr3;Fth1;Ftl1-ps1;Fxyd5;Gngt2;Grn;H2-Ab1;H2-D1;H2-Eb1;Hexb;Hilpda;Hmox1;Ier3;Ifrd1;Igf1;Il1a;Il1b;Il1rn;Itgb2;Lcp1;Lgals1;Lgals3;Lgmn;Lpl;Maf;Mcl1;M…
Monocyte	https://pubmed.ncbi.nlm.nih.gov/29474909/	0.7388090339945784	3.3228636722071876	0	0	59	./Project_wg_result1731453835_GSEA/Monocyte.png	47	13601;20308;20210;18788;17474;16409;16956;16414;13058;12514;22177;19073;20305;20288;12491;20568;100034251;13040;17110;14131;20194;14127;14710;13033;13030;19252;246707;20345;18636;18301;11816;66824;11690;11687;18830;13732;14824;12332;54683;12260;11857;22041;12259;12262;12010;67963;18081	Alox15;Alox5ap;Apoe;Arhgdib;B2m;C1qa;C1qb;C1qc;Capg;Ccl6;Ccl9;Cd36;Cd68;Cfp;Clec4d;Ctsb;Ctsd;Ctss;Cybb;Dusp1;Ecm1;Emilin2;Emp3;Fcer1g;Fcgr3;Fxyd5;Gngt2;Grn;Itgam;Itgb2;Lpl;Lyz1;Msr1;Ninj1;Npc2;Pltp;Prdx5;Pycard;S100a10;Saa3;Selplg;Serpinb2;Slpi;Srgn;Trf;Tyrobp;Wfdc17
Neutrophil	https://pubmed.ncbi.nlm.nih.gov/29474909/	0.62977004669714	3.1286845623116	0	0	95	./Project_wg_result1731453835_GSEA/Neutrophil.png	67	16178;20308;20201;20202;17395;12986;17474;16409;15368;80719;16414;246746;17119;13058;22177;19073;20305;16952;20568;16176;20375;14131;12508;17002;17969;14127;13033;16819;12982;23833;19252;21946;106512;15439;16852;110095;16854;12266;18301;11690;76448;13732;20556;12721;74048;54683;20229;11857;16010;66197;22166;12010;18458;18826;14381;20409;18035;192176;66214;56212;18746;27361;14964;16985;56722;56470…	Alox5ap;Anxa1;Arhgdib;B2m;C3;Ccl6;Ccl9;Cd300lf;Cd52;Cd53;Cks2;Clec4d;Coro1a;Csf2ra;Csf3r;Ctsd;Cybb;Dusp1;Emp3;Fcer1g;Fcgr3;Flna;Fxyd5;G6pdx;Gpsm3;H2-D1;Hmox1;Hp;Igfbp4;Igsf6;Il1b;Il1r2;Itgam;Itgb2;Lcn2;Lcp1;Lgals1;Lgals3;Litaf;Lsp1;Ltf;Mmp9;Msrb1;Mxd1;Ncf1;Nfkbia;Ostf1;Pabpc1;Pglyrp1;Pkm;Ppp1r18;Prdx5;Psmb8;Pygl;Rgcc;Rgs19;Rhog;S100a8;S100a9;Sat1;Slfn2;Slpi;Spi1;Srgn;Txn1;Tyrobp;Vsir
Dendritic cell	https://pubmed.ncbi.nlm.nih.gov/29474909/	0.7085489916756942	3.1088074067491314	0	0	50	./Project_wg_result1731453835_GSEA/Dendritic cell.png	41	20308;22177;19073;20305;16176;100034251;13040;20375;12508;20194;14127;12982;22352;18712;23833;19252;17476;12045;20198;20345;18636;16854;18301;64138;11690;19156;18830;13732;12721;13032;14961;14667;12010;16149;67963;18826;18035;14969;11927;14964;16985	Alox5ap;Atox1;B2m;Bcl2a1b;Ccl6;Ccl9;Cd52;Cd53;Cd74;Cfp;Coro1a;Csf2ra;Ctsc;Ctss;Ctsz;Dusp1;Emp3;Fcer1g;Fxyd5;Gm2a;H2-Ab1;H2-D1;H2-Eb1;Il1b;Lcp1;Lgals3;Lsp1;Mpeg1;Nfkbia;Npc2;Pim1;Pltp;Psap;S100a10;S100a4;Selplg;Spi1;Srgn;Tyrobp;Vim;Wfdc17
Myoloid cell	https://pubmed.ncbi.nlm.nih.gov/29474909/	0.7044213524476788	3.09871832618405	0	0	49	./Project_wg_result1731453835_GSEA/Myoloid cell.png	36	20308;13058;12514;22177;19073;20305;100034251;13040;20375;12508;14127;13030;12982;22352;23833;19252;17476;20198;15439;16854;13723;18301;11690;19156;13732;12721;14824;56045;54683;20229;11857;12978;13032;14667;12010;67963	Alox5ap;Arhgdib;B2m;Ccl6;Ccl9;Cd52;Cd53;Cd68;Coro1a;Csf1r;Csf2ra;Ctsb;Ctsc;Ctss;Cybb;Dusp1;Emb;Emp3;Fcer1g;Fxyd5;Gm2a;Grn;Hp;Lgals3;Mpeg1;Npc2;Prdx5;Psap;S100a4;Samhd1;Sat1;Spi1;Srgn;Tyrobp;Vim;Wfdc17
Microglial	https://pubmed.ncbi.nlm.nih.gov/29474909/	0.6547185318519767	2.906166613022055	0	0	52	./Project_wg_result1731453835_GSEA/Microglial.png	36	13039;83433;12514;22177;13040;14131;12508;19261;14127;13033;13030;16658;14017;19252;17476;50778;72318;15212;20345;19141;64138;19156;14824;74048;15939;239217;20229;12260;11910;67865;22041;19224;12259;12978;12262;12010	Atf3;B2m;C1qa;C1qb;C1qc;Cd53;Cd68;Csf1r;Ctsb;Ctsd;Ctsl;Ctss;Ctsz;Cyth4;Dusp1;Evi2a;Fcer1g;Fcgr3;Grn;Hexb;Ier5;Kctd12;Lgmn;Mafb;Mpeg1;Psap;Ptgs1;Rgs1;Rgs10;Sat1;Selplg;Sirpa;Trem2;Trf;Tyrobp;Vsir
Mast cell	https://pubmed.ncbi.nlm.nih.gov/29474909/	0.6406024919547122	2.616191448484252	0	0	34	./Project_wg_result1731453835_GSEA/Mast cell.png	23	20308;12983;22177;19073;16952;56193;14131;12508;14127;19252;50778;246707;16852;68713;56743;18301;11690;12721;11857;73690;12010;18826;18035	Alox5ap;Anxa1;Arhgdib;B2m;Ccl9;Cd53;Coro1a;Csf2rb;Dusp1;Emilin2;Fcer1g;Fcgr3;Fxyd5;Glipr1;Ifitm1;Lat2;Lcp1;Lgals1;Nfkbia;Plek;Rgs1;Srgn;Tyrobp
Cd8+ T cell	https://pubmed.ncbi.nlm.nih.gov/29474909/	0.6495515235408524	2.5160999432283924	0	0	30	./Project_wg_result1731453835_GSEA/Cd8_ T cell.png	23	19073;100125263;12508;14127;23833;19264;50778;20345;18301;76448;12721;16186;15018;71839;11857;12010;70719;18458;18826;22186;110557;14964;16913	Arhgap45;Arhgdib;B2m;Cd52;Cd53;Coro1a;Fcer1g;Fxyd5;H2-D1;H2-Q6;H2-Q7;Il2rg;Lcp1;Osgin1;Pabpc1;Ppp1r18;Psmb8;Ptprc;Rgs1;Selplg;Srgn;Trbc2;Uba52
T cell	https://pubmed.ncbi.nlm.nih.gov/29474909/	0.5445053879496937	2.2697908713970736	0	0	39	./Project_wg_result1731453835_GSEA/T cell.png	21	19073;13040;100125263;12508;20194;14127;110454;17319;16852;68713;81489;18301;16362;20556;12721;56045;12260;54123;16186;15018;11857	Arhgdib;C1qb;Cd53;Coro1a;Ctss;Dnajb1;Fcer1g;Fxyd5;H2-Q7;Ifitm1;Il2rg;Irf1;Irf7;Lgals1;Ly6a;Mif;S100a10;Samhd1;Slfn2;Srgn;Trbc2
Enterocyte	https://pubmed.ncbi.nlm.nih.gov/29474909/	-0.4935008402436007	-2.3518977663989094	0	0	47	./Project_wg_result1731453835_GSEA/Enterocyte.png	21	66060;11931;15013;19695;20363;19660;70163;59290;16691;16669;432516;12684;53906;56362;217845;78906;22349;16855;66809;217328;18489	Atp1b1;Cideb;Cystm1;Gpa33;H2-Q2;Ifi27l2b;Krt19;Krt20;Krt8;Lgals4;Lypd8;Misp;Myo15b;Myo1a;Phgr1;Rbp2;Reg3b;Reg3g;Selenop;Sult1b1;Vil1
Endothelial cell	https://pubmed.ncbi.nlm.nih.gov/29474909/	0.4360997634678615	2.257599817150129	0	1.4578742159688084e-4	119	./Project_wg_result1731453835_GSEA/Endothelial cell.png	71	13039;12876;16175;19012;19073;20305;12491;16176;20194;14127;14710;13033;110454;14130;22352;23833;19252;17476;50778;11812;17132;18636;16854;81489;19141;15507;17533;11816;16362;19156;18830;13732;17872;68119;67860;20229;17470;11910;15018;15982;16010;15200;230857;23945;13032;12010;17873;67916;24056;12575;18035;12741;11770;56455;66214;15937;17210;12826;13819;11927;110557;14964;13132;19038;17254;56722;…	Apoc1;Apoe;Atf3;Atox1;B2m;Ccl6;Cd200;Cd36;Cd52;Cdkn1a;Cfp;Cldn5;Cmtm3;Col4a1;Cpe;Ctsc;Ctsd;Ctsl;Dab2;Dnajb1;Dusp1;Dynll1;Ece1;Emp3;Epas1;Fabp4;Fcer1g;Fcgr2b;Fdx1;Gadd45b;Gngt2;H2-D1;H2-Q6;H2-Q7;Hbegf;Hspb1;Icam1;Ier3;Ifrd1;Igfbp4;Il1a;Il1b;Irf1;Lgals3;Lgmn;Litaf;Ly6a;Maf;Mcl1;Mgll;Mpeg1;Mrc1;Nfkbia;Plpp1;Plpp3;Pltp;Ppic;Ppp1r15a;Psap;Rab11a;Rasip1;Rbp1;Rgcc;Rgs1;S100a10;S100a16;Sat1;Sh3bp5;Slc3a2…
Secretory epithelial cell	https://pubmed.ncbi.nlm.nih.gov/29474909/	-0.23175451025833993	-1.1754072681723546	0.2273838630806846	0.3621861808487003	58	./Project_wg_result1731453835_GSEA/Secretory epithelial cell.png	14	14862;66060;11931;11658;56492;12550;14863;16691;16669;17829;11830;100038347;13120;232983	Alcam;Aqp5;Atp1b1;Cdh1;Cldn18;Cxcl17;Cyp4b1;Cystm1;Fam174b;Gstm1;Gstm2;Krt19;Krt8;Muc1
Fasciculata cell	https://pubmed.ncbi.nlm.nih.gov/29474909/	-0.2738264713653791	-1.1889901579756808	0.22687224669603523	0.41150855365474337	36	./Project_wg_result1731453835_GSEA/Fasciculata cell.png	5	12444;11522;12759;57816;17984	Adh1;Ccnd2;Clu;Ndn;Tesc
Prostate epithelial cell	https://pubmed.ncbi.nlm.nih.gov/29474909/	-0.25166034179670016	-1.1902895008714471	0.2330316742081448	0.5123861364141302	41	./Project_wg_result1731453835_GSEA/Prostate epithelial cell.png	15	18703;100037258;104923;67880;12227;16525;66109;80908;71856;66060;11931;16691;16669;23795;20496	Abo;Adi1;Agr2;Atp1b1;Btg2;Cystm1;Dcxr;Dnajc3;Kcnk1;Krt19;Krt8;Pigr;Slc12a2;Tspan13;Wfdc3
Proximal tubule brush border cell	https://pubmed.ncbi.nlm.nih.gov/29474909/	-0.300621844079116	-1.2999573371000033	0.13577586206896552	0.6252610530993112	35	./Project_wg_result1731453835_GSEA/Proximal tubule brush border cell.png	17	68917;66834;12972;12408;67182;51798;11364;71670;67880;30045;16922;16548;76491;53315;15473;109901;13180	Abhd14b;Acadm;Acot13;Acy3;Cbr1;Cela1;Cryz;Dcxr;Dnajc12;Ech1;Hint2;Khk;Pcbd1;Pdzk1ip1;Phyh;Rida;Sult1d1
Oligodendrocyte	https://pubmed.ncbi.nlm.nih.gov/29474909/	-0.26530561961469634	-1.2088165217403433	0.19727891156462585	0.6274605643190402	46	./Project_wg_result1731453835_GSEA/Oligodendrocyte.png	12	19266;67801;27276;70747;12799;19099;20363;338521;11484;20496;76960;22239	Aspa;Bcas1;Cnp;Fa2h;Mapk8ip1;Plekhb1;Pllp;Ptprd;Selenop;Slc12a2;Tspan2;Ugt8a
Spermicyte	https://pubmed.ncbi.nlm.nih.gov/29474909/	-0.2735978693419321	-0.9629349658385634	0.5150905432595574	0.6702510553210398	17	./Project_wg_result1731453835_GSEA/Spermicyte.png	10	67445;72273;228769;14866;14081;434402;18768;68097;378462;17256	Acsl1;C1qtnf4;Dynll2;Gm5617;Gstm5;Mea1;Morn2;Pkib;Psmf1;Smim24
Fetal kidney epithelial cell	https://pubmed.ncbi.nlm.nih.gov/29474909/	-0.22148496171208054	-0.7100538869780291	0.8636363636363636	0.864207953788047	13	./Project_wg_result1731453835_GSEA/Fetal kidney epithelial cell.png	4	15903;21807;20383;12484	Cd24a;Id3;Srsf3;Tsc22d1
Small luteal cell	https://pubmed.ncbi.nlm.nih.gov/29474909/	-0.1781666443413248	-0.7617284495189552	0.7907488986784141	0.908198178182626	32	./Project_wg_result1731453835_GSEA/Small luteal cell.png	3	15360;11522;12759	Adh1;Clu;Hmgcs2
