# Supplementary material for: TMPRSS11B promotes an acidified microenvironment and immune suppression in squamous lung cancer
Source: EMBO Rep. 2025 Nov 10;26(24):6346–79. doi: 10.1038/s44319-025-00631-1 (PMC12714794; doi:10.1038/s44319-025-00631-1)
Supplement: Supplementary file 17 — Figure EV5 Source Data [file 44319_2025_631_MOESM17_ESM.zip › Figure EV5/EV5A/GSEA T11b high LUSC vs LUAD/Project_wg_result1731453835/goslim_summary_wg_result1731453835_cc.txt]

GO:0016020	membrane	2183
GO:0005634	nucleus	1892
GO:0032991	protein-containing complex	1461
GO:0031974	membrane-enclosed lumen	1356
GO:0012505	endomembrane system	1266
GO:0005829	cytosol	1207
GO:0031982	vesicle	662
GO:0042995	cell projection	610
GO:0005856	cytoskeleton	607
GO:0005739	mitochondrion	574
GO:0005783	endoplasmic reticulum	547
GO:0005794	Golgi apparatus	497
GO:0031975	envelope	371
GO:0005615	extracellular space	348
GO:0005694	chromosome	337
GO:0005768	endosome	317
GO:0005773	vacuole	212
GO:0030312	external encapsulating structure	129
GO:0031012	extracellular matrix	129
GO:0042579	microbody	64
GO:0005811	lipid droplet	38
GO:0005840	ribosome	18
