# Supplementary material for: TMPRSS11B promotes an acidified microenvironment and immune suppression in squamous lung cancer
Source: EMBO Rep. 2025 Nov 10;26(24):6346–79. doi: 10.1038/s44319-025-00631-1 (PMC12714794; doi:10.1038/s44319-025-00631-1)
Supplement: Supplementary file 17 — Figure EV5 Source Data [file 44319_2025_631_MOESM17_ESM.zip › Figure EV5/EV5A/GSEA T11b high LUSC vs LUAD/Project_wg_result1731453835/goslim_summary_wg_result1731453835_mf.txt]

GO:0005515	protein binding	2424
GO:0043167	ion binding	1564
GO:0003676	nucleic acid binding	840
GO:0016787	hydrolase activity	675
GO:0016740	transferase activity	669
GO:0000166	nucleotide binding	590
GO:0030234	enzyme regulator activity	370
GO:0008289	lipid binding	279
GO:0005215	transporter activity	266
GO:0003682	chromatin binding	192
GO:0060089	molecular transducer activity	182
GO:0060090	molecular adaptor activity	182
GO:0005198	structural molecule activity	107
GO:0030246	carbohydrate binding	77
GO:0045182	translation regulator activity	35
GO:0016209	antioxidant activity	32
GO:0009055	electron transfer activity	9
GO:0019825	oxygen binding	3
GO:0031386	protein tag activity	2
