# Supplementary material for: TMPRSS11B promotes an acidified microenvironment and immune suppression in squamous lung cancer
Source: EMBO Rep. 2025 Nov 10;26(24):6346–79. doi: 10.1038/s44319-025-00631-1 (PMC12714794; doi:10.1038/s44319-025-00631-1)
Supplement: Supplementary file 17 — Figure EV5 Source Data [file 44319_2025_631_MOESM17_ESM.zip › Figure EV5/EV5A/GSEA T11b high LUSC vs LUAD/Project_wg_result1731453835/interestingID_mappingTable_wg_result1731453835.txt]

userId	geneSymbol	geneName	entrezgene	score	gLink
0610030E20Rik	0610030E20Rik	RIKEN cDNA 0610030E20 gene	68364	-0.518987429	https://www.ncbi.nlm.nih.gov/gene/?term=68364
0610040J01Rik	0610040J01Rik	RIKEN cDNA 0610040J01 gene	76261	-1.191506719	https://www.ncbi.nlm.nih.gov/gene/?term=76261
1110038F14Rik	1110038F14Rik	RIKEN cDNA 1110038F14 gene	117171	-0.529675455	https://www.ncbi.nlm.nih.gov/gene/?term=117171
1500011B03Rik	1500011B03Rik	RIKEN cDNA 1500011B03 gene	66236	-0.780017958	https://www.ncbi.nlm.nih.gov/gene/?term=66236
1700017B05Rik	1700017B05Rik	RIKEN cDNA 1700017B05 gene	74211	0.991408242	https://www.ncbi.nlm.nih.gov/gene/?term=74211
1700030K09Rik	1700030K09Rik	RIKEN cDNA 1700030K09 gene	72254	-1.840583959	https://www.ncbi.nlm.nih.gov/gene/?term=72254
1700037C18Rik	1700037C18Rik	RIKEN cDNA 1700037C18 gene	73261	-1.003045832	https://www.ncbi.nlm.nih.gov/gene/?term=73261
1700088E04Rik	1700088E04Rik	RIKEN cDNA 1700088E04 gene	27660	-1.621253773	https://www.ncbi.nlm.nih.gov/gene/?term=27660
1700109H08Rik	1700109H08Rik	RIKEN cDNA 1700109H08 gene	77036	-0.622355488	https://www.ncbi.nlm.nih.gov/gene/?term=77036
1810030O07Rik	1810030O07Rik	RIKEN cDNA 1810030O07 gene	69155	-0.602324697	https://www.ncbi.nlm.nih.gov/gene/?term=69155
1810037I17Rik	1810037I17Rik	RIKEN cDNA 1810037I17 gene	67704	0.810442137	https://www.ncbi.nlm.nih.gov/gene/?term=67704
1810055G02Rik	1810055G02Rik	RIKEN cDNA 1810055G02 gene	72056	-0.784919784	https://www.ncbi.nlm.nih.gov/gene/?term=72056
2200002D01Rik	2200002D01Rik	RIKEN cDNA 2200002D01 gene	72275	-0.922015056	https://www.ncbi.nlm.nih.gov/gene/?term=72275
2210016L21Rik	2210016L21Rik	RIKEN cDNA 2210016L21 gene	72357	-0.816594122	https://www.ncbi.nlm.nih.gov/gene/?term=72357
2300002M23Rik	2300002M23Rik	RIKEN cDNA 2300002M23 gene	69542	6.642035975	https://www.ncbi.nlm.nih.gov/gene/?term=69542
2300009A05Rik	2300009A05Rik	RIKEN cDNA 2300009A05 gene	69478	-0.630591638	https://www.ncbi.nlm.nih.gov/gene/?term=69478
2310030G06Rik	2310030G06Rik	RIKEN cDNA 2310030G06 gene	66952	-1.715736219	https://www.ncbi.nlm.nih.gov/gene/?term=66952
2310033P09Rik	2310033P09Rik	RIKEN cDNA 2310033P09 gene	67862	-0.734464384	https://www.ncbi.nlm.nih.gov/gene/?term=67862
2310039H08Rik	2310039H08Rik	RIKEN cDNA 2310039H08 gene	67101	-1.107987899	https://www.ncbi.nlm.nih.gov/gene/?term=67101
2410002F23Rik	2410002F23Rik	RIKEN cDNA 2410002F23 gene	668661	-0.684569259	https://www.ncbi.nlm.nih.gov/gene/?term=668661
2510002D24Rik	2510002D24Rik	RIKEN cDNA 2510002D24 gene	72307	-0.771466334	https://www.ncbi.nlm.nih.gov/gene/?term=72307
2610528J11Rik	2610528J11Rik	RIKEN cDNA 2610528J11 gene	66451	-0.70509076	https://www.ncbi.nlm.nih.gov/gene/?term=66451
2810004N23Rik	2810004N23Rik	RIKEN cDNA 2810004N23 gene	66523	-0.673740874	https://www.ncbi.nlm.nih.gov/gene/?term=66523
2810459M11Rik	2810459M11Rik	RIKEN cDNA 2810459M11 gene	72792	-1.882363079	https://www.ncbi.nlm.nih.gov/gene/?term=72792
3110040N11Rik	3110040N11Rik	RIKEN cDNA 3110040N11 gene	67290	-0.963238081	https://www.ncbi.nlm.nih.gov/gene/?term=67290
3110082I17Rik	3110082I17Rik	RIKEN cDNA 3110082I17 gene	73212	-0.949749918	https://www.ncbi.nlm.nih.gov/gene/?term=73212
3300002I08Rik	3300002I08Rik	RIKEN cDNA 3300002I08 gene	69277	-0.672290929	https://www.ncbi.nlm.nih.gov/gene/?term=69277
4833439L19Rik	4833439L19Rik	RIKEN cDNA 4833439L19 gene	97820	-0.588824106	https://www.ncbi.nlm.nih.gov/gene/?term=97820
4930453N24Rik	4930453N24Rik	RIKEN cDNA 4930453N24 gene	67609	-0.502365928	https://www.ncbi.nlm.nih.gov/gene/?term=67609
4930523C07Rik	4930523C07Rik	RIKEN cDNA 4930523C07 gene	67647	-1.860126128	https://www.ncbi.nlm.nih.gov/gene/?term=67647
4931406C07Rik	4931406C07Rik	RIKEN cDNA 4931406C07 gene	70984	-1.000742023	https://www.ncbi.nlm.nih.gov/gene/?term=70984
5031439G07Rik	5031439G07Rik	RIKEN cDNA 5031439G07 gene	223739	1.493346043	https://www.ncbi.nlm.nih.gov/gene/?term=223739
6430548M08Rik	6430548M08Rik	RIKEN cDNA 6430548M08 gene	234797	0.719127159	https://www.ncbi.nlm.nih.gov/gene/?term=234797
9130008F23Rik	9130008F23Rik	RIKEN cDNA 9130008F23 gene	71583	-0.883184146	https://www.ncbi.nlm.nih.gov/gene/?term=71583
9130023H24Rik	9130023H24Rik	RIKEN cDNA 9130023H24 gene	100043133	-0.952519733	https://www.ncbi.nlm.nih.gov/gene/?term=100043133
9530068E07Rik	9530068E07Rik	RIKEN cDNA 9530068E07 gene	213673	-0.726480559	https://www.ncbi.nlm.nih.gov/gene/?term=213673
A4galt	A4galt	alpha 1,4-galactosyltransferase	239559	-1.095347877	https://www.ncbi.nlm.nih.gov/gene/?term=239559
AA467197	AA467197	expressed sequence AA467197	433470	1.544142492	https://www.ncbi.nlm.nih.gov/gene/?term=433470
AI467606	AI467606	expressed sequence AI467606	101602	-1.492312263	https://www.ncbi.nlm.nih.gov/gene/?term=101602
AI661453	AI661453	expressed sequence AI661453	224833	1.329594548	https://www.ncbi.nlm.nih.gov/gene/?term=224833
AU021092	AU021092	expressed sequence AU021092	239691	-1.222449301	https://www.ncbi.nlm.nih.gov/gene/?term=239691
AU022252	AU022252	expressed sequence AU022252	230696	-0.714815546	https://www.ncbi.nlm.nih.gov/gene/?term=230696
AU040320	AU040320	expressed sequence AU040320	100317	-1.46360055	https://www.ncbi.nlm.nih.gov/gene/?term=100317
AW209491	AW209491	expressed sequence AW209491	105351	-0.616838483	https://www.ncbi.nlm.nih.gov/gene/?term=105351
Aagab	Aagab	alpha- and gamma-adaptin binding protein	66939	-0.731830534	https://www.ncbi.nlm.nih.gov/gene/?term=66939
Aak1	Aak1	AP2 associated kinase 1	269774	-0.574096751	https://www.ncbi.nlm.nih.gov/gene/?term=269774
Aamdc	Aamdc	adipogenesis associated Mth938 domain containing	66273	-1.013327847	https://www.ncbi.nlm.nih.gov/gene/?term=66273
Aar2	Aar2	AAR2 splicing factor homolog	68295	-0.598007429	https://www.ncbi.nlm.nih.gov/gene/?term=68295
Aars2	Aars2	alanyl-tRNA synthetase 2, mitochondrial	224805	-1.361961769	https://www.ncbi.nlm.nih.gov/gene/?term=224805
Aarsd1	Aarsd1	alanyl-tRNA synthetase domain containing 1	69684	-0.774885191	https://www.ncbi.nlm.nih.gov/gene/?term=69684
Abca1	Abca1	ATP-binding cassette, sub-family A member 1	11303	2.80945034	https://www.ncbi.nlm.nih.gov/gene/?term=11303
Abca12	Abca12	ATP-binding cassette, sub-family A member 12	74591	6.246436812	https://www.ncbi.nlm.nih.gov/gene/?term=74591
Abca2	Abca2	ATP-binding cassette, sub-family A member 2	11305	-0.528319464	https://www.ncbi.nlm.nih.gov/gene/?term=11305
Abca5	Abca5	ATP-binding cassette, sub-family A member 5	217265	-2.066197152	https://www.ncbi.nlm.nih.gov/gene/?term=217265
Abca7	Abca7	ATP-binding cassette, sub-family A member 7	27403	-0.93378317	https://www.ncbi.nlm.nih.gov/gene/?term=27403
Abcb10	Abcb10	ATP-binding cassette, sub-family B member 10	56199	-0.521622903	https://www.ncbi.nlm.nih.gov/gene/?term=56199
Abcb6	Abcb6	ATP-binding cassette, sub-family B member 6	74104	-0.758857487	https://www.ncbi.nlm.nih.gov/gene/?term=74104
Abcb7	Abcb7	ATP-binding cassette, sub-family B member 7	11306	-0.631246961	https://www.ncbi.nlm.nih.gov/gene/?term=11306
Abcb8	Abcb8	ATP-binding cassette, sub-family B member 8	74610	-1.061588316	https://www.ncbi.nlm.nih.gov/gene/?term=74610
Abcc10	Abcc10	ATP-binding cassette, sub-family C member 10	224814	-1.057426943	https://www.ncbi.nlm.nih.gov/gene/?term=224814
Abcc3	Abcc3	ATP-binding cassette, sub-family C member 3	76408	-0.814000203	https://www.ncbi.nlm.nih.gov/gene/?term=76408
Abcd3	Abcd3	ATP-binding cassette, sub-family D member 3	19299	-1.269647369	https://www.ncbi.nlm.nih.gov/gene/?term=19299
Abcg1	Abcg1	ATP binding cassette subfamily G member 1	11307	2.461108196	https://www.ncbi.nlm.nih.gov/gene/?term=11307
Abhd14b	Abhd14b	abhydrolase domain containing 14b	76491	-1.839978802	https://www.ncbi.nlm.nih.gov/gene/?term=76491
Abhd16a	Abhd16a	abhydrolase domain containing 16A	193742	-0.844879794	https://www.ncbi.nlm.nih.gov/gene/?term=193742
Abhd2	Abhd2	abhydrolase domain containing 2	54608	-1.044289684	https://www.ncbi.nlm.nih.gov/gene/?term=54608
Abhd6	Abhd6	abhydrolase domain containing 6	66082	-0.570866664	https://www.ncbi.nlm.nih.gov/gene/?term=66082
Abl1	Abl1	c-abl oncogene 1, non-receptor tyrosine kinase	11350	-0.535765265	https://www.ncbi.nlm.nih.gov/gene/?term=11350
Abl2	Abl2	ABL proto-oncogene 2, non-receptor tyrosine kinase	11352	0.988042028	https://www.ncbi.nlm.nih.gov/gene/?term=11352
Ablim3	Ablim3	actin binding LIM protein family, member 3	319713	2.415171912	https://www.ncbi.nlm.nih.gov/gene/?term=319713
Abo	Abo	ABO, alpha 1-3-N-acetylgalactosaminyltransferase and alpha 1-3-galactosyltransferase	80908	-1.367330197	https://www.ncbi.nlm.nih.gov/gene/?term=80908
Acaa1a	Acaa1a	acetyl-Coenzyme A acyltransferase 1A	113868	-0.501347926	https://www.ncbi.nlm.nih.gov/gene/?term=113868
Acaa2	Acaa2	acetyl-CoA acyltransferase 2	52538	-0.609221218	https://www.ncbi.nlm.nih.gov/gene/?term=52538
Acad11	Acad11	acyl-Coenzyme A dehydrogenase family, member 11	102632	-0.558249372	https://www.ncbi.nlm.nih.gov/gene/?term=102632
Acad12	Acad12	acyl-Coenzyme A dehydrogenase family, member 12	338350	-1.528144369	https://www.ncbi.nlm.nih.gov/gene/?term=338350
Acad8	Acad8	acyl-Coenzyme A dehydrogenase family, member 8	66948	-1.353057662	https://www.ncbi.nlm.nih.gov/gene/?term=66948
Acadl	Acadl	acyl-Coenzyme A dehydrogenase, long-chain	11363	-0.640628419	https://www.ncbi.nlm.nih.gov/gene/?term=11363
Acadm	Acadm	acyl-Coenzyme A dehydrogenase, medium chain	11364	-1.163998951	https://www.ncbi.nlm.nih.gov/gene/?term=11364
Acads	Acads	acyl-Coenzyme A dehydrogenase, short chain	11409	-0.726841663	https://www.ncbi.nlm.nih.gov/gene/?term=11409
Acadsb	Acadsb	acyl-Coenzyme A dehydrogenase, short/branched chain	66885	-0.802547927	https://www.ncbi.nlm.nih.gov/gene/?term=66885
Acat1	Acat1	acetyl-Coenzyme A acetyltransferase 1	110446	-0.680734263	https://www.ncbi.nlm.nih.gov/gene/?term=110446
Acbd4	Acbd4	acyl-Coenzyme A binding domain containing 4	67131	-0.653675251	https://www.ncbi.nlm.nih.gov/gene/?term=67131
Acbd5	Acbd5	acyl-Coenzyme A binding domain containing 5	74159	-0.738053179	https://www.ncbi.nlm.nih.gov/gene/?term=74159
Acbd6	Acbd6	acyl-Coenzyme A binding domain containing 6	72482	-0.669442567	https://www.ncbi.nlm.nih.gov/gene/?term=72482
Acer3	Acer3	alkaline ceramidase 3	66190	-0.530224679	https://www.ncbi.nlm.nih.gov/gene/?term=66190
Ackr3	Ackr3	atypical chemokine receptor 3	12778	-1.397445325	https://www.ncbi.nlm.nih.gov/gene/?term=12778
Acnat1	Acnat1	acyl-coenzyme A amino acid N-acyltransferase 1	230161	-2.400190004	https://www.ncbi.nlm.nih.gov/gene/?term=230161
Aco1	Aco1	aconitase 1	11428	-0.757052991	https://www.ncbi.nlm.nih.gov/gene/?term=11428
Acot1	Acot1	acyl-CoA thioesterase 1	26897	1.413241885	https://www.ncbi.nlm.nih.gov/gene/?term=26897
Acot11	Acot11	acyl-CoA thioesterase 11	329910	-0.698178935	https://www.ncbi.nlm.nih.gov/gene/?term=329910
Acot13	Acot13	acyl-CoA thioesterase 13	66834	-0.966614562	https://www.ncbi.nlm.nih.gov/gene/?term=66834
Acp2	Acp2	acid phosphatase 2, lysosomal	11432	-0.683513371	https://www.ncbi.nlm.nih.gov/gene/?term=11432
Acp5	Acp5	acid phosphatase 5, tartrate resistant	11433	1.365546436	https://www.ncbi.nlm.nih.gov/gene/?term=11433
Acp6	Acp6	acid phosphatase 6, lysophosphatidic	66659	-0.55982695	https://www.ncbi.nlm.nih.gov/gene/?term=66659
Acsbg1	Acsbg1	acyl-CoA synthetase bubblegum family member 1	94180	3.013920174	https://www.ncbi.nlm.nih.gov/gene/?term=94180
Acsf3	Acsf3	acyl-CoA synthetase family member 3	257633	-0.801747293	https://www.ncbi.nlm.nih.gov/gene/?term=257633
Acsl1	Acsl1	acyl-CoA synthetase long-chain family member 1	14081	-0.94130702	https://www.ncbi.nlm.nih.gov/gene/?term=14081
Acsl4	Acsl4	acyl-CoA synthetase long-chain family member 4	50790	0.662511103	https://www.ncbi.nlm.nih.gov/gene/?term=50790
Acss1	Acss1	acyl-CoA synthetase short-chain family member 1	68738	-1.624313191	https://www.ncbi.nlm.nih.gov/gene/?term=68738
Actn1	Actn1	actinin, alpha 1	109711	-1.132159265	https://www.ncbi.nlm.nih.gov/gene/?term=109711
Actr1a	Actr1a	ARP1 actin-related protein 1A, centractin alpha	54130	0.574926965	https://www.ncbi.nlm.nih.gov/gene/?term=54130
Actr1b	Actr1b	ARP1 actin-related protein 1B, centractin beta	226977	-0.789045523	https://www.ncbi.nlm.nih.gov/gene/?term=226977
Actr5	Actr5	ARP5 actin-related protein 5	109275	-0.980176075	https://www.ncbi.nlm.nih.gov/gene/?term=109275
Actr8	Actr8	ARP8 actin-related protein 8	56249	-0.595913531	https://www.ncbi.nlm.nih.gov/gene/?term=56249
Acvr1	Acvr1	activin A receptor, type 1	11477	-0.538198033	https://www.ncbi.nlm.nih.gov/gene/?term=11477
Acvr2a	Acvr2a	activin receptor IIA	11480	-0.564848675	https://www.ncbi.nlm.nih.gov/gene/?term=11480
Acy3	Acy3	aminoacylase 3	71670	-1.215554138	https://www.ncbi.nlm.nih.gov/gene/?term=71670
Acyp2	Acyp2	acylphosphatase 2, muscle type	75572	-0.506361946	https://www.ncbi.nlm.nih.gov/gene/?term=75572
Ada	Ada	adenosine deaminase	11486	2.822706437	https://www.ncbi.nlm.nih.gov/gene/?term=11486
Adam10	Adam10	a disintegrin and metallopeptidase domain 10	11487	-0.6270334	https://www.ncbi.nlm.nih.gov/gene/?term=11487
Adam19	Adam19	ADAM metallopeptidase domain 19	11492	0.719905609	https://www.ncbi.nlm.nih.gov/gene/?term=11492
Adam4	Adam4	a disintegrin and metallopeptidase domain 4	11498	-1.115781004	https://www.ncbi.nlm.nih.gov/gene/?term=11498
Adam8	Adam8	a disintegrin and metallopeptidase domain 8	11501	3.205341791	https://www.ncbi.nlm.nih.gov/gene/?term=11501
Adamdec1	Adamdec1	ADAM-like, decysin 1	58860	-1.745687966	https://www.ncbi.nlm.nih.gov/gene/?term=58860
Adamts15	Adamts15	ADAM metallopeptidase with thrombospondin type 1 motif 15	235130	-0.539744496	https://www.ncbi.nlm.nih.gov/gene/?term=235130
Adamts9	Adamts9	ADAM metallopeptidase with thrombospondin type 1 motif 9	101401	-1.178895668	https://www.ncbi.nlm.nih.gov/gene/?term=101401
Adamtsl4	Adamtsl4	ADAMTS-like 4	229595	2.461304228	https://www.ncbi.nlm.nih.gov/gene/?term=229595
Adar	Adar	adenosine deaminase, RNA-specific	56417	-1.091251024	https://www.ncbi.nlm.nih.gov/gene/?term=56417
Adat2	Adat2	adenosine deaminase, tRNA-specific 2	66757	-0.906129724	https://www.ncbi.nlm.nih.gov/gene/?term=66757
Adck2	Adck2	aarF domain containing kinase 2	57869	-0.951485172	https://www.ncbi.nlm.nih.gov/gene/?term=57869
Adck5	Adck5	aarF domain containing kinase 5	268822	-1.505197226	https://www.ncbi.nlm.nih.gov/gene/?term=268822
Adcy6	Adcy6	adenylate cyclase 6	11512	-1.614048177	https://www.ncbi.nlm.nih.gov/gene/?term=11512
Adcy7	Adcy7	adenylate cyclase 7	11513	0.610886625	https://www.ncbi.nlm.nih.gov/gene/?term=11513
Adcy9	Adcy9	adenylate cyclase 9	11515	-0.866427902	https://www.ncbi.nlm.nih.gov/gene/?term=11515
Add2	Add2	adducin 2	11519	-1.69876314	https://www.ncbi.nlm.nih.gov/gene/?term=11519
Add3	Add3	adducin 3	27360	-0.813501704	https://www.ncbi.nlm.nih.gov/gene/?term=27360
Adgra2	Adgra2	adhesion G protein-coupled receptor A2	78560	-0.5285117	https://www.ncbi.nlm.nih.gov/gene/?term=78560
Adgra3	Adgra3	adhesion G protein-coupled receptor A3	70693	-1.51402326	https://www.ncbi.nlm.nih.gov/gene/?term=70693
Adgrf4	Adgrf4	adhesion G protein-coupled receptor F4	78249	3.854119389	https://www.ncbi.nlm.nih.gov/gene/?term=78249
Adgrf5	Adgrf5	adhesion G protein-coupled receptor F5	224792	-0.630233604	https://www.ncbi.nlm.nih.gov/gene/?term=224792
Adgrg1	Adgrg1	adhesion G protein-coupled receptor G1	14766	-1.298598656	https://www.ncbi.nlm.nih.gov/gene/?term=14766
Adgrg6	Adgrg6	adhesion G protein-coupled receptor G6	215798	-1.891834988	https://www.ncbi.nlm.nih.gov/gene/?term=215798
Adgrl2	Adgrl2	adhesion G protein-coupled receptor L2	99633	1.261739417	https://www.ncbi.nlm.nih.gov/gene/?term=99633
Adgrv1	Adgrv1	adhesion G protein-coupled receptor V1	110789	-0.608376904	https://www.ncbi.nlm.nih.gov/gene/?term=110789
Adh1	Adh1	alcohol dehydrogenase 1 (class I)	11522	-2.614014358	https://www.ncbi.nlm.nih.gov/gene/?term=11522
Adh5	Adh5	alcohol dehydrogenase 5 (class III), chi polypeptide	11532	-0.911230628	https://www.ncbi.nlm.nih.gov/gene/?term=11532
Adh7	Adh7	alcohol dehydrogenase 7 (class IV), mu or sigma polypeptide	11529	-1.608515219	https://www.ncbi.nlm.nih.gov/gene/?term=11529
Adi1	Adi1	acireductone dioxygenase 1	104923	-1.19172364	https://www.ncbi.nlm.nih.gov/gene/?term=104923
Adipor2	Adipor2	adiponectin receptor 2	68465	-0.6840489	https://www.ncbi.nlm.nih.gov/gene/?term=68465
Adk	Adk	adenosine kinase	11534	0.720418413	https://www.ncbi.nlm.nih.gov/gene/?term=11534
Adnp	Adnp	activity-dependent neuroprotective protein	11538	-1.140676346	https://www.ncbi.nlm.nih.gov/gene/?term=11538
Ado	Ado	2-aminoethanethiol dioxygenase	211488	-0.616753875	https://www.ncbi.nlm.nih.gov/gene/?term=211488
Adora1	Adora1	adenosine A1 receptor	11539	-1.569141741	https://www.ncbi.nlm.nih.gov/gene/?term=11539
Adpgk	Adpgk	ADP-dependent glucokinase	72141	-0.517697581	https://www.ncbi.nlm.nih.gov/gene/?term=72141
Adprm	Adprm	ADP-ribose/CDP-alcohol diphosphatase, manganese dependent	66358	-0.900338867	https://www.ncbi.nlm.nih.gov/gene/?term=66358
Aen	Aen	apoptosis enhancing nuclease	68048	-0.50821549	https://www.ncbi.nlm.nih.gov/gene/?term=68048
Afap1	Afap1	actin filament associated protein 1	70292	0.568717171	https://www.ncbi.nlm.nih.gov/gene/?term=70292
Afap1l2	Afap1l2	actin filament associated protein 1-like 2	226250	2.235656973	https://www.ncbi.nlm.nih.gov/gene/?term=226250
Afg1l	Afg1l	AFG1 like ATPase	215951	-1.126428248	https://www.ncbi.nlm.nih.gov/gene/?term=215951
Aftph	Aftph	aftiphilin	216549	-0.690017098	https://www.ncbi.nlm.nih.gov/gene/?term=216549
Aga	Aga	aspartylglucosaminidase	11593	-1.189006984	https://www.ncbi.nlm.nih.gov/gene/?term=11593
Agbl5	Agbl5	ATP/GTP binding protein-like 5	231093	-1.01624533	https://www.ncbi.nlm.nih.gov/gene/?term=231093
Ager	Ager	advanced glycosylation end product-specific receptor	11596	1.263888846	https://www.ncbi.nlm.nih.gov/gene/?term=11596
Aggf1	Aggf1	angiogenic factor with G patch and FHA domains 1	66549	-0.733702765	https://www.ncbi.nlm.nih.gov/gene/?term=66549
Agk	Agk	acylglycerol kinase	69923	-0.789289384	https://www.ncbi.nlm.nih.gov/gene/?term=69923
Ago1	Ago1	argonaute RISC catalytic subunit 1	236511	-1.317845019	https://www.ncbi.nlm.nih.gov/gene/?term=236511
Agpat2	Agpat2	1-acylglycerol-3-phosphate O-acyltransferase 2	67512	-0.747121379	https://www.ncbi.nlm.nih.gov/gene/?term=67512
Agpat4	Agpat4	1-acylglycerol-3-phosphate O-acyltransferase 4	68262	-0.653675251	https://www.ncbi.nlm.nih.gov/gene/?term=68262
Agps	Agps	alkylglycerone phosphate synthase	228061	-0.578244467	https://www.ncbi.nlm.nih.gov/gene/?term=228061
Agr2	Agr2	anterior gradient 2	23795	-2.26470784	https://www.ncbi.nlm.nih.gov/gene/?term=23795
Agrn	Agrn	agrin	11603	-0.684805876	https://www.ncbi.nlm.nih.gov/gene/?term=11603
Agtpbp1	Agtpbp1	ATP/GTP binding protein 1	67269	-0.546548648	https://www.ncbi.nlm.nih.gov/gene/?term=67269
Agtrap	Agtrap	angiotensin II, type I receptor-associated protein	11610	-1.034868182	https://www.ncbi.nlm.nih.gov/gene/?term=11610
Ahcyl2	Ahcyl2	S-adenosylhomocysteine hydrolase-like 2	74340	-1.613182067	https://www.ncbi.nlm.nih.gov/gene/?term=74340
Ahdc1	Ahdc1	AT hook, DNA binding motif, containing 1	230793	-0.553712808	https://www.ncbi.nlm.nih.gov/gene/?term=230793
Ahnak	Ahnak	AHNAK nucleoprotein	66395	0.565001929	https://www.ncbi.nlm.nih.gov/gene/?term=66395
Ahnak2	Ahnak2	AHNAK nucleoprotein 2	100041194	0.947007708	https://www.ncbi.nlm.nih.gov/gene/?term=100041194
Aim2	Aim2	absent in melanoma 2	383619	1.528719103	https://www.ncbi.nlm.nih.gov/gene/?term=383619
Ak3	Ak3	adenylate kinase 3	56248	-0.525847786	https://www.ncbi.nlm.nih.gov/gene/?term=56248
Akap1	Akap1	A kinase anchor protein 1	11640	-0.874460809	https://www.ncbi.nlm.nih.gov/gene/?term=11640
Akap11	Akap11	A kinase anchor protein 11	219181	-0.641062254	https://www.ncbi.nlm.nih.gov/gene/?term=219181
Akap8	Akap8	A kinase anchor protein 8	56399	-0.761708101	https://www.ncbi.nlm.nih.gov/gene/?term=56399
Akap8l	Akap8l	A kinase anchor protein 8-like	54194	-0.666238712	https://www.ncbi.nlm.nih.gov/gene/?term=54194
Akap9	Akap9	A kinase anchor protein 9	100986	-0.835192991	https://www.ncbi.nlm.nih.gov/gene/?term=100986
Akr1c12	Akr1c12	aldo-keto reductase family 1, member C12	622402	-2.499347104	https://www.ncbi.nlm.nih.gov/gene/?term=622402
Akr1c13	Akr1c13	aldo-keto reductase family 1, member C13	27384	-2.122262218	https://www.ncbi.nlm.nih.gov/gene/?term=27384
Akr1c14	Akr1c14	aldo-keto reductase family 1, member C14	105387	-2.290947715	https://www.ncbi.nlm.nih.gov/gene/?term=105387
Akr1c19	Akr1c19	aldo-keto reductase family 1, member C19	432720	-2.596868895	https://www.ncbi.nlm.nih.gov/gene/?term=432720
Akr1e1	Akr1e1	aldo-keto reductase family 1, member E1	56043	-0.92906076	https://www.ncbi.nlm.nih.gov/gene/?term=56043
Akr7a5	Akr7a5	aldo-keto reductase family 7, member A5	110198	-1.413184972	https://www.ncbi.nlm.nih.gov/gene/?term=110198
Akt1	Akt1	thymoma viral proto-oncogene 1	11651	-0.528927346	https://www.ncbi.nlm.nih.gov/gene/?term=11651
Akt2	Akt2	thymoma viral proto-oncogene 2	11652	-0.52513417	https://www.ncbi.nlm.nih.gov/gene/?term=11652
Alad	Alad	aminolevulinate, delta-, dehydratase	17025	-0.664235896	https://www.ncbi.nlm.nih.gov/gene/?term=17025
Alcam	Alcam	activated leukocyte cell adhesion molecule	11658	-1.495877728	https://www.ncbi.nlm.nih.gov/gene/?term=11658
Aldh16a1	Aldh16a1	aldehyde dehydrogenase 16 family, member A1	69748	-0.543393196	https://www.ncbi.nlm.nih.gov/gene/?term=69748
Aldh18a1	Aldh18a1	aldehyde dehydrogenase 18 family, member A1	56454	-0.73207946	https://www.ncbi.nlm.nih.gov/gene/?term=56454
Aldh1a3	Aldh1a3	aldehyde dehydrogenase family 1, subfamily A3	56847	4.573549399	https://www.ncbi.nlm.nih.gov/gene/?term=56847
Aldh1a7	Aldh1a7	aldehyde dehydrogenase family 1, subfamily A7	26358	1.785335407	https://www.ncbi.nlm.nih.gov/gene/?term=26358
Aldh1l1	Aldh1l1	aldehyde dehydrogenase 1 family, member L1	107747	-0.755466898	https://www.ncbi.nlm.nih.gov/gene/?term=107747
Aldh2	Aldh2	aldehyde dehydrogenase 2, mitochondrial	11669	-0.703842867	https://www.ncbi.nlm.nih.gov/gene/?term=11669
Aldh3a1	Aldh3a1	aldehyde dehydrogenase family 3, subfamily A1	11670	-0.901433793	https://www.ncbi.nlm.nih.gov/gene/?term=11670
Aldh3a2	Aldh3a2	aldehyde dehydrogenase family 3, subfamily A2	11671	-1.239270207	https://www.ncbi.nlm.nih.gov/gene/?term=11671
Aldh6a1	Aldh6a1	aldehyde dehydrogenase family 6, subfamily A1	104776	-1.569852253	https://www.ncbi.nlm.nih.gov/gene/?term=104776
Aldoc	Aldoc	aldolase C, fructose-bisphosphate	11676	-0.725923598	https://www.ncbi.nlm.nih.gov/gene/?term=11676
Alg1	Alg1	ALG1 chitobiosyldiphosphodolichol beta-mannosyltransferase	208211	-0.523565711	https://www.ncbi.nlm.nih.gov/gene/?term=208211
Alg11	Alg11	ALG11 alpha-1,2-mannosyltransferase	207958	-1.322348458	https://www.ncbi.nlm.nih.gov/gene/?term=207958
Alg6	Alg6	ALG6 alpha-1,3-glucosyltransferase	320438	-0.652272533	https://www.ncbi.nlm.nih.gov/gene/?term=320438
Alg9	Alg9	ALG9 alpha-1,2-mannosyltransferase	102580	-0.745342681	https://www.ncbi.nlm.nih.gov/gene/?term=102580
Alkbh2	Alkbh2	alkB homolog 2, alpha-ketoglutarate-dependent dioxygenase	231642	-0.901815441	https://www.ncbi.nlm.nih.gov/gene/?term=231642
Alkbh3	Alkbh3	alkB homolog 3, alpha-ketoglutarate-dependent dioxygenase	69113	-0.870432785	https://www.ncbi.nlm.nih.gov/gene/?term=69113
Alkbh6	Alkbh6	alkB homolog 6	233065	-0.924042624	https://www.ncbi.nlm.nih.gov/gene/?term=233065
Alkbh8	Alkbh8	alkB homolog 8, tRNA methyltransferase	67667	-0.972852735	https://www.ncbi.nlm.nih.gov/gene/?term=67667
Alox12b	Alox12b	arachidonate 12-lipoxygenase, 12R type	11686	5.654810581	https://www.ncbi.nlm.nih.gov/gene/?term=11686
Alox15	Alox15	arachidonate 15-lipoxygenase	11687	1.44438082	https://www.ncbi.nlm.nih.gov/gene/?term=11687
Alox5ap	Alox5ap	arachidonate 5-lipoxygenase activating protein	11690	1.445029988	https://www.ncbi.nlm.nih.gov/gene/?term=11690
Als2cl	Als2cl	ALS2 C-terminal like	235633	-0.734989981	https://www.ncbi.nlm.nih.gov/gene/?term=235633
Amacr	Amacr	alpha-methylacyl-CoA racemase	17117	-1.482002587	https://www.ncbi.nlm.nih.gov/gene/?term=17117
Ambra1	Ambra1	autophagy/beclin 1 regulator 1	228361	-0.55977917	https://www.ncbi.nlm.nih.gov/gene/?term=228361
Amd1	Amd1	S-adenosylmethionine decarboxylase 1	11702	-0.67912512	https://www.ncbi.nlm.nih.gov/gene/?term=11702
Amdhd2	Amdhd2	amidohydrolase domain containing 2	245847	-0.705457793	https://www.ncbi.nlm.nih.gov/gene/?term=245847
Amfr	Amfr	autocrine motility factor receptor	23802	-0.591581631	https://www.ncbi.nlm.nih.gov/gene/?term=23802
Ammecr1	Ammecr1	AMMECR nuclear protein 1	56068	2.7738316	https://www.ncbi.nlm.nih.gov/gene/?term=56068
Amn1	Amn1	antagonist of mitotic exit network 1	232566	-1.177834472	https://www.ncbi.nlm.nih.gov/gene/?term=232566
Amotl1	Amotl1	angiomotin-like 1	75723	1.504969826	https://www.ncbi.nlm.nih.gov/gene/?term=75723
Amz2	Amz2	archaelysin family metallopeptidase 2	13929	-0.988127655	https://www.ncbi.nlm.nih.gov/gene/?term=13929
Anapc13	Anapc13	anaphase promoting complex subunit 13	69010	-0.517988667	https://www.ncbi.nlm.nih.gov/gene/?term=69010
Anapc16	Anapc16	anaphase promoting complex subunit 16	52717	-0.573048814	https://www.ncbi.nlm.nih.gov/gene/?term=52717
Anapc4	Anapc4	anaphase promoting complex subunit 4	52206	-0.939979436	https://www.ncbi.nlm.nih.gov/gene/?term=52206
Angel2	Angel2	angel homolog 2	52477	-0.564789579	https://www.ncbi.nlm.nih.gov/gene/?term=52477
Ankdd1b	Ankdd1b	ankyrin repeat and death domain containing 1B	271144	-0.806353921	https://www.ncbi.nlm.nih.gov/gene/?term=271144
Ankk1	Ankk1	ankyrin repeat and kinase domain containing 1	244859	4.222675764	https://www.ncbi.nlm.nih.gov/gene/?term=244859
Ankle2	Ankle2	ankyrin repeat and LEM domain containing 2	71782	-0.651747802	https://www.ncbi.nlm.nih.gov/gene/?term=71782
Ankmy2	Ankmy2	ankyrin repeat and MYND domain containing 2	217473	-0.956697877	https://www.ncbi.nlm.nih.gov/gene/?term=217473
Ankrd12	Ankrd12	ankyrin repeat domain 12	106585	-1.094247842	https://www.ncbi.nlm.nih.gov/gene/?term=106585
Ankrd16	Ankrd16	ankyrin repeat domain 16	320816	-0.759304682	https://www.ncbi.nlm.nih.gov/gene/?term=320816
Ankrd22	Ankrd22	ankyrin repeat domain 22	52024	1.297270525	https://www.ncbi.nlm.nih.gov/gene/?term=52024
Ankrd24	Ankrd24	ankyrin repeat domain 24	70615	-0.978078917	https://www.ncbi.nlm.nih.gov/gene/?term=70615
Ankrd28	Ankrd28	ankyrin repeat domain 28	105522	-1.067399418	https://www.ncbi.nlm.nih.gov/gene/?term=105522
Ankrd35	Ankrd35	ankyrin repeat domain 35	213121	3.259758191	https://www.ncbi.nlm.nih.gov/gene/?term=213121
Ankrd39	Ankrd39	ankyrin repeat domain 39	109346	-0.773675027	https://www.ncbi.nlm.nih.gov/gene/?term=109346
Ankrd46	Ankrd46	ankyrin repeat domain 46	68839	-0.804428717	https://www.ncbi.nlm.nih.gov/gene/?term=68839
Ankrd50	Ankrd50	ankyrin repeat domain 50	99696	0.826528004	https://www.ncbi.nlm.nih.gov/gene/?term=99696
Ankrd54	Ankrd54	ankyrin repeat domain 54	223690	-0.616969049	https://www.ncbi.nlm.nih.gov/gene/?term=223690
Ankrd9	Ankrd9	ankyrin repeat domain 9	74251	-0.755753119	https://www.ncbi.nlm.nih.gov/gene/?term=74251
Ankzf1	Ankzf1	ankyrin repeat and zinc finger domain containing 1	52231	-1.410449326	https://www.ncbi.nlm.nih.gov/gene/?term=52231
Ano1	Ano1	anoctamin 1, calcium activated chloride channel	101772	-2.03097664	https://www.ncbi.nlm.nih.gov/gene/?term=101772
Ano6	Ano6	anoctamin 6	105722	-1.546760047	https://www.ncbi.nlm.nih.gov/gene/?term=105722
Ano7	Ano7	anoctamin 7	404545	-1.750183232	https://www.ncbi.nlm.nih.gov/gene/?term=404545
Anpep	Anpep	alanyl aminopeptidase, membrane	16790	0.504385415	https://www.ncbi.nlm.nih.gov/gene/?term=16790
Antxr1	Antxr1	anthrax toxin receptor 1	69538	0.907979876	https://www.ncbi.nlm.nih.gov/gene/?term=69538
Anxa1	Anxa1	annexin A1	16952	2.455256239	https://www.ncbi.nlm.nih.gov/gene/?term=16952
Anxa10	Anxa10	annexin A10	26359	-2.457348061	https://www.ncbi.nlm.nih.gov/gene/?term=26359
Anxa11	Anxa11	annexin A11	11744	-1.09919225	https://www.ncbi.nlm.nih.gov/gene/?term=11744
Anxa4	Anxa4	annexin A4	11746	-0.50879664	https://www.ncbi.nlm.nih.gov/gene/?term=11746
Anxa6	Anxa6	annexin A6	11749	0.567860209	https://www.ncbi.nlm.nih.gov/gene/?term=11749
Anxa7	Anxa7	annexin A7	11750	-0.629340947	https://www.ncbi.nlm.nih.gov/gene/?term=11750
Anxa8	Anxa8	annexin A8	11752	0.734600378	https://www.ncbi.nlm.nih.gov/gene/?term=11752
Anxa9	Anxa9	annexin A9	71790	2.516249751	https://www.ncbi.nlm.nih.gov/gene/?term=71790
Aopep	Aopep	aminopeptidase O	72061	-0.791394118	https://www.ncbi.nlm.nih.gov/gene/?term=72061
Ap1b1	Ap1b1	adaptor protein complex AP-1, beta 1 subunit	11764	-0.643198824	https://www.ncbi.nlm.nih.gov/gene/?term=11764
Ap1g2	Ap1g2	adaptor protein complex AP-1, gamma 2 subunit	11766	-0.988924724	https://www.ncbi.nlm.nih.gov/gene/?term=11766
Ap1m1	Ap1m1	adaptor-related protein complex AP-1, mu subunit 1	11767	-1.304780108	https://www.ncbi.nlm.nih.gov/gene/?term=11767
Ap2a2	Ap2a2	adaptor-related protein complex 2, alpha 2 subunit	11772	0.767233973	https://www.ncbi.nlm.nih.gov/gene/?term=11772
Ap2b1	Ap2b1	adaptor-related protein complex 2, beta 1 subunit	71770	-0.966458924	https://www.ncbi.nlm.nih.gov/gene/?term=71770
Ap2m1	Ap2m1	adaptor-related protein complex 2, mu 1 subunit	11773	-0.501620926	https://www.ncbi.nlm.nih.gov/gene/?term=11773
Ap3s2	Ap3s2	adaptor-related protein complex 3, sigma 2 subunit	11778	-0.659321814	https://www.ncbi.nlm.nih.gov/gene/?term=11778
Ap4b1	Ap4b1	adaptor-related protein complex AP-4, beta 1	67489	-0.516171727	https://www.ncbi.nlm.nih.gov/gene/?term=67489
Ap4m1	Ap4m1	adaptor-related protein complex AP-4, mu 1	11781	-0.544291791	https://www.ncbi.nlm.nih.gov/gene/?term=11781
Ap5b1	Ap5b1	adaptor-related protein complex 5, beta 1 subunit	381201	-0.644805497	https://www.ncbi.nlm.nih.gov/gene/?term=381201
Apbb1ip	Apbb1ip	amyloid beta precursor protein binding family B member 1 interacting protein	54519	1.567414511	https://www.ncbi.nlm.nih.gov/gene/?term=54519
Apbb3	Apbb3	amyloid beta precursor protein binding family B member 3	225372	-0.957681438	https://www.ncbi.nlm.nih.gov/gene/?term=225372
Apc	Apc	APC, WNT signaling pathway regulator	11789	-1.040573149	https://www.ncbi.nlm.nih.gov/gene/?term=11789
Apcdd1	Apcdd1	adenomatosis polyposis coli down-regulated 1	494504	2.323604673	https://www.ncbi.nlm.nih.gov/gene/?term=494504
Apeh	Apeh	acylpeptide hydrolase	235606	-0.603750025	https://www.ncbi.nlm.nih.gov/gene/?term=235606
Apex2	Apex2	apurinic/apyrimidinic endonuclease 2	77622	-0.641205899	https://www.ncbi.nlm.nih.gov/gene/?term=77622
Aph1a	Aph1a	aph1 homolog A, gamma secretase subunit	226548	-0.648380951	https://www.ncbi.nlm.nih.gov/gene/?term=226548
Aplp1	Aplp1	amyloid beta precursor like protein 1	11803	2.028148789	https://www.ncbi.nlm.nih.gov/gene/?term=11803
Aplp2	Aplp2	amyloid beta precursor-like protein 2	11804	-0.996830207	https://www.ncbi.nlm.nih.gov/gene/?term=11804
Apobec1	Apobec1	apolipoprotein B mRNA editing enzyme, catalytic polypeptide 1	11810	1.157143527	https://www.ncbi.nlm.nih.gov/gene/?term=11810
Apobec3	Apobec3	apolipoprotein B mRNA editing enzyme, catalytic polypeptide 3	80287	-0.766732064	https://www.ncbi.nlm.nih.gov/gene/?term=80287
Apobr	Apobr	apolipoprotein B receptor	171504	1.471358293	https://www.ncbi.nlm.nih.gov/gene/?term=171504
Apoc1	Apoc1	apolipoprotein C-I	11812	1.738642172	https://www.ncbi.nlm.nih.gov/gene/?term=11812
Apoe	Apoe	apolipoprotein E	11816	1.47511747	https://www.ncbi.nlm.nih.gov/gene/?term=11816
App	App	amyloid beta precursor protein	11820	-0.527603274	https://www.ncbi.nlm.nih.gov/gene/?term=11820
Appl2	Appl2	adaptor protein, phosphotyrosine interaction, PH domain and leucine zipper containing 2	216190	-1.020102806	https://www.ncbi.nlm.nih.gov/gene/?term=216190
Aprt	Aprt	adenine phosphoribosyl transferase	11821	-0.598054523	https://www.ncbi.nlm.nih.gov/gene/?term=11821
Aqp11	Aqp11	aquaporin 11	66333	-1.469592186	https://www.ncbi.nlm.nih.gov/gene/?term=66333
Aqp3	Aqp3	aquaporin 3	11828	3.723237479	https://www.ncbi.nlm.nih.gov/gene/?term=11828
Aqp4	Aqp4	aquaporin 4	11829	-2.71885942	https://www.ncbi.nlm.nih.gov/gene/?term=11829
Aqp5	Aqp5	aquaporin 5	11830	-2.063669912	https://www.ncbi.nlm.nih.gov/gene/?term=11830
Aqr	Aqr	aquarius	11834	-0.631883796	https://www.ncbi.nlm.nih.gov/gene/?term=11834
Arc	Arc	activity regulated cytoskeletal-associated protein	11838	3.568227041	https://www.ncbi.nlm.nih.gov/gene/?term=11838
Areg	Areg	amphiregulin	11839	-1.936502383	https://www.ncbi.nlm.nih.gov/gene/?term=11839
Arfgap1	Arfgap1	ADP-ribosylation factor GTPase activating protein 1	228998	-1.081651806	https://www.ncbi.nlm.nih.gov/gene/?term=228998
Arfgap3	Arfgap3	ADP-ribosylation factor GTPase activating protein 3	66251	-1.408941662	https://www.ncbi.nlm.nih.gov/gene/?term=66251
Arfgef1	Arfgef1	ADP ribosylation factor guanine nucleotide exchange factor 1	211673	-0.76728611	https://www.ncbi.nlm.nih.gov/gene/?term=211673
Arfgef3	Arfgef3	ARFGEF family member 3	215821	-0.948767598	https://www.ncbi.nlm.nih.gov/gene/?term=215821
Arfip2	Arfip2	ADP-ribosylation factor interacting protein 2	76932	-1.141411435	https://www.ncbi.nlm.nih.gov/gene/?term=76932
Arg1	Arg1	arginase, liver	11846	6.570444218	https://www.ncbi.nlm.nih.gov/gene/?term=11846
Arglu1	Arglu1	arginine and glutamate rich 1	234023	-0.691949249	https://www.ncbi.nlm.nih.gov/gene/?term=234023
Arhgap10	Arhgap10	Rho GTPase activating protein 10	78514	0.657526437	https://www.ncbi.nlm.nih.gov/gene/?term=78514
Arhgap12	Arhgap12	Rho GTPase activating protein 12	75415	-0.889821967	https://www.ncbi.nlm.nih.gov/gene/?term=75415
Arhgap17	Arhgap17	Rho GTPase activating protein 17	70497	0.503686289	https://www.ncbi.nlm.nih.gov/gene/?term=70497
Arhgap18	Arhgap18	Rho GTPase activating protein 18	73910	-1.510471281	https://www.ncbi.nlm.nih.gov/gene/?term=73910
Arhgap26	Arhgap26	Rho GTPase activating protein 26	71302	-1.273636158	https://www.ncbi.nlm.nih.gov/gene/?term=71302
Arhgap27	Arhgap27	Rho GTPase activating protein 27	544817	0.610255517	https://www.ncbi.nlm.nih.gov/gene/?term=544817
Arhgap31	Arhgap31	Rho GTPase activating protein 31	12549	0.642595485	https://www.ncbi.nlm.nih.gov/gene/?term=12549
Arhgap32	Arhgap32	Rho GTPase activating protein 32	330914	-0.637921179	https://www.ncbi.nlm.nih.gov/gene/?term=330914
Arhgap35	Arhgap35	Rho GTPase activating protein 35	232906	-1.005518924	https://www.ncbi.nlm.nih.gov/gene/?term=232906
Arhgap39	Arhgap39	Rho GTPase activating protein 39	223666	-0.778836732	https://www.ncbi.nlm.nih.gov/gene/?term=223666
Arhgap42	Arhgap42	Rho GTPase activating protein 42	71544	-1.328028868	https://www.ncbi.nlm.nih.gov/gene/?term=71544
Arhgap44	Arhgap44	Rho GTPase activating protein 44	216831	-2.611110458	https://www.ncbi.nlm.nih.gov/gene/?term=216831
Arhgap45	Arhgap45	Rho GTPase activating protein 45	70719	0.87088997	https://www.ncbi.nlm.nih.gov/gene/?term=70719
Arhgap8	Arhgap8	Rho GTPase activating protein 8	73167	-1.722087418	https://www.ncbi.nlm.nih.gov/gene/?term=73167
Arhgap9	Arhgap9	Rho GTPase activating protein 9	216445	1.652054487	https://www.ncbi.nlm.nih.gov/gene/?term=216445
Arhgdib	Arhgdib	Rho, GDP dissociation inhibitor beta	11857	1.048451337	https://www.ncbi.nlm.nih.gov/gene/?term=11857
Arhgef1	Arhgef1	Rho guanine nucleotide exchange factor 1	16801	-0.575937148	https://www.ncbi.nlm.nih.gov/gene/?term=16801
Arhgef10	Arhgef10	Rho guanine nucleotide exchange factor 10	234094	-0.607533469	https://www.ncbi.nlm.nih.gov/gene/?term=234094
Arhgef10l	Arhgef10l	Rho guanine nucleotide exchange factor 10-like	72754	1.185899077	https://www.ncbi.nlm.nih.gov/gene/?term=72754
Arhgef16	Arhgef16	Rho guanine nucleotide exchange factor 16	230972	-1.464977115	https://www.ncbi.nlm.nih.gov/gene/?term=230972
Arhgef17	Arhgef17	Rho guanine nucleotide exchange factor 17	207212	0.88189222	https://www.ncbi.nlm.nih.gov/gene/?term=207212
Arhgef18	Arhgef18	Rho/Rac guanine nucleotide exchange factor 18	102098	0.68364814	https://www.ncbi.nlm.nih.gov/gene/?term=102098
Arhgef28	Arhgef28	Rho guanine nucleotide exchange factor 28	110596	-1.424424504	https://www.ncbi.nlm.nih.gov/gene/?term=110596
Arhgef38	Arhgef38	Rho guanine nucleotide exchange factor 38	77669	-2.263860335	https://www.ncbi.nlm.nih.gov/gene/?term=77669
Arhgef4	Arhgef4	Rho guanine nucleotide exchange factor 4	226970	2.400225954	https://www.ncbi.nlm.nih.gov/gene/?term=226970
Arhgef40	Arhgef40	Rho guanine nucleotide exchange factor 40	268739	-0.849439671	https://www.ncbi.nlm.nih.gov/gene/?term=268739
Arhgef5	Arhgef5	Rho guanine nucleotide exchange factor 5	54324	-1.064665917	https://www.ncbi.nlm.nih.gov/gene/?term=54324
Arid2	Arid2	AT-rich interaction domain 2	77044	-0.954987014	https://www.ncbi.nlm.nih.gov/gene/?term=77044
Arid4a	Arid4a	AT-rich interaction domain 4A	238247	-0.715410551	https://www.ncbi.nlm.nih.gov/gene/?term=238247
Arid4b	Arid4b	AT-rich interaction domain 4B	94246	-0.818149656	https://www.ncbi.nlm.nih.gov/gene/?term=94246
Arid5a	Arid5a	AT-rich interaction domain 5A	214855	-1.624574131	https://www.ncbi.nlm.nih.gov/gene/?term=214855
Arl10	Arl10	ADP-ribosylation factor-like 10	56795	-1.288291312	https://www.ncbi.nlm.nih.gov/gene/?term=56795
Arl11	Arl11	ADP-ribosylation factor-like 11	219144	2.107875982	https://www.ncbi.nlm.nih.gov/gene/?term=219144
Arl14	Arl14	ADP-ribosylation factor-like 14	71619	-0.639869451	https://www.ncbi.nlm.nih.gov/gene/?term=71619
Arl2	Arl2	ADP-ribosylation factor-like 2	56327	-0.518844924	https://www.ncbi.nlm.nih.gov/gene/?term=56327
Arl2bp	Arl2bp	ADP-ribosylation factor-like 2 binding protein	107566	-0.531684726	https://www.ncbi.nlm.nih.gov/gene/?term=107566
Arl4c	Arl4c	ADP-ribosylation factor-like 4C	320982	-1.069229197	https://www.ncbi.nlm.nih.gov/gene/?term=320982
Arl6ip5	Arl6ip5	ADP-ribosylation factor-like 6 interacting protein 5	65106	-0.69004693	https://www.ncbi.nlm.nih.gov/gene/?term=65106
Arl6ip6	Arl6ip6	ADP-ribosylation factor-like 6 interacting protein 6	65103	-0.549733363	https://www.ncbi.nlm.nih.gov/gene/?term=65103
Armc10	Armc10	armadillo repeat containing 10	67211	-0.783735791	https://www.ncbi.nlm.nih.gov/gene/?term=67211
Armc8	Armc8	armadillo repeat containing 8	74125	-0.829042337	https://www.ncbi.nlm.nih.gov/gene/?term=74125
Armc9	Armc9	armadillo repeat containing 9	78795	-0.995183715	https://www.ncbi.nlm.nih.gov/gene/?term=78795
Arnt	Arnt	aryl hydrocarbon receptor nuclear translocator	11863	-0.663788549	https://www.ncbi.nlm.nih.gov/gene/?term=11863
Arpc4	Arpc4	actin related protein 2/3 complex, subunit 4	68089	0.501198485	https://www.ncbi.nlm.nih.gov/gene/?term=68089
Arpin	Arpin	actin-related protein 2/3 complex inhibitor	70420	-0.923695173	https://www.ncbi.nlm.nih.gov/gene/?term=70420
Arrdc2	Arrdc2	arrestin domain containing 2	70807	-1.0606077	https://www.ncbi.nlm.nih.gov/gene/?term=70807
Arrdc4	Arrdc4	arrestin domain containing 4	66412	1.133425521	https://www.ncbi.nlm.nih.gov/gene/?term=66412
Artn	Artn	artemin	11876	-1.164060627	https://www.ncbi.nlm.nih.gov/gene/?term=11876
As3mt	As3mt	arsenite methyltransferase	57344	-1.821690662	https://www.ncbi.nlm.nih.gov/gene/?term=57344
Asah1	Asah1	N-acylsphingosine amidohydrolase 1	11886	-0.97241215	https://www.ncbi.nlm.nih.gov/gene/?term=11886
Asah2	Asah2	N-acylsphingosine amidohydrolase 2	54447	-0.670748764	https://www.ncbi.nlm.nih.gov/gene/?term=54447
Asap2	Asap2	ArfGAP with SH3 domain, ankyrin repeat and PH domain 2	211914	-1.454205974	https://www.ncbi.nlm.nih.gov/gene/?term=211914
Asb13	Asb13	ankyrin repeat and SOCS box-containing 13	142688	-1.250916081	https://www.ncbi.nlm.nih.gov/gene/?term=142688
Asb3	Asb3	ankyrin repeat and SOCS box-containing 3	65257	-1.625632214	https://www.ncbi.nlm.nih.gov/gene/?term=65257
Ascc1	Ascc1	activating signal cointegrator 1 complex subunit 1	69090	-1.139569348	https://www.ncbi.nlm.nih.gov/gene/?term=69090
Asf1a	Asf1a	anti-silencing function 1A histone chaperone	66403	-0.749023127	https://www.ncbi.nlm.nih.gov/gene/?term=66403
Ash1l	Ash1l	ASH1 like histone lysine methyltransferase	192195	-0.845099258	https://www.ncbi.nlm.nih.gov/gene/?term=192195
Asl	Asl	argininosuccinate lyase	109900	-0.987620421	https://www.ncbi.nlm.nih.gov/gene/?term=109900
Asns	Asns	asparagine synthetase	27053	-1.250875619	https://www.ncbi.nlm.nih.gov/gene/?term=27053
Aspa	Aspa	aspartoacylase	11484	-2.195624863	https://www.ncbi.nlm.nih.gov/gene/?term=11484
Asph	Asph	aspartate-beta-hydroxylase	65973	-1.413278761	https://www.ncbi.nlm.nih.gov/gene/?term=65973
Aspscr1	Aspscr1	ASPSCR1 tether for SLC2A4, UBX domain containing	68938	-0.658950193	https://www.ncbi.nlm.nih.gov/gene/?term=68938
Asrgl1	Asrgl1	asparaginase like 1	66514	-0.59696086	https://www.ncbi.nlm.nih.gov/gene/?term=66514
Asxl1	Asxl1	ASXL transcriptional regulator 1	228790	-0.698258613	https://www.ncbi.nlm.nih.gov/gene/?term=228790
Atad2b	Atad2b	ATPase family, AAA domain containing 2B	320817	-0.511732662	https://www.ncbi.nlm.nih.gov/gene/?term=320817
Atat1	Atat1	alpha tubulin acetyltransferase 1	73242	-1.419133747	https://www.ncbi.nlm.nih.gov/gene/?term=73242
Ate1	Ate1	arginyltransferase 1	11907	-0.689718001	https://www.ncbi.nlm.nih.gov/gene/?term=11907
Atf3	Atf3	activating transcription factor 3	11910	1.106373956	https://www.ncbi.nlm.nih.gov/gene/?term=11910
Atf7	Atf7	activating transcription factor 7	223922	-0.81503464	https://www.ncbi.nlm.nih.gov/gene/?term=223922
Atg14	Atg14	autophagy related 14	100504663	-1.00132591	https://www.ncbi.nlm.nih.gov/gene/?term=100504663
Atg16l1	Atg16l1	autophagy related 16 like 1	77040	-0.949413822	https://www.ncbi.nlm.nih.gov/gene/?term=77040
Atg2b	Atg2b	autophagy related 2B	76559	-0.506470326	https://www.ncbi.nlm.nih.gov/gene/?term=76559
Atg4b	Atg4b	autophagy related 4B, cysteine peptidase	66615	-1.045190027	https://www.ncbi.nlm.nih.gov/gene/?term=66615
Atg9b	Atg9b	autophagy related 9B	213948	1.407630972	https://www.ncbi.nlm.nih.gov/gene/?term=213948
Atl2	Atl2	atlastin GTPase 2	56298	-1.298718356	https://www.ncbi.nlm.nih.gov/gene/?term=56298
Atn1	Atn1	atrophin 1	13498	-0.649837116	https://www.ncbi.nlm.nih.gov/gene/?term=13498
Atoh8	Atoh8	atonal bHLH transcription factor 8	71093	-2.476954688	https://www.ncbi.nlm.nih.gov/gene/?term=71093
Atox1	Atox1	antioxidant 1 copper chaperone	11927	0.651357753	https://www.ncbi.nlm.nih.gov/gene/?term=11927
Atp11a	Atp11a	ATPase, class VI, type 11A	50770	0.812960493	https://www.ncbi.nlm.nih.gov/gene/?term=50770
Atp11c	Atp11c	ATPase, class VI, type 11C	320940	-0.546400855	https://www.ncbi.nlm.nih.gov/gene/?term=320940
Atp13a2	Atp13a2	ATPase type 13A2	74772	0.995632141	https://www.ncbi.nlm.nih.gov/gene/?term=74772
Atp1a1	Atp1a1	ATPase, Na+/K+ transporting, alpha 1 polypeptide	11928	-0.916260569	https://www.ncbi.nlm.nih.gov/gene/?term=11928
Atp1b1	Atp1b1	ATPase, Na+/K+ transporting, beta 1 polypeptide	11931	-1.458484189	https://www.ncbi.nlm.nih.gov/gene/?term=11931
Atp1b3	Atp1b3	ATPase, Na+/K+ transporting, beta 3 polypeptide	11933	1.027599923	https://www.ncbi.nlm.nih.gov/gene/?term=11933
Atp2a3	Atp2a3	ATPase, Ca++ transporting, ubiquitous	53313	-1.324585852	https://www.ncbi.nlm.nih.gov/gene/?term=53313
Atp2c2	Atp2c2	ATPase, Ca++ transporting, type 2C, member 2	69047	-0.937644721	https://www.ncbi.nlm.nih.gov/gene/?term=69047
Atp6v0d2	Atp6v0d2	ATPase, H+ transporting, lysosomal V0 subunit D2	242341	2.546328939	https://www.ncbi.nlm.nih.gov/gene/?term=242341
Atp6v0e	Atp6v0e	ATPase, H+ transporting, lysosomal V0 subunit E	11974	0.714465296	https://www.ncbi.nlm.nih.gov/gene/?term=11974
Atp6v0e2	Atp6v0e2	ATPase, H+ transporting, lysosomal V0 subunit E2	76252	-2.720789447	https://www.ncbi.nlm.nih.gov/gene/?term=76252
Atp6v1c2	Atp6v1c2	ATPase, H+ transporting, lysosomal V1 subunit C2	68775	1.068790774	https://www.ncbi.nlm.nih.gov/gene/?term=68775
Atp6v1e1	Atp6v1e1	ATPase, H+ transporting, lysosomal V1 subunit E1	11973	0.790132487	https://www.ncbi.nlm.nih.gov/gene/?term=11973
Atp6v1g1	Atp6v1g1	ATPase, H+ transporting, lysosomal V1 subunit G1	66290	0.542780381	https://www.ncbi.nlm.nih.gov/gene/?term=66290
Atp7b	Atp7b	ATPase, Cu++ transporting, beta polypeptide	11979	-3.086962123	https://www.ncbi.nlm.nih.gov/gene/?term=11979
Atp8a1	Atp8a1	ATPase phospholipid transporting 8A1	11980	-1.55492977	https://www.ncbi.nlm.nih.gov/gene/?term=11980
Atp8a2	Atp8a2	ATPase, aminophospholipid transporter-like, class I, type 8A, member 2	50769	-2.835005016	https://www.ncbi.nlm.nih.gov/gene/?term=50769
Atp8b1	Atp8b1	ATPase, class I, type 8B, member 1	54670	-1.522676299	https://www.ncbi.nlm.nih.gov/gene/?term=54670
Atp9a	Atp9a	ATPase, class II, type 9A	11981	-1.268412586	https://www.ncbi.nlm.nih.gov/gene/?term=11981
Atpaf1	Atpaf1	ATP synthase mitochondrial F1 complex assembly factor 1	230649	-0.742629026	https://www.ncbi.nlm.nih.gov/gene/?term=230649
Atraid	Atraid	all-trans retinoic acid induced differentiation factor	381629	-0.785970673	https://www.ncbi.nlm.nih.gov/gene/?term=381629
Atrip	Atrip	ATR interacting protein	235610	-0.684569259	https://www.ncbi.nlm.nih.gov/gene/?term=235610
Atrn	Atrn	attractin	11990	-0.923396552	https://www.ncbi.nlm.nih.gov/gene/?term=11990
Atrnl1	Atrnl1	attractin like 1	226255	-1.312960032	https://www.ncbi.nlm.nih.gov/gene/?term=226255
Atrx	Atrx	ATRX, chromatin remodeler	22589	-0.619314232	https://www.ncbi.nlm.nih.gov/gene/?term=22589
Atxn1	Atxn1	ataxin 1	20238	-0.67225322	https://www.ncbi.nlm.nih.gov/gene/?term=20238
Atxn10	Atxn10	ataxin 10	54138	-0.99087861	https://www.ncbi.nlm.nih.gov/gene/?term=54138
Atxn2l	Atxn2l	ataxin 2-like	233871	-0.648085569	https://www.ncbi.nlm.nih.gov/gene/?term=233871
Atxn7l1	Atxn7l1	ataxin 7-like 1	380753	-0.568906784	https://www.ncbi.nlm.nih.gov/gene/?term=380753
Atxn7l3b	Atxn7l3b	ataxin 7-like 3B	382423	-0.699627634	https://www.ncbi.nlm.nih.gov/gene/?term=382423
Auh	Auh	AU RNA binding protein/enoyl-coenzyme A hydratase	11992	-0.527552575	https://www.ncbi.nlm.nih.gov/gene/?term=11992
Auts2	Auts2	autism susceptibility candidate 2	319974	-1.508468645	https://www.ncbi.nlm.nih.gov/gene/?term=319974
Avil	Avil	advillin	11567	-1.173485072	https://www.ncbi.nlm.nih.gov/gene/?term=11567
Avl9	Avl9	AVL9 cell migration associated	78937	-1.285381057	https://www.ncbi.nlm.nih.gov/gene/?term=78937
Azin1	Azin1	antizyme inhibitor 1	54375	-0.509102363	https://www.ncbi.nlm.nih.gov/gene/?term=54375
B2m	B2m	beta-2 microglobulin	12010	0.875714406	https://www.ncbi.nlm.nih.gov/gene/?term=12010
B3galnt2	B3galnt2	UDP-GalNAc:betaGlcNAc beta 1,3-galactosaminyltransferase, polypeptide 2	97884	-0.885848693	https://www.ncbi.nlm.nih.gov/gene/?term=97884
B3galt6	B3galt6	UDP-Gal:betaGal beta 1,3-galactosyltransferase, polypeptide 6	117592	-0.846320329	https://www.ncbi.nlm.nih.gov/gene/?term=117592
B3gat3	B3gat3	beta-1,3-glucuronyltransferase 3	72727	-0.734033953	https://www.ncbi.nlm.nih.gov/gene/?term=72727
B3gnt3	B3gnt3	UDP-GlcNAc:betaGal beta-1,3-N-acetylglucosaminyltransferase 3	72297	-1.1546928	https://www.ncbi.nlm.nih.gov/gene/?term=72297
B3gntl1	B3gntl1	UDP-GlcNAc:betaGal beta-1,3-N-acetylglucosaminyltransferase-like 1	210004	-1.242249005	https://www.ncbi.nlm.nih.gov/gene/?term=210004
B4galnt1	B4galnt1	beta-1,4-N-acetyl-galactosaminyl transferase 1	14421	0.877893358	https://www.ncbi.nlm.nih.gov/gene/?term=14421
B4galnt3	B4galnt3	beta-1,4-N-acetyl-galactosaminyl transferase 3	330406	-0.952102176	https://www.ncbi.nlm.nih.gov/gene/?term=330406
B4galt1	B4galt1	UDP-Gal:betaGlcNAc beta 1,4- galactosyltransferase, polypeptide 1	14595	-1.243900067	https://www.ncbi.nlm.nih.gov/gene/?term=14595
B4galt3	B4galt3	UDP-Gal:betaGlcNAc beta 1,4-galactosyltransferase, polypeptide 3	57370	-0.674891737	https://www.ncbi.nlm.nih.gov/gene/?term=57370
B4galt5	B4galt5	UDP-Gal:betaGlcNAc beta 1,4-galactosyltransferase, polypeptide 5	56336	0.839455886	https://www.ncbi.nlm.nih.gov/gene/?term=56336
B4galt6	B4galt6	UDP-Gal:betaGlcNAc beta 1,4-galactosyltransferase, polypeptide 6	56386	-1.854748951	https://www.ncbi.nlm.nih.gov/gene/?term=56386
B630019K06Rik	B630019K06Rik	F-box and leucine-rich repeat protein 17 pseudogene	102941	-2.05997794	https://www.ncbi.nlm.nih.gov/gene/?term=102941
B9d1	B9d1	B9 protein domain 1	27078	-1.156791908	https://www.ncbi.nlm.nih.gov/gene/?term=27078
B9d2	B9d2	B9 protein domain 2	232987	-0.941477562	https://www.ncbi.nlm.nih.gov/gene/?term=232987
BC030500	BC030500	cDNA sequence BC030500	234290	-2.966059573	https://www.ncbi.nlm.nih.gov/gene/?term=234290
BC031181	BC031181	cDNA sequence BC031181	407819	-0.601309605	https://www.ncbi.nlm.nih.gov/gene/?term=407819
Bace1	Bace1	beta-site APP cleaving enzyme 1	23821	-0.98746243	https://www.ncbi.nlm.nih.gov/gene/?term=23821
Bace2	Bace2	beta-site APP-cleaving enzyme 2	56175	-1.359839867	https://www.ncbi.nlm.nih.gov/gene/?term=56175
Bad	Bad	BCL2-associated agonist of cell death	12015	-1.663145134	https://www.ncbi.nlm.nih.gov/gene/?term=12015
Bag1	Bag1	BCL2-associated athanogene 1	12017	-1.164938003	https://www.ncbi.nlm.nih.gov/gene/?term=12017
Bag2	Bag2	BCL2-associated athanogene 2	213539	1.231862104	https://www.ncbi.nlm.nih.gov/gene/?term=213539
Bag6	Bag6	BCL2-associated athanogene 6	224727	-0.504881059	https://www.ncbi.nlm.nih.gov/gene/?term=224727
Baiap2l1	Baiap2l1	BAI1-associated protein 2-like 1	66898	-1.129602496	https://www.ncbi.nlm.nih.gov/gene/?term=66898
Baiap2l2	Baiap2l2	BAI1-associated protein 2-like 2	207495	-3.573763149	https://www.ncbi.nlm.nih.gov/gene/?term=207495
Bak1	Bak1	BCL2-antagonist/killer 1	12018	0.590136154	https://www.ncbi.nlm.nih.gov/gene/?term=12018
Bambi	Bambi	BMP and activin membrane-bound inhibitor	68010	2.482543813	https://www.ncbi.nlm.nih.gov/gene/?term=68010
Barx2	Barx2	BarH-like homeobox 2	12023	3.42400657	https://www.ncbi.nlm.nih.gov/gene/?term=12023
Basp1	Basp1	brain abundant, membrane attached signal protein 1	70350	-1.549977517	https://www.ncbi.nlm.nih.gov/gene/?term=70350
Baz1a	Baz1a	bromodomain adjacent to zinc finger domain 1A	217578	0.611152437	https://www.ncbi.nlm.nih.gov/gene/?term=217578
Bbip1	Bbip1	BBSome interacting protein 1	100503572	-0.723172098	https://www.ncbi.nlm.nih.gov/gene/?term=100503572
Bbs2	Bbs2	Bardet-Biedl syndrome 2	67378	-1.01624533	https://www.ncbi.nlm.nih.gov/gene/?term=67378
Bbs9	Bbs9	Bardet-Biedl syndrome 9	319845	-1.412299726	https://www.ncbi.nlm.nih.gov/gene/?term=319845
Bbx	Bbx	bobby sox HMG box containing	70508	-0.766197358	https://www.ncbi.nlm.nih.gov/gene/?term=70508
Bcam	Bcam	basal cell adhesion molecule	57278	-1.018045324	https://www.ncbi.nlm.nih.gov/gene/?term=57278
Bcap31	Bcap31	B cell receptor associated protein 31	27061	-0.571910065	https://www.ncbi.nlm.nih.gov/gene/?term=27061
Bcar1	Bcar1	breast cancer anti-estrogen resistance 1	12927	-0.976200611	https://www.ncbi.nlm.nih.gov/gene/?term=12927
Bcar3	Bcar3	breast cancer anti-estrogen resistance 3	29815	-1.548035076	https://www.ncbi.nlm.nih.gov/gene/?term=29815
Bcas1	Bcas1	brain enriched myelin associated protein 1	76960	-2.373339831	https://www.ncbi.nlm.nih.gov/gene/?term=76960
Bcat1	Bcat1	branched chain aminotransferase 1, cytosolic	12035	-2.061152759	https://www.ncbi.nlm.nih.gov/gene/?term=12035
Bcat2	Bcat2	branched chain aminotransferase 2, mitochondrial	12036	-1.547195183	https://www.ncbi.nlm.nih.gov/gene/?term=12036
Bcdin3d	Bcdin3d	BCDIN3 domain containing	75284	-1.296404775	https://www.ncbi.nlm.nih.gov/gene/?term=75284
Bche	Bche	butyrylcholinesterase	12038	-1.680488082	https://www.ncbi.nlm.nih.gov/gene/?term=12038
Bckdha	Bckdha	branched chain ketoacid dehydrogenase E1, alpha polypeptide	12039	-0.801709442	https://www.ncbi.nlm.nih.gov/gene/?term=12039
Bckdk	Bckdk	branched chain ketoacid dehydrogenase kinase	12041	-0.51028849	https://www.ncbi.nlm.nih.gov/gene/?term=12041
Bcl2	Bcl2	B cell leukemia/lymphoma 2	12043	-1.238637752	https://www.ncbi.nlm.nih.gov/gene/?term=12043
Bcl2a1b	Bcl2a1b	B cell leukemia/lymphoma 2 related protein A1b	12045	1.876145696	https://www.ncbi.nlm.nih.gov/gene/?term=12045
Bcl2l14	Bcl2l14	BCL2 like 14	66813	-1.284359653	https://www.ncbi.nlm.nih.gov/gene/?term=66813
Bcl7a	Bcl7a	B cell CLL/lymphoma 7A	77045	-0.85637399299999994	https://www.ncbi.nlm.nih.gov/gene/?term=77045
Bcl7b	Bcl7b	B cell CLL/lymphoma 7B	12054	-0.581029949	https://www.ncbi.nlm.nih.gov/gene/?term=12054
Bcl9	Bcl9	B cell CLL/lymphoma 9	77578	-0.680488082	https://www.ncbi.nlm.nih.gov/gene/?term=77578
Bco2	Bco2	beta-carotene oxygenase 2	170752	-3.81594668	https://www.ncbi.nlm.nih.gov/gene/?term=170752
Bcor	Bcor	BCL6 interacting corepressor	71458	-0.528748639	https://www.ncbi.nlm.nih.gov/gene/?term=71458
Bcs1l	Bcs1l	BCS1 homolog, ubiquinol-cytochrome c reductase complex chaperone	66821	-0.961797546	https://www.ncbi.nlm.nih.gov/gene/?term=66821
Bdh1	Bdh1	3-hydroxybutyrate dehydrogenase, type 1	71911	1.807589526	https://www.ncbi.nlm.nih.gov/gene/?term=71911
Bend3	Bend3	BEN domain containing 3	331623	-0.733426272	https://www.ncbi.nlm.nih.gov/gene/?term=331623
Bet1l	Bet1l	Bet1 golgi vesicular membrane trafficking protein like	54399	-0.680247653	https://www.ncbi.nlm.nih.gov/gene/?term=54399
Bex1	Bex1	brain expressed X-linked 1	19716	3.379747751	https://www.ncbi.nlm.nih.gov/gene/?term=19716
Bfsp1	Bfsp1	beaded filament structural protein 1, in lens-CP94	12075	-0.614565089	https://www.ncbi.nlm.nih.gov/gene/?term=12075
Bgn	Bgn	biglycan	12111	-0.583589297	https://www.ncbi.nlm.nih.gov/gene/?term=12111
Bhlhe41	Bhlhe41	basic helix-loop-helix family, member e41	79362	2.077444085	https://www.ncbi.nlm.nih.gov/gene/?term=79362
Bicd1	Bicd1	BICD cargo adaptor 1	12121	-1.703766299	https://www.ncbi.nlm.nih.gov/gene/?term=12121
Bicd2	Bicd2	BICD cargo adaptor 2	76895	0.813930299	https://www.ncbi.nlm.nih.gov/gene/?term=76895
Bicra	Bicra	BRD4 interacting chromatin remodeling complex associated protein	243842	-0.764856228	https://www.ncbi.nlm.nih.gov/gene/?term=243842
Bin1	Bin1	bridging integrator 1	30948	-0.561426489	https://www.ncbi.nlm.nih.gov/gene/?term=30948
Bin3	Bin3	bridging integrator 3	57784	-0.686964569	https://www.ncbi.nlm.nih.gov/gene/?term=57784
Birc2	Birc2	baculoviral IAP repeat-containing 2	11797	-0.583285923	https://www.ncbi.nlm.nih.gov/gene/?term=11797
Birc3	Birc3	baculoviral IAP repeat-containing 3	11796	0.942491254	https://www.ncbi.nlm.nih.gov/gene/?term=11796
Birc6	Birc6	baculoviral IAP repeat-containing 6	12211	-0.575331692	https://www.ncbi.nlm.nih.gov/gene/?term=12211
Blmh	Blmh	bleomycin hydrolase	104184	1.251903207	https://www.ncbi.nlm.nih.gov/gene/?term=104184
Blnk	Blnk	B cell linker	17060	1.22844744	https://www.ncbi.nlm.nih.gov/gene/?term=17060
Bloc1s5	Bloc1s5	biogenesis of lysosomal organelles complex-1, subunit 5, muted	17828	-1.135826946	https://www.ncbi.nlm.nih.gov/gene/?term=17828
Bloc1s6	Bloc1s6	biogenesis of lysosomal organelles complex-1, subunit 6, pallidin	18457	-0.501672157	https://www.ncbi.nlm.nih.gov/gene/?term=18457
Blvrb	Blvrb	biliverdin reductase B	233016	0.962346731	https://www.ncbi.nlm.nih.gov/gene/?term=233016
Bmf	Bmf	BCL2 modifying factor	171543	-1.210647008	https://www.ncbi.nlm.nih.gov/gene/?term=171543
Bmp1	Bmp1	bone morphogenetic protein 1	12153	0.75716226	https://www.ncbi.nlm.nih.gov/gene/?term=12153
Bmp2	Bmp2	bone morphogenetic protein 2	12156	-1.322348458	https://www.ncbi.nlm.nih.gov/gene/?term=12156
Bmp4	Bmp4	bone morphogenetic protein 4	12159	-1.191648856	https://www.ncbi.nlm.nih.gov/gene/?term=12159
Bmp5	Bmp5	bone morphogenetic protein 5	12160	-1.405323602	https://www.ncbi.nlm.nih.gov/gene/?term=12160
Bmpr1a	Bmpr1a	bone morphogenetic protein receptor, type 1A	12166	-1.179744062	https://www.ncbi.nlm.nih.gov/gene/?term=12166
Bmx	Bmx	BMX non-receptor tyrosine kinase	12169	1.654373255	https://www.ncbi.nlm.nih.gov/gene/?term=12169
Bmyc	Bmyc	brain expressed myelocytomatosis oncogene	107771	-2.018051118	https://www.ncbi.nlm.nih.gov/gene/?term=107771
Bnip1	Bnip1	BCL2/adenovirus E1B interacting protein 1	224630	-0.984902906	https://www.ncbi.nlm.nih.gov/gene/?term=224630
Bnipl	Bnipl	BCL2/adenovirus E1B 19kD interacting protein like	171388	0.703952751	https://www.ncbi.nlm.nih.gov/gene/?term=171388
Bod1l	Bod1l	biorientation of chromosomes in cell division 1-like	665775	-0.810586117	https://www.ncbi.nlm.nih.gov/gene/?term=665775
Bok	Bok	BCL2-related ovarian killer	51800	-0.936666831	https://www.ncbi.nlm.nih.gov/gene/?term=51800
Bola1	Bola1	bolA family member 1	69168	-0.790977295	https://www.ncbi.nlm.nih.gov/gene/?term=69168
Borcs7	Borcs7	BLOC-1 related complex subunit 7	66439	-0.87845295	https://www.ncbi.nlm.nih.gov/gene/?term=66439
Bpgm	Bpgm	2,3-bisphosphoglycerate mutase	12183	-1.396154606	https://www.ncbi.nlm.nih.gov/gene/?term=12183
Bphl	Bphl	biphenyl hydrolase like	68021	-0.625349982	https://www.ncbi.nlm.nih.gov/gene/?term=68021
Bpnt1	Bpnt1	3'(2'), 5'-bisphosphate nucleotidase 1	23827	-0.719607394	https://www.ncbi.nlm.nih.gov/gene/?term=23827
Brat1	Brat1	BRCA1-associated ATM activator 1	231841	-0.646021678	https://www.ncbi.nlm.nih.gov/gene/?term=231841
Brcc3	Brcc3	BRCA1/BRCA2-containing complex, subunit 3	210766	-0.575248604	https://www.ncbi.nlm.nih.gov/gene/?term=210766
Brd1	Brd1	bromodomain containing 1	223770	-0.789929147	https://www.ncbi.nlm.nih.gov/gene/?term=223770
Brd8	Brd8	bromodomain containing 8	78656	-1.044577884	https://www.ncbi.nlm.nih.gov/gene/?term=78656
Brd9	Brd9	bromodomain containing 9	105246	-0.631052342	https://www.ncbi.nlm.nih.gov/gene/?term=105246
Brf1	Brf1	BRF1, RNA polymerase III transcription initiation factor 90 kDa subunit	72308	-0.938869572	https://www.ncbi.nlm.nih.gov/gene/?term=72308
Brf2	Brf2	BRF2, RNA polymerase III transcription initiation factor 50kDa subunit	66653	-0.593374741	https://www.ncbi.nlm.nih.gov/gene/?term=66653
Bri3	Bri3	brain protein I3	55950	-1.186305697	https://www.ncbi.nlm.nih.gov/gene/?term=55950
Brix1	Brix1	BRX1, biogenesis of ribosomes	67832	-0.569696858	https://www.ncbi.nlm.nih.gov/gene/?term=67832
Brk1	Brk1	BRICK1, SCAR/WAVE actin-nucleating complex subunit	101314	-0.512202825	https://www.ncbi.nlm.nih.gov/gene/?term=101314
Brpf3	Brpf3	bromodomain and PHD finger containing, 3	268936	-0.593066944	https://www.ncbi.nlm.nih.gov/gene/?term=268936
Brwd1	Brwd1	bromodomain and WD repeat domain containing 1	93871	-1.25023289	https://www.ncbi.nlm.nih.gov/gene/?term=93871
Bsdc1	Bsdc1	BSD domain containing 1	100383	-0.645458346	https://www.ncbi.nlm.nih.gov/gene/?term=100383
Bsg	Bsg	basigin	12215	-0.782971512	https://www.ncbi.nlm.nih.gov/gene/?term=12215
Bspry	Bspry	B-box and SPRY domain containing	192120	0.986239032	https://www.ncbi.nlm.nih.gov/gene/?term=192120
Bst1	Bst1	bone marrow stromal cell antigen 1	12182	1.866798523	https://www.ncbi.nlm.nih.gov/gene/?term=12182
Btbd2	Btbd2	BTB domain containing 2	208198	-0.949226787	https://www.ncbi.nlm.nih.gov/gene/?term=208198
Btbd35f2	Btbd35f2	BTB domain containing 35, family member 2	100040482	-0.517697581	https://www.ncbi.nlm.nih.gov/gene/?term=100040482
Btbd6	Btbd6	BTB domain containing 6	399566	-1.411417524	https://www.ncbi.nlm.nih.gov/gene/?term=399566
Btbd7	Btbd7	BTB domain containing 7	238386	-0.578259106	https://www.ncbi.nlm.nih.gov/gene/?term=238386
Btd	Btd	biotinidase	26363	-0.827704651	https://www.ncbi.nlm.nih.gov/gene/?term=26363
Btf3l4	Btf3l4	basic transcription factor 3-like 4	70533	-0.514123898	https://www.ncbi.nlm.nih.gov/gene/?term=70533
Btg2	Btg2	BTG anti-proliferation factor 2	12227	-1.268935235	https://www.ncbi.nlm.nih.gov/gene/?term=12227
Btrc	Btrc	beta-transducin repeat containing protein	12234	-0.929550002	https://www.ncbi.nlm.nih.gov/gene/?term=12234
Bud13	Bud13	BUD13 homolog	215051	-1.236695774	https://www.ncbi.nlm.nih.gov/gene/?term=215051
Bzw2	Bzw2	basic leucine zipper and W2 domains 2	66912	-0.793259085	https://www.ncbi.nlm.nih.gov/gene/?term=66912
C030006K11Rik	C030006K11Rik	RIKEN cDNA C030006K11 gene	223665	-1.03097664	https://www.ncbi.nlm.nih.gov/gene/?term=223665
C130074G19Rik	C130074G19Rik	RIKEN cDNA C130074G19 gene	226777	-2.150074494	https://www.ncbi.nlm.nih.gov/gene/?term=226777
C1galt1	C1galt1	core 1 synthase, glycoprotein-N-acetylgalactosamine 3-beta-galactosyltransferase, 1	94192	-1.23829179	https://www.ncbi.nlm.nih.gov/gene/?term=94192
C1galt1c1	C1galt1c1	C1GALT1-specific chaperone 1	59048	-0.657417652	https://www.ncbi.nlm.nih.gov/gene/?term=59048
C1qa	C1qa	complement component 1, q subcomponent, alpha polypeptide	12259	0.990119546	https://www.ncbi.nlm.nih.gov/gene/?term=12259
C1qb	C1qb	complement component 1, q subcomponent, beta polypeptide	12260	1.180113079	https://www.ncbi.nlm.nih.gov/gene/?term=12260
C1qc	C1qc	complement component 1, q subcomponent, C chain	12262	0.902140904	https://www.ncbi.nlm.nih.gov/gene/?term=12262
C1qtnf12	C1qtnf12	C1q and tumor necrosis factor related 12	67389	-1.70913595	https://www.ncbi.nlm.nih.gov/gene/?term=67389
C1qtnf4	C1qtnf4	C1q and tumor necrosis factor related protein 4	67445	-0.812873846	https://www.ncbi.nlm.nih.gov/gene/?term=67445
C1qtnf6	C1qtnf6	C1q and tumor necrosis factor related protein 6	72709	-1.505283411	https://www.ncbi.nlm.nih.gov/gene/?term=72709
C1qtnf7	C1qtnf7	C1q and tumor necrosis factor related protein 7	109323	-1.06871275	https://www.ncbi.nlm.nih.gov/gene/?term=109323
C2cd3	C2cd3	C2 calcium-dependent domain containing 3	277939	-0.903390514	https://www.ncbi.nlm.nih.gov/gene/?term=277939
C2cd5	C2cd5	C2 calcium-dependent domain containing 5	74741	-1.151569682	https://www.ncbi.nlm.nih.gov/gene/?term=74741
C3	C3	complement component 3	12266	1.501983182	https://www.ncbi.nlm.nih.gov/gene/?term=12266
C330018D20Rik	C330018D20Rik	RIKEN cDNA C330018D20 gene	77422	-0.606005999	https://www.ncbi.nlm.nih.gov/gene/?term=77422
C3ar1	C3ar1	complement component 3a receptor 1	12267	2.530904569	https://www.ncbi.nlm.nih.gov/gene/?term=12267
C4bp	C4bp	complement component 4 binding protein	12269	-1.243546552	https://www.ncbi.nlm.nih.gov/gene/?term=12269
C5ar1	C5ar1	complement component 5a receptor 1	12273	2.01937858	https://www.ncbi.nlm.nih.gov/gene/?term=12273
C87436	C87436	expressed sequence C87436	232196	-1.115068386	https://www.ncbi.nlm.nih.gov/gene/?term=232196
Cab39l	Cab39l	calcium binding protein 39-like	69008	-0.985054821	https://www.ncbi.nlm.nih.gov/gene/?term=69008
Cacfd1	Cacfd1	calcium channel flower domain containing 1	381356	-0.732927286	https://www.ncbi.nlm.nih.gov/gene/?term=381356
Cacnb1	Cacnb1	calcium channel, voltage-dependent, beta 1 subunit	12295	-2.793259085	https://www.ncbi.nlm.nih.gov/gene/?term=12295
Cacnb3	Cacnb3	calcium channel, voltage-dependent, beta 3 subunit	12297	-1.255179253	https://www.ncbi.nlm.nih.gov/gene/?term=12297
Cadm1	Cadm1	cell adhesion molecule 1	54725	1.125539191	https://www.ncbi.nlm.nih.gov/gene/?term=54725
Cadps2	Cadps2	Ca2+-dependent activator protein for secretion 2	320405	-1.678366415	https://www.ncbi.nlm.nih.gov/gene/?term=320405
Calcrl	Calcrl	calcitonin receptor-like	54598	-0.545566257	https://www.ncbi.nlm.nih.gov/gene/?term=54598
Calm1	Calm1	calmodulin 1	12313	-0.607346489	https://www.ncbi.nlm.nih.gov/gene/?term=12313
Calm3	Calm3	calmodulin 3	12315	-0.737179836	https://www.ncbi.nlm.nih.gov/gene/?term=12315
Calml3	Calml3	calmodulin-like 3	70405	7.130482434	https://www.ncbi.nlm.nih.gov/gene/?term=70405
Camk1	Camk1	calcium/calmodulin-dependent protein kinase I	52163	-0.54218072	https://www.ncbi.nlm.nih.gov/gene/?term=52163
Camk2d	Camk2d	calcium/calmodulin-dependent protein kinase II, delta	108058	-0.634546938	https://www.ncbi.nlm.nih.gov/gene/?term=108058
Caml	Caml	calcium modulating ligand	12328	-0.729744752	https://www.ncbi.nlm.nih.gov/gene/?term=12328
Camsap3	Camsap3	calmodulin regulated spectrin-associated protein family, member 3	69697	-0.813153465	https://www.ncbi.nlm.nih.gov/gene/?term=69697
Camta2	Camta2	calmodulin binding transcription activator 2	216874	-0.596342076	https://www.ncbi.nlm.nih.gov/gene/?term=216874
Cand1	Cand1	cullin associated and neddylation disassociated 1	71902	-0.896785396	https://www.ncbi.nlm.nih.gov/gene/?term=71902
Cant1	Cant1	calcium activated nucleotidase 1	76025	-0.935920519	https://www.ncbi.nlm.nih.gov/gene/?term=76025
Capg	Capg	capping actin protein, gelsolin like	12332	1.263495795	https://www.ncbi.nlm.nih.gov/gene/?term=12332
Capn10	Capn10	calpain 10	23830	-1.107186898	https://www.ncbi.nlm.nih.gov/gene/?term=23830
Capn15	Capn15	calpain 15	50817	0.943020879	https://www.ncbi.nlm.nih.gov/gene/?term=50817
Capn5	Capn5	calpain 5	12337	-0.919112669	https://www.ncbi.nlm.nih.gov/gene/?term=12337
Capn8	Capn8	calpain 8	170725	-2.160074492	https://www.ncbi.nlm.nih.gov/gene/?term=170725
Capsl	Capsl	calcyphosine-like	75568	-1.913434525	https://www.ncbi.nlm.nih.gov/gene/?term=75568
Car12	Car12	carbonic anhydrase 12	76459	3.743200454	https://www.ncbi.nlm.nih.gov/gene/?term=76459
Car2	Car2	carbonic anhydrase 2	12349	-0.500426391	https://www.ncbi.nlm.nih.gov/gene/?term=12349
Car8	Car8	carbonic anhydrase 8	12319	-1.88346555	https://www.ncbi.nlm.nih.gov/gene/?term=12319
Car9	Car9	carbonic anhydrase 9	230099	-2.031207913	https://www.ncbi.nlm.nih.gov/gene/?term=230099
Card10	Card10	caspase recruitment domain family, member 10	105844	-0.822861356	https://www.ncbi.nlm.nih.gov/gene/?term=105844
Card14	Card14	caspase recruitment domain family, member 14	170720	-0.877733281	https://www.ncbi.nlm.nih.gov/gene/?term=170720
Carm1	Carm1	coactivator-associated arginine methyltransferase 1	59035	-0.571213091	https://www.ncbi.nlm.nih.gov/gene/?term=59035
Casd1	Casd1	CAS1 domain containing 1	213819	-1.511732662	https://www.ncbi.nlm.nih.gov/gene/?term=213819
Cask	Cask	calcium/calmodulin dependent serine protein kinase	12361	-0.61295679	https://www.ncbi.nlm.nih.gov/gene/?term=12361
Caskin2	Caskin2	CASK-interacting protein 2	140721	-1.120815733	https://www.ncbi.nlm.nih.gov/gene/?term=140721
Casp1	Casp1	caspase 1	12362	0.648928051	https://www.ncbi.nlm.nih.gov/gene/?term=12362
Casp12	Casp12	caspase 12	12364	0.663591467	https://www.ncbi.nlm.nih.gov/gene/?term=12364
Casp2	Casp2	caspase 2	12366	-0.977908211	https://www.ncbi.nlm.nih.gov/gene/?term=12366
Casp3	Casp3	caspase 3	12367	-0.514436515	https://www.ncbi.nlm.nih.gov/gene/?term=12367
Casp6	Casp6	caspase 6	12368	-0.917403427	https://www.ncbi.nlm.nih.gov/gene/?term=12368
Cast	Cast	calpastatin	12380	0.798813322	https://www.ncbi.nlm.nih.gov/gene/?term=12380
Casz1	Casz1	castor zinc finger 1	69743	-1.511198308	https://www.ncbi.nlm.nih.gov/gene/?term=69743
Cat	Cat	catalase	12359	0.988909282	https://www.ncbi.nlm.nih.gov/gene/?term=12359
Cav2	Cav2	caveolin 2	12390	-0.574014734	https://www.ncbi.nlm.nih.gov/gene/?term=12390
Cavin1	Cavin1	caveolae associated 1	19285	-1.07265562	https://www.ncbi.nlm.nih.gov/gene/?term=19285
Cavin2	Cavin2	caveolae associated 2	20324	-1.943688166	https://www.ncbi.nlm.nih.gov/gene/?term=20324
Cbarp	Cbarp	calcium channel, voltage-dependent, beta subunit associated regulatory protein	100503659	-1.462991689	https://www.ncbi.nlm.nih.gov/gene/?term=100503659
Cbfa2t2	Cbfa2t2	CBFA2/RUNX1 translocation partner 2	12396	-0.51052958	https://www.ncbi.nlm.nih.gov/gene/?term=12396
Cbr1	Cbr1	carbonyl reductase 1	12408	-1.034805313	https://www.ncbi.nlm.nih.gov/gene/?term=12408
Cbr4	Cbr4	carbonyl reductase 4	234309	-0.583285923	https://www.ncbi.nlm.nih.gov/gene/?term=234309
Cbx1	Cbx1	chromobox 1	12412	-0.540994201	https://www.ncbi.nlm.nih.gov/gene/?term=12412
Cbx6	Cbx6	chromobox 6	494448	-1.964140218	https://www.ncbi.nlm.nih.gov/gene/?term=494448
Cbx7	Cbx7	chromobox 7	52609	-1.780186105	https://www.ncbi.nlm.nih.gov/gene/?term=52609
Cbx8	Cbx8	chromobox 8	30951	0.779747375	https://www.ncbi.nlm.nih.gov/gene/?term=30951
Cby1	Cby1	chibby family member 1, beta catenin antagonist	73739	-0.549224087	https://www.ncbi.nlm.nih.gov/gene/?term=73739
Cc2d1a	Cc2d1a	coiled-coil and C2 domain containing 1A	212139	-0.745585906	https://www.ncbi.nlm.nih.gov/gene/?term=212139
Cc2d2a	Cc2d2a	coiled-coil and C2 domain containing 2A	231214	-0.528679592	https://www.ncbi.nlm.nih.gov/gene/?term=231214
Ccar2	Ccar2	cell cycle activator and apoptosis regulator 2	219158	-0.633038958	https://www.ncbi.nlm.nih.gov/gene/?term=219158
Ccdc107	Ccdc107	coiled-coil domain containing 107	622404	-1.429917933	https://www.ncbi.nlm.nih.gov/gene/?term=622404
Ccdc112	Ccdc112	coiled-coil domain containing 112	240261	-0.617695954	https://www.ncbi.nlm.nih.gov/gene/?term=240261
Ccdc117	Ccdc117	coiled-coil domain containing 117	104479	-0.961797546	https://www.ncbi.nlm.nih.gov/gene/?term=104479
Ccdc125	Ccdc125	coiled-coil domain containing 125	76041	-1.013571196	https://www.ncbi.nlm.nih.gov/gene/?term=76041
Ccdc149	Ccdc149	coiled-coil domain containing 149	100503884	-1.386682831	https://www.ncbi.nlm.nih.gov/gene/?term=100503884
Ccdc163	Ccdc163	coiled-coil domain containing 163	68394	-1.226405229	https://www.ncbi.nlm.nih.gov/gene/?term=68394
Ccdc166	Ccdc166	coiled-coil domain containing 166	223648	-1.831213436	https://www.ncbi.nlm.nih.gov/gene/?term=223648
Ccdc174	Ccdc174	coiled-coil domain containing 174	232236	-0.673786946	https://www.ncbi.nlm.nih.gov/gene/?term=232236
Ccdc181	Ccdc181	coiled-coil domain containing 181	74895	-0.731161131	https://www.ncbi.nlm.nih.gov/gene/?term=74895
Ccdc191	Ccdc191	coiled-coil domain containing 191	212153	-0.993424623	https://www.ncbi.nlm.nih.gov/gene/?term=212153
Ccdc25	Ccdc25	coiled-coil domain containing 25	67179	-1.343872996	https://www.ncbi.nlm.nih.gov/gene/?term=67179
Ccdc28a	Ccdc28a	coiled-coil domain containing 28A	215814	-0.915861262	https://www.ncbi.nlm.nih.gov/gene/?term=215814
Ccdc28b	Ccdc28b	coiled coil domain containing 28B	66264	-1.261357828	https://www.ncbi.nlm.nih.gov/gene/?term=66264
Ccdc32	Ccdc32	coiled-coil domain containing 32	269336	-0.800223914	https://www.ncbi.nlm.nih.gov/gene/?term=269336
Ccdc43	Ccdc43	coiled-coil domain containing 43	52715	-1.228190964	https://www.ncbi.nlm.nih.gov/gene/?term=52715
Ccdc47	Ccdc47	coiled-coil domain containing 47	67163	-0.664936212	https://www.ncbi.nlm.nih.gov/gene/?term=67163
Ccdc57	Ccdc57	coiled-coil domain containing 57	71276	-0.768841576	https://www.ncbi.nlm.nih.gov/gene/?term=71276
Ccdc61	Ccdc61	coiled-coil domain containing 61	232933	-0.537115741	https://www.ncbi.nlm.nih.gov/gene/?term=232933
Ccdc68	Ccdc68	coiled-coil domain containing 68	381175	-2.109354735	https://www.ncbi.nlm.nih.gov/gene/?term=381175
Ccdc85a	Ccdc85a	coiled-coil domain containing 85A	216613	0.755715685	https://www.ncbi.nlm.nih.gov/gene/?term=216613
Ccdc85c	Ccdc85c	coiled-coil domain containing 85C	668158	-1.140503433	https://www.ncbi.nlm.nih.gov/gene/?term=668158
Ccdc88c	Ccdc88c	coiled-coil domain containing 88C	68339	-2.014463125	https://www.ncbi.nlm.nih.gov/gene/?term=68339
Ccdc9	Ccdc9	coiled-coil domain containing 9	243846	-0.617248334	https://www.ncbi.nlm.nih.gov/gene/?term=243846
Ccdc92	Ccdc92	coiled-coil domain containing 92	215707	-1.539744496	https://www.ncbi.nlm.nih.gov/gene/?term=215707
Ccdc93	Ccdc93	coiled-coil domain containing 93	70829	-0.90322272	https://www.ncbi.nlm.nih.gov/gene/?term=70829
Ccl6	Ccl6	C-C motif chemokine ligand 6	20305	2.69468198	https://www.ncbi.nlm.nih.gov/gene/?term=20305
Ccl9	Ccl9	C-C motif chemokine ligand 9	20308	3.943756602	https://www.ncbi.nlm.nih.gov/gene/?term=20308
Ccm2	Ccm2	cerebral cavernous malformation 2	216527	-1.108061418	https://www.ncbi.nlm.nih.gov/gene/?term=216527
Ccn2	Ccn2	cellular communication network factor 2	14219	-1.142765376	https://www.ncbi.nlm.nih.gov/gene/?term=14219
Ccn5	Ccn5	cellular communication network factor 5	22403	0.883159062	https://www.ncbi.nlm.nih.gov/gene/?term=22403
Ccna2	Ccna2	cyclin A2	12428	1.243382474	https://www.ncbi.nlm.nih.gov/gene/?term=12428
Ccnd1	Ccnd1	cyclin D1	12443	-1.44329227	https://www.ncbi.nlm.nih.gov/gene/?term=12443
Ccnd2	Ccnd2	cyclin D2	12444	-2.265236043	https://www.ncbi.nlm.nih.gov/gene/?term=12444
Ccng2	Ccng2	cyclin G2	12452	0.858936406	https://www.ncbi.nlm.nih.gov/gene/?term=12452
Ccnh	Ccnh	cyclin H	66671	-0.69876314	https://www.ncbi.nlm.nih.gov/gene/?term=66671
Ccni	Ccni	cyclin I	12453	-0.563013528	https://www.ncbi.nlm.nih.gov/gene/?term=12453
Ccs	Ccs	copper chaperone for superoxide dismutase	12460	-0.769152468	https://www.ncbi.nlm.nih.gov/gene/?term=12460
Ccser2	Ccser2	coiled-coil serine rich 2	72972	-0.514997485	https://www.ncbi.nlm.nih.gov/gene/?term=72972
Ccz1	Ccz1	CCZ1 vacuolar protein trafficking and biogenesis associated	231874	-0.956439341	https://www.ncbi.nlm.nih.gov/gene/?term=231874
Cd109	Cd109	CD109 antigen	235505	2.758007497	https://www.ncbi.nlm.nih.gov/gene/?term=235505
Cd164	Cd164	CD164 antigen	53599	-0.949516859	https://www.ncbi.nlm.nih.gov/gene/?term=53599
Cd200	Cd200	CD200 molecule	17470	1.107137085	https://www.ncbi.nlm.nih.gov/gene/?term=17470
Cd248	Cd248	CD248 antigen, endosialin	70445	-0.655435709	https://www.ncbi.nlm.nih.gov/gene/?term=70445
Cd24a	Cd24a	CD24a antigen	12484	-1.890692063	https://www.ncbi.nlm.nih.gov/gene/?term=12484
Cd274	Cd274	CD274 antigen	60533	2.480844415	https://www.ncbi.nlm.nih.gov/gene/?term=60533
Cd276	Cd276	CD276 antigen	102657	0.598917408	https://www.ncbi.nlm.nih.gov/gene/?term=102657
Cd2ap	Cd2ap	CD2-associated protein	12488	-0.889499547	https://www.ncbi.nlm.nih.gov/gene/?term=12488
Cd300a	Cd300a	CD300A molecule	217303	2.173689632	https://www.ncbi.nlm.nih.gov/gene/?term=217303
Cd300c2	Cd300c2	CD300C molecule 2	140497	2.287727636	https://www.ncbi.nlm.nih.gov/gene/?term=140497
Cd300lf	Cd300lf	CD300 molecule like family member F	246746	2.934855941	https://www.ncbi.nlm.nih.gov/gene/?term=246746
Cd302	Cd302	CD302 antigen	66205	1.392534265	https://www.ncbi.nlm.nih.gov/gene/?term=66205
Cd33	Cd33	CD33 molecule	12489	1.817812385	https://www.ncbi.nlm.nih.gov/gene/?term=12489
Cd34	Cd34	CD34 antigen	12490	-0.597292781	https://www.ncbi.nlm.nih.gov/gene/?term=12490
Cd36	Cd36	CD36 molecule	12491	2.567214719	https://www.ncbi.nlm.nih.gov/gene/?term=12491
Cd37	Cd37	CD37 antigen	12493	2.323604673	https://www.ncbi.nlm.nih.gov/gene/?term=12493
Cd44	Cd44	CD44 antigen	12505	1.975934053	https://www.ncbi.nlm.nih.gov/gene/?term=12505
Cd52	Cd52	CD52 antigen	23833	1.963348459	https://www.ncbi.nlm.nih.gov/gene/?term=23833
Cd53	Cd53	CD53 antigen	12508	2.270655793	https://www.ncbi.nlm.nih.gov/gene/?term=12508
Cd55	Cd55	CD55 molecule, decay accelerating factor for complement	13136	-2.365694488	https://www.ncbi.nlm.nih.gov/gene/?term=13136
Cd68	Cd68	CD68 antigen	12514	2.764367874	https://www.ncbi.nlm.nih.gov/gene/?term=12514
Cd74	Cd74	CD74 antigen (invariant polypeptide of major histocompatibility complex, class II antigen-associated)	16149	0.856439574	https://www.ncbi.nlm.nih.gov/gene/?term=16149
Cd82	Cd82	CD82 antigen	12521	-1.004255752	https://www.ncbi.nlm.nih.gov/gene/?term=12521
Cd84	Cd84	CD84 antigen	12523	2.935788642	https://www.ncbi.nlm.nih.gov/gene/?term=12523
Cd93	Cd93	CD93 antigen	17064	0.970397411	https://www.ncbi.nlm.nih.gov/gene/?term=17064
Cd99l2	Cd99l2	CD99 antigen-like 2	171486	0.633063416	https://www.ncbi.nlm.nih.gov/gene/?term=171486
Cdc14a	Cdc14a	CDC14 cell division cycle 14A	229776	-1.728963378	https://www.ncbi.nlm.nih.gov/gene/?term=229776
Cdc23	Cdc23	CDC23 cell division cycle 23	52563	-0.866701829	https://www.ncbi.nlm.nih.gov/gene/?term=52563
Cdc25a	Cdc25a	cell division cycle 25A	12530	-1.254785174	https://www.ncbi.nlm.nih.gov/gene/?term=12530
Cdc42ep1	Cdc42ep1	CDC42 effector protein 1	104445	-1.154733617	https://www.ncbi.nlm.nih.gov/gene/?term=104445
Cdc42ep5	Cdc42ep5	CDC42 effector protein 5	58804	-1.254545765	https://www.ncbi.nlm.nih.gov/gene/?term=58804
Cdc42se2	Cdc42se2	CDC42 small effector 2	72729	-0.512681251	https://www.ncbi.nlm.nih.gov/gene/?term=72729
Cdca3	Cdca3	cell division cycle associated 3	14793	0.932059364	https://www.ncbi.nlm.nih.gov/gene/?term=14793
Cdca7l	Cdca7l	cell division cycle associated 7 like	217946	1.083553585	https://www.ncbi.nlm.nih.gov/gene/?term=217946
Cdca8	Cdca8	cell division cycle associated 8	52276	0.721963431	https://www.ncbi.nlm.nih.gov/gene/?term=52276
Cdh1	Cdh1	cadherin 1	12550	-1.715507911	https://www.ncbi.nlm.nih.gov/gene/?term=12550
Cdh11	Cdh11	cadherin 11	12552	-1.170712464	https://www.ncbi.nlm.nih.gov/gene/?term=12552
Cdh13	Cdh13	cadherin 13	12554	-2.165155	https://www.ncbi.nlm.nih.gov/gene/?term=12554
Cdh3	Cdh3	cadherin 3	12560	2.731884806	https://www.ncbi.nlm.nih.gov/gene/?term=12560
Cdh6	Cdh6	cadherin 6	12563	-3.096193487	https://www.ncbi.nlm.nih.gov/gene/?term=12563
Cdip1	Cdip1	cell death inducing Trp53 target 1	66626	-1.013258664	https://www.ncbi.nlm.nih.gov/gene/?term=66626
Cdipt	Cdipt	CDP-diacylglycerol--inositol 3-phosphatidyltransferase	52858	-0.838123176	https://www.ncbi.nlm.nih.gov/gene/?term=52858
Cdk1	Cdk1	cyclin dependent kinase 1	12534	0.842477983	https://www.ncbi.nlm.nih.gov/gene/?term=12534
Cdk10	Cdk10	cyclin dependent kinase 10	234854	-0.75123056	https://www.ncbi.nlm.nih.gov/gene/?term=234854
Cdk11b	Cdk11b	cyclin dependent kinase 11B	12537	-0.580426269	https://www.ncbi.nlm.nih.gov/gene/?term=12537
Cdk14	Cdk14	cyclin dependent kinase 14	18647	-0.876067672	https://www.ncbi.nlm.nih.gov/gene/?term=18647
Cdk19	Cdk19	cyclin dependent kinase 19	78334	-0.912074774	https://www.ncbi.nlm.nih.gov/gene/?term=78334
Cdk20	Cdk20	cyclin dependent kinase 20	105278	1.076922472	https://www.ncbi.nlm.nih.gov/gene/?term=105278
Cdk2ap1	Cdk2ap1	cyclin dependent kinase 2 associated protein 1	13445	-0.725154639	https://www.ncbi.nlm.nih.gov/gene/?term=13445
Cdk5rap1	Cdk5rap1	CDK5 regulatory subunit associated protein 1	66971	-1.27765964	https://www.ncbi.nlm.nih.gov/gene/?term=66971
Cdk5rap3	Cdk5rap3	CDK5 regulatory subunit associated protein 3	80280	-1.029649756	https://www.ncbi.nlm.nih.gov/gene/?term=80280
Cdk6	Cdk6	cyclin dependent kinase 6	12571	0.648371984	https://www.ncbi.nlm.nih.gov/gene/?term=12571
Cdkal1	Cdkal1	CDK5 regulatory subunit associated protein 1-like 1	68916	-0.925990696	https://www.ncbi.nlm.nih.gov/gene/?term=68916
Cdkn1a	Cdkn1a	cyclin dependent kinase inhibitor 1A	12575	0.807700483	https://www.ncbi.nlm.nih.gov/gene/?term=12575
Cdkn2a	Cdkn2a	cyclin dependent kinase inhibitor 2A	12578	-0.661955809	https://www.ncbi.nlm.nih.gov/gene/?term=12578
Cdkn2b	Cdkn2b	cyclin dependent kinase inhibitor 2B	12579	2.248220807	https://www.ncbi.nlm.nih.gov/gene/?term=12579
Cdpf1	Cdpf1	cysteine rich, DPF motif domain containing 1	72355	-0.669664982	https://www.ncbi.nlm.nih.gov/gene/?term=72355
Cdr2l	Cdr2l	cerebellar degeneration-related protein 2-like	237988	-0.902325738	https://www.ncbi.nlm.nih.gov/gene/?term=237988
Cds1	Cds1	CDP-diacylglycerol synthase 1	74596	1.494568855	https://www.ncbi.nlm.nih.gov/gene/?term=74596
Cdsn	Cdsn	corneodesmosin	386463	2.016943334	https://www.ncbi.nlm.nih.gov/gene/?term=386463
Cdyl	Cdyl	chromodomain protein, Y chromosome-like	12593	-0.740278691	https://www.ncbi.nlm.nih.gov/gene/?term=12593
Ceacam1	Ceacam1	CEA cell adhesion molecule 1	26365	2.026203608	https://www.ncbi.nlm.nih.gov/gene/?term=26365
Cebpb	Cebpb	CCAAT/enhancer binding protein beta	12608	1.620418021	https://www.ncbi.nlm.nih.gov/gene/?term=12608
Cebpd	Cebpd	CCAAT/enhancer binding protein delta	12609	-0.57832394	https://www.ncbi.nlm.nih.gov/gene/?term=12609
Cela1	Cela1	chymotrypsin-like elastase family, member 1	109901	-1.888445804	https://www.ncbi.nlm.nih.gov/gene/?term=109901
Celf1	Celf1	CUGBP, Elav-like family member 1	13046	-0.821912254	https://www.ncbi.nlm.nih.gov/gene/?term=13046
Celsr1	Celsr1	cadherin, EGF LAG seven-pass G-type receptor 1	12614	-1.188949332	https://www.ncbi.nlm.nih.gov/gene/?term=12614
Celsr2	Celsr2	cadherin, EGF LAG seven-pass G-type receptor 2	53883	0.980945136	https://www.ncbi.nlm.nih.gov/gene/?term=53883
Cenpa	Cenpa	centromere protein A	12615	1.192992595	https://www.ncbi.nlm.nih.gov/gene/?term=12615
Cenpv	Cenpv	centromere protein V	73139	-0.725638846	https://www.ncbi.nlm.nih.gov/gene/?term=73139
Cenpx	Cenpx	centromere protein X	20892	-1.03454361	https://www.ncbi.nlm.nih.gov/gene/?term=20892
Cep164	Cep164	centrosomal protein 164	214552	-0.539106474	https://www.ncbi.nlm.nih.gov/gene/?term=214552
Cep250	Cep250	centrosomal protein 250	16328	-0.516498832	https://www.ncbi.nlm.nih.gov/gene/?term=16328
Cep290	Cep290	centrosomal protein 290	216274	-0.812258493	https://www.ncbi.nlm.nih.gov/gene/?term=216274
Cep350	Cep350	centrosomal protein 350	74081	-0.56324817	https://www.ncbi.nlm.nih.gov/gene/?term=74081
Cep44	Cep44	centrosomal protein 44	382010	-0.594341111	https://www.ncbi.nlm.nih.gov/gene/?term=382010
Cep63	Cep63	centrosomal protein 63	28135	-0.951355799	https://www.ncbi.nlm.nih.gov/gene/?term=28135
Cep70	Cep70	centrosomal protein 70	68121	-0.57897293	https://www.ncbi.nlm.nih.gov/gene/?term=68121
Cep85	Cep85	centrosomal protein 85	70012	-0.809068933	https://www.ncbi.nlm.nih.gov/gene/?term=70012
Cerkl	Cerkl	ceramide kinase-like	228094	-2.697594493	https://www.ncbi.nlm.nih.gov/gene/?term=228094
Cers3	Cers3	ceramide synthase 3	545975	1.752856031	https://www.ncbi.nlm.nih.gov/gene/?term=545975
Cers5	Cers5	ceramide synthase 5	71949	-0.86576021	https://www.ncbi.nlm.nih.gov/gene/?term=71949
Ces1d	Ces1d	carboxylesterase 1D	104158	-0.987399773	https://www.ncbi.nlm.nih.gov/gene/?term=104158
Ces1e	Ces1e	carboxylesterase 1E	13897	-2.213102659	https://www.ncbi.nlm.nih.gov/gene/?term=13897
Ces1f	Ces1f	carboxylesterase 1F	234564	-2.489863705	https://www.ncbi.nlm.nih.gov/gene/?term=234564
Ces2c	Ces2c	carboxylesterase 2C	234671	-1.537482233	https://www.ncbi.nlm.nih.gov/gene/?term=234671
Ces2f	Ces2f	carboxylesterase 2F	71903	2.319017403	https://www.ncbi.nlm.nih.gov/gene/?term=71903
Cfap20	Cfap20	cilia and flagella associated protein 20	14894	-1.208437514	https://www.ncbi.nlm.nih.gov/gene/?term=14894
Cfap298	Cfap298	cilia and flagella associate protien 298	68001	-0.505829783	https://www.ncbi.nlm.nih.gov/gene/?term=68001
Cfap410	Cfap410	cilia and flagella associated protein 410	67884	-1.446549586	https://www.ncbi.nlm.nih.gov/gene/?term=67884
Cfap69	Cfap69	cilia and flagella associated protein 69	207686	-1.255196843	https://www.ncbi.nlm.nih.gov/gene/?term=207686
Cfb	Cfb	complement factor B	14962	-1.128689526	https://www.ncbi.nlm.nih.gov/gene/?term=14962
Cfh	Cfh	complement component factor h	12628	0.57797874	https://www.ncbi.nlm.nih.gov/gene/?term=12628
Cfi	Cfi	complement component factor i	12630	-2.192095166	https://www.ncbi.nlm.nih.gov/gene/?term=12630
Cflar	Cflar	CASP8 and FADD-like apoptosis regulator	12633	0.692666743	https://www.ncbi.nlm.nih.gov/gene/?term=12633
Cfp	Cfp	complement factor properdin	18636	1.599479424	https://www.ncbi.nlm.nih.gov/gene/?term=18636
Cgn	Cgn	cingulin	70737	-0.500823763	https://www.ncbi.nlm.nih.gov/gene/?term=70737
Cgnl1	Cgnl1	cingulin-like 1	68178	-0.731327806	https://www.ncbi.nlm.nih.gov/gene/?term=68178
Cgref1	Cgref1	cell growth regulator with EF hand domain 1	68567	-1.583285923	https://www.ncbi.nlm.nih.gov/gene/?term=68567
Chac2	Chac2	ChaC, cation transport regulator 2	68044	-1.104017001	https://www.ncbi.nlm.nih.gov/gene/?term=68044
Champ1	Champ1	chromosome alignment maintaining phosphoprotein 1	101994	-0.761680515	https://www.ncbi.nlm.nih.gov/gene/?term=101994
Chchd5	Chchd5	coiled-coil-helix-coiled-coil-helix domain containing 5	66170	-0.583285923	https://www.ncbi.nlm.nih.gov/gene/?term=66170
Chchd6	Chchd6	coiled-coil-helix-coiled-coil-helix domain containing 6	66098	-1.048628504	https://www.ncbi.nlm.nih.gov/gene/?term=66098
Chchd7	Chchd7	coiled-coil-helix-coiled-coil-helix domain containing 7	66433	-0.908560908	https://www.ncbi.nlm.nih.gov/gene/?term=66433
Chd2	Chd2	chromodomain helicase DNA binding protein 2	244059	-0.874471369	https://www.ncbi.nlm.nih.gov/gene/?term=244059
Chd3	Chd3	chromodomain helicase DNA binding protein 3	216848	-0.738044477	https://www.ncbi.nlm.nih.gov/gene/?term=216848
Chd6	Chd6	chromodomain helicase DNA binding protein 6	71389	-1.310886099	https://www.ncbi.nlm.nih.gov/gene/?term=71389
Chd8	Chd8	chromodomain helicase DNA binding protein 8	67772	-0.627553318	https://www.ncbi.nlm.nih.gov/gene/?term=67772
Chd9	Chd9	chromodomain helicase DNA binding protein 9	109151	-1.300038296	https://www.ncbi.nlm.nih.gov/gene/?term=109151
Chdh	Chdh	choline dehydrogenase	218865	-1.776914321	https://www.ncbi.nlm.nih.gov/gene/?term=218865
Chil4	Chil4	chitinase-like 4	104183	4.093350134	https://www.ncbi.nlm.nih.gov/gene/?term=104183
Chit1	Chit1	chitinase 1	71884	3.783036291	https://www.ncbi.nlm.nih.gov/gene/?term=71884
Chka	Chka	choline kinase alpha	12660	-0.686908554	https://www.ncbi.nlm.nih.gov/gene/?term=12660
Chkb	Chkb	choline kinase beta	12651	-0.796590471	https://www.ncbi.nlm.nih.gov/gene/?term=12651
Chm	Chm	CHM Rab escort protein	12662	-0.786019818	https://www.ncbi.nlm.nih.gov/gene/?term=12662
Chmp4c	Chmp4c	charged multivesicular body protein 4C	66371	-0.977155722	https://www.ncbi.nlm.nih.gov/gene/?term=66371
Chp1	Chp1	calcineurin-like EF hand protein 1	56398	0.814712405	https://www.ncbi.nlm.nih.gov/gene/?term=56398
Chp2	Chp2	calcineurin-like EF hand protein 2	70261	-1.476370719	https://www.ncbi.nlm.nih.gov/gene/?term=70261
Chpf	Chpf	chondroitin polymerizing factor	74241	-0.976904439	https://www.ncbi.nlm.nih.gov/gene/?term=74241
Chpf2	Chpf2	chondroitin polymerizing factor 2	100910	-0.777811551	https://www.ncbi.nlm.nih.gov/gene/?term=100910
Chpt1	Chpt1	choline phosphotransferase 1	212862	-0.561203425	https://www.ncbi.nlm.nih.gov/gene/?term=212862
Chrac1	Chrac1	chromatin accessibility complex 1	93696	-0.725304928	https://www.ncbi.nlm.nih.gov/gene/?term=93696
Chst12	Chst12	carbohydrate sulfotransferase 12	59031	0.701930394	https://www.ncbi.nlm.nih.gov/gene/?term=59031
Chst15	Chst15	carbohydrate sulfotransferase 15	77590	-1.326010786	https://www.ncbi.nlm.nih.gov/gene/?term=77590
Chst4	Chst4	carbohydrate sulfotransferase 4	26887	-1.755095569	https://www.ncbi.nlm.nih.gov/gene/?term=26887
Chuk	Chuk	conserved helix-loop-helix ubiquitous kinase	12675	-1.214360348	https://www.ncbi.nlm.nih.gov/gene/?term=12675
Churc1	Churc1	churchill domain containing 1	211151	-0.696294885	https://www.ncbi.nlm.nih.gov/gene/?term=211151
Ciao2a	Ciao2a	cytosolic iron-sulfur assembly component 2A	68250	-0.79105631	https://www.ncbi.nlm.nih.gov/gene/?term=68250
Ciao3	Ciao3	cytosolic iron-sulfur assembly component 3	67563	-0.583285923	https://www.ncbi.nlm.nih.gov/gene/?term=67563
Cib1	Cib1	calcium and integrin binding 1	23991	-0.7369478	https://www.ncbi.nlm.nih.gov/gene/?term=23991
Cib2	Cib2	calcium and integrin binding family member 2	56506	2.115018051	https://www.ncbi.nlm.nih.gov/gene/?term=56506
Cic	Cic	capicua transcriptional repressor	71722	-0.604347538	https://www.ncbi.nlm.nih.gov/gene/?term=71722
Cideb	Cideb	cell death-inducing DNA fragmentation factor, alpha subunit-like effector B	12684	-2.02357984	https://www.ncbi.nlm.nih.gov/gene/?term=12684
Ciita	Ciita	class II transactivator	12265	0.56072438	https://www.ncbi.nlm.nih.gov/gene/?term=12265
Cirbp	Cirbp	cold inducible RNA binding protein	12696	-0.884449458	https://www.ncbi.nlm.nih.gov/gene/?term=12696
Cisd3	Cisd3	CDGSH iron sulfur domain 3	217149	-1.479622364	https://www.ncbi.nlm.nih.gov/gene/?term=217149
Cited2	Cited2	Cbp/p300-interacting transactivator, with Glu/Asp-rich carboxy-terminal domain, 2	17684	1.39111032	https://www.ncbi.nlm.nih.gov/gene/?term=17684
Cited4	Cited4	Cbp/p300-interacting transactivator, with Glu/Asp-rich carboxy-terminal domain, 4	56222	-2.01624533	https://www.ncbi.nlm.nih.gov/gene/?term=56222
Ciz1	Ciz1	CDKN1A interacting zinc finger protein 1	68379	-0.593201392	https://www.ncbi.nlm.nih.gov/gene/?term=68379
Ckap4	Ckap4	cytoskeleton-associated protein 4	216197	0.667679664	https://www.ncbi.nlm.nih.gov/gene/?term=216197
Ckap5	Ckap5	cytoskeleton associated protein 5	75786	-0.522482644	https://www.ncbi.nlm.nih.gov/gene/?term=75786
Ckb	Ckb	creatine kinase, brain	12709	1.769015821	https://www.ncbi.nlm.nih.gov/gene/?term=12709
Cks2	Cks2	CDC28 protein kinase regulatory subunit 2	66197	0.96737612	https://www.ncbi.nlm.nih.gov/gene/?term=66197
Clca1	Clca1	chloride channel accessory 1	23844	2.118606904	https://www.ncbi.nlm.nih.gov/gene/?term=23844
Clca2	Clca2	chloride channel accessory 2	229933	4.453803396	https://www.ncbi.nlm.nih.gov/gene/?term=229933
Clca3a1	Clca3a1	chloride channel accessory 3A1	12722	1.539333364	https://www.ncbi.nlm.nih.gov/gene/?term=12722
Clca3b	Clca3b	chloride channel accessory 3B	229927	6.606763197	https://www.ncbi.nlm.nih.gov/gene/?term=229927
Clcc1	Clcc1	chloride channel CLIC-like 1	229725	-0.540536275	https://www.ncbi.nlm.nih.gov/gene/?term=229725
Clcf1	Clcf1	cardiotrophin-like cytokine factor 1	56708	-1.199957283	https://www.ncbi.nlm.nih.gov/gene/?term=56708
Clcn2	Clcn2	chloride channel, voltage-sensitive 2	12724	-1.780840915	https://www.ncbi.nlm.nih.gov/gene/?term=12724
Clcn3	Clcn3	chloride channel, voltage-sensitive 3	12725	-0.563347076	https://www.ncbi.nlm.nih.gov/gene/?term=12725
Clcn5	Clcn5	chloride channel, voltage-sensitive 5	12728	-0.550864445	https://www.ncbi.nlm.nih.gov/gene/?term=12728
Cldn1	Cldn1	claudin 1	12737	4.477227862	https://www.ncbi.nlm.nih.gov/gene/?term=12737
Cldn12	Cldn12	claudin 12	64945	-1.226830145	https://www.ncbi.nlm.nih.gov/gene/?term=64945
Cldn18	Cldn18	claudin 18	56492	-1.569979481	https://www.ncbi.nlm.nih.gov/gene/?term=56492
Cldn2	Cldn2	claudin 2	12738	0.665268986	https://www.ncbi.nlm.nih.gov/gene/?term=12738
Cldn4	Cldn4	claudin 4	12740	0.911370157	https://www.ncbi.nlm.nih.gov/gene/?term=12740
Cldn5	Cldn5	claudin 5	12741	0.758270979	https://www.ncbi.nlm.nih.gov/gene/?term=12741
Cldnd1	Cldnd1	claudin domain containing 1	224250	0.986205169	https://www.ncbi.nlm.nih.gov/gene/?term=224250
Clec2d	Clec2d	C-type lectin domain family 2, member d	93694	-1.316129904	https://www.ncbi.nlm.nih.gov/gene/?term=93694
Clec2f	Clec2f	C-type lectin domain family 2, member f	435921	-0.624410656	https://www.ncbi.nlm.nih.gov/gene/?term=435921
Clec2g	Clec2g	C-type lectin domain family 2, member g	70809	4.738642172	https://www.ncbi.nlm.nih.gov/gene/?term=70809
Clec4d	Clec4d	C-type lectin domain family 4, member d	17474	3.253999205	https://www.ncbi.nlm.nih.gov/gene/?term=17474
Clec4n	Clec4n	C-type lectin domain family 4, member n	56620	2.527963171	https://www.ncbi.nlm.nih.gov/gene/?term=56620
Clic3	Clic3	chloride intracellular channel 3	69454	1.394403915	https://www.ncbi.nlm.nih.gov/gene/?term=69454
Clip4	Clip4	CAP-GLY domain containing linker protein family, member 4	78785	1.868898558	https://www.ncbi.nlm.nih.gov/gene/?term=78785
Clk1	Clk1	CDC-like kinase 1	12747	-0.590422104	https://www.ncbi.nlm.nih.gov/gene/?term=12747
Clmn	Clmn	calmin	94040	-1.635765818	https://www.ncbi.nlm.nih.gov/gene/?term=94040
Cln6	Cln6	ceroid-lipofuscinosis, neuronal 6	76524	-0.513323365	https://www.ncbi.nlm.nih.gov/gene/?term=76524
Cln8	Cln8	CLN8 transmembrane ER and ERGIC protein	26889	1.184540635	https://www.ncbi.nlm.nih.gov/gene/?term=26889
Clptm1	Clptm1	cleft lip and palate associated transmembrane protein 1	56457	-0.752428764	https://www.ncbi.nlm.nih.gov/gene/?term=56457
Clpx	Clpx	caseinolytic mitochondrial matrix peptidase chaperone subunit	270166	-0.551750349	https://www.ncbi.nlm.nih.gov/gene/?term=270166
Cltc	Cltc	clathrin heavy chain	67300	-0.56586887	https://www.ncbi.nlm.nih.gov/gene/?term=67300
Clu	Clu	clusterin	12759	-2.815666889	https://www.ncbi.nlm.nih.gov/gene/?term=12759
Cluh	Cluh	clustered mitochondria homolog	74148	-0.60639339	https://www.ncbi.nlm.nih.gov/gene/?term=74148
Clybl	Clybl	citrate lyase beta like	69634	-0.883409647	https://www.ncbi.nlm.nih.gov/gene/?term=69634
Cmas	Cmas	cytidine monophospho-N-acetylneuraminic acid synthetase	12764	-0.611570267	https://www.ncbi.nlm.nih.gov/gene/?term=12764
Cmbl	Cmbl	carboxymethylenebutenolidase homolog	69574	-1.707301369	https://www.ncbi.nlm.nih.gov/gene/?term=69574
Cmc2	Cmc2	C-X9-C motif containing 2	66531	0.872778845	https://www.ncbi.nlm.nih.gov/gene/?term=66531
Cmc4	Cmc4	C-X9-C motif containing 4	105886298	-0.672784074	https://www.ncbi.nlm.nih.gov/gene/?term=105886298
Cmip	Cmip	c-Maf inducing protein	74440	-0.553712808	https://www.ncbi.nlm.nih.gov/gene/?term=74440
Cmtm3	Cmtm3	CKLF-like MARVEL transmembrane domain containing 3	68119	1.336543728	https://www.ncbi.nlm.nih.gov/gene/?term=68119
Cmtm4	Cmtm4	CKLF-like MARVEL transmembrane domain containing 4	97487	-0.84299997	https://www.ncbi.nlm.nih.gov/gene/?term=97487
Cmtm6	Cmtm6	CKLF-like MARVEL transmembrane domain containing 6	67213	1.21570316	https://www.ncbi.nlm.nih.gov/gene/?term=67213
Cmtm7	Cmtm7	CKLF-like MARVEL transmembrane domain containing 7	102545	-0.691753095	https://www.ncbi.nlm.nih.gov/gene/?term=102545
Cmtm8	Cmtm8	CKLF-like MARVEL transmembrane domain containing 8	70031	-1.117830517	https://www.ncbi.nlm.nih.gov/gene/?term=70031
Cmtr1	Cmtr1	cap methyltransferase 1	74157	-0.632018495	https://www.ncbi.nlm.nih.gov/gene/?term=74157
Cmtr2	Cmtr2	cap methyltransferase 2	234728	-1.488893553	https://www.ncbi.nlm.nih.gov/gene/?term=234728
Cnfn	Cnfn	cornifelin	72383	6.922439348	https://www.ncbi.nlm.nih.gov/gene/?term=72383
Cnnm2	Cnnm2	cyclin M2	94219	-1.025927884	https://www.ncbi.nlm.nih.gov/gene/?term=94219
Cnnm3	Cnnm3	cyclin M3	94218	-0.675532213	https://www.ncbi.nlm.nih.gov/gene/?term=94218
Cnnm4	Cnnm4	cyclin M4	94220	-1.59696086	https://www.ncbi.nlm.nih.gov/gene/?term=94220
Cnot11	Cnot11	CCR4-NOT transcription complex, subunit 11	52846	-0.583285923	https://www.ncbi.nlm.nih.gov/gene/?term=52846
Cnot4	Cnot4	CCR4-NOT transcription complex, subunit 4	53621	-0.790881342	https://www.ncbi.nlm.nih.gov/gene/?term=53621
Cnot6l	Cnot6l	CCR4-NOT transcription complex, subunit 6-like	231464	-1.383586087	https://www.ncbi.nlm.nih.gov/gene/?term=231464
Cnot7	Cnot7	CCR4-NOT transcription complex, subunit 7	18983	-0.517697581	https://www.ncbi.nlm.nih.gov/gene/?term=18983
Cnp	Cnp	2',3'-cyclic nucleotide 3' phosphodiesterase	12799	-1.471280897	https://www.ncbi.nlm.nih.gov/gene/?term=12799
Cnpy2	Cnpy2	canopy FGF signaling regulator 2	56530	-0.772188599	https://www.ncbi.nlm.nih.gov/gene/?term=56530
Cnpy4	Cnpy4	canopy FGF signaling regulator 4	66455	-0.53188677	https://www.ncbi.nlm.nih.gov/gene/?term=66455
Cntrl	Cntrl	centriolin	26920	-0.561912272	https://www.ncbi.nlm.nih.gov/gene/?term=26920
Coa3	Coa3	cytochrome C oxidase assembly factor 3	52469	-0.613874243	https://www.ncbi.nlm.nih.gov/gene/?term=52469
Coasy	Coasy	Coenzyme A synthase	71743	-0.740137457	https://www.ncbi.nlm.nih.gov/gene/?term=71743
Cobl	Cobl	cordon-bleu WH2 repeat	12808	-1.814737684	https://www.ncbi.nlm.nih.gov/gene/?term=12808
Cobll1	Cobll1	Cobl-like 1	319876	-1.030032282	https://www.ncbi.nlm.nih.gov/gene/?term=319876
Cog2	Cog2	component of oligomeric golgi complex 2	76332	-0.73968748	https://www.ncbi.nlm.nih.gov/gene/?term=76332
Cog3	Cog3	component of oligomeric golgi complex 3	338337	-1.317363238	https://www.ncbi.nlm.nih.gov/gene/?term=338337
Cog4	Cog4	component of oligomeric golgi complex 4	102339	-0.653278088	https://www.ncbi.nlm.nih.gov/gene/?term=102339
Cog5	Cog5	component of oligomeric golgi complex 5	238123	-0.519760785	https://www.ncbi.nlm.nih.gov/gene/?term=238123
Cog8	Cog8	component of oligomeric golgi complex 8	97484	-0.904035827	https://www.ncbi.nlm.nih.gov/gene/?term=97484
Col15a1	Col15a1	collagen, type XV, alpha 1	12819	-1.025579641	https://www.ncbi.nlm.nih.gov/gene/?term=12819
Col16a1	Col16a1	collagen, type XVI, alpha 1	107581	-0.740090003	https://www.ncbi.nlm.nih.gov/gene/?term=107581
Col17a1	Col17a1	collagen, type XVII, alpha 1	12821	2.991578469	https://www.ncbi.nlm.nih.gov/gene/?term=12821
Col23a1	Col23a1	collagen, type XXIII, alpha 1	237759	0.881246567	https://www.ncbi.nlm.nih.gov/gene/?term=237759
Col3a1	Col3a1	collagen, type III, alpha 1	12825	0.618703008	https://www.ncbi.nlm.nih.gov/gene/?term=12825
Col4a1	Col4a1	collagen, type IV, alpha 1	12826	0.68209277	https://www.ncbi.nlm.nih.gov/gene/?term=12826
Col4a5	Col4a5	collagen, type IV, alpha 5	12830	-1.679670459	https://www.ncbi.nlm.nih.gov/gene/?term=12830
Col4a6	Col4a6	collagen, type IV, alpha 6	94216	-3.305751947	https://www.ncbi.nlm.nih.gov/gene/?term=94216
Col5a2	Col5a2	collagen, type V, alpha 2	12832	0.573228499	https://www.ncbi.nlm.nih.gov/gene/?term=12832
Col6a3	Col6a3	collagen, type VI, alpha 3	12835	-0.656659109	https://www.ncbi.nlm.nih.gov/gene/?term=12835
Col8a1	Col8a1	collagen, type VIII, alpha 1	12837	-1.546760047	https://www.ncbi.nlm.nih.gov/gene/?term=12837
Colec12	Colec12	collectin sub-family member 12	140792	0.751353224	https://www.ncbi.nlm.nih.gov/gene/?term=140792
Commd5	Commd5	COMM domain containing 5	66398	-0.633326605	https://www.ncbi.nlm.nih.gov/gene/?term=66398
Commd9	Commd9	COMM domain containing 9	76501	-0.917826294	https://www.ncbi.nlm.nih.gov/gene/?term=76501
Copb1	Copb1	coatomer protein complex, subunit beta 1	70349	-0.959039286	https://www.ncbi.nlm.nih.gov/gene/?term=70349
Copg1	Copg1	coatomer protein complex, subunit gamma 1	54161	-0.721077669	https://www.ncbi.nlm.nih.gov/gene/?term=54161
Copg2	Copg2	coatomer protein complex, subunit gamma 2	54160	-1.448984831	https://www.ncbi.nlm.nih.gov/gene/?term=54160
Cops2	Cops2	COP9 signalosome subunit 2	12848	-0.573370454	https://www.ncbi.nlm.nih.gov/gene/?term=12848
Cops3	Cops3	COP9 signalosome subunit 3	26572	-0.647011521	https://www.ncbi.nlm.nih.gov/gene/?term=26572
Cops6	Cops6	COP9 signalosome subunit 6	26893	-0.596461312	https://www.ncbi.nlm.nih.gov/gene/?term=26893
Copz2	Copz2	coatomer protein complex, subunit zeta 2	56358	-0.693468841	https://www.ncbi.nlm.nih.gov/gene/?term=56358
Coq7	Coq7	demethyl-Q 7	12850	-0.911171473	https://www.ncbi.nlm.nih.gov/gene/?term=12850
Coq8a	Coq8a	coenzyme Q8A	67426	-1.217576136	https://www.ncbi.nlm.nih.gov/gene/?term=67426
Coq8b	Coq8b	coenzyme Q8B	76889	-1.140192139	https://www.ncbi.nlm.nih.gov/gene/?term=76889
Coro1a	Coro1a	coronin, actin binding protein 1A	12721	1.340380385	https://www.ncbi.nlm.nih.gov/gene/?term=12721
Cox15	Cox15	cytochrome c oxidase assembly protein 15	226139	-0.51714061	https://www.ncbi.nlm.nih.gov/gene/?term=226139
Cox16	Cox16	cytochrome c oxidase assembly protein 16	66272	-0.808117875	https://www.ncbi.nlm.nih.gov/gene/?term=66272
Cox17	Cox17	cytochrome c oxidase assembly protein 17, copper chaperone	12856	-1.101261444	https://www.ncbi.nlm.nih.gov/gene/?term=12856
Cox18	Cox18	cytochrome c oxidase assembly protein 18	231430	-0.530224679	https://www.ncbi.nlm.nih.gov/gene/?term=231430
Cpe	Cpe	carboxypeptidase E	12876	4.024044391	https://www.ncbi.nlm.nih.gov/gene/?term=12876
Cpeb2	Cpeb2	cytoplasmic polyadenylation element binding protein 2	231207	1.290716379	https://www.ncbi.nlm.nih.gov/gene/?term=231207
Cpeb4	Cpeb4	cytoplasmic polyadenylation element binding protein 4	67579	1.012725719	https://www.ncbi.nlm.nih.gov/gene/?term=67579
Cpne1	Cpne1	copine I	266692	-0.514806185	https://www.ncbi.nlm.nih.gov/gene/?term=266692
Cpq	Cpq	carboxypeptidase Q	54381	-1.284829962	https://www.ncbi.nlm.nih.gov/gene/?term=54381
Cpsf1	Cpsf1	cleavage and polyadenylation specific factor 1	94230	-0.506060411	https://www.ncbi.nlm.nih.gov/gene/?term=94230
Cpsf3	Cpsf3	cleavage and polyadenylation specificity factor 3	54451	-0.511368226	https://www.ncbi.nlm.nih.gov/gene/?term=54451
Cpsf7	Cpsf7	cleavage and polyadenylation specific factor 7	269061	-0.583285923	https://www.ncbi.nlm.nih.gov/gene/?term=269061
Cpt1a	Cpt1a	carnitine palmitoyltransferase 1a, liver	12894	-0.658105023	https://www.ncbi.nlm.nih.gov/gene/?term=12894
Cpt2	Cpt2	carnitine palmitoyltransferase 2	12896	-0.759408149	https://www.ncbi.nlm.nih.gov/gene/?term=12896
Cpxm1	Cpxm1	carboxypeptidase X, M14 family member 1	56264	0.778906042	https://www.ncbi.nlm.nih.gov/gene/?term=56264
Cracr2b	Cracr2b	calcium release activated channel regulator 2B	213573	-0.637478023	https://www.ncbi.nlm.nih.gov/gene/?term=213573
Cradd	Cradd	CASP2 and RIPK1 domain containing adaptor with death domain	12905	-0.692910414	https://www.ncbi.nlm.nih.gov/gene/?term=12905
Crcp	Crcp	calcitonin gene-related peptide-receptor component protein	12909	-0.537753306	https://www.ncbi.nlm.nih.gov/gene/?term=12909
Crct1	Crct1	cysteine-rich C-terminal 1	74175	6.636958032	https://www.ncbi.nlm.nih.gov/gene/?term=74175
Creb1	Creb1	cAMP responsive element binding protein 1	12912	-0.572559516	https://www.ncbi.nlm.nih.gov/gene/?term=12912
Creb3l1	Creb3l1	cAMP responsive element binding protein 3-like 1	26427	-2.319776868	https://www.ncbi.nlm.nih.gov/gene/?term=26427
Creb3l2	Creb3l2	cAMP responsive element binding protein 3-like 2	208647	-1.665294334	https://www.ncbi.nlm.nih.gov/gene/?term=208647
Creb3l4	Creb3l4	cAMP responsive element binding protein 3-like 4	78284	-2.695782644	https://www.ncbi.nlm.nih.gov/gene/?term=78284
Crebbp	Crebbp	CREB binding protein	12914	-0.61381079	https://www.ncbi.nlm.nih.gov/gene/?term=12914
Crebl2	Crebl2	cAMP responsive element binding protein-like 2	232430	-0.530658992	https://www.ncbi.nlm.nih.gov/gene/?term=232430
Crebrf	Crebrf	CREB3 regulatory factor	77128	-1.096799848	https://www.ncbi.nlm.nih.gov/gene/?term=77128
Crebzf	Crebzf	CREB/ATF bZIP transcription factor	233490	-0.535067103	https://www.ncbi.nlm.nih.gov/gene/?term=233490
Creg1	Creg1	cellular repressor of E1A-stimulated genes 1	433375	1.368873536	https://www.ncbi.nlm.nih.gov/gene/?term=433375
Crim1	Crim1	cysteine rich transmembrane BMP regulator 1	50766	-0.581813034	https://www.ncbi.nlm.nih.gov/gene/?term=50766
Crlf2	Crlf2	cytokine receptor-like factor 2	57914	1.983849581	https://www.ncbi.nlm.nih.gov/gene/?term=57914
Crlf3	Crlf3	cytokine receptor-like factor 3	54394	0.693318181	https://www.ncbi.nlm.nih.gov/gene/?term=54394
Crocc	Crocc	ciliary rootlet coiled-coil, rootletin	230872	-1.074674308	https://www.ncbi.nlm.nih.gov/gene/?term=230872
Crtc2	Crtc2	CREB regulated transcription coactivator 2	74343	-0.655636767	https://www.ncbi.nlm.nih.gov/gene/?term=74343
Cry2	Cry2	cryptochrome circadian regulator 2	12953	-0.744264325	https://www.ncbi.nlm.nih.gov/gene/?term=12953
Cryab	Cryab	crystallin, alpha B	12955	0.868702713	https://www.ncbi.nlm.nih.gov/gene/?term=12955
Crybg1	Crybg1	crystallin beta-gamma domain containing 1	11630	1.490714659	https://www.ncbi.nlm.nih.gov/gene/?term=11630
Crybg2	Crybg2	crystallin beta-gamma domain containing 2	230806	1.014027681	https://www.ncbi.nlm.nih.gov/gene/?term=230806
Cryz	Cryz	crystallin, zeta	12972	-0.971530576	https://www.ncbi.nlm.nih.gov/gene/?term=12972
Cryzl1	Cryzl1	crystallin zeta like 1	66609	-0.999272252	https://www.ncbi.nlm.nih.gov/gene/?term=66609
Cryzl2	Cryzl2	crystallin zeta like 2	226527	-1.838542978	https://www.ncbi.nlm.nih.gov/gene/?term=226527
Csad	Csad	cysteine sulfinic acid decarboxylase	246277	-1.00755437	https://www.ncbi.nlm.nih.gov/gene/?term=246277
Cse1l	Cse1l	chromosome segregation 1 like	110750	-1.137316564	https://www.ncbi.nlm.nih.gov/gene/?term=110750
Csf1r	Csf1r	colony stimulating factor 1 receptor	12978	0.941629194	https://www.ncbi.nlm.nih.gov/gene/?term=12978
Csf2ra	Csf2ra	colony stimulating factor 2 receptor, alpha, low-affinity (granulocyte-macrophage)	12982	2.107875982	https://www.ncbi.nlm.nih.gov/gene/?term=12982
Csf2rb	Csf2rb	colony stimulating factor 2 receptor, beta, low-affinity (granulocyte-macrophage)	12983	2.76560922	https://www.ncbi.nlm.nih.gov/gene/?term=12983
Csf3r	Csf3r	colony stimulating factor 3 receptor	12986	3.373124809	https://www.ncbi.nlm.nih.gov/gene/?term=12986
Csnk1g1	Csnk1g1	casein kinase 1, gamma 1	214897	-0.58613992	https://www.ncbi.nlm.nih.gov/gene/?term=214897
Csnk1g2	Csnk1g2	casein kinase 1, gamma 2	103236	-0.638688366	https://www.ncbi.nlm.nih.gov/gene/?term=103236
Csnk1g3	Csnk1g3	casein kinase 1, gamma 3	70425	-0.515979994	https://www.ncbi.nlm.nih.gov/gene/?term=70425
Csrnp1	Csrnp1	cysteine-serine-rich nuclear protein 1	215418	0.907486792	https://www.ncbi.nlm.nih.gov/gene/?term=215418
Csrp2	Csrp2	cysteine and glycine-rich protein 2	13008	-1.793852909	https://www.ncbi.nlm.nih.gov/gene/?term=13008
Cst6	Cst6	cystatin E/M	73720	3.360130549	https://www.ncbi.nlm.nih.gov/gene/?term=73720
Csta1	Csta1	cystatin A1	209294	4.126912762	https://www.ncbi.nlm.nih.gov/gene/?term=209294
Cstb	Cstb	cystatin B	13014	1.229406997	https://www.ncbi.nlm.nih.gov/gene/?term=13014
Cstf2	Cstf2	cleavage stimulation factor, 3' pre-RNA subunit 2	108062	-0.530544461	https://www.ncbi.nlm.nih.gov/gene/?term=108062
Cstf2t	Cstf2t	cleavage stimulation factor, 3' pre-RNA subunit 2, tau	83410	-1.405404198	https://www.ncbi.nlm.nih.gov/gene/?term=83410
Ctc1	Ctc1	CTS telomere maintenance complex component 1	68964	-0.77406424	https://www.ncbi.nlm.nih.gov/gene/?term=68964
Ctcf	Ctcf	CCCTC-binding factor	13018	-0.636946056	https://www.ncbi.nlm.nih.gov/gene/?term=13018
Ctdspl2	Ctdspl2	CTD small phosphatase like 2	329506	-1.125956702	https://www.ncbi.nlm.nih.gov/gene/?term=329506
Ctif	Ctif	CBP80/20-dependent translation initiation factor	269037	-0.532005418	https://www.ncbi.nlm.nih.gov/gene/?term=269037
Ctnnal1	Ctnnal1	catenin alpha like 1	54366	-0.942724813	https://www.ncbi.nlm.nih.gov/gene/?term=54366
Ctnnbip1	Ctnnbip1	catenin beta interacting protein 1	67087	1.038891914	https://www.ncbi.nlm.nih.gov/gene/?term=67087
Ctnnbl1	Ctnnbl1	catenin, beta like 1	66642	-0.611426403	https://www.ncbi.nlm.nih.gov/gene/?term=66642
Ctps2	Ctps2	cytidine 5'-triphosphate synthase 2	55936	-1.139548111	https://www.ncbi.nlm.nih.gov/gene/?term=55936
Ctr9	Ctr9	CTR9 homolog, Paf1/RNA polymerase II complex component	22083	-1.668174821	https://www.ncbi.nlm.nih.gov/gene/?term=22083
Ctsa	Ctsa	cathepsin A	19025	0.640718187	https://www.ncbi.nlm.nih.gov/gene/?term=19025
Ctsb	Ctsb	cathepsin B	13030	2.138987498	https://www.ncbi.nlm.nih.gov/gene/?term=13030
Ctsc	Ctsc	cathepsin C	13032	0.906817391	https://www.ncbi.nlm.nih.gov/gene/?term=13032
Ctsd	Ctsd	cathepsin D	13033	2.219188744	https://www.ncbi.nlm.nih.gov/gene/?term=13033
Ctse	Ctse	cathepsin E	13034	-2.564991163	https://www.ncbi.nlm.nih.gov/gene/?term=13034
Ctsf	Ctsf	cathepsin F	56464	-1.436996481	https://www.ncbi.nlm.nih.gov/gene/?term=56464
Ctsk	Ctsk	cathepsin K	13038	3.615575696	https://www.ncbi.nlm.nih.gov/gene/?term=13038
Ctsl	Ctsl	cathepsin L	13039	4.064238167	https://www.ncbi.nlm.nih.gov/gene/?term=13039
Ctso	Ctso	cathepsin O	229445	-0.551683926	https://www.ncbi.nlm.nih.gov/gene/?term=229445
Ctss	Ctss	cathepsin S	13040	2.317308219	https://www.ncbi.nlm.nih.gov/gene/?term=13040
Ctsz	Ctsz	cathepsin Z	64138	1.462719658	https://www.ncbi.nlm.nih.gov/gene/?term=64138
Cttn	Cttn	cortactin	13043	-0.961419597	https://www.ncbi.nlm.nih.gov/gene/?term=13043
Ctu2	Ctu2	cytosolic thiouridylase subunit 2	66965	-0.644077607	https://www.ncbi.nlm.nih.gov/gene/?term=66965
Cuedc1	Cuedc1	CUE domain containing 1	103841	-0.554139577	https://www.ncbi.nlm.nih.gov/gene/?term=103841
Cul1	Cul1	cullin 1	26965	-0.940837928	https://www.ncbi.nlm.nih.gov/gene/?term=26965
Cul3	Cul3	cullin 3	26554	-0.559038377	https://www.ncbi.nlm.nih.gov/gene/?term=26554
Cul5	Cul5	cullin 5	75717	-0.552034989	https://www.ncbi.nlm.nih.gov/gene/?term=75717
Cul7	Cul7	cullin 7	66515	-0.854475777	https://www.ncbi.nlm.nih.gov/gene/?term=66515
Cul9	Cul9	cullin 9	78309	-1.940156715	https://www.ncbi.nlm.nih.gov/gene/?term=78309
Cutc	Cutc	cutC copper transporter	66388	-0.517118999	https://www.ncbi.nlm.nih.gov/gene/?term=66388
Cwc15	Cwc15	CWC15 spliceosome-associated protein	66070	-0.871152182	https://www.ncbi.nlm.nih.gov/gene/?term=66070
Cwc27	Cwc27	CWC27 spliceosome-associated protein	67285	-0.626642292	https://www.ncbi.nlm.nih.gov/gene/?term=67285
Cwf19l2	Cwf19l2	CWF19 like cell cycle control factor 2	244672	-0.734427449	https://www.ncbi.nlm.nih.gov/gene/?term=244672
Cwh43	Cwh43	cell wall biogenesis 43 C-terminal homolog	231293	-1.28529768	https://www.ncbi.nlm.nih.gov/gene/?term=231293
Cxadr	Cxadr	coxsackie virus and adenovirus receptor	13052	-1.803448521	https://www.ncbi.nlm.nih.gov/gene/?term=13052
Cxcl15	Cxcl15	C-X-C motif chemokine ligand 15	20309	1.979961097	https://www.ncbi.nlm.nih.gov/gene/?term=20309
Cxcl16	Cxcl16	C-X-C motif chemokine ligand 16	66102	0.810962596	https://www.ncbi.nlm.nih.gov/gene/?term=66102
Cxcl17	Cxcl17	C-X-C motif chemokine ligand 17	232983	-2.359264042	https://www.ncbi.nlm.nih.gov/gene/?term=232983
Cxcl3	Cxcl3	C-X-C motif chemokine ligand 3	330122	6.264815341	https://www.ncbi.nlm.nih.gov/gene/?term=330122
Cxcl5	Cxcl5	C-X-C motif chemokine ligand 5	20311	3.684901973	https://www.ncbi.nlm.nih.gov/gene/?term=20311
Cxcr1	Cxcr1	C-X-C motif chemokine receptor 1	227288	1.788110848	https://www.ncbi.nlm.nih.gov/gene/?term=227288
Cxxc1	Cxxc1	CXXC finger protein 1	74322	-0.500696141	https://www.ncbi.nlm.nih.gov/gene/?term=74322
Cyb561d1	Cyb561d1	cytochrome b-561 domain containing 1	72023	-0.805678344	https://www.ncbi.nlm.nih.gov/gene/?term=72023
Cyb561d2	Cyb561d2	cytochrome b-561 domain containing 2	56368	-1.090739056	https://www.ncbi.nlm.nih.gov/gene/?term=56368
Cyb5a	Cyb5a	cytochrome b5 type A (microsomal)	109672	-0.625020444	https://www.ncbi.nlm.nih.gov/gene/?term=109672
Cyb5r3	Cyb5r3	cytochrome b5 reductase 3	109754	-0.57927286	https://www.ncbi.nlm.nih.gov/gene/?term=109754
Cybb	Cybb	cytochrome b-245, beta polypeptide	13058	2.804731362	https://www.ncbi.nlm.nih.gov/gene/?term=13058
Cybrd1	Cybrd1	cytochrome b reductase 1	73649	-3.183355316	https://www.ncbi.nlm.nih.gov/gene/?term=73649
Cygb	Cygb	cytoglobin	114886	-0.956744318	https://www.ncbi.nlm.nih.gov/gene/?term=114886
Cyp20a1	Cyp20a1	cytochrome P450, family 20, subfamily a, polypeptide 1	77951	-0.783460305	https://www.ncbi.nlm.nih.gov/gene/?term=77951
Cyp26b1	Cyp26b1	cytochrome P450, family 26, subfamily b, polypeptide 1	232174	2.122557154	https://www.ncbi.nlm.nih.gov/gene/?term=232174
Cyp27a1	Cyp27a1	cytochrome P450, family 27, subfamily a, polypeptide 1	104086	2.355970198	https://www.ncbi.nlm.nih.gov/gene/?term=104086
Cyp2j6	Cyp2j6	cytochrome P450, family 2, subfamily j, polypeptide 6	13110	-0.947549804	https://www.ncbi.nlm.nih.gov/gene/?term=13110
Cyp2s1	Cyp2s1	cytochrome P450, family 2, subfamily s, polypeptide 1	74134	-0.727270706	https://www.ncbi.nlm.nih.gov/gene/?term=74134
Cyp39a1	Cyp39a1	cytochrome P450, family 39, subfamily a, polypeptide 1	56050	-0.774510326	https://www.ncbi.nlm.nih.gov/gene/?term=56050
Cyp3a13	Cyp3a13	cytochrome P450, family 3, subfamily a, polypeptide 13	13113	-1.162954124	https://www.ncbi.nlm.nih.gov/gene/?term=13113
Cyp4b1	Cyp4b1	cytochrome P450, family 4, subfamily b, polypeptide 1	13120	-2.34369043	https://www.ncbi.nlm.nih.gov/gene/?term=13120
Cyp4f13	Cyp4f13	cytochrome P450, family 4, subfamily f, polypeptide 13	170716	-0.839717594	https://www.ncbi.nlm.nih.gov/gene/?term=170716
Cyp4f16	Cyp4f16	cytochrome P450, family 4, subfamily f, polypeptide 16	70101	-1.354114969	https://www.ncbi.nlm.nih.gov/gene/?term=70101
Cyp4f17	Cyp4f17	cytochrome P450, family 4, subfamily f, polypeptide 17	208285	-0.547329045	https://www.ncbi.nlm.nih.gov/gene/?term=208285
Cyp4f39	Cyp4f39	cytochrome P450, family 4, subfamily f, polypeptide 39	320997	3.954031206	https://www.ncbi.nlm.nih.gov/gene/?term=320997
Cysrt1	Cysrt1	cysteine rich tail 1	67859	3.946650675	https://www.ncbi.nlm.nih.gov/gene/?term=67859
Cystm1	Cystm1	cysteine-rich transmembrane module containing 1	66060	-1.423599713	https://www.ncbi.nlm.nih.gov/gene/?term=66060
Cyth4	Cyth4	cytohesin 4	72318	1.847920513	https://www.ncbi.nlm.nih.gov/gene/?term=72318
D16Ertd472e	D16Ertd472e	DNA segment, Chr 16, ERATO Doi 472, expressed	67102	1.335758873	https://www.ncbi.nlm.nih.gov/gene/?term=67102
D2hgdh	D2hgdh	D-2-hydroxyglutarate dehydrogenase	98314	-1.006397544	https://www.ncbi.nlm.nih.gov/gene/?term=98314
D630039A03Rik	D630039A03Rik	RIKEN cDNA D630039A03 gene	242484	-2.978587204	https://www.ncbi.nlm.nih.gov/gene/?term=242484
D6Wsu163e	D6Wsu163e	DNA segment, Chr 6, Wayne State University 163, expressed	28040	-0.506570957	https://www.ncbi.nlm.nih.gov/gene/?term=28040
Dab2	Dab2	disabled 2, mitogen-responsive phosphoprotein	13132	0.623164955	https://www.ncbi.nlm.nih.gov/gene/?term=13132
Dab2ip	Dab2ip	disabled 2 interacting protein	69601	-0.943931125	https://www.ncbi.nlm.nih.gov/gene/?term=69601
Dach1	Dach1	dachshund family transcription factor 1	13134	1.300833365	https://www.ncbi.nlm.nih.gov/gene/?term=13134
Dag1	Dag1	dystroglycan 1	13138	-0.681553342	https://www.ncbi.nlm.nih.gov/gene/?term=13138
Dagla	Dagla	diacylglycerol lipase, alpha	269060	-1.906302434	https://www.ncbi.nlm.nih.gov/gene/?term=269060
Dalrd3	Dalrd3	DALR anticodon binding domain containing 3	67789	-0.520021029	https://www.ncbi.nlm.nih.gov/gene/?term=67789
Dapk1	Dapk1	death associated protein kinase 1	69635	-0.658139918	https://www.ncbi.nlm.nih.gov/gene/?term=69635
Dapk2	Dapk2	death-associated protein kinase 2	13143	1.218251673	https://www.ncbi.nlm.nih.gov/gene/?term=13143
Dapk3	Dapk3	death-associated protein kinase 3	13144	-0.538984758	https://www.ncbi.nlm.nih.gov/gene/?term=13144
Dapl1	Dapl1	death associated protein-like 1	76747	3.636280454	https://www.ncbi.nlm.nih.gov/gene/?term=76747
Dbp	Dbp	D site albumin promoter binding protein	13170	-0.892279259	https://www.ncbi.nlm.nih.gov/gene/?term=13170
Dbt	Dbt	dihydrolipoamide branched chain transacylase E2	13171	-1.467518979	https://www.ncbi.nlm.nih.gov/gene/?term=13171
Dcaf11	Dcaf11	DDB1 and CUL4 associated factor 11	28199	-0.879888503	https://www.ncbi.nlm.nih.gov/gene/?term=28199
Dcaf13	Dcaf13	DDB1 and CUL4 associated factor 13	223499	-0.890858725	https://www.ncbi.nlm.nih.gov/gene/?term=223499
Dcaf15	Dcaf15	DDB1 and CUL4 associated factor 15	212123	-0.911171473	https://www.ncbi.nlm.nih.gov/gene/?term=212123
Dcaf17	Dcaf17	DDB1 and CUL4 associated factor 17	75763	-0.649923116	https://www.ncbi.nlm.nih.gov/gene/?term=75763
Dcaf5	Dcaf5	DDB1 and CUL4 associated factor 5	320808	-0.529053611	https://www.ncbi.nlm.nih.gov/gene/?term=320808
Dcaf6	Dcaf6	DDB1 and CUL4 associated factor 6	74106	-0.733109718	https://www.ncbi.nlm.nih.gov/gene/?term=74106
Dcaf8	Dcaf8	DDB1 and CUL4 associated factor 8	98193	-0.558469603	https://www.ncbi.nlm.nih.gov/gene/?term=98193
Dcbld1	Dcbld1	discoidin, CUB and LCCL domain containing 1	66686	-0.663456272	https://www.ncbi.nlm.nih.gov/gene/?term=66686
Dcn	Dcn	decorin	13179	-1.196368488	https://www.ncbi.nlm.nih.gov/gene/?term=13179
Dcp2	Dcp2	decapping mRNA 2	70640	-0.534376322	https://www.ncbi.nlm.nih.gov/gene/?term=70640
Dcps	Dcps	decapping enzyme, scavenger	69305	-0.879335386	https://www.ncbi.nlm.nih.gov/gene/?term=69305
Dctn1	Dctn1	dynactin 1	13191	-0.819652378	https://www.ncbi.nlm.nih.gov/gene/?term=13191
Dctn5	Dctn5	dynactin 5	59288	-0.689387348	https://www.ncbi.nlm.nih.gov/gene/?term=59288
Dctn6	Dctn6	dynactin 6	22428	-0.567036571	https://www.ncbi.nlm.nih.gov/gene/?term=22428
Dcun1d1	Dcun1d1	defective in cullin neddylation 1 domain containing 1	114893	-0.59307524	https://www.ncbi.nlm.nih.gov/gene/?term=114893
Dcun1d4	Dcun1d4	defective in cullin neddylation 1 domain containing 4	100737	-1.573635753	https://www.ncbi.nlm.nih.gov/gene/?term=100737
Dcxr	Dcxr	dicarbonyl L-xylulose reductase	67880	-1.224013201	https://www.ncbi.nlm.nih.gov/gene/?term=67880
Ddb2	Ddb2	damage specific DNA binding protein 2	107986	-0.906861871	https://www.ncbi.nlm.nih.gov/gene/?term=107986
Ddc	Ddc	dopa decarboxylase	13195	-3.065027703	https://www.ncbi.nlm.nih.gov/gene/?term=13195
Ddhd1	Ddhd1	DDHD domain containing 1	114874	1.411886314	https://www.ncbi.nlm.nih.gov/gene/?term=114874
Ddhd2	Ddhd2	DDHD domain containing 2	72108	-0.935129596	https://www.ncbi.nlm.nih.gov/gene/?term=72108
Ddit3	Ddit3	DNA-damage inducible transcript 3	13198	0.615785424	https://www.ncbi.nlm.nih.gov/gene/?term=13198
Ddrgk1	Ddrgk1	DDRGK domain containing 1	77006	-0.924032997	https://www.ncbi.nlm.nih.gov/gene/?term=77006
Ddt	Ddt	D-dopachrome tautomerase	13202	-0.787692599	https://www.ncbi.nlm.nih.gov/gene/?term=13202
Ddx1	Ddx1	DEAD box helicase 1	104721	-0.874823075	https://www.ncbi.nlm.nih.gov/gene/?term=104721
Ddx10	Ddx10	DEAD box helicase 10	77591	-0.587344139	https://www.ncbi.nlm.nih.gov/gene/?term=77591
Ddx17	Ddx17	DEAD box helicase 17	67040	-0.600029187	https://www.ncbi.nlm.nih.gov/gene/?term=67040
Ddx19a	Ddx19a	DEAD box helicase 19a	13680	-1.019872147	https://www.ncbi.nlm.nih.gov/gene/?term=13680
Ddx19b	Ddx19b	DEAD box helicase 19b	234733	-1.083714913	https://www.ncbi.nlm.nih.gov/gene/?term=234733
Ddx27	Ddx27	DEAD box helicase 27	228889	-0.678128295	https://www.ncbi.nlm.nih.gov/gene/?term=228889
Ddx31	Ddx31	DEAD/H box helicase 31	227674	-0.749644309	https://www.ncbi.nlm.nih.gov/gene/?term=227674
Ddx3y	Ddx3y	DEAD box helicase 3, Y-linked	26900	-0.616838483	https://www.ncbi.nlm.nih.gov/gene/?term=26900
Ddx41	Ddx41	DEAD box helicase 41	72935	-0.555031506	https://www.ncbi.nlm.nih.gov/gene/?term=72935
Ddx42	Ddx42	DEAD box helicase 42	72047	-0.735289016	https://www.ncbi.nlm.nih.gov/gene/?term=72047
Ddx46	Ddx46	DEAD box helicase 46	212880	-0.752661222	https://www.ncbi.nlm.nih.gov/gene/?term=212880
Ddx49	Ddx49	DEAD box helicase 49	234374	-0.836206251	https://www.ncbi.nlm.nih.gov/gene/?term=234374
Ddx52	Ddx52	DExD box helicase 52	78394	-0.670163374	https://www.ncbi.nlm.nih.gov/gene/?term=78394
Ddx54	Ddx54	DEAD box helicase 54	71990	-1.439921748	https://www.ncbi.nlm.nih.gov/gene/?term=71990
Ddx56	Ddx56	DEAD box helicase 56	52513	-0.528413286	https://www.ncbi.nlm.nih.gov/gene/?term=52513
Decr1	Decr1	2,4-dienoyl CoA reductase 1, mitochondrial	67460	-1.069850971	https://www.ncbi.nlm.nih.gov/gene/?term=67460
Decr2	Decr2	2-4-dienoyl-Coenzyme A reductase 2, peroxisomal	26378	-0.530848776	https://www.ncbi.nlm.nih.gov/gene/?term=26378
Dedd	Dedd	death effector domain-containing	21945	-0.743226836	https://www.ncbi.nlm.nih.gov/gene/?term=21945
Dedd2	Dedd2	death effector domain-containing DNA binding protein 2	67379	0.933733187	https://www.ncbi.nlm.nih.gov/gene/?term=67379
Def6	Def6	differentially expressed in FDCP 6	23853	1.629294776	https://www.ncbi.nlm.nih.gov/gene/?term=23853
Def8	Def8	differentially expressed in FDCP 8	23854	0.506621049	https://www.ncbi.nlm.nih.gov/gene/?term=23854
Defb1	Defb1	defensin beta 1	13214	4.489413566	https://www.ncbi.nlm.nih.gov/gene/?term=13214
Degs2	Degs2	delta 4-desaturase, sphingolipid 2	70059	-2.227142113	https://www.ncbi.nlm.nih.gov/gene/?term=70059
Dele1	Dele1	DAP3 binding cell death enhancer 1	66839	-0.581557109	https://www.ncbi.nlm.nih.gov/gene/?term=66839
Dennd1a	Dennd1a	DENN domain containing 1A	227801	-1.011709976	https://www.ncbi.nlm.nih.gov/gene/?term=227801
Dennd1b	Dennd1b	DENN domain containing 1B	329260	-0.585033585	https://www.ncbi.nlm.nih.gov/gene/?term=329260
Dennd2c	Dennd2c	DENN domain containing 2C	329727	1.044450601	https://www.ncbi.nlm.nih.gov/gene/?term=329727
Dennd2d	Dennd2d	DENN domain containing 2D	72121	-1.291946148	https://www.ncbi.nlm.nih.gov/gene/?term=72121
Dennd4b	Dennd4b	DENN domain containing 4B	229541	0.528222392	https://www.ncbi.nlm.nih.gov/gene/?term=229541
Dennd5a	Dennd5a	DENN domain containing 5A	19347	0.719079906	https://www.ncbi.nlm.nih.gov/gene/?term=19347
Dennd6a	Dennd6a	DENN domain containing 6A	211922	-0.78011624	https://www.ncbi.nlm.nih.gov/gene/?term=211922
Denr	Denr	density-regulated protein	68184	-0.556729695	https://www.ncbi.nlm.nih.gov/gene/?term=68184
Depp1	Depp1	DEPP1 autophagy regulator	213393	-2.027970956	https://www.ncbi.nlm.nih.gov/gene/?term=213393
Deptor	Deptor	DEP domain containing MTOR-interacting protein	97998	-1.314469164	https://www.ncbi.nlm.nih.gov/gene/?term=97998
Desi1	Desi1	desumoylating isopeptidase 1	28075	1.099313968	https://www.ncbi.nlm.nih.gov/gene/?term=28075
Dgcr8	Dgcr8	DGCR8, microprocessor complex subunit	94223	-0.547880587	https://www.ncbi.nlm.nih.gov/gene/?term=94223
Dgka	Dgka	diacylglycerol kinase, alpha	13139	0.667418675	https://www.ncbi.nlm.nih.gov/gene/?term=13139
Dgkd	Dgkd	diacylglycerol kinase, delta	227333	-1.061917189	https://www.ncbi.nlm.nih.gov/gene/?term=227333
Dguok	Dguok	deoxyguanosine kinase	27369	-0.654042582	https://www.ncbi.nlm.nih.gov/gene/?term=27369
Dhps	Dhps	deoxyhypusine synthase	330817	-0.583285923	https://www.ncbi.nlm.nih.gov/gene/?term=330817
Dhrs1	Dhrs1	dehydrogenase/reductase 1	52585	1.500748924	https://www.ncbi.nlm.nih.gov/gene/?term=52585
Dhrs11	Dhrs11	dehydrogenase/reductase 11	192970	-0.821353413	https://www.ncbi.nlm.nih.gov/gene/?term=192970
Dhrs13	Dhrs13	dehydrogenase/reductase 13	70451	-1.278036569	https://www.ncbi.nlm.nih.gov/gene/?term=70451
Dhrs9	Dhrs9	dehydrogenase/reductase 9	241452	3.897840767	https://www.ncbi.nlm.nih.gov/gene/?term=241452
Dhx16	Dhx16	DEAH-box helicase 16	69192	-0.753210924	https://www.ncbi.nlm.nih.gov/gene/?term=69192
Dhx32	Dhx32	DEAH-box helicase 32 (putative)	101437	-0.530766876	https://www.ncbi.nlm.nih.gov/gene/?term=101437
Dhx36	Dhx36	DEAH-box helicase 36	72162	-0.604614432	https://www.ncbi.nlm.nih.gov/gene/?term=72162
Dhx37	Dhx37	DEAH-box helicase 37	208144	-0.580213089	https://www.ncbi.nlm.nih.gov/gene/?term=208144
Dhx40	Dhx40	DEAH-box helicase 40	67487	-1.821483446	https://www.ncbi.nlm.nih.gov/gene/?term=67487
Diaph2	Diaph2	diaphanous related formin 2	54004	-0.598294589	https://www.ncbi.nlm.nih.gov/gene/?term=54004
Dicer1	Dicer1	dicer 1, ribonuclease type III	192119	-0.508647122	https://www.ncbi.nlm.nih.gov/gene/?term=192119
Dipk1b	Dipk1b	divergent protein kinase domain 1B	56279	-1.746784655	https://www.ncbi.nlm.nih.gov/gene/?term=56279
Dis3l2	Dis3l2	DIS3 like 3'-5' exoribonuclease 2	208718	-0.679044906	https://www.ncbi.nlm.nih.gov/gene/?term=208718
Dkk2	Dkk2	dickkopf WNT signaling pathway inhibitor 2	56811	-1.665748083	https://www.ncbi.nlm.nih.gov/gene/?term=56811
Dkk3	Dkk3	dickkopf WNT signaling pathway inhibitor 3	50781	-0.80985402	https://www.ncbi.nlm.nih.gov/gene/?term=50781
Dlg1	Dlg1	discs large MAGUK scaffold protein 1	13383	-0.623238777	https://www.ncbi.nlm.nih.gov/gene/?term=13383
Dlg3	Dlg3	discs large MAGUK scaffold protein 3	53310	0.629865826	https://www.ncbi.nlm.nih.gov/gene/?term=53310
Dlk2	Dlk2	delta like non-canonical Notch ligand 2	106565	2.425854731	https://www.ncbi.nlm.nih.gov/gene/?term=106565
Dmap1	Dmap1	DNA methyltransferase 1-associated protein 1	66233	-1.119338823	https://www.ncbi.nlm.nih.gov/gene/?term=66233
Dmbt1	Dmbt1	deleted in malignant brain tumors 1	12945	-0.721040198	https://www.ncbi.nlm.nih.gov/gene/?term=12945
Dmd	Dmd	dystrophin, muscular dystrophy	13405	-2.717663346	https://www.ncbi.nlm.nih.gov/gene/?term=13405
Dmkn	Dmkn	dermokine	73712	3.602024242	https://www.ncbi.nlm.nih.gov/gene/?term=73712
Dmwd	Dmwd	dystrophia myotonica-containing WD repeat motif	13401	-0.556462135	https://www.ncbi.nlm.nih.gov/gene/?term=13401
Dmxl2	Dmxl2	Dmx-like 2	235380	2.114790658	https://www.ncbi.nlm.nih.gov/gene/?term=235380
Dnaja1	Dnaja1	DnaJ heat shock protein family (Hsp40) member A1	15502	-0.622214289	https://www.ncbi.nlm.nih.gov/gene/?term=15502
Dnajb1	Dnajb1	DnaJ heat shock protein family (Hsp40) member B1	81489	1.542217435	https://www.ncbi.nlm.nih.gov/gene/?term=81489
Dnajb4	Dnajb4	DnaJ heat shock protein family (Hsp40) member B4	67035	-0.84255841	https://www.ncbi.nlm.nih.gov/gene/?term=67035
Dnajc1	Dnajc1	DnaJ heat shock protein family (Hsp40) member C1	13418	-1.041871138	https://www.ncbi.nlm.nih.gov/gene/?term=13418
Dnajc10	Dnajc10	DnaJ heat shock protein family (Hsp40) member C10	66861	-1.006577523	https://www.ncbi.nlm.nih.gov/gene/?term=66861
Dnajc11	Dnajc11	DnaJ heat shock protein family (Hsp40) member C11	230935	-0.812234706	https://www.ncbi.nlm.nih.gov/gene/?term=230935
Dnajc12	Dnajc12	DnaJ heat shock protein family (Hsp40) member C12	30045	-1.448791479	https://www.ncbi.nlm.nih.gov/gene/?term=30045
Dnajc16	Dnajc16	DnaJ heat shock protein family (Hsp40) member C16	214063	-1.034981893	https://www.ncbi.nlm.nih.gov/gene/?term=214063
Dnajc18	Dnajc18	DnaJ heat shock protein family (Hsp40) member C18	76594	-0.575018307	https://www.ncbi.nlm.nih.gov/gene/?term=76594
Dnajc22	Dnajc22	DnaJ heat shock protein family (Hsp40) member C22	72778	-2.08269698	https://www.ncbi.nlm.nih.gov/gene/?term=72778
Dnajc25	Dnajc25	DnaJ heat shock protein family (Hsp40) member C25	72429	-1.071980464	https://www.ncbi.nlm.nih.gov/gene/?term=72429
Dnajc3	Dnajc3	DnaJ heat shock protein family (Hsp40) member C3	100037258	-1.1808958	https://www.ncbi.nlm.nih.gov/gene/?term=100037258
Dnajc4	Dnajc4	DnaJ heat shock protein family (Hsp40) member C4	57431	-0.984119214	https://www.ncbi.nlm.nih.gov/gene/?term=57431
Dnal4	Dnal4	dynein, axonemal, light chain 4	54152	-0.698290822	https://www.ncbi.nlm.nih.gov/gene/?term=54152
Dnase2a	Dnase2a	deoxyribonuclease II alpha	13423	0.719946078	https://www.ncbi.nlm.nih.gov/gene/?term=13423
Dnlz	Dnlz	DNL-type zinc finger	52838	-0.700113527	https://www.ncbi.nlm.nih.gov/gene/?term=52838
Dnm2	Dnm2	dynamin 2	13430	-1.013132108	https://www.ncbi.nlm.nih.gov/gene/?term=13430
Dnmt3a	Dnmt3a	DNA methyltransferase 3A	13435	0.700674322	https://www.ncbi.nlm.nih.gov/gene/?term=13435
Dnttip1	Dnttip1	deoxynucleotidyltransferase, terminal, interacting protein 1	76233	-0.611482815	https://www.ncbi.nlm.nih.gov/gene/?term=76233
Dnttip2	Dnttip2	deoxynucleotidyltransferase, terminal, interacting protein 2	99480	-0.587461599	https://www.ncbi.nlm.nih.gov/gene/?term=99480
Dock1	Dock1	dedicator of cytokinesis 1	330662	-0.730448231	https://www.ncbi.nlm.nih.gov/gene/?term=330662
Dock11	Dock11	dedicator of cytokinesis 11	75974	-1.063911764	https://www.ncbi.nlm.nih.gov/gene/?term=75974
Dock2	Dock2	dedicator of cyto-kinesis 2	94176	1.518252104	https://www.ncbi.nlm.nih.gov/gene/?term=94176
Dock5	Dock5	dedicator of cytokinesis 5	68813	-1.748623655	https://www.ncbi.nlm.nih.gov/gene/?term=68813
Dock7	Dock7	dedicator of cytokinesis 7	67299	-1.095415544	https://www.ncbi.nlm.nih.gov/gene/?term=67299
Dock8	Dock8	dedicator of cytokinesis 8	76088	-1.96733573	https://www.ncbi.nlm.nih.gov/gene/?term=76088
Dok1	Dok1	docking protein 1	13448	-0.678443156	https://www.ncbi.nlm.nih.gov/gene/?term=13448
Dok3	Dok3	docking protein 3	27261	1.189085007	https://www.ncbi.nlm.nih.gov/gene/?term=27261
Dolpp1	Dolpp1	dolichyl pyrophosphate phosphatase 1	57170	-0.709818329	https://www.ncbi.nlm.nih.gov/gene/?term=57170
Dop1a	Dop1a	DOP1 leucine zipper like protein A	320615	-0.810400754	https://www.ncbi.nlm.nih.gov/gene/?term=320615
Dop1b	Dop1b	DOP1 leucine zipper like protein B	70028	-2.07652574	https://www.ncbi.nlm.nih.gov/gene/?term=70028
Dpep2	Dpep2	dipeptidase 2	319446	1.614653455	https://www.ncbi.nlm.nih.gov/gene/?term=319446
Dph1	Dph1	diphthamide biosynthesis 1	116905	-0.883795034	https://www.ncbi.nlm.nih.gov/gene/?term=116905
Dpm1	Dpm1	dolichyl-phosphate mannosyltransferase subunit 1, catalytic	13480	-0.858536278	https://www.ncbi.nlm.nih.gov/gene/?term=13480
Dpp7	Dpp7	dipeptidylpeptidase 7	83768	0.510472029	https://www.ncbi.nlm.nih.gov/gene/?term=83768
Dpy30	Dpy30	dpy-30, histone methyltransferase complex regulatory subunit	66310	-0.577385321	https://www.ncbi.nlm.nih.gov/gene/?term=66310
Dqx1	Dqx1	DEAQ RNA-dependent ATPase	93838	-2.185321937	https://www.ncbi.nlm.nih.gov/gene/?term=93838
Dram1	Dram1	DNA-damage regulated autophagy modulator 1	71712	1.457998367	https://www.ncbi.nlm.nih.gov/gene/?term=71712
Dsc2	Dsc2	desmocollin 2	13506	2.358973285	https://www.ncbi.nlm.nih.gov/gene/?term=13506
Dse	Dse	dermatan sulfate epimerase	212898	1.669929422	https://www.ncbi.nlm.nih.gov/gene/?term=212898
Dsg2	Dsg2	desmoglein 2	13511	-1.358456516	https://www.ncbi.nlm.nih.gov/gene/?term=13511
Dsg3	Dsg3	desmoglein 3	13512	5.300621355	https://www.ncbi.nlm.nih.gov/gene/?term=13512
Dsp	Dsp	desmoplakin	109620	1.954778965	https://www.ncbi.nlm.nih.gov/gene/?term=109620
Dst	Dst	dystonin	13518	1.595750129	https://www.ncbi.nlm.nih.gov/gene/?term=13518
Dtd1	Dtd1	D-tyrosyl-tRNA deacylase 1	66044	-0.570110534	https://www.ncbi.nlm.nih.gov/gene/?term=66044
Dtnbp1	Dtnbp1	dystrobrevin binding protein 1	94245	0.878483381	https://www.ncbi.nlm.nih.gov/gene/?term=94245
Dtx2	Dtx2	deltex 2, E3 ubiquitin ligase	74198	-0.634309926	https://www.ncbi.nlm.nih.gov/gene/?term=74198
Dtx3l	Dtx3l	deltex 3-like, E3 ubiquitin ligase	209200	0.645392761	https://www.ncbi.nlm.nih.gov/gene/?term=209200
Dtymk	Dtymk	deoxythymidylate kinase	21915	-0.55193208	https://www.ncbi.nlm.nih.gov/gene/?term=21915
Duox1	Duox1	dual oxidase 1	99439	3.601138648	https://www.ncbi.nlm.nih.gov/gene/?term=99439
Duox2	Duox2	dual oxidase 2	214593	1.654719688	https://www.ncbi.nlm.nih.gov/gene/?term=214593
Duoxa1	Duoxa1	dual oxidase maturation factor 1	213696	4.360693991	https://www.ncbi.nlm.nih.gov/gene/?term=213696
Duoxa2	Duoxa2	dual oxidase maturation factor 2	66811	2.728588507	https://www.ncbi.nlm.nih.gov/gene/?term=66811
Dus1l	Dus1l	dihydrouridine synthase 1 like	68730	-0.68314216	https://www.ncbi.nlm.nih.gov/gene/?term=68730
Dus3l	Dus3l	dihydrouridine synthase 3 like	224907	-0.707784465	https://www.ncbi.nlm.nih.gov/gene/?term=224907
Dusp1	Dusp1	dual specificity phosphatase 1	19252	1.922605007	https://www.ncbi.nlm.nih.gov/gene/?term=19252
Dusp14	Dusp14	dual specificity phosphatase 14	56405	1.988256062	https://www.ncbi.nlm.nih.gov/gene/?term=56405
Dusp19	Dusp19	dual specificity phosphatase 19	68082	-0.785947711	https://www.ncbi.nlm.nih.gov/gene/?term=68082
Dusp22	Dusp22	dual specificity phosphatase 22	105352	2.371433198	https://www.ncbi.nlm.nih.gov/gene/?term=105352
Dusp23	Dusp23	dual specificity phosphatase 23	68440	-1.183355316	https://www.ncbi.nlm.nih.gov/gene/?term=68440
Dusp28	Dusp28	dual specificity phosphatase 28	67446	-0.705377721	https://www.ncbi.nlm.nih.gov/gene/?term=67446
Dusp3	Dusp3	dual specificity phosphatase 3 (vaccinia virus phosphatase VH1-related)	72349	0.909913599	https://www.ncbi.nlm.nih.gov/gene/?term=72349
Dusp5	Dusp5	dual specificity phosphatase 5	240672	2.206294297	https://www.ncbi.nlm.nih.gov/gene/?term=240672
Dusp7	Dusp7	dual specificity phosphatase 7	235584	1.054918599	https://www.ncbi.nlm.nih.gov/gene/?term=235584
Dut	Dut	deoxyuridine triphosphatase	110074	0.588569106	https://www.ncbi.nlm.nih.gov/gene/?term=110074
Dvl2	Dvl2	dishevelled segment polarity protein 2	13543	-0.794144864	https://www.ncbi.nlm.nih.gov/gene/?term=13543
Dxo	Dxo	decapping exoribonuclease	112403	-0.796689561	https://www.ncbi.nlm.nih.gov/gene/?term=112403
Dym	Dym	dymeclin	69190	-0.812445463	https://www.ncbi.nlm.nih.gov/gene/?term=69190
Dync1li2	Dync1li2	dynein, cytoplasmic 1 light intermediate chain 2	234663	-0.674798542	https://www.ncbi.nlm.nih.gov/gene/?term=234663
Dync2li1	Dync2li1	dynein cytoplasmic 2 light intermediate chain 1	213575	-2.119338823	https://www.ncbi.nlm.nih.gov/gene/?term=213575
Dynll1	Dynll1	dynein light chain LC8-type 1	56455	0.716548401	https://www.ncbi.nlm.nih.gov/gene/?term=56455
Dynll2	Dynll2	dynein light chain LC8-type 2	68097	-1.185383655	https://www.ncbi.nlm.nih.gov/gene/?term=68097
Dyrk1a	Dyrk1a	dual-specificity tyrosine phosphorylation regulated kinase 1a	13548	-0.53265985	https://www.ncbi.nlm.nih.gov/gene/?term=13548
Dyrk1b	Dyrk1b	dual-specificity tyrosine phosphorylation regulated kinase 1b	13549	-1.127733264	https://www.ncbi.nlm.nih.gov/gene/?term=13549
Dyrk2	Dyrk2	dual-specificity tyrosine phosphorylation regulated kinase 2	69181	-1.017468471	https://www.ncbi.nlm.nih.gov/gene/?term=69181
Dzip1l	Dzip1l	DAZ interacting protein 1-like	72507	-0.975761268	https://www.ncbi.nlm.nih.gov/gene/?term=72507
Eapp	Eapp	E2F-associated phosphoprotein	66266	-0.519155585	https://www.ncbi.nlm.nih.gov/gene/?term=66266
Ears2	Ears2	glutamyl-tRNA synthetase 2, mitochondrial	67417	-1.106011292	https://www.ncbi.nlm.nih.gov/gene/?term=67417
Ebag9	Ebag9	estrogen receptor-binding fragment-associated gene 9	55960	-0.83785875	https://www.ncbi.nlm.nih.gov/gene/?term=55960
Ebpl	Ebpl	emopamil binding protein-like	68177	-1.202195756	https://www.ncbi.nlm.nih.gov/gene/?term=68177
Ecd	Ecd	ecdysoneless cell cycle regulator	70601	-0.615890588	https://www.ncbi.nlm.nih.gov/gene/?term=70601
Ece1	Ece1	endothelin converting enzyme 1	230857	0.953170368	https://www.ncbi.nlm.nih.gov/gene/?term=230857
Ech1	Ech1	enoyl coenzyme A hydratase 1, peroxisomal	51798	-1.08312061	https://www.ncbi.nlm.nih.gov/gene/?term=51798
Echdc2	Echdc2	enoyl Coenzyme A hydratase domain containing 2	52430	-1.93635253	https://www.ncbi.nlm.nih.gov/gene/?term=52430
Ecm1	Ecm1	extracellular matrix protein 1	13601	5.794078418	https://www.ncbi.nlm.nih.gov/gene/?term=13601
Ecpas	Ecpas	Ecm29 proteasome adaptor and scaffold	230249	-0.549271891	https://www.ncbi.nlm.nih.gov/gene/?term=230249
Ecsit	Ecsit	ECSIT signalling integrator	26940	-0.551750349	https://www.ncbi.nlm.nih.gov/gene/?term=26940
Edc4	Edc4	enhancer of mRNA decapping 4	234699	-0.681905309	https://www.ncbi.nlm.nih.gov/gene/?term=234699
Edem1	Edem1	ER degradation enhancer, mannosidase alpha-like 1	192193	0.503364034	https://www.ncbi.nlm.nih.gov/gene/?term=192193
Edem3	Edem3	ER degradation enhancer, mannosidase alpha-like 3	66967	-0.548129478	https://www.ncbi.nlm.nih.gov/gene/?term=66967
Ednrb	Ednrb	endothelin receptor type B	13618	-1.516171727	https://www.ncbi.nlm.nih.gov/gene/?term=13618
Eed	Eed	embryonic ectoderm development	13626	-0.50660292	https://www.ncbi.nlm.nih.gov/gene/?term=13626
Eef1akmt1	Eef1akmt1	EEF1A alpha lysine methyltransferase 1	68043	-0.615974542	https://www.ncbi.nlm.nih.gov/gene/?term=68043
Eef1d	Eef1d	eukaryotic translation elongation factor 1 delta	66656	-0.510094617	https://www.ncbi.nlm.nih.gov/gene/?term=66656
Eef2k	Eef2k	eukaryotic elongation factor-2 kinase	13631	-1.084053296	https://www.ncbi.nlm.nih.gov/gene/?term=13631
Eef2kmt	Eef2kmt	eukaryotic elongation factor 2 lysine methyltransferase	70511	-0.956400252	https://www.ncbi.nlm.nih.gov/gene/?term=70511
Eefsec	Eefsec	eukaryotic elongation factor, selenocysteine-tRNA-specific	65967	-0.790532551	https://www.ncbi.nlm.nih.gov/gene/?term=65967
Eepd1	Eepd1	endonuclease/exonuclease/phosphatase family domain containing 1	67484	-0.657356878	https://www.ncbi.nlm.nih.gov/gene/?term=67484
Efcab14	Efcab14	EF-hand calcium binding domain 14	230648	-0.862911882	https://www.ncbi.nlm.nih.gov/gene/?term=230648
Efemp1	Efemp1	epidermal growth factor-containing fibulin-like extracellular matrix protein 1	216616	-1.321935433	https://www.ncbi.nlm.nih.gov/gene/?term=216616
Efl1	Efl1	elongation factor like GTPase 1	101592	-0.717736123	https://www.ncbi.nlm.nih.gov/gene/?term=101592
Efna5	Efna5	ephrin A5	13640	-1.072849513	https://www.ncbi.nlm.nih.gov/gene/?term=13640
Efr3a	Efr3a	EFR3 homolog A	76740	-0.516035682	https://www.ncbi.nlm.nih.gov/gene/?term=76740
Egln1	Egln1	egl-9 family hypoxia-inducible factor 1	112405	0.546784119	https://www.ncbi.nlm.nih.gov/gene/?term=112405
Egln3	Egln3	egl-9 family hypoxia-inducible factor 3	112407	0.622624761	https://www.ncbi.nlm.nih.gov/gene/?term=112407
Egr1	Egr1	early growth response 1	13653	-0.766467021	https://www.ncbi.nlm.nih.gov/gene/?term=13653
Ehbp1	Ehbp1	EH domain binding protein 1	216565	-0.842727064	https://www.ncbi.nlm.nih.gov/gene/?term=216565
Ehd1	Ehd1	EH-domain containing 1	13660	1.117914452	https://www.ncbi.nlm.nih.gov/gene/?term=13660
Ehd4	Ehd4	EH-domain containing 4	98878	0.607397639	https://www.ncbi.nlm.nih.gov/gene/?term=98878
Ehf	Ehf	ets homologous factor	13661	1.007205665	https://www.ncbi.nlm.nih.gov/gene/?term=13661
Ehhadh	Ehhadh	enoyl-Coenzyme A, hydratase/3-hydroxyacyl Coenzyme A dehydrogenase	74147	-1.19382467	https://www.ncbi.nlm.nih.gov/gene/?term=74147
Ehmt1	Ehmt1	euchromatic histone methyltransferase 1	77683	-1.193733395	https://www.ncbi.nlm.nih.gov/gene/?term=77683
Ehmt2	Ehmt2	euchromatic histone lysine N-methyltransferase 2	110147	-0.704633678	https://www.ncbi.nlm.nih.gov/gene/?term=110147
Ei24	Ei24	etoposide induced 2.4 mRNA	13663	-0.659521509	https://www.ncbi.nlm.nih.gov/gene/?term=13663
Eid1	Eid1	EP300 interacting inhibitor of differentiation 1	58521	-0.591638635	https://www.ncbi.nlm.nih.gov/gene/?term=58521
Eid3	Eid3	EP300 interacting inhibitor of differentiation 3	66341	0.957759461	https://www.ncbi.nlm.nih.gov/gene/?term=66341
Eif1	Eif1	eukaryotic translation initiation factor 1	20918	-0.612029324	https://www.ncbi.nlm.nih.gov/gene/?term=20918
Eif1b	Eif1b	eukaryotic translation initiation factor 1B	68969	-0.729187695	https://www.ncbi.nlm.nih.gov/gene/?term=68969
Eif2a	Eif2a	eukaryotic translation initiation factor 2A	229317	-0.66515057	https://www.ncbi.nlm.nih.gov/gene/?term=229317
Eif2ak4	Eif2ak4	eukaryotic translation initiation factor 2 alpha kinase 4	27103	-0.728716362	https://www.ncbi.nlm.nih.gov/gene/?term=27103
Eif2b1	Eif2b1	eukaryotic translation initiation factor 2B, subunit alpha	209354	-0.981942281	https://www.ncbi.nlm.nih.gov/gene/?term=209354
Eif2b4	Eif2b4	eukaryotic translation initiation factor 2B, subunit 4 delta	13667	-0.799644867	https://www.ncbi.nlm.nih.gov/gene/?term=13667
Eif2d	Eif2d	eukaryotic translation initiation factor 2D	16865	-0.532791117	https://www.ncbi.nlm.nih.gov/gene/?term=16865
Eif2s3x	Eif2s3x	eukaryotic translation initiation factor 2, subunit 3, structural gene X-linked	26905	-0.697264519	https://www.ncbi.nlm.nih.gov/gene/?term=26905
Eif3f	Eif3f	eukaryotic translation initiation factor 3, subunit F	66085	-0.605792057	https://www.ncbi.nlm.nih.gov/gene/?term=66085
Eif3j1	Eif3j1	eukaryotic translation initiation factor 3, subunit J1	78655	-1.376835045	https://www.ncbi.nlm.nih.gov/gene/?term=78655
Eif4a2	Eif4a2	eukaryotic translation initiation factor 4A2	13682	-0.658771697	https://www.ncbi.nlm.nih.gov/gene/?term=13682
Eif4a3	Eif4a3	eukaryotic translation initiation factor 4A3	192170	-0.787311917	https://www.ncbi.nlm.nih.gov/gene/?term=192170
Eif4e2	Eif4e2	eukaryotic translation initiation factor 4E member 2	26987	-0.875787238	https://www.ncbi.nlm.nih.gov/gene/?term=26987
Eif4e3	Eif4e3	eukaryotic translation initiation factor 4E member 3	66892	1.738642172	https://www.ncbi.nlm.nih.gov/gene/?term=66892
Eif4ebp1	Eif4ebp1	eukaryotic translation initiation factor 4E binding protein 1	13685	0.691242253	https://www.ncbi.nlm.nih.gov/gene/?term=13685
Eif4ebp2	Eif4ebp2	eukaryotic translation initiation factor 4E binding protein 2	13688	-0.593933167	https://www.ncbi.nlm.nih.gov/gene/?term=13688
Eif4ebp3	Eif4ebp3	eukaryotic translation initiation factor 4E binding protein 3	108112	-0.91997737	https://www.ncbi.nlm.nih.gov/gene/?term=108112
Elac2	Elac2	elaC ribonuclease Z 2	68626	-0.506161497	https://www.ncbi.nlm.nih.gov/gene/?term=68626
Elavl1	Elavl1	NA	15568	-0.765183566	https://www.ncbi.nlm.nih.gov/gene/?term=15568
Elf1	Elf1	E74 like ETS transcription factor 1	13709	-0.94994296	https://www.ncbi.nlm.nih.gov/gene/?term=13709
Elf3	Elf3	E74-like factor 3	13710	0.60872035	https://www.ncbi.nlm.nih.gov/gene/?term=13710
Elf4	Elf4	E74 like ETS transcription factor 4	56501	-1.108914284	https://www.ncbi.nlm.nih.gov/gene/?term=56501
Elf5	Elf5	E74-like factor 5	13711	4.489282703	https://www.ncbi.nlm.nih.gov/gene/?term=13711
Ell2	Ell2	elongation factor for RNA polymerase II 2	192657	-0.923596042	https://www.ncbi.nlm.nih.gov/gene/?term=192657
Elmo1	Elmo1	engulfment and cell motility 1	140580	-0.684569259	https://www.ncbi.nlm.nih.gov/gene/?term=140580
Elmo3	Elmo3	engulfment and cell motility 3	234683	-0.938171856	https://www.ncbi.nlm.nih.gov/gene/?term=234683
Elmod2	Elmod2	ELMO/CED-12 domain containing 2	244548	-0.830890288	https://www.ncbi.nlm.nih.gov/gene/?term=244548
Eln	Eln	elastin	13717	-1.107353113	https://www.ncbi.nlm.nih.gov/gene/?term=13717
Elovl1	Elovl1	ELOVL fatty acid elongase 1	54325	0.634658724	https://www.ncbi.nlm.nih.gov/gene/?term=54325
Elovl4	Elovl4	ELOVL fatty acid elongase 4	83603	4.537729478	https://www.ncbi.nlm.nih.gov/gene/?term=83603
Elovl5	Elovl5	ELOVL fatty acid elongase 5	68801	0.781077438	https://www.ncbi.nlm.nih.gov/gene/?term=68801
Elp2	Elp2	elongator acetyltransferase complex subunit 2	58523	-0.712737174	https://www.ncbi.nlm.nih.gov/gene/?term=58523
Elp3	Elp3	elongator acetyltransferase complex subunit 3	74195	-0.537482233	https://www.ncbi.nlm.nih.gov/gene/?term=74195
Emb	Emb	embigin	13723	1.487905125	https://www.ncbi.nlm.nih.gov/gene/?term=13723
Emc10	Emc10	ER membrane protein complex subunit 10	69683	-0.590126054	https://www.ncbi.nlm.nih.gov/gene/?term=69683
Emc9	Emc9	ER membrane protein complex subunit 9	85308	-0.682821596	https://www.ncbi.nlm.nih.gov/gene/?term=85308
Eme2	Eme2	essential meiotic structure-specific endonuclease subunit 2	193838	-0.726243877	https://www.ncbi.nlm.nih.gov/gene/?term=193838
Emg1	Emg1	EMG1 N1-specific pseudouridine methyltransferase	14791	-0.617119518	https://www.ncbi.nlm.nih.gov/gene/?term=14791
Emilin2	Emilin2	elastin microfibril interfacer 2	246707	1.866966269	https://www.ncbi.nlm.nih.gov/gene/?term=246707
Eml1	Eml1	echinoderm microtubule associated protein like 1	68519	-1.813836276	https://www.ncbi.nlm.nih.gov/gene/?term=68519
Eml2	Eml2	echinoderm microtubule associated protein like 2	72205	-0.622976262	https://www.ncbi.nlm.nih.gov/gene/?term=72205
Eml6	Eml6	echinoderm microtubule associated protein like 6	237711	-1.536151947	https://www.ncbi.nlm.nih.gov/gene/?term=237711
Emp1	Emp1	epithelial membrane protein 1	13730	4.007334741	https://www.ncbi.nlm.nih.gov/gene/?term=13730
Emp3	Emp3	epithelial membrane protein 3	13732	1.364911647	https://www.ncbi.nlm.nih.gov/gene/?term=13732
Emsy	Emsy	EMSY, BRCA2-interacting transcriptional repressor	233545	-0.814139923	https://www.ncbi.nlm.nih.gov/gene/?term=233545
Enah	Enah	ENAH actin regulator	13800	0.505981415	https://www.ncbi.nlm.nih.gov/gene/?term=13800
Enc1	Enc1	ectodermal-neural cortex 1	13803	-1.256702467	https://www.ncbi.nlm.nih.gov/gene/?term=13803
Endod1	Endod1	endonuclease domain containing 1	71946	1.211894285	https://www.ncbi.nlm.nih.gov/gene/?term=71946
Endov	Endov	endonuclease V	338371	-0.753709179	https://www.ncbi.nlm.nih.gov/gene/?term=338371
Eno3	Eno3	enolase 3, beta muscle	13808	-1.207317988	https://www.ncbi.nlm.nih.gov/gene/?term=13808
Enoph1	Enoph1	enolase-phosphatase 1	67870	-0.723358806	https://www.ncbi.nlm.nih.gov/gene/?term=67870
Enox2	Enox2	ecto-NOX disulfide-thiol exchanger 2	209224	-1.482357014	https://www.ncbi.nlm.nih.gov/gene/?term=209224
Enpep	Enpep	glutamyl aminopeptidase	13809	1.396249975	https://www.ncbi.nlm.nih.gov/gene/?term=13809
Enpp1	Enpp1	ectonucleotide pyrophosphatase/phosphodiesterase 1	18605	-0.637886365	https://www.ncbi.nlm.nih.gov/gene/?term=18605
Enpp3	Enpp3	ectonucleotide pyrophosphatase/phosphodiesterase 3	209558	2.390040326	https://www.ncbi.nlm.nih.gov/gene/?term=209558
Enpp4	Enpp4	ectonucleotide pyrophosphatase/phosphodiesterase 4	224794	-1.593659738	https://www.ncbi.nlm.nih.gov/gene/?term=224794
Enpp5	Enpp5	ectonucleotide pyrophosphatase/phosphodiesterase 5	83965	-1.847062265	https://www.ncbi.nlm.nih.gov/gene/?term=83965
Ensa	Ensa	endosulfine alpha	56205	-0.556813712	https://www.ncbi.nlm.nih.gov/gene/?term=56205
Entpd1	Entpd1	ectonucleoside triphosphate diphosphohydrolase 1	12495	0.847576544	https://www.ncbi.nlm.nih.gov/gene/?term=12495
Entpd2	Entpd2	ectonucleoside triphosphate diphosphohydrolase 2	12496	-0.505860951	https://www.ncbi.nlm.nih.gov/gene/?term=12496
Entpd6	Entpd6	ectonucleoside triphosphate diphosphohydrolase 6	12497	-1.500823763	https://www.ncbi.nlm.nih.gov/gene/?term=12497
Ep400	Ep400	E1A binding protein p400	75560	-0.846320329	https://www.ncbi.nlm.nih.gov/gene/?term=75560
Epas1	Epas1	endothelial PAS domain protein 1	13819	0.673200977	https://www.ncbi.nlm.nih.gov/gene/?term=13819
Epb41l1	Epb41l1	erythrocyte membrane protein band 4.1 like 1	13821	-0.936432748	https://www.ncbi.nlm.nih.gov/gene/?term=13821
Epb41l4a	Epb41l4a	erythrocyte membrane protein band 4.1 like 4a	13824	-0.567689068	https://www.ncbi.nlm.nih.gov/gene/?term=13824
Epb41l4b	Epb41l4b	erythrocyte membrane protein band 4.1 like 4b	54357	-2.203990329	https://www.ncbi.nlm.nih.gov/gene/?term=54357
Epb41l5	Epb41l5	erythrocyte membrane protein band 4.1 like 5	226352	-0.61775945	https://www.ncbi.nlm.nih.gov/gene/?term=226352
Epc2	Epc2	enhancer of polycomb homolog 2	227867	-0.560119938	https://www.ncbi.nlm.nih.gov/gene/?term=227867
Epg5	Epg5	ectopic P-granules 5 autophagy tethering factor	100502841	-0.522744381	https://www.ncbi.nlm.nih.gov/gene/?term=100502841
Epha2	Epha2	Eph receptor A2	13836	2.146719723	https://www.ncbi.nlm.nih.gov/gene/?term=13836
Epha4	Epha4	Eph receptor A4	13838	1.007390229	https://www.ncbi.nlm.nih.gov/gene/?term=13838
Ephb3	Ephb3	Eph receptor B3	13845	-0.681553342	https://www.ncbi.nlm.nih.gov/gene/?term=13845
Ephb6	Ephb6	Eph receptor B6	13848	2.366673395	https://www.ncbi.nlm.nih.gov/gene/?term=13848
Ephx2	Ephx2	epoxide hydrolase 2, cytoplasmic	13850	-0.83785875	https://www.ncbi.nlm.nih.gov/gene/?term=13850
Ephx3	Ephx3	epoxide hydrolase 3	71932	4.107875982	https://www.ncbi.nlm.nih.gov/gene/?term=71932
Ephx4	Ephx4	epoxide hydrolase 4	384214	-0.824787167	https://www.ncbi.nlm.nih.gov/gene/?term=384214
Epn3	Epn3	epsin 3	71889	1.758007497	https://www.ncbi.nlm.nih.gov/gene/?term=71889
Eppk1	Eppk1	epiplakin 1	223650	0.794736734	https://www.ncbi.nlm.nih.gov/gene/?term=223650
Eps8l1	Eps8l1	EPS8-like 1	67425	0.72318603	https://www.ncbi.nlm.nih.gov/gene/?term=67425
Eps8l2	Eps8l2	EPS8-like 2	98845	1.367223643	https://www.ncbi.nlm.nih.gov/gene/?term=98845
Eps8l3	Eps8l3	EPS8-like 3	99662	-2.276560235	https://www.ncbi.nlm.nih.gov/gene/?term=99662
Epsti1	Epsti1	epithelial stromal interaction 1	108670	-0.575466418	https://www.ncbi.nlm.nih.gov/gene/?term=108670
Erbb2	Erbb2	erb-b2 receptor tyrosine kinase 2	13866	-0.908571727	https://www.ncbi.nlm.nih.gov/gene/?term=13866
Erbb3	Erbb3	erb-b2 receptor tyrosine kinase 3	13867	-0.516074	https://www.ncbi.nlm.nih.gov/gene/?term=13867
Erbin	Erbin	Erbb2 interacting protein	59079	-0.529896609	https://www.ncbi.nlm.nih.gov/gene/?term=59079
Erc1	Erc1	ELKS/RAB6-interacting/CAST family member 1	111173	-0.637325763	https://www.ncbi.nlm.nih.gov/gene/?term=111173
Ercc2	Ercc2	excision repair cross-complementing rodent repair deficiency, complementation group 2	13871	-0.888548564	https://www.ncbi.nlm.nih.gov/gene/?term=13871
Ercc6l2	Ercc6l2	excision repair cross-complementing rodent repair deficiency, complementation group 6 like 2	76251	-0.665953581	https://www.ncbi.nlm.nih.gov/gene/?term=76251
Ereg	Ereg	epiregulin	13874	-2.540581472	https://www.ncbi.nlm.nih.gov/gene/?term=13874
Erf	Erf	Ets2 repressor factor	13875	-0.757964454	https://www.ncbi.nlm.nih.gov/gene/?term=13875
Erg28	Erg28	ergosterol biosynthesis 28	58520	-0.509949311	https://www.ncbi.nlm.nih.gov/gene/?term=58520
Ergic1	Ergic1	endoplasmic reticulum-golgi intermediate compartment 1	67458	-0.64425394	https://www.ncbi.nlm.nih.gov/gene/?term=67458
Ergic2	Ergic2	ERGIC and golgi 2	67456	-0.668861655	https://www.ncbi.nlm.nih.gov/gene/?term=67456
Eri3	Eri3	exoribonuclease 3	140546	-1.192448119	https://www.ncbi.nlm.nih.gov/gene/?term=140546
Erlec1	Erlec1	endoplasmic reticulum lectin 1	66753	-1.108262788	https://www.ncbi.nlm.nih.gov/gene/?term=66753
Erlin2	Erlin2	ER lipid raft associated 2	244373	-1.418207994	https://www.ncbi.nlm.nih.gov/gene/?term=244373
Ermp1	Ermp1	endoplasmic reticulum metallopeptidase 1	226090	1.457573843	https://www.ncbi.nlm.nih.gov/gene/?term=226090
Ern2	Ern2	endoplasmic reticulum to nucleus signalling 2	26918	-2.722427942	https://www.ncbi.nlm.nih.gov/gene/?term=26918
Errfi1	Errfi1	ERBB receptor feedback inhibitor 1	74155	-0.690297884	https://www.ncbi.nlm.nih.gov/gene/?term=74155
Esd	Esd	esterase D/formylglutathione hydrolase	13885	1.253475814	https://www.ncbi.nlm.nih.gov/gene/?term=13885
Esf1	Esf1	ESF1 nucleolar pre-rRNA processing protein homolog	66580	-0.533675475	https://www.ncbi.nlm.nih.gov/gene/?term=66580
Espn	Espn	espin	56226	-1.627929838	https://www.ncbi.nlm.nih.gov/gene/?term=56226
Esrp1	Esrp1	epithelial splicing regulatory protein 1	207920	-0.635594796	https://www.ncbi.nlm.nih.gov/gene/?term=207920
Esrp2	Esrp2	epithelial splicing regulatory protein 2	77411	-0.616415632	https://www.ncbi.nlm.nih.gov/gene/?term=77411
Esyt2	Esyt2	extended synaptotagmin-like protein 2	52635	-0.960852756	https://www.ncbi.nlm.nih.gov/gene/?term=52635
Etaa1	Etaa1	Ewing tumor-associated antigen 1	68145	-0.546034528	https://www.ncbi.nlm.nih.gov/gene/?term=68145
Etfbkmt	Etfbkmt	electron transfer flavoprotein beta subunit lysine methyltransferase	320204	-1.7823746	https://www.ncbi.nlm.nih.gov/gene/?term=320204
Etfrf1	Etfrf1	electron transfer flavoprotein regulatory factor 1	67636	-0.728000362	https://www.ncbi.nlm.nih.gov/gene/?term=67636
Etnk1	Etnk1	ethanolamine kinase 1	75320	-1.404552464	https://www.ncbi.nlm.nih.gov/gene/?term=75320
Ets1	Ets1	E26 avian leukemia oncogene 1, 5' domain	23871	0.807097474	https://www.ncbi.nlm.nih.gov/gene/?term=23871
Etv3	Etv3	ets variant 3	27049	-0.916955871	https://www.ncbi.nlm.nih.gov/gene/?term=27049
Etv4	Etv4	ets variant 4	18612	-1.268277242	https://www.ncbi.nlm.nih.gov/gene/?term=18612
Etv5	Etv5	ets variant 5	104156	0.74274657	https://www.ncbi.nlm.nih.gov/gene/?term=104156
Eva1a	Eva1a	eva-1 homolog A, regulator of programmed cell death	232146	-1.066395167	https://www.ncbi.nlm.nih.gov/gene/?term=232146
Evi2a	Evi2a	ecotropic viral integration site 2a	14017	2.04797023	https://www.ncbi.nlm.nih.gov/gene/?term=14017
Evpl	Evpl	envoplakin	14027	3.173936416	https://www.ncbi.nlm.nih.gov/gene/?term=14027
Exd2	Exd2	exonuclease 3'-5' domain containing 2	97827	-0.849656041	https://www.ncbi.nlm.nih.gov/gene/?term=97827
Exoc2	Exoc2	exocyst complex component 2	66482	-0.603912574	https://www.ncbi.nlm.nih.gov/gene/?term=66482
Exoc6b	Exoc6b	exocyst complex component 6B	75914	-0.767991968	https://www.ncbi.nlm.nih.gov/gene/?term=75914
Exoc7	Exoc7	exocyst complex component 7	53413	-0.5475469	https://www.ncbi.nlm.nih.gov/gene/?term=53413
Exoc8	Exoc8	exocyst complex component 8	102058	-0.890714448	https://www.ncbi.nlm.nih.gov/gene/?term=102058
Exog	Exog	exo/endonuclease G	208194	-0.661895758	https://www.ncbi.nlm.nih.gov/gene/?term=208194
Exosc3	Exosc3	exosome component 3	66362	-0.563733125	https://www.ncbi.nlm.nih.gov/gene/?term=66362
Exph5	Exph5	exophilin 5	320051	-0.916384029	https://www.ncbi.nlm.nih.gov/gene/?term=320051
Ext2	Ext2	exostosin glycosyltransferase 2	14043	-0.857208645	https://www.ncbi.nlm.nih.gov/gene/?term=14043
Extl3	Extl3	exostosin-like glycosyltransferase 3	54616	-0.528144369	https://www.ncbi.nlm.nih.gov/gene/?term=54616
Eya1	Eya1	EYA transcriptional coactivator and phosphatase 1	14048	-2.193220952	https://www.ncbi.nlm.nih.gov/gene/?term=14048
Eya2	Eya2	EYA transcriptional coactivator and phosphatase 2	14049	-0.69464301	https://www.ncbi.nlm.nih.gov/gene/?term=14049
Ezh1	Ezh1	enhancer of zeste 1 polycomb repressive complex 2 subunit	14055	-1.245357349	https://www.ncbi.nlm.nih.gov/gene/?term=14055
Ezr	Ezr	ezrin	22350	-1.081100384	https://www.ncbi.nlm.nih.gov/gene/?term=22350
F2r	F2r	coagulation factor II thrombin receptor	14062	-0.521279622	https://www.ncbi.nlm.nih.gov/gene/?term=14062
F2rl1	F2rl1	F2R like trypsin receptor 1	14063	-2.348820669	https://www.ncbi.nlm.nih.gov/gene/?term=14063
F3	F3	coagulation factor III	14066	-0.622193524	https://www.ncbi.nlm.nih.gov/gene/?term=14066
F5	F5	coagulation factor V	14067	-1.635238003	https://www.ncbi.nlm.nih.gov/gene/?term=14067
F7	F7	coagulation factor VII	14068	2.187949573	https://www.ncbi.nlm.nih.gov/gene/?term=14068
Fa2h	Fa2h	fatty acid 2-hydroxylase	338521	-2.134135825	https://www.ncbi.nlm.nih.gov/gene/?term=338521
Faah	Faah	fatty acid amide hydrolase	14073	-1.909646264	https://www.ncbi.nlm.nih.gov/gene/?term=14073
Faap100	Faap100	Fanconi anemia core complex associated protein 100	71885	0.586965517	https://www.ncbi.nlm.nih.gov/gene/?term=71885
Faap20	Faap20	Fanconi anemia core complex associated protein 20	67513	-0.728716362	https://www.ncbi.nlm.nih.gov/gene/?term=67513
Fabp12	Fabp12	fatty acid binding protein 12	75497	-2.215554138	https://www.ncbi.nlm.nih.gov/gene/?term=75497
Fabp4	Fabp4	fatty acid binding protein 4, adipocyte	11770	0.746590925	https://www.ncbi.nlm.nih.gov/gene/?term=11770
Fabp5	Fabp5	fatty acid binding protein 5, epidermal	16592	-0.778022321	https://www.ncbi.nlm.nih.gov/gene/?term=16592
Fadd	Fadd	Fas associated via death domain	14082	-0.595176334	https://www.ncbi.nlm.nih.gov/gene/?term=14082
Fads1	Fads1	fatty acid desaturase 1	76267	1.289427557	https://www.ncbi.nlm.nih.gov/gene/?term=76267
Fads2	Fads2	fatty acid desaturase 2	56473	1.527461143	https://www.ncbi.nlm.nih.gov/gene/?term=56473
Fads3	Fads3	fatty acid desaturase 3	60527	0.668637768	https://www.ncbi.nlm.nih.gov/gene/?term=60527
Faf1	Faf1	Fas-associated factor 1	14084	-0.892236164	https://www.ncbi.nlm.nih.gov/gene/?term=14084
Faf2	Faf2	Fas associated factor family member 2	76577	-0.804065493	https://www.ncbi.nlm.nih.gov/gene/?term=76577
Fah	Fah	fumarylacetoacetate hydrolase	14085	1.236141831	https://www.ncbi.nlm.nih.gov/gene/?term=14085
Fahd1	Fahd1	fumarylacetoacetate hydrolase domain containing 1	68636	-1.119338823	https://www.ncbi.nlm.nih.gov/gene/?term=68636
Fam107b	Fam107b	family with sequence similarity 107, member B	66540	-0.867131734	https://www.ncbi.nlm.nih.gov/gene/?term=66540
Fam110a	Fam110a	family with sequence similarity 110, member A	73847	1.039104984	https://www.ncbi.nlm.nih.gov/gene/?term=73847
Fam111a	Fam111a	family with sequence similarity 111, member A	107373	1.540191472	https://www.ncbi.nlm.nih.gov/gene/?term=107373
Fam114a1	Fam114a1	family with sequence similarity 114, member A1	68303	-1.907720873	https://www.ncbi.nlm.nih.gov/gene/?term=68303
Fam114a2	Fam114a2	family with sequence similarity 114, member A2	67726	-0.742131478	https://www.ncbi.nlm.nih.gov/gene/?term=67726
Fam117a	Fam117a	family with sequence similarity 117, member A	215512	0.817713743	https://www.ncbi.nlm.nih.gov/gene/?term=215512
Fam117b	Fam117b	family with sequence similarity 117, member B	72750	-0.754716308	https://www.ncbi.nlm.nih.gov/gene/?term=72750
Fam120b	Fam120b	family with sequence similarity 120, member B	67544	-0.954987014	https://www.ncbi.nlm.nih.gov/gene/?term=67544
Fam131c	Fam131c	family with sequence similarity 131, member C	277743	1.067949797	https://www.ncbi.nlm.nih.gov/gene/?term=277743
Fam133b	Fam133b	family with sequence similarity 133, member B	68152	-1.215554138	https://www.ncbi.nlm.nih.gov/gene/?term=68152
Fam13a	Fam13a	family with sequence similarity 13, member A	58909	-1.564462049	https://www.ncbi.nlm.nih.gov/gene/?term=58909
Fam149b	Fam149b	family with sequence similarity 149, member B	105428	-0.82335918	https://www.ncbi.nlm.nih.gov/gene/?term=105428
Fam151b	Fam151b	family with sequence similarity 151, member B	73942	-1.099739646	https://www.ncbi.nlm.nih.gov/gene/?term=73942
Fam162a	Fam162a	family with sequence similarity 162, member A	70186	0.80984223	https://www.ncbi.nlm.nih.gov/gene/?term=70186
Fam168a	Fam168a	family with sequence similarity 168, member A	319604	-0.952519733	https://www.ncbi.nlm.nih.gov/gene/?term=319604
Fam171a1	Fam171a1	family with sequence similarity 171, member A1	269233	-1.256879723	https://www.ncbi.nlm.nih.gov/gene/?term=269233
Fam171a2	Fam171a2	family with sequence similarity 171, member A2	217219	1.226928653	https://www.ncbi.nlm.nih.gov/gene/?term=217219
Fam174b	Fam174b	family with sequence similarity 174, member B	100038347	-2.146535212	https://www.ncbi.nlm.nih.gov/gene/?term=100038347
Fam204a	Fam204a	family with sequence similarity 204, member A	76539	-0.826842954	https://www.ncbi.nlm.nih.gov/gene/?term=76539
Fam20c	Fam20c	FAM20C, golgi associated secretory pathway kinase	80752	1.01892015	https://www.ncbi.nlm.nih.gov/gene/?term=80752
Fam210a	Fam210a	family with sequence similarity 210, member A	108654	-0.581373802	https://www.ncbi.nlm.nih.gov/gene/?term=108654
Fam210b	Fam210b	family with sequence similarity 210, member B	67017	-0.513497593	https://www.ncbi.nlm.nih.gov/gene/?term=67017
Fam219b	Fam219b	family with sequence similarity 219, member B	78323	-0.930384594	https://www.ncbi.nlm.nih.gov/gene/?term=78323
Fam222b	Fam222b	family with sequence similarity 222, member B	216971	-0.637057179	https://www.ncbi.nlm.nih.gov/gene/?term=216971
Fam234a	Fam234a	family with sequence similarity 234, member A	106581	-1.513014844	https://www.ncbi.nlm.nih.gov/gene/?term=106581
Fam241a	Fam241a	family with sequence similarity 241, member A	70617	-1.694184641	https://www.ncbi.nlm.nih.gov/gene/?term=70617
Fam241b	Fam241b	family with sequence similarity 241, member B	69894	-0.947858355	https://www.ncbi.nlm.nih.gov/gene/?term=69894
Fam3a	Fam3a	FAM3 metabolism regulating signaling molecule A	66294	-0.524214901	https://www.ncbi.nlm.nih.gov/gene/?term=66294
Fam3b	Fam3b	FAM3 metabolism regulating signaling molecule B	52793	-0.859617151	https://www.ncbi.nlm.nih.gov/gene/?term=52793
Fam3c	Fam3c	FAM3 metabolism regulating signaling molecule C	27999	-0.702793017	https://www.ncbi.nlm.nih.gov/gene/?term=27999
Fam43a	Fam43a	family with sequence similarity 43, member A	224093	-0.619599622	https://www.ncbi.nlm.nih.gov/gene/?term=224093
Fam53a	Fam53a	family with sequence similarity 53, member A	74504	-0.718770279	https://www.ncbi.nlm.nih.gov/gene/?term=74504
Fam83d	Fam83d	family with sequence similarity 83, member D	71878	1.510017797	https://www.ncbi.nlm.nih.gov/gene/?term=71878
Fam83e	Fam83e	family with sequence similarity 83, member E	73813	-1.020660621	https://www.ncbi.nlm.nih.gov/gene/?term=73813
Fam83g	Fam83g	family with sequence similarity 83, member G	69640	0.78695611	https://www.ncbi.nlm.nih.gov/gene/?term=69640
Fam98a	Fam98a	family with sequence similarity 98, member A	72722	-0.569141741	https://www.ncbi.nlm.nih.gov/gene/?term=72722
Fam98b	Fam98b	family with sequence similarity 98, member B	68215	-0.759515501	https://www.ncbi.nlm.nih.gov/gene/?term=68215
Fam98c	Fam98c	family with sequence similarity 98, member C	73833	-0.694569256	https://www.ncbi.nlm.nih.gov/gene/?term=73833
Fan1	Fan1	FANCD2/FANCI-associated nuclease 1	330554	-1.623414036	https://www.ncbi.nlm.nih.gov/gene/?term=330554
Fancc	Fancc	Fanconi anemia, complementation group C	14088	-0.771218874	https://www.ncbi.nlm.nih.gov/gene/?term=14088
Fancf	Fancf	Fanconi anemia, complementation group F	100040608	-0.822552163	https://www.ncbi.nlm.nih.gov/gene/?term=100040608
Far1	Far1	fatty acyl CoA reductase 1	67420	-1.835339758	https://www.ncbi.nlm.nih.gov/gene/?term=67420
Farp2	Farp2	FERM, RhoGEF and pleckstrin domain protein 2	227377	-0.905214018	https://www.ncbi.nlm.nih.gov/gene/?term=227377
Fars2	Fars2	phenylalanine-tRNA synthetase 2, mitochondrial	69955	-0.699727831	https://www.ncbi.nlm.nih.gov/gene/?term=69955
Farsb	Farsb	phenylalanyl-tRNA synthetase, beta subunit	23874	-0.655827992	https://www.ncbi.nlm.nih.gov/gene/?term=23874
Fasn	Fasn	fatty acid synthase	14104	0.606328204	https://www.ncbi.nlm.nih.gov/gene/?term=14104
Fastkd2	Fastkd2	FAST kinase domains 2	75619	-0.644214922	https://www.ncbi.nlm.nih.gov/gene/?term=75619
Fat1	Fat1	FAT atypical cadherin 1	14107	-0.718025662	https://www.ncbi.nlm.nih.gov/gene/?term=14107
Fat2	Fat2	FAT atypical cadherin 2	245827	3.109329579	https://www.ncbi.nlm.nih.gov/gene/?term=245827
Fbf1	Fbf1	Fas binding factor 1	217335	-0.765701869	https://www.ncbi.nlm.nih.gov/gene/?term=217335
Fbh1	Fbh1	F-box DNA helicase 1	50755	-0.677848924	https://www.ncbi.nlm.nih.gov/gene/?term=50755
Fblim1	Fblim1	filamin binding LIM protein 1	74202	-0.639434752	https://www.ncbi.nlm.nih.gov/gene/?term=74202
Fbp2	Fbp2	fructose bisphosphatase 2	14120	-0.759046507	https://www.ncbi.nlm.nih.gov/gene/?term=14120
Fbrs	Fbrs	fibrosin	14123	-0.770371476	https://www.ncbi.nlm.nih.gov/gene/?term=14123
Fbrsl1	Fbrsl1	fibrosin-like 1	381668	-0.661537369	https://www.ncbi.nlm.nih.gov/gene/?term=381668
Fbxl12	Fbxl12	F-box and leucine-rich repeat protein 12	30843	-0.693585089	https://www.ncbi.nlm.nih.gov/gene/?term=30843
Fbxl14	Fbxl14	F-box and leucine-rich repeat protein 14	101358	-0.663045774	https://www.ncbi.nlm.nih.gov/gene/?term=101358
Fbxl17	Fbxl17	F-box and leucine-rich repeat protein 17	50758	-0.89412105	https://www.ncbi.nlm.nih.gov/gene/?term=50758
Fbxl18	Fbxl18	F-box and leucine-rich repeat protein 18	231863	-0.957351641	https://www.ncbi.nlm.nih.gov/gene/?term=231863
Fbxl19	Fbxl19	F-box and leucine-rich repeat protein 19	233902	-0.509285341	https://www.ncbi.nlm.nih.gov/gene/?term=233902
Fbxl20	Fbxl20	F-box and leucine-rich repeat protein 20	72194	-0.720789447	https://www.ncbi.nlm.nih.gov/gene/?term=72194
Fbxl4	Fbxl4	F-box and leucine-rich repeat protein 4	269514	-0.541465747	https://www.ncbi.nlm.nih.gov/gene/?term=269514
Fbxo17	Fbxo17	F-box protein 17	50760	-2.196817576	https://www.ncbi.nlm.nih.gov/gene/?term=50760
Fbxo21	Fbxo21	F-box protein 21	231670	-0.978423865	https://www.ncbi.nlm.nih.gov/gene/?term=231670
Fbxo22	Fbxo22	F-box protein 22	71999	-0.529463223	https://www.ncbi.nlm.nih.gov/gene/?term=71999
Fbxo25	Fbxo25	F-box protein 25	66822	-0.822072783	https://www.ncbi.nlm.nih.gov/gene/?term=66822
Fbxo28	Fbxo28	F-box protein 28	67948	-0.744348356	https://www.ncbi.nlm.nih.gov/gene/?term=67948
Fbxo33	Fbxo33	F-box protein 33	70611	-0.82457855	https://www.ncbi.nlm.nih.gov/gene/?term=70611
Fbxo4	Fbxo4	F-box protein 4	106052	-0.700837469	https://www.ncbi.nlm.nih.gov/gene/?term=106052
Fbxo44	Fbxo44	F-box protein 44	230903	-1.3510522170000001	https://www.ncbi.nlm.nih.gov/gene/?term=230903
Fbxo6	Fbxo6	F-box protein 6	50762	-0.662237264	https://www.ncbi.nlm.nih.gov/gene/?term=50762
Fbxo7	Fbxo7	F-box protein 7	69754	-0.786677382	https://www.ncbi.nlm.nih.gov/gene/?term=69754
Fbxw17	Fbxw17	F-box and WD-40 domain protein 17	109082	-0.501918372	https://www.ncbi.nlm.nih.gov/gene/?term=109082
Fbxw5	Fbxw5	F-box and WD-40 domain protein 5	30839	-0.54449344	https://www.ncbi.nlm.nih.gov/gene/?term=30839
Fbxw7	Fbxw7	F-box and WD-40 domain protein 7	50754	-0.762964582	https://www.ncbi.nlm.nih.gov/gene/?term=50754
Fcer1g	Fcer1g	Fc receptor, IgE, high affinity I, gamma polypeptide	14127	2.235119731	https://www.ncbi.nlm.nih.gov/gene/?term=14127
Fcf1	Fcf1	FCF1 rRNA processing protein	73736	-0.81594668	https://www.ncbi.nlm.nih.gov/gene/?term=73736
Fcgr2b	Fcgr2b	Fc receptor, IgG, low affinity IIb	14130	2.177927217	https://www.ncbi.nlm.nih.gov/gene/?term=14130
Fcgr3	Fcgr3	Fc receptor, IgG, low affinity III	14131	2.281479197	https://www.ncbi.nlm.nih.gov/gene/?term=14131
Fcgr4	Fcgr4	Fc receptor, IgG, low affinity IV	246256	1.67214676	https://www.ncbi.nlm.nih.gov/gene/?term=246256
Fcgrt	Fcgrt	Fc fragment of IgG receptor and transporter	14132	-0.95015614	https://www.ncbi.nlm.nih.gov/gene/?term=14132
Fchsd2	Fchsd2	FCH and double SH3 domains 2	207278	-0.734365396	https://www.ncbi.nlm.nih.gov/gene/?term=207278
Fcsk	Fcsk	fucose kinase	234730	-1.998757903	https://www.ncbi.nlm.nih.gov/gene/?term=234730
Fdx1	Fdx1	ferredoxin 1	14148	0.548014465	https://www.ncbi.nlm.nih.gov/gene/?term=14148
Fdxr	Fdxr	ferredoxin reductase	14149	-0.817173983	https://www.ncbi.nlm.nih.gov/gene/?term=14149
Fech	Fech	ferrochelatase	14151	-0.622995633	https://www.ncbi.nlm.nih.gov/gene/?term=14151
Fem1a	Fem1a	fem 1 homolog a	14154	-0.598294589	https://www.ncbi.nlm.nih.gov/gene/?term=14154
Fem1c	Fem1c	fem 1 homolog c	240263	0.789666175	https://www.ncbi.nlm.nih.gov/gene/?term=240263
Fer1l4	Fer1l4	fer-1 like family member 4	74562	-0.813047955	https://www.ncbi.nlm.nih.gov/gene/?term=74562
Fermt1	Fermt1	fermitin family member 1	241639	-1.483750249	https://www.ncbi.nlm.nih.gov/gene/?term=241639
Fermt3	Fermt3	fermitin family member 3	108101	2.642165916	https://www.ncbi.nlm.nih.gov/gene/?term=108101
Fes	Fes	feline sarcoma oncogene	14159	0.914964945	https://www.ncbi.nlm.nih.gov/gene/?term=14159
Fetub	Fetub	fetuin beta	59083	1.345758964	https://www.ncbi.nlm.nih.gov/gene/?term=59083
Ffar4	Ffar4	free fatty acid receptor 4	107221	-3.536364876	https://www.ncbi.nlm.nih.gov/gene/?term=107221
Fgd3	Fgd3	FYVE, RhoGEF and PH domain containing 3	30938	3.630885992	https://www.ncbi.nlm.nih.gov/gene/?term=30938
Fgf1	Fgf1	fibroblast growth factor 1	14164	-1.539893327	https://www.ncbi.nlm.nih.gov/gene/?term=14164
Fgf2	Fgf2	fibroblast growth factor 2	14173	-0.823077328	https://www.ncbi.nlm.nih.gov/gene/?term=14173
Fgfr1	Fgfr1	fibroblast growth factor receptor 1	14182	-0.590099135	https://www.ncbi.nlm.nih.gov/gene/?term=14182
Fgfr2	Fgfr2	fibroblast growth factor receptor 2	14183	1.185442234	https://www.ncbi.nlm.nih.gov/gene/?term=14183
Fgfrl1	Fgfrl1	fibroblast growth factor receptor-like 1	116701	-0.769969443	https://www.ncbi.nlm.nih.gov/gene/?term=116701
Fgl2	Fgl2	fibrinogen-like protein 2	14190	0.633672612	https://www.ncbi.nlm.nih.gov/gene/?term=14190
Fh1	Fh1	fumarate hydratase 1	14194	-0.833557377	https://www.ncbi.nlm.nih.gov/gene/?term=14194
Fhdc1	Fhdc1	FH2 domain containing 1	229474	0.816178772	https://www.ncbi.nlm.nih.gov/gene/?term=229474
Fhl1	Fhl1	four and a half LIM domains 1	14199	-0.76243117	https://www.ncbi.nlm.nih.gov/gene/?term=14199
Fhl2	Fhl2	four and a half LIM domains 2	14200	-0.999737136	https://www.ncbi.nlm.nih.gov/gene/?term=14200
Fhod1	Fhod1	formin homology 2 domain containing 1	234686	-0.922269182	https://www.ncbi.nlm.nih.gov/gene/?term=234686
Fig4	Fig4	FIG4 phosphoinositide 5-phosphatase	103199	-0.751816342	https://www.ncbi.nlm.nih.gov/gene/?term=103199
Filip1l	Filip1l	filamin A interacting protein 1-like	78749	-0.812372997	https://www.ncbi.nlm.nih.gov/gene/?term=78749
Fip1l1	Fip1l1	factor interacting with PAPOLA and CPSF1	66899	-0.814661173	https://www.ncbi.nlm.nih.gov/gene/?term=66899
Fiz1	Fiz1	Flt3 interacting zinc finger protein 1	23877	-1.333507614	https://www.ncbi.nlm.nih.gov/gene/?term=23877
Fkbp11	Fkbp11	FK506 binding protein 11	66120	0.806731162	https://www.ncbi.nlm.nih.gov/gene/?term=66120
Fkbp1a	Fkbp1a	FK506 binding protein 1a	14225	-0.894958563	https://www.ncbi.nlm.nih.gov/gene/?term=14225
Fkbp4	Fkbp4	FK506 binding protein 4	14228	-0.940068817	https://www.ncbi.nlm.nih.gov/gene/?term=14228
Fkbp9	Fkbp9	FK506 binding protein 9	27055	-1.159019171	https://www.ncbi.nlm.nih.gov/gene/?term=27055
Fkrp	Fkrp	fukutin related protein	243853	-0.662155961	https://www.ncbi.nlm.nih.gov/gene/?term=243853
Fktn	Fktn	fukutin	246179	-0.681689627	https://www.ncbi.nlm.nih.gov/gene/?term=246179
Flad1	Flad1	flavin adenine dinucleotide synthetase 1	319945	-0.506723586	https://www.ncbi.nlm.nih.gov/gene/?term=319945
Fli1	Fli1	Friend leukemia integration 1	14247	0.769574032	https://www.ncbi.nlm.nih.gov/gene/?term=14247
Flna	Flna	filamin, alpha	192176	0.755247079	https://www.ncbi.nlm.nih.gov/gene/?term=192176
Flnb	Flnb	filamin, beta	286940	-1.540616853	https://www.ncbi.nlm.nih.gov/gene/?term=286940
Flot1	Flot1	flotillin 1	14251	-0.909173238	https://www.ncbi.nlm.nih.gov/gene/?term=14251
Flrt2	Flrt2	fibronectin leucine rich transmembrane protein 2	399558	3.126912762	https://www.ncbi.nlm.nih.gov/gene/?term=399558
Fmc1	Fmc1	formation of mitochondrial complex V assembly factor 1	66117	-0.677099596	https://www.ncbi.nlm.nih.gov/gene/?term=66117
Fmn1	Fmn1	formin 1	14260	-1.148883099	https://www.ncbi.nlm.nih.gov/gene/?term=14260
Fmnl1	Fmnl1	formin-like 1	57778	1.620990583	https://www.ncbi.nlm.nih.gov/gene/?term=57778
Fn3krp	Fn3krp	fructosamine 3 kinase related protein	238024	-0.697456943	https://www.ncbi.nlm.nih.gov/gene/?term=238024
Fnbp1l	Fnbp1l	formin binding protein 1-like	214459	-1.033947332	https://www.ncbi.nlm.nih.gov/gene/?term=214459
Fndc10	Fndc10	fibronectin type III domain containing 10	230991	-0.854920623	https://www.ncbi.nlm.nih.gov/gene/?term=230991
Fndc3a	Fndc3a	fibronectin type III domain containing 3A	319448	-0.574898137	https://www.ncbi.nlm.nih.gov/gene/?term=319448
Fndc3b	Fndc3b	fibronectin type III domain containing 3B	72007	-1.060948279	https://www.ncbi.nlm.nih.gov/gene/?term=72007
Fnip2	Fnip2	folliculin interacting protein 2	329679	1.009804459	https://www.ncbi.nlm.nih.gov/gene/?term=329679
Fnta	Fnta	farnesyltransferase, CAAX box, alpha	14272	-0.761816715	https://www.ncbi.nlm.nih.gov/gene/?term=14272
Fntb	Fntb	farnesyltransferase, CAAX box, beta	110606	-0.659724295	https://www.ncbi.nlm.nih.gov/gene/?term=110606
Fos	Fos	FBJ osteosarcoma oncogene	14281	-1.023225001	https://www.ncbi.nlm.nih.gov/gene/?term=14281
Foxa1	Foxa1	forkhead box A1	15375	-1.457495306	https://www.ncbi.nlm.nih.gov/gene/?term=15375
Foxa2	Foxa2	forkhead box A2	15376	-2.472203085	https://www.ncbi.nlm.nih.gov/gene/?term=15376
Foxa3	Foxa3	forkhead box A3	15377	-1.100561616	https://www.ncbi.nlm.nih.gov/gene/?term=15377
Foxc1	Foxc1	forkhead box C1	17300	3.072444367	https://www.ncbi.nlm.nih.gov/gene/?term=17300
Foxf2	Foxf2	forkhead box F2	14238	-0.621674752	https://www.ncbi.nlm.nih.gov/gene/?term=14238
Foxj2	Foxj2	forkhead box J2	60611	-0.585330849	https://www.ncbi.nlm.nih.gov/gene/?term=60611
Foxj3	Foxj3	forkhead box J3	230700	-0.863667572	https://www.ncbi.nlm.nih.gov/gene/?term=230700
Foxk1	Foxk1	forkhead box K1	17425	-0.541465747	https://www.ncbi.nlm.nih.gov/gene/?term=17425
Foxo1	Foxo1	forkhead box O1	56458	-0.850972687	https://www.ncbi.nlm.nih.gov/gene/?term=56458
Foxo4	Foxo4	forkhead box O4	54601	-1.523327907	https://www.ncbi.nlm.nih.gov/gene/?term=54601
Foxp1	Foxp1	forkhead box P1	108655	-1.350441372	https://www.ncbi.nlm.nih.gov/gene/?term=108655
Foxp4	Foxp4	forkhead box P4	74123	-1.140192139	https://www.ncbi.nlm.nih.gov/gene/?term=74123
Foxq1	Foxq1	forkhead box Q1	15220	-0.862683775	https://www.ncbi.nlm.nih.gov/gene/?term=15220
Fpgs	Fpgs	folylpolyglutamyl synthetase	14287	-0.510616855	https://www.ncbi.nlm.nih.gov/gene/?term=14287
Fpgt	Fpgt	fucose-1-phosphate guanylyltransferase	75540	-0.729226284	https://www.ncbi.nlm.nih.gov/gene/?term=75540
Frem2	Frem2	Fras1 related extracellular matrix protein 2	242022	-3.71885942	https://www.ncbi.nlm.nih.gov/gene/?term=242022
Frk	Frk	fyn-related kinase	14302	-0.618909833	https://www.ncbi.nlm.nih.gov/gene/?term=14302
Frmd4b	Frmd4b	FERM domain containing 4B	232288	-0.685796475	https://www.ncbi.nlm.nih.gov/gene/?term=232288
Frmpd1	Frmpd1	FERM and PDZ domain containing 1	666060	2.119732339	https://www.ncbi.nlm.nih.gov/gene/?term=666060
Frrs1	Frrs1	ferric-chelate reductase 1	20321	-0.849322817	https://www.ncbi.nlm.nih.gov/gene/?term=20321
Fscn1	Fscn1	fascin actin-bundling protein 1	14086	1.563963641	https://www.ncbi.nlm.nih.gov/gene/?term=14086
Fth1	Fth1	ferritin heavy polypeptide 1	14319	2.129265072	https://www.ncbi.nlm.nih.gov/gene/?term=14319
Ftl1-ps1	Ftl1-ps1	ferritin light polypeptide 1, pseudogene 1	634386	0.787276947	https://www.ncbi.nlm.nih.gov/gene/?term=634386
Fto	Fto	FTO alpha-ketoglutarate dependent dioxygenase	26383	-0.840950014	https://www.ncbi.nlm.nih.gov/gene/?term=26383
Fubp1	Fubp1	far upstream element (FUSE) binding protein 1	51886	-0.779206133	https://www.ncbi.nlm.nih.gov/gene/?term=51886
Fubp3	Fubp3	far upstream element (FUSE) binding protein 3	320267	-0.673411469	https://www.ncbi.nlm.nih.gov/gene/?term=320267
Fuca1	Fuca1	fucosidase, alpha-L- 1, tissue	71665	-0.603092475	https://www.ncbi.nlm.nih.gov/gene/?term=71665
Fuca2	Fuca2	fucosidase, alpha-L- 2, plasma	66848	-0.515370909	https://www.ncbi.nlm.nih.gov/gene/?term=66848
Fut11	Fut11	fucosyltransferase 11	73068	-0.7897368	https://www.ncbi.nlm.nih.gov/gene/?term=73068
Fut2	Fut2	fucosyltransferase 2	14344	-2.318146737	https://www.ncbi.nlm.nih.gov/gene/?term=14344
Fut4	Fut4	fucosyltransferase 4	14345	-1.269044021	https://www.ncbi.nlm.nih.gov/gene/?term=14345
Fut8	Fut8	fucosyltransferase 8	53618	-1.838184114	https://www.ncbi.nlm.nih.gov/gene/?term=53618
Fut9	Fut9	fucosyltransferase 9	14348	-2.212966344	https://www.ncbi.nlm.nih.gov/gene/?term=14348
Fuz	Fuz	fuzzy planar cell polarity protein	70300	-1.407747315	https://www.ncbi.nlm.nih.gov/gene/?term=70300
Fxyd5	Fxyd5	FXYD domain-containing ion transport regulator 5	18301	1.475607766	https://www.ncbi.nlm.nih.gov/gene/?term=18301
Fxyd6	Fxyd6	FXYD domain-containing ion transport regulator 6	59095	-1.109354735	https://www.ncbi.nlm.nih.gov/gene/?term=59095
Fyco1	Fyco1	FYVE and coiled-coil domain containing 1	17281	-0.785405949	https://www.ncbi.nlm.nih.gov/gene/?term=17281
Fzd2	Fzd2	frizzled class receptor 2	57265	0.544264127	https://www.ncbi.nlm.nih.gov/gene/?term=57265
Fzd4	Fzd4	frizzled class receptor 4	14366	-0.93378317	https://www.ncbi.nlm.nih.gov/gene/?term=14366
Fzd7	Fzd7	frizzled class receptor 7	14369	1.065142997	https://www.ncbi.nlm.nih.gov/gene/?term=14369
G3bp2	G3bp2	G3BP stress granule assembly factor 2	23881	-0.857576784	https://www.ncbi.nlm.nih.gov/gene/?term=23881
G6pc3	G6pc3	glucose 6 phosphatase, catalytic, 3	68401	-0.924889381	https://www.ncbi.nlm.nih.gov/gene/?term=68401
G6pdx	G6pdx	glucose-6-phosphate dehydrogenase X-linked	14381	0.803933632	https://www.ncbi.nlm.nih.gov/gene/?term=14381
Gaa	Gaa	glucosidase, alpha, acid	14387	-0.569406334	https://www.ncbi.nlm.nih.gov/gene/?term=14387
Gabbr1	Gabbr1	gamma-aminobutyric acid type B receptor subunit 1	54393	-0.890191827	https://www.ncbi.nlm.nih.gov/gene/?term=54393
Gabpb1	Gabpb1	GA repeat binding protein, beta 1	14391	-0.562147156	https://www.ncbi.nlm.nih.gov/gene/?term=14391
Gabrp	Gabrp	gamma-aminobutyric acid type A receptor subunit pi	216643	0.566125657	https://www.ncbi.nlm.nih.gov/gene/?term=216643
Gadd45b	Gadd45b	growth arrest and DNA-damage-inducible 45 beta	17873	0.86230064	https://www.ncbi.nlm.nih.gov/gene/?term=17873
Gadd45g	Gadd45g	growth arrest and DNA-damage-inducible 45 gamma	23882	-1.010975459	https://www.ncbi.nlm.nih.gov/gene/?term=23882
Gadd45gip1	Gadd45gip1	growth arrest and DNA-damage-inducible, gamma interacting protein 1	102060	-0.849904666	https://www.ncbi.nlm.nih.gov/gene/?term=102060
Gal3st1	Gal3st1	galactose-3-O-sulfotransferase 1	53897	-1.219952311	https://www.ncbi.nlm.nih.gov/gene/?term=53897
Gal3st2	Gal3st2	galactose-3-O-sulfotransferase 2	381334	-2.686539885	https://www.ncbi.nlm.nih.gov/gene/?term=381334
Galk1	Galk1	galactokinase 1	14635	-1.051225323	https://www.ncbi.nlm.nih.gov/gene/?term=14635
Galm	Galm	galactose mutarotase	319625	-1.164928065	https://www.ncbi.nlm.nih.gov/gene/?term=319625
Galnt1	Galnt1	polypeptide N-acetylgalactosaminyltransferase 1	14423	-0.753760418	https://www.ncbi.nlm.nih.gov/gene/?term=14423
Galnt10	Galnt10	polypeptide N-acetylgalactosaminyltransferase 10	171212	-1.340941376	https://www.ncbi.nlm.nih.gov/gene/?term=171212
Galnt11	Galnt11	polypeptide N-acetylgalactosaminyltransferase 11	231050	-1.472505492	https://www.ncbi.nlm.nih.gov/gene/?term=231050
Galnt18	Galnt18	polypeptide N-acetylgalactosaminyltransferase 18	233733	1.340501742	https://www.ncbi.nlm.nih.gov/gene/?term=233733
Galnt3	Galnt3	polypeptide N-acetylgalactosaminyltransferase 3	14425	-0.876209901	https://www.ncbi.nlm.nih.gov/gene/?term=14425
Galnt4	Galnt4	polypeptide N-acetylgalactosaminyltransferase 4	14426	-1.255374016	https://www.ncbi.nlm.nih.gov/gene/?term=14426
Galnt5	Galnt5	polypeptide N-acetylgalactosaminyltransferase 5	241391	-2.424588177	https://www.ncbi.nlm.nih.gov/gene/?term=241391
Galnt6	Galnt6	polypeptide N-acetylgalactosaminyltransferase 6	207839	-2.158965183	https://www.ncbi.nlm.nih.gov/gene/?term=207839
Galntl6	Galntl6	UDP-N-acetyl-alpha-D-galactosamine:polypeptide N-acetylgalactosaminyltransferase-like 6	270049	-3.313678863	https://www.ncbi.nlm.nih.gov/gene/?term=270049
Galt	Galt	galactose-1-phosphate uridyl transferase	14430	-1.025428652	https://www.ncbi.nlm.nih.gov/gene/?term=14430
Gan	Gan	giant axonal neuropathy	209239	-0.799950366	https://www.ncbi.nlm.nih.gov/gene/?term=209239
Gas1	Gas1	growth arrest specific 1	14451	2.312109034	https://www.ncbi.nlm.nih.gov/gene/?term=14451
Gas2	Gas2	growth arrest specific 2	14453	-1.493088114	https://www.ncbi.nlm.nih.gov/gene/?term=14453
Gas2l1	Gas2l1	growth arrest-specific 2 like 1	78926	-0.527859594	https://www.ncbi.nlm.nih.gov/gene/?term=78926
Gas6	Gas6	growth arrest specific 6	14456	-0.700529826	https://www.ncbi.nlm.nih.gov/gene/?term=14456
Gas8	Gas8	growth arrest specific 8	104346	-0.734609941	https://www.ncbi.nlm.nih.gov/gene/?term=104346
Gask1b	Gask1b	golgi associated kinase 1B	68659	1.791429586	https://www.ncbi.nlm.nih.gov/gene/?term=68659
Gata5	Gata5	GATA binding protein 5	14464	-2.833609277	https://www.ncbi.nlm.nih.gov/gene/?term=14464
Gata6	Gata6	GATA binding protein 6	14465	-2.250973346	https://www.ncbi.nlm.nih.gov/gene/?term=14465
Gatd1	Gatd1	glutamine amidotransferase like class 1 domain containing 1	213350	-1.153473071	https://www.ncbi.nlm.nih.gov/gene/?term=213350
Gbf1	Gbf1	golgi-specific brefeldin A-resistance factor 1	107338	-0.64308532	https://www.ncbi.nlm.nih.gov/gene/?term=107338
Gbp2	Gbp2	guanylate binding protein 2	14469	1.062430609	https://www.ncbi.nlm.nih.gov/gene/?term=14469
Gbp3	Gbp3	guanylate binding protein 3	55932	0.865554284	https://www.ncbi.nlm.nih.gov/gene/?term=55932
Gbp4	Gbp4	guanylate binding protein 4	17472	2.06669637	https://www.ncbi.nlm.nih.gov/gene/?term=17472
Gbp7	Gbp7	guanylate binding protein 7	229900	0.828438842	https://www.ncbi.nlm.nih.gov/gene/?term=229900
Gca	Gca	grancalcin	227960	-1.825126106	https://www.ncbi.nlm.nih.gov/gene/?term=227960
Gcat	Gcat	glycine C-acetyltransferase (2-amino-3-ketobutyrate-coenzyme A ligase)	26912	1.111368866	https://www.ncbi.nlm.nih.gov/gene/?term=26912
Gcc2	Gcc2	GRIP and coiled-coil domain containing 2	70297	-1.015318446	https://www.ncbi.nlm.nih.gov/gene/?term=70297
Gcnt1	Gcnt1	glucosaminyl (N-acetyl) transferase 1, core 2	14537	-1.023793336	https://www.ncbi.nlm.nih.gov/gene/?term=14537
Gcnt3	Gcnt3	glucosaminyl (N-acetyl) transferase 3, mucin type	72077	-1.093751474	https://www.ncbi.nlm.nih.gov/gene/?term=72077
Gde1	Gde1	glycerophosphodiester phosphodiesterase 1	56209	0.840802753	https://www.ncbi.nlm.nih.gov/gene/?term=56209
Gdpd2	Gdpd2	glycerophosphodiester phosphodiesterase domain containing 2	71584	4.009496082	https://www.ncbi.nlm.nih.gov/gene/?term=71584
Gdpd3	Gdpd3	glycerophosphodiester phosphodiesterase domain containing 3	68616	0.989107904	https://www.ncbi.nlm.nih.gov/gene/?term=68616
Gdpgp1	Gdpgp1	GDP-D-glucose phosphorylase 1	269952	-1.064125481	https://www.ncbi.nlm.nih.gov/gene/?term=269952
Gemin7	Gemin7	gem nuclear organelle associated protein 7	69731	-0.590959851	https://www.ncbi.nlm.nih.gov/gene/?term=69731
Gfm2	Gfm2	G elongation factor, mitochondrial 2	320806	-1.245816977	https://www.ncbi.nlm.nih.gov/gene/?term=320806
Gfpt1	Gfpt1	glutamine fructose-6-phosphate transaminase 1	14583	-0.907423352	https://www.ncbi.nlm.nih.gov/gene/?term=14583
Gga1	Gga1	golgi associated, gamma adaptin ear containing, ARF binding protein 1	106039	-0.616323109	https://www.ncbi.nlm.nih.gov/gene/?term=106039
Ggact	Ggact	gamma-glutamylamine cyclotransferase	223267	-1.723410147	https://www.ncbi.nlm.nih.gov/gene/?term=223267
Ggcx	Ggcx	gamma-glutamyl carboxylase	56316	-1.017313598	https://www.ncbi.nlm.nih.gov/gene/?term=56316
Ggh	Ggh	gamma-glutamyl hydrolase	14590	-0.992432088	https://www.ncbi.nlm.nih.gov/gene/?term=14590
Ggta1	Ggta1	glycoprotein galactosyltransferase alpha 1, 3	14594	1.162781878	https://www.ncbi.nlm.nih.gov/gene/?term=14594
Ghdc	Ghdc	GH3 domain containing	80860	-1.006785001	https://www.ncbi.nlm.nih.gov/gene/?term=80860
Gigyf1	Gigyf1	GRB10 interacting GYF protein 1	57330	-0.510057318	https://www.ncbi.nlm.nih.gov/gene/?term=57330
Gipc1	Gipc1	GIPC PDZ domain containing family, member 1	67903	0.822986211	https://www.ncbi.nlm.nih.gov/gene/?term=67903
Gipc2	Gipc2	GIPC PDZ domain containing family, member 2	54120	-1.499762567	https://www.ncbi.nlm.nih.gov/gene/?term=54120
Gja1	Gja1	gap junction protein, alpha 1	14609	3.005772908	https://www.ncbi.nlm.nih.gov/gene/?term=14609
Gja4	Gja4	gap junction protein, alpha 4	14612	0.582724029	https://www.ncbi.nlm.nih.gov/gene/?term=14612
Gjb1	Gjb1	gap junction protein, beta 1	14618	-0.866219886	https://www.ncbi.nlm.nih.gov/gene/?term=14618
Gjb2	Gjb2	gap junction protein, beta 2	14619	5.217421801	https://www.ncbi.nlm.nih.gov/gene/?term=14619
Gjb4	Gjb4	gap junction protein, beta 4	14621	1.068790774	https://www.ncbi.nlm.nih.gov/gene/?term=14621
Gjb6	Gjb6	gap junction protein, beta 6	14623	3.142364358	https://www.ncbi.nlm.nih.gov/gene/?term=14623
Gk	Gk	glycerol kinase	14933	0.982493021	https://www.ncbi.nlm.nih.gov/gene/?term=14933
Gla	Gla	galactosidase, alpha	11605	1.491676135	https://www.ncbi.nlm.nih.gov/gene/?term=11605
Glb1	Glb1	galactosidase, beta 1	12091	-1.493598035	https://www.ncbi.nlm.nih.gov/gene/?term=12091
Glb1l2	Glb1l2	galactosidase, beta 1-like 2	244757	-3.055471401	https://www.ncbi.nlm.nih.gov/gene/?term=244757
Glce	Glce	glucuronyl C5-epimerase	93683	-1.504531811	https://www.ncbi.nlm.nih.gov/gene/?term=93683
Gldc	Gldc	glycine decarboxylase	104174	-1.445782399	https://www.ncbi.nlm.nih.gov/gene/?term=104174
Gle1	Gle1	GLE1 RNA export mediator	74412	-0.645323881	https://www.ncbi.nlm.nih.gov/gene/?term=74412
Glg1	Glg1	golgi apparatus protein 1	20340	-0.510090043	https://www.ncbi.nlm.nih.gov/gene/?term=20340
Glipr1	Glipr1	GLI pathogenesis related 1	73690	1.025672059	https://www.ncbi.nlm.nih.gov/gene/?term=73690
Glis3	Glis3	GLIS family zinc finger 3	226075	0.518312217	https://www.ncbi.nlm.nih.gov/gene/?term=226075
Glod4	Glod4	glyoxalase domain containing 4	67201	-0.750039468	https://www.ncbi.nlm.nih.gov/gene/?term=67201
Glt8d1	Glt8d1	glycosyltransferase 8 domain containing 1	76485	-0.557489922	https://www.ncbi.nlm.nih.gov/gene/?term=76485
Gltp	Gltp	glycolipid transfer protein	56356	1.522222056	https://www.ncbi.nlm.nih.gov/gene/?term=56356
Glyr1	Glyr1	glyoxylate reductase 1 homolog (Arabidopsis)	74022	-0.716196335	https://www.ncbi.nlm.nih.gov/gene/?term=74022
Gm14137	Gm14137	predicted gene 14137	623781	2.991761109	https://www.ncbi.nlm.nih.gov/gene/?term=623781
Gm2a	Gm2a	GM2 ganglioside activator protein	14667	0.881004308	https://www.ncbi.nlm.nih.gov/gene/?term=14667
Gm32742	Gm32742	predicted gene, 32742	102635385	-1.78008663	https://www.ncbi.nlm.nih.gov/gene/?term=102635385
Gm3336	Gm3336	predicted gene 3336	100502950	-1.890231828	https://www.ncbi.nlm.nih.gov/gene/?term=100502950
Gm45871	Gm45871	predicted gene 45871	108168395	-0.63699651	https://www.ncbi.nlm.nih.gov/gene/?term=108168395
Gm5617	Gm5617	predicted gene 5617	434402	-1.093901082	https://www.ncbi.nlm.nih.gov/gene/?term=434402
Gm7072	Gm7072	predicted gene 7072	631624	-1.10433666	https://www.ncbi.nlm.nih.gov/gene/?term=631624
Gm7694	Gm7694	predicted gene 7694	665574	-0.832514529	https://www.ncbi.nlm.nih.gov/gene/?term=665574
Gmds	Gmds	GDP-mannose 4, 6-dehydratase	218138	-1.41156223	https://www.ncbi.nlm.nih.gov/gene/?term=218138
Gmfg	Gmfg	glia maturation factor, gamma	63986	-1.253978298	https://www.ncbi.nlm.nih.gov/gene/?term=63986
Gmppa	Gmppa	GDP-mannose pyrophosphorylase A	69080	-0.828089592	https://www.ncbi.nlm.nih.gov/gene/?term=69080
Gmpr	Gmpr	guanosine monophosphate reductase	66355	1.028612157	https://www.ncbi.nlm.nih.gov/gene/?term=66355
Gmpr2	Gmpr2	guanosine monophosphate reductase 2	105446	-0.51511442	https://www.ncbi.nlm.nih.gov/gene/?term=105446
Gna11	Gna11	guanine nucleotide binding protein, alpha 11	14672	-0.889030424	https://www.ncbi.nlm.nih.gov/gene/?term=14672
Gna14	Gna14	guanine nucleotide binding protein, alpha 14	14675	-2.8684141	https://www.ncbi.nlm.nih.gov/gene/?term=14675
Gna15	Gna15	guanine nucleotide binding protein, alpha 15	14676	2.913475974	https://www.ncbi.nlm.nih.gov/gene/?term=14676
Gnai1	Gnai1	G protein subunit alpha i1	14677	1.653753274	https://www.ncbi.nlm.nih.gov/gene/?term=14677
Gnb2	Gnb2	guanine nucleotide binding protein (G protein), beta 2	14693	-0.673293985	https://www.ncbi.nlm.nih.gov/gene/?term=14693
Gnb5	Gnb5	guanine nucleotide binding protein (G protein), beta 5	14697	0.812015358	https://www.ncbi.nlm.nih.gov/gene/?term=14697
Gne	Gne	glucosamine (UDP-N-acetyl)-2-epimerase/N-acetylmannosamine kinase	50798	-0.647117535	https://www.ncbi.nlm.nih.gov/gene/?term=50798
Gng11	Gng11	guanine nucleotide binding protein (G protein), gamma 11	66066	0.502174565	https://www.ncbi.nlm.nih.gov/gene/?term=66066
Gngt2	Gngt2	guanine nucleotide binding protein (G protein), gamma transducing activity polypeptide 2	14710	2.234770541	https://www.ncbi.nlm.nih.gov/gene/?term=14710
Gnl2	Gnl2	guanine nucleotide binding protein nucleolar 2	230737	-0.547828789	https://www.ncbi.nlm.nih.gov/gene/?term=230737
Gnl3l	Gnl3l	guanine nucleotide binding protein nucleolar 3 like	237107	-0.717996232	https://www.ncbi.nlm.nih.gov/gene/?term=237107
Gnpnat1	Gnpnat1	glucosamine-phosphate N-acetyltransferase 1	54342	-1.177402305	https://www.ncbi.nlm.nih.gov/gene/?term=54342
Gnptg	Gnptg	N-acetylglucosamine-1-phosphotransferase, gamma subunit	214505	-0.694072108	https://www.ncbi.nlm.nih.gov/gene/?term=214505
Golga3	Golga3	golgin A3	269682	-0.651128569	https://www.ncbi.nlm.nih.gov/gene/?term=269682
Golga4	Golga4	golgin A4	54214	-0.991335521	https://www.ncbi.nlm.nih.gov/gene/?term=54214
Golga5	Golga5	golgin A5	27277	-0.856473045	https://www.ncbi.nlm.nih.gov/gene/?term=27277
Golm1	Golm1	golgi membrane protein 1	105348	-1.758454401	https://www.ncbi.nlm.nih.gov/gene/?term=105348
Golph3	Golph3	golgi phosphoprotein 3	66629	-0.581557109	https://www.ncbi.nlm.nih.gov/gene/?term=66629
Golph3l	Golph3l	golgi phosphoprotein 3-like	229593	-1.086948322	https://www.ncbi.nlm.nih.gov/gene/?term=229593
Gon4l	Gon4l	gon-4 like	76022	-0.516076966	https://www.ncbi.nlm.nih.gov/gene/?term=76022
Gorasp1	Gorasp1	golgi reassembly stacking protein 1	74498	-1.236779805	https://www.ncbi.nlm.nih.gov/gene/?term=74498
Gosr2	Gosr2	golgi SNAP receptor complex member 2	56494	-0.583285923	https://www.ncbi.nlm.nih.gov/gene/?term=56494
Got1	Got1	glutamic-oxaloacetic transaminase 1, soluble	14718	-0.938558277	https://www.ncbi.nlm.nih.gov/gene/?term=14718
Gpa33	Gpa33	glycoprotein A33 transmembrane	59290	-1.777014586	https://www.ncbi.nlm.nih.gov/gene/?term=59290
Gpalpp1	Gpalpp1	GPALPP motifs containing 1	67467	-0.719007975	https://www.ncbi.nlm.nih.gov/gene/?term=67467
Gpat4	Gpat4	glycerol-3-phosphate acyltransferase 4	102247	1.171071274	https://www.ncbi.nlm.nih.gov/gene/?term=102247
Gpatch3	Gpatch3	G patch domain containing 3	242691	-0.615890588	https://www.ncbi.nlm.nih.gov/gene/?term=242691
Gpatch4	Gpatch4	G patch domain containing 4	66614	-0.851427219	https://www.ncbi.nlm.nih.gov/gene/?term=66614
Gpatch8	Gpatch8	G patch domain containing 8	237943	-0.645664708	https://www.ncbi.nlm.nih.gov/gene/?term=237943
Gpbp1	Gpbp1	GC-rich promoter binding protein 1	73274	-0.520744457	https://www.ncbi.nlm.nih.gov/gene/?term=73274
Gpc1	Gpc1	glypican 1	14733	1.166976494	https://www.ncbi.nlm.nih.gov/gene/?term=14733
Gpd1	Gpd1	glycerol-3-phosphate dehydrogenase 1 (soluble)	14555	-1.470061157	https://www.ncbi.nlm.nih.gov/gene/?term=14555
Gpd1l	Gpd1l	glycerol-3-phosphate dehydrogenase 1-like	333433	-1.8680154	https://www.ncbi.nlm.nih.gov/gene/?term=333433
Gpd2	Gpd2	glycerol phosphate dehydrogenase 2, mitochondrial	14571	-0.644815274	https://www.ncbi.nlm.nih.gov/gene/?term=14571
Gpld1	Gpld1	glycosylphosphatidylinositol specific phospholipase D1	14756	-0.97159755	https://www.ncbi.nlm.nih.gov/gene/?term=14756
Gpnmb	Gpnmb	glycoprotein (transmembrane) nmb	93695	4.222771452	https://www.ncbi.nlm.nih.gov/gene/?term=93695
Gpr107	Gpr107	G protein-coupled receptor 107	277463	-0.81594668	https://www.ncbi.nlm.nih.gov/gene/?term=277463
Gpr137	Gpr137	G protein-coupled receptor 137	107173	-0.812599711	https://www.ncbi.nlm.nih.gov/gene/?term=107173
Gpr137b	Gpr137b	G protein-coupled receptor 137B	83924	1.518213938	https://www.ncbi.nlm.nih.gov/gene/?term=83924
Gpr180	Gpr180	G protein-coupled receptor 180	58245	-1.209518897	https://www.ncbi.nlm.nih.gov/gene/?term=58245
Gpr65	Gpr65	G-protein coupled receptor 65	14744	1.497634072	https://www.ncbi.nlm.nih.gov/gene/?term=14744
Gpr87	Gpr87	G protein-coupled receptor 87	84111	2.846222059	https://www.ncbi.nlm.nih.gov/gene/?term=84111
Gprasp1	Gprasp1	G protein-coupled receptor associated sorting protein 1	67298	-1.431282829	https://www.ncbi.nlm.nih.gov/gene/?term=67298
Gprc5b	Gprc5b	G protein-coupled receptor, family C, group 5, member B	64297	0.504472583	https://www.ncbi.nlm.nih.gov/gene/?term=64297
Gprc5c	Gprc5c	G protein-coupled receptor, family C, group 5, member C	70355	-2.435495081	https://www.ncbi.nlm.nih.gov/gene/?term=70355
Gpsm1	Gpsm1	G-protein signalling modulator 1 (AGS3-like, C. elegans)	67839	-0.559439181	https://www.ncbi.nlm.nih.gov/gene/?term=67839
Gpsm2	Gpsm2	G-protein signalling modulator 2 (AGS3-like, C. elegans)	76123	0.602320701	https://www.ncbi.nlm.nih.gov/gene/?term=76123
Gpsm3	Gpsm3	G-protein signalling modulator 3 (AGS3-like, C. elegans)	106512	1.854119389	https://www.ncbi.nlm.nih.gov/gene/?term=106512
Gramd1b	Gramd1b	GRAM domain containing 1B	235283	-0.800779545	https://www.ncbi.nlm.nih.gov/gene/?term=235283
Gramd1c	Gramd1c	GRAM domain containing 1C	207798	-0.950656989	https://www.ncbi.nlm.nih.gov/gene/?term=207798
Gramd4	Gramd4	GRAM domain containing 4	223752	-0.919569311	https://www.ncbi.nlm.nih.gov/gene/?term=223752
Grcc10	Grcc10	gene rich cluster, C10 gene	14790	-0.515166014	https://www.ncbi.nlm.nih.gov/gene/?term=14790
Grhl1	Grhl1	grainyhead like transcription factor 1	195733	2.529909151	https://www.ncbi.nlm.nih.gov/gene/?term=195733
Grhl2	Grhl2	grainyhead like transcription factor 2	252973	-1.049612651	https://www.ncbi.nlm.nih.gov/gene/?term=252973
Grhl3	Grhl3	grainyhead like transcription factor 3	230824	3.696821996	https://www.ncbi.nlm.nih.gov/gene/?term=230824
Grhpr	Grhpr	glyoxylate reductase/hydroxypyruvate reductase	76238	-0.651942284	https://www.ncbi.nlm.nih.gov/gene/?term=76238
Grina	Grina	glutamate receptor, ionotropic, N-methyl D-aspartate-associated protein 1 (glutamate binding)	66168	0.542891183	https://www.ncbi.nlm.nih.gov/gene/?term=66168
Grk2	Grk2	G protein-coupled receptor kinase 2	110355	0.54666025	https://www.ncbi.nlm.nih.gov/gene/?term=110355
Grk3	Grk3	G protein-coupled receptor kinase 3	320129	-1.07367047	https://www.ncbi.nlm.nih.gov/gene/?term=320129
Grn	Grn	granulin	14824	1.328039947	https://www.ncbi.nlm.nih.gov/gene/?term=14824
Grtp1	Grtp1	GH regulated TBC protein 1	66790	-1.944167652	https://www.ncbi.nlm.nih.gov/gene/?term=66790
Gsdma2	Gsdma2	gasdermin A2	76758	-0.741418145	https://www.ncbi.nlm.nih.gov/gene/?term=76758
Gsdmc	Gsdmc	gasdermin C	83492	5.95687337	https://www.ncbi.nlm.nih.gov/gene/?term=83492
Gsdmc2	Gsdmc2	gasdermin C2	331063	4.896183449	https://www.ncbi.nlm.nih.gov/gene/?term=331063
Gsdmd	Gsdmd	gasdermin D	69146	-1.814881138	https://www.ncbi.nlm.nih.gov/gene/?term=69146
Gsdme	Gsdme	gasdermin E	54722	-1.29478083	https://www.ncbi.nlm.nih.gov/gene/?term=54722
Gsta3	Gsta3	glutathione S-transferase, alpha 3	14859	-0.909745709	https://www.ncbi.nlm.nih.gov/gene/?term=14859
Gsta4	Gsta4	glutathione S-transferase, alpha 4	14860	-0.509279867	https://www.ncbi.nlm.nih.gov/gene/?term=14860
Gstk1	Gstk1	NA	76263	-0.796522096	https://www.ncbi.nlm.nih.gov/gene/?term=76263
Gstm1	Gstm1	glutathione S-transferase, mu 1	14862	-1.409779144	https://www.ncbi.nlm.nih.gov/gene/?term=14862
Gstm2	Gstm2	glutathione S-transferase, mu 2	14863	-1.760682174	https://www.ncbi.nlm.nih.gov/gene/?term=14863
Gstm4	Gstm4	glutathione S-transferase, mu 4	14865	-1.29901037	https://www.ncbi.nlm.nih.gov/gene/?term=14865
Gstm5	Gstm5	glutathione S-transferase, mu 5	14866	-0.927158606	https://www.ncbi.nlm.nih.gov/gene/?term=14866
Gstm7	Gstm7	glutathione S-transferase, mu 7	68312	-2.718054479	https://www.ncbi.nlm.nih.gov/gene/?term=68312
Gsto1	Gsto1	glutathione S-transferase omega 1	14873	1.70053597	https://www.ncbi.nlm.nih.gov/gene/?term=14873
Gsto2	Gsto2	glutathione S-transferase omega 2	68214	0.697353963	https://www.ncbi.nlm.nih.gov/gene/?term=68214
Gstp2	Gstp2	glutathione S-transferase, pi 2	14869	-0.520979772	https://www.ncbi.nlm.nih.gov/gene/?term=14869
Gstt2	Gstt2	glutathione S-transferase, theta 2	14872	0.639106498	https://www.ncbi.nlm.nih.gov/gene/?term=14872
Gstt3	Gstt3	glutathione S-transferase, theta 3	103140	-0.675208412	https://www.ncbi.nlm.nih.gov/gene/?term=103140
Gtf2a2	Gtf2a2	general transcription factor II A, 2	235459	-1.373749066	https://www.ncbi.nlm.nih.gov/gene/?term=235459
Gtf2i	Gtf2i	general transcription factor II I	14886	-0.622891803	https://www.ncbi.nlm.nih.gov/gene/?term=14886
Gtf3a	Gtf3a	general transcription factor III A	66596	-0.870167071	https://www.ncbi.nlm.nih.gov/gene/?term=66596
Gtf3c1	Gtf3c1	general transcription factor III C 1	233863	-0.683314741	https://www.ncbi.nlm.nih.gov/gene/?term=233863
Gtf3c2	Gtf3c2	general transcription factor IIIC, polypeptide 2, beta	71752	-0.550430095	https://www.ncbi.nlm.nih.gov/gene/?term=71752
Gtf3c5	Gtf3c5	general transcription factor IIIC, polypeptide 5	70239	-0.651942284	https://www.ncbi.nlm.nih.gov/gene/?term=70239
Gtf3c6	Gtf3c6	general transcription factor IIIC, polypeptide 6, alpha	67371	-0.837345525	https://www.ncbi.nlm.nih.gov/gene/?term=67371
Gtpbp10	Gtpbp10	GTP-binding protein 10 (putative)	207704	-0.594781562	https://www.ncbi.nlm.nih.gov/gene/?term=207704
Gtpbp6	Gtpbp6	GTP binding protein 6 (putative)	107999	-0.529846664	https://www.ncbi.nlm.nih.gov/gene/?term=107999
Guk1	Guk1	guanylate kinase 1	14923	-0.730372948	https://www.ncbi.nlm.nih.gov/gene/?term=14923
Gusb	Gusb	glucuronidase, beta	110006	1.435266756	https://www.ncbi.nlm.nih.gov/gene/?term=110006
Gys1	Gys1	glycogen synthase 1, muscle	14936	-0.817751177	https://www.ncbi.nlm.nih.gov/gene/?term=14936
H13	H13	histocompatibility 13	14950	-0.666572245	https://www.ncbi.nlm.nih.gov/gene/?term=14950
H2-Ab1	H2-Ab1	histocompatibility 2, class II antigen A, beta 1	14961	0.894977686	https://www.ncbi.nlm.nih.gov/gene/?term=14961
H2-D1	H2-D1	histocompatibility 2, D region locus 1	14964	0.631755103	https://www.ncbi.nlm.nih.gov/gene/?term=14964
H2-DMb2	H2-DMb2	histocompatibility 2, class II, locus Mb2	15000	0.812642753	https://www.ncbi.nlm.nih.gov/gene/?term=15000
H2-Eb1	H2-Eb1	histocompatibility 2, class II antigen E beta	14969	0.680783366	https://www.ncbi.nlm.nih.gov/gene/?term=14969
H2-M2	H2-M2	histocompatibility 2, M region locus 2	14990	1.963515583	https://www.ncbi.nlm.nih.gov/gene/?term=14990
H2-M3	H2-M3	histocompatibility 2, M region locus 3	14991	-0.853973901	https://www.ncbi.nlm.nih.gov/gene/?term=14991
H2-Q2	H2-Q2	histocompatibility 2, Q region locus 2	15013	-1.592274706	https://www.ncbi.nlm.nih.gov/gene/?term=15013
H2-Q6	H2-Q6	histocompatibility 2, Q region locus 6	110557	0.649984552	https://www.ncbi.nlm.nih.gov/gene/?term=110557
H2-Q7	H2-Q7	histocompatibility 2, Q region locus 7	15018	1.087649801	https://www.ncbi.nlm.nih.gov/gene/?term=15018
H6pd	H6pd	hexose-6-phosphate dehydrogenase (glucose 1-dehydrogenase)	100198	0.551015169	https://www.ncbi.nlm.nih.gov/gene/?term=100198
Habp4	Habp4	hyaluronic acid binding protein 4	56541	-0.706517689	https://www.ncbi.nlm.nih.gov/gene/?term=56541
Hadh	Hadh	hydroxyacyl-Coenzyme A dehydrogenase	15107	-1.215275438	https://www.ncbi.nlm.nih.gov/gene/?term=15107
Hadha	Hadha	hydroxyacyl-CoA dehydrogenase trifunctional multienzyme complex subunit alpha	97212	-1.119338823	https://www.ncbi.nlm.nih.gov/gene/?term=97212
Hagh	Hagh	hydroxyacyl glutathione hydrolase	14651	-0.578907482	https://www.ncbi.nlm.nih.gov/gene/?term=14651
Haghl	Haghl	hydroxyacylglutathione hydrolase-like	68977	-0.870567875	https://www.ncbi.nlm.nih.gov/gene/?term=68977
Harbi1	Harbi1	harbinger transposase derived 1	241547	-1.045629137	https://www.ncbi.nlm.nih.gov/gene/?term=241547
Hars2	Hars2	histidyl-tRNA synthetase 2	70791	-0.526185516	https://www.ncbi.nlm.nih.gov/gene/?term=70791
Hat1	Hat1	histone aminotransferase 1	107435	-0.697456943	https://www.ncbi.nlm.nih.gov/gene/?term=107435
Haus8	Haus8	4HAUS augmin-like complex, subunit 8	76478	-0.724236748	https://www.ncbi.nlm.nih.gov/gene/?term=76478
Havcr2	Havcr2	hepatitis A virus cellular receptor 2	171285	1.688889137	https://www.ncbi.nlm.nih.gov/gene/?term=171285
Hba-a2	Hba-a2	hemoglobin alpha, adult chain 2	110257	-1.949226787	https://www.ncbi.nlm.nih.gov/gene/?term=110257
Hbb-bs	Hbb-bs	hemoglobin, beta adult s chain	100503605	-1.608314717	https://www.ncbi.nlm.nih.gov/gene/?term=100503605
Hbb-bt	Hbb-bt	hemoglobin, beta adult t chain	101488143	-1.1808958	https://www.ncbi.nlm.nih.gov/gene/?term=101488143
Hbegf	Hbegf	heparin-binding EGF-like growth factor	15200	1.029351536	https://www.ncbi.nlm.nih.gov/gene/?term=15200
Hcfc1r1	Hcfc1r1	host cell factor C1 regulator 1 (XPO1-dependent)	353502	-0.786781727	https://www.ncbi.nlm.nih.gov/gene/?term=353502
Hck	Hck	hemopoietic cell kinase	15162	1.004536232	https://www.ncbi.nlm.nih.gov/gene/?term=15162
Hcls1	Hcls1	hematopoietic cell specific Lyn substrate 1	15163	1.479554951	https://www.ncbi.nlm.nih.gov/gene/?term=15163
Hdac1	Hdac1	histone deacetylase 1	433759	-0.560071209	https://www.ncbi.nlm.nih.gov/gene/?term=433759
Hdac10	Hdac10	histone deacetylase 10	170787	-0.736137411	https://www.ncbi.nlm.nih.gov/gene/?term=170787
Hdac11	Hdac11	histone deacetylase 11	232232	-2.169683227	https://www.ncbi.nlm.nih.gov/gene/?term=232232
Hdac5	Hdac5	histone deacetylase 5	15184	-1.366431685	https://www.ncbi.nlm.nih.gov/gene/?term=15184
Hdac6	Hdac6	histone deacetylase 6	15185	-0.598392815	https://www.ncbi.nlm.nih.gov/gene/?term=15185
Hdgfl3	Hdgfl3	HDGF like 3	29877	-1.590481424	https://www.ncbi.nlm.nih.gov/gene/?term=29877
Hdlbp	Hdlbp	high density lipoprotein (HDL) binding protein	110611	-0.547967583	https://www.ncbi.nlm.nih.gov/gene/?term=110611
Heatr3	Heatr3	HEAT repeat containing 3	234549	-0.500428991	https://www.ncbi.nlm.nih.gov/gene/?term=234549
Heatr5a	Heatr5a	HEAT repeat containing 5A	320487	-1.114593112	https://www.ncbi.nlm.nih.gov/gene/?term=320487
Heatr6	Heatr6	HEAT repeat containing 6	217026	-0.661895758	https://www.ncbi.nlm.nih.gov/gene/?term=217026
Hebp1	Hebp1	heme binding protein 1	15199	1.298553301	https://www.ncbi.nlm.nih.gov/gene/?term=15199
Hebp2	Hebp2	heme binding protein 2	56016	0.567219822	https://www.ncbi.nlm.nih.gov/gene/?term=56016
Hectd4	Hectd4	HECT domain E3 ubiquitin protein ligase 4	269700	-0.694317235	https://www.ncbi.nlm.nih.gov/gene/?term=269700
Helq	Helq	helicase, POLQ-like	191578	-0.730472	https://www.ncbi.nlm.nih.gov/gene/?term=191578
Helz	Helz	helicase with zinc finger domain	78455	-0.769786481	https://www.ncbi.nlm.nih.gov/gene/?term=78455
Helz2	Helz2	helicase with zinc finger 2, transcriptional coactivator	229003	-0.853239743	https://www.ncbi.nlm.nih.gov/gene/?term=229003
Hemk1	Hemk1	HemK methyltransferase family member 1	69536	-1.813583542	https://www.ncbi.nlm.nih.gov/gene/?term=69536
Herc2	Herc2	HECT and RLD domain containing E3 ubiquitin protein ligase 2	15204	-1.263638769	https://www.ncbi.nlm.nih.gov/gene/?term=15204
Herc3	Herc3	hect domain and RLD 3	73998	-0.565138576	https://www.ncbi.nlm.nih.gov/gene/?term=73998
Hes6	Hes6	hairy and enhancer of split 6	55927	-1.403987785	https://www.ncbi.nlm.nih.gov/gene/?term=55927
Hexb	Hexb	hexosaminidase B	15212	1.742253426	https://www.ncbi.nlm.nih.gov/gene/?term=15212
Hexim1	Hexim1	hexamethylene bis-acetamide inducible 1	192231	-0.785931137	https://www.ncbi.nlm.nih.gov/gene/?term=192231
Hey1	Hey1	hairy/enhancer-of-split related with YRPW motif 1	15213	0.806328979	https://www.ncbi.nlm.nih.gov/gene/?term=15213
Heyl	Heyl	hairy/enhancer-of-split related with YRPW motif-like	56198	-0.589045192	https://www.ncbi.nlm.nih.gov/gene/?term=56198
Hgfac	Hgfac	hepatocyte growth factor activator	54426	-2.270191213	https://www.ncbi.nlm.nih.gov/gene/?term=54426
Hgsnat	Hgsnat	heparan-alpha-glucosaminide N-acetyltransferase	52120	-0.504449242	https://www.ncbi.nlm.nih.gov/gene/?term=52120
Hibch	Hibch	3-hydroxyisobutyryl-Coenzyme A hydrolase	227095	-0.508151593	https://www.ncbi.nlm.nih.gov/gene/?term=227095
Hid1	Hid1	HID1 domain containing	217310	-2.400836612	https://www.ncbi.nlm.nih.gov/gene/?term=217310
Hif1a	Hif1a	hypoxia inducible factor 1, alpha subunit	15251	0.856802948	https://www.ncbi.nlm.nih.gov/gene/?term=15251
Hif1an	Hif1an	hypoxia-inducible factor 1, alpha subunit inhibitor	319594	-0.926173636	https://www.ncbi.nlm.nih.gov/gene/?term=319594
Hilpda	Hilpda	hypoxia inducible lipid droplet associated	69573	1.330491058	https://www.ncbi.nlm.nih.gov/gene/?term=69573
Hint2	Hint2	histidine triad nucleotide binding protein 2	68917	-0.945564519	https://www.ncbi.nlm.nih.gov/gene/?term=68917
Hip1r	Hip1r	huntingtin interacting protein 1 related	29816	-0.722597335	https://www.ncbi.nlm.nih.gov/gene/?term=29816
Hipk2	Hipk2	homeodomain interacting protein kinase 2	15258	0.516249751	https://www.ncbi.nlm.nih.gov/gene/?term=15258
Hira	Hira	histone cell cycle regulator	15260	-0.56282182	https://www.ncbi.nlm.nih.gov/gene/?term=15260
Hivep3	Hivep3	human immunodeficiency virus type I enhancer binding protein 3	16656	-0.695698466	https://www.ncbi.nlm.nih.gov/gene/?term=16656
Hk2	Hk2	hexokinase 2	15277	1.617043578	https://www.ncbi.nlm.nih.gov/gene/?term=15277
Hk3	Hk3	hexokinase 3	212032	3.222675764	https://www.ncbi.nlm.nih.gov/gene/?term=212032
Hkdc1	Hkdc1	hexokinase domain containing 1	216019	-1.168248424	https://www.ncbi.nlm.nih.gov/gene/?term=216019
Hlcs	Hlcs	holocarboxylase synthetase (biotin- [propriony-Coenzyme A-carboxylase (ATP-hydrolysing)] ligase)	110948	-1.256408612	https://www.ncbi.nlm.nih.gov/gene/?term=110948
Hltf	Hltf	helicase-like transcription factor	20585	-0.641781572	https://www.ncbi.nlm.nih.gov/gene/?term=20585
Hmbox1	Hmbox1	homeobox containing 1	219150	-0.607465735	https://www.ncbi.nlm.nih.gov/gene/?term=219150
Hmces	Hmces	5-hydroxymethylcytosine (hmC) binding, ES cell specific	232210	-0.744206111	https://www.ncbi.nlm.nih.gov/gene/?term=232210
Hmg20a	Hmg20a	high mobility group 20A	66867	-0.726111087	https://www.ncbi.nlm.nih.gov/gene/?term=66867
Hmgb1	Hmgb1	high mobility group box 1	15289	-0.838180984	https://www.ncbi.nlm.nih.gov/gene/?term=15289
Hmgcl	Hmgcl	3-hydroxy-3-methylglutaryl-Coenzyme A lyase	15356	-0.721259456	https://www.ncbi.nlm.nih.gov/gene/?term=15356
Hmgcll1	Hmgcll1	3-hydroxymethyl-3-methylglutaryl-Coenzyme A lyase-like 1	208982	-0.609281131	https://www.ncbi.nlm.nih.gov/gene/?term=208982
Hmgcs2	Hmgcs2	3-hydroxy-3-methylglutaryl-Coenzyme A synthase 2	15360	-2.434763398	https://www.ncbi.nlm.nih.gov/gene/?term=15360
Hmgn3	Hmgn3	high mobility group nucleosomal binding domain 3	94353	2.547216101	https://www.ncbi.nlm.nih.gov/gene/?term=94353
Hmox1	Hmox1	heme oxygenase 1	15368	3.10246797	https://www.ncbi.nlm.nih.gov/gene/?term=15368
Hmox2	Hmox2	heme oxygenase 2	15369	-0.588932486	https://www.ncbi.nlm.nih.gov/gene/?term=15369
Hnf1a	Hnf1a	HNF1 homeobox A	21405	-2.142118692	https://www.ncbi.nlm.nih.gov/gene/?term=21405
Hnf4a	Hnf4a	hepatic nuclear factor 4, alpha	15378	-2.336789786	https://www.ncbi.nlm.nih.gov/gene/?term=15378
Hnmt	Hnmt	histamine N-methyltransferase	140483	-1.158088557	https://www.ncbi.nlm.nih.gov/gene/?term=140483
Hnrnpc	Hnrnpc	heterogeneous nuclear ribonucleoprotein C	15381	-0.525111962	https://www.ncbi.nlm.nih.gov/gene/?term=15381
Hnrnpd	Hnrnpd	heterogeneous nuclear ribonucleoprotein D	11991	-0.694231465	https://www.ncbi.nlm.nih.gov/gene/?term=11991
Hnrnpdl	Hnrnpdl	heterogeneous nuclear ribonucleoprotein D-like	50926	-1.083235674	https://www.ncbi.nlm.nih.gov/gene/?term=50926
Hnrnpk	Hnrnpk	heterogeneous nuclear ribonucleoprotein K	15387	-0.532830522	https://www.ncbi.nlm.nih.gov/gene/?term=15387
Homer2	Homer2	homer scaffolding protein 2	26557	-2.683716014	https://www.ncbi.nlm.nih.gov/gene/?term=26557
Hook1	Hook1	hook microtubule tethering protein 1	77963	-0.572818924	https://www.ncbi.nlm.nih.gov/gene/?term=77963
Hook2	Hook2	hook microtubule tethering protein 2	170833	-0.824250071	https://www.ncbi.nlm.nih.gov/gene/?term=170833
Hopx	Hopx	HOP homeobox	74318	3.243794329	https://www.ncbi.nlm.nih.gov/gene/?term=74318
Hp	Hp	haptoglobin	15439	1.735751964	https://www.ncbi.nlm.nih.gov/gene/?term=15439
Hpcal1	Hpcal1	hippocalcin-like 1	53602	-0.870491017	https://www.ncbi.nlm.nih.gov/gene/?term=53602
Hpn	Hpn	hepsin	15451	-2.329371429	https://www.ncbi.nlm.nih.gov/gene/?term=15451
Hps1	Hps1	HPS1, biogenesis of lysosomal organelles complex 3 subunit 1	192236	-0.819652378	https://www.ncbi.nlm.nih.gov/gene/?term=192236
Hps4	Hps4	HPS4, biogenesis of lysosomal organelles complex 3 subunit 2	192232	-0.751855645	https://www.ncbi.nlm.nih.gov/gene/?term=192232
Hps5	Hps5	HPS5, biogenesis of lysosomal organelles complex 2 subunit 2	246694	-0.644905041	https://www.ncbi.nlm.nih.gov/gene/?term=246694
Hpse	Hpse	heparanase	15442	-1.548238976	https://www.ncbi.nlm.nih.gov/gene/?term=15442
Hr	Hr	lysine demethylase and nuclear receptor corepressor	15460	1.433139625	https://www.ncbi.nlm.nih.gov/gene/?term=15460
Hras	Hras	Harvey rat sarcoma virus oncogene	15461	0.981428867	https://www.ncbi.nlm.nih.gov/gene/?term=15461
Hrct1	Hrct1	histidine rich carboxyl terminus 1	100039781	-1.642786935	https://www.ncbi.nlm.nih.gov/gene/?term=100039781
Hs3st1	Hs3st1	heparan sulfate (glucosamine) 3-O-sulfotransferase 1	15476	-2.427716214	https://www.ncbi.nlm.nih.gov/gene/?term=15476
Hsbp1l1	Hsbp1l1	heat shock factor binding protein 1-like 1	66255	0.926502187	https://www.ncbi.nlm.nih.gov/gene/?term=66255
Hsd11b1	Hsd11b1	hydroxysteroid 11-beta dehydrogenase 1	15483	-0.543208484	https://www.ncbi.nlm.nih.gov/gene/?term=15483
Hsd17b10	Hsd17b10	hydroxysteroid (17-beta) dehydrogenase 10	15108	-0.883370899	https://www.ncbi.nlm.nih.gov/gene/?term=15108
Hsd17b11	Hsd17b11	hydroxysteroid (17-beta) dehydrogenase 11	114664	-1.233247324	https://www.ncbi.nlm.nih.gov/gene/?term=114664
Hsd17b2	Hsd17b2	hydroxysteroid (17-beta) dehydrogenase 2	15486	1.711369242	https://www.ncbi.nlm.nih.gov/gene/?term=15486
Hsd17b4	Hsd17b4	hydroxysteroid (17-beta) dehydrogenase 4	15488	-0.930242812	https://www.ncbi.nlm.nih.gov/gene/?term=15488
Hsd17b7	Hsd17b7	hydroxysteroid (17-beta) dehydrogenase 7	15490	1.548036239	https://www.ncbi.nlm.nih.gov/gene/?term=15490
Hsd3b7	Hsd3b7	hydroxy-delta-5-steroid dehydrogenase, 3 beta- and steroid delta-isomerase 7	101502	-0.643563935	https://www.ncbi.nlm.nih.gov/gene/?term=101502
Hsdl2	Hsdl2	hydroxysteroid dehydrogenase like 2	72479	0.891345433	https://www.ncbi.nlm.nih.gov/gene/?term=72479
Hsh2d	Hsh2d	hematopoietic SH2 domain containing	209488	-1.116572389	https://www.ncbi.nlm.nih.gov/gene/?term=209488
Hsp90aa1	Hsp90aa1	heat shock protein 90, alpha (cytosolic), class A member 1	15519	-0.575126216	https://www.ncbi.nlm.nih.gov/gene/?term=15519
Hspa1b	Hspa1b	heat shock protein 1B	15511	2.034417979	https://www.ncbi.nlm.nih.gov/gene/?term=15511
Hspb1	Hspb1	heat shock protein 1	15507	1.52986936	https://www.ncbi.nlm.nih.gov/gene/?term=15507
Hspbap1	Hspbap1	Hspb associated protein 1	66667	-0.549927326	https://www.ncbi.nlm.nih.gov/gene/?term=66667
Hspbp1	Hspbp1	HSPA (heat shock 70kDa) binding protein, cytoplasmic cochaperone 1	66245	-0.752498306	https://www.ncbi.nlm.nih.gov/gene/?term=66245
Hsph1	Hsph1	heat shock 105kDa/110kDa protein 1	15505	-0.524392234	https://www.ncbi.nlm.nih.gov/gene/?term=15505
Htatsf1	Htatsf1	HIV TAT specific factor 1	72459	-0.570955121	https://www.ncbi.nlm.nih.gov/gene/?term=72459
Htra1	Htra1	HtrA serine peptidase 1	56213	2.727623171	https://www.ncbi.nlm.nih.gov/gene/?term=56213
Hvcn1	Hvcn1	hydrogen voltage-gated channel 1	74096	2.709959417	https://www.ncbi.nlm.nih.gov/gene/?term=74096
Hyou1	Hyou1	hypoxia up-regulated 1	12282	-1.007909471	https://www.ncbi.nlm.nih.gov/gene/?term=12282
Iah1	Iah1	isoamyl acetate-hydrolyzing esterase 1 homolog	67732	-0.795694256	https://www.ncbi.nlm.nih.gov/gene/?term=67732
Iars2	Iars2	isoleucine-tRNA synthetase 2, mitochondrial	381314	-0.673426207	https://www.ncbi.nlm.nih.gov/gene/?term=381314
Iba57	Iba57	IBA57 homolog, iron-sulfur cluster assembly	216792	-0.842436894	https://www.ncbi.nlm.nih.gov/gene/?term=216792
Ibtk	Ibtk	inhibitor of Bruton agammaglobulinemia tyrosine kinase	108837	-1.032941619	https://www.ncbi.nlm.nih.gov/gene/?term=108837
Ica1	Ica1	islet cell autoantigen 1	15893	-2.09930107	https://www.ncbi.nlm.nih.gov/gene/?term=15893
Icam1	Icam1	intercellular adhesion molecule 1	15894	0.586247095	https://www.ncbi.nlm.nih.gov/gene/?term=15894
Ice1	Ice1	interactor of little elongation complex ELL subunit 1	218333	-0.689080587	https://www.ncbi.nlm.nih.gov/gene/?term=218333
Id1	Id1	inhibitor of DNA binding 1, HLH protein	15901	-0.840177457	https://www.ncbi.nlm.nih.gov/gene/?term=15901
Id3	Id3	inhibitor of DNA binding 3	15903	-1.055183602	https://www.ncbi.nlm.nih.gov/gene/?term=15903
Id4	Id4	inhibitor of DNA binding 4	15904	-1.23573202	https://www.ncbi.nlm.nih.gov/gene/?term=15904
Idh1	Idh1	isocitrate dehydrogenase 1 (NADP+), soluble	15926	-0.893626044	https://www.ncbi.nlm.nih.gov/gene/?term=15926
Idh2	Idh2	isocitrate dehydrogenase 2 (NADP+), mitochondrial	269951	-0.733080853	https://www.ncbi.nlm.nih.gov/gene/?term=269951
Idh3b	Idh3b	isocitrate dehydrogenase 3 (NAD+) beta	170718	-0.864599062	https://www.ncbi.nlm.nih.gov/gene/?term=170718
Idh3g	Idh3g	isocitrate dehydrogenase 3 (NAD+), gamma	15929	-0.718564782	https://www.ncbi.nlm.nih.gov/gene/?term=15929
Idua	Idua	iduronidase, alpha-L	15932	-0.5641771	https://www.ncbi.nlm.nih.gov/gene/?term=15932
Ier3	Ier3	immediate early response 3	15937	0.690874774	https://www.ncbi.nlm.nih.gov/gene/?term=15937
Ier5	Ier5	immediate early response 5	15939	1.186496245	https://www.ncbi.nlm.nih.gov/gene/?term=15939
Ier5l	Ier5l	immediate early response 5-like	72500	1.057819656	https://www.ncbi.nlm.nih.gov/gene/?term=72500
Iffo2	Iffo2	intermediate filament family orphan 2	212632	0.973644642	https://www.ncbi.nlm.nih.gov/gene/?term=212632
Ifi27	Ifi27	interferon, alpha-inducible protein 27	52668	-0.814529262	https://www.ncbi.nlm.nih.gov/gene/?term=52668
Ifi27l2b	Ifi27l2b	interferon, alpha-inducible protein 27 like 2B	217845	-2.142503011	https://www.ncbi.nlm.nih.gov/gene/?term=217845
Ifit1bl1	Ifit1bl1	interferon induced protein with tetratricpeptide repeats 1B like 1	667373	4.307531856	https://www.ncbi.nlm.nih.gov/gene/?term=667373
Ifit3	Ifit3	interferon-induced protein with tetratricopeptide repeats 3	15959	1.00346986	https://www.ncbi.nlm.nih.gov/gene/?term=15959
Ifitm1	Ifitm1	interferon induced transmembrane protein 1	68713	1.618766981	https://www.ncbi.nlm.nih.gov/gene/?term=68713
Ifitm10	Ifitm10	interferon induced transmembrane protein 10	320802	1.232751242	https://www.ncbi.nlm.nih.gov/gene/?term=320802
Ifnar2	Ifnar2	interferon (alpha and beta) receptor 2	15976	0.513768761	https://www.ncbi.nlm.nih.gov/gene/?term=15976
Ifngr1	Ifngr1	interferon gamma receptor 1	15979	0.50860834	https://www.ncbi.nlm.nih.gov/gene/?term=15979
Ifrd1	Ifrd1	interferon-related developmental regulator 1	15982	1.048478696	https://www.ncbi.nlm.nih.gov/gene/?term=15982
Ift122	Ift122	intraflagellar transport 122	81896	-1.159478214	https://www.ncbi.nlm.nih.gov/gene/?term=81896
Ift140	Ift140	intraflagellar transport 140	106633	-0.661288435	https://www.ncbi.nlm.nih.gov/gene/?term=106633
Ift27	Ift27	intraflagellar transport 27	67042	-0.511136137	https://www.ncbi.nlm.nih.gov/gene/?term=67042
Ift43	Ift43	intraflagellar transport 43	76411	-0.838389055	https://www.ncbi.nlm.nih.gov/gene/?term=76411
Ift46	Ift46	intraflagellar transport 46	76568	-0.744187544	https://www.ncbi.nlm.nih.gov/gene/?term=76568
Ift52	Ift52	intraflagellar transport 52	245866	-0.603959491	https://www.ncbi.nlm.nih.gov/gene/?term=245866
Ift57	Ift57	intraflagellar transport 57	73916	-0.808323066	https://www.ncbi.nlm.nih.gov/gene/?term=73916
Ift74	Ift74	intraflagellar transport 74	67694	-0.935129596	https://www.ncbi.nlm.nih.gov/gene/?term=67694
Ift88	Ift88	intraflagellar transport 88	21821	-0.82032512	https://www.ncbi.nlm.nih.gov/gene/?term=21821
Igdcc4	Igdcc4	immunoglobulin superfamily, DCC subclass, member 4	56741	-2.626833639	https://www.ncbi.nlm.nih.gov/gene/?term=56741
Igf1	Igf1	insulin-like growth factor 1	16000	0.673916459	https://www.ncbi.nlm.nih.gov/gene/?term=16000
Igfbp2	Igfbp2	insulin-like growth factor binding protein 2	16008	1.667571583	https://www.ncbi.nlm.nih.gov/gene/?term=16008
Igfbp4	Igfbp4	insulin-like growth factor binding protein 4	16010	1.033576662	https://www.ncbi.nlm.nih.gov/gene/?term=16010
Igfbp5	Igfbp5	insulin-like growth factor binding protein 5	16011	-3.078230289	https://www.ncbi.nlm.nih.gov/gene/?term=16011
Igip	Igip	IgA inducing protein	109169	-0.633326605	https://www.ncbi.nlm.nih.gov/gene/?term=109169
Igsf3	Igsf3	immunoglobulin superfamily, member 3	78908	0.61643624	https://www.ncbi.nlm.nih.gov/gene/?term=78908
Igsf5	Igsf5	immunoglobulin superfamily, member 5	72058	-1.911930934	https://www.ncbi.nlm.nih.gov/gene/?term=72058
Igsf6	Igsf6	immunoglobulin superfamily, member 6	80719	3.055982997	https://www.ncbi.nlm.nih.gov/gene/?term=80719
Igsf9	Igsf9	immunoglobulin superfamily, member 9	93842	-0.85812503	https://www.ncbi.nlm.nih.gov/gene/?term=93842
Ihh	Ihh	Indian hedgehog	16147	-2.775755906	https://www.ncbi.nlm.nih.gov/gene/?term=16147
Ikbkb	Ikbkb	inhibitor of kappaB kinase beta	16150	-0.599405588	https://www.ncbi.nlm.nih.gov/gene/?term=16150
Ikbke	Ikbke	inhibitor of kappaB kinase epsilon	56489	0.625748116	https://www.ncbi.nlm.nih.gov/gene/?term=56489
Il17rd	Il17rd	interleukin 17 receptor D	171463	-1.281706473	https://www.ncbi.nlm.nih.gov/gene/?term=171463
Il18	Il18	interleukin 18	16173	-3.056062493	https://www.ncbi.nlm.nih.gov/gene/?term=16173
Il1a	Il1a	interleukin 1 alpha	16175	3.496669382	https://www.ncbi.nlm.nih.gov/gene/?term=16175
Il1b	Il1b	interleukin 1 beta	16176	2.351160395	https://www.ncbi.nlm.nih.gov/gene/?term=16176
Il1r1	Il1r1	interleukin 1 receptor, type I	16177	0.614430145	https://www.ncbi.nlm.nih.gov/gene/?term=16177
Il1r2	Il1r2	interleukin 1 receptor, type II	16178	5.303426791	https://www.ncbi.nlm.nih.gov/gene/?term=16178
Il1rap	Il1rap	interleukin 1 receptor accessory protein	16180	1.223220605	https://www.ncbi.nlm.nih.gov/gene/?term=16180
Il1rl2	Il1rl2	interleukin 1 receptor-like 2	107527	1.671810663	https://www.ncbi.nlm.nih.gov/gene/?term=107527
Il1rn	Il1rn	interleukin 1 receptor antagonist	16181	2.146435999	https://www.ncbi.nlm.nih.gov/gene/?term=16181
Il2rg	Il2rg	interleukin 2 receptor, gamma chain	16186	1.09131379	https://www.ncbi.nlm.nih.gov/gene/?term=16186
Il33	Il33	interleukin 33	77125	-0.916440796	https://www.ncbi.nlm.nih.gov/gene/?term=77125
Il3ra	Il3ra	interleukin 3 receptor, alpha chain	16188	0.808264313	https://www.ncbi.nlm.nih.gov/gene/?term=16188
Il4ra	Il4ra	interleukin 4 receptor, alpha	16190	-0.54159711	https://www.ncbi.nlm.nih.gov/gene/?term=16190
Il6st	Il6st	interleukin 6 signal transducer	16195	-0.64993912	https://www.ncbi.nlm.nih.gov/gene/?term=16195
Ildr1	Ildr1	immunoglobulin-like domain containing receptor 1	106347	1.074902558	https://www.ncbi.nlm.nih.gov/gene/?term=106347
Ilf2	Ilf2	interleukin enhancer binding factor 2	67781	-0.583285923	https://www.ncbi.nlm.nih.gov/gene/?term=67781
Ilf3	Ilf3	interleukin enhancer binding factor 3	16201	-0.527142845	https://www.ncbi.nlm.nih.gov/gene/?term=16201
Ilkap	Ilkap	integrin-linked kinase-associated serine/threonine phosphatase 2C	67444	-0.938062897	https://www.ncbi.nlm.nih.gov/gene/?term=67444
Ilrun	Ilrun	inflammation and lipid regulator with UBA-like and NBR1-like domains	224647	-0.642463859	https://www.ncbi.nlm.nih.gov/gene/?term=224647
Ilvbl	Ilvbl	ilvB (bacterial acetolactate synthase)-like	216136	-0.779551317	https://www.ncbi.nlm.nih.gov/gene/?term=216136
Immt	Immt	inner membrane protein, mitochondrial	76614	-1.037814473	https://www.ncbi.nlm.nih.gov/gene/?term=76614
Imp3	Imp3	IMP3, U3 small nucleolar ribonucleoprotein	102462	-0.519884035	https://www.ncbi.nlm.nih.gov/gene/?term=102462
Impa1	Impa1	inositol (myo)-1(or 4)-monophosphatase 1	55980	-0.508444528	https://www.ncbi.nlm.nih.gov/gene/?term=55980
Impdh1	Impdh1	inosine monophosphate dehydrogenase 1	23917	-0.570794979	https://www.ncbi.nlm.nih.gov/gene/?term=23917
Inava	Inava	innate immunity activator	67313	-1.233836765	https://www.ncbi.nlm.nih.gov/gene/?term=67313
Incenp	Incenp	inner centromere protein	16319	0.718178069	https://www.ncbi.nlm.nih.gov/gene/?term=16319
Ing4	Ing4	inhibitor of growth family, member 4	28019	-0.677781868	https://www.ncbi.nlm.nih.gov/gene/?term=28019
Ing5	Ing5	inhibitor of growth family, member 5	66262	-1.099739646	https://www.ncbi.nlm.nih.gov/gene/?term=66262
Inhbb	Inhbb	inhibin beta-B	16324	-0.871934267	https://www.ncbi.nlm.nih.gov/gene/?term=16324
Inka2	Inka2	inka box actin regulator 2	109050	0.642883189	https://www.ncbi.nlm.nih.gov/gene/?term=109050
Inmt	Inmt	indolethylamine N-methyltransferase	21743	-1.160149578	https://www.ncbi.nlm.nih.gov/gene/?term=21743
Ino80	Ino80	INO80 complex subunit	68142	-0.686379416	https://www.ncbi.nlm.nih.gov/gene/?term=68142
Ino80b	Ino80b	INO80 complex subunit B	70020	-0.929424571	https://www.ncbi.nlm.nih.gov/gene/?term=70020
Ino80d	Ino80d	INO80 complex subunit D	227195	-0.721635354	https://www.ncbi.nlm.nih.gov/gene/?term=227195
Inpp5a	Inpp5a	inositol polyphosphate-5-phosphatase A	212111	-0.575223651	https://www.ncbi.nlm.nih.gov/gene/?term=212111
Inpp5d	Inpp5d	inositol polyphosphate-5-phosphatase D	16331	1.161097143	https://www.ncbi.nlm.nih.gov/gene/?term=16331
Inpp5f	Inpp5f	inositol polyphosphate-5-phosphatase F	101490	-0.597407031	https://www.ncbi.nlm.nih.gov/gene/?term=101490
Inpp5k	Inpp5k	inositol polyphosphate 5-phosphatase K	19062	-0.630591638	https://www.ncbi.nlm.nih.gov/gene/?term=19062
Inppl1	Inppl1	inositol polyphosphate phosphatase-like 1	16332	-0.892613981	https://www.ncbi.nlm.nih.gov/gene/?term=16332
Insig2	Insig2	insulin induced gene 2	72999	-0.597523161	https://www.ncbi.nlm.nih.gov/gene/?term=72999
Insl6	Insl6	insulin-like 6	27356	2.39830204	https://www.ncbi.nlm.nih.gov/gene/?term=27356
Insr	Insr	insulin receptor	16337	-0.838005061	https://www.ncbi.nlm.nih.gov/gene/?term=16337
Ints10	Ints10	integrator complex subunit 10	70885	-0.6270073	https://www.ncbi.nlm.nih.gov/gene/?term=70885
Ints12	Ints12	integrator complex subunit 12	71793	-0.880966472	https://www.ncbi.nlm.nih.gov/gene/?term=71793
Ints3	Ints3	integrator complex subunit 3	229543	-0.517272822	https://www.ncbi.nlm.nih.gov/gene/?term=229543
Ints6	Ints6	integrator complex subunit 6	18130	-0.792828922	https://www.ncbi.nlm.nih.gov/gene/?term=18130
Ints6l	Ints6l	integrator complex subunit 6 like	236790	-1.249548526	https://www.ncbi.nlm.nih.gov/gene/?term=236790
Invs	Invs	inversin	16348	-1.872382625	https://www.ncbi.nlm.nih.gov/gene/?term=16348
Ip6k2	Ip6k2	inositol hexaphosphate kinase 2	76500	-1.104287855	https://www.ncbi.nlm.nih.gov/gene/?term=76500
Ipo13	Ipo13	importin 13	230673	-0.755391363	https://www.ncbi.nlm.nih.gov/gene/?term=230673
Ipo8	Ipo8	importin 8	320727	-0.879837455	https://www.ncbi.nlm.nih.gov/gene/?term=320727
Ippk	Ippk	inositol 1,3,4,5,6-pentakisphosphate 2-kinase	75678	-1.612250659	https://www.ncbi.nlm.nih.gov/gene/?term=75678
Iqcc	Iqcc	IQ motif containing C	230767	-1.131562399	https://www.ncbi.nlm.nih.gov/gene/?term=230767
Iqce	Iqce	IQ motif containing E	74239	-1.085439836	https://www.ncbi.nlm.nih.gov/gene/?term=74239
Iqgap2	Iqgap2	IQ motif containing GTPase activating protein 2	544963	-1.846320329	https://www.ncbi.nlm.nih.gov/gene/?term=544963
Iqsec2	Iqsec2	IQ motif and Sec7 domain 2	245666	-0.571926061	https://www.ncbi.nlm.nih.gov/gene/?term=245666
Irak2	Irak2	interleukin-1 receptor-associated kinase 2	108960	-0.507314596	https://www.ncbi.nlm.nih.gov/gene/?term=108960
Irak3	Irak3	interleukin-1 receptor-associated kinase 3	73914	0.522324265	https://www.ncbi.nlm.nih.gov/gene/?term=73914
Irf1	Irf1	interferon regulatory factor 1	16362	1.429358286	https://www.ncbi.nlm.nih.gov/gene/?term=16362
Irf2bp1	Irf2bp1	interferon regulatory factor 2 binding protein 1	272359	-0.892794759	https://www.ncbi.nlm.nih.gov/gene/?term=272359
Irf2bpl	Irf2bpl	interferon regulatory factor 2 binding protein-like	238330	-0.531245905	https://www.ncbi.nlm.nih.gov/gene/?term=238330
Irf5	Irf5	interferon regulatory factor 5	27056	1.709017003	https://www.ncbi.nlm.nih.gov/gene/?term=27056
Irf7	Irf7	interferon regulatory factor 7	54123	1.174227049	https://www.ncbi.nlm.nih.gov/gene/?term=54123
Irgm1	Irgm1	immunity-related GTPase family M member 1	15944	-0.698421634	https://www.ncbi.nlm.nih.gov/gene/?term=15944
Irgm2	Irgm2	immunity-related GTPase family M member 2	54396	-0.682631129	https://www.ncbi.nlm.nih.gov/gene/?term=54396
Irx2	Irx2	Iroquois homeobox 2	16372	-1.269657151	https://www.ncbi.nlm.nih.gov/gene/?term=16372
Irx5	Irx5	Iroquois homeobox 5	54352	-0.978770625	https://www.ncbi.nlm.nih.gov/gene/?term=54352
Isg20	Isg20	interferon-stimulated protein	57444	-0.875432077	https://www.ncbi.nlm.nih.gov/gene/?term=57444
Islr	Islr	immunoglobulin superfamily containing leucine-rich repeat	26968	-1.37833395	https://www.ncbi.nlm.nih.gov/gene/?term=26968
Isoc2a	Isoc2a	isochorismatase domain containing 2a	664994	-1.402911972	https://www.ncbi.nlm.nih.gov/gene/?term=664994
Isoc2b	Isoc2b	isochorismatase domain containing 2b	67441	-0.752104987	https://www.ncbi.nlm.nih.gov/gene/?term=67441
Itfg2	Itfg2	integrin alpha FG-GAP repeat containing 2	101142	-0.943387747	https://www.ncbi.nlm.nih.gov/gene/?term=101142
Itga3	Itga3	integrin alpha 3	16400	-1.156847339	https://www.ncbi.nlm.nih.gov/gene/?term=16400
Itga5	Itga5	integrin alpha 5 (fibronectin receptor alpha)	16402	1.560044869	https://www.ncbi.nlm.nih.gov/gene/?term=16402
Itga7	Itga7	integrin alpha 7	16404	-1.537733771	https://www.ncbi.nlm.nih.gov/gene/?term=16404
Itgam	Itgam	integrin alpha M	16409	3.250231486	https://www.ncbi.nlm.nih.gov/gene/?term=16409
Itgax	Itgax	integrin alpha X	16411	2.825625474	https://www.ncbi.nlm.nih.gov/gene/?term=16411
Itgb1	Itgb1	integrin beta 1 (fibronectin receptor beta)	16412	-0.530890224	https://www.ncbi.nlm.nih.gov/gene/?term=16412
Itgb2	Itgb2	integrin beta 2	16414	2.936705264	https://www.ncbi.nlm.nih.gov/gene/?term=16414
Itgb3bp	Itgb3bp	integrin beta 3 binding protein (beta3-endonexin)	67733	-0.617637428	https://www.ncbi.nlm.nih.gov/gene/?term=67733
Itgb4	Itgb4	integrin beta 4	192897	-0.888195684	https://www.ncbi.nlm.nih.gov/gene/?term=192897
Itgb5	Itgb5	integrin beta 5	16419	-0.520474284	https://www.ncbi.nlm.nih.gov/gene/?term=16419
Itgb6	Itgb6	integrin beta 6	16420	-1.786979726	https://www.ncbi.nlm.nih.gov/gene/?term=16420
Itgb8	Itgb8	integrin beta 8	320910	1.572632221	https://www.ncbi.nlm.nih.gov/gene/?term=320910
Itgbl1	Itgbl1	integrin, beta-like 1	223272	-1.888964666	https://www.ncbi.nlm.nih.gov/gene/?term=223272
Itih2	Itih2	inter-alpha trypsin inhibitor, heavy chain 2	16425	-3.280741097	https://www.ncbi.nlm.nih.gov/gene/?term=16425
Itih4	Itih4	inter alpha-trypsin inhibitor, heavy chain 4	16427	1.766734479	https://www.ncbi.nlm.nih.gov/gene/?term=16427
Itm2c	Itm2c	integral membrane protein 2C	64294	-0.812899988	https://www.ncbi.nlm.nih.gov/gene/?term=64294
Itpk1	Itpk1	inositol 1,3,4-triphosphate 5/6 kinase	217837	-0.639501932	https://www.ncbi.nlm.nih.gov/gene/?term=217837
Itpkb	Itpkb	inositol 1,4,5-trisphosphate 3-kinase B	320404	0.833346596	https://www.ncbi.nlm.nih.gov/gene/?term=320404
Itpr3	Itpr3	inositol 1,4,5-triphosphate receptor 3	16440	-0.866946979	https://www.ncbi.nlm.nih.gov/gene/?term=16440
Itprid1	Itprid1	ITPR interacting domain containing 1	232016	-1.952519733	https://www.ncbi.nlm.nih.gov/gene/?term=232016
Itprid2	Itprid2	ITPR interacting domain containing 2	70599	-1.647668826	https://www.ncbi.nlm.nih.gov/gene/?term=70599
Itprip	Itprip	inositol 1,4,5-triphosphate receptor interacting protein	414801	1.004302047	https://www.ncbi.nlm.nih.gov/gene/?term=414801
Itpripl2	Itpripl2	inositol 1,4,5-triphosphate receptor interacting protein-like 2	319622	-0.935229745	https://www.ncbi.nlm.nih.gov/gene/?term=319622
Itsn1	Itsn1	intersectin 1 (SH3 domain protein 1A)	16443	-0.749023127	https://www.ncbi.nlm.nih.gov/gene/?term=16443
Ivd	Ivd	isovaleryl coenzyme A dehydrogenase	56357	-0.658316633	https://www.ncbi.nlm.nih.gov/gene/?term=56357
Ivns1abp	Ivns1abp	influenza virus NS1A binding protein	117198	-0.683590829	https://www.ncbi.nlm.nih.gov/gene/?term=117198
Iyd	Iyd	iodotyrosine deiodinase	70337	-2.57197061	https://www.ncbi.nlm.nih.gov/gene/?term=70337
Izumo4	Izumo4	IZUMO family member 4	71564	-1.796529962	https://www.ncbi.nlm.nih.gov/gene/?term=71564
Jade1	Jade1	jade family PHD finger 1	269424	-1.307064767	https://www.ncbi.nlm.nih.gov/gene/?term=269424
Jag2	Jag2	jagged 2	16450	1.451964924	https://www.ncbi.nlm.nih.gov/gene/?term=16450
Jak2	Jak2	Janus kinase 2	16452	-0.812677485	https://www.ncbi.nlm.nih.gov/gene/?term=16452
Jam2	Jam2	junction adhesion molecule 2	67374	-0.562147156	https://www.ncbi.nlm.nih.gov/gene/?term=67374
Jdp2	Jdp2	Jun dimerization protein 2	81703	1.854621458	https://www.ncbi.nlm.nih.gov/gene/?term=81703
Jmjd8	Jmjd8	jumonji domain containing 8	72106	-1.058673078	https://www.ncbi.nlm.nih.gov/gene/?term=72106
Jph1	Jph1	junctophilin 1	57339	-1.077645875	https://www.ncbi.nlm.nih.gov/gene/?term=57339
Jrkl	Jrkl	Jrk-like	77532	-0.512896595	https://www.ncbi.nlm.nih.gov/gene/?term=77532
Jup	Jup	junction plakoglobin	16480	1.292714241	https://www.ncbi.nlm.nih.gov/gene/?term=16480
Kank1	Kank1	KN motif and ankyrin repeat domains 1	107351	2.396361015	https://www.ncbi.nlm.nih.gov/gene/?term=107351
Kank4	Kank4	KN motif and ankyrin repeat domains 4	242553	-3.563733125	https://www.ncbi.nlm.nih.gov/gene/?term=242553
Kansl1	Kansl1	KAT8 regulatory NSL complex subunit 1	76719	-0.965156558	https://www.ncbi.nlm.nih.gov/gene/?term=76719
Kansl1l	Kansl1l	KAT8 regulatory NSL complex subunit 1-like	68691	-1.382987272	https://www.ncbi.nlm.nih.gov/gene/?term=68691
[truncated: 2,709 more rows]
