# Supplementary material for: TMPRSS11B promotes an acidified microenvironment and immune suppression in squamous lung cancer
Source: EMBO Rep. 2025 Nov 10;26(24):6346–79. doi: 10.1038/s44319-025-00631-1 (PMC12714794; doi:10.1038/s44319-025-00631-1)
Supplement: Supplementary file 17 — Figure EV5 Source Data [file 44319_2025_631_MOESM17_ESM.zip › Figure EV5/EV5A/GSEA T11b high LUSC vs LUAD/Project_wg_result1731453835/interestingID_unmappedList_wg_result1731453835.txt]

0610010F05Rik
1-Mar
1110032A03Rik
1110051M20Rik
1700037H04Rik
1700066B19Rik
1700094D03Rik
2010300C02Rik
2210016F16Rik
2210407C18Rik
2310009A05Rik
2610002M06Rik
3830406C13Rik
4833423E24Rik
4930404N11Rik
4932438A13Rik
4933408B17Rik
5-Mar
5-Sep
5330417C22Rik
6-Mar
9-Mar
9130204L05Rik
9930104L06Rik
AI413582
Acpp
Adprhl2
Apopt1
Atp5k
Atp5o
B230118H07Rik
BC017158
BC024978
BC029722
BC052040
Casc4
Ccdc58
Ccdc84
Cd3eap
Chil1
D10Wsu102e
D11Wsu47e
Ddit3.1
Ddx58
E130309D02Rik
E330009J07Rik
E430018J23Rik
Ero1lb
Fam102b
Fam122a
Fam129b
Fam160a2
Fam160b2
Fam172a
Fam25c
Fam45a
Fam49b
Fam57a
Fopnl
Fyb
Gba
Gm13420
Gm17349
Gm49336
Gm4951
Gm9573
Grasp
H1fx
H2-Ke6
H2afj
H2afz
Hars
Hist1h1a
Hist1h1b
Hist1h2ag
Hist1h2bb
Hist1h2bc
Hist1h2bj
Hist1h2bk
Hist1h3b
Hist1h3c
Hist1h3d
Hist2h2bb
Hprt
Hspb11
Hypm
Iars
Ick
Il1f9
Impad1
Map11
Mettl7b
Nupr1l
Oit1
Pakap.1
Ptp4a1.1
Pycrl
Rnf219
Slc9a3r1
Slc9a3r2
Smim4
Tars
Tmem191c
Tmem246
Tmem8
Tprg
Tsta3
Vars
Wars
Wdr34
Wdr92
Yars
Zadh2
