# Supplementary material for: TMPRSS11B promotes an acidified microenvironment and immune suppression in squamous lung cancer
Source: EMBO Rep. 2025 Nov 10;26(24):6346–79. doi: 10.1038/s44319-025-00631-1 (PMC12714794; doi:10.1038/s44319-025-00631-1)
Supplement: Supplementary file 17 — Figure EV5 Source Data [file 44319_2025_631_MOESM17_ESM.zip › Figure EV5/EV5A/GSEA T11b high LUSC vs LUAD/Project_wg_result1731453835/Project_wg_result1731453835_GSEA.rnk]

100034251	2.3366845
100036521	-1.281706473
100037258	-1.1808958
100038347	-2.146535212
100038947	1.407191303
100039781	-1.642786935
100040049	-2.399771857
100040482	-0.517697581
100040608	-0.822552163
100041194	0.947007708
100043133	-0.952519733
100043597	-0.629641559
100044509	-1.642179612
100121	-1.041791451
100125263	2.297373131
100163	-0.517052225
100177	-1.220715844
100198	0.551015169
100201	1.540228614
100317	-1.46360055
100340	1.636127261
100342	0.950146277
100383	-0.645458346
100465	-0.70496448
100494	0.742942309
100502766	1.050586178
100502841	-0.522744381
100502950	-1.890231828
100503572	-0.723172098
100503605	-1.608314717
100503659	-1.462991689
100503884	-1.386682831
100504309	-1.024795634
100504663	-1.00132591
100683	-0.803016545
100710	-0.668066343
100727	-2.666341663
100732	-0.518616495
100737	-1.573635753
100756	-0.852173055
100764	-0.988339334
100910	-0.777811551
100986	-0.835192991
101142	-0.943387747
101187	-0.715075795
101240	1.055115837
101314	-0.512202825
101358	-0.663045774
101401	-1.178895668
101437	-0.530766876
101471	-0.621614042
101488143	-1.1808958
101489	-0.890620428
101490	-0.597407031
101497	-0.911439249
101502	-0.643563935
101513	-0.83247035
101543	-2.084642559
101568	-0.695254355
101592	-0.717736123
101602	-1.492312263
101685	-0.827025639
101700	-1.153601648
101706	-0.706668338
101739	-0.606808646
101772	-2.03097664
101985	-0.563108041
101994	-0.761680515
102032	-0.794790028
102058	-0.890714448
102060	-0.849904666
102093	-0.740090003
102098	0.68364814
102103	-1.771972987
102141	0.885918434
102162	-0.830466378
102247	1.171071274
102339	-0.653278088
102436	-0.674916398
102462	-0.519884035
102502	-0.563270589
102545	-0.691753095
102580	-0.745342681
102595	2.111889044
102632	-0.558249372
102635385	-1.78008663
102644	-1.705958642
102657	0.598917408
102680	0.949538954
102693	-1.877553914
102791	-1.450659463
102857	0.611303628
102941	-2.05997794
103140	-0.675208412
103199	-0.751816342
103213	-0.599450742
103236	-0.638688366
103266	-1.061437419
103537	-1.517256053
103677	-1.442564111
103694	-0.939429733
103710	1.349196387
103711	-0.994657105
103724	0.706301452
103743	-2.187085066
103836	-0.687890966
103841	-0.554139577
104009	-1.21703056
104027	-1.179687096
104086	2.355970198
104156	0.74274657
104158	-0.987399773
104174	-1.445782399
104175	-0.791872545
104183	4.093350134
104184	1.251903207
104346	-0.734609941
104401	-0.659551817
104445	-1.154733617
104479	-0.961797546
104662	-0.647011521
104681	1.356771537
104718	0.738642172
104721	-0.874823075
104776	-1.569852253
104886	-1.415639852
104923	-1.19172364
105005	2.305292794
105014	-0.648839605
105193	-1.394756953
105203	-0.86127067
105239	-0.699990444
105246	-0.631052342
105278	1.076922472
105348	-1.758454401
105351	-0.616838483
105352	2.371433198
105387	-2.290947715
105428	-0.82335918
105446	-0.51511442
105522	-1.067399418
105653	4.281169406
105663	-1.505283411
105670	0.523531508
105675	-1.472144896
105722	-1.546760047
105727	-1.623194644
105785	-1.317626048
105844	-0.822861356
105847	-0.55807536
105853	0.638945222
105855	1.707615276
105886298	-0.672784074
106021	-0.522317906
106039	-0.616323109
106052	-0.700837469
106073	0.62590096
106298	-0.505039279
106347	1.074902558
106512	1.854119389
106564	-1.479998115
106565	2.425854731
106572	1.265436138
106581	-1.513014844
106583	-0.59200314
106585	-1.094247842
106628	-0.846320329
106633	-0.661288435
106639	-1.38387996
106707	-0.813153465
106766	0.763820735
106821	-0.815762862
106840	-0.699555612
106869	-1.180978982
106878	1.419149006
106931	2.626167443
106947	-0.792195115
106957	1.122247163
107047	-0.565419502
107094	0.92671452
107173	-0.812599711
107197	-0.913920919
107221	-3.536364876
107227	-1.094896682
107272	0.701961509
107321	1.463462336
107328	-0.690201127
107338	-0.64308532
107351	2.396361015
107358	-1.042927373
107368	-0.701341684
107373	1.540191472
107435	-0.697456943
107449	-1.594341111
107515	-0.976614157
107527	1.671810663
107566	-0.531684726
107568	-1.087328428
107569	-1.025679716
107581	-0.740090003
107586	-1.972636779
107723	-1.199957283
107747	-0.755466898
107771	-2.018051118
107829	-0.751992946
107939	-0.805181634
107975	-0.523735119
107986	-0.906861871
107999	-0.529846664
108037	0.772373029
108058	-0.634546938
108062	-0.530544461
108086	-0.627739521
108099	-0.76039015
108101	2.642165916
108112	-0.91997737
108168395	-0.63699651
108645	-0.718015921
108652	-1.060554227
108654	-0.581373802
108655	-1.350441372
108670	-0.575466418
108755	-0.674433811
108767	-0.623650546
108800	0.693453398
108837	-1.032941619
108841	-0.780265925
108853	-0.793852909
108907	0.752062688
108934	-0.68089672
108946	-0.613343157
108960	-0.507314596
109019	0.540372545
109050	0.642883189
109079	-0.546760047
109082	-0.501918372
109108	-0.755753119
109113	-1.370340065
109115	-0.565511221
109129	-0.740945643
109135	-1.316266169
109136	-0.864698858
109151	-1.300038296
109154	-0.955895013
109169	-0.633326605
109181	-0.578680348
109218	-1.465975548
109232	-0.53467066
109275	-0.980176075
109294	-0.950428732
109323	-1.06871275
109331	-0.589791887
109346	-0.773675027
109552	-1.091584108
109620	1.954778965
109648	3.691024152
109672	-0.625020444
109711	-1.132159265
109754	-0.57927286
109785	-1.282960083
109815	-0.751874477
109900	-0.987620421
109901	-1.888445804
109910	-0.506118062
110006	1.435266756
110074	0.588569106
110078	-1.997432595
110094	-0.746784655
110095	1.672754236
110119	-1.96575556
110147	-0.704633678
110173	-1.226924331
110198	-1.413184972
110213	-0.655456779
110257	-1.949226787
110265	-0.766647064
110308	4.353255479
110351	-1.101091424
110355	0.54666025
110380	-0.619691569
110391	-0.62680123
110446	-0.680734263
110454	2.197474789
110557	0.649984552
110593	-0.982586019
110596	-1.424424504
110606	-0.659724295
110611	-0.547967583
110750	-1.137316564
110789	-0.608376904
110809	-0.533387611
110821	-0.75755818
110895	-2.134400653
110948	-1.256408612
110959	0.624082408
111173	-0.637325763
112403	-0.796689561
112405	0.546784119
112407	0.622624761
11303	2.80945034
11305	-0.528319464
11306	-0.631246961
11307	2.461108196
11350	-0.535765265
11352	0.988042028
11363	-0.640628419
11364	-1.163998951
113868	-0.501347926
11409	-0.726841663
114128	-0.69731038
114249	-1.128720059
11428	-0.757052991
114301	-1.993535472
11432	-0.683513371
11433	1.365546436
114479	-2.415163164
114654	-1.927620431
114664	-1.233247324
114713	-0.995282968
114716	-0.617501638
114741	-0.525504995
11477	-0.538198033
11480	-0.564848675
11484	-2.195624863
11486	2.822706437
114863	-0.80273106
11487	-0.6270334
114874	1.411886314
114886	-0.956744318
114893	-0.59307524
11492	0.719905609
11498	-1.115781004
11501	3.205341791
11512	-1.614048177
11513	0.610886625
11515	-0.866427902
11519	-1.69876314
11520	1.431229166
11522	-2.614014358
11529	-1.608515219
11532	-0.911230628
11534	0.720418413
11538	-1.140676346
11539	-1.569141741
11546	-0.89923186
11567	-1.173485072
11593	-1.189006984
11596	1.263888846
11603	-0.684805876
11605	1.491676135
11610	-1.034868182
11630	1.490714659
11640	-0.874460809
11651	-0.528927346
11652	-0.52513417
11658	-1.495877728
11669	-0.703842867
11670	-0.901433793
116701	-0.769969443
11671	-1.239270207
11676	-0.725923598
11686	5.654810581
11687	1.44438082
11690	1.445029988
116905	-0.883795034
116914	-0.919901461
11702	-0.67912512
117146	-0.593606729
117160	-0.730843111
117171	-0.529675455
117198	-0.683590829
117229	-2.880267661
11744	-1.09919225
11746	-0.50879664
11749	0.567860209
11750	-0.629340947
11752	0.734600378
117591	0.9842945
117592	-0.846320329
11764	-0.643198824
11766	-0.988924724
11767	-1.304780108
11770	0.746590925
11772	0.767233973
11773	-0.501620926
11778	-0.659321814
11781	-0.544291791
11789	-1.040573149
11796	0.942491254
11797	-0.583285923
11803	2.028148789
11804	-0.996830207
11810	1.157143527
11812	1.738642172
11816	1.47511747
11819	-1.395523066
11820	-0.527603274
11821	-0.598054523
11828	3.723237479
11829	-2.71885942
11830	-2.063669912
11834	-0.631883796
11838	3.568227041
11839	-1.936502383
118445	-0.714324783
118453	-1.110660932
11846	6.570444218
11857	1.048451337
11863	-0.663788549
11876	-1.164060627
11886	-0.97241215
11891	0.917246019
11907	-0.689718001
11910	1.106373956
11927	0.651357753
11928	-0.916260569
11931	-1.458484189
11933	1.027599923
11973	0.790132487
11974	0.714465296
11979	-3.086962123
11980	-1.55492977
11981	-1.268412586
11987	-0.624480558
11990	-0.923396552
11991	-0.694231465
11992	-0.527552575
12010	0.875714406
12015	-1.663145134
12017	-1.164938003
12018	0.590136154
12023	3.42400657
12035	-2.061152759
12036	-1.547195183
12038	-1.680488082
12039	-0.801709442
12041	-0.51028849
12043	-1.238637752
12045	1.876145696
12054	-0.581029949
12075	-0.614565089
12091	-1.493598035
12111	-0.583589297
12121	-1.703766299
12142	3.558434197
12153	0.75716226
12156	-1.322348458
12159	-1.191648856
12160	-1.405323602
12166	-1.179744062
12169	1.654373255
12182	1.866798523
12183	-1.396154606
12211	-0.575331692
12215	-0.782971512
12224	-1.892710137
12227	-1.268935235
12234	-0.929550002
12259	0.990119546
12260	1.180113079
12262	0.902140904
12265	0.56072438
12266	1.501983182
12267	2.530904569
12269	-1.243546552
12273	2.01937858
12282	-1.007909471
12295	-2.793259085
12297	-1.255179253
12304	-0.624461251
12309	0.873476509
12313	-0.607346489
12315	-0.737179836
12319	-1.88346555
12328	-0.729744752
12332	1.263495795
12337	-0.919112669
12349	-0.500426391
12359	0.988909282
12361	-0.61295679
12362	0.648928051
12364	0.663591467
12366	-0.977908211
12367	-0.514436515
12368	-0.917403427
12380	0.798813322
12390	-0.574014734
12396	-0.51052958
12399	0.75900997
12408	-1.034805313
12412	-0.540994201
12428	1.243382474
12443	-1.44329227
12444	-2.265236043
12452	0.858936406
12453	-0.563013528
12457	-0.665080014
12460	-0.769152468
12484	-1.890692063
12488	-0.889499547
12489	1.817812385
12490	-0.597292781
12491	2.567214719
12492	-0.817456719
12493	2.323604673
12495	0.847576544
12496	-0.505860951
12497	-1.500823763
12505	1.975934053
12508	2.270655793
12514	2.764367874
12521	-1.004255752
12523	2.935788642
12530	-1.254785174
12534	0.842477983
12537	-0.580426269
12549	0.642595485
12550	-1.715507911
12552	-1.170712464
12554	-2.165155
12560	2.731884806
12563	-3.096193487
12571	0.648371984
12575	0.807700483
12578	-0.661955809
12579	2.248220807
12593	-0.740278691
12608	1.620418021
12609	-0.57832394
12614	-1.188949332
12615	1.192992595
12628	0.57797874
12630	-2.192095166
12633	0.692666743
12651	-0.796590471
12660	-0.686908554
12662	-0.786019818
12675	-1.214360348
12684	-2.02357984
12695	-1.302869439
12696	-0.884449458
12702	-0.656552012
12709	1.769015821
12721	1.340380385
12722	1.539333364
12724	-1.780840915
12725	-0.563347076
12728	-0.550864445
12737	4.477227862
12738	0.665268986
12740	0.911370157
12741	0.758270979
12747	-0.590422104
12751	0.507218766
12759	-2.815666889
12764	-0.611570267
12778	-1.397445325
12795	1.720830896
12799	-1.471280897
12808	-1.814737684
12819	-1.025579641
12821	2.991578469
12825	0.618703008
12826	0.68209277
12830	-1.679670459
12832	0.573228499
12835	-0.656659109
12837	-1.546760047
12848	-0.573370454
12850	-0.911171473
12856	-1.101261444
12876	4.024044391
12894	-0.658105023
12896	-0.759408149
12905	-0.692910414
12909	-0.537753306
12912	-0.572559516
12914	-0.61381079
12927	-0.976200611
12945	-0.721040198
12953	-0.744264325
12955	0.868702713
12972	-0.971530576
12978	0.941629194
12982	2.107875982
12983	2.76560922
12986	3.373124809
13006	-0.655272036
13008	-1.793852909
13014	1.229406997
13018	-0.636946056
13030	2.138987498
13032	0.906817391
13033	2.219188744
13034	-2.564991163
13038	3.615575696
13039	4.064238167
13040	2.317308219
13043	-0.961419597
13046	-0.821912254
13052	-1.803448521
13058	2.804731362
13110	-0.947549804
13113	-1.162954124
13120	-2.34369043
13132	0.623164955
13134	1.300833365
13136	-2.365694488
13138	-0.681553342
13139	0.667418675
13143	1.218251673
13144	-0.538984758
13170	-0.892279259
13171	-1.467518979
13179	-1.196368488
13180	-1.919335126
13185	-0.865056891
13191	-0.819652378
13195	-3.065027703
13198	0.615785424
13202	-0.787692599
13214	4.489413566
13358	-1.22787862
13383	-0.623238777
13401	-0.556462135
13405	-2.717663346
13418	-1.041871138
13423	0.719946078
13430	-1.013132108
13435	0.700674322
13445	-0.725154639
13448	-0.678443156
13480	-0.858536278
13498	-0.649837116
13506	2.358973285
13511	-1.358456516
13512	5.300621355
13518	1.595750129
13521	-0.784279582
13543	-0.794144864
13548	-0.53265985
13549	-1.127733264
13601	5.794078418
13618	-1.516171727
13626	-0.50660292
13631	-1.084053296
13640	-1.072849513
13653	-0.766467021
13660	1.117914452
13661	1.007205665
13663	-0.659521509
13667	-0.799644867
13680	-1.019872147
13682	-0.658771697
13685	0.691242253
13688	-0.593933167
13709	-0.94994296
13710	0.60872035
13711	4.489282703
13717	-1.107353113
13723	1.487905125
13730	4.007334741
13732	1.364911647
13800	0.505981415
13803	-1.256702467
13808	-1.207317988
13809	1.396249975
13819	0.673200977
13821	-0.936432748
13824	-0.567689068
13830	1.041642985
13836	2.146719723
13838	1.007390229
13845	-0.681553342
13848	2.366673395
13850	-0.83785875
13866	-0.908571727
13867	-0.516074
13871	-0.888548564
13874	-2.540581472
13875	-0.757964454
13885	1.253475814
13897	-2.213102659
13929	-0.988127655
13992	-1.257595909
14012	0.585759655
14013	-1.502682607
14017	2.04797023
14027	3.173936416
14043	-0.857208645
140474	-2.138209597
140476	1.939782044
14048	-2.193220952
140481	0.6034017
140482	-0.617501638
140483	-1.158088557
140484	-0.999709962
14049	-0.69464301
140497	2.287727636
140546	-1.192448119
14055	-1.245357349
14057	-0.80580287
140580	-0.684569259
14062	-0.521279622
14063	-2.348820669
14066	-0.622193524
14067	-1.635238003
14068	2.187949573
140721	-1.120815733
14073	-1.909646264
140765	-1.148883099
140781	-2.244079837
140792	0.751353224
14081	-0.94130702
14082	-0.595176334
14083	-1.021325248
14084	-0.892236164
14085	1.236141831
140858	-0.704873028
140859	-0.695059172
14086	1.563963641
14088	-0.771218874
14104	0.606328204
14107	-0.718025662
14120	-0.759046507
14123	-0.770371476
14127	2.235119731
14130	2.177927217
14131	2.281479197
14132	-0.95015614
14148	0.548014465
14149	-0.817173983
14151	-0.622995633
14154	-0.598294589
14159	0.914964945
14164	-1.539893327
14173	-0.823077328
14182	-0.590099135
14183	1.185442234
14190	0.633672612
14194	-0.833557377
14199	-0.76243117
14200	-0.999737136
14218	0.637139969
14219	-1.142765376
14225	-0.894958563
14228	-0.940068817
14238	-0.621674752
14247	0.769574032
14251	-0.909173238
14260	-1.148883099
142682	-0.774790489
142688	-1.250916081
14272	-0.761816715
14281	-1.023225001
14287	-0.510616855
14302	-0.618909833
14319	2.129265072
14344	-2.318146737
14345	-1.269044021
14348	-2.212966344
14366	-0.93378317
14369	1.065142997
14375	-0.548934418
14381	0.803933632
14387	-0.569406334
14391	-0.562147156
14421	0.877893358
14423	-0.753760418
14425	-0.876209901
14426	-1.255374016
14430	-1.025428652
14451	2.312109034
14453	-1.493088114
14456	-0.700529826
14464	-2.833609277
14465	-2.250973346
14469	1.062430609
14536	-0.688779052
14537	-1.023793336
14555	-1.470061157
14571	-0.644815274
14583	-0.907423352
14590	-0.992432088
14594	1.162781878
14595	-1.243900067
14605	-0.61106329
14609	3.005772908
14612	0.582724029
14618	-0.866219886
14619	5.217421801
14621	1.068790774
14623	3.142364358
14635	-1.051225323
14651	-0.578907482
14667	0.881004308
14672	-0.889030424
14675	-2.8684141
14676	2.913475974
14677	1.653753274
14693	-0.673293985
14697	0.812015358
14710	2.234770541
14718	-0.938558277
14726	1.787613267
14733	1.166976494
14739	1.232181645
14744	1.497634072
14745	-2.097489127
14756	-0.97159755
14766	-1.298598656
14768	-1.261357828
14790	-0.515166014
14791	-0.617119518
14792	-1.131201437
14793	0.932059364
14797	-0.535881651
14815	-0.839433943
14824	1.328039947
14859	-0.909745709
14860	-0.509279867
14862	-1.409779144
14863	-1.760682174
14865	-1.29901037
14866	-0.927158606
14869	-0.520979772
14872	0.639106498
14873	1.70053597
14886	-0.622891803
14894	-1.208437514
14911	-0.805678344
14923	-0.730372948
14924	-0.894515041
14933	0.982493021
14936	-0.817751177
14950	-0.666572245
14961	0.894977686
14962	-1.128689526
14964	0.631755103
14969	0.680783366
14977	-0.613263761
14990	1.963515583
14991	-0.853973901
15000	0.812642753
15013	-1.592274706
15018	1.087649801
15064	-1.214641329
15107	-1.215275438
15108	-0.883370899
15162	1.004536232
15163	1.479554951
15184	-1.366431685
15185	-0.598392815
15199	1.298553301
15200	1.029351536
15204	-1.263638769
15212	1.742253426
15213	0.806328979
15220	-0.862683775
15247	-1.221441363
15251	0.856802948
15258	0.516249751
15260	-0.56282182
15277	1.617043578
15289	-0.838180984
15356	-0.721259456
15360	-2.434763398
15368	3.10246797
15369	-0.588932486
15370	-1.233009827
15375	-1.457495306
15376	-2.472203085
15377	-1.100561616
15378	-2.336789786
15381	-0.525111962
15387	-0.532830522
15439	1.735751964
15442	-1.548238976
15451	-2.329371429
15460	1.433139625
15461	0.981428867
15468	-1.197847309
15473	-1.856304417
15476	-2.427716214
15483	-0.543208484
15486	1.711369242
15488	-0.930242812
15490	1.548036239
15502	-0.622214289
15505	-0.524392234
15507	1.52986936
15511	2.034417979
15519	-0.575126216
15531	0.905402872
15568	-0.765183566
15893	-2.09930107
15894	0.586247095
15901	-0.840177457
15903	-1.055183602
15904	-1.23573202
15926	-0.893626044
15929	-0.718564782
15932	-0.5641771
15937	0.690874774
15939	1.186496245
15944	-0.698421634
15959	1.00346986
15976	0.513768761
15979	0.50860834
15982	1.048478696
16000	0.673916459
16008	1.667571583
16010	1.033576662
16011	-3.078230289
16147	-2.775755906
16149	0.856439574
16150	-0.599405588
16173	-3.056062493
16175	3.496669382
16176	2.351160395
16177	0.614430145
16178	5.303426791
16180	1.223220605
16181	2.146435999
16186	1.09131379
16188	0.808264313
16190	-0.54159711
16195	-0.64993912
16201	-0.527142845
16206	-0.849360783
16319	0.718178069
16324	-0.871934267
16328	-0.516498832
16331	1.161097143
16332	-0.892613981
16337	-0.838005061
16348	-1.872382625
16362	1.429358286
16372	-1.269657151
16400	-1.156847339
16402	1.560044869
16404	-1.537733771
16409	3.250231486
16411	2.825625474
16412	-0.530890224
16414	2.936705264
16419	-0.520474284
16420	-1.786979726
16425	-3.280741097
16427	1.766734479
16430	-0.659907205
16440	-0.866946979
16443	-0.749023127
16450	1.451964924
16452	-0.812677485
16470	-2.428695035
16480	1.292714241
16516	0.577750982
16518	0.672552982
16523	0.760015823
16525	-1.283861802
16527	-0.771218874
16534	-0.638327286
16535	-2.374474864
16543	0.576835903
16548	-1.787158256
16553	-0.983171197
16554	-1.002115001
16558	-0.856222187
16563	-0.665321692
16564	2.493838503
16573	-0.830428956
16579	-0.919782491
16581	-1.162895189
16582	0.610584027
16590	-2.572058667
16592	-0.778022321
16594	-0.527394722
16599	-0.5773312
16600	1.555465522
16649	-0.683314741
16650	-0.944167652
16653	-0.88089759
16656	-0.695698466
16658	2.103516877
16661	0.808247639
16663	7.531386741
16664	5.553138628
16665	-1.070832562
16666	6.108208362
16667	5.250461817
16669	-1.836501268
16682	2.879479884
16687	5.7091115629999996
16688	7.28502221
16691	-1.778268806
16765	0.535702113
16776	-0.896292455
16777	-0.573635753
16779	-1.179744062
16780	-1.997601894
16782	-1.136258309
16790	0.504385415
16792	-0.801455525
16801	-0.575937148
16819	2.162781878
16822	1.675906417
16852	1.684437951
16854	1.559150192
16855	-2.635356573
16858	4.762354528
16859	-1.046831421
16865	-0.532791117
16880	-1.101134228
16882	-0.874420864
16889	1.503686289
16911	-1.617492183
16913	0.589433148
16922	-1.767818355
16924	-1.096672831
16952	2.455256239
16956	3.043780609
16974	-0.911321596
16975	1.520462002
16985	0.62937496
16987	0.608127194
16997	-0.593554258
17002	2.249705173
17025	-0.664235896
170441	-1.992440009
170460	0.646383664
17060	1.22844744
17063	1.171531547
17064	0.970397411
17069	-0.775293868
170706	1.355698302
170716	-0.839717594
170718	-0.864599062
170720	-0.877733281
170725	-2.160074492
170728	-0.842373144
170748	-1.131135251
170749	-1.104028863
170752	-3.81594668
170753	-1.725489877
170756	0.744768275
170758	-1.164364989
170765	-2.390640845
170767	-0.534376322
170787	-0.736137411
170790	1.148162666
170791	-0.958396299
170833	-0.824250071
170936	-0.603049178
17096	0.86124617
17110	2.300752002
17112	-1.676484073
171166	2.413802482
17117	-1.482002587
171180	-1.316266169
17119	2.891758886
171212	-1.340941376
17122	-0.769775408
17127	-1.183543744
171285	1.688889137
17129	-0.625461059
17130	-1.227142113
17131	-0.745880428
17132	1.62403905
17133	0.61034634
171388	0.703952751
171463	-1.281706473
171486	0.633063416
171504	1.471358293
17153	0.961476663
171543	-1.210647008
17155	-1.035177146
171567	-0.591873419
17158	-1.01624533
17160	-0.58419015
17161	0.738642172
17168	-0.846320329
17181	2.021814223
17183	1.167754856
17188	-1.031875982
17207	-1.865179356
17210	0.688601489
17218	0.566994549
17237	-0.630430596
17240	0.536333997
17248	-0.641500537
17254	0.612779216
17256	-1.214866213
17257	-0.568876864
17279	2.5741064
17281	-0.785405949
17289	1.676426776
17295	0.66444123
17299	-0.68089672
17300	3.072444367
17304	2.523020392
17309	-1.472089722
17311	-2.491752373
17313	-1.484342537
17314	0.738642172
17319	1.990950171
17330	-1.012091578
17342	1.537729478
17344	-0.528003487
17345	0.921806197
17350	-0.604502409
17354	-0.762733698
17381	4.267108051
17388	-1.578680982
17390	-0.814208144
17395	3.577705954
17420	-0.575018307
17423	-0.522897987
17425	-0.541465747
17450	-2.011379575
17454	-0.541262708
17470	1.107137085
17472	2.06669637
17474	3.253999205
17476	1.8890212
17527	-0.676395327
17532	-0.684569259
17533	1.505232935
17684	1.39111032
17686	-0.59200314
17687	-1.0292924
17698	1.627989532
17748	-0.576081195
17749	-0.647938881
17750	-1.035310806
17760	-0.704140318
17765	-0.639087715
17769	-0.620760628
17772	0.521224566
17776	-0.662456136
17828	-1.135826946
17829	-1.934914252
17833	-1.846320329
17847	-0.579407708
17850	-0.663073949
17855	0.70852958
17872	1.344863792
17873	0.86230064
17876	0.550569824
17909	-0.572677823
17912	-0.858218912
17916	1.918348194
17918	2.391719698
17919	-0.877244902
17920	-0.671924623
17931	-0.956964392
17948	-0.953654373
17955	-0.505283411
17961	-0.572000115
17965	-1.076391391
17966	-0.642333491
17969	2.235129485
17974	-1.204596178
17977	-0.931209226
17978	-0.881509757
17979	-0.851121315
17984	-3.568786353
17988	1.033329028
17993	-0.569638426
17997	-0.731861604
17999	-0.676650018
18003	-1.452600083
18007	-1.023954022
18015	-0.701399333
18019	-1.483750249
18021	-0.704803742
18023	-0.518610573
18027	-0.51023814
18028	-0.672009056
18032	-1.023448016
18033	0.685112776
18035	0.771687479
18037	0.759806782
18038	-0.849097413
18041	-0.673386577
18081	0.831352546
18082	-1.229993657
18104	2.105851146
18109	-2.739949025
18128	1.101212251
18130	-0.792828922
18131	1.178406757
18132	0.92555088
18139	-0.818031284
18146	-1.350158604
18162	-1.013698648
18173	2.826105013
18174	0.719533349
18187	0.648756668
18194	0.52399925
18205	-2.403268453
18207	-1.373250708
18221	-0.593827083
18227	-1.800820781
18230	-0.5600881
18242	-2.321454991
18260	-1.367399465
18301	1.475607766
18378	-0.684569259
18400	-1.514777145
18405	2.265390059
18408	-0.975796853
18426	0.729539965
18438	-0.784778609
18439	0.66063966
18442	2.419024238
18453	-0.545763504
18457	-0.501672157
18458	0.862942226
18476	-1.584287447
18479	-0.634283896
18484	-2.098529044
18489	-3.751072014
18515	-0.599316033
18536	-1.256475607
18541	-0.653303853
18542	-0.994576328
18554	-0.759543886
18559	-1.66525477
18563	-0.571416263
18567	-0.666053383
18569	-1.099357222
18576	-1.885355042
18582	-0.583285923
18584	-1.369417574
18590	-0.7626624
18591	-0.63960645
18595	-0.64196183
18604	-1.69534443
18605	-0.637886365
18612	-1.268277242
18624	-0.682263925
18626	-0.639087715
18627	-1.047051377
18628	-0.908742829
18634	-1.034765418
18636	1.599479424
18637	-0.518616495
18640	-0.586385162
18642	-0.712393526
18645	-0.638078396
18647	-0.876067672
18648	1.756332115
18655	0.624161497
18676	-0.790799168
18693	-1.122733764
18700	1.492623743
18703	-1.148501594
18704	-1.460801916
18705	-2.391339318
18707	1.406445742
18708	-0.578441951
18712	2.011315631
18719	-1.177834472
18733	1.964523579
18740	4.781527985
18746	0.685727032
18747	-0.529973266
18750	-1.012970198
18760	-1.07504037
18762	-1.38446837
18764	-0.718991696
18768	-1.107445145
18772	4.358149229
18783	-0.736038274
18787	0.610000021
18788	3.864173054
18789	-0.871488556
18791	2.690039153
18792	2.513082472
18797	-1.007562486
18798	-1.471810636
18799	1.763425273
18806	-0.844511307
18807	0.707214736
18826	0.812880802
18830	1.390983802
18845	-1.361077039
18858	1.399687066
18861	-0.956238021
18938	0.760169794
18949	-0.55015533
18950	0.545744685
18975	-0.797410728
18983	-0.517697581
18984	-0.623991618
18986	-0.69822169
18991	3.639106498
19009	-0.788400353
19012	3.20822789
19016	-1.657962609
19024	-0.952421753
19025	0.640718187
19038	0.615259756
19039	-1.402025286
19041	2.077550208
19049	-2.786047
19052	0.670746019
19062	-0.630591638
19069	-0.772858167
19073	2.715124365
19079	-1.266982377
19082	-0.632473473
19088	0.957583994
19089	-0.684329509
19099	-1.605312229
19108	0.553362924
19122	0.859594519
19124	1.547699389
19125	-1.224458245
19126	-2.658662966
19128	-0.650400119
19134	-0.82032512
19141	1.533790332
19156	1.414933631
191578	-0.730472
19200	2.323604673
19201	0.805328395
19204	2.158973971
19206	-1.196720362
19210	-0.759905577
192119	-0.508647122
192120	0.986239032
192157	-0.532585712
192170	-0.787311917
192176	0.755247079
19219	-1.01624533
192191	-0.846320329
192193	0.503364034
192195	-0.845099258
192212	2.961034593
19223	-1.530081306
192231	-0.785931137
192232	-0.751855645
192236	-0.819652378
19224	0.997030213
19227	3.000449274
192285	-0.889094352
19241	-0.513960987
19242	2.428786909
19243	-0.707967424
19246	0.534133843
19250	-0.851869163
19252	1.922605007
19261	2.241719706
19264	1.92604214
192653	0.547379648
192657	-0.923596042
19266	-1.312638333
19272	-0.931116802
19273	-0.670748764
19276	-3.101634139
192786	-0.6270073
19280	0.82802849
19285	-1.07265562
19286	-1.307472104
192897	-0.888195684
19290	-0.661716154
19294	-0.55757684
192970	-0.821353413
192976	-1.956744318
19298	-0.530154209
19299	-1.269647369
19301	-1.323642106
19302	-0.781028868
193116	-0.522809463
19328	-0.621652363
19331	-1.18060563
19336	1.168446382
19341	-1.760317811
19342	-0.712464582
19344	-0.76710715
19347	0.719079906
19357	-0.601412541
19358	-0.62593026
19364	-0.668861655
19365	-1.085327464
193736	-1.464072765
193742	-0.844879794
19376	0.872393561
19377	-1.274265312
193796	-0.519374159
19383	-0.655600128
193838	-0.726243877
19386	-0.729066549
19401	-1.00273309
19411	0.906122086
19414	0.705798915
19415	2.042795565
19417	-4.184189968
194237	-2.810821648
194590	-1.440000047
194655	-1.126781806
195564	4.403978089
195733	2.529909151
19647	-0.635059573
19650	0.568717171
19651	-0.791261311
19653	-0.795406057
19655	-0.679748762
19659	0.56458018
19660	-1.740967329
19663	-0.675649941
19671	-0.680050666
19672	2.791553703
19679	0.824798816
19692	-3.246761921
19695	-1.600254354
19696	-1.212813976
19698	-1.04795419
19699	2.283447546
19703	1.707106599
19716	3.379747751
19724	-0.681071815
19727	-1.476370719
19729	-0.806156454
19731	0.841981922
19752	3.679748483
19763	-0.871266686
19775	0.655286425
19777	-0.844524815
19821	-1.034665269
19822	-0.65950433
19876	1.760837918
19877	-0.633497369
19878	-0.747157975
19882	-0.813153465
19885	-2.076233332
19889	-0.503626474
19895	-0.540740228
20016	-0.62889215
20017	-0.621253773
20019	-0.657924724
20021	-0.730127311
20133	0.685343946
20174	-0.5257349
20182	-0.549254294
20185	-0.636081191
20193	-0.863881573
20194	2.263457011
20196	-0.730814649
20198	1.867039526
20200	-0.966333773
20201	3.787969884
20202	3.624338545
20210	3.928973384
20220	-0.616516452
20229	1.180187258
20238	-0.67225322
20249	2.463939787
20266	-0.995649288
20277	1.37049106
20278	0.97427042
20286	-0.687622583
20288	2.586639079
20305	2.69468198
20308	3.943756602
20309	1.979961097
20311	3.684901973
20321	-0.849322817
20322	0.513855235
20324	-1.943688166
20334	-0.88770425
20338	-0.603277398
20340	-0.510090043
20341	-0.532005418
20342	-0.766593136
20345	1.603712592
20347	-3.19603158
20348	-1.690124222
20352	-0.530105885
20353	-0.768565171
20354	0.748649345
20363	-1.636376077
20365	-0.902702799
20375	2.308957897
20382	-0.613021697
20383	-1.099813967
20387	1.643514828
20389	1.379744704
20390	-0.583642761
20392	-1.222187231
20393	-0.884719542
20399	-0.719039665
20404	-2.204042312
20409	0.799455615
20410	-1.719408216
20411	1.733624097
20442	1.209389104
20446	-1.494018585
20448	1.551015169
20454	-2.05421318
20466	-0.689414274
20467	-0.660897167
20469	0.616873209
20475	-0.887542991
20491	1.479723875
20496	-2.338682222
20499	-1.583285923
20514	-0.996590158
20515	-0.707062464
20529	-0.70165528
20530	0.996138394
20531	1.482125379
20537	2.911031213
20540	-0.549483215
20541	-1.33442129
20544	-1.272655419
20556	1.341983202
20564	-0.562527363
20568	2.438925356
20585	-0.641781572
20586	-0.522100422
20588	-0.752717611
20592	-1.17368231
20598	-0.68813866
20618	-1.916709657
20623	1.264146439
20649	2.064870404
20652	1.662914846
20655	-0.765213649
20656	0.540350251
20658	-0.870567875
20660	-2.032674927
20661	-0.564609998
20662	-0.628985967
20672	0.540702794
20674	-1.316266169
20678	-2.788834834
20682	-1.663742947
20684	-1.284690332
20688	-1.203254873
20698	-1.125392945
20719	-1.219363739
20720	-1.205466627
207212	0.88189222
20723	-0.615347132
20724	0.969422379
20725	0.582213013
207278	-0.734365396
20731	-0.607132665
20733	-0.895117648
207352	-0.727977778
207425	-0.603277398
20743	0.734490529
20744	-1.360387204
207474	-1.353280317
207495	-3.573763149
20750	4.139118118
20751	-1.481270965
20753	5.165982507
20758	6.311307314
207592	-2.459711238
20760	6.058447095
20762	3.908567173
20766	6.151025218
20768	-0.798385852
207686	-1.255196843
207704	-0.594781562
207728	-2.735113067
20776	-1.653675251
207798	-0.950656989
207806	-0.543972999
207818	-0.717484302
207839	-2.158965183
20787	-0.666027532
207920	-0.635594796
207958	-1.322348458
208043	-0.532344357
208104	-0.983823852
208144	-0.580213089
208146	-0.7573866
208177	-0.920372955
20818	-0.591716597
208194	-0.661895758
208198	-0.949226787
208211	-0.523565711
20822	-0.762816511
20823	-0.829130567
208285	-0.547329045
208292	-0.681905309
20842	-0.601531632
20843	-0.50758184
20844	-0.836859999
208449	-0.993807941
20848	-0.53136827
20850	-0.858002134
20851	-0.680488082
20853	-0.708816805
20856	-1.948525189
208606	-0.534376322
208613	-0.761786819
208638	-0.640673405
208647	-1.665294334
20868	0.544870429
20869	0.592252685
208718	-0.679044906
20874	0.518170291
208777	-1.793259085
208795	-0.823019229
20887	-1.338801913
20892	-1.03454361
208943	-0.630931295
208968	-0.529846664
20897	1.016495293
208982	-0.609281131
209011	-0.52234994
209027	-1.223883123
209039	-1.575906393
209086	-0.76705705
20916	-0.748803823
20917	-0.551727043
20918	-0.612029324
209200	0.645392761
209224	-1.482357014
209232	4.19209989
209239	-0.799950366
209294	4.126912762
20930	-0.923585455
20933	-0.531857684
209354	-0.981942281
20947	-0.517697581
209488	-1.116572389
209497	-0.587764028
209558	2.390040326
209584	-0.82105357
20963	1.531484264
20970	1.33474523
209707	-0.769152468
20971	-0.709503639
20972	-0.746503455
209760	-0.782408565
209815	-0.695254355
210004	-1.242249005
210029	1.394269877
210035	-0.639028475
210106	-0.781430798
210148	-1.059419996
210172	-0.822072783
210376	-0.757511062
210766	-0.575248604
210992	0.904975973
211151	-0.696294885
211323	1.906369618
211329	-1.292120082
211347	-0.557889146
211389	-1.266775842
211488	-0.616753875
211499	-0.691345669
211550	1.266337472
211586	-0.76025773
211666	-2.149849513
211673	-0.76728611
211770	0.544469624
211798	-1.412458955
211914	-1.454205974
211922	-0.78011624
211945	-0.534195409
211986	-0.766352024
212032	3.222675764
212073	-0.887542991
212111	-0.575223651
212123	-0.911171473
212127	-0.808845623
212139	-0.745585906
212153	-0.993424623
212168	1.06130056
212190	-1.982716642
212307	-0.797879974
212442	-1.169727353
212508	-1.027358787
212531	-1.110745955
212632	0.973644642
212706	0.891330468
212862	-0.561203425
212880	-0.752661222
212898	1.669929422
212974	-1.589284664
212980	-1.127632445
213006	-1.745585906
213019	0.864450362
213053	-0.849640687
213068	0.534467609
213109	-0.92567812
213121	3.259758191
213171	6.009107223
213350	-1.153473071
21339	-0.883246898
213391	0.604476934
213393	-2.027970956
213464	-0.580277173
213469	1.010125768
213522	1.593101329
21353	0.52889119
213539	1.231862104
213573	-0.637478023
213575	-2.119338823
213603	-2.202195756
213673	-0.726480559
213696	4.360693991
21372	-0.808127175
213773	-0.717663346
21380	-1.199222601
213819	-1.511732662
21385	0.837157913
21391	2.12887628
213948	1.407630972
213988	-0.856850996
21400	-0.803016545
21401	-1.925771184
21405	-2.142118692
21406	-0.813229542
214063	-1.034981893
214112	3.205768182
21413	-2.045736365
21415	-0.590481424
21416	-1.271752999
21422	-0.846320329
214230	1.896594532
21427	-0.58910325
214290	-0.504961704
214359	-1.598316658
214424	-0.987182865
214459	-1.033947332
214505	-0.694072108
21452	-1.02588989
21453	-0.56324817
214531	2.889109667
214552	-0.539106474
214572	-0.921789574
214593	1.654719688
214597	0.790596352
214627	-0.7442778
214669	-0.866219886
214742	-0.692089134
214812	-0.878029188
214854	-1.510665251
214855	-1.624574131
214897	-0.58613992
214899	-1.115752506
214944	-1.423567864
214951	-1.442295822
215051	-1.236695774
215160	-0.729066549
215194	-0.677720725
215201	-1.11518718
215351	-1.599628773
215387	0.507078105
215418	0.907486792
215436	-1.982716642
215512	0.817713743
215707	-1.539744496
215708	-0.725304928
215789	-0.573035826
215798	-1.891834988
215814	-0.915861262
215821	-0.948767598
215951	-1.126428248
216011	-0.591625224
216019	-1.168248424
216119	-0.534376322
216134	0.659865059
216136	-0.779551317
216154	-1.066257098
216190	-1.020102806
216197	0.667679664
216198	0.931947271
216233	-0.540641586
216274	-0.812258493
216292	-0.758857487
216350	-1.740329633
216363	-0.968655872
216445	1.652054487
216505	-0.735561197
216527	-1.108061418
216549	-0.690017098
216551	1.570546841
216558	-0.655564832
216565	-0.842727064
216613	0.755715685
216616	-1.321935433
21664	0.908106027
216643	0.566125657
216724	-0.537842952
216760	-0.724236748
21679	-0.665748083
216792	-0.842436894
21682	-0.626642292
216821	-0.522191326
216825	-0.763858169
216829	-1.053700179
216831	-2.611110458
216848	-0.738044477
21685	-0.658428781
216850	-0.503851455
216860	-1.471575535
216864	0.897708658
21687	-0.64527281
216873	-0.694840995
216874	-0.596342076
216892	2.57419834
216971	-0.637057179
216987	-0.621253773
217026	-0.661895758
217038	-0.705276447
217057	-0.608628771
217069	1.148694542
217138	-1.947579309
217140	-0.790881342
217149	-1.479622364
217154	3.478050942
217169	1.979934799
217201	-1.036570892
217203	1.01564952
217219	1.226928653
217265	-2.066197152
217303	2.173689632
217310	-2.400836612
217328	-3.215898827
217331	-0.944103031
217335	-0.765701869
217342	-0.856967573
217344	0.512006527
217351	-1.431282829
217410	-1.152591828
21743	-1.160149578
217449	-0.85788177
21745	-0.699752401
217473	-0.956697877
217517	-2.150326516
217578	0.611152437
21766	-0.672124288
217666	-0.575771869
21767	-0.808518296
21769	-0.637733707
217692	-0.68044216
217695	-0.615554726
21770	-1.28318419
217718	-0.564032962
21780	-0.892920742
217835	0.830717757
217837	-0.639501932
21784	-1.626972839
217845	-2.142503011
21785	-2.036363005
21786	-1.965901945
21787	-0.643157379
217946	1.083553585
21802	0.876773091
21803	0.717682553
218035	-0.562402156
21807	-1.066143848
21808	0.981212475
21809	0.509338623
21810	1.443325807
218121	-0.598661149
21813	-0.871893141
218138	-1.41156223
21814	-0.884590346
21815	-1.390858923
21816	6.085211773
21817	-0.83909781
21818	7.271212721
21821	-0.82032512
218215	0.962124654
21825	-0.944573036
21827	1.095335685
21833	-0.639162421
218333	-0.689080587
21834	-1.151356644
21843	-0.551149535
21844	1.949352788
218441	-1.14926532
218442	-0.706983647
218454	2.441376131
218460	-0.565138576
218461	-1.822751858
21848	-1.009006504
21849	-0.589243378
218518	-0.926319651
218543	-0.561481553
21856	-0.532344357
21858	1.18888096
21859	-0.548000861
218613	-1.01471786
21869	1.299791431
218693	-0.918470115
21877	0.610689441
218811	-0.692364018
218832	-0.560723768
218850	-1.508244811
21886	-1.610085982
218865	-1.776914321
21887	-1.132922385
218885	-0.664815808
218914	-0.557324129
218975	-0.594497315
21898	-0.87845295
218989	-0.722140918
219094	-0.633977886
219105	-0.67942302
219135	-0.853588329
219140	-0.778118128
219144	2.107875982
21915	-0.55193208
219150	-0.607465735
219151	-3.819955151
219158	-0.633038958
219181	-0.641062254
219189	-0.707465334
21923	2.671527976
219249	-0.561841671
21926	1.721963431
21928	3.933353853
21933	-0.973639159
21938	1.566062717
21945	-0.743226836
21946	1.894385045
21951	-0.520152751
21953	-1.945054282
21968	0.503325185
21976	-0.662874188
21981	-1.013969785
21983	1.133359687
22003	-0.514467157
22004	2.054321135
22017	-0.977082275
22026	-0.906262869
22029	-1.119338823
22030	-1.071832092
22032	-0.64985354
22041	1.033184379
22042	1.09562257
22057	-1.272696544
22061	2.685202913
22070	-0.597740206
22083	-1.668174821
22099	-0.774672288
22123	-0.700539702
22129	-0.80620002
22134	-1.167826521
22151	1.867628613
22166	0.944281749
22174	-1.354869714
22177	2.731733803
22186	0.76160332
22193	-0.567805492
22213	-0.789646062
22217	-0.785947711
22222	-1.034586966
22234	-0.744440715
22235	-0.583285923
22239	-2.494977505
22247	-1.740525665
22249	-0.857147359
22264	1.979218055
22268	4.643484939
22271	0.523398898
22275	-0.700129976
22284	-0.668066343
22288	-0.654483257
22289	-0.901912655
22290	-0.868751375
22318	-1.199097769
223227	-1.042337335
22323	-0.891467563
22325	-1.053132739
223255	0.807157655
223267	-1.723410147
223272	-1.888964666
22335	-0.617501638
223435	-0.664531506
22344	-0.557835295
22349	-2.411408194
223499	-0.890858725
22350	-1.081100384
22351	-2.27765964
22352	2.104770071
22361	3.047430173
223642	-1.141316499
223645	1.110610949
223646	-0.595512225
223648	-1.831213436
223649	-0.668288526
223650	0.794736734
223664	-0.55953732
223665	-1.03097664
223666	-0.778836732
223669	-1.181923361
22367	-0.904423283
[truncated: 2,708 more rows]
