# Supplementary material for: TMPRSS11B promotes an acidified microenvironment and immune suppression in squamous lung cancer
Source: EMBO Rep. 2025 Nov 10;26(24):6346–79. doi: 10.1038/s44319-025-00631-1 (PMC12714794; doi:10.1038/s44319-025-00631-1)
Supplement: Supplementary file 17 — Figure EV5 Source Data [file 44319_2025_631_MOESM17_ESM.zip › Figure EV5/EV5A/GSEA T11b high LUSC vs T11b low LUSC/Project_wg_result1729116948/enriched_geneset_wsc_topsets_wg_result1729116948.txt]

# Coverage: 0.866197183098592
Endothelial cell
Macrophage
Stromal cell
Neutrophil
Spermicyte
Chondrocyte
Dendritic cell
T cell
Cd8+ T cell
Secretory epithelial cell
