# Supplementary material for: TMPRSS11B promotes an acidified microenvironment and immune suppression in squamous lung cancer
Source: EMBO Rep. 2025 Nov 10;26(24):6346–79. doi: 10.1038/s44319-025-00631-1 (PMC12714794; doi:10.1038/s44319-025-00631-1)
Supplement: Supplementary file 17 — Figure EV5 Source Data [file 44319_2025_631_MOESM17_ESM.zip › Figure EV5/EV5A/GSEA T11b high LUSC vs T11b low LUSC/Project_wg_result1729116948/enrichment_results_wg_result1729116948.txt]

geneSet	link	enrichmentScore	normalizedEnrichmentScore	pValue	FDR	size	plotPath	leadingEdgeNum	leadingEdgeId	userId
Macrophage	https://pubmed.ncbi.nlm.nih.gov/29474909/	0.7464899609220456	4.8494522715203825	0	0	108	./Project_wg_result1729116948_GSEA/Macrophage.png	76	20750;13039;83433;56620;17474;16175;16956;14710;14017;15368;13058;14130;13040;20194;16414;14127;22177;11816;20308;27226;12514;16852;14131;242341;22352;17476;100034251;12259;16176;64138;12260;19141;14319;13033;21810;18301;20375;11812;20305;18636;15212;13030;12982;12575;20970;11857;11520;18826;12262;19252;19156;18712;19073;433375;14824;69573;12508;66102;12332;23833;12045;16000;16854;16592;12721;116…	Alox5ap;Apoc1;Apoe;Arhgdib;Atp6v0d2;Bcl2a1b;C1qa;C1qb;C1qc;Capg;Ccl6;Ccl9;Cd52;Cd53;Cd68;Cdkn1a;Cebpb;Cfp;Clec4d;Clec4n;Coro1a;Creg1;Csf1r;Csf2ra;Ctsa;Ctsb;Ctsd;Ctsl;Ctss;Ctsz;Cxcl16;Cyba;Cybb;Dusp1;Evi2a;Fabp5;Fcer1g;Fcgr2b;Fcgr3;Fth1;Ftl1-ps1;Fxyd5;Gngt2;Grn;Hexb;Hilpda;Hmox1;Igf1;Il1a;Il1b;Il1rn;Itgb2;Lcp1;Lgals1;Lgals3;Lgmn;Lpl;Mpeg1;Msrb1;Npc2;Pim1;Pla2g7;Plaur;Plin2;Psap;Rgs1;S100a10;Sdc3;S…
Neutrophil	https://pubmed.ncbi.nlm.nih.gov/29474909/	0.618917075035003	3.8631779602903498	0	0	94	./Project_wg_result1729116948_GSEA/Neutrophil.png	69	246746;20201;17474;15368;13058;16409;17119;16414;17969;14127;20202;22177;20308;16852;14131;93692;12986;13732;80719;16176;13033;18301;20375;20305;106512;12982;16178;110095;11857;18826;19252;17395;19073;15439;16952;12508;23833;76448;16854;12721;11690;74048;18793;66375;16819;80876;192176;27361;13057;20568;22166;12512;11461;72042;20409;14964;11821;20556;12306;216869;18746;66197;20229;66214;14972;5672…	Actb;Alox5ap;Anxa1;Anxa2;Aprt;Arhgdib;Arrb2;B2m;Ccl6;Ccl9;Cd300lf;Cd52;Cd53;Cd63;Cfl1;Cks2;Clec4d;Coro1a;Cotl1;Csf2ra;Csf3r;Ctsd;Cyba;Cybb;Degs1;Dhrs7;Dusp1;Emp3;Fcer1g;Fcgr3;Flna;Fxyd5;Glrx;Gpsm3;H2-D1;H2-K1;Hmox1;Hp;Ifitm2;Igsf6;Il1b;Il1r2;Itgam;Itgb2;Lcn2;Lcp1;Lgals1;Lgals3;Litaf;Mmp9;Msrb1;Mxd1;Ncf1;Ostf1;Pkm;Plaur;Ppp1r18;Pygl;Rgcc;S100a8;S100a9;Sat1;Slfn2;Slpi;Spi1;Srgn;Txn1;Tyrobp;Vsir
Dendritic cell	https://pubmed.ncbi.nlm.nih.gov/29474909/	0.7082072269524705	3.840287270012066	0	0	49	./Project_wg_result1729116948_GSEA/Dendritic cell.png	45	13040;20194;14127;22177;20308;22352;17476;13732;100034251;16176;64138;18301;20375;57262;20305;18636;12982;18826;19252;19156;18712;19073;20345;12508;23833;12045;16854;12721;11690;13057;67963;11461;12925;72042;18830;14964;12306;14667;16149;14972;12010;12631;14961;18035;22228	Actb;Alox5ap;Anxa2;B2m;Bcl2a1b;Ccl6;Ccl9;Cd52;Cd53;Cd74;Cfl1;Cfp;Coro1a;Cotl1;Crip1;Csf2ra;Ctss;Ctsz;Cyba;Dusp1;Emp3;Fcer1g;Fxyd5;Gm2a;H2-Ab1;H2-D1;H2-K1;Il1b;Lcp1;Lgals3;Mpeg1;Nfkbia;Npc2;Pim1;Pltp;Psap;Retnla;S100a10;Selplg;Spi1;Srgn;Tyrobp;Ucp2;Vim;Wfdc17
Myoloid cell	https://pubmed.ncbi.nlm.nih.gov/29474909/	0.72885068529060415	3.7818418726814294	0	0	44	./Project_wg_result1729116948_GSEA/Myoloid cell.png	39	13058;13040;14127;22177;20308;12514;22352;17476;13732;100034251;18301;20375;20305;13030;12982;13723;11857;19252;19156;19073;14824;15439;12508;23833;16854;12721;11690;12978;27361;13057;67963;12925;72042;14964;12306;14667;20229;14972;12010	Alox5ap;Anxa2;Arhgdib;B2m;Ccl6;Ccl9;Cd52;Cd53;Cd68;Coro1a;Cotl1;Crip1;Csf1r;Csf2ra;Ctsb;Ctss;Cyba;Cybb;Dusp1;Emb;Emp3;Fcer1g;Fxyd5;Gm2a;Grn;H2-D1;H2-K1;Hp;Lgals3;Mpeg1;Msrb1;Npc2;Psap;Sat1;Spi1;Srgn;Tyrobp;Vim;Wfdc17
Endothelial cell	https://pubmed.ncbi.nlm.nih.gov/29474909/	0.5758306586690827	3.7194827103650203	0	0	107	./Project_wg_result1729116948_GSEA/Endothelial cell.png	80	13039;16175;14710;14130;20194;14127;12491;11816;110454;22352;17476;13732;16009;16176;19141;13033;19012;11812;20305;18636;12575;17357;19252;19156;12741;19073;12826;23833;16362;11910;16854;16592;27528;12827;80876;69903;67916;15507;14314;24056;17873;192187;50778;81489;68119;17872;12822;12406;12925;11770;51793;18830;15982;66066;94242;230857;12562;29817;67268;14964;17470;21859;12306;67860;20692;20229;…	Anxa2;Apoc1;Apoe;Atf3;B2m;Ccl6;Cd200;Cd36;Cd52;Cdh5;Cdkn1a;Cfl1;Cfp;Cldn5;Cmtm3;Col18a1;Col4a1;Col4a2;Crip1;Ctsd;Ctsl;Dab2;Ddah2;Dnajb1;Dusp1;Ece1;Emp3;Eng;Fabp4;Fabp5;Fcer1g;Fcgr2b;Fstl1;Gadd45b;Gng11;Gngt2;H2-D1;H2-K1;Hspb1;Ifitm2;Ifrd1;Igfbp3;Igfbp7;Il1a;Il1b;Irf1;Lgals3;Lgmn;Litaf;Ly6a;Maf;Marcksl1;Mcl1;Mgll;Mpeg1;Myl12a;Nfkbia;Nrep;Plpp1;Plpp3;Pltp;Ppp1r15a;Psap;Ptprb;Rasip1;Rbp1;Rgcc;Rgs1;S…
Stromal cell	https://pubmed.ncbi.nlm.nih.gov/29474909/	0.4670039209689418	3.2532892934711066	0	0	143	./Project_wg_result1729116948_GSEA/Stromal cell.png	80	13039;13038;13601;17474;16956;15368;20194;22177;110454;16852;56213;22352;13730;14319;21810;17304;13030;14609;12575;17357;12832;19252;19156;18712;19073;246049;16952;12826;16402;66205;12831;16948;14115;11910;16000;16854;12825;15530;27528;12827;23876;17150;12833;12955;56312;21858;80876;12834;12842;67916;15507;14314;634386;19672;17873;26949;81489;68119;13717;73712;14118;18111;16157;22041;12406;12512;…	Anxa1;Anxa2;Atf3;Atp1b3;Cd200;Cd302;Cd63;Cdkn1a;Clec4d;Cmtm3;Col1a1;Col1a2;Col3a1;Col4a1;Col4a2;Col5a1;Col5a2;Col6a1;Col6a2;Crip1;Cryab;Ctsb;Ctsk;Ctsl;Ddah2;Dmkn;Dnajb1;Dusp1;Ecm1;Eln;Emp1;Fbln2;Fbln5;Fbn1;Fstl1;Fth1;Ftl1-ps1;Gadd45b;Gja1;H2-D1;Hmox1;Hspb1;Hspg2;Htra1;Ifitm2;Ifrd1;Igf1;Igfbp7;Il11ra1;Itga5;Klf4;Lgals1;Lgals3;Lox;Lpl;Ly6a;Marcksl1;Mfap2;Mfge8;Myl12a;Nnat;Nrep;Nupr1;Pim1;Plpp3;Pltp…
T cell	https://pubmed.ncbi.nlm.nih.gov/29474909/	0.6486430837835646	3.0835265933581684	0	0	32	./Project_wg_result1729116948_GSEA/T cell.png	23	13040;20194;14127;110454;16852;12260;18301;11857;19073;12508;16362;12721;58203;80876;17319;100125263;13057;81489;54123;12925;15953;20556;11475	Acta2;Arhgdib;C1qb;Cd53;Coro1a;Crip1;Ctss;Cyba;Dnajb1;Fcer1g;Fxyd5;Ifi47;Ifitm2;Irf1;Irf7;Lgals1;Ly6a;Mif;S100a10;Slfn2;Srgn;Trbc2;Zbp1
Cd8+ T cell	https://pubmed.ncbi.nlm.nih.gov/29474909/	0.6991361236801257	2.977128674400817	0	0	24	./Project_wg_result1729116948_GSEA/Cd8_ T cell.png	22	14127;18301;11857;18826;19264;19073;20345;12508;23833;76448;12721;100125263;50778;12925;72042;15953;14964;14972;12010;12631;67803;22228	Arhgdib;B2m;Cd52;Cd53;Cfl1;Coro1a;Cotl1;Crip1;Fcer1g;Fxyd5;H2-D1;H2-K1;Ifi47;Lcp1;Limd2;Ppp1r18;Ptprc;Rgs1;Selplg;Srgn;Trbc2;Ucp2
Lymphocyte	https://pubmed.ncbi.nlm.nih.gov/29474909/	0.6998268645562603	2.5662982647232035	0	0	14	./Project_wg_result1729116948_GSEA/Lymphocyte.png	9	16852;18301;20375;13723;11857;19073;12721;11690;17319	Alox5ap;Arhgdib;Coro1a;Emb;Fxyd5;Lgals1;Mif;Spi1;Srgn
Chondrocyte	https://pubmed.ncbi.nlm.nih.gov/29474909/	0.4992539942980674	2.5029538957107813	0	0	41	./Project_wg_result1729116948_GSEA/Chondrocyte.png	27	13039;13730;21810;17304;12575;16402;11910;16854;17183;12833;67951;12834;17319;14314;19672;17873;76650;18111;12406;12512;15982;29817;12306;66234;17133;20692;13121	Anxa2;Atf3;Cd63;Cdkn1a;Col6a1;Col6a2;Ctsl;Cyp51;Emp1;Fstl1;Gadd45b;Ifrd1;Igfbp7;Itga5;Lgals3;Maff;Matn4;Mfge8;Mif;Msmo1;Nnat;Rcn1;Serpinh1;Sparc;Srxn1;Tgfbi;Tubb6
Spermicyte	https://pubmed.ncbi.nlm.nih.gov/29474909/	-0.5427178621042545	-2.197610978377673	0	0.00190228591357281	21	./Project_wg_result1729116948_GSEA/Spermicyte.png	10	67445;66514;71242;378462;73598;66353;73472;70772;22092;17349	1700001O22Rik;Asrgl1;C1qtnf4;Ggnbp1;Mlf1;Morn2;Riiad1;Rsph1;Spata18;Spata24
Spermatogonia	https://pubmed.ncbi.nlm.nih.gov/29474909/	-0.5013782498188362	-1.8120193533194084	0.008787346221441126	0.03138771757395137	16	./Project_wg_result1729116948_GSEA/Spermatogonia.png	7	67445;66514;378462;56278;70772;22092;17349	Asrgl1;C1qtnf4;Ggnbp1;Gkap1;Mlf1;Morn2;Rsph1
Proximal tubule brush border cell	https://pubmed.ncbi.nlm.nih.gov/29474909/	-0.3676099478592767	-1.5050159793872342	0.06929133858267716	0.1272946323832472	24	./Project_wg_result1729116948_GSEA/Proximal tubule brush border cell.png	12	109672;14872;11898;76491;30045;11669;16548;16922;109901;15473;67880;53315	Abhd14b;Aldh2;Ass1;Cela1;Cyb5a;Dcxr;Dnajc12;Gstt2;Khk;Phyh;Rida;Sult1d1
Secretory epithelial cell	https://pubmed.ncbi.nlm.nih.gov/29474909/	-0.293390962245343	-1.510315896473697	0.03538461538461538	0.16518182682857233	53	./Project_wg_result1729116948_GSEA/Secretory epithelial cell.png	16	53328;11830;14859;13107;11669;13120;66058;67880;17829;67701;12409;67971;232983;11668;270150;104158	Aldh1a1;Aldh2;Aqp5;Cbr2;Ccdc153;Ces1d;Cxcl17;Cyp2f2;Cyp4b1;Dcxr;Gsta3;Muc1;Pgrmc1;Tmem176a;Tppp3;Wfdc2
Prostate epithelial cell	https://pubmed.ncbi.nlm.nih.gov/29474909/	-0.27288350277174356	-1.312177436502258	0.14149443561208266	0.28027012459972733	40	./Project_wg_result1729116948_GSEA/Prostate epithelial cell.png	9	23795;56358;104923;66861;67880;71856;58187;12409;20496	Adi1;Agr2;Cbr2;Cldn10;Copz2;Dcxr;Dnajc10;Slc12a2;Wfdc3
Testicular cell	https://pubmed.ncbi.nlm.nih.gov/29474909/	-0.3402056622267997	-1.2353671659171737	0.22469982847341338	0.33316424125212685	16	./Project_wg_result1729116948_GSEA/Testicular cell.png	7	67445;66514;378462;56278;73332;70772;22092	Asrgl1;C1qtnf4;Ccdc30;Ggnbp1;Gkap1;Morn2;Rsph1
Cardiocyte	https://pubmed.ncbi.nlm.nih.gov/29474909/	-0.2518860668544841	-0.974971265920762	0.48327759197324416	0.7149877483728662	20	./Project_wg_result1729116948_GSEA/Cardiocyte.png	2	17896;17349	Mlf1;Myl4
Small luteal cell	https://pubmed.ncbi.nlm.nih.gov/29474909/	-0.21367031224242405	-0.9131278638187328	0.5949764521193093	0.737452839161726	27	./Project_wg_result1729116948_GSEA/Small luteal cell.png	8	11532;12759;53328;66058;11522;18542;15360;11668	Adh1;Adh5;Aldh1a1;Clu;Hmgcs2;Pcolce;Pgrmc1;Tmem176a
Fetal premeiotic germ cell	https://pubmed.ncbi.nlm.nih.gov/29474909/	-0.1920476535801862	-0.546549803353696	0.9563025210084034	0.9627151960939729	8	./Project_wg_result1729116948_GSEA/Fetal premeiotic germ cell.png	7	75339;20467;75623;12867;29858;20365;107435	Cox7c;Hat1;Mphosph8;Pmm1;Serf1;Sin3b;Tex30
Endocrine cell	https://pubmed.ncbi.nlm.nih.gov/29474909/	-0.1563819042397343	-0.6363075207196288	0.9104	0.9999999999999998	21	./Project_wg_result1729116948_GSEA/Endocrine cell.png	5	432995;20733;68041;84113;109791	Clps;Mid1ip1;Ptov1;Smim22;Spint2
