# Supplementary material for: TMPRSS11B promotes an acidified microenvironment and immune suppression in squamous lung cancer
Source: EMBO Rep. 2025 Nov 10;26(24):6346–79. doi: 10.1038/s44319-025-00631-1 (PMC12714794; doi:10.1038/s44319-025-00631-1)
Supplement: Supplementary file 17 — Figure EV5 Source Data [file 44319_2025_631_MOESM17_ESM.zip › Figure EV5/EV5A/GSEA T11b high LUSC vs T11b low LUSC/Project_wg_result1729116948/goslim_summary_wg_result1729116948_bp.txt]

GO:0008152	metabolic process	2395
GO:0065007	biological regulation	2394
GO:0050896	response to stimulus	1797
GO:0032501	multicellular organismal process	1526
GO:0016043	cellular component organization	1459
GO:0032502	developmental process	1437
GO:0007154	cell communication	1278
GO:0051179	localization	1183
GO:0008283	cell population proliferation	496
GO:0000003	reproduction	298
GO:0040007	growth	229
