# Supplementary material for: TMPRSS11B promotes an acidified microenvironment and immune suppression in squamous lung cancer
Source: EMBO Rep. 2025 Nov 10;26(24):6346–79. doi: 10.1038/s44319-025-00631-1 (PMC12714794; doi:10.1038/s44319-025-00631-1)
Supplement: Supplementary file 17 — Figure EV5 Source Data [file 44319_2025_631_MOESM17_ESM.zip › Figure EV5/EV5A/GSEA T11b high LUSC vs T11b low LUSC/Project_wg_result1729116948/goslim_summary_wg_result1729116948_cc.txt]

GO:0016020	membrane	1771
GO:0005634	nucleus	1600
GO:0032991	protein-containing complex	1237
GO:0031974	membrane-enclosed lumen	1141
GO:0012505	endomembrane system	1028
GO:0005829	cytosol	983
GO:0031982	vesicle	534
GO:0042995	cell projection	532
GO:0005856	cytoskeleton	506
GO:0005739	mitochondrion	481
GO:0005783	endoplasmic reticulum	443
GO:0005794	Golgi apparatus	392
GO:0031975	envelope	295
GO:0005615	extracellular space	293
GO:0005694	chromosome	292
GO:0005768	endosome	270
GO:0005773	vacuole	182
GO:0030312	external encapsulating structure	109
GO:0031012	extracellular matrix	109
GO:0042579	microbody	45
GO:0005811	lipid droplet	30
GO:0005840	ribosome	19
