# Supplementary material for: TMPRSS11B promotes an acidified microenvironment and immune suppression in squamous lung cancer
Source: EMBO Rep. 2025 Nov 10;26(24):6346–79. doi: 10.1038/s44319-025-00631-1 (PMC12714794; doi:10.1038/s44319-025-00631-1)
Supplement: Supplementary file 17 — Figure EV5 Source Data [file 44319_2025_631_MOESM17_ESM.zip › Figure EV5/EV5A/GSEA T11b high LUSC vs T11b low LUSC/Project_wg_result1729116948/goslim_summary_wg_result1729116948_mf.txt]

GO:0005515	protein binding	2006
GO:0043167	ion binding	1304
GO:0003676	nucleic acid binding	701
GO:0016740	transferase activity	570
GO:0016787	hydrolase activity	551
GO:0000166	nucleotide binding	461
GO:0030234	enzyme regulator activity	276
GO:0005215	transporter activity	221
GO:0008289	lipid binding	216
GO:0003682	chromatin binding	170
GO:0060090	molecular adaptor activity	148
GO:0060089	molecular transducer activity	146
GO:0005198	structural molecule activity	98
GO:0030246	carbohydrate binding	56
GO:0045182	translation regulator activity	31
GO:0016209	antioxidant activity	26
GO:0009055	electron transfer activity	11
GO:0019825	oxygen binding	3
