# Supplementary material for: TMPRSS11B promotes an acidified microenvironment and immune suppression in squamous lung cancer
Source: EMBO Rep. 2025 Nov 10;26(24):6346–79. doi: 10.1038/s44319-025-00631-1 (PMC12714794; doi:10.1038/s44319-025-00631-1)
Supplement: Supplementary file 17 — Figure EV5 Source Data [file 44319_2025_631_MOESM17_ESM.zip › Figure EV5/EV5A/GSEA T11b high LUSC vs T11b low LUSC/Project_wg_result1729116948/interestingID_mappingTable_wg_result1729116948.txt]

userId	geneSymbol	geneName	entrezgene	score	gLink
0610040J01Rik	0610040J01Rik	RIKEN cDNA 0610040J01 gene	76261	-0.733392888	https://www.ncbi.nlm.nih.gov/gene/?term=76261
1700001O22Rik	1700001O22Rik	RIKEN cDNA 1700001O22 gene	73598	-1.390091142	https://www.ncbi.nlm.nih.gov/gene/?term=73598
1700017B05Rik	1700017B05Rik	RIKEN cDNA 1700017B05 gene	74211	1.220866567	https://www.ncbi.nlm.nih.gov/gene/?term=74211
1700025G04Rik	1700025G04Rik	RIKEN cDNA 1700025G04 gene	69399	-0.639262895	https://www.ncbi.nlm.nih.gov/gene/?term=69399
1700030K09Rik	1700030K09Rik	RIKEN cDNA 1700030K09 gene	72254	-1.319701814	https://www.ncbi.nlm.nih.gov/gene/?term=72254
1700037C18Rik	1700037C18Rik	RIKEN cDNA 1700037C18 gene	73261	-0.781281899	https://www.ncbi.nlm.nih.gov/gene/?term=73261
1700088E04Rik	1700088E04Rik	RIKEN cDNA 1700088E04 gene	27660	-1.759324952	https://www.ncbi.nlm.nih.gov/gene/?term=27660
1700109H08Rik	1700109H08Rik	RIKEN cDNA 1700109H08 gene	77036	-1.039593895	https://www.ncbi.nlm.nih.gov/gene/?term=77036
1810010H24Rik	1810010H24Rik	RIKEN cDNA 1810010H24 gene	69066	-0.940148028	https://www.ncbi.nlm.nih.gov/gene/?term=69066
1810030O07Rik	1810030O07Rik	RIKEN cDNA 1810030O07 gene	69155	-0.584066506	https://www.ncbi.nlm.nih.gov/gene/?term=69155
1810037I17Rik	1810037I17Rik	RIKEN cDNA 1810037I17 gene	67704	0.810633362	https://www.ncbi.nlm.nih.gov/gene/?term=67704
1810055G02Rik	1810055G02Rik	RIKEN cDNA 1810055G02 gene	72056	-0.86402233	https://www.ncbi.nlm.nih.gov/gene/?term=72056
2200002D01Rik	2200002D01Rik	RIKEN cDNA 2200002D01 gene	72275	-0.598105917	https://www.ncbi.nlm.nih.gov/gene/?term=72275
2300002M23Rik	2300002M23Rik	RIKEN cDNA 2300002M23 gene	69542	5.248925589	https://www.ncbi.nlm.nih.gov/gene/?term=69542
2300009A05Rik	2300009A05Rik	RIKEN cDNA 2300009A05 gene	69478	-0.799482078	https://www.ncbi.nlm.nih.gov/gene/?term=69478
2310022B05Rik	2310022B05Rik	RIKEN cDNA 2310022B05 gene	69551	0.636948111	https://www.ncbi.nlm.nih.gov/gene/?term=69551
2310030G06Rik	2310030G06Rik	RIKEN cDNA 2310030G06 gene	66952	-1.369131524	https://www.ncbi.nlm.nih.gov/gene/?term=66952
2310033P09Rik	2310033P09Rik	RIKEN cDNA 2310033P09 gene	67862	-0.521335675	https://www.ncbi.nlm.nih.gov/gene/?term=67862
2310039H08Rik	2310039H08Rik	RIKEN cDNA 2310039H08 gene	67101	-0.537989837	https://www.ncbi.nlm.nih.gov/gene/?term=67101
2410002F23Rik	2410002F23Rik	RIKEN cDNA 2410002F23 gene	668661	-1.438454164	https://www.ncbi.nlm.nih.gov/gene/?term=668661
2410004B18Rik	2410004B18Rik	RIKEN cDNA 2410004B18 gene	66421	-0.670199061	https://www.ncbi.nlm.nih.gov/gene/?term=66421
2410004P03Rik	2410004P03Rik	RIKEN cDNA 2410004P03 gene	73667	-2.142653591	https://www.ncbi.nlm.nih.gov/gene/?term=73667
2510002D24Rik	2510002D24Rik	RIKEN cDNA 2510002D24 gene	72307	-0.759847762	https://www.ncbi.nlm.nih.gov/gene/?term=72307
2610008E11Rik	2610008E11Rik	RIKEN cDNA 2610008E11 gene	72128	-1.751547601	https://www.ncbi.nlm.nih.gov/gene/?term=72128
2610528J11Rik	2610528J11Rik	RIKEN cDNA 2610528J11 gene	66451	-0.641629909	https://www.ncbi.nlm.nih.gov/gene/?term=66451
2810004N23Rik	2810004N23Rik	RIKEN cDNA 2810004N23 gene	66523	-0.563155851	https://www.ncbi.nlm.nih.gov/gene/?term=66523
2810459M11Rik	2810459M11Rik	RIKEN cDNA 2810459M11 gene	72792	-0.76264531	https://www.ncbi.nlm.nih.gov/gene/?term=72792
3110040N11Rik	3110040N11Rik	RIKEN cDNA 3110040N11 gene	67290	-0.820272128	https://www.ncbi.nlm.nih.gov/gene/?term=67290
3300002I08Rik	3300002I08Rik	RIKEN cDNA 3300002I08 gene	69277	-0.525606113	https://www.ncbi.nlm.nih.gov/gene/?term=69277
4833439L19Rik	4833439L19Rik	RIKEN cDNA 4833439L19 gene	97820	-0.844469533	https://www.ncbi.nlm.nih.gov/gene/?term=97820
4931406C07Rik	4931406C07Rik	RIKEN cDNA 4931406C07 gene	70984	-0.919115471	https://www.ncbi.nlm.nih.gov/gene/?term=70984
5031439G07Rik	5031439G07Rik	RIKEN cDNA 5031439G07 gene	223739	1.472672475	https://www.ncbi.nlm.nih.gov/gene/?term=223739
5730455P16Rik	5730455P16Rik	RIKEN cDNA 5730455P16 gene	70591	-0.688172495	https://www.ncbi.nlm.nih.gov/gene/?term=70591
5730480H06Rik	5730480H06Rik	RIKEN cDNA 5730480H06 gene	70592	-1.188457281	https://www.ncbi.nlm.nih.gov/gene/?term=70592
9130023H24Rik	9130023H24Rik	RIKEN cDNA 9130023H24 gene	100043133	-1.033947332	https://www.ncbi.nlm.nih.gov/gene/?term=100043133
AA467197	AA467197	expressed sequence AA467197	433470	0.575797535	https://www.ncbi.nlm.nih.gov/gene/?term=433470
AI467606	AI467606	expressed sequence AI467606	101602	-1.001525854	https://www.ncbi.nlm.nih.gov/gene/?term=101602
AI661453	AI661453	expressed sequence AI661453	224833	0.849628097	https://www.ncbi.nlm.nih.gov/gene/?term=224833
AU021092	AU021092	expressed sequence AU021092	239691	-1.569507593	https://www.ncbi.nlm.nih.gov/gene/?term=239691
AU022252	AU022252	expressed sequence AU022252	230696	-0.500515132	https://www.ncbi.nlm.nih.gov/gene/?term=230696
AU040320	AU040320	expressed sequence AU040320	100317	-0.595374318	https://www.ncbi.nlm.nih.gov/gene/?term=100317
Aamdc	Aamdc	adipogenesis associated Mth938 domain containing	66273	-1.288211528	https://www.ncbi.nlm.nih.gov/gene/?term=66273
Aar2	Aar2	AAR2 splicing factor homolog	68295	-0.514079859	https://www.ncbi.nlm.nih.gov/gene/?term=68295
Aars2	Aars2	alanyl-tRNA synthetase 2, mitochondrial	224805	-0.975053643	https://www.ncbi.nlm.nih.gov/gene/?term=224805
Aarsd1	Aarsd1	alanyl-tRNA synthetase domain containing 1	69684	-0.812948146	https://www.ncbi.nlm.nih.gov/gene/?term=69684
Aatf	Aatf	apoptosis antagonizing transcription factor	56321	-0.90078088	https://www.ncbi.nlm.nih.gov/gene/?term=56321
Abca1	Abca1	ATP-binding cassette, sub-family A member 1	11303	1.716340936	https://www.ncbi.nlm.nih.gov/gene/?term=11303
Abca2	Abca2	ATP-binding cassette, sub-family A member 2	11305	-0.698472705	https://www.ncbi.nlm.nih.gov/gene/?term=11305
Abca5	Abca5	ATP-binding cassette, sub-family A member 5	217265	-1.398861352	https://www.ncbi.nlm.nih.gov/gene/?term=217265
Abca7	Abca7	ATP-binding cassette, sub-family A member 7	27403	-1.033947332	https://www.ncbi.nlm.nih.gov/gene/?term=27403
Abcb6	Abcb6	ATP-binding cassette, sub-family B member 6	74104	-1.083988014	https://www.ncbi.nlm.nih.gov/gene/?term=74104
Abcb8	Abcb8	ATP-binding cassette, sub-family B member 8	74610	-0.608925744	https://www.ncbi.nlm.nih.gov/gene/?term=74610
Abcc1	Abcc1	ATP-binding cassette, sub-family C member 1	17250	-0.511000466	https://www.ncbi.nlm.nih.gov/gene/?term=17250
Abcc10	Abcc10	ATP-binding cassette, sub-family C member 10	224814	-1.322976946	https://www.ncbi.nlm.nih.gov/gene/?term=224814
Abcc4	Abcc4	ATP-binding cassette, sub-family C member 4	239273	-0.517003255	https://www.ncbi.nlm.nih.gov/gene/?term=239273
Abcc5	Abcc5	ATP-binding cassette, sub-family C member 5	27416	1.046972663	https://www.ncbi.nlm.nih.gov/gene/?term=27416
Abcd3	Abcd3	ATP-binding cassette, sub-family D member 3	19299	-1.119362345	https://www.ncbi.nlm.nih.gov/gene/?term=19299
Abcg1	Abcg1	ATP binding cassette subfamily G member 1	11307	1.151802637	https://www.ncbi.nlm.nih.gov/gene/?term=11307
Abhd11	Abhd11	abhydrolase domain containing 11	68758	-0.561551743	https://www.ncbi.nlm.nih.gov/gene/?term=68758
Abhd14a	Abhd14a	abhydrolase domain containing 14A	68644	-0.993790205	https://www.ncbi.nlm.nih.gov/gene/?term=68644
Abhd14b	Abhd14b	abhydrolase domain containing 14b	76491	-1.164531442	https://www.ncbi.nlm.nih.gov/gene/?term=76491
Abhd16a	Abhd16a	abhydrolase domain containing 16A	193742	-0.787746563	https://www.ncbi.nlm.nih.gov/gene/?term=193742
Abhd4	Abhd4	abhydrolase domain containing 4	105501	-0.68582172	https://www.ncbi.nlm.nih.gov/gene/?term=105501
Abhd6	Abhd6	abhydrolase domain containing 6	66082	-0.904664315	https://www.ncbi.nlm.nih.gov/gene/?term=66082
Abr	Abr	active BCR-related gene	109934	0.859767875	https://www.ncbi.nlm.nih.gov/gene/?term=109934
Acaa2	Acaa2	acetyl-CoA acyltransferase 2	52538	-0.748461233	https://www.ncbi.nlm.nih.gov/gene/?term=52538
Acad11	Acad11	acyl-Coenzyme A dehydrogenase family, member 11	102632	-0.696422382	https://www.ncbi.nlm.nih.gov/gene/?term=102632
Acad12	Acad12	acyl-Coenzyme A dehydrogenase family, member 12	338350	-1.296981738	https://www.ncbi.nlm.nih.gov/gene/?term=338350
Acad8	Acad8	acyl-Coenzyme A dehydrogenase family, member 8	66948	-0.759324952	https://www.ncbi.nlm.nih.gov/gene/?term=66948
Acad9	Acad9	acyl-Coenzyme A dehydrogenase family, member 9	229211	-0.607682577	https://www.ncbi.nlm.nih.gov/gene/?term=229211
Acadl	Acadl	acyl-Coenzyme A dehydrogenase, long-chain	11363	-0.602064161	https://www.ncbi.nlm.nih.gov/gene/?term=11363
Acadm	Acadm	acyl-Coenzyme A dehydrogenase, medium chain	11364	-0.814380955	https://www.ncbi.nlm.nih.gov/gene/?term=11364
Acadsb	Acadsb	acyl-Coenzyme A dehydrogenase, short/branched chain	66885	-0.817512366	https://www.ncbi.nlm.nih.gov/gene/?term=66885
Acat1	Acat1	acetyl-Coenzyme A acetyltransferase 1	110446	-1.091867308	https://www.ncbi.nlm.nih.gov/gene/?term=110446
Acat2	Acat2	acetyl-Coenzyme A acetyltransferase 2	110460	0.568937077	https://www.ncbi.nlm.nih.gov/gene/?term=110460
Ace	Ace	angiotensin I converting enzyme	11421	0.685415946	https://www.ncbi.nlm.nih.gov/gene/?term=11421
Acer3	Acer3	alkaline ceramidase 3	66190	-0.751547601	https://www.ncbi.nlm.nih.gov/gene/?term=66190
Ackr3	Ackr3	atypical chemokine receptor 3	12778	0.524278786	https://www.ncbi.nlm.nih.gov/gene/?term=12778
Acnat1	Acnat1	acyl-coenzyme A amino acid N-acyltransferase 1	230161	-0.672490873	https://www.ncbi.nlm.nih.gov/gene/?term=230161
Acp5	Acp5	acid phosphatase 5, tartrate resistant	11433	1.44966177	https://www.ncbi.nlm.nih.gov/gene/?term=11433
Acp6	Acp6	acid phosphatase 6, lysophosphatidic	66659	-0.802217046	https://www.ncbi.nlm.nih.gov/gene/?term=66659
Acsbg1	Acsbg1	acyl-CoA synthetase bubblegum family member 1	94180	2.563258765	https://www.ncbi.nlm.nih.gov/gene/?term=94180
Acsl1	Acsl1	acyl-CoA synthetase long-chain family member 1	14081	-0.849522761	https://www.ncbi.nlm.nih.gov/gene/?term=14081
Acsl4	Acsl4	acyl-CoA synthetase long-chain family member 4	50790	0.527051925	https://www.ncbi.nlm.nih.gov/gene/?term=50790
Acss1	Acss1	acyl-CoA synthetase short-chain family member 1	68738	-1.420970455	https://www.ncbi.nlm.nih.gov/gene/?term=68738
Acss2	Acss2	acyl-CoA synthetase short-chain family member 2	60525	-0.641629909	https://www.ncbi.nlm.nih.gov/gene/?term=60525
Acta2	Acta2	actin alpha 2, smooth muscle, aorta	11475	0.620964046	https://www.ncbi.nlm.nih.gov/gene/?term=11475
Actb	Actb	actin, beta	11461	0.726230632	https://www.ncbi.nlm.nih.gov/gene/?term=11461
Actn1	Actn1	actinin, alpha 1	109711	-0.536678892	https://www.ncbi.nlm.nih.gov/gene/?term=109711
Actr1a	Actr1a	ARP1 actin-related protein 1A, centractin alpha	54130	0.533183067	https://www.ncbi.nlm.nih.gov/gene/?term=54130
Actr2	Actr2	ARP2 actin-related protein 2	66713	-0.634016725	https://www.ncbi.nlm.nih.gov/gene/?term=66713
Actr5	Actr5	ARP5 actin-related protein 5	109275	-0.586488355	https://www.ncbi.nlm.nih.gov/gene/?term=109275
Acvrl1	Acvrl1	activin A receptor, type II-like 1	11482	-0.609657519	https://www.ncbi.nlm.nih.gov/gene/?term=11482
Acyp2	Acyp2	acylphosphatase 2, muscle type	75572	-0.503432615	https://www.ncbi.nlm.nih.gov/gene/?term=75572
Ada	Ada	adenosine deaminase	11486	1.600863718	https://www.ncbi.nlm.nih.gov/gene/?term=11486
Adam19	Adam19	ADAM metallopeptidase domain 19	11492	0.63847801	https://www.ncbi.nlm.nih.gov/gene/?term=11492
Adam4	Adam4	a disintegrin and metallopeptidase domain 4	11498	-1.074589316	https://www.ncbi.nlm.nih.gov/gene/?term=11498
Adam8	Adam8	a disintegrin and metallopeptidase domain 8	11501	1.104426421	https://www.ncbi.nlm.nih.gov/gene/?term=11501
Adamdec1	Adamdec1	ADAM-like, decysin 1	58860	-1.201824505	https://www.ncbi.nlm.nih.gov/gene/?term=58860
Adamts15	Adamts15	ADAM metallopeptidase with thrombospondin type 1 motif 15	235130	-0.672490873	https://www.ncbi.nlm.nih.gov/gene/?term=235130
Adamts9	Adamts9	ADAM metallopeptidase with thrombospondin type 1 motif 9	101401	-1.127056736	https://www.ncbi.nlm.nih.gov/gene/?term=101401
Adamtsl4	Adamtsl4	ADAMTS-like 4	229595	1.904652123	https://www.ncbi.nlm.nih.gov/gene/?term=229595
Adat2	Adat2	adenosine deaminase, tRNA-specific 2	66757	-0.641629909	https://www.ncbi.nlm.nih.gov/gene/?term=66757
Adck1	Adck1	aarF domain containing kinase 1	72113	-1.141703512	https://www.ncbi.nlm.nih.gov/gene/?term=72113
Adck2	Adck2	aarF domain containing kinase 2	57869	-0.712019237	https://www.ncbi.nlm.nih.gov/gene/?term=57869
Adck5	Adck5	aarF domain containing kinase 5	268822	-0.772773268	https://www.ncbi.nlm.nih.gov/gene/?term=268822
Adcy4	Adcy4	adenylate cyclase 4	104110	-0.712019237	https://www.ncbi.nlm.nih.gov/gene/?term=104110
Adcy6	Adcy6	adenylate cyclase 6	11512	-0.760928838	https://www.ncbi.nlm.nih.gov/gene/?term=11512
Adgb	Adgb	androglobin	215772	-2.975053643	https://www.ncbi.nlm.nih.gov/gene/?term=215772
Adgra3	Adgra3	adhesion G protein-coupled receptor A3	70693	-1.069571242	https://www.ncbi.nlm.nih.gov/gene/?term=70693
Adgrb1	Adgrb1	adhesion G protein-coupled receptor B1	107831	-0.904664315	https://www.ncbi.nlm.nih.gov/gene/?term=107831
Adgrf4	Adgrf4	adhesion G protein-coupled receptor F4	78249	1.895311077	https://www.ncbi.nlm.nih.gov/gene/?term=78249
Adgrg1	Adgrg1	adhesion G protein-coupled receptor G1	14766	-0.591003836	https://www.ncbi.nlm.nih.gov/gene/?term=14766
Adh1	Adh1	alcohol dehydrogenase 1 (class I)	11522	-1.362273198	https://www.ncbi.nlm.nih.gov/gene/?term=11522
Adh5	Adh5	alcohol dehydrogenase 5 (class III), chi polypeptide	11532	-1.105361665	https://www.ncbi.nlm.nih.gov/gene/?term=11532
Adh7	Adh7	alcohol dehydrogenase 7 (class IV), mu or sigma polypeptide	11529	-1.456985264	https://www.ncbi.nlm.nih.gov/gene/?term=11529
Adi1	Adi1	acireductone dioxygenase 1	104923	-1.456518504	https://www.ncbi.nlm.nih.gov/gene/?term=104923
Adk	Adk	adenosine kinase	11534	0.626303296	https://www.ncbi.nlm.nih.gov/gene/?term=11534
Adnp	Adnp	activity-dependent neuroprotective protein	11538	-0.926758086	https://www.ncbi.nlm.nih.gov/gene/?term=11538
Ado	Ado	2-aminoethanethiol dioxygenase	211488	-0.506700329	https://www.ncbi.nlm.nih.gov/gene/?term=211488
Adprm	Adprm	ADP-ribose/CDP-alcohol diphosphatase, manganese dependent	66358	-0.69453181	https://www.ncbi.nlm.nih.gov/gene/?term=66358
Adra2a	Adra2a	adrenergic receptor, alpha 2a	11551	-2.477553983	https://www.ncbi.nlm.nih.gov/gene/?term=11551
Adrb1	Adrb1	adrenergic receptor, beta 1	11554	-1.09053086	https://www.ncbi.nlm.nih.gov/gene/?term=11554
Aen	Aen	apoptosis enhancing nuclease	68048	-0.988536872	https://www.ncbi.nlm.nih.gov/gene/?term=68048
Afap1l1	Afap1l1	actin filament associated protein 1-like 1	106877	0.872943264	https://www.ncbi.nlm.nih.gov/gene/?term=106877
Afap1l2	Afap1l2	actin filament associated protein 1-like 2	226250	0.569266873	https://www.ncbi.nlm.nih.gov/gene/?term=226250
Afg1l	Afg1l	AFG1 like ATPase	215951	-1.267234394	https://www.ncbi.nlm.nih.gov/gene/?term=215951
Afg3l2	Afg3l2	AFG3-like AAA ATPase 2	69597	-0.756873473	https://www.ncbi.nlm.nih.gov/gene/?term=69597
Aftph	Aftph	aftiphilin	216549	-1.013188772	https://www.ncbi.nlm.nih.gov/gene/?term=216549
Aga	Aga	aspartylglucosaminidase	11593	-0.6478889	https://www.ncbi.nlm.nih.gov/gene/?term=11593
Agbl5	Agbl5	ATP/GTP binding protein-like 5	231093	-1.248072137	https://www.ncbi.nlm.nih.gov/gene/?term=231093
Ager	Ager	advanced glycosylation end product-specific receptor	11596	1.510609517	https://www.ncbi.nlm.nih.gov/gene/?term=11596
Aggf1	Aggf1	angiogenic factor with G patch and FHA domains 1	66549	-0.848080787	https://www.ncbi.nlm.nih.gov/gene/?term=66549
Agmo	Agmo	alkylglycerol monooxygenase	319660	-0.786019818	https://www.ncbi.nlm.nih.gov/gene/?term=319660
Ago1	Ago1	argonaute RISC catalytic subunit 1	236511	-1.033947332	https://www.ncbi.nlm.nih.gov/gene/?term=236511
Agpat5	Agpat5	1-acylglycerol-3-phosphate O-acyltransferase 5	52123	-0.517371806	https://www.ncbi.nlm.nih.gov/gene/?term=52123
Agr2	Agr2	anterior gradient 2	23795	-1.397296912	https://www.ncbi.nlm.nih.gov/gene/?term=23795
Agtrap	Agtrap	angiotensin II, type I receptor-associated protein	11610	-0.889477911	https://www.ncbi.nlm.nih.gov/gene/?term=11610
Ahdc1	Ahdc1	AT hook, DNA binding motif, containing 1	230793	-0.510385376	https://www.ncbi.nlm.nih.gov/gene/?term=230793
Ahnak2	Ahnak2	AHNAK nucleoprotein 2	100041194	0.713002351	https://www.ncbi.nlm.nih.gov/gene/?term=100041194
Ahr	Ahr	aryl-hydrocarbon receptor	11622	-0.953027337	https://www.ncbi.nlm.nih.gov/gene/?term=11622
Akap1	Akap1	A kinase anchor protein 1	11640	-0.837550119	https://www.ncbi.nlm.nih.gov/gene/?term=11640
Akap12	Akap12	A kinase anchor protein 12	83397	-1.065656192	https://www.ncbi.nlm.nih.gov/gene/?term=83397
Akap9	Akap9	A kinase anchor protein 9	100986	-0.712019237	https://www.ncbi.nlm.nih.gov/gene/?term=100986
Akip1	Akip1	A kinase interacting protein 1	57373	-0.873770307	https://www.ncbi.nlm.nih.gov/gene/?term=57373
Akr1c13	Akr1c13	aldo-keto reductase family 1, member C13	27384	-1.3971459	https://www.ncbi.nlm.nih.gov/gene/?term=27384
Akr1c14	Akr1c14	aldo-keto reductase family 1, member C14	105387	-0.719713629	https://www.ncbi.nlm.nih.gov/gene/?term=105387
Akr1c19	Akr1c19	aldo-keto reductase family 1, member C19	432720	-0.631848888	https://www.ncbi.nlm.nih.gov/gene/?term=432720
Akr1e1	Akr1e1	aldo-keto reductase family 1, member E1	56043	-1.081253047	https://www.ncbi.nlm.nih.gov/gene/?term=56043
Akr7a5	Akr7a5	aldo-keto reductase family 7, member A5	110198	-0.939429733	https://www.ncbi.nlm.nih.gov/gene/?term=110198
Akt2	Akt2	thymoma viral proto-oncogene 2	11652	-0.986879078	https://www.ncbi.nlm.nih.gov/gene/?term=11652
Alcam	Alcam	activated leukocyte cell adhesion molecule	11658	-0.842883563	https://www.ncbi.nlm.nih.gov/gene/?term=11658
Aldh16a1	Aldh16a1	aldehyde dehydrogenase 16 family, member A1	69748	-0.953027337	https://www.ncbi.nlm.nih.gov/gene/?term=69748
Aldh1a1	Aldh1a1	aldehyde dehydrogenase family 1, subfamily A1	11668	-2.491744378	https://www.ncbi.nlm.nih.gov/gene/?term=11668
Aldh1a3	Aldh1a3	aldehyde dehydrogenase family 1, subfamily A3	56847	1.588973095	https://www.ncbi.nlm.nih.gov/gene/?term=56847
Aldh2	Aldh2	aldehyde dehydrogenase 2, mitochondrial	11669	-1.225653766	https://www.ncbi.nlm.nih.gov/gene/?term=11669
Aldh3a1	Aldh3a1	aldehyde dehydrogenase family 3, subfamily A1	11670	-0.964097228	https://www.ncbi.nlm.nih.gov/gene/?term=11670
Aldh3a2	Aldh3a2	aldehyde dehydrogenase family 3, subfamily A2	11671	-0.630025865	https://www.ncbi.nlm.nih.gov/gene/?term=11671
Aldh5a1	Aldh5a1	aldhehyde dehydrogenase family 5, subfamily A1	214579	-0.888896999	https://www.ncbi.nlm.nih.gov/gene/?term=214579
Aldh6a1	Aldh6a1	aldehyde dehydrogenase family 6, subfamily A1	104776	-1.202464139	https://www.ncbi.nlm.nih.gov/gene/?term=104776
Aldh9a1	Aldh9a1	aldehyde dehydrogenase 9, subfamily A1	56752	-1.046438276	https://www.ncbi.nlm.nih.gov/gene/?term=56752
Alg11	Alg11	ALG11 alpha-1,2-mannosyltransferase	207958	-0.884855834	https://www.ncbi.nlm.nih.gov/gene/?term=207958
Alg12	Alg12	ALG12 alpha-1,6-mannosyltransferase	223774	-0.579568941	https://www.ncbi.nlm.nih.gov/gene/?term=223774
Alg2	Alg2	ALG2 alpha-1,3/1,6-mannosyltransferase	56737	-0.538826522	https://www.ncbi.nlm.nih.gov/gene/?term=56737
Alg6	Alg6	ALG6 alpha-1,3-glucosyltransferase	320438	-1.345236906	https://www.ncbi.nlm.nih.gov/gene/?term=320438
Alkbh3	Alkbh3	alkB homolog 3, alpha-ketoglutarate-dependent dioxygenase	69113	-0.759847762	https://www.ncbi.nlm.nih.gov/gene/?term=69113
Alkbh6	Alkbh6	alkB homolog 6	233065	-0.548733433	https://www.ncbi.nlm.nih.gov/gene/?term=233065
Alkbh8	Alkbh8	alkB homolog 8, tRNA methyltransferase	67667	-0.913653098	https://www.ncbi.nlm.nih.gov/gene/?term=67667
Alox12b	Alox12b	arachidonate 12-lipoxygenase, 12R type	11686	1.275702433	https://www.ncbi.nlm.nih.gov/gene/?term=11686
Alox15	Alox15	arachidonate 15-lipoxygenase	11687	0.864905945	https://www.ncbi.nlm.nih.gov/gene/?term=11687
Alox5ap	Alox5ap	arachidonate 5-lipoxygenase activating protein	11690	1.050804525	https://www.ncbi.nlm.nih.gov/gene/?term=11690
Amacr	Amacr	alpha-methylacyl-CoA racemase	17117	-0.916839029	https://www.ncbi.nlm.nih.gov/gene/?term=17117
Amdhd2	Amdhd2	amidohydrolase domain containing 2	245847	-0.791282516	https://www.ncbi.nlm.nih.gov/gene/?term=245847
Amfr	Amfr	autocrine motility factor receptor	23802	-0.566932542	https://www.ncbi.nlm.nih.gov/gene/?term=23802
Ammecr1	Ammecr1	AMMECR nuclear protein 1	56068	0.533737177	https://www.ncbi.nlm.nih.gov/gene/?term=56068
Amn1	Amn1	antagonist of mitotic exit network 1	232566	-0.527594666	https://www.ncbi.nlm.nih.gov/gene/?term=232566
Amotl1	Amotl1	angiomotin-like 1	75723	0.751381284	https://www.ncbi.nlm.nih.gov/gene/?term=75723
Amz2	Amz2	archaelysin family metallopeptidase 2	13929	-0.649734959	https://www.ncbi.nlm.nih.gov/gene/?term=13929
Anapc4	Anapc4	anaphase promoting complex subunit 4	52206	-0.639869451	https://www.ncbi.nlm.nih.gov/gene/?term=52206
Ank3	Ank3	ankyrin 3, epithelial	11735	0.546132947	https://www.ncbi.nlm.nih.gov/gene/?term=11735
Ankdd1b	Ankdd1b	ankyrin repeat and death domain containing 1B	271144	-1.103209994	https://www.ncbi.nlm.nih.gov/gene/?term=271144
Ankk1	Ankk1	ankyrin repeat and kinase domain containing 1	244859	1.123486725	https://www.ncbi.nlm.nih.gov/gene/?term=244859
Ankmy2	Ankmy2	ankyrin repeat and MYND domain containing 2	217473	-1.191762426	https://www.ncbi.nlm.nih.gov/gene/?term=217473
Ankrd13d	Ankrd13d	ankyrin repeat domain 13 family, member D	68423	-0.663656215	https://www.ncbi.nlm.nih.gov/gene/?term=68423
Ankrd22	Ankrd22	ankyrin repeat domain 22	52024	-0.665725585	https://www.ncbi.nlm.nih.gov/gene/?term=52024
Ankrd24	Ankrd24	ankyrin repeat domain 24	70615	-0.990735265	https://www.ncbi.nlm.nih.gov/gene/?term=70615
Ankrd26	Ankrd26	ankyrin repeat domain 26	232339	-1.283175938	https://www.ncbi.nlm.nih.gov/gene/?term=232339
Ankrd35	Ankrd35	ankyrin repeat domain 35	213121	1.031489203	https://www.ncbi.nlm.nih.gov/gene/?term=213121
Ankrd42	Ankrd42	ankyrin repeat domain 42	73845	-2.107947913	https://www.ncbi.nlm.nih.gov/gene/?term=73845
Ankrd49	Ankrd49	ankyrin repeat domain 49	56503	-0.5816226	https://www.ncbi.nlm.nih.gov/gene/?term=56503
Ankrd54	Ankrd54	ankyrin repeat domain 54	223690	-0.530689472	https://www.ncbi.nlm.nih.gov/gene/?term=223690
Anks3	Anks3	ankyrin repeat and sterile alpha motif domain containing 3	72615	-0.685547026	https://www.ncbi.nlm.nih.gov/gene/?term=72615
Ankzf1	Ankzf1	ankyrin repeat and zinc finger domain containing 1	52231	-1.458262645	https://www.ncbi.nlm.nih.gov/gene/?term=52231
Ano1	Ano1	anoctamin 1, calcium activated chloride channel	101772	-0.995191288	https://www.ncbi.nlm.nih.gov/gene/?term=101772
Ano6	Ano6	anoctamin 6	105722	-0.753839413	https://www.ncbi.nlm.nih.gov/gene/?term=105722
Ano7	Ano7	anoctamin 7	404545	-0.984098782	https://www.ncbi.nlm.nih.gov/gene/?term=404545
Ano9	Ano9	anoctamin 9	71345	-2.682872891	https://www.ncbi.nlm.nih.gov/gene/?term=71345
Anxa1	Anxa1	annexin A1	16952	1.344054757	https://www.ncbi.nlm.nih.gov/gene/?term=16952
Anxa10	Anxa10	annexin A10	26359	-0.673638145	https://www.ncbi.nlm.nih.gov/gene/?term=26359
Anxa2	Anxa2	annexin A2	12306	0.62023566	https://www.ncbi.nlm.nih.gov/gene/?term=12306
Anxa6	Anxa6	annexin A6	11749	0.768786032	https://www.ncbi.nlm.nih.gov/gene/?term=11749
Aoc2	Aoc2	amine oxidase copper containing 2	237940	-1.591725003	https://www.ncbi.nlm.nih.gov/gene/?term=237940
Aopep	Aopep	aminopeptidase O	72061	-1.280302997	https://www.ncbi.nlm.nih.gov/gene/?term=72061
Aox3	Aox3	aldehyde oxidase 3	71724	-2.632165929	https://www.ncbi.nlm.nih.gov/gene/?term=71724
Ap1g2	Ap1g2	adaptor protein complex AP-1, gamma 2 subunit	11766	-0.767160791	https://www.ncbi.nlm.nih.gov/gene/?term=11766
Ap1m1	Ap1m1	adaptor-related protein complex AP-1, mu subunit 1	11767	-1.220166141	https://www.ncbi.nlm.nih.gov/gene/?term=11767
Ap3s1	Ap3s1	adaptor-related protein complex 3, sigma 1 subunit	11777	-0.929610672	https://www.ncbi.nlm.nih.gov/gene/?term=11777
Ap3s2	Ap3s2	adaptor-related protein complex 3, sigma 2 subunit	11778	-0.778361732	https://www.ncbi.nlm.nih.gov/gene/?term=11778
Ap4m1	Ap4m1	adaptor-related protein complex AP-4, mu 1	11781	-0.542094236	https://www.ncbi.nlm.nih.gov/gene/?term=11781
Ap4s1	Ap4s1	adaptor-related protein complex AP-4, sigma 1	11782	-0.600126357	https://www.ncbi.nlm.nih.gov/gene/?term=11782
Apaf1	Apaf1	apoptotic peptidase activating factor 1	11783	0.680298186	https://www.ncbi.nlm.nih.gov/gene/?term=11783
Apbb1ip	Apbb1ip	amyloid beta precursor protein binding family B member 1 interacting protein	54519	1.423140346	https://www.ncbi.nlm.nih.gov/gene/?term=54519
Apbb2	Apbb2	amyloid beta precursor protein binding family B member 2	11787	1.015901218	https://www.ncbi.nlm.nih.gov/gene/?term=11787
Apbb3	Apbb3	amyloid beta precursor protein binding family B member 3	225372	-0.926758086	https://www.ncbi.nlm.nih.gov/gene/?term=225372
Apcdd1	Apcdd1	adenomatosis polyposis coli down-regulated 1	494504	-1.179524156	https://www.ncbi.nlm.nih.gov/gene/?term=494504
Aph1a	Aph1a	aph1 homolog A, gamma secretase subunit	226548	-0.555900035	https://www.ncbi.nlm.nih.gov/gene/?term=226548
Apip	Apip	APAF1 interacting protein	56369	-1.033947332	https://www.ncbi.nlm.nih.gov/gene/?term=56369
Aplnr	Aplnr	apelin receptor	23796	-0.570000232	https://www.ncbi.nlm.nih.gov/gene/?term=23796
Aplp1	Aplp1	amyloid beta precursor like protein 1	11803	1.747412382	https://www.ncbi.nlm.nih.gov/gene/?term=11803
Apobec1	Apobec1	apolipoprotein B mRNA editing enzyme, catalytic polypeptide 1	11810	1.014604413	https://www.ncbi.nlm.nih.gov/gene/?term=11810
Apobec3	Apobec3	apolipoprotein B mRNA editing enzyme, catalytic polypeptide 3	80287	-0.546044368	https://www.ncbi.nlm.nih.gov/gene/?term=80287
Apobr	Apobr	apolipoprotein B receptor	171504	0.938234724	https://www.ncbi.nlm.nih.gov/gene/?term=171504
Apoc1	Apoc1	apolipoprotein C-I	11812	1.74169873	https://www.ncbi.nlm.nih.gov/gene/?term=11812
Apoe	Apoe	apolipoprotein E	11816	2.296440034	https://www.ncbi.nlm.nih.gov/gene/?term=11816
Appl2	Appl2	adaptor protein, phosphotyrosine interaction, PH domain and leucine zipper containing 2	216190	-1.188728847	https://www.ncbi.nlm.nih.gov/gene/?term=216190
Aprt	Aprt	adenine phosphoribosyl transferase	11821	0.638014196	https://www.ncbi.nlm.nih.gov/gene/?term=11821
Aqp11	Aqp11	aquaporin 11	66333	-0.689299161	https://www.ncbi.nlm.nih.gov/gene/?term=66333
Aqp4	Aqp4	aquaporin 4	11829	-2.148118352	https://www.ncbi.nlm.nih.gov/gene/?term=11829
Aqp5	Aqp5	aquaporin 5	11830	-1.175966337	https://www.ncbi.nlm.nih.gov/gene/?term=11830
Arc	Arc	activity regulated cytoskeletal-associated protein	11838	0.686931278	https://www.ncbi.nlm.nih.gov/gene/?term=11838
Areg	Areg	amphiregulin	11839	-0.855889163	https://www.ncbi.nlm.nih.gov/gene/?term=11839
Arfgap3	Arfgap3	ADP-ribosylation factor GTPase activating protein 3	66251	-1.056283662	https://www.ncbi.nlm.nih.gov/gene/?term=66251
Arfgef1	Arfgef1	ADP ribosylation factor guanine nucleotide exchange factor 1	211673	-0.774303515	https://www.ncbi.nlm.nih.gov/gene/?term=211673
Arfgef3	Arfgef3	ARFGEF family member 3	215821	-0.615157698	https://www.ncbi.nlm.nih.gov/gene/?term=215821
Arfip2	Arfip2	ADP-ribosylation factor interacting protein 2	76932	-1.272149885	https://www.ncbi.nlm.nih.gov/gene/?term=76932
Arg1	Arg1	arginase, liver	11846	4.328619921	https://www.ncbi.nlm.nih.gov/gene/?term=11846
Arglu1	Arglu1	arginine and glutamate rich 1	234023	-0.548733433	https://www.ncbi.nlm.nih.gov/gene/?term=234023
Arhgap12	Arhgap12	Rho GTPase activating protein 12	75415	-0.755520876	https://www.ncbi.nlm.nih.gov/gene/?term=75415
Arhgap18	Arhgap18	Rho GTPase activating protein 18	73910	-0.570000232	https://www.ncbi.nlm.nih.gov/gene/?term=73910
Arhgap26	Arhgap26	Rho GTPase activating protein 26	71302	-1.555900035	https://www.ncbi.nlm.nih.gov/gene/?term=71302
Arhgap27	Arhgap27	Rho GTPase activating protein 27	544817	0.5261405	https://www.ncbi.nlm.nih.gov/gene/?term=544817
Arhgap32	Arhgap32	Rho GTPase activating protein 32	330914	-1.127056736	https://www.ncbi.nlm.nih.gov/gene/?term=330914
Arhgap35	Arhgap35	Rho GTPase activating protein 35	232906	-0.881944238	https://www.ncbi.nlm.nih.gov/gene/?term=232906
Arhgap39	Arhgap39	Rho GTPase activating protein 39	223666	-0.712019237	https://www.ncbi.nlm.nih.gov/gene/?term=223666
Arhgap40	Arhgap40	Rho GTPase activating protein 40	545481	-0.676395327	https://www.ncbi.nlm.nih.gov/gene/?term=545481
Arhgap42	Arhgap42	Rho GTPase activating protein 42	71544	-1.146422061	https://www.ncbi.nlm.nih.gov/gene/?term=71544
Arhgap44	Arhgap44	Rho GTPase activating protein 44	216831	-1.445944377	https://www.ncbi.nlm.nih.gov/gene/?term=216831
Arhgap8	Arhgap8	Rho GTPase activating protein 8	73167	-0.638770255	https://www.ncbi.nlm.nih.gov/gene/?term=73167
Arhgap9	Arhgap9	Rho GTPase activating protein 9	216445	1.428461987	https://www.ncbi.nlm.nih.gov/gene/?term=216445
Arhgdib	Arhgdib	Rho, GDP dissociation inhibitor beta	11857	1.549246076	https://www.ncbi.nlm.nih.gov/gene/?term=11857
Arhgef10l	Arhgef10l	Rho guanine nucleotide exchange factor 10-like	72754	0.630055431	https://www.ncbi.nlm.nih.gov/gene/?term=72754
Arhgef18	Arhgef18	Rho/Rac guanine nucleotide exchange factor 18	102098	0.577815228	https://www.ncbi.nlm.nih.gov/gene/?term=102098
Arhgef19	Arhgef19	Rho guanine nucleotide exchange factor 19	213649	-0.61440844	https://www.ncbi.nlm.nih.gov/gene/?term=213649
Arhgef28	Arhgef28	Rho guanine nucleotide exchange factor 28	110596	-1.026892574	https://www.ncbi.nlm.nih.gov/gene/?term=110596
Arhgef38	Arhgef38	Rho guanine nucleotide exchange factor 38	77669	-0.89964624	https://www.ncbi.nlm.nih.gov/gene/?term=77669
Arhgef4	Arhgef4	Rho guanine nucleotide exchange factor 4	226970	0.923569337	https://www.ncbi.nlm.nih.gov/gene/?term=226970
Arhgef5	Arhgef5	Rho guanine nucleotide exchange factor 5	54324	-0.794481397	https://www.ncbi.nlm.nih.gov/gene/?term=54324
Arid2	Arid2	AT-rich interaction domain 2	77044	-0.712019237	https://www.ncbi.nlm.nih.gov/gene/?term=77044
Arid4a	Arid4a	AT-rich interaction domain 4A	238247	-0.669206153	https://www.ncbi.nlm.nih.gov/gene/?term=238247
Arid5a	Arid5a	AT-rich interaction domain 5A	214855	-1.802217046	https://www.ncbi.nlm.nih.gov/gene/?term=214855
Arl10	Arl10	ADP-ribosylation factor-like 10	56795	-0.733606099	https://www.ncbi.nlm.nih.gov/gene/?term=56795
Arl11	Arl11	ADP-ribosylation factor-like 11	219144	1.86366545	https://www.ncbi.nlm.nih.gov/gene/?term=219144
Arl16	Arl16	ADP-ribosylation factor-like 16	70317	-1.766467021	https://www.ncbi.nlm.nih.gov/gene/?term=70317
Arl3	Arl3	ADP-ribosylation factor-like 3	56350	-0.678071905	https://www.ncbi.nlm.nih.gov/gene/?term=56350
Arl5a	Arl5a	ADP-ribosylation factor-like 5A	75423	0.64282348	https://www.ncbi.nlm.nih.gov/gene/?term=75423
Arl6	Arl6	ADP-ribosylation factor-like 6	56297	-0.694097329	https://www.ncbi.nlm.nih.gov/gene/?term=56297
Armc10	Armc10	armadillo repeat containing 10	67211	-0.569061283	https://www.ncbi.nlm.nih.gov/gene/?term=67211
Armc8	Armc8	armadillo repeat containing 8	74125	-0.76264531	https://www.ncbi.nlm.nih.gov/gene/?term=74125
Armc9	Armc9	armadillo repeat containing 9	78795	-0.888896999	https://www.ncbi.nlm.nih.gov/gene/?term=78795
Armh3	Armh3	armadillo-like helical domain containing 3	71617	-0.740033613	https://www.ncbi.nlm.nih.gov/gene/?term=71617
Armt1	Armt1	acidic residue methyltransferase 1	73419	-1.011579519	https://www.ncbi.nlm.nih.gov/gene/?term=73419
Arpc4	Arpc4	actin related protein 2/3 complex, subunit 4	68089	0.593097134	https://www.ncbi.nlm.nih.gov/gene/?term=68089
Arpc5l	Arpc5l	actin related protein 2/3 complex, subunit 5-like	74192	-0.603766346	https://www.ncbi.nlm.nih.gov/gene/?term=74192
Arpin	Arpin	actin-related protein 2/3 complex inhibitor	70420	-0.942903119	https://www.ncbi.nlm.nih.gov/gene/?term=70420
Arrb2	Arrb2	arrestin, beta 2	216869	0.599924769	https://www.ncbi.nlm.nih.gov/gene/?term=216869
Arrdc2	Arrdc2	arrestin domain containing 2	70807	-0.993790205	https://www.ncbi.nlm.nih.gov/gene/?term=70807
Arrdc3	Arrdc3	arrestin domain containing 3	105171	-0.592966565	https://www.ncbi.nlm.nih.gov/gene/?term=105171
As3mt	As3mt	arsenite methyltransferase	57344	-1.266608089	https://www.ncbi.nlm.nih.gov/gene/?term=57344
Asb1	Asb1	ankyrin repeat and SOCS box-containing 1	65247	-1.535141475	https://www.ncbi.nlm.nih.gov/gene/?term=65247
Asb13	Asb13	ankyrin repeat and SOCS box-containing 13	142688	-0.886048637	https://www.ncbi.nlm.nih.gov/gene/?term=142688
Asb3	Asb3	ankyrin repeat and SOCS box-containing 3	65257	-2.01541138	https://www.ncbi.nlm.nih.gov/gene/?term=65257
Asb6	Asb6	ankyrin repeat and SOCS box-containing 6	72323	-0.617160051	https://www.ncbi.nlm.nih.gov/gene/?term=72323
Asb7	Asb7	ankyrin repeat and SOCS box-containing 7	117589	-0.957131735	https://www.ncbi.nlm.nih.gov/gene/?term=117589
Asb8	Asb8	ankyrin repeat and SOCS box-containing 8	78541	0.631522671	https://www.ncbi.nlm.nih.gov/gene/?term=78541
Ascc1	Ascc1	activating signal cointegrator 1 complex subunit 1	69090	-0.817952682	https://www.ncbi.nlm.nih.gov/gene/?term=69090
Ascc2	Ascc2	activating signal cointegrator 1 complex subunit 2	75452	-0.640228554	https://www.ncbi.nlm.nih.gov/gene/?term=75452
Asf1a	Asf1a	anti-silencing function 1A histone chaperone	66403	-0.888896999	https://www.ncbi.nlm.nih.gov/gene/?term=66403
Ash1l	Ash1l	ASH1 like histone lysine methyltransferase	192195	-0.804212935	https://www.ncbi.nlm.nih.gov/gene/?term=192195
Asl	Asl	argininosuccinate lyase	109900	-1.016276306	https://www.ncbi.nlm.nih.gov/gene/?term=109900
Aspa	Aspa	aspartoacylase	11484	-1.43230609	https://www.ncbi.nlm.nih.gov/gene/?term=11484
Asph	Asph	aspartate-beta-hydroxylase	65973	-1.634381826	https://www.ncbi.nlm.nih.gov/gene/?term=65973
Asrgl1	Asrgl1	asparaginase like 1	66514	-1.161004068	https://www.ncbi.nlm.nih.gov/gene/?term=66514
Ass1	Ass1	argininosuccinate synthetase 1	11898	-1.110568614	https://www.ncbi.nlm.nih.gov/gene/?term=11898
Atad2	Atad2	ATPase family, AAA domain containing 2	70472	0.500974486	https://www.ncbi.nlm.nih.gov/gene/?term=70472
Atad2b	Atad2b	ATPase family, AAA domain containing 2B	320817	-0.512710429	https://www.ncbi.nlm.nih.gov/gene/?term=320817
Atad3a	Atad3a	ATPase family, AAA domain containing 3A	108888	-0.565177849	https://www.ncbi.nlm.nih.gov/gene/?term=108888
Atat1	Atat1	alpha tubulin acetyltransferase 1	73242	-1.154023784	https://www.ncbi.nlm.nih.gov/gene/?term=73242
Ate1	Ate1	arginyltransferase 1	11907	-0.544909251	https://www.ncbi.nlm.nih.gov/gene/?term=11907
Atf3	Atf3	activating transcription factor 3	11910	1.107408517	https://www.ncbi.nlm.nih.gov/gene/?term=11910
Atf7	Atf7	activating transcription factor 7	223922	-0.57736971	https://www.ncbi.nlm.nih.gov/gene/?term=223922
Atg16l1	Atg16l1	autophagy related 16 like 1	77040	-0.774754992	https://www.ncbi.nlm.nih.gov/gene/?term=77040
Atg4b	Atg4b	autophagy related 4B, cysteine peptidase	66615	-0.738986285	https://www.ncbi.nlm.nih.gov/gene/?term=66615
Atg5	Atg5	autophagy related 5	11793	-0.649283482	https://www.ncbi.nlm.nih.gov/gene/?term=11793
Atg9b	Atg9b	autophagy related 9B	213948	0.728553354	https://www.ncbi.nlm.nih.gov/gene/?term=213948
Atl2	Atl2	atlastin GTPase 2	56298	-0.729721239	https://www.ncbi.nlm.nih.gov/gene/?term=56298
Atp10b	Atp10b	ATPase, class V, type 10B	319767	-0.606666237	https://www.ncbi.nlm.nih.gov/gene/?term=319767
Atp11a	Atp11a	ATPase, class VI, type 11A	50770	0.644527055	https://www.ncbi.nlm.nih.gov/gene/?term=50770
Atp13a2	Atp13a2	ATPase type 13A2	74772	1.054617224	https://www.ncbi.nlm.nih.gov/gene/?term=74772
Atp1b1	Atp1b1	ATPase, Na+/K+ transporting, beta 1 polypeptide	11931	-0.834819526	https://www.ncbi.nlm.nih.gov/gene/?term=11931
Atp1b3	Atp1b3	ATPase, Na+/K+ transporting, beta 3 polypeptide	11933	0.632315271	https://www.ncbi.nlm.nih.gov/gene/?term=11933
Atp2c2	Atp2c2	ATPase, Ca++ transporting, type 2C, member 2	69047	-0.763003166	https://www.ncbi.nlm.nih.gov/gene/?term=69047
Atp6v0b	Atp6v0b	ATPase, H+ transporting, lysosomal V0 subunit B	114143	0.549787865	https://www.ncbi.nlm.nih.gov/gene/?term=114143
Atp6v0d2	Atp6v0d2	ATPase, H+ transporting, lysosomal V0 subunit D2	242341	2.07033624	https://www.ncbi.nlm.nih.gov/gene/?term=242341
Atp6v0e	Atp6v0e	ATPase, H+ transporting, lysosomal V0 subunit E	11974	0.794550269	https://www.ncbi.nlm.nih.gov/gene/?term=11974
Atp6v1c2	Atp6v1c2	ATPase, H+ transporting, lysosomal V1 subunit C2	68775	0.57748738	https://www.ncbi.nlm.nih.gov/gene/?term=68775
Atp6v1e1	Atp6v1e1	ATPase, H+ transporting, lysosomal V1 subunit E1	11973	0.720060746	https://www.ncbi.nlm.nih.gov/gene/?term=11973
Atp6v1g1	Atp6v1g1	ATPase, H+ transporting, lysosomal V1 subunit G1	66290	0.654763094	https://www.ncbi.nlm.nih.gov/gene/?term=66290
Atp7b	Atp7b	ATPase, Cu++ transporting, beta polypeptide	11979	-2.119896945	https://www.ncbi.nlm.nih.gov/gene/?term=11979
Atp8b1	Atp8b1	ATPase, class I, type 8B, member 1	54670	-1.139995792	https://www.ncbi.nlm.nih.gov/gene/?term=54670
Atp9a	Atp9a	ATPase, class II, type 9A	11981	-0.80777822	https://www.ncbi.nlm.nih.gov/gene/?term=11981
Atp9b	Atp9b	ATPase, class II, type 9B	50771	-0.557691091	https://www.ncbi.nlm.nih.gov/gene/?term=50771
Atpaf1	Atpaf1	ATP synthase mitochondrial F1 complex assembly factor 1	230649	-0.51521853	https://www.ncbi.nlm.nih.gov/gene/?term=230649
Atpsckmt	Atpsckmt	ATP synthase C subunit lysine N-methyltransferase	68073	-0.50096436	https://www.ncbi.nlm.nih.gov/gene/?term=68073
Atraid	Atraid	all-trans retinoic acid induced differentiation factor	381629	-0.886414943	https://www.ncbi.nlm.nih.gov/gene/?term=381629
Atrip	Atrip	ATR interacting protein	235610	-0.525606113	https://www.ncbi.nlm.nih.gov/gene/?term=235610
Atrn	Atrn	attractin	11990	-1.187357247	https://www.ncbi.nlm.nih.gov/gene/?term=11990
Atxn10	Atxn10	ataxin 10	54138	-0.646924209	https://www.ncbi.nlm.nih.gov/gene/?term=54138
Atxn2	Atxn2	ataxin 2	20239	-1.197446064	https://www.ncbi.nlm.nih.gov/gene/?term=20239
Atxn7	Atxn7	ataxin 7	246103	-0.58369514	https://www.ncbi.nlm.nih.gov/gene/?term=246103
Auts2	Auts2	autism susceptibility candidate 2	319974	-0.664713522	https://www.ncbi.nlm.nih.gov/gene/?term=319974
Aven	Aven	apoptosis, caspase activation inhibitor	74268	-1.296981738	https://www.ncbi.nlm.nih.gov/gene/?term=74268
Avil	Avil	advillin	11567	-0.574515713	https://www.ncbi.nlm.nih.gov/gene/?term=11567
Avl9	Avl9	AVL9 cell migration associated	78937	-1.373850501	https://www.ncbi.nlm.nih.gov/gene/?term=78937
Axin1	Axin1	axin 1	12005	-0.563155851	https://www.ncbi.nlm.nih.gov/gene/?term=12005
B2m	B2m	beta-2 microglobulin	12010	0.563342797	https://www.ncbi.nlm.nih.gov/gene/?term=12010
B3galnt2	B3galnt2	UDP-GalNAc:betaGlcNAc beta 1,3-galactosaminyltransferase, polypeptide 2	97884	-0.985037731	https://www.ncbi.nlm.nih.gov/gene/?term=97884
B3galt2	B3galt2	UDP-Gal:betaGlcNAc beta 1,3-galactosyltransferase, polypeptide 2	26878	-4.344287453	https://www.ncbi.nlm.nih.gov/gene/?term=26878
B3galt6	B3galt6	UDP-Gal:betaGal beta 1,3-galactosyltransferase, polypeptide 6	117592	-0.880416769	https://www.ncbi.nlm.nih.gov/gene/?term=117592
B3gnt3	B3gnt3	UDP-GlcNAc:betaGal beta-1,3-N-acetylglucosaminyltransferase 3	72297	-0.782546233	https://www.ncbi.nlm.nih.gov/gene/?term=72297
B3gntl1	B3gntl1	UDP-GlcNAc:betaGal beta-1,3-N-acetylglucosaminyltransferase-like 1	210004	-1.322072719	https://www.ncbi.nlm.nih.gov/gene/?term=210004
B4galnt3	B4galnt3	beta-1,4-N-acetyl-galactosaminyl transferase 3	330406	-1.117508753	https://www.ncbi.nlm.nih.gov/gene/?term=330406
B4galt3	B4galt3	UDP-Gal:betaGlcNAc beta 1,4-galactosyltransferase, polypeptide 3	57370	-0.961633127	https://www.ncbi.nlm.nih.gov/gene/?term=57370
B4galt4	B4galt4	UDP-Gal:betaGlcNAc beta 1,4-galactosyltransferase, polypeptide 4	56375	-1.426617018	https://www.ncbi.nlm.nih.gov/gene/?term=56375
B4galt5	B4galt5	UDP-Gal:betaGlcNAc beta 1,4-galactosyltransferase, polypeptide 5	56336	0.601981942	https://www.ncbi.nlm.nih.gov/gene/?term=56336
B4gat1	B4gat1	beta-1,4-glucuronyltransferase 1	108902	-0.729297228	https://www.ncbi.nlm.nih.gov/gene/?term=108902
B630019K06Rik	B630019K06Rik	F-box and leucine-rich repeat protein 17 pseudogene	102941	-0.649734959	https://www.ncbi.nlm.nih.gov/gene/?term=102941
B9d1	B9d1	B9 protein domain 1	27078	-1.038829553	https://www.ncbi.nlm.nih.gov/gene/?term=27078
B9d2	B9d2	B9 protein domain 2	232987	-1.574515713	https://www.ncbi.nlm.nih.gov/gene/?term=232987
BC031181	BC031181	cDNA sequence BC031181	407819	-0.933233467	https://www.ncbi.nlm.nih.gov/gene/?term=407819
Bace2	Bace2	beta-site APP-cleaving enzyme 2	56175	-1.192593699	https://www.ncbi.nlm.nih.gov/gene/?term=56175
Bach2	Bach2	BTB and CNC homology, basic leucine zipper transcription factor 2	12014	-0.776149574	https://www.ncbi.nlm.nih.gov/gene/?term=12014
Bag1	Bag1	BCL2-associated athanogene 1	12017	-0.542902695	https://www.ncbi.nlm.nih.gov/gene/?term=12017
Bag3	Bag3	BCL2-associated athanogene 3	29810	-0.975053643	https://www.ncbi.nlm.nih.gov/gene/?term=29810
Bag5	Bag5	BCL2-associated athanogene 5	70369	-0.584639931	https://www.ncbi.nlm.nih.gov/gene/?term=70369
Bahcc1	Bahcc1	BAH domain and coiled-coil containing 1	268515	-0.980835995	https://www.ncbi.nlm.nih.gov/gene/?term=268515
Baiap2l1	Baiap2l1	BAI1-associated protein 2-like 1	66898	-0.51482737	https://www.ncbi.nlm.nih.gov/gene/?term=66898
Baiap2l2	Baiap2l2	BAI1-associated protein 2-like 2	207495	-2.966592064	https://www.ncbi.nlm.nih.gov/gene/?term=207495
Barx2	Barx2	BarH-like homeobox 2	12023	1.095335685	https://www.ncbi.nlm.nih.gov/gene/?term=12023
Bbc3	Bbc3	BCL2 binding component 3	170770	-1.590028713	https://www.ncbi.nlm.nih.gov/gene/?term=170770
Bbs2	Bbs2	Bardet-Biedl syndrome 2	67378	-1.256339753	https://www.ncbi.nlm.nih.gov/gene/?term=67378
Bbs9	Bbs9	Bardet-Biedl syndrome 9	319845	-1.578752706	https://www.ncbi.nlm.nih.gov/gene/?term=319845
Bbx	Bbx	bobby sox HMG box containing	70508	-0.598199337	https://www.ncbi.nlm.nih.gov/gene/?term=70508
Bcat2	Bcat2	branched chain aminotransferase 2, mitochondrial	12036	-1.519859017	https://www.ncbi.nlm.nih.gov/gene/?term=12036
Bche	Bche	butyrylcholinesterase	12038	-0.796908135	https://www.ncbi.nlm.nih.gov/gene/?term=12038
Bckdha	Bckdha	branched chain ketoacid dehydrogenase E1, alpha polypeptide	12039	-0.805995385	https://www.ncbi.nlm.nih.gov/gene/?term=12039
Bckdk	Bckdk	branched chain ketoacid dehydrogenase kinase	12041	-0.640358252	https://www.ncbi.nlm.nih.gov/gene/?term=12041
Bcl2a1b	Bcl2a1b	B cell leukemia/lymphoma 2 related protein A1b	12045	1.125924005	https://www.ncbi.nlm.nih.gov/gene/?term=12045
Bcl2l1	Bcl2l1	BCL2-like 1	12048	0.551943245	https://www.ncbi.nlm.nih.gov/gene/?term=12048
Bcl2l12	Bcl2l12	BCL2 like 12	75736	-0.712019237	https://www.ncbi.nlm.nih.gov/gene/?term=75736
Bcl7a	Bcl7a	B cell CLL/lymphoma 7A	77045	-1.106736752	https://www.ncbi.nlm.nih.gov/gene/?term=77045
Bcl7b	Bcl7b	B cell CLL/lymphoma 7B	12054	-0.618909833	https://www.ncbi.nlm.nih.gov/gene/?term=12054
Bcl7c	Bcl7c	B cell CLL/lymphoma 7C	12055	-0.659277775	https://www.ncbi.nlm.nih.gov/gene/?term=12055
Bcor	Bcor	BCL6 interacting corepressor	71458	-0.512710429	https://www.ncbi.nlm.nih.gov/gene/?term=71458
Bcs1l	Bcs1l	BCS1 homolog, ubiquinol-cytochrome c reductase complex chaperone	66821	-1.296981738	https://www.ncbi.nlm.nih.gov/gene/?term=66821
Bet1l	Bet1l	Bet1 golgi vesicular membrane trafficking protein like	54399	-0.624556396	https://www.ncbi.nlm.nih.gov/gene/?term=54399
Bex1	Bex1	brain expressed X-linked 1	19716	3.736441264	https://www.ncbi.nlm.nih.gov/gene/?term=19716
Bfsp1	Bfsp1	beaded filament structural protein 1, in lens-CP94	12075	-0.69211968	https://www.ncbi.nlm.nih.gov/gene/?term=12075
Bicd1	Bicd1	BICD cargo adaptor 1	12121	-1.802217046	https://www.ncbi.nlm.nih.gov/gene/?term=12121
Bicra	Bicra	BRD4 interacting chromatin remodeling complex associated protein	243842	-0.975053643	https://www.ncbi.nlm.nih.gov/gene/?term=243842
Birc2	Birc2	baculoviral IAP repeat-containing 2	11797	-0.858860625	https://www.ncbi.nlm.nih.gov/gene/?term=11797
Birc3	Birc3	baculoviral IAP repeat-containing 3	11796	0.757866739	https://www.ncbi.nlm.nih.gov/gene/?term=11796
Blmh	Blmh	bleomycin hydrolase	104184	0.628405201	https://www.ncbi.nlm.nih.gov/gene/?term=104184
Blnk	Blnk	B cell linker	17060	0.747412382	https://www.ncbi.nlm.nih.gov/gene/?term=17060
Bloc1s5	Bloc1s5	biogenesis of lysosomal organelles complex-1, subunit 5, muted	17828	-0.560016144	https://www.ncbi.nlm.nih.gov/gene/?term=17828
Blvra	Blvra	biliverdin reductase A	109778	0.512148809	https://www.ncbi.nlm.nih.gov/gene/?term=109778
Blzf1	Blzf1	basic leucine zipper nuclear factor 1	66352	-0.949518551	https://www.ncbi.nlm.nih.gov/gene/?term=66352
Bmf	Bmf	BCL2 modifying factor	171543	-0.712019237	https://www.ncbi.nlm.nih.gov/gene/?term=171543
Bmp1	Bmp1	bone morphogenetic protein 1	12153	0.510373184	https://www.ncbi.nlm.nih.gov/gene/?term=12153
Bmp5	Bmp5	bone morphogenetic protein 5	12160	-1.657571453	https://www.ncbi.nlm.nih.gov/gene/?term=12160
Bmpr1a	Bmpr1a	bone morphogenetic protein receptor, type 1A	12166	-1.341181542	https://www.ncbi.nlm.nih.gov/gene/?term=12166
Bmx	Bmx	BMX non-receptor tyrosine kinase	12169	-0.826661803	https://www.ncbi.nlm.nih.gov/gene/?term=12169
Bmyc	Bmyc	brain expressed myelocytomatosis oncogene	107771	-1.19844137	https://www.ncbi.nlm.nih.gov/gene/?term=107771
Bnip1	Bnip1	BCL2/adenovirus E1B interacting protein 1	224630	-0.694097329	https://www.ncbi.nlm.nih.gov/gene/?term=224630
Bnip3	Bnip3	NA	12176	1.118055762	https://www.ncbi.nlm.nih.gov/gene/?term=12176
Bod1	Bod1	biorientation of chromosomes in cell division 1	69556	-0.916377736	https://www.ncbi.nlm.nih.gov/gene/?term=69556
Bod1l	Bod1l	biorientation of chromosomes in cell division 1-like	665775	-0.587691102	https://www.ncbi.nlm.nih.gov/gene/?term=665775
Bok	Bok	BCL2-related ovarian killer	51800	-0.682271894	https://www.ncbi.nlm.nih.gov/gene/?term=51800
Bola1	Bola1	bolA family member 1	69168	-0.547899857	https://www.ncbi.nlm.nih.gov/gene/?term=69168
Bola3	Bola3	bolA family member 3	78653	-0.627954972	https://www.ncbi.nlm.nih.gov/gene/?term=78653
Borcs5	Borcs5	BLOC-1 related complex subunit 5	67774	-1.004199989	https://www.ncbi.nlm.nih.gov/gene/?term=67774
Bphl	Bphl	biphenyl hydrolase like	68021	-0.650989804	https://www.ncbi.nlm.nih.gov/gene/?term=68021
Bptf	Bptf	bromodomain PHD finger transcription factor	207165	-0.501452251	https://www.ncbi.nlm.nih.gov/gene/?term=207165
Brat1	Brat1	BRCA1-associated ATM activator 1	231841	-0.827496454	https://www.ncbi.nlm.nih.gov/gene/?term=231841
Brd1	Brd1	bromodomain containing 1	223770	-0.740588389	https://www.ncbi.nlm.nih.gov/gene/?term=223770
Brd8	Brd8	bromodomain containing 8	78656	-0.89532645	https://www.ncbi.nlm.nih.gov/gene/?term=78656
Brd9	Brd9	bromodomain containing 9	105246	-0.726233096	https://www.ncbi.nlm.nih.gov/gene/?term=105246
Brf1	Brf1	BRF1, RNA polymerase III transcription initiation factor 90 kDa subunit	72308	-0.773419782	https://www.ncbi.nlm.nih.gov/gene/?term=72308
Bri3	Bri3	brain protein I3	55950	-0.95375013	https://www.ncbi.nlm.nih.gov/gene/?term=55950
Brix1	Brix1	BRX1, biogenesis of ribosomes	67832	-0.634851377	https://www.ncbi.nlm.nih.gov/gene/?term=67832
Brpf3	Brpf3	bromodomain and PHD finger containing, 3	268936	-0.512346892	https://www.ncbi.nlm.nih.gov/gene/?term=268936
Brwd1	Brwd1	bromodomain and WD repeat domain containing 1	93871	-0.805632288	https://www.ncbi.nlm.nih.gov/gene/?term=93871
Bsdc1	Bsdc1	BSD domain containing 1	100383	-0.587691102	https://www.ncbi.nlm.nih.gov/gene/?term=100383
Bsg	Bsg	basigin	12215	-0.827047087	https://www.ncbi.nlm.nih.gov/gene/?term=12215
Bspry	Bspry	B-box and SPRY domain containing	192120	0.630037059	https://www.ncbi.nlm.nih.gov/gene/?term=192120
Bst1	Bst1	bone marrow stromal cell antigen 1	12182	1.53951953	https://www.ncbi.nlm.nih.gov/gene/?term=12182
Btbd1	Btbd1	BTB domain containing 1	83962	-1.160609296	https://www.ncbi.nlm.nih.gov/gene/?term=83962
Btbd2	Btbd2	BTB domain containing 2	208198	-0.563627397	https://www.ncbi.nlm.nih.gov/gene/?term=208198
Btbd3	Btbd3	BTB domain containing 3	228662	-0.600373881	https://www.ncbi.nlm.nih.gov/gene/?term=228662
Btbd6	Btbd6	BTB domain containing 6	399566	-1.047203429	https://www.ncbi.nlm.nih.gov/gene/?term=399566
Btbd8	Btbd8	BTB domain containing 8	100503185	-1.434485262	https://www.ncbi.nlm.nih.gov/gene/?term=100503185
Btrc	Btrc	beta-transducin repeat containing protein	12234	-0.626627746	https://www.ncbi.nlm.nih.gov/gene/?term=12234
Bub3	Bub3	BUB3 mitotic checkpoint protein	12237	-0.637251469	https://www.ncbi.nlm.nih.gov/gene/?term=12237
Bud13	Bud13	BUD13 homolog	215051	-0.916839029	https://www.ncbi.nlm.nih.gov/gene/?term=215051
Bzw2	Bzw2	basic leucine zipper and W2 domains 2	66912	-0.774754992	https://www.ncbi.nlm.nih.gov/gene/?term=66912
C030006K11Rik	C030006K11Rik	RIKEN cDNA C030006K11 gene	223665	-1.009405148	https://www.ncbi.nlm.nih.gov/gene/?term=223665
C1qa	C1qa	complement component 1, q subcomponent, alpha polypeptide	12259	1.989710329	https://www.ncbi.nlm.nih.gov/gene/?term=12259
C1qb	C1qb	complement component 1, q subcomponent, beta polypeptide	12260	1.882403593	https://www.ncbi.nlm.nih.gov/gene/?term=12260
C1qc	C1qc	complement component 1, q subcomponent, C chain	12262	1.479999535	https://www.ncbi.nlm.nih.gov/gene/?term=12262
C1qtnf1	C1qtnf1	C1q and tumor necrosis factor related protein 1	56745	-0.523574148	https://www.ncbi.nlm.nih.gov/gene/?term=56745
C1qtnf4	C1qtnf4	C1q and tumor necrosis factor related protein 4	67445	-1.118011597	https://www.ncbi.nlm.nih.gov/gene/?term=67445
C1qtnf7	C1qtnf7	C1q and tumor necrosis factor related protein 7	109323	-1.09053086	https://www.ncbi.nlm.nih.gov/gene/?term=109323
C2cd3	C2cd3	C2 calcium-dependent domain containing 3	277939	-1.208252819	https://www.ncbi.nlm.nih.gov/gene/?term=277939
C2cd5	C2cd5	C2 calcium-dependent domain containing 5	74741	-1.139440461	https://www.ncbi.nlm.nih.gov/gene/?term=74741
C330018D20Rik	C330018D20Rik	RIKEN cDNA C330018D20 gene	77422	-0.688935624	https://www.ncbi.nlm.nih.gov/gene/?term=77422
C3ar1	C3ar1	complement component 3a receptor 1	12267	2.795085943	https://www.ncbi.nlm.nih.gov/gene/?term=12267
C4bp	C4bp	complement component 4 binding protein	12269	0.729818322	https://www.ncbi.nlm.nih.gov/gene/?term=12269
C5ar1	C5ar1	complement component 5a receptor 1	12273	1.945093049	https://www.ncbi.nlm.nih.gov/gene/?term=12273
C6	C6	complement component 6	12274	-0.563155851	https://www.ncbi.nlm.nih.gov/gene/?term=12274
C7	C7	complement component 7	109828	-2.816355897	https://www.ncbi.nlm.nih.gov/gene/?term=109828
C87436	C87436	expressed sequence C87436	232196	-1.22659241	https://www.ncbi.nlm.nih.gov/gene/?term=232196
C9orf72	C9orf72	C9orf72, member of C9orf72-SMCR8 complex	73205	-0.570000232	https://www.ncbi.nlm.nih.gov/gene/?term=73205
Cab39l	Cab39l	calcium binding protein 39-like	69008	-1.343631831	https://www.ncbi.nlm.nih.gov/gene/?term=69008
Cacfd1	Cacfd1	calcium channel flower domain containing 1	381356	-0.54744747	https://www.ncbi.nlm.nih.gov/gene/?term=381356
Cachd1	Cachd1	cache domain containing 1	320508	-0.829376188	https://www.ncbi.nlm.nih.gov/gene/?term=320508
Cadps2	Cadps2	Ca2+-dependent activator protein for secretion 2	320405	-1.412458955	https://www.ncbi.nlm.nih.gov/gene/?term=320405
Calcrl	Calcrl	calcitonin receptor-like	54598	-0.845285768	https://www.ncbi.nlm.nih.gov/gene/?term=54598
Calm3	Calm3	calmodulin 3	12315	-0.500100147	https://www.ncbi.nlm.nih.gov/gene/?term=12315
Camk1d	Camk1d	calcium/calmodulin-dependent protein kinase ID	227541	-0.938295093	https://www.ncbi.nlm.nih.gov/gene/?term=227541
Camk2n1	Camk2n1	calcium/calmodulin-dependent protein kinase II inhibitor 1	66259	-0.687973763	https://www.ncbi.nlm.nih.gov/gene/?term=66259
Cand1	Cand1	cullin associated and neddylation disassociated 1	71902	-0.580107562	https://www.ncbi.nlm.nih.gov/gene/?term=71902
Cand2	Cand2	cullin associated and neddylation dissociated 2 (putative)	67088	-0.776149574	https://www.ncbi.nlm.nih.gov/gene/?term=67088
Canx	Canx	calnexin	12330	-0.52657365	https://www.ncbi.nlm.nih.gov/gene/?term=12330
Capg	Capg	capping actin protein, gelsolin like	12332	1.159919391	https://www.ncbi.nlm.nih.gov/gene/?term=12332
Capn10	Capn10	calpain 10	23830	-0.775584366	https://www.ncbi.nlm.nih.gov/gene/?term=23830
Capn13	Capn13	calpain 13	381122	-2.127056736	https://www.ncbi.nlm.nih.gov/gene/?term=381122
Capn2	Capn2	calpain 2	12334	0.645838715	https://www.ncbi.nlm.nih.gov/gene/?term=12334
Capn7	Capn7	calpain 7	12339	-0.781281899	https://www.ncbi.nlm.nih.gov/gene/?term=12339
Capsl	Capsl	calcyphosine-like	75568	-2.296981738	https://www.ncbi.nlm.nih.gov/gene/?term=75568
Capza1	Capza1	capping actin protein of muscle Z-line subunit alpha 1	12340	-1.466906739	https://www.ncbi.nlm.nih.gov/gene/?term=12340
Car12	Car12	carbonic anhydrase 12	76459	1.274391698	https://www.ncbi.nlm.nih.gov/gene/?term=76459
Carm1	Carm1	coactivator-associated arginine methyltransferase 1	59035	-0.751547601	https://www.ncbi.nlm.nih.gov/gene/?term=59035
Carmil1	Carmil1	capping protein regulator and myosin 1 linker 1	68732	0.738642172	https://www.ncbi.nlm.nih.gov/gene/?term=68732
Casp4	Casp4	caspase 4, apoptosis-related cysteine peptidase	12363	-1.083988014	https://www.ncbi.nlm.nih.gov/gene/?term=12363
Casp8	Casp8	caspase 8	12370	0.52022097	https://www.ncbi.nlm.nih.gov/gene/?term=12370
Cast	Cast	calpastatin	12380	0.517462609	https://www.ncbi.nlm.nih.gov/gene/?term=12380
Castor2	Castor2	cytosolic arginine sensor for mTORC1 subunit 2	80909	0.593789192	https://www.ncbi.nlm.nih.gov/gene/?term=80909
Casz1	Casz1	castor zinc finger 1	69743	-0.817201474	https://www.ncbi.nlm.nih.gov/gene/?term=69743
Cat	Cat	catalase	12359	0.72094017	https://www.ncbi.nlm.nih.gov/gene/?term=12359
Cav2	Cav2	caveolin 2	12390	-0.55487284	https://www.ncbi.nlm.nih.gov/gene/?term=12390
Cavin2	Cavin2	caveolae associated 2	20324	-1.309920793	https://www.ncbi.nlm.nih.gov/gene/?term=20324
Cbfa2t2	Cbfa2t2	CBFA2/RUNX1 translocation partner 2	12396	-0.712019237	https://www.ncbi.nlm.nih.gov/gene/?term=12396
Cbl	Cbl	Casitas B-lineage lymphoma	12402	-0.532695538	https://www.ncbi.nlm.nih.gov/gene/?term=12402
Cbr2	Cbr2	carbonyl reductase 2	12409	-1.937382078	https://www.ncbi.nlm.nih.gov/gene/?term=12409
Cbx4	Cbx4	chromobox 4	12418	-0.624556396	https://www.ncbi.nlm.nih.gov/gene/?term=12418
Cbx6	Cbx6	chromobox 6	494448	-1.005215613	https://www.ncbi.nlm.nih.gov/gene/?term=494448
Cbx7	Cbx7	chromobox 7	52609	-0.844122773	https://www.ncbi.nlm.nih.gov/gene/?term=52609
Ccdc107	Ccdc107	coiled-coil domain containing 107	622404	-0.603686615	https://www.ncbi.nlm.nih.gov/gene/?term=622404
Ccdc112	Ccdc112	coiled-coil domain containing 112	240261	-1.377600198	https://www.ncbi.nlm.nih.gov/gene/?term=240261
Ccdc117	Ccdc117	coiled-coil domain containing 117	104479	-0.712019237	https://www.ncbi.nlm.nih.gov/gene/?term=104479
Ccdc12	Ccdc12	coiled-coil domain containing 12	72654	0.500974486	https://www.ncbi.nlm.nih.gov/gene/?term=72654
Ccdc125	Ccdc125	coiled-coil domain containing 125	76041	-0.747643147	https://www.ncbi.nlm.nih.gov/gene/?term=76041
Ccdc134	Ccdc134	coiled-coil domain containing 134	76457	-0.852196895	https://www.ncbi.nlm.nih.gov/gene/?term=76457
Ccdc141	Ccdc141	coiled-coil domain containing 141	545428	-0.598199337	https://www.ncbi.nlm.nih.gov/gene/?term=545428
Ccdc149	Ccdc149	coiled-coil domain containing 149	100503884	-0.981626297	https://www.ncbi.nlm.nih.gov/gene/?term=100503884
Ccdc153	Ccdc153	coiled-coil domain containing 153	270150	-2.63258477	https://www.ncbi.nlm.nih.gov/gene/?term=270150
Ccdc157	Ccdc157	coiled-coil domain containing 157	216516	-1.600987925	https://www.ncbi.nlm.nih.gov/gene/?term=216516
Ccdc162	Ccdc162	coiled-coil domain containing 162	75973	-1.81511273	https://www.ncbi.nlm.nih.gov/gene/?term=75973
Ccdc163	Ccdc163	coiled-coil domain containing 163	68394	-1.442832604	https://www.ncbi.nlm.nih.gov/gene/?term=68394
Ccdc166	Ccdc166	coiled-coil domain containing 166	223648	-1.519374159	https://www.ncbi.nlm.nih.gov/gene/?term=223648
Ccdc174	Ccdc174	coiled-coil domain containing 174	232236	-0.5062097	https://www.ncbi.nlm.nih.gov/gene/?term=232236
Ccdc181	Ccdc181	coiled-coil domain containing 181	74895	-1.516099027	https://www.ncbi.nlm.nih.gov/gene/?term=74895
Ccdc191	Ccdc191	coiled-coil domain containing 191	212153	-1.22169361	https://www.ncbi.nlm.nih.gov/gene/?term=212153
Ccdc28a	Ccdc28a	coiled-coil domain containing 28A	215814	-0.911328045	https://www.ncbi.nlm.nih.gov/gene/?term=215814
Ccdc28b	Ccdc28b	coiled coil domain containing 28B	66264	-0.737404555	https://www.ncbi.nlm.nih.gov/gene/?term=66264
Ccdc30	Ccdc30	coiled-coil domain containing 30	73332	-1.802217046	https://www.ncbi.nlm.nih.gov/gene/?term=73332
Ccdc33	Ccdc33	coiled-coil domain containing 33	382077	-2.175966337	https://www.ncbi.nlm.nih.gov/gene/?term=382077
Ccdc43	Ccdc43	coiled-coil domain containing 43	52715	-1.755087959	https://www.ncbi.nlm.nih.gov/gene/?term=52715
Ccdc47	Ccdc47	coiled-coil domain containing 47	67163	-1.022948333	https://www.ncbi.nlm.nih.gov/gene/?term=67163
Ccdc57	Ccdc57	coiled-coil domain containing 57	71276	-1.324996114	https://www.ncbi.nlm.nih.gov/gene/?term=71276
Ccdc61	Ccdc61	coiled-coil domain containing 61	232933	-0.677530861	https://www.ncbi.nlm.nih.gov/gene/?term=232933
Ccdc71l	Ccdc71l	coiled-coil domain containing 71 like	72123	0.596733469	https://www.ncbi.nlm.nih.gov/gene/?term=72123
Ccdc78	Ccdc78	coiled-coil domain containing 78	381077	-2.503432615	https://www.ncbi.nlm.nih.gov/gene/?term=381077
Ccdc85c	Ccdc85c	coiled-coil domain containing 85C	668158	-0.904664315	https://www.ncbi.nlm.nih.gov/gene/?term=668158
Ccdc88c	Ccdc88c	coiled-coil domain containing 88C	68339	-1.162680646	https://www.ncbi.nlm.nih.gov/gene/?term=68339
Ccdc9	Ccdc9	coiled-coil domain containing 9	243846	-0.689144771	https://www.ncbi.nlm.nih.gov/gene/?term=243846
Ccdc92	Ccdc92	coiled-coil domain containing 92	215707	-1.257453374	https://www.ncbi.nlm.nih.gov/gene/?term=215707
Ccl17	Ccl17	C-C motif chemokine ligand 17	20295	-1.455679484	https://www.ncbi.nlm.nih.gov/gene/?term=20295
Ccl28	Ccl28	C-C motif chemokine ligand 28	56838	-0.941501083	https://www.ncbi.nlm.nih.gov/gene/?term=56838
Ccl6	Ccl6	C-C motif chemokine ligand 6	20305	1.733373992	https://www.ncbi.nlm.nih.gov/gene/?term=20305
Ccl9	Ccl9	C-C motif chemokine ligand 9	20308	2.270702772	https://www.ncbi.nlm.nih.gov/gene/?term=20308
Ccm2	Ccm2	cerebral cavernous malformation 2	216527	-0.664713522	https://www.ncbi.nlm.nih.gov/gene/?term=216527
Ccna2	Ccna2	cyclin A2	12428	0.672644613	https://www.ncbi.nlm.nih.gov/gene/?term=12428
Ccnd1	Ccnd1	cyclin D1	12443	-1.111949844	https://www.ncbi.nlm.nih.gov/gene/?term=12443
Ccnd3	Ccnd3	cyclin D3	12445	-0.700431263	https://www.ncbi.nlm.nih.gov/gene/?term=12445
Ccng2	Ccng2	cyclin G2	12452	1.346874452	https://www.ncbi.nlm.nih.gov/gene/?term=12452
Ccnh	Ccnh	cyclin H	66671	-1.014582007	https://www.ncbi.nlm.nih.gov/gene/?term=66671
Ccnt2	Ccnt2	cyclin T2	72949	-0.743046133	https://www.ncbi.nlm.nih.gov/gene/?term=72949
Ccnyl1	Ccnyl1	cyclin Y-like 1	227210	-0.750493385	https://www.ncbi.nlm.nih.gov/gene/?term=227210
Ccpg1	Ccpg1	cell cycle progression 1	72278	-0.950178974	https://www.ncbi.nlm.nih.gov/gene/?term=72278
Ccz1	Ccz1	CCZ1 vacuolar protein trafficking and biogenesis associated	231874	-0.546433171	https://www.ncbi.nlm.nih.gov/gene/?term=231874
Cd109	Cd109	CD109 antigen	235505	0.931836953	https://www.ncbi.nlm.nih.gov/gene/?term=235505
Cd164	Cd164	CD164 antigen	53599	-0.505476413	https://www.ncbi.nlm.nih.gov/gene/?term=53599
Cd177	Cd177	CD177 antigen	68891	-2.309581775	https://www.ncbi.nlm.nih.gov/gene/?term=68891
Cd200	Cd200	CD200 molecule	17470	0.6337556	https://www.ncbi.nlm.nih.gov/gene/?term=17470
Cd24a	Cd24a	CD24a antigen	12484	-0.89298251	https://www.ncbi.nlm.nih.gov/gene/?term=12484
Cd274	Cd274	CD274 antigen	60533	2.226580218	https://www.ncbi.nlm.nih.gov/gene/?term=60533
Cd2ap	Cd2ap	CD2-associated protein	12488	-0.985037731	https://www.ncbi.nlm.nih.gov/gene/?term=12488
Cd300a	Cd300a	CD300A molecule	217303	1.958916487	https://www.ncbi.nlm.nih.gov/gene/?term=217303
Cd300c2	Cd300c2	CD300C molecule 2	140497	2.821959335	https://www.ncbi.nlm.nih.gov/gene/?term=140497
Cd300lf	Cd300lf	CD300 molecule like family member F	246746	3.644065869	https://www.ncbi.nlm.nih.gov/gene/?term=246746
Cd300lg	Cd300lg	CD300 molecule like family member G	52685	-0.57816349	https://www.ncbi.nlm.nih.gov/gene/?term=52685
Cd302	Cd302	CD302 antigen	66205	1.152325664	https://www.ncbi.nlm.nih.gov/gene/?term=66205
Cd33	Cd33	CD33 molecule	12489	1.726553777	https://www.ncbi.nlm.nih.gov/gene/?term=12489
Cd36	Cd36	CD36 molecule	12491	2.334220941	https://www.ncbi.nlm.nih.gov/gene/?term=12491
Cd37	Cd37	CD37 antigen	12493	2.457905764	https://www.ncbi.nlm.nih.gov/gene/?term=12493
Cd44	Cd44	CD44 antigen	12505	0.833565138	https://www.ncbi.nlm.nih.gov/gene/?term=12505
Cd52	Cd52	CD52 antigen	23833	1.140423575	https://www.ncbi.nlm.nih.gov/gene/?term=23833
Cd53	Cd53	CD53 antigen	12508	1.171466754	https://www.ncbi.nlm.nih.gov/gene/?term=12508
Cd55	Cd55	CD55 molecule, decay accelerating factor for complement	13136	-2.310656675	https://www.ncbi.nlm.nih.gov/gene/?term=13136
Cd59a	Cd59a	CD59a antigen	12509	-0.59654202	https://www.ncbi.nlm.nih.gov/gene/?term=12509
Cd63	Cd63	CD63 antigen	12512	0.727155168	https://www.ncbi.nlm.nih.gov/gene/?term=12512
Cd68	Cd68	CD68 antigen	12514	2.214573273	https://www.ncbi.nlm.nih.gov/gene/?term=12514
Cd74	Cd74	CD74 antigen (invariant polypeptide of major histocompatibility complex, class II antigen-associated)	16149	0.567114192	https://www.ncbi.nlm.nih.gov/gene/?term=16149
Cd82	Cd82	CD82 antigen	12521	-0.965111894	https://www.ncbi.nlm.nih.gov/gene/?term=12521
Cd84	Cd84	CD84 antigen	12523	2.807055328	https://www.ncbi.nlm.nih.gov/gene/?term=12523
Cd93	Cd93	CD93 antigen	17064	1.418911633	https://www.ncbi.nlm.nih.gov/gene/?term=17064
Cd99l2	Cd99l2	CD99 antigen-like 2	171486	0.596612035	https://www.ncbi.nlm.nih.gov/gene/?term=171486
Cdc14a	Cdc14a	CDC14 cell division cycle 14A	229776	-2.296981738	https://www.ncbi.nlm.nih.gov/gene/?term=229776
Cdc23	Cdc23	CDC23 cell division cycle 23	52563	-1.135826946	https://www.ncbi.nlm.nih.gov/gene/?term=52563
Cdc25a	Cdc25a	cell division cycle 25A	12530	-0.975053643	https://www.ncbi.nlm.nih.gov/gene/?term=12530
Cdc37l1	Cdc37l1	cell division cycle 37-like 1	67072	-0.975053643	https://www.ncbi.nlm.nih.gov/gene/?term=67072
Cdc42ep2	Cdc42ep2	CDC42 effector protein 2	104252	0.517462609	https://www.ncbi.nlm.nih.gov/gene/?term=104252
Cdc42ep5	Cdc42ep5	CDC42 effector protein 5	58804	-0.737043261	https://www.ncbi.nlm.nih.gov/gene/?term=58804
Cdh1	Cdh1	cadherin 1	12550	-0.975053643	https://www.ncbi.nlm.nih.gov/gene/?term=12550
Cdh11	Cdh11	cadherin 11	12552	-0.555900035	https://www.ncbi.nlm.nih.gov/gene/?term=12552
Cdh3	Cdh3	cadherin 3	12560	1.022690383	https://www.ncbi.nlm.nih.gov/gene/?term=12560
Cdh5	Cdh5	cadherin 5	12562	0.664356642	https://www.ncbi.nlm.nih.gov/gene/?term=12562
Cdhr4	Cdhr4	cadherin-related family member 4	69398	-2.296981738	https://www.ncbi.nlm.nih.gov/gene/?term=69398
Cdip1	Cdip1	cell death inducing Trp53 target 1	66626	-0.516232172	https://www.ncbi.nlm.nih.gov/gene/?term=66626
Cdk1	Cdk1	cyclin dependent kinase 1	12534	0.650550842	https://www.ncbi.nlm.nih.gov/gene/?term=12534
Cdk20	Cdk20	cyclin dependent kinase 20	105278	0.970790587	https://www.ncbi.nlm.nih.gov/gene/?term=105278
Cdk2ap1	Cdk2ap1	cyclin dependent kinase 2 associated protein 1	13445	-0.805128641	https://www.ncbi.nlm.nih.gov/gene/?term=13445
Cdk5	Cdk5	cyclin dependent kinase 5	12568	-0.848340708	https://www.ncbi.nlm.nih.gov/gene/?term=12568
Cdk5rap3	Cdk5rap3	CDK5 regulatory subunit associated protein 3	80280	-0.939429733	https://www.ncbi.nlm.nih.gov/gene/?term=80280
Cdkal1	Cdkal1	CDK5 regulatory subunit associated protein 1-like 1	68916	-1.037114611	https://www.ncbi.nlm.nih.gov/gene/?term=68916
Cdkn1a	Cdkn1a	cyclin dependent kinase inhibitor 1A	12575	1.624717543	https://www.ncbi.nlm.nih.gov/gene/?term=12575
Cdkn1c	Cdkn1c	cyclin dependent kinase inhibitor 1C	12577	-0.881944238	https://www.ncbi.nlm.nih.gov/gene/?term=12577
Cdkn2a	Cdkn2a	cyclin dependent kinase inhibitor 2A	12578	0.888884808	https://www.ncbi.nlm.nih.gov/gene/?term=12578
Cdkn2b	Cdkn2b	cyclin dependent kinase inhibitor 2B	12579	1.562129453	https://www.ncbi.nlm.nih.gov/gene/?term=12579
Cdkn2d	Cdkn2d	cyclin dependent kinase inhibitor 2D	12581	0.668404507	https://www.ncbi.nlm.nih.gov/gene/?term=12581
Cdpf1	Cdpf1	cysteine rich, DPF motif domain containing 1	72355	-0.712019237	https://www.ncbi.nlm.nih.gov/gene/?term=72355
Cdsn	Cdsn	corneodesmosin	386463	1.120870777	https://www.ncbi.nlm.nih.gov/gene/?term=386463
Cebpb	Cebpb	CCAAT/enhancer binding protein beta	12608	0.896713956	https://www.ncbi.nlm.nih.gov/gene/?term=12608
Cebpd	Cebpd	CCAAT/enhancer binding protein delta	12609	-0.693323143	https://www.ncbi.nlm.nih.gov/gene/?term=12609
Cebpz	Cebpz	CCAAT/enhancer binding protein zeta	12607	-0.794481397	https://www.ncbi.nlm.nih.gov/gene/?term=12607
Cebpzos	Cebpzos	CCAAT/enhancer binding protein zeta, opposite strand	68554	-0.54417755	https://www.ncbi.nlm.nih.gov/gene/?term=68554
Cela1	Cela1	chymotrypsin-like elastase family, member 1	109901	-1.349449158	https://www.ncbi.nlm.nih.gov/gene/?term=109901
Celf1	Celf1	CUGBP, Elav-like family member 1	13046	-0.583328014	https://www.ncbi.nlm.nih.gov/gene/?term=13046
Celf2	Celf2	CUGBP, Elav-like family member 2	14007	0.592835344	https://www.ncbi.nlm.nih.gov/gene/?term=14007
Celsr1	Celsr1	cadherin, EGF LAG seven-pass G-type receptor 1	12614	-0.874075995	https://www.ncbi.nlm.nih.gov/gene/?term=12614
Cenpa	Cenpa	centromere protein A	12615	0.541737355	https://www.ncbi.nlm.nih.gov/gene/?term=12615
Cenpt	Cenpt	centromere protein T	320394	-0.753839413	https://www.ncbi.nlm.nih.gov/gene/?term=320394
Cenpv	Cenpv	centromere protein V	73139	-0.86402233	https://www.ncbi.nlm.nih.gov/gene/?term=73139
Cep131	Cep131	centrosomal protein 131	12009	-1.355875427	https://www.ncbi.nlm.nih.gov/gene/?term=12009
Cep152	Cep152	centrosomal protein 152	99100	-1.164531442	https://www.ncbi.nlm.nih.gov/gene/?term=99100
Cep164	Cep164	centrosomal protein 164	214552	-0.592720309	https://www.ncbi.nlm.nih.gov/gene/?term=214552
Cep19	Cep19	centrosomal protein 19	66994	-0.917338145	https://www.ncbi.nlm.nih.gov/gene/?term=66994
Cep290	Cep290	centrosomal protein 290	216274	-0.926144042	https://www.ncbi.nlm.nih.gov/gene/?term=216274
Cep41	Cep41	centrosomal protein 41	83922	-0.96199749	https://www.ncbi.nlm.nih.gov/gene/?term=83922
Cep44	Cep44	centrosomal protein 44	382010	-0.869560514	https://www.ncbi.nlm.nih.gov/gene/?term=382010
Cep63	Cep63	centrosomal protein 63	28135	-1.266608089	https://www.ncbi.nlm.nih.gov/gene/?term=28135
Cep68	Cep68	centrosomal protein 68	216543	-0.574515713	https://www.ncbi.nlm.nih.gov/gene/?term=216543
Cep70	Cep70	centrosomal protein 70	68121	-1.003482051	https://www.ncbi.nlm.nih.gov/gene/?term=68121
Cep89	Cep89	centrosomal protein 89	72140	-0.607682577	https://www.ncbi.nlm.nih.gov/gene/?term=72140
Cep95	Cep95	centrosomal protein 95	320162	-1.84326377	https://www.ncbi.nlm.nih.gov/gene/?term=320162
Cerkl	Cerkl	ceramide kinase-like	228094	-1.761772272	https://www.ncbi.nlm.nih.gov/gene/?term=228094
Cers5	Cers5	ceramide synthase 5	71949	-0.809316438	https://www.ncbi.nlm.nih.gov/gene/?term=71949
Ces1d	Ces1d	carboxylesterase 1D	104158	-3.597189636	https://www.ncbi.nlm.nih.gov/gene/?term=104158
Ces1e	Ces1e	carboxylesterase 1E	13897	-3.018680575	https://www.ncbi.nlm.nih.gov/gene/?term=13897
Ces1f	Ces1f	carboxylesterase 1F	234564	-2.770912926	https://www.ncbi.nlm.nih.gov/gene/?term=234564
Ces2f	Ces2f	carboxylesterase 2F	71903	0.997639011	https://www.ncbi.nlm.nih.gov/gene/?term=71903
Cfap100	Cfap100	cilia and flagella associated protein 100	243538	-2.231393396	https://www.ncbi.nlm.nih.gov/gene/?term=243538
Cfap126	Cfap126	cilia and flagella associated protein 126	75472	-2.033947332	https://www.ncbi.nlm.nih.gov/gene/?term=75472
Cfap20	Cfap20	cilia and flagella associated protein 20	14894	-0.958659205	https://www.ncbi.nlm.nih.gov/gene/?term=14894
Cfap206	Cfap206	cilia and flagella associated protein 206	69329	-2.881944238	https://www.ncbi.nlm.nih.gov/gene/?term=69329
Cfap298	Cfap298	cilia and flagella associate protien 298	68001	-0.953027337	https://www.ncbi.nlm.nih.gov/gene/?term=68001
Cfap410	Cfap410	cilia and flagella associated protein 410	67884	-0.88535084	https://www.ncbi.nlm.nih.gov/gene/?term=67884
Cfap43	Cfap43	cilia and flagella associated protein 43	100048534	-1.179145247	https://www.ncbi.nlm.nih.gov/gene/?term=100048534
Cfap54	Cfap54	cilia and flagella associated protein 54	380654	-2.127056736	https://www.ncbi.nlm.nih.gov/gene/?term=380654
Cfap65	Cfap65	cilia and flagella associated protein 65	241116	-2.790021749	https://www.ncbi.nlm.nih.gov/gene/?term=241116
Cfap69	Cfap69	cilia and flagella associated protein 69	207686	-0.80717647	https://www.ncbi.nlm.nih.gov/gene/?term=207686
Cfi	Cfi	complement component factor i	12630	-0.95594482	https://www.ncbi.nlm.nih.gov/gene/?term=12630
Cfl1	Cfl1	cofilin 1, non-muscle	12631	0.537733648	https://www.ncbi.nlm.nih.gov/gene/?term=12631
Cflar	Cflar	CASP8 and FADD-like apoptosis regulator	12633	0.680298186	https://www.ncbi.nlm.nih.gov/gene/?term=12633
Cfp	Cfp	complement factor properdin	18636	1.717292393	https://www.ncbi.nlm.nih.gov/gene/?term=18636
Cftr	Cftr	cystic fibrosis transmembrane conductance regulator	12638	-1.431911318	https://www.ncbi.nlm.nih.gov/gene/?term=12638
Cgref1	Cgref1	cell growth regulator with EF hand domain 1	68567	-0.668950515	https://www.ncbi.nlm.nih.gov/gene/?term=68567
Cgrrf1	Cgrrf1	cell growth regulator with ring finger domain 1	68755	-0.519374159	https://www.ncbi.nlm.nih.gov/gene/?term=68755
Chac2	Chac2	ChaC, cation transport regulator 2	68044	-0.769244106	https://www.ncbi.nlm.nih.gov/gene/?term=68044
Chchd6	Chchd6	coiled-coil-helix-coiled-coil-helix domain containing 6	66098	-1.512710429	https://www.ncbi.nlm.nih.gov/gene/?term=66098
Chchd7	Chchd7	coiled-coil-helix-coiled-coil-helix domain containing 7	66433	-0.793446836	https://www.ncbi.nlm.nih.gov/gene/?term=66433
Chd1	Chd1	chromodomain helicase DNA binding protein 1	12648	-0.523574148	https://www.ncbi.nlm.nih.gov/gene/?term=12648
Chd2	Chd2	chromodomain helicase DNA binding protein 2	244059	-0.538536416	https://www.ncbi.nlm.nih.gov/gene/?term=244059
Chd3	Chd3	chromodomain helicase DNA binding protein 3	216848	-1.100289827	https://www.ncbi.nlm.nih.gov/gene/?term=216848
Chd6	Chd6	chromodomain helicase DNA binding protein 6	71389	-1.268412586	https://www.ncbi.nlm.nih.gov/gene/?term=71389
Chd9	Chd9	chromodomain helicase DNA binding protein 9	109151	-1.397910647	https://www.ncbi.nlm.nih.gov/gene/?term=109151
Chdh	Chdh	choline dehydrogenase	218865	-0.685547026	https://www.ncbi.nlm.nih.gov/gene/?term=218865
Chil4	Chil4	chitinase-like 4	104183	4.218718101	https://www.ncbi.nlm.nih.gov/gene/?term=104183
Chit1	Chit1	chitinase 1	71884	1.741895377	https://www.ncbi.nlm.nih.gov/gene/?term=71884
Chka	Chka	choline kinase alpha	12660	-1.51498239	https://www.ncbi.nlm.nih.gov/gene/?term=12660
Chm	Chm	CHM Rab escort protein	12662	-0.634016725	https://www.ncbi.nlm.nih.gov/gene/?term=12662
Chmp4c	Chmp4c	charged multivesicular body protein 4C	66371	-0.621416688	https://www.ncbi.nlm.nih.gov/gene/?term=66371
Chpf2	Chpf2	chondroitin polymerizing factor 2	100910	-0.773419782	https://www.ncbi.nlm.nih.gov/gene/?term=100910
Chst15	Chst15	carbohydrate sulfotransferase 15	77590	-0.774754992	https://www.ncbi.nlm.nih.gov/gene/?term=77590
Chuk	Chuk	conserved helix-loop-helix ubiquitous kinase	12675	-1.380813329	https://www.ncbi.nlm.nih.gov/gene/?term=12675
Churc1	Churc1	churchill domain containing 1	211151	-0.5816226	https://www.ncbi.nlm.nih.gov/gene/?term=211151
Ciao2a	Ciao2a	cytosolic iron-sulfur assembly component 2A	68250	-0.76751435	https://www.ncbi.nlm.nih.gov/gene/?term=68250
Cib1	Cib1	calcium and integrin binding 1	23991	-0.592279993	https://www.ncbi.nlm.nih.gov/gene/?term=23991
Cib2	Cib2	calcium and integrin binding family member 2	56506	0.841234404	https://www.ncbi.nlm.nih.gov/gene/?term=56506
Cic	Cic	capicua transcriptional repressor	71722	-0.794481397	https://www.ncbi.nlm.nih.gov/gene/?term=71722
Cidea	Cidea	cell death-inducing DNA fragmentation factor, alpha subunit-like effector A	12683	-1.773419782	https://www.ncbi.nlm.nih.gov/gene/?term=12683
Cipc	Cipc	CLOCK interacting protein, circadian	217732	-0.566968904	https://www.ncbi.nlm.nih.gov/gene/?term=217732
Cisd3	Cisd3	CDGSH iron sulfur domain 3	217149	-0.73112806	https://www.ncbi.nlm.nih.gov/gene/?term=217149
Cited2	Cited2	Cbp/p300-interacting transactivator, with Glu/Asp-rich carboxy-terminal domain, 2	17684	0.672296745	https://www.ncbi.nlm.nih.gov/gene/?term=17684
Cited4	Cited4	Cbp/p300-interacting transactivator, with Glu/Asp-rich carboxy-terminal domain, 4	56222	-0.641629909	https://www.ncbi.nlm.nih.gov/gene/?term=56222
Ckap4	Ckap4	cytoskeleton-associated protein 4	216197	0.690365882	https://www.ncbi.nlm.nih.gov/gene/?term=216197
Ckap5	Ckap5	cytoskeleton associated protein 5	75786	-0.641629909	https://www.ncbi.nlm.nih.gov/gene/?term=75786
Ckb	Ckb	creatine kinase, brain	12709	1.413511645	https://www.ncbi.nlm.nih.gov/gene/?term=12709
Cks2	Cks2	CDC28 protein kinase regulatory subunit 2	66197	0.588375696	https://www.ncbi.nlm.nih.gov/gene/?term=66197
Clasrp	Clasrp	CLK4-associating serine/arginine rich protein	53609	-0.524392234	https://www.ncbi.nlm.nih.gov/gene/?term=53609
Clca1	Clca1	chloride channel accessory 1	23844	3.507149283	https://www.ncbi.nlm.nih.gov/gene/?term=23844
Clca2	Clca2	chloride channel accessory 2	229933	1.450600964	https://www.ncbi.nlm.nih.gov/gene/?term=229933
Clca3b	Clca3b	chloride channel accessory 3B	229927	2.834173694	https://www.ncbi.nlm.nih.gov/gene/?term=229927
Clcf1	Clcf1	cardiotrophin-like cytokine factor 1	56708	-1.177682809	https://www.ncbi.nlm.nih.gov/gene/?term=56708
Clcn2	Clcn2	chloride channel, voltage-sensitive 2	12724	-0.69316021	https://www.ncbi.nlm.nih.gov/gene/?term=12724
Clcn5	Clcn5	chloride channel, voltage-sensitive 5	12728	-0.629557077	https://www.ncbi.nlm.nih.gov/gene/?term=12728
Clcn7	Clcn7	chloride channel, voltage-sensitive 7	26373	0.848695717	https://www.ncbi.nlm.nih.gov/gene/?term=26373
Cldn1	Cldn1	claudin 1	12737	2.644318889	https://www.ncbi.nlm.nih.gov/gene/?term=12737
Cldn10	Cldn10	claudin 10	58187	-1.658579978	https://www.ncbi.nlm.nih.gov/gene/?term=58187
Cldn2	Cldn2	claudin 2	12738	-0.932618377	https://www.ncbi.nlm.nih.gov/gene/?term=12738
Cldn3	Cldn3	claudin 3	12739	-0.593046489	https://www.ncbi.nlm.nih.gov/gene/?term=12739
Cldn4	Cldn4	claudin 4	12740	0.589150298	https://www.ncbi.nlm.nih.gov/gene/?term=12740
Cldn5	Cldn5	claudin 5	12741	1.446808056	https://www.ncbi.nlm.nih.gov/gene/?term=12741
Clec16a	Clec16a	C-type lectin domain family 16, member A	74374	-0.512710429	https://www.ncbi.nlm.nih.gov/gene/?term=74374
Clec2d	Clec2d	C-type lectin domain family 2, member d	93694	-1.448546921	https://www.ncbi.nlm.nih.gov/gene/?term=93694
Clec2f	Clec2f	C-type lectin domain family 2, member f	435921	-1.283398765	https://www.ncbi.nlm.nih.gov/gene/?term=435921
Clec2g	Clec2g	C-type lectin domain family 2, member g	70809	2.329800939	https://www.ncbi.nlm.nih.gov/gene/?term=70809
Clec3b	Clec3b	C-type lectin domain family 3, member b	21922	-1.643847734	https://www.ncbi.nlm.nih.gov/gene/?term=21922
Clec4d	Clec4d	C-type lectin domain family 4, member d	17474	3.004971657	https://www.ncbi.nlm.nih.gov/gene/?term=17474
Clec4n	Clec4n	C-type lectin domain family 4, member n	56620	3.015901218	https://www.ncbi.nlm.nih.gov/gene/?term=56620
Clic3	Clic3	chloride intracellular channel 3	69454	0.600570993	https://www.ncbi.nlm.nih.gov/gene/?term=69454
Clk2	Clk2	CDC-like kinase 2	12748	-0.69453181	https://www.ncbi.nlm.nih.gov/gene/?term=12748
Clk4	Clk4	CDC like kinase 4	12750	-0.530412431	https://www.ncbi.nlm.nih.gov/gene/?term=12750
Clmn	Clmn	calmin	94040	-1.098836863	https://www.ncbi.nlm.nih.gov/gene/?term=94040
Cln6	Cln6	ceroid-lipofuscinosis, neuronal 6	76524	-0.50096436	https://www.ncbi.nlm.nih.gov/gene/?term=76524
Cln8	Cln8	CLN8 transmembrane ER and ERGIC protein	26889	1.017333173	https://www.ncbi.nlm.nih.gov/gene/?term=26889
Clns1a	Clns1a	chloride channel, nucleotide-sensitive, 1A	12729	-0.768602765	https://www.ncbi.nlm.nih.gov/gene/?term=12729
Clock	Clock	clock circadian regulator	12753	-1.209518897	https://www.ncbi.nlm.nih.gov/gene/?term=12753
Clp1	Clp1	CLP1, cleavage and polyadenylation factor I subunit	98985	-0.659551817	https://www.ncbi.nlm.nih.gov/gene/?term=98985
Clps	Clps	colipase, pancreatic	109791	-2.811554911	https://www.ncbi.nlm.nih.gov/gene/?term=109791
Clptm1	Clptm1	cleft lip and palate associated transmembrane protein 1	56457	-0.939429733	https://www.ncbi.nlm.nih.gov/gene/?term=56457
Clu	Clu	clusterin	12759	-1.162385568	https://www.ncbi.nlm.nih.gov/gene/?term=12759
Cluap1	Cluap1	clusterin associated protein 1	76779	-0.606666237	https://www.ncbi.nlm.nih.gov/gene/?term=76779
Clybl	Clybl	citrate lyase beta like	69634	-1.203872333	https://www.ncbi.nlm.nih.gov/gene/?term=69634
Cmc4	Cmc4	C-X9-C motif containing 4	105886298	-0.692653912	https://www.ncbi.nlm.nih.gov/gene/?term=105886298
Cmip	Cmip	c-Maf inducing protein	74440	-0.60349478	https://www.ncbi.nlm.nih.gov/gene/?term=74440
Cmss1	Cmss1	cms small ribosomal subunit 1	66497	-1.092291318	https://www.ncbi.nlm.nih.gov/gene/?term=66497
Cmtm3	Cmtm3	CKLF-like MARVEL transmembrane domain containing 3	68119	0.847408172	https://www.ncbi.nlm.nih.gov/gene/?term=68119
Cmtm7	Cmtm7	CKLF-like MARVEL transmembrane domain containing 7	102545	-0.544562491	https://www.ncbi.nlm.nih.gov/gene/?term=102545
Cmtm8	Cmtm8	CKLF-like MARVEL transmembrane domain containing 8	70031	-0.989553213	https://www.ncbi.nlm.nih.gov/gene/?term=70031
Cnfn	Cnfn	cornifelin	72383	3.31726799	https://www.ncbi.nlm.nih.gov/gene/?term=72383
Cnnm2	Cnnm2	cyclin M2	94219	-0.712019237	https://www.ncbi.nlm.nih.gov/gene/?term=94219
Cnot11	Cnot11	CCR4-NOT transcription complex, subunit 11	52846	-0.630225146	https://www.ncbi.nlm.nih.gov/gene/?term=52846
Cnot6	Cnot6	CCR4-NOT transcription complex, subunit 6	104625	-0.626627746	https://www.ncbi.nlm.nih.gov/gene/?term=104625
Cnot6l	Cnot6l	CCR4-NOT transcription complex, subunit 6-like	231464	-1.237110282	https://www.ncbi.nlm.nih.gov/gene/?term=231464
Cnot7	Cnot7	CCR4-NOT transcription complex, subunit 7	18983	-0.542094236	https://www.ncbi.nlm.nih.gov/gene/?term=18983
Cnot9	Cnot9	CCR4-NOT transcription complex, subunit 9	58184	-1.600987925	https://www.ncbi.nlm.nih.gov/gene/?term=58184
Cnp	Cnp	2',3'-cyclic nucleotide 3' phosphodiesterase	12799	-0.76324456	https://www.ncbi.nlm.nih.gov/gene/?term=12799
Cnpy2	Cnpy2	canopy FGF signaling regulator 2	56530	-0.726892514	https://www.ncbi.nlm.nih.gov/gene/?term=56530
Coa3	Coa3	cytochrome C oxidase assembly factor 3	52469	-0.501599457	https://www.ncbi.nlm.nih.gov/gene/?term=52469
Coa7	Coa7	cytochrome c oxidase assembly factor 7	69893	-0.878029188	https://www.ncbi.nlm.nih.gov/gene/?term=69893
Coasy	Coasy	Coenzyme A synthase	71743	-0.697663944	https://www.ncbi.nlm.nih.gov/gene/?term=71743
Cog2	Cog2	component of oligomeric golgi complex 2	76332	-0.585486831	https://www.ncbi.nlm.nih.gov/gene/?term=76332
Cog3	Cog3	component of oligomeric golgi complex 3	338337	-1.328690597	https://www.ncbi.nlm.nih.gov/gene/?term=338337
Cog4	Cog4	component of oligomeric golgi complex 4	102339	-0.54417755	https://www.ncbi.nlm.nih.gov/gene/?term=102339
Cog7	Cog7	component of oligomeric golgi complex 7	233824	-0.516468428	https://www.ncbi.nlm.nih.gov/gene/?term=233824
Col16a1	Col16a1	collagen, type XVI, alpha 1	107581	-0.600987925	https://www.ncbi.nlm.nih.gov/gene/?term=107581
Col17a1	Col17a1	collagen, type XVII, alpha 1	12821	0.57304968	https://www.ncbi.nlm.nih.gov/gene/?term=12821
Col18a1	Col18a1	collagen, type XVIII, alpha 1	12822	0.811542719	https://www.ncbi.nlm.nih.gov/gene/?term=12822
Col1a1	Col1a1	collagen, type I, alpha 1	12842	0.921481261	https://www.ncbi.nlm.nih.gov/gene/?term=12842
Col1a2	Col1a2	collagen, type I, alpha 2	12843	0.644900515	https://www.ncbi.nlm.nih.gov/gene/?term=12843
Col3a1	Col3a1	collagen, type III, alpha 1	12825	1.092111784	https://www.ncbi.nlm.nih.gov/gene/?term=12825
Col4a1	Col4a1	collagen, type IV, alpha 1	12826	1.304040614	https://www.ncbi.nlm.nih.gov/gene/?term=12826
Col4a2	Col4a2	collagen, type IV, alpha 2	12827	1.036001546	https://www.ncbi.nlm.nih.gov/gene/?term=12827
Col4a5	Col4a5	collagen, type IV, alpha 5	12830	-0.631099242	https://www.ncbi.nlm.nih.gov/gene/?term=12830
Col5a1	Col5a1	collagen, type V, alpha 1	12831	1.14998976	https://www.ncbi.nlm.nih.gov/gene/?term=12831
Col5a2	Col5a2	collagen, type V, alpha 2	12832	1.484377976	https://www.ncbi.nlm.nih.gov/gene/?term=12832
Col6a1	Col6a1	collagen, type VI, alpha 1	12833	1.024946357	https://www.ncbi.nlm.nih.gov/gene/?term=12833
Col6a2	Col6a2	collagen, type VI, alpha 2	12834	0.926581227	https://www.ncbi.nlm.nih.gov/gene/?term=12834
Col8a1	Col8a1	collagen, type VIII, alpha 1	12837	-1.127056736	https://www.ncbi.nlm.nih.gov/gene/?term=12837
Colec12	Colec12	collectin sub-family member 12	140792	0.798942682	https://www.ncbi.nlm.nih.gov/gene/?term=140792
Commd10	Commd10	COMM domain containing 10	69456	-0.95168965	https://www.ncbi.nlm.nih.gov/gene/?term=69456
Commd5	Commd5	COMM domain containing 5	66398	-0.946484491	https://www.ncbi.nlm.nih.gov/gene/?term=66398
Commd9	Commd9	COMM domain containing 9	76501	-0.602394746	https://www.ncbi.nlm.nih.gov/gene/?term=76501
Copb1	Copb1	coatomer protein complex, subunit beta 1	70349	-0.857494287	https://www.ncbi.nlm.nih.gov/gene/?term=70349
Copg2	Copg2	coatomer protein complex, subunit gamma 2	54160	-1.174362451	https://www.ncbi.nlm.nih.gov/gene/?term=54160
Cops2	Cops2	COP9 signalosome subunit 2	12848	-0.544562491	https://www.ncbi.nlm.nih.gov/gene/?term=12848
Cops3	Cops3	COP9 signalosome subunit 3	26572	-0.664713522	https://www.ncbi.nlm.nih.gov/gene/?term=26572
Cops6	Cops6	COP9 signalosome subunit 6	26893	-0.742576704	https://www.ncbi.nlm.nih.gov/gene/?term=26893
Cops7b	Cops7b	COP9 signalosome subunit 7B	26895	-1.252587618	https://www.ncbi.nlm.nih.gov/gene/?term=26895
Copz2	Copz2	coatomer protein complex, subunit zeta 2	56358	-1.407164656	https://www.ncbi.nlm.nih.gov/gene/?term=56358
Coq6	Coq6	coenzyme Q6 monooxygenase	217707	-0.680992341	https://www.ncbi.nlm.nih.gov/gene/?term=217707
Coq7	Coq7	demethyl-Q 7	12850	-0.835890895	https://www.ncbi.nlm.nih.gov/gene/?term=12850
Coq8a	Coq8a	coenzyme Q8A	67426	-1.021347295	https://www.ncbi.nlm.nih.gov/gene/?term=67426
Coq8b	Coq8b	coenzyme Q8B	76889	-0.774754992	https://www.ncbi.nlm.nih.gov/gene/?term=76889
Coro1a	Coro1a	coronin, actin binding protein 1A	12721	1.078752801	https://www.ncbi.nlm.nih.gov/gene/?term=12721
Cotl1	Cotl1	coactosin like F-actin binding protein 1	72042	0.708823884	https://www.ncbi.nlm.nih.gov/gene/?term=72042
Cox16	Cox16	cytochrome c oxidase assembly protein 16	66272	-0.7270214	https://www.ncbi.nlm.nih.gov/gene/?term=66272
Cox17	Cox17	cytochrome c oxidase assembly protein 17, copper chaperone	12856	-0.664490867	https://www.ncbi.nlm.nih.gov/gene/?term=12856
Cox7a2l	Cox7a2l	cytochrome c oxidase subunit 7A2 like	20463	-0.54258155	https://www.ncbi.nlm.nih.gov/gene/?term=20463
Cox7c	Cox7c	cytochrome c oxidase subunit 7C	12867	-0.712019237	https://www.ncbi.nlm.nih.gov/gene/?term=12867
Cp	Cp	ceruloplasmin	12870	-0.756413356	https://www.ncbi.nlm.nih.gov/gene/?term=12870
Cpd	Cpd	carboxypeptidase D	12874	-1.040641984	https://www.ncbi.nlm.nih.gov/gene/?term=12874
Cpeb2	Cpeb2	cytoplasmic polyadenylation element binding protein 2	231207	1.116500295	https://www.ncbi.nlm.nih.gov/gene/?term=231207
Cpeb4	Cpeb4	cytoplasmic polyadenylation element binding protein 4	67579	0.51606257	https://www.ncbi.nlm.nih.gov/gene/?term=67579
Cplane1	Cplane1	ciliogenesis and planar polarity effector 1	73692	-0.507660739	https://www.ncbi.nlm.nih.gov/gene/?term=73692
Cpm	Cpm	carboxypeptidase M	70574	0.976691189	https://www.ncbi.nlm.nih.gov/gene/?term=70574
Cpne2	Cpne2	copine II	234577	-0.501122455	https://www.ncbi.nlm.nih.gov/gene/?term=234577
Cpxm2	Cpxm2	carboxypeptidase X, M14 family member 2	55987	-1.185950425	https://www.ncbi.nlm.nih.gov/gene/?term=55987
Cracr2b	Cracr2b	calcium release activated channel regulator 2B	213573	-1.641284725	https://www.ncbi.nlm.nih.gov/gene/?term=213573
Crct1	Crct1	cysteine-rich C-terminal 1	74175	6.356221624	https://www.ncbi.nlm.nih.gov/gene/?term=74175
Creb1	Creb1	cAMP responsive element binding protein 1	12912	-0.542094236	https://www.ncbi.nlm.nih.gov/gene/?term=12912
Creb3l1	Creb3l1	cAMP responsive element binding protein 3-like 1	26427	-2.11155015	https://www.ncbi.nlm.nih.gov/gene/?term=26427
Creb3l2	Creb3l2	cAMP responsive element binding protein 3-like 2	208647	-0.874869713	https://www.ncbi.nlm.nih.gov/gene/?term=208647
Creb3l4	Creb3l4	cAMP responsive element binding protein 3-like 4	78284	-1.729506664	https://www.ncbi.nlm.nih.gov/gene/?term=78284
Crebl2	Crebl2	cAMP responsive element binding protein-like 2	232430	-0.600126357	https://www.ncbi.nlm.nih.gov/gene/?term=232430
Crebzf	Crebzf	CREB/ATF bZIP transcription factor	233490	-0.718682967	https://www.ncbi.nlm.nih.gov/gene/?term=233490
Creg1	Creg1	cellular repressor of E1A-stimulated genes 1	433375	1.373372254	https://www.ncbi.nlm.nih.gov/gene/?term=433375
Creld1	Creld1	cysteine-rich with EGF-like domains 1	171508	-0.638018656	https://www.ncbi.nlm.nih.gov/gene/?term=171508
Crem	Crem	cAMP responsive element modulator	12916	-0.680992341	https://www.ncbi.nlm.nih.gov/gene/?term=12916
Crip1	Crip1	cysteine-rich protein 1	12925	0.72094017	https://www.ncbi.nlm.nih.gov/gene/?term=12925
Crlf1	Crlf1	cytokine receptor-like factor 1	12931	1.187453887	https://www.ncbi.nlm.nih.gov/gene/?term=12931
Crlf2	Crlf2	cytokine receptor-like factor 2	57914	1.670084373	https://www.ncbi.nlm.nih.gov/gene/?term=57914
Crlf3	Crlf3	cytokine receptor-like factor 3	54394	1.035214693	https://www.ncbi.nlm.nih.gov/gene/?term=54394
Crocc	Crocc	ciliary rootlet coiled-coil, rootletin	230872	-0.925422875	https://www.ncbi.nlm.nih.gov/gene/?term=230872
Crtc2	Crtc2	CREB regulated transcription coactivator 2	74343	-0.521335675	https://www.ncbi.nlm.nih.gov/gene/?term=74343
Crtc3	Crtc3	CREB regulated transcription coactivator 3	70461	-0.59654202	https://www.ncbi.nlm.nih.gov/gene/?term=70461
Cryab	Cryab	crystallin, alpha B	12955	1.016678741	https://www.ncbi.nlm.nih.gov/gene/?term=12955
Crybg1	Crybg1	crystallin beta-gamma domain containing 1	11630	0.719137928	https://www.ncbi.nlm.nih.gov/gene/?term=11630
Crybg2	Crybg2	crystallin beta-gamma domain containing 2	230806	0.586449885	https://www.ncbi.nlm.nih.gov/gene/?term=230806
Cryz	Cryz	crystallin, zeta	12972	-0.936059511	https://www.ncbi.nlm.nih.gov/gene/?term=12972
Cryzl1	Cryzl1	crystallin zeta like 1	66609	-0.821643728	https://www.ncbi.nlm.nih.gov/gene/?term=66609
Cryzl2	Cryzl2	crystallin zeta like 2	226527	-1.615803922	https://www.ncbi.nlm.nih.gov/gene/?term=226527
Csad	Csad	cysteine sulfinic acid decarboxylase	246277	-0.945509367	https://www.ncbi.nlm.nih.gov/gene/?term=246277
Cse1l	Cse1l	chromosome segregation 1 like	110750	-1.110568614	https://www.ncbi.nlm.nih.gov/gene/?term=110750
Csf1r	Csf1r	colony stimulating factor 1 receptor	12978	1.024946357	https://www.ncbi.nlm.nih.gov/gene/?term=12978
Csf2ra	Csf2ra	colony stimulating factor 2 receptor, alpha, low-affinity (granulocyte-macrophage)	12982	1.657214573	https://www.ncbi.nlm.nih.gov/gene/?term=12982
Csf2rb	Csf2rb	colony stimulating factor 2 receptor, beta, low-affinity (granulocyte-macrophage)	12983	1.457905764	https://www.ncbi.nlm.nih.gov/gene/?term=12983
Csf3r	Csf3r	colony stimulating factor 3 receptor	12986	2.051746416	https://www.ncbi.nlm.nih.gov/gene/?term=12986
Csnk1a1	Csnk1a1	casein kinase 1, alpha 1	93687	-0.593954225	https://www.ncbi.nlm.nih.gov/gene/?term=93687
Csnk1g1	Csnk1g1	casein kinase 1, gamma 1	214897	-0.513239373	https://www.ncbi.nlm.nih.gov/gene/?term=214897
Csnk1g3	Csnk1g3	casein kinase 1, gamma 3	70425	-0.745186101	https://www.ncbi.nlm.nih.gov/gene/?term=70425
Csrnp1	Csrnp1	cysteine-serine-rich nuclear protein 1	215418	0.558942085	https://www.ncbi.nlm.nih.gov/gene/?term=215418
Csrp1	Csrp1	cysteine and glycine-rich protein 1	13007	0.635659852	https://www.ncbi.nlm.nih.gov/gene/?term=13007
Csta1	Csta1	cystatin A1	209294	1.593789192	https://www.ncbi.nlm.nih.gov/gene/?term=209294
Cstf2	Cstf2	cleavage stimulation factor, 3' pre-RNA subunit 2	108062	-0.748545113	https://www.ncbi.nlm.nih.gov/gene/?term=108062
Cstf2t	Cstf2t	cleavage stimulation factor, 3' pre-RNA subunit 2, tau	83410	-0.746234952	https://www.ncbi.nlm.nih.gov/gene/?term=83410
Cstf3	Cstf3	cleavage stimulation factor, 3' pre-RNA, subunit 3	228410	-0.503911042	https://www.ncbi.nlm.nih.gov/gene/?term=228410
Ctc1	Ctc1	CTS telomere maintenance complex component 1	68964	-0.55447796	https://www.ncbi.nlm.nih.gov/gene/?term=68964
Ctdp1	Ctdp1	CTD phosphatase subunit 1	67655	-0.517641192	https://www.ncbi.nlm.nih.gov/gene/?term=67655
Ctdspl2	Ctdspl2	CTD small phosphatase like 2	329506	-1.197446064	https://www.ncbi.nlm.nih.gov/gene/?term=329506
Ctf1	Ctf1	cardiotrophin 1	13019	-1.776149574	https://www.ncbi.nlm.nih.gov/gene/?term=13019
Ctif	Ctif	CBP80/20-dependent translation initiation factor	269037	-0.688935624	https://www.ncbi.nlm.nih.gov/gene/?term=269037
Ctnnal1	Ctnnal1	catenin alpha like 1	54366	-1.161822154	https://www.ncbi.nlm.nih.gov/gene/?term=54366
Ctnnbip1	Ctnnbip1	catenin beta interacting protein 1	67087	0.596529828	https://www.ncbi.nlm.nih.gov/gene/?term=67087
Ctnnbl1	Ctnnbl1	catenin, beta like 1	66642	-0.525606113	https://www.ncbi.nlm.nih.gov/gene/?term=66642
Ctps2	Ctps2	cytidine 5'-triphosphate synthase 2	55936	-0.776149574	https://www.ncbi.nlm.nih.gov/gene/?term=55936
Ctr9	Ctr9	CTR9 homolog, Paf1/RNA polymerase II complex component	22083	-1.47498004	https://www.ncbi.nlm.nih.gov/gene/?term=22083
Ctsa	Ctsa	cathepsin A	19025	1.012786926	https://www.ncbi.nlm.nih.gov/gene/?term=19025
Ctsb	Ctsb	cathepsin B	13030	1.695206393	https://www.ncbi.nlm.nih.gov/gene/?term=13030
Ctsd	Ctsd	cathepsin D	13033	1.829781626	https://www.ncbi.nlm.nih.gov/gene/?term=13033
Ctse	Ctse	cathepsin E	13034	-0.647182965	https://www.ncbi.nlm.nih.gov/gene/?term=13034
Ctsf	Ctsf	cathepsin F	56464	-1.033947332	https://www.ncbi.nlm.nih.gov/gene/?term=56464
Ctsk	Ctsk	cathepsin K	13038	3.575632924	https://www.ncbi.nlm.nih.gov/gene/?term=13038
Ctsl	Ctsl	cathepsin L	13039	3.988074934	https://www.ncbi.nlm.nih.gov/gene/?term=13039
Ctss	Ctss	cathepsin S	13040	2.581700334	https://www.ncbi.nlm.nih.gov/gene/?term=13040
Ctsz	Ctsz	cathepsin Z	64138	1.884400618	https://www.ncbi.nlm.nih.gov/gene/?term=64138
Cttn	Cttn	cortactin	13043	-0.680565087	https://www.ncbi.nlm.nih.gov/gene/?term=13043
Ctu1	Ctu1	cytosolic thiouridylase subunit 1	233189	-1.040641984	https://www.ncbi.nlm.nih.gov/gene/?term=233189
Ctu2	Ctu2	cytosolic thiouridylase subunit 2	66965	-0.617691854	https://www.ncbi.nlm.nih.gov/gene/?term=66965
Cuedc1	Cuedc1	CUE domain containing 1	103841	-0.823050549	https://www.ncbi.nlm.nih.gov/gene/?term=103841
Cul1	Cul1	cullin 1	26965	-0.634851377	https://www.ncbi.nlm.nih.gov/gene/?term=26965
Cul5	Cul5	cullin 5	75717	-0.904664315	https://www.ncbi.nlm.nih.gov/gene/?term=75717
Cul9	Cul9	cullin 9	78309	-1.342785427	https://www.ncbi.nlm.nih.gov/gene/?term=78309
Cutc	Cutc	cutC copper transporter	66388	-1.211590247	https://www.ncbi.nlm.nih.gov/gene/?term=66388
Cwc15	Cwc15	CWC15 spliceosome-associated protein	66070	-1.336510102	https://www.ncbi.nlm.nih.gov/gene/?term=66070
Cwf19l2	Cwf19l2	CWF19 like cell cycle control factor 2	244672	-0.967858141	https://www.ncbi.nlm.nih.gov/gene/?term=244672
Cwh43	Cwh43	cell wall biogenesis 43 C-terminal homolog	231293	0.691702949	https://www.ncbi.nlm.nih.gov/gene/?term=231293
Cxcl14	Cxcl14	C-X-C motif chemokine ligand 14	57266	1.436975107	https://www.ncbi.nlm.nih.gov/gene/?term=57266
Cxcl15	Cxcl15	C-X-C motif chemokine ligand 15	20309	1.469921141	https://www.ncbi.nlm.nih.gov/gene/?term=20309
Cxcl16	Cxcl16	C-X-C motif chemokine ligand 16	66102	1.160676439	https://www.ncbi.nlm.nih.gov/gene/?term=66102
Cxcl17	Cxcl17	C-X-C motif chemokine ligand 17	232983	-2.471794714	https://www.ncbi.nlm.nih.gov/gene/?term=232983
Cxcl3	Cxcl3	C-X-C motif chemokine ligand 3	330122	5.077188338	https://www.ncbi.nlm.nih.gov/gene/?term=330122
Cxcl5	Cxcl5	C-X-C motif chemokine ligand 5	20311	3.97448129	https://www.ncbi.nlm.nih.gov/gene/?term=20311
Cxcr1	Cxcr1	C-X-C motif chemokine receptor 1	227288	1.956359272	https://www.ncbi.nlm.nih.gov/gene/?term=227288
Cxcr4	Cxcr4	C-X-C motif chemokine receptor 4	12767	1.346874452	https://www.ncbi.nlm.nih.gov/gene/?term=12767
Cxxc5	Cxxc5	CXXC finger 5	67393	-1.092291318	https://www.ncbi.nlm.nih.gov/gene/?term=67393
Cyb561	Cyb561	cytochrome b-561	13056	-0.536652151	https://www.ncbi.nlm.nih.gov/gene/?term=13056
Cyb561d1	Cyb561d1	cytochrome b-561 domain containing 1	72023	-0.934411658	https://www.ncbi.nlm.nih.gov/gene/?term=72023
Cyb5a	Cyb5a	cytochrome b5 type A (microsomal)	109672	-1.027186447	https://www.ncbi.nlm.nih.gov/gene/?term=109672
Cyba	Cyba	cytochrome b-245, alpha polypeptide	13057	0.8746973	https://www.ncbi.nlm.nih.gov/gene/?term=13057
Cybb	Cybb	cytochrome b-245, beta polypeptide	13058	2.653630235	https://www.ncbi.nlm.nih.gov/gene/?term=13058
Cybc1	Cybc1	cytochrome b 245 chaperone 1	217370	0.500284367	https://www.ncbi.nlm.nih.gov/gene/?term=217370
Cygb	Cygb	cytoglobin	114886	-1.05994254	https://www.ncbi.nlm.nih.gov/gene/?term=114886
Cyp26b1	Cyp26b1	cytochrome P450, family 26, subfamily b, polypeptide 1	232174	1.222092827	https://www.ncbi.nlm.nih.gov/gene/?term=232174
Cyp2a4	Cyp2a4	cytochrome P450, family 2, subfamily a, polypeptide 4	13086	-2.712019237	https://www.ncbi.nlm.nih.gov/gene/?term=13086
Cyp2f2	Cyp2f2	cytochrome P450, family 2, subfamily f, polypeptide 2	13107	-1.200814881	https://www.ncbi.nlm.nih.gov/gene/?term=13107
Cyp2j6	Cyp2j6	cytochrome P450, family 2, subfamily j, polypeptide 6	13110	-1.014753767	https://www.ncbi.nlm.nih.gov/gene/?term=13110
Cyp2s1	Cyp2s1	cytochrome P450, family 2, subfamily s, polypeptide 1	74134	-1.783380404	https://www.ncbi.nlm.nih.gov/gene/?term=74134
Cyp39a1	Cyp39a1	cytochrome P450, family 39, subfamily a, polypeptide 1	56050	-0.990121091	https://www.ncbi.nlm.nih.gov/gene/?term=56050
Cyp3a13	Cyp3a13	cytochrome P450, family 3, subfamily a, polypeptide 13	13113	-0.727786553	https://www.ncbi.nlm.nih.gov/gene/?term=13113
Cyp4b1	Cyp4b1	cytochrome P450, family 4, subfamily b, polypeptide 1	13120	-1.246355665	https://www.ncbi.nlm.nih.gov/gene/?term=13120
Cyp4f13	Cyp4f13	cytochrome P450, family 4, subfamily f, polypeptide 13	170716	-0.69211968	https://www.ncbi.nlm.nih.gov/gene/?term=170716
Cyp4f39	Cyp4f39	cytochrome P450, family 4, subfamily f, polypeptide 39	320997	1.138085332	https://www.ncbi.nlm.nih.gov/gene/?term=320997
Cyp51	Cyp51	cytochrome P450, family 51	13121	0.577025496	https://www.ncbi.nlm.nih.gov/gene/?term=13121
Cysrt1	Cysrt1	cysteine rich tail 1	67859	0.94709602	https://www.ncbi.nlm.nih.gov/gene/?term=67859
Cystm1	Cystm1	cysteine-rich transmembrane module containing 1	66060	-0.601931824	https://www.ncbi.nlm.nih.gov/gene/?term=66060
Cyth4	Cyth4	cytohesin 4	72318	1.52064152	https://www.ncbi.nlm.nih.gov/gene/?term=72318
D16Ertd472e	D16Ertd472e	DNA segment, Chr 16, ERATO Doi 472, expressed	67102	0.752261781	https://www.ncbi.nlm.nih.gov/gene/?term=67102
D2hgdh	D2hgdh	D-2-hydroxyglutarate dehydrogenase	98314	-0.523574148	https://www.ncbi.nlm.nih.gov/gene/?term=98314
D5Ertd579e	D5Ertd579e	DNA segment, Chr 5, ERATO Doi 579, expressed	320661	-1.285754482	https://www.ncbi.nlm.nih.gov/gene/?term=320661
D630039A03Rik	D630039A03Rik	RIKEN cDNA D630039A03 gene	242484	-2.095347877	https://www.ncbi.nlm.nih.gov/gene/?term=242484
D930048N14Rik	D930048N14Rik	RIKEN cDNA D930048N14 gene	97775	-0.712019237	https://www.ncbi.nlm.nih.gov/gene/?term=97775
Dab2	Dab2	disabled 2, mitogen-responsive phosphoprotein	13132	0.503709454	https://www.ncbi.nlm.nih.gov/gene/?term=13132
Dach1	Dach1	dachshund family transcription factor 1	13134	1.069340476	https://www.ncbi.nlm.nih.gov/gene/?term=13134
Dag1	Dag1	dystroglycan 1	13138	-0.522323854	https://www.ncbi.nlm.nih.gov/gene/?term=13138
Dagla	Dagla	diacylglycerol lipase, alpha	269060	-1.306026877	https://www.ncbi.nlm.nih.gov/gene/?term=269060
Dalrd3	Dalrd3	DALR anticodon binding domain containing 3	67789	-0.658669812	https://www.ncbi.nlm.nih.gov/gene/?term=67789
Dapk1	Dapk1	death associated protein kinase 1	69635	-1.450691153	https://www.ncbi.nlm.nih.gov/gene/?term=69635
Dapl1	Dapl1	death associated protein-like 1	76747	0.594083891	https://www.ncbi.nlm.nih.gov/gene/?term=76747
Dbp	Dbp	D site albumin promoter binding protein	13170	-1.400486314	https://www.ncbi.nlm.nih.gov/gene/?term=13170
Dbt	Dbt	dihydrolipoamide branched chain transacylase E2	13171	-0.76324456	https://www.ncbi.nlm.nih.gov/gene/?term=13171
Dcaf11	Dcaf11	DDB1 and CUL4 associated factor 11	28199	-0.791308147	https://www.ncbi.nlm.nih.gov/gene/?term=28199
Dcaf13	Dcaf13	DDB1 and CUL4 associated factor 13	223499	-0.781728209	https://www.ncbi.nlm.nih.gov/gene/?term=223499
Dcaf15	Dcaf15	DDB1 and CUL4 associated factor 15	212123	-0.517003255	https://www.ncbi.nlm.nih.gov/gene/?term=212123
Dcaf5	Dcaf5	DDB1 and CUL4 associated factor 5	320808	-0.549080666	https://www.ncbi.nlm.nih.gov/gene/?term=320808
Dcp2	Dcp2	decapping mRNA 2	70640	-0.961046785	https://www.ncbi.nlm.nih.gov/gene/?term=70640
Dcps	Dcps	decapping enzyme, scavenger	69305	-0.86402233	https://www.ncbi.nlm.nih.gov/gene/?term=69305
Dctn4	Dctn4	dynactin 4	67665	-0.654686062	https://www.ncbi.nlm.nih.gov/gene/?term=67665
Dctn5	Dctn5	dynactin 5	59288	-0.712019237	https://www.ncbi.nlm.nih.gov/gene/?term=59288
Dcun1d4	Dcun1d4	defective in cullin neddylation 1 domain containing 4	100737	-0.712019237	https://www.ncbi.nlm.nih.gov/gene/?term=100737
Dcxr	Dcxr	dicarbonyl L-xylulose reductase	67880	-1.555137511	https://www.ncbi.nlm.nih.gov/gene/?term=67880
Ddah2	Ddah2	DDAH family member 2, ADMA independent	51793	0.706482118	https://www.ncbi.nlm.nih.gov/gene/?term=51793
Ddb2	Ddb2	damage specific DNA binding protein 2	107986	-0.975053643	https://www.ncbi.nlm.nih.gov/gene/?term=107986
Ddhd2	Ddhd2	DDHD domain containing 2	72108	-0.734739314	https://www.ncbi.nlm.nih.gov/gene/?term=72108
Ddost	Ddost	dolichyl-di-phosphooligosaccharide-protein glycotransferase	13200	-0.605846657	https://www.ncbi.nlm.nih.gov/gene/?term=13200
Ddt	Ddt	D-dopachrome tautomerase	13202	-0.869120198	https://www.ncbi.nlm.nih.gov/gene/?term=13202
Ddx19a	Ddx19a	DEAD box helicase 19a	13680	-0.806878423	https://www.ncbi.nlm.nih.gov/gene/?term=13680
Ddx20	Ddx20	DEAD box helicase 20	53975	-0.529815906	https://www.ncbi.nlm.nih.gov/gene/?term=53975
Ddx27	Ddx27	DEAD box helicase 27	228889	-0.616441577	https://www.ncbi.nlm.nih.gov/gene/?term=228889
Ddx31	Ddx31	DEAD/H box helicase 31	227674	-0.86402233	https://www.ncbi.nlm.nih.gov/gene/?term=227674
Ddx3y	Ddx3y	DEAD box helicase 3, Y-linked	26900	-0.624556396	https://www.ncbi.nlm.nih.gov/gene/?term=26900
Ddx42	Ddx42	DEAD box helicase 42	72047	-0.783102335	https://www.ncbi.nlm.nih.gov/gene/?term=72047
Ddx46	Ddx46	DEAD box helicase 46	212880	-0.720239744	https://www.ncbi.nlm.nih.gov/gene/?term=212880
Ddx52	Ddx52	DExD box helicase 52	78394	-0.941501083	https://www.ncbi.nlm.nih.gov/gene/?term=78394
Ddx54	Ddx54	DEAD box helicase 54	71990	-1.309920793	https://www.ncbi.nlm.nih.gov/gene/?term=71990
Deaf1	Deaf1	DEAF1, transcription factor	54006	-1.533681996	https://www.ncbi.nlm.nih.gov/gene/?term=54006
Decr1	Decr1	2,4-dienoyl CoA reductase 1, mitochondrial	67460	-0.587212781	https://www.ncbi.nlm.nih.gov/gene/?term=67460
Dedd2	Dedd2	death effector domain-containing DNA binding protein 2	67379	0.60563842	https://www.ncbi.nlm.nih.gov/gene/?term=67379
Def6	Def6	differentially expressed in FDCP 6	23853	0.604240108	https://www.ncbi.nlm.nih.gov/gene/?term=23853
Defb1	Defb1	defensin beta 1	13214	1.88121088	https://www.ncbi.nlm.nih.gov/gene/?term=13214
Degs1	Degs1	delta 4-desaturase, sphingolipid 1	13244	0.544168003	https://www.ncbi.nlm.nih.gov/gene/?term=13244
Degs2	Degs2	delta 4-desaturase, sphingolipid 2	70059	-0.92501296	https://www.ncbi.nlm.nih.gov/gene/?term=70059
Dele1	Dele1	DAP3 binding cell death enhancer 1	66839	-0.576242458	https://www.ncbi.nlm.nih.gov/gene/?term=66839
Dennd1a	Dennd1a	DENN domain containing 1A	227801	-0.736266783	https://www.ncbi.nlm.nih.gov/gene/?term=227801
Dennd2d	Dennd2d	DENN domain containing 2D	72121	-1.712019237	https://www.ncbi.nlm.nih.gov/gene/?term=72121
Dennd5a	Dennd5a	DENN domain containing 5A	19347	0.575847022	https://www.ncbi.nlm.nih.gov/gene/?term=19347
Dennd6a	Dennd6a	DENN domain containing 6A	211922	-0.528797413	https://www.ncbi.nlm.nih.gov/gene/?term=211922
Depp1	Depp1	DEPP1 autophagy regulator	213393	-0.736266783	https://www.ncbi.nlm.nih.gov/gene/?term=213393
Dgat2	Dgat2	diacylglycerol O-acyltransferase 2	67800	-0.534481051	https://www.ncbi.nlm.nih.gov/gene/?term=67800
Dgcr8	Dgcr8	DGCR8, microprocessor complex subunit	94223	-0.667625118	https://www.ncbi.nlm.nih.gov/gene/?term=94223
Dgkd	Dgkd	diacylglycerol kinase, delta	227333	-0.692910414	https://www.ncbi.nlm.nih.gov/gene/?term=227333
Dgke	Dgke	diacylglycerol kinase, epsilon	56077	-1.112557167	https://www.ncbi.nlm.nih.gov/gene/?term=56077
Dgkz	Dgkz	diacylglycerol kinase zeta	104418	0.501576236	https://www.ncbi.nlm.nih.gov/gene/?term=104418
Dhdds	Dhdds	dehydrodolichyl diphosphate synthase	67422	-1.712019237	https://www.ncbi.nlm.nih.gov/gene/?term=67422
Dhrs1	Dhrs1	dehydrogenase/reductase 1	52585	0.874169524	https://www.ncbi.nlm.nih.gov/gene/?term=52585
Dhrs11	Dhrs11	dehydrogenase/reductase 11	192970	-0.753839413	https://www.ncbi.nlm.nih.gov/gene/?term=192970
Dhrs13	Dhrs13	dehydrogenase/reductase 13	70451	-1.745186101	https://www.ncbi.nlm.nih.gov/gene/?term=70451
Dhrs4	Dhrs4	dehydrogenase/reductase 4	28200	-0.544562491	https://www.ncbi.nlm.nih.gov/gene/?term=28200
Dhrs7	Dhrs7	dehydrogenase/reductase 7	66375	0.990300214	https://www.ncbi.nlm.nih.gov/gene/?term=66375
Dhrs9	Dhrs9	dehydrogenase/reductase 9	241452	0.868643126	https://www.ncbi.nlm.nih.gov/gene/?term=241452
Dhx16	Dhx16	DEAH-box helicase 16	69192	-0.659551817	https://www.ncbi.nlm.nih.gov/gene/?term=69192
Dhx30	Dhx30	DExH-box helicase 30	72831	-0.568655062	https://www.ncbi.nlm.nih.gov/gene/?term=72831
Dhx34	Dhx34	DExH-box helicase 34	71723	-0.53693253	https://www.ncbi.nlm.nih.gov/gene/?term=71723
Dhx36	Dhx36	DEAH-box helicase 36	72162	-0.649283482	https://www.ncbi.nlm.nih.gov/gene/?term=72162
Dhx38	Dhx38	DEAH-box helicase 38	64340	0.638836043	https://www.ncbi.nlm.nih.gov/gene/?term=64340
Dhx40	Dhx40	DEAH-box helicase 40	67487	-0.936892648	https://www.ncbi.nlm.nih.gov/gene/?term=67487
Dicer1	Dicer1	dicer 1, ribonuclease type III	192119	-0.699844523	https://www.ncbi.nlm.nih.gov/gene/?term=192119
Dip2a	Dip2a	disco interacting protein 2 homolog A	64451	-0.63520364	https://www.ncbi.nlm.nih.gov/gene/?term=64451
Dis3l2	Dis3l2	DIS3 like 3'-5' exoribonuclease 2	208718	-0.794481397	https://www.ncbi.nlm.nih.gov/gene/?term=208718
Dixdc1	Dixdc1	DIX domain containing 1	330938	-1.489626816	https://www.ncbi.nlm.nih.gov/gene/?term=330938
Dkk3	Dkk3	dickkopf WNT signaling pathway inhibitor 3	50781	-1.2377008	https://www.ncbi.nlm.nih.gov/gene/?term=50781
Dmac2	Dmac2	distal membrane arm assembly complex 2	66349	-0.800555912	https://www.ncbi.nlm.nih.gov/gene/?term=66349
Dmbt1	Dmbt1	deleted in malignant brain tumors 1	12945	0.789868234	https://www.ncbi.nlm.nih.gov/gene/?term=12945
Dmkn	Dmkn	dermokine	73712	0.830447511	https://www.ncbi.nlm.nih.gov/gene/?term=73712
Dmwd	Dmwd	dystrophia myotonica-containing WD repeat motif	13401	-0.551554565	https://www.ncbi.nlm.nih.gov/gene/?term=13401
Dmxl1	Dmxl1	Dmx-like 1	240283	-0.630719135	https://www.ncbi.nlm.nih.gov/gene/?term=240283
Dmxl2	Dmxl2	Dmx-like 2	235380	1.518278382	https://www.ncbi.nlm.nih.gov/gene/?term=235380
Dnaaf3	Dnaaf3	dynein, axonemal assembly factor 3	436022	-1.355875427	https://www.ncbi.nlm.nih.gov/gene/?term=436022
Dnaja4	Dnaja4	DnaJ heat shock protein family (Hsp40) member A4	58233	-1.117275716	https://www.ncbi.nlm.nih.gov/gene/?term=58233
Dnajb1	Dnajb1	DnaJ heat shock protein family (Hsp40) member B1	81489	0.862385072	https://www.ncbi.nlm.nih.gov/gene/?term=81489
Dnajb2	Dnajb2	DnaJ heat shock protein family (Hsp40) member B2	56812	-0.501452251	https://www.ncbi.nlm.nih.gov/gene/?term=56812
Dnajb4	Dnajb4	DnaJ heat shock protein family (Hsp40) member B4	67035	-1.439939692	https://www.ncbi.nlm.nih.gov/gene/?term=67035
Dnajc1	Dnajc1	DnaJ heat shock protein family (Hsp40) member C1	13418	-0.887105944	https://www.ncbi.nlm.nih.gov/gene/?term=13418
Dnajc10	Dnajc10	DnaJ heat shock protein family (Hsp40) member C10	66861	-1.500100147	https://www.ncbi.nlm.nih.gov/gene/?term=66861
Dnajc12	Dnajc12	DnaJ heat shock protein family (Hsp40) member C12	30045	-1.204224597	https://www.ncbi.nlm.nih.gov/gene/?term=30045
Dnajc16	Dnajc16	DnaJ heat shock protein family (Hsp40) member C16	214063	-0.834009761	https://www.ncbi.nlm.nih.gov/gene/?term=214063
Dnajc18	Dnajc18	DnaJ heat shock protein family (Hsp40) member C18	76594	-1.22659241	https://www.ncbi.nlm.nih.gov/gene/?term=76594
Dnajc25	Dnajc25	DnaJ heat shock protein family (Hsp40) member C25	72429	-0.734739314	https://www.ncbi.nlm.nih.gov/gene/?term=72429
Dnajc3	Dnajc3	DnaJ heat shock protein family (Hsp40) member C3	100037258	-1.028492902	https://www.ncbi.nlm.nih.gov/gene/?term=100037258
Dnajc4	Dnajc4	DnaJ heat shock protein family (Hsp40) member C4	57431	-0.80634662	https://www.ncbi.nlm.nih.gov/gene/?term=57431
Dnal4	Dnal4	dynein, axonemal, light chain 4	54152	-0.857870103	https://www.ncbi.nlm.nih.gov/gene/?term=54152
Dnali1	Dnali1	dynein, axonemal, light intermediate polypeptide 1	75563	-3.185950425	https://www.ncbi.nlm.nih.gov/gene/?term=75563
Dnase1l2	Dnase1l2	deoxyribonuclease 1-like 2	66705	-2.634016725	https://www.ncbi.nlm.nih.gov/gene/?term=66705
Dnlz	Dnlz	DNL-type zinc finger	52838	-0.553029713	https://www.ncbi.nlm.nih.gov/gene/?term=52838
Dnm2	Dnm2	dynamin 2	13430	-0.530598597	https://www.ncbi.nlm.nih.gov/gene/?term=13430
Dnmbp	Dnmbp	dynamin binding protein	71972	-0.803442265	https://www.ncbi.nlm.nih.gov/gene/?term=71972
Dnmt3a	Dnmt3a	DNA methyltransferase 3A	13435	1.124482031	https://www.ncbi.nlm.nih.gov/gene/?term=13435
Dock1	Dock1	dedicator of cytokinesis 1	330662	-1.236507879	https://www.ncbi.nlm.nih.gov/gene/?term=330662
Dock11	Dock11	dedicator of cytokinesis 11	75974	-0.533681996	https://www.ncbi.nlm.nih.gov/gene/?term=75974
Dock2	Dock2	dedicator of cyto-kinesis 2	94176	1.389518789	https://www.ncbi.nlm.nih.gov/gene/?term=94176
Dock5	Dock5	dedicator of cytokinesis 5	68813	-1.074589316	https://www.ncbi.nlm.nih.gov/gene/?term=68813
Dok1	Dok1	docking protein 1	13448	-1.033947332	https://www.ncbi.nlm.nih.gov/gene/?term=13448
Dok3	Dok3	docking protein 3	27261	0.899415475	https://www.ncbi.nlm.nih.gov/gene/?term=27261
Dop1a	Dop1a	DOP1 leucine zipper like protein A	320615	-1.103209994	https://www.ncbi.nlm.nih.gov/gene/?term=320615
Dop1b	Dop1b	DOP1 leucine zipper like protein B	70028	-1.101521644	https://www.ncbi.nlm.nih.gov/gene/?term=70028
Dpagt1	Dpagt1	dolichyl-phosphate N-acetylglucosaminephosphotransferase 1	13478	-0.631529319	https://www.ncbi.nlm.nih.gov/gene/?term=13478
Dpep2	Dpep2	dipeptidase 2	319446	1.666492386	https://www.ncbi.nlm.nih.gov/gene/?term=319446
Dph5	Dph5	diphthamide biosynthesis 5	69740	-0.588636822	https://www.ncbi.nlm.nih.gov/gene/?term=69740
Dph7	Dph7	diphthamine biosynethesis 7	67228	-0.569061283	https://www.ncbi.nlm.nih.gov/gene/?term=67228
Dpm1	Dpm1	dolichyl-phosphate mannosyltransferase subunit 1, catalytic	13480	-1.20583385	https://www.ncbi.nlm.nih.gov/gene/?term=13480
Dpp7	Dpp7	dipeptidylpeptidase 7	83768	0.51578668	https://www.ncbi.nlm.nih.gov/gene/?term=83768
Dpysl2	Dpysl2	dihydropyrimidinase-like 2	12934	0.526553111	https://www.ncbi.nlm.nih.gov/gene/?term=12934
Dram1	Dram1	DNA-damage regulated autophagy modulator 1	71712	1.092301625	https://www.ncbi.nlm.nih.gov/gene/?term=71712
Drc3	Drc3	dynein regulatory complex subunit 3	74665	-2.344287453	https://www.ncbi.nlm.nih.gov/gene/?term=74665
Dsc2	Dsc2	desmocollin 2	13506	1.845259705	https://www.ncbi.nlm.nih.gov/gene/?term=13506
Dsg2	Dsg2	desmoglein 2	13511	-1.052094679	https://www.ncbi.nlm.nih.gov/gene/?term=13511
Dsg3	Dsg3	desmoglein 3	13512	1.466354954	https://www.ncbi.nlm.nih.gov/gene/?term=13512
Dsp	Dsp	desmoplakin	109620	1.088693431	https://www.ncbi.nlm.nih.gov/gene/?term=109620
Dtd1	Dtd1	D-tyrosyl-tRNA deacylase 1	66044	-0.545369368	https://www.ncbi.nlm.nih.gov/gene/?term=66044
Dtna	Dtna	dystrobrevin alpha	13527	-1.580774704	https://www.ncbi.nlm.nih.gov/gene/?term=13527
Dtnb	Dtnb	dystrobrevin, beta	13528	-1.770912926	https://www.ncbi.nlm.nih.gov/gene/?term=13528
Dtnbp1	Dtnbp1	dystrobrevin binding protein 1	94245	0.569266873	https://www.ncbi.nlm.nih.gov/gene/?term=94245
Dtwd1	Dtwd1	DTW domain containing 1	69185	-1.127056736	https://www.ncbi.nlm.nih.gov/gene/?term=69185
Dtx2	Dtx2	deltex 2, E3 ubiquitin ligase	74198	-0.975053643	https://www.ncbi.nlm.nih.gov/gene/?term=74198
Dtx3l	Dtx3l	deltex 3-like, E3 ubiquitin ligase	209200	0.664701331	https://www.ncbi.nlm.nih.gov/gene/?term=209200
Duox1	Duox1	dual oxidase 1	99439	0.671309403	https://www.ncbi.nlm.nih.gov/gene/?term=99439
Duox2	Duox2	dual oxidase 2	214593	0.828549144	https://www.ncbi.nlm.nih.gov/gene/?term=214593
Duoxa1	Duoxa1	dual oxidase maturation factor 1	213696	0.910032582	https://www.ncbi.nlm.nih.gov/gene/?term=213696
Duoxa2	Duoxa2	dual oxidase maturation factor 2	66811	2.137996837	https://www.ncbi.nlm.nih.gov/gene/?term=66811
Dus1l	Dus1l	dihydrouridine synthase 1 like	68730	-0.871217832	https://www.ncbi.nlm.nih.gov/gene/?term=68730
Dusp1	Dusp1	dual specificity phosphatase 1	19252	1.468101532	https://www.ncbi.nlm.nih.gov/gene/?term=19252
Dusp14	Dusp14	dual specificity phosphatase 14	56405	0.505885793	https://www.ncbi.nlm.nih.gov/gene/?term=56405
Dusp19	Dusp19	dual specificity phosphatase 19	68082	-1.103209994	https://www.ncbi.nlm.nih.gov/gene/?term=68082
Dusp23	Dusp23	dual specificity phosphatase 23	68440	-1.018680575	https://www.ncbi.nlm.nih.gov/gene/?term=68440
Dusp28	Dusp28	dual specificity phosphatase 28	67446	-0.937085793	https://www.ncbi.nlm.nih.gov/gene/?term=67446
Dusp3	Dusp3	dual specificity phosphatase 3 (vaccinia virus phosphatase VH1-related)	72349	0.724713333	https://www.ncbi.nlm.nih.gov/gene/?term=72349
Dusp4	Dusp4	dual specificity phosphatase 4	319520	1.535908276	https://www.ncbi.nlm.nih.gov/gene/?term=319520
Dusp5	Dusp5	dual specificity phosphatase 5	240672	0.56298781	https://www.ncbi.nlm.nih.gov/gene/?term=240672
Dvl2	Dvl2	dishevelled segment polarity protein 2	13543	-0.536169402	https://www.ncbi.nlm.nih.gov/gene/?term=13543
Dym	Dym	dymeclin	69190	-0.693640708	https://www.ncbi.nlm.nih.gov/gene/?term=69190
Dync2li1	Dync2li1	dynein cytoplasmic 2 light intermediate chain 1	213575	-1.751547601	https://www.ncbi.nlm.nih.gov/gene/?term=213575
Dynll2	Dynll2	dynein light chain LC8-type 2	68097	-0.840981025	https://www.ncbi.nlm.nih.gov/gene/?term=68097
Dynlrb2	Dynlrb2	dynein light chain roadblock-type 2	75465	-2.629557077	https://www.ncbi.nlm.nih.gov/gene/?term=75465
Dynlt1f	Dynlt1f	dynein light chain Tctex-type 1F	100040531	-1.281384883	https://www.ncbi.nlm.nih.gov/gene/?term=100040531
Dyrk1b	Dyrk1b	dual-specificity tyrosine phosphorylation regulated kinase 1b	13549	-1.362076766	https://www.ncbi.nlm.nih.gov/gene/?term=13549
E2f5	E2f5	E2F transcription factor 5	13559	-0.943344783	https://www.ncbi.nlm.nih.gov/gene/?term=13559
Ears2	Ears2	glutamyl-tRNA synthetase 2, mitochondrial	67417	-0.975053643	https://www.ncbi.nlm.nih.gov/gene/?term=67417
Ebpl	Ebpl	emopamil binding protein-like	68177	-0.76264531	https://www.ncbi.nlm.nih.gov/gene/?term=68177
Ecd	Ecd	ecdysoneless cell cycle regulator	70601	-0.670199061	https://www.ncbi.nlm.nih.gov/gene/?term=70601
Ece1	Ece1	endothelin converting enzyme 1	230857	0.665251892	https://www.ncbi.nlm.nih.gov/gene/?term=230857
Ech1	Ech1	enoyl coenzyme A hydratase 1, peroxisomal	51798	-0.910564916	https://www.ncbi.nlm.nih.gov/gene/?term=51798
Echdc2	Echdc2	enoyl Coenzyme A hydratase domain containing 2	52430	-1.3258366	https://www.ncbi.nlm.nih.gov/gene/?term=52430
Echs1	Echs1	enoyl Coenzyme A hydratase, short chain, 1, mitochondrial	93747	-0.500515132	https://www.ncbi.nlm.nih.gov/gene/?term=93747
Eci1	Eci1	enoyl-Coenzyme A delta isomerase 1	13177	-0.833764509	https://www.ncbi.nlm.nih.gov/gene/?term=13177
Ecm1	Ecm1	extracellular matrix protein 1	13601	3.324717404	https://www.ncbi.nlm.nih.gov/gene/?term=13601
Ecpas	Ecpas	Ecm29 proteasome adaptor and scaffold	230249	-0.610481211	https://www.ncbi.nlm.nih.gov/gene/?term=230249
Ecsit	Ecsit	ECSIT signalling integrator	26940	-0.860117876	https://www.ncbi.nlm.nih.gov/gene/?term=26940
Edc4	Edc4	enhancer of mRNA decapping 4	234699	-0.599809733	https://www.ncbi.nlm.nih.gov/gene/?term=234699
Ednrb	Ednrb	endothelin receptor type B	13618	-1.140112889	https://www.ncbi.nlm.nih.gov/gene/?term=13618
Edrf1	Edrf1	erythroid differentiation regulatory factor 1	214764	-1.218979226	https://www.ncbi.nlm.nih.gov/gene/?term=214764
Eef1akmt1	Eef1akmt1	EEF1A alpha lysine methyltransferase 1	68043	-0.881944238	https://www.ncbi.nlm.nih.gov/gene/?term=68043
Eef1d	Eef1d	eukaryotic translation elongation factor 1 delta	66656	-0.503911042	https://www.ncbi.nlm.nih.gov/gene/?term=66656
Eef1e1	Eef1e1	eukaryotic translation elongation factor 1 epsilon 1	66143	-0.55447796	https://www.ncbi.nlm.nih.gov/gene/?term=66143
Eef2k	Eef2k	eukaryotic elongation factor-2 kinase	13631	-1.004199989	https://www.ncbi.nlm.nih.gov/gene/?term=13631
Eef2kmt	Eef2kmt	eukaryotic elongation factor 2 lysine methyltransferase	70511	-0.883499705	https://www.ncbi.nlm.nih.gov/gene/?term=70511
Eefsec	Eefsec	eukaryotic elongation factor, selenocysteine-tRNA-specific	65967	-0.55447796	https://www.ncbi.nlm.nih.gov/gene/?term=65967
Efcab14	Efcab14	EF-hand calcium binding domain 14	230648	-0.573605208	https://www.ncbi.nlm.nih.gov/gene/?term=230648
Efemp2	Efemp2	epidermal growth factor-containing fibulin-like extracellular matrix protein 2	58859	0.996325679	https://www.ncbi.nlm.nih.gov/gene/?term=58859
Efl1	Efl1	elongation factor like GTPase 1	101592	-0.870716983	https://www.ncbi.nlm.nih.gov/gene/?term=101592
Efna5	Efna5	ephrin A5	13640	-1.162857458	https://www.ncbi.nlm.nih.gov/gene/?term=13640
Efnb2	Efnb2	ephrin B2	13642	0.711662357	https://www.ncbi.nlm.nih.gov/gene/?term=13642
Egflam	Egflam	EGF-like, fibronectin type III and laminin G domains	268780	-0.913653098	https://www.ncbi.nlm.nih.gov/gene/?term=268780
Egln1	Egln1	egl-9 family hypoxia-inducible factor 1	112405	0.89578324	https://www.ncbi.nlm.nih.gov/gene/?term=112405
Egln2	Egln2	egl-9 family hypoxia-inducible factor 2	112406	-0.583121504	https://www.ncbi.nlm.nih.gov/gene/?term=112406
Egln3	Egln3	egl-9 family hypoxia-inducible factor 3	112407	0.865936475	https://www.ncbi.nlm.nih.gov/gene/?term=112407
Egr1	Egr1	early growth response 1	13653	-1.23397194	https://www.ncbi.nlm.nih.gov/gene/?term=13653
Ehbp1	Ehbp1	EH domain binding protein 1	216565	-0.855383412	https://www.ncbi.nlm.nih.gov/gene/?term=216565
Ehbp1l1	Ehbp1l1	EH domain binding protein 1-like 1	114601	0.661439158	https://www.ncbi.nlm.nih.gov/gene/?term=114601
Ehd1	Ehd1	EH-domain containing 1	13660	1.23675544	https://www.ncbi.nlm.nih.gov/gene/?term=13660
Ehd4	Ehd4	EH-domain containing 4	98878	0.943332592	https://www.ncbi.nlm.nih.gov/gene/?term=98878
Ehf	Ehf	ets homologous factor	13661	-0.693505939	https://www.ncbi.nlm.nih.gov/gene/?term=13661
Ehmt1	Ehmt1	euchromatic histone methyltransferase 1	77683	-1.031087678	https://www.ncbi.nlm.nih.gov/gene/?term=77683
Ehmt2	Ehmt2	euchromatic histone lysine N-methyltransferase 2	110147	-0.580927702	https://www.ncbi.nlm.nih.gov/gene/?term=110147
Eif1ad	Eif1ad	eukaryotic translation initiation factor 1A domain containing	69860	-0.526463584	https://www.ncbi.nlm.nih.gov/gene/?term=69860
Eif2a	Eif2a	eukaryotic translation initiation factor 2A	229317	-0.609921049	https://www.ncbi.nlm.nih.gov/gene/?term=229317
Eif2ak1	Eif2ak1	eukaryotic translation initiation factor 2 alpha kinase 1	15467	0.540746833	https://www.ncbi.nlm.nih.gov/gene/?term=15467
Eif2ak3	Eif2ak3	eukaryotic translation initiation factor 2 alpha kinase 3	13666	0.600975733	https://www.ncbi.nlm.nih.gov/gene/?term=13666
Eif2ak4	Eif2ak4	eukaryotic translation initiation factor 2 alpha kinase 4	27103	-0.755087959	https://www.ncbi.nlm.nih.gov/gene/?term=27103
Eif2b1	Eif2b1	eukaryotic translation initiation factor 2B, subunit alpha	209354	-0.90078088	https://www.ncbi.nlm.nih.gov/gene/?term=209354
Eif2b4	Eif2b4	eukaryotic translation initiation factor 2B, subunit 4 delta	13667	-0.759847762	https://www.ncbi.nlm.nih.gov/gene/?term=13667
Eif3c	Eif3c	eukaryotic translation initiation factor 3, subunit C	56347	-0.543523637	https://www.ncbi.nlm.nih.gov/gene/?term=56347
Eif3f	Eif3f	eukaryotic translation initiation factor 3, subunit F	66085	-0.863204708	https://www.ncbi.nlm.nih.gov/gene/?term=66085
Eif3j1	Eif3j1	eukaryotic translation initiation factor 3, subunit J1	78655	-1.50556836	https://www.ncbi.nlm.nih.gov/gene/?term=78655
Eif3k	Eif3k	eukaryotic translation initiation factor 3, subunit K	73830	-0.562099635	https://www.ncbi.nlm.nih.gov/gene/?term=73830
Eif4a2	Eif4a2	eukaryotic translation initiation factor 4A2	13682	-0.640689123	https://www.ncbi.nlm.nih.gov/gene/?term=13682
Eif4e2	Eif4e2	eukaryotic translation initiation factor 4E member 2	26987	-0.904664315	https://www.ncbi.nlm.nih.gov/gene/?term=26987
Eif4ebp2	Eif4ebp2	eukaryotic translation initiation factor 4E binding protein 2	13688	-0.877697267	https://www.ncbi.nlm.nih.gov/gene/?term=13688
Eif4ebp3	Eif4ebp3	eukaryotic translation initiation factor 4E binding protein 3	108112	-1.197446064	https://www.ncbi.nlm.nih.gov/gene/?term=108112
Eif4g2	Eif4g2	eukaryotic translation initiation factor 4, gamma 2	13690	-0.504077972	https://www.ncbi.nlm.nih.gov/gene/?term=13690
Elac1	Elac1	elaC ribonuclease Z 1	114615	-1.22659241	https://www.ncbi.nlm.nih.gov/gene/?term=114615
Elac2	Elac2	elaC ribonuclease Z 2	68626	-0.914512101	https://www.ncbi.nlm.nih.gov/gene/?term=68626
Elavl1	Elavl1	NA	15568	-0.756413356	https://www.ncbi.nlm.nih.gov/gene/?term=15568
Elf1	Elf1	E74 like ETS transcription factor 1	13709	-1.405357899	https://www.ncbi.nlm.nih.gov/gene/?term=13709
Elf3	Elf3	E74-like factor 3	13710	0.835258788	https://www.ncbi.nlm.nih.gov/gene/?term=13710
Elf5	Elf5	E74-like factor 5	13711	0.606510281	https://www.ncbi.nlm.nih.gov/gene/?term=13711
Elk3	Elk3	ELK3, member of ETS oncogene family	13713	1.005137876	https://www.ncbi.nlm.nih.gov/gene/?term=13713
Elmo2	Elmo2	engulfment and cell motility 2	140579	0.699794361	https://www.ncbi.nlm.nih.gov/gene/?term=140579
Elmod2	Elmod2	ELMO/CED-12 domain containing 2	244548	-0.742392886	https://www.ncbi.nlm.nih.gov/gene/?term=244548
Eln	Eln	elastin	13717	0.845414856	https://www.ncbi.nlm.nih.gov/gene/?term=13717
Elof1	Elof1	ELF1 homolog, elongation factor 1	66126	-0.521154898	https://www.ncbi.nlm.nih.gov/gene/?term=66126
Elovl4	Elovl4	ELOVL fatty acid elongase 4	83603	0.824033663	https://www.ncbi.nlm.nih.gov/gene/?term=83603
Elovl5	Elovl5	ELOVL fatty acid elongase 5	68801	-0.895049226	https://www.ncbi.nlm.nih.gov/gene/?term=68801
Elp2	Elp2	elongator acetyltransferase complex subunit 2	58523	-0.869898897	https://www.ncbi.nlm.nih.gov/gene/?term=58523
Emb	Emb	embigin	13723	1.583436646	https://www.ncbi.nlm.nih.gov/gene/?term=13723
Emc10	Emc10	ER membrane protein complex subunit 10	69683	-0.545660851	https://www.ncbi.nlm.nih.gov/gene/?term=69683
Emg1	Emg1	EMG1 N1-specific pseudouridine methyltransferase	14791	-0.63673111	https://www.ncbi.nlm.nih.gov/gene/?term=14791
Emilin1	Emilin1	elastin microfibril interfacer 1	100952	0.968702246	https://www.ncbi.nlm.nih.gov/gene/?term=100952
Emilin2	Emilin2	elastin microfibril interfacer 2	246707	0.755106773	https://www.ncbi.nlm.nih.gov/gene/?term=246707
Eml1	Eml1	echinoderm microtubule associated protein like 1	68519	-1.018446238	https://www.ncbi.nlm.nih.gov/gene/?term=68519
Eml2	Eml2	echinoderm microtubule associated protein like 2	72205	-0.524867821	https://www.ncbi.nlm.nih.gov/gene/?term=72205
Emp1	Emp1	epithelial membrane protein 1	13730	1.901458635	https://www.ncbi.nlm.nih.gov/gene/?term=13730
Emp3	Emp3	epithelial membrane protein 3	13732	2.019784652	https://www.ncbi.nlm.nih.gov/gene/?term=13732
Emsy	Emsy	EMSY, BRCA2-interacting transcriptional repressor	233545	-1.209518897	https://www.ncbi.nlm.nih.gov/gene/?term=233545
Enc1	Enc1	ectodermal-neural cortex 1	13803	-0.587839826	https://www.ncbi.nlm.nih.gov/gene/?term=13803
Endog	Endog	endonuclease G	13804	-0.684538501	https://www.ncbi.nlm.nih.gov/gene/?term=13804
Eng	Eng	endoglin	13805	0.559577182	https://www.ncbi.nlm.nih.gov/gene/?term=13805
Enkd1	Enkd1	enkurin domain containing 1	102124	-1.148118352	https://www.ncbi.nlm.nih.gov/gene/?term=102124
Eno3	Eno3	enolase 3, beta muscle	13808	-0.794481397	https://www.ncbi.nlm.nih.gov/gene/?term=13808
Enox2	Enox2	ecto-NOX disulfide-thiol exchanger 2	209224	-1.20300559	https://www.ncbi.nlm.nih.gov/gene/?term=209224
Enpep	Enpep	glutamyl aminopeptidase	13809	0.571773729	https://www.ncbi.nlm.nih.gov/gene/?term=13809
Enpp1	Enpp1	ectonucleotide pyrophosphatase/phosphodiesterase 1	18605	-0.73248334	https://www.ncbi.nlm.nih.gov/gene/?term=18605
Enpp3	Enpp3	ectonucleotide pyrophosphatase/phosphodiesterase 3	209558	1.504578163	https://www.ncbi.nlm.nih.gov/gene/?term=209558
Enpp4	Enpp4	ectonucleotide pyrophosphatase/phosphodiesterase 4	224794	-1.32155976	https://www.ncbi.nlm.nih.gov/gene/?term=224794
Enpp5	Enpp5	ectonucleotide pyrophosphatase/phosphodiesterase 5	83965	-1.230150229	https://www.ncbi.nlm.nih.gov/gene/?term=83965
Entpd1	Entpd1	ectonucleoside triphosphate diphosphohydrolase 1	12495	1.115144166	https://www.ncbi.nlm.nih.gov/gene/?term=12495
Entpd6	Entpd6	ectonucleoside triphosphate diphosphohydrolase 6	12497	-1.161004068	https://www.ncbi.nlm.nih.gov/gene/?term=12497
Eogt	Eogt	EGF domain specific O-linked N-acetylglucosamine transferase	101351	-0.975053643	https://www.ncbi.nlm.nih.gov/gene/?term=101351
Ep400	Ep400	E1A binding protein p400	75560	-0.818934441	https://www.ncbi.nlm.nih.gov/gene/?term=75560
Epb41l2	Epb41l2	erythrocyte membrane protein band 4.1 like 2	13822	0.72449799	https://www.ncbi.nlm.nih.gov/gene/?term=13822
Epb41l4a	Epb41l4a	erythrocyte membrane protein band 4.1 like 4a	13824	-1.439646967	https://www.ncbi.nlm.nih.gov/gene/?term=13824
Epb41l4b	Epb41l4b	erythrocyte membrane protein band 4.1 like 4b	54357	-1.398773385	https://www.ncbi.nlm.nih.gov/gene/?term=54357
Epc1	Epc1	enhancer of polycomb homolog 1	13831	-0.511720587	https://www.ncbi.nlm.nih.gov/gene/?term=13831
Epg5	Epg5	ectopic P-granules 5 autophagy tethering factor	100502841	-0.731648044	https://www.ncbi.nlm.nih.gov/gene/?term=100502841
Epha2	Epha2	Eph receptor A2	13836	1.447478393	https://www.ncbi.nlm.nih.gov/gene/?term=13836
Ephx4	Ephx4	epoxide hydrolase 4	384214	-0.975053643	https://www.ncbi.nlm.nih.gov/gene/?term=384214
Epn3	Epn3	epsin 3	71889	1.235229096	https://www.ncbi.nlm.nih.gov/gene/?term=71889
Eps8l3	Eps8l3	EPS8-like 3	99662	-0.63673111	https://www.ncbi.nlm.nih.gov/gene/?term=99662
Epsti1	Epsti1	epithelial stromal interaction 1	108670	-0.860117876	https://www.ncbi.nlm.nih.gov/gene/?term=108670
Eral1	Eral1	Era like 12S mitochondrial rRNA chaperone 1	57837	-1.59654202	https://www.ncbi.nlm.nih.gov/gene/?term=57837
Erbb2	Erbb2	erb-b2 receptor tyrosine kinase 2	13866	-0.66214333	https://www.ncbi.nlm.nih.gov/gene/?term=13866
Erbb3	Erbb3	erb-b2 receptor tyrosine kinase 3	13867	-0.567521313	https://www.ncbi.nlm.nih.gov/gene/?term=13867
Erbin	Erbin	Erbb2 interacting protein	59079	-0.522773625	https://www.ncbi.nlm.nih.gov/gene/?term=59079
Ercc2	Ercc2	excision repair cross-complementing rodent repair deficiency, complementation group 2	13871	-0.668517598	https://www.ncbi.nlm.nih.gov/gene/?term=13871
Ercc6l2	Ercc6l2	excision repair cross-complementing rodent repair deficiency, complementation group 6 like 2	76251	-0.98120587	https://www.ncbi.nlm.nih.gov/gene/?term=76251
Ercc8	Ercc8	excision repaiross-complementing rodent repair deficiency, complementation group 8	71991	-0.542094236	https://www.ncbi.nlm.nih.gov/gene/?term=71991
Ereg	Ereg	epiregulin	13874	-2.296981738	https://www.ncbi.nlm.nih.gov/gene/?term=13874
Erf	Erf	Ets2 repressor factor	13875	-1.141270596	https://www.ncbi.nlm.nih.gov/gene/?term=13875
Ergic2	Ergic2	ERGIC and golgi 2	67456	-1.448984831	https://www.ncbi.nlm.nih.gov/gene/?term=67456
Eri3	Eri3	exoribonuclease 3	140546	-1.289786236	https://www.ncbi.nlm.nih.gov/gene/?term=140546
Erich3	Erich3	glutamate rich 3	209601	-2.10433666	https://www.ncbi.nlm.nih.gov/gene/?term=209601
Erlec1	Erlec1	endoplasmic reticulum lectin 1	66753	-1.214189328	https://www.ncbi.nlm.nih.gov/gene/?term=66753
Ern2	Ern2	endoplasmic reticulum to nucleus signalling 2	26918	-2.248072137	https://www.ncbi.nlm.nih.gov/gene/?term=26918
Esco1	Esco1	establishment of sister chromatid cohesion N-acetyltransferase 1	77805	-1.316090561	https://www.ncbi.nlm.nih.gov/gene/?term=77805
Esd	Esd	esterase D/formylglutathione hydrolase	13885	0.709922094	https://www.ncbi.nlm.nih.gov/gene/?term=13885
Espn	Espn	espin	56226	-1.390091142	https://www.ncbi.nlm.nih.gov/gene/?term=56226
Esr1	Esr1	estrogen receptor 1 (alpha)	13982	-2.107947913	https://www.ncbi.nlm.nih.gov/gene/?term=13982
Esrp1	Esrp1	epithelial splicing regulatory protein 1	207920	-0.529754928	https://www.ncbi.nlm.nih.gov/gene/?term=207920
Esrp2	Esrp2	epithelial splicing regulatory protein 2	77411	-0.588344867	https://www.ncbi.nlm.nih.gov/gene/?term=77411
Esyt3	Esyt3	extended synaptotagmin-like protein 3	272636	-0.801286575	https://www.ncbi.nlm.nih.gov/gene/?term=272636
Etf1	Etf1	eukaryotic translation termination factor 1	225363	-0.734919639	https://www.ncbi.nlm.nih.gov/gene/?term=225363
Etfb	Etfb	electron transferring flavoprotein, beta polypeptide	110826	-0.605242921	https://www.ncbi.nlm.nih.gov/gene/?term=110826
Etfbkmt	Etfbkmt	electron transfer flavoprotein beta subunit lysine methyltransferase	320204	-1.010360512	https://www.ncbi.nlm.nih.gov/gene/?term=320204
Etnk1	Etnk1	ethanolamine kinase 1	75320	-0.724510181	https://www.ncbi.nlm.nih.gov/gene/?term=75320
Ets1	Ets1	E26 avian leukemia oncogene 1, 5' domain	23871	1.060570267	https://www.ncbi.nlm.nih.gov/gene/?term=23871
Etv5	Etv5	ets variant 5	104156	0.65994954	https://www.ncbi.nlm.nih.gov/gene/?term=104156
Eva1b	Eva1b	eva-1 homolog B	230752	0.524420959	https://www.ncbi.nlm.nih.gov/gene/?term=230752
Evi2a	Evi2a	ecotropic viral integration site 2a	14017	2.705833278	https://www.ncbi.nlm.nih.gov/gene/?term=14017
Evpl	Evpl	envoplakin	14027	1.207524604	https://www.ncbi.nlm.nih.gov/gene/?term=14027
Exd2	Exd2	exonuclease 3'-5' domain containing 2	97827	-0.790021749	https://www.ncbi.nlm.nih.gov/gene/?term=97827
Exoc2	Exoc2	exocyst complex component 2	66482	-0.553589874	https://www.ncbi.nlm.nih.gov/gene/?term=66482
Exoc8	Exoc8	exocyst complex component 8	102058	-0.985037731	https://www.ncbi.nlm.nih.gov/gene/?term=102058
Exog	Exog	exo/endonuclease G	208194	-1.068163047	https://www.ncbi.nlm.nih.gov/gene/?term=208194
Exosc10	Exosc10	exosome component 10	50912	-1.256339753	https://www.ncbi.nlm.nih.gov/gene/?term=50912
Exosc4	Exosc4	exosome component 4	109075	-1.242533954	https://www.ncbi.nlm.nih.gov/gene/?term=109075
Exph5	Exph5	exophilin 5	320051	-0.605629892	https://www.ncbi.nlm.nih.gov/gene/?term=320051
Ext2	Ext2	exostosin glycosyltransferase 2	14043	-0.785082699	https://www.ncbi.nlm.nih.gov/gene/?term=14043
Extl3	Extl3	exostosin-like glycosyltransferase 3	54616	-0.519374159	https://www.ncbi.nlm.nih.gov/gene/?term=54616
Eya1	Eya1	EYA transcriptional coactivator and phosphatase 1	14048	-2.677253819	https://www.ncbi.nlm.nih.gov/gene/?term=14048
Eya2	Eya2	EYA transcriptional coactivator and phosphatase 2	14049	-1.120001979	https://www.ncbi.nlm.nih.gov/gene/?term=14049
Ezh1	Ezh1	enhancer of zeste 1 polycomb repressive complex 2 subunit	14055	-1.148118352	https://www.ncbi.nlm.nih.gov/gene/?term=14055
Ezr	Ezr	ezrin	22350	-0.567325975	https://www.ncbi.nlm.nih.gov/gene/?term=22350
F2r	F2r	coagulation factor II thrombin receptor	14062	-0.87196015	https://www.ncbi.nlm.nih.gov/gene/?term=14062
F2rl1	F2rl1	F2R like trypsin receptor 1	14063	-1.913653098	https://www.ncbi.nlm.nih.gov/gene/?term=14063
F7	F7	coagulation factor VII	14068	1.189800369	https://www.ncbi.nlm.nih.gov/gene/?term=14068
Fa2h	Fa2h	fatty acid 2-hydroxylase	338521	-0.919461317	https://www.ncbi.nlm.nih.gov/gene/?term=338521
Faah	Faah	fatty acid amide hydrolase	14073	-1.274613925	https://www.ncbi.nlm.nih.gov/gene/?term=14073
Faap20	Faap20	Fanconi anemia core complex associated protein 20	67513	-0.644905041	https://www.ncbi.nlm.nih.gov/gene/?term=67513
Fabp4	Fabp4	fatty acid binding protein 4, adipocyte	11770	0.708312562	https://www.ncbi.nlm.nih.gov/gene/?term=11770
Fabp5	Fabp5	fatty acid binding protein 5, epidermal	16592	1.087513949	https://www.ncbi.nlm.nih.gov/gene/?term=16592
Fadd	Fadd	Fas associated via death domain	14082	-0.619572988	https://www.ncbi.nlm.nih.gov/gene/?term=14082
Fads1	Fads1	fatty acid desaturase 1	76267	-0.75741114	https://www.ncbi.nlm.nih.gov/gene/?term=76267
Faf1	Faf1	Fas-associated factor 1	14084	-0.815855048	https://www.ncbi.nlm.nih.gov/gene/?term=14084
Faf2	Faf2	Fas associated factor family member 2	76577	-0.513605679	https://www.ncbi.nlm.nih.gov/gene/?term=76577
Fah	Fah	fumarylacetoacetate hydrolase	14085	-0.548520505	https://www.ncbi.nlm.nih.gov/gene/?term=14085
Fahd1	Fahd1	fumarylacetoacetate hydrolase domain containing 1	68636	-0.849522761	https://www.ncbi.nlm.nih.gov/gene/?term=68636
Fam107b	Fam107b	family with sequence similarity 107, member B	66540	-0.905588823	https://www.ncbi.nlm.nih.gov/gene/?term=66540
Fam110a	Fam110a	family with sequence similarity 110, member A	73847	0.543994741	https://www.ncbi.nlm.nih.gov/gene/?term=73847
Fam110c	Fam110c	family with sequence similarity 110, member C	104943	-0.743383408	https://www.ncbi.nlm.nih.gov/gene/?term=104943
Fam111a	Fam111a	family with sequence similarity 111, member A	107373	0.590100377	https://www.ncbi.nlm.nih.gov/gene/?term=107373
Fam114a1	Fam114a1	family with sequence similarity 114, member A1	68303	-1.712019237	https://www.ncbi.nlm.nih.gov/gene/?term=68303
Fam114a2	Fam114a2	family with sequence similarity 114, member A2	67726	-0.536169402	https://www.ncbi.nlm.nih.gov/gene/?term=67726
Fam117a	Fam117a	family with sequence similarity 117, member A	215512	0.562603143	https://www.ncbi.nlm.nih.gov/gene/?term=215512
Fam118b	Fam118b	family with sequence similarity 118, member B	109229	-0.590712941	https://www.ncbi.nlm.nih.gov/gene/?term=109229
Fam124a	Fam124a	family with sequence similarity 124, member A	629059	-0.801286575	https://www.ncbi.nlm.nih.gov/gene/?term=629059
Fam131c	Fam131c	family with sequence similarity 131, member C	277743	0.580762512	https://www.ncbi.nlm.nih.gov/gene/?term=277743
Fam133b	Fam133b	family with sequence similarity 133, member B	68152	-0.953027337	https://www.ncbi.nlm.nih.gov/gene/?term=68152
Fam13a	Fam13a	family with sequence similarity 13, member A	58909	-1.001525854	https://www.ncbi.nlm.nih.gov/gene/?term=58909
Fam149b	Fam149b	family with sequence similarity 149, member B	105428	-0.634016725	https://www.ncbi.nlm.nih.gov/gene/?term=105428
Fam151b	Fam151b	family with sequence similarity 151, member B	73942	-1.275920122	https://www.ncbi.nlm.nih.gov/gene/?term=73942
Fam161a	Fam161a	family with sequence similarity 161, member A	73873	-1.898432361	https://www.ncbi.nlm.nih.gov/gene/?term=73873
Fam162a	Fam162a	family with sequence similarity 162, member A	70186	0.526674997	https://www.ncbi.nlm.nih.gov/gene/?term=70186
Fam168a	Fam168a	family with sequence similarity 168, member A	319604	-1.214519578	https://www.ncbi.nlm.nih.gov/gene/?term=319604
Fam171a1	Fam171a1	family with sequence similarity 171, member A1	269233	-1.02197469	https://www.ncbi.nlm.nih.gov/gene/?term=269233
Fam199x	Fam199x	family with sequence similarity 199, X-linked	245622	-0.69316021	https://www.ncbi.nlm.nih.gov/gene/?term=245622
Fam204a	Fam204a	family with sequence similarity 204, member A	76539	-0.626627746	https://www.ncbi.nlm.nih.gov/gene/?term=76539
Fam20c	Fam20c	FAM20C, golgi associated secretory pathway kinase	80752	2.443691905	https://www.ncbi.nlm.nih.gov/gene/?term=80752
Fam210a	Fam210a	family with sequence similarity 210, member A	108654	-0.759016717	https://www.ncbi.nlm.nih.gov/gene/?term=108654
Fam216a	Fam216a	family with sequence similarity 216, member A	68948	-1.110568614	https://www.ncbi.nlm.nih.gov/gene/?term=68948
Fam221a	Fam221a	family with sequence similarity 221, member A	231946	-1.127056736	https://www.ncbi.nlm.nih.gov/gene/?term=231946
Fam234b	Fam234b	family with sequence similarity 234, member B	74525	-0.59654202	https://www.ncbi.nlm.nih.gov/gene/?term=74525
Fam241a	Fam241a	family with sequence similarity 241, member A	70617	-0.858283108	https://www.ncbi.nlm.nih.gov/gene/?term=70617
Fam241b	Fam241b	family with sequence similarity 241, member B	69894	-0.586488355	https://www.ncbi.nlm.nih.gov/gene/?term=69894
Fam43a	Fam43a	family with sequence similarity 43, member A	224093	-0.712019237	https://www.ncbi.nlm.nih.gov/gene/?term=224093
Fam50a	Fam50a	family with sequence similarity 50, member A	108160	-0.521688025	https://www.ncbi.nlm.nih.gov/gene/?term=108160
Fam53a	Fam53a	family with sequence similarity 53, member A	74504	-0.643847734	https://www.ncbi.nlm.nih.gov/gene/?term=74504
Fam53b	Fam53b	family with sequence similarity 53, member B	77938	-0.841302254	https://www.ncbi.nlm.nih.gov/gene/?term=77938
Fam83d	Fam83d	family with sequence similarity 83, member D	71878	1.457905764	https://www.ncbi.nlm.nih.gov/gene/?term=71878
Fam83e	Fam83e	family with sequence similarity 83, member E	73813	-0.798896688	https://www.ncbi.nlm.nih.gov/gene/?term=73813
Fam98b	Fam98b	family with sequence similarity 98, member B	68215	-0.953837157	https://www.ncbi.nlm.nih.gov/gene/?term=68215
Fam98c	Fam98c	family with sequence similarity 98, member C	73833	-0.598808627	https://www.ncbi.nlm.nih.gov/gene/?term=73833
Fancc	Fancc	Fanconi anemia, complementation group C	14088	-1.127056736	https://www.ncbi.nlm.nih.gov/gene/?term=14088
Fancf	Fancf	Fanconi anemia, complementation group F	100040608	-0.993790205	https://www.ncbi.nlm.nih.gov/gene/?term=100040608
Far1	Far1	fatty acyl CoA reductase 1	67420	-1.525904997	https://www.ncbi.nlm.nih.gov/gene/?term=67420
Farsb	Farsb	phenylalanyl-tRNA synthetase, beta subunit	23874	-0.54711231	https://www.ncbi.nlm.nih.gov/gene/?term=23874
Fas	Fas	Fas cell surface death receptor	14102	-0.764486657	https://www.ncbi.nlm.nih.gov/gene/?term=14102
Fastkd2	Fastkd2	FAST kinase domains 2	75619	-0.683450085	https://www.ncbi.nlm.nih.gov/gene/?term=75619
Fastkd3	Fastkd3	FAST kinase domains 3	69577	-1.127056736	https://www.ncbi.nlm.nih.gov/gene/?term=69577
Fat1	Fat1	FAT atypical cadherin 1	14107	-0.69675248	https://www.ncbi.nlm.nih.gov/gene/?term=14107
Fat2	Fat2	FAT atypical cadherin 2	245827	0.529385153	https://www.ncbi.nlm.nih.gov/gene/?term=245827
Fbf1	Fbf1	Fas binding factor 1	217335	-1.2328514	https://www.ncbi.nlm.nih.gov/gene/?term=217335
Fbh1	Fbh1	F-box DNA helicase 1	50755	-0.512710429	https://www.ncbi.nlm.nih.gov/gene/?term=50755
Fblim1	Fblim1	filamin binding LIM protein 1	74202	1.196756003	https://www.ncbi.nlm.nih.gov/gene/?term=74202
Fbln2	Fbln2	fibulin 2	14115	1.124482031	https://www.ncbi.nlm.nih.gov/gene/?term=14115
Fbln5	Fbln5	fibulin 5	23876	1.035214693	https://www.ncbi.nlm.nih.gov/gene/?term=23876
Fbn1	Fbn1	fibrillin 1	14118	0.829550668	https://www.ncbi.nlm.nih.gov/gene/?term=14118
Fbp2	Fbp2	fructose bisphosphatase 2	14120	-0.842079778	https://www.ncbi.nlm.nih.gov/gene/?term=14120
Fbrs	Fbrs	fibrosin	14123	-1.353971716	https://www.ncbi.nlm.nih.gov/gene/?term=14123
Fbrsl1	Fbrsl1	fibrosin-like 1	381668	-0.509202354	https://www.ncbi.nlm.nih.gov/gene/?term=381668
Fbxl12	Fbxl12	F-box and leucine-rich repeat protein 12	30843	-0.609657519	https://www.ncbi.nlm.nih.gov/gene/?term=30843
Fbxl18	Fbxl18	F-box and leucine-rich repeat protein 18	231863	-0.823050549	https://www.ncbi.nlm.nih.gov/gene/?term=231863
Fbxl19	Fbxl19	F-box and leucine-rich repeat protein 19	233902	-1.033947332	https://www.ncbi.nlm.nih.gov/gene/?term=233902
Fbxo22	Fbxo22	F-box protein 22	71999	-0.732197119	https://www.ncbi.nlm.nih.gov/gene/?term=71999
Fbxo33	Fbxo33	F-box protein 33	70611	-0.818934441	https://www.ncbi.nlm.nih.gov/gene/?term=70611
Fbxo4	Fbxo4	F-box protein 4	106052	-0.547274475	https://www.ncbi.nlm.nih.gov/gene/?term=106052
Fbxo44	Fbxo44	F-box protein 44	230903	-0.749493942	https://www.ncbi.nlm.nih.gov/gene/?term=230903
Fbxo46	Fbxo46	F-box protein 46	243867	-0.537521506	https://www.ncbi.nlm.nih.gov/gene/?term=243867
Fbxo7	Fbxo7	F-box protein 7	69754	-0.725439753	https://www.ncbi.nlm.nih.gov/gene/?term=69754
Fbxw2	Fbxw2	F-box and WD-40 domain protein 2	30050	-0.510385376	https://www.ncbi.nlm.nih.gov/gene/?term=30050
Fbxw7	Fbxw7	F-box and WD-40 domain protein 7	50754	-0.842603347	https://www.ncbi.nlm.nih.gov/gene/?term=50754
Fcer1g	Fcer1g	Fc receptor, IgE, high affinity I, gamma polypeptide	14127	2.415092681	https://www.ncbi.nlm.nih.gov/gene/?term=14127
Fcf1	Fcf1	FCF1 rRNA processing protein	73736	-1.171450856	https://www.ncbi.nlm.nih.gov/gene/?term=73736
Fcgr2b	Fcgr2b	Fc receptor, IgG, low affinity IIb	14130	2.609908858	https://www.ncbi.nlm.nih.gov/gene/?term=14130
Fcgr3	Fcgr3	Fc receptor, IgG, low affinity III	14131	2.142403939	https://www.ncbi.nlm.nih.gov/gene/?term=14131
Fcgr4	Fcgr4	Fc receptor, IgG, low affinity IV	246256	1.208546295	https://www.ncbi.nlm.nih.gov/gene/?term=246256
Fcgrt	Fcgrt	Fc fragment of IgG receptor and transporter	14132	-1.137783143	https://www.ncbi.nlm.nih.gov/gene/?term=14132
Fchsd1	Fchsd1	FCH and double SH3 domains 1	319262	-0.682271894	https://www.ncbi.nlm.nih.gov/gene/?term=319262
Fchsd2	Fchsd2	FCH and double SH3 domains 2	207278	-0.895982072	https://www.ncbi.nlm.nih.gov/gene/?term=207278
Fcsk	Fcsk	fucose kinase	234730	-0.506904807	https://www.ncbi.nlm.nih.gov/gene/?term=234730
Fdxr	Fdxr	ferredoxin reductase	14149	-0.875517969	https://www.ncbi.nlm.nih.gov/gene/?term=14149
Fech	Fech	ferrochelatase	14151	-0.631529319	https://www.ncbi.nlm.nih.gov/gene/?term=14151
Fer1l4	Fer1l4	fer-1 like family member 4	74562	-0.738986285	https://www.ncbi.nlm.nih.gov/gene/?term=74562
Fermt1	Fermt1	fermitin family member 1	241639	-0.788888	https://www.ncbi.nlm.nih.gov/gene/?term=241639
Fetub	Fetub	fetuin beta	59083	-1.110322721	https://www.ncbi.nlm.nih.gov/gene/?term=59083
Ffar4	Ffar4	free fatty acid receptor 4	107221	-1.316090561	https://www.ncbi.nlm.nih.gov/gene/?term=107221
Fgd2	Fgd2	FYVE, RhoGEF and PH domain containing 2	26382	-0.605104033	https://www.ncbi.nlm.nih.gov/gene/?term=26382
Fgd3	Fgd3	FYVE, RhoGEF and PH domain containing 3	30938	1.902690607	https://www.ncbi.nlm.nih.gov/gene/?term=30938
Fgfr3	Fgfr3	fibroblast growth factor receptor 3	14184	-0.925193128	https://www.ncbi.nlm.nih.gov/gene/?term=14184
Fggy	Fggy	FGGY carbohydrate kinase domain containing	75578	-0.779133433	https://www.ncbi.nlm.nih.gov/gene/?term=75578
Fh1	Fh1	fumarate hydratase 1	14194	-0.627485727	https://www.ncbi.nlm.nih.gov/gene/?term=14194
Fhdc1	Fhdc1	FH2 domain containing 1	229474	-0.533681996	https://www.ncbi.nlm.nih.gov/gene/?term=229474
Fhod1	Fhod1	formin homology 2 domain containing 1	234686	-0.672490873	https://www.ncbi.nlm.nih.gov/gene/?term=234686
Fitm2	Fitm2	fat storage-inducing transmembrane protein 2	228859	-0.696077693	https://www.ncbi.nlm.nih.gov/gene/?term=228859
Fiz1	Fiz1	Flt3 interacting zinc finger protein 1	23877	-1.636070384	https://www.ncbi.nlm.nih.gov/gene/?term=23877
Fjx1	Fjx1	four jointed box 1	14221	-0.687357183	https://www.ncbi.nlm.nih.gov/gene/?term=14221
Fkbp11	Fkbp11	FK506 binding protein 11	66120	0.56955112	https://www.ncbi.nlm.nih.gov/gene/?term=66120
Fkbpl	Fkbpl	FK506 binding protein-like	56299	-0.59654202	https://www.ncbi.nlm.nih.gov/gene/?term=56299
Fkrp	Fkrp	fukutin related protein	243853	-0.892591483	https://www.ncbi.nlm.nih.gov/gene/?term=243853
Fli1	Fli1	Friend leukemia integration 1	14247	0.953863259	https://www.ncbi.nlm.nih.gov/gene/?term=14247
Flna	Flna	filamin, alpha	192176	0.945874786	https://www.ncbi.nlm.nih.gov/gene/?term=192176
Flnb	Flnb	filamin, beta	286940	-0.695436353	https://www.ncbi.nlm.nih.gov/gene/?term=286940
Flrt2	Flrt2	fibronectin leucine rich transmembrane protein 2	399558	1.178751693	https://www.ncbi.nlm.nih.gov/gene/?term=399558
Flt3l	Flt3l	FMS-like tyrosine kinase 3 ligand	14256	-1.390091142	https://www.ncbi.nlm.nih.gov/gene/?term=14256
Fmc1	Fmc1	formation of mitochondrial complex V assembly factor 1	66117	-0.978805778	https://www.ncbi.nlm.nih.gov/gene/?term=66117
Fmnl1	Fmnl1	formin-like 1	57778	1.153051183	https://www.ncbi.nlm.nih.gov/gene/?term=57778
Fmnl2	Fmnl2	formin-like 2	71409	0.743660247	https://www.ncbi.nlm.nih.gov/gene/?term=71409
Fmnl3	Fmnl3	formin-like 3	22379	0.592835344	https://www.ncbi.nlm.nih.gov/gene/?term=22379
Fmod	Fmod	fibromodulin	14264	-1.390091142	https://www.ncbi.nlm.nih.gov/gene/?term=14264
Fn3krp	Fn3krp	fructosamine 3 kinase related protein	238024	-0.887590802	https://www.ncbi.nlm.nih.gov/gene/?term=238024
Fndc1	Fndc1	fibronectin type III domain containing 1	68655	1.095335685	https://www.ncbi.nlm.nih.gov/gene/?term=68655
Fndc10	Fndc10	fibronectin type III domain containing 10	230991	-0.597619864	https://www.ncbi.nlm.nih.gov/gene/?term=230991
Fndc3a	Fndc3a	fibronectin type III domain containing 3A	319448	-0.732777797	https://www.ncbi.nlm.nih.gov/gene/?term=319448
Fndc3b	Fndc3b	fibronectin type III domain containing 3B	72007	-1.271744446	https://www.ncbi.nlm.nih.gov/gene/?term=72007
Fnip2	Fnip2	folliculin interacting protein 2	329679	1.178751693	https://www.ncbi.nlm.nih.gov/gene/?term=329679
Fnta	Fnta	farnesyltransferase, CAAX box, alpha	14272	-0.55073833	https://www.ncbi.nlm.nih.gov/gene/?term=14272
Fntb	Fntb	farnesyltransferase, CAAX box, beta	110606	-0.909958615	https://www.ncbi.nlm.nih.gov/gene/?term=110606
Fos	Fos	FBJ osteosarcoma oncogene	14281	-1.057541716	https://www.ncbi.nlm.nih.gov/gene/?term=14281
Foxa1	Foxa1	forkhead box A1	15375	-1.295393741	https://www.ncbi.nlm.nih.gov/gene/?term=15375
Foxa2	Foxa2	forkhead box A2	15376	-0.712019237	https://www.ncbi.nlm.nih.gov/gene/?term=15376
Foxf1	Foxf1	forkhead box F1	15227	0.551015169	https://www.ncbi.nlm.nih.gov/gene/?term=15227
Foxj1	Foxj1	forkhead box J1	15223	-1.909958615	https://www.ncbi.nlm.nih.gov/gene/?term=15223
Foxj3	Foxj3	forkhead box J3	230700	-0.590712941	https://www.ncbi.nlm.nih.gov/gene/?term=230700
Foxk2	Foxk2	forkhead box K2	68837	-0.606666237	https://www.ncbi.nlm.nih.gov/gene/?term=68837
Foxn2	Foxn2	forkhead box N2	14236	-0.775213064	https://www.ncbi.nlm.nih.gov/gene/?term=14236
Foxo1	Foxo1	forkhead box O1	56458	-0.508146904	https://www.ncbi.nlm.nih.gov/gene/?term=56458
Foxo4	Foxo4	forkhead box O4	54601	-0.564265617	https://www.ncbi.nlm.nih.gov/gene/?term=54601
Foxp1	Foxp1	forkhead box P1	108655	-0.626851854	https://www.ncbi.nlm.nih.gov/gene/?term=108655
Foxq1	Foxq1	forkhead box Q1	15220	-0.771132331	https://www.ncbi.nlm.nih.gov/gene/?term=15220
Foxred1	Foxred1	FAD-dependent oxidoreductase domain containing 1	235169	-0.510385376	https://www.ncbi.nlm.nih.gov/gene/?term=235169
Fpgs	Fpgs	folylpolyglutamyl synthetase	14287	-0.737110218	https://www.ncbi.nlm.nih.gov/gene/?term=14287
Fpgt	Fpgt	fucose-1-phosphate guanylyltransferase	75540	-1.079751022	https://www.ncbi.nlm.nih.gov/gene/?term=75540
Frem2	Frem2	Fras1 related extracellular matrix protein 2	242022	-2.431911318	https://www.ncbi.nlm.nih.gov/gene/?term=242022
Frmpd1	Frmpd1	FERM and PDZ domain containing 1	666060	2.77340759	https://www.ncbi.nlm.nih.gov/gene/?term=666060
Fst	Fst	follistatin	14313	0.795188106	https://www.ncbi.nlm.nih.gov/gene/?term=14313
Fstl1	Fstl1	follistatin-like 1	14314	0.891802291	https://www.ncbi.nlm.nih.gov/gene/?term=14314
Fth1	Fth1	ferritin heavy polypeptide 1	14319	1.835157837	https://www.ncbi.nlm.nih.gov/gene/?term=14319
Ftl1-ps1	Ftl1-ps1	ferritin light polypeptide 1, pseudogene 1	634386	0.880936054	https://www.ncbi.nlm.nih.gov/gene/?term=634386
Fto	Fto	FTO alpha-ketoglutarate dependent dioxygenase	26383	-0.58732349	https://www.ncbi.nlm.nih.gov/gene/?term=26383
Fubp1	Fubp1	far upstream element (FUSE) binding protein 1	51886	-1.077016054	https://www.ncbi.nlm.nih.gov/gene/?term=51886
Fubp3	Fubp3	far upstream element (FUSE) binding protein 3	320267	-0.963081001	https://www.ncbi.nlm.nih.gov/gene/?term=320267
Fundc1	Fundc1	FUN14 domain containing 1	72018	-1.285754482	https://www.ncbi.nlm.nih.gov/gene/?term=72018
Fut2	Fut2	fucosyltransferase 2	14344	-1.449641946	https://www.ncbi.nlm.nih.gov/gene/?term=14344
Fut4	Fut4	fucosyltransferase 4	14345	-0.64900944	https://www.ncbi.nlm.nih.gov/gene/?term=14345
Fut8	Fut8	fucosyltransferase 8	53618	-1.363291083	https://www.ncbi.nlm.nih.gov/gene/?term=53618
Fuz	Fuz	fuzzy planar cell polarity protein	70300	-1.175265829	https://www.ncbi.nlm.nih.gov/gene/?term=70300
Fxyd3	Fxyd3	FXYD domain-containing ion transport regulator 3	17178	-0.598007939	https://www.ncbi.nlm.nih.gov/gene/?term=17178
Fxyd5	Fxyd5	FXYD domain-containing ion transport regulator 5	18301	1.767450135	https://www.ncbi.nlm.nih.gov/gene/?term=18301
Fxyd6	Fxyd6	FXYD domain-containing ion transport regulator 6	59095	-0.570663388	https://www.ncbi.nlm.nih.gov/gene/?term=59095
Fyttd1	Fyttd1	forty-two-three domain containing 1	69823	-0.549080666	https://www.ncbi.nlm.nih.gov/gene/?term=69823
Fzd4	Fzd4	frizzled class receptor 4	14366	-1.144978644	https://www.ncbi.nlm.nih.gov/gene/?term=14366
Fzd6	Fzd6	frizzled class receptor 6	14368	-0.834009761	https://www.ncbi.nlm.nih.gov/gene/?term=14368
Fzd7	Fzd7	frizzled class receptor 7	14369	0.50429867	https://www.ncbi.nlm.nih.gov/gene/?term=14369
G2e3	G2e3	G2/M-phase specific E3 ubiquitin ligase	217558	-1.009000975	https://www.ncbi.nlm.nih.gov/gene/?term=217558
G6pc3	G6pc3	glucose 6 phosphatase, catalytic, 3	68401	-0.552820642	https://www.ncbi.nlm.nih.gov/gene/?term=68401
Gaa	Gaa	glucosidase, alpha, acid	14387	-0.600373881	https://www.ncbi.nlm.nih.gov/gene/?term=14387
Gabbr1	Gabbr1	gamma-aminobutyric acid type B receptor subunit 1	54393	-0.969294374	https://www.ncbi.nlm.nih.gov/gene/?term=54393
Gabpa	Gabpa	GA repeat binding protein, alpha	14390	-1.441930074	https://www.ncbi.nlm.nih.gov/gene/?term=14390
Gabpb1	Gabpb1	GA repeat binding protein, beta 1	14391	-0.930659524	https://www.ncbi.nlm.nih.gov/gene/?term=14391
Gabpb2	Gabpb2	GA repeat binding protein, beta 2	213054	-0.537340706	https://www.ncbi.nlm.nih.gov/gene/?term=213054
Gabrp	Gabrp	gamma-aminobutyric acid type A receptor subunit pi	216643	-1.409223002	https://www.ncbi.nlm.nih.gov/gene/?term=216643
Gadd45a	Gadd45a	growth arrest and DNA-damage-inducible 45 alpha	13197	0.944327897	https://www.ncbi.nlm.nih.gov/gene/?term=13197
Gadd45b	Gadd45b	growth arrest and DNA-damage-inducible 45 beta	17873	0.872943264	https://www.ncbi.nlm.nih.gov/gene/?term=17873
Gadd45gip1	Gadd45gip1	growth arrest and DNA-damage-inducible, gamma interacting protein 1	102060	-0.712019237	https://www.ncbi.nlm.nih.gov/gene/?term=102060
Gak	Gak	cyclin G associated kinase	231580	0.573382982	https://www.ncbi.nlm.nih.gov/gene/?term=231580
Gal3st1	Gal3st1	galactose-3-O-sulfotransferase 1	53897	-0.542094236	https://www.ncbi.nlm.nih.gov/gene/?term=53897
Galm	Galm	galactose mutarotase	319625	-1.050435455	https://www.ncbi.nlm.nih.gov/gene/?term=319625
Galns	Galns	galactosamine (N-acetyl)-6-sulfatase	50917	0.709444531	https://www.ncbi.nlm.nih.gov/gene/?term=50917
Galnt10	Galnt10	polypeptide N-acetylgalactosaminyltransferase 10	171212	-0.81511273	https://www.ncbi.nlm.nih.gov/gene/?term=171212
Galnt11	Galnt11	polypeptide N-acetylgalactosaminyltransferase 11	231050	-1.07110033	https://www.ncbi.nlm.nih.gov/gene/?term=231050
Galnt18	Galnt18	polypeptide N-acetylgalactosaminyltransferase 18	233733	0.992378495	https://www.ncbi.nlm.nih.gov/gene/?term=233733
Galnt2	Galnt2	polypeptide N-acetylgalactosaminyltransferase 2	108148	-0.900032866	https://www.ncbi.nlm.nih.gov/gene/?term=108148
Galnt3	Galnt3	polypeptide N-acetylgalactosaminyltransferase 3	14425	-0.6478889	https://www.ncbi.nlm.nih.gov/gene/?term=14425
Galnt4	Galnt4	polypeptide N-acetylgalactosaminyltransferase 4	14426	-1.208324118	https://www.ncbi.nlm.nih.gov/gene/?term=14426
Galnt5	Galnt5	polypeptide N-acetylgalactosaminyltransferase 5	241391	-2.081253047	https://www.ncbi.nlm.nih.gov/gene/?term=241391
Galt	Galt	galactose-1-phosphate uridyl transferase	14430	-1.246355665	https://www.ncbi.nlm.nih.gov/gene/?term=14430
Ganc	Ganc	glucosidase, alpha; neutral C	76051	-0.78796809	https://www.ncbi.nlm.nih.gov/gene/?term=76051
Gas8	Gas8	growth arrest specific 8	104346	-0.694945724	https://www.ncbi.nlm.nih.gov/gene/?term=104346
Gask1b	Gask1b	golgi associated kinase 1B	68659	0.717488745	https://www.ncbi.nlm.nih.gov/gene/?term=68659
Gata4	Gata4	GATA binding protein 4	14463	-2.249047261	https://www.ncbi.nlm.nih.gov/gene/?term=14463
Gata5	Gata5	GATA binding protein 5	14464	-1.218979226	https://www.ncbi.nlm.nih.gov/gene/?term=14464
Gata6	Gata6	GATA binding protein 6	14465	-1.614171914	https://www.ncbi.nlm.nih.gov/gene/?term=14465
Gatb	Gatb	glutamyl-tRNA amidotransferase subunit B	229487	-1.328690597	https://www.ncbi.nlm.nih.gov/gene/?term=229487
Gatd1	Gatd1	glutamine amidotransferase like class 1 domain containing 1	213350	-1.052724539	https://www.ncbi.nlm.nih.gov/gene/?term=213350
Gatm	Gatm	glycine amidinotransferase (L-arginine:glycine amidinotransferase)	67092	0.623583795	https://www.ncbi.nlm.nih.gov/gene/?term=67092
Gbf1	Gbf1	golgi-specific brefeldin A-resistance factor 1	107338	-0.636203455	https://www.ncbi.nlm.nih.gov/gene/?term=107338
Gbp4	Gbp4	guanylate binding protein 4	17472	2.170623812	https://www.ncbi.nlm.nih.gov/gene/?term=17472
Gbp7	Gbp7	guanylate binding protein 7	229900	0.898034245	https://www.ncbi.nlm.nih.gov/gene/?term=229900
Gca	Gca	grancalcin	227960	-1.712019237	https://www.ncbi.nlm.nih.gov/gene/?term=227960
Gcc1	Gcc1	golgi coiled coil 1	74375	-0.566168371	https://www.ncbi.nlm.nih.gov/gene/?term=74375
Gcnt1	Gcnt1	glucosaminyl (N-acetyl) transferase 1, core 2	14537	-1.705814088	https://www.ncbi.nlm.nih.gov/gene/?term=14537
Gcnt2	Gcnt2	glucosaminyl (N-acetyl) transferase 2 (I blood group)	14538	0.789729895	https://www.ncbi.nlm.nih.gov/gene/?term=14538
Gde1	Gde1	glycerophosphodiester phosphodiesterase 1	56209	0.698226843	https://www.ncbi.nlm.nih.gov/gene/?term=56209
Gdpd2	Gdpd2	glycerophosphodiester phosphodiesterase domain containing 2	71584	1.622965011	https://www.ncbi.nlm.nih.gov/gene/?term=71584
Gdpd5	Gdpd5	glycerophosphodiester phosphodiesterase domain containing 5	233552	-1.18150452	https://www.ncbi.nlm.nih.gov/gene/?term=233552
Gdpgp1	Gdpgp1	GDP-D-glucose phosphorylase 1	269952	-1.390091142	https://www.ncbi.nlm.nih.gov/gene/?term=269952
Gemin7	Gemin7	gem nuclear organelle associated protein 7	69731	-0.639705032	https://www.ncbi.nlm.nih.gov/gene/?term=69731
Ggact	Ggact	gamma-glutamylamine cyclotransferase	223267	-1.068163047	https://www.ncbi.nlm.nih.gov/gene/?term=223267
Ggct	Ggct	gamma-glutamyl cyclotransferase	110175	-0.86402233	https://www.ncbi.nlm.nih.gov/gene/?term=110175
Ggnbp1	Ggnbp1	gametogenetin binding protein 1	70772	-2.712019237	https://www.ncbi.nlm.nih.gov/gene/?term=70772
Ggnbp2	Ggnbp2	gametogenetin binding protein 2	217039	-0.682515243	https://www.ncbi.nlm.nih.gov/gene/?term=217039
Ghdc	Ghdc	GH3 domain containing	80860	-0.683450085	https://www.ncbi.nlm.nih.gov/gene/?term=80860
Gja1	Gja1	gap junction protein, alpha 1	14609	1.653025256	https://www.ncbi.nlm.nih.gov/gene/?term=14609
Gja4	Gja4	gap junction protein, alpha 4	14612	0.563615206	https://www.ncbi.nlm.nih.gov/gene/?term=14612
Gjb2	Gjb2	gap junction protein, beta 2	14619	1.643612162	https://www.ncbi.nlm.nih.gov/gene/?term=14619
Gjb4	Gjb4	gap junction protein, beta 4	14621	1.609908858	https://www.ncbi.nlm.nih.gov/gene/?term=14621
Gjb6	Gjb6	gap junction protein, beta 6	14623	2.691702949	https://www.ncbi.nlm.nih.gov/gene/?term=14623
Gkap1	Gkap1	G kinase anchoring protein 1	56278	-1.605104033	https://www.ncbi.nlm.nih.gov/gene/?term=56278
Gkn1	Gkn1	gastrokine 1	66283	-0.7167183	https://www.ncbi.nlm.nih.gov/gene/?term=66283
Gkn3	Gkn3	gastrokine 3	68888	-1.234972075	https://www.ncbi.nlm.nih.gov/gene/?term=68888
Gla	Gla	galactosidase, alpha	11605	1.50429867	https://www.ncbi.nlm.nih.gov/gene/?term=11605
Glb1	Glb1	galactosidase, beta 1	12091	-1.084437102	https://www.ncbi.nlm.nih.gov/gene/?term=12091
Glb1l2	Glb1l2	galactosidase, beta 1-like 2	244757	-1.143735477	https://www.ncbi.nlm.nih.gov/gene/?term=244757
Glce	Glce	glucuronyl C5-epimerase	93683	-1.235581193	https://www.ncbi.nlm.nih.gov/gene/?term=93683
Gldc	Gldc	glycine decarboxylase	104174	-0.525606113	https://www.ncbi.nlm.nih.gov/gene/?term=104174
Glis3	Glis3	GLIS family zinc finger 3	226075	-1.134252238	https://www.ncbi.nlm.nih.gov/gene/?term=226075
Glmp	Glmp	glycosylated lysosomal membrane protein	56700	0.583025564	https://www.ncbi.nlm.nih.gov/gene/?term=56700
Glrx	Glrx	glutaredoxin	93692	2.127364539	https://www.ncbi.nlm.nih.gov/gene/?term=93692
Glt8d1	Glt8d1	glycosyltransferase 8 domain containing 1	76485	-0.656166002	https://www.ncbi.nlm.nih.gov/gene/?term=76485
Glyr1	Glyr1	glyoxylate reductase 1 homolog (Arabidopsis)	74022	-0.529427824	https://www.ncbi.nlm.nih.gov/gene/?term=74022
Gm13287	Gm13287	predicted gene 13287	545655	-0.745186101	https://www.ncbi.nlm.nih.gov/gene/?term=545655
Gm14137	Gm14137	predicted gene 14137	623781	1.207362303	https://www.ncbi.nlm.nih.gov/gene/?term=623781
Gm19935	Gm19935	predicted gene, 19935	100503868	-3.008260688	https://www.ncbi.nlm.nih.gov/gene/?term=100503868
Gm21083	Gm21083	predicted gene, 21083	105242399	-0.827496454	https://www.ncbi.nlm.nih.gov/gene/?term=105242399
Gm29695	Gm29695	predicted gene, 29695	100505034	-1.627130339	https://www.ncbi.nlm.nih.gov/gene/?term=100505034
Gm2a	Gm2a	GM2 ganglioside activator protein	14667	0.585246804	https://www.ncbi.nlm.nih.gov/gene/?term=14667
Gm32742	Gm32742	predicted gene, 32742	102635385	-1.869560514	https://www.ncbi.nlm.nih.gov/gene/?term=102635385
Gm3336	Gm3336	predicted gene 3336	100502950	-1.571646581	https://www.ncbi.nlm.nih.gov/gene/?term=100502950
Gm4787	Gm4787	predicted gene 4787	214321	-1.837550119	https://www.ncbi.nlm.nih.gov/gene/?term=214321
Gm5617	Gm5617	predicted gene 5617	434402	-0.609657519	https://www.ncbi.nlm.nih.gov/gene/?term=434402
Gm7694	Gm7694	predicted gene 7694	665574	-0.752661222	https://www.ncbi.nlm.nih.gov/gene/?term=665574
Gm867	Gm867	predicted gene 867	333670	-2.431911318	https://www.ncbi.nlm.nih.gov/gene/?term=333670
Gmds	Gmds	GDP-mannose 4, 6-dehydratase	218138	-0.735029215	https://www.ncbi.nlm.nih.gov/gene/?term=218138
Gmip	Gmip	Gem-interacting protein	78816	0.731587414	https://www.ncbi.nlm.nih.gov/gene/?term=78816
Gmppa	Gmppa	GDP-mannose pyrophosphorylase A	69080	-0.671941798	https://www.ncbi.nlm.nih.gov/gene/?term=69080
Gna14	Gna14	guanine nucleotide binding protein, alpha 14	14675	-0.712019237	https://www.ncbi.nlm.nih.gov/gene/?term=14675
Gna15	Gna15	guanine nucleotide binding protein, alpha 15	14676	1.196832875	https://www.ncbi.nlm.nih.gov/gene/?term=14676
Gnb2	Gnb2	guanine nucleotide binding protein (G protein), beta 2	14693	-0.505769027	https://www.ncbi.nlm.nih.gov/gene/?term=14693
Gnb4	Gnb4	guanine nucleotide binding protein (G protein), beta 4	14696	-1.647313548	https://www.ncbi.nlm.nih.gov/gene/?term=14696
Gng11	Gng11	guanine nucleotide binding protein (G protein), gamma 11	66066	0.687387611	https://www.ncbi.nlm.nih.gov/gene/?term=66066
Gngt2	Gngt2	guanine nucleotide binding protein (G protein), gamma transducing activity polypeptide 2	14710	2.724275883	https://www.ncbi.nlm.nih.gov/gene/?term=14710
Gnl3l	Gnl3l	guanine nucleotide binding protein nucleolar 3 like	237107	-0.616862004	https://www.ncbi.nlm.nih.gov/gene/?term=237107
Gns	Gns	glucosamine (N-acetyl)-6-sulfatase	75612	0.516086835	https://www.ncbi.nlm.nih.gov/gene/?term=75612
Golga4	Golga4	golgin A4	54214	-0.817201474	https://www.ncbi.nlm.nih.gov/gene/?term=54214
Golga5	Golga5	golgin A5	27277	-0.50180153	https://www.ncbi.nlm.nih.gov/gene/?term=27277
Golga7	Golga7	golgin A7	57437	0.613221592	https://www.ncbi.nlm.nih.gov/gene/?term=57437
Golm1	Golm1	golgi membrane protein 1	105348	-1.039660145	https://www.ncbi.nlm.nih.gov/gene/?term=105348
Golph3	Golph3	golgi phosphoprotein 3	66629	-0.659231823	https://www.ncbi.nlm.nih.gov/gene/?term=66629
Golph3l	Golph3l	golgi phosphoprotein 3-like	229593	-0.89723411	https://www.ncbi.nlm.nih.gov/gene/?term=229593
Gopc	Gopc	golgi associated PDZ and coiled-coil motif containing	94221	-0.519374159	https://www.ncbi.nlm.nih.gov/gene/?term=94221
Gorasp1	Gorasp1	golgi reassembly stacking protein 1	74498	-1.672490873	https://www.ncbi.nlm.nih.gov/gene/?term=74498
Gosr2	Gosr2	golgi SNAP receptor complex member 2	56494	-1.118339519	https://www.ncbi.nlm.nih.gov/gene/?term=56494
Got1	Got1	glutamic-oxaloacetic transaminase 1, soluble	14718	0.505734289	https://www.ncbi.nlm.nih.gov/gene/?term=14718
Gpa33	Gpa33	glycoprotein A33 transmembrane	59290	0.737591411	https://www.ncbi.nlm.nih.gov/gene/?term=59290
Gpaa1	Gpaa1	GPI anchor attachment protein 1	14731	-0.514079859	https://www.ncbi.nlm.nih.gov/gene/?term=14731
Gpalpp1	Gpalpp1	GPALPP motifs containing 1	67467	-0.509079178	https://www.ncbi.nlm.nih.gov/gene/?term=67467
Gpatch1	Gpatch1	G patch domain containing 1	67471	-1.448984831	https://www.ncbi.nlm.nih.gov/gene/?term=67471
Gpatch4	Gpatch4	G patch domain containing 4	66614	-0.616862004	https://www.ncbi.nlm.nih.gov/gene/?term=66614
Gpatch8	Gpatch8	G patch domain containing 8	237943	-0.571156701	https://www.ncbi.nlm.nih.gov/gene/?term=237943
Gpbp1	Gpbp1	GC-rich promoter binding protein 1	73274	-0.508927372	https://www.ncbi.nlm.nih.gov/gene/?term=73274
Gpc1	Gpc1	glypican 1	14733	1.783146593	https://www.ncbi.nlm.nih.gov/gene/?term=14733
Gpc3	Gpc3	glypican 3	14734	-0.743046133	https://www.ncbi.nlm.nih.gov/gene/?term=14734
Gpc4	Gpc4	glypican 4	14735	-1.047203429	https://www.ncbi.nlm.nih.gov/gene/?term=14735
Gpd1	Gpd1	glycerol-3-phosphate dehydrogenase 1 (soluble)	14555	-1.211251864	https://www.ncbi.nlm.nih.gov/gene/?term=14555
Gpd1l	Gpd1l	glycerol-3-phosphate dehydrogenase 1-like	333433	-1.45422148	https://www.ncbi.nlm.nih.gov/gene/?term=333433
Gphn	Gphn	gephyrin	268566	-0.712019237	https://www.ncbi.nlm.nih.gov/gene/?term=268566
Gpld1	Gpld1	glycosylphosphatidylinositol specific phospholipase D1	14756	-1.474327679	https://www.ncbi.nlm.nih.gov/gene/?term=14756
Gpnmb	Gpnmb	glycoprotein (transmembrane) nmb	93695	3.466783916	https://www.ncbi.nlm.nih.gov/gene/?term=93695
Gpr107	Gpr107	G protein-coupled receptor 107	277463	-0.712019237	https://www.ncbi.nlm.nih.gov/gene/?term=277463
Gpr108	Gpr108	G protein-coupled receptor 108	78308	-0.555779151	https://www.ncbi.nlm.nih.gov/gene/?term=78308
Gpr137	Gpr137	G protein-coupled receptor 137	107173	-0.638770255	https://www.ncbi.nlm.nih.gov/gene/?term=107173
Gpr137b	Gpr137b	G protein-coupled receptor 137B	83924	0.680298186	https://www.ncbi.nlm.nih.gov/gene/?term=83924
Gpr180	Gpr180	G protein-coupled receptor 180	58245	-0.946484491	https://www.ncbi.nlm.nih.gov/gene/?term=58245
Gpr65	Gpr65	G-protein coupled receptor 65	14744	1.046972663	https://www.ncbi.nlm.nih.gov/gene/?term=14744
Gpr87	Gpr87	G protein-coupled receptor 87	84111	0.605595865	https://www.ncbi.nlm.nih.gov/gene/?term=84111
Gprasp1	Gprasp1	G protein-coupled receptor associated sorting protein 1	67298	-1.42251262	https://www.ncbi.nlm.nih.gov/gene/?term=67298
Gprc5c	Gprc5c	G protein-coupled receptor, family C, group 5, member C	70355	-1.464091724	https://www.ncbi.nlm.nih.gov/gene/?term=70355
Gpsm3	Gpsm3	G-protein signalling modulator 3 (AGS3-like, C. elegans)	106512	1.725386075	https://www.ncbi.nlm.nih.gov/gene/?term=106512
Gpt	Gpt	glutamic pyruvic transaminase, soluble	76282	-0.605104033	https://www.ncbi.nlm.nih.gov/gene/?term=76282
Gramd1a	Gramd1a	GRAM domain containing 1A	52857	-1.06917582	https://www.ncbi.nlm.nih.gov/gene/?term=52857
Gramd1b	Gramd1b	GRAM domain containing 1B	235283	0.668123472	https://www.ncbi.nlm.nih.gov/gene/?term=235283
Gramd4	Gramd4	GRAM domain containing 4	223752	-0.811554911	https://www.ncbi.nlm.nih.gov/gene/?term=223752
Grb14	Grb14	growth factor receptor bound protein 14	50915	-1.412458955	https://www.ncbi.nlm.nih.gov/gene/?term=50915
Grcc10	Grcc10	gene rich cluster, C10 gene	14790	-0.669822673	https://www.ncbi.nlm.nih.gov/gene/?term=14790
Grhl1	Grhl1	grainyhead like transcription factor 1	195733	0.745510344	https://www.ncbi.nlm.nih.gov/gene/?term=195733
Grhl2	Grhl2	grainyhead like transcription factor 2	252973	-0.96740007	https://www.ncbi.nlm.nih.gov/gene/?term=252973
Grhl3	Grhl3	grainyhead like transcription factor 3	230824	1.127516091	https://www.ncbi.nlm.nih.gov/gene/?term=230824
Grk3	Grk3	G protein-coupled receptor kinase 3	320129	-0.980835995	https://www.ncbi.nlm.nih.gov/gene/?term=320129
Grn	Grn	granulin	14824	1.351693663	https://www.ncbi.nlm.nih.gov/gene/?term=14824
Grtp1	Grtp1	GH regulated TBC protein 1	66790	-0.966592064	https://www.ncbi.nlm.nih.gov/gene/?term=66790
Gsdma2	Gsdma2	gasdermin A2	76758	-1.646264792	https://www.ncbi.nlm.nih.gov/gene/?term=76758
Gsdmc	Gsdmc	gasdermin C	83492	3.65305335	https://www.ncbi.nlm.nih.gov/gene/?term=83492
Gsdmc2	Gsdmc2	gasdermin C2	331063	1.686530139	https://www.ncbi.nlm.nih.gov/gene/?term=331063
Gsdmd	Gsdmd	gasdermin D	69146	-0.903526094	https://www.ncbi.nlm.nih.gov/gene/?term=69146
Gsk3a	Gsk3a	glycogen synthase kinase 3 alpha	606496	-0.558213901	https://www.ncbi.nlm.nih.gov/gene/?term=606496
Gsta3	Gsta3	glutathione S-transferase, alpha 3	14859	-1.196287738	https://www.ncbi.nlm.nih.gov/gene/?term=14859
Gstm1	Gstm1	glutathione S-transferase, mu 1	14862	-0.704157119	https://www.ncbi.nlm.nih.gov/gene/?term=14862
Gstm2	Gstm2	glutathione S-transferase, mu 2	14863	-1.025834686	https://www.ncbi.nlm.nih.gov/gene/?term=14863
Gstm4	Gstm4	glutathione S-transferase, mu 4	14865	-0.818934441	https://www.ncbi.nlm.nih.gov/gene/?term=14865
Gstm7	Gstm7	glutathione S-transferase, mu 7	68312	-1.827496454	https://www.ncbi.nlm.nih.gov/gene/?term=68312
Gsto1	Gsto1	glutathione S-transferase omega 1	14873	0.850464676	https://www.ncbi.nlm.nih.gov/gene/?term=14873
Gsto2	Gsto2	glutathione S-transferase omega 2	68214	0.594478817	https://www.ncbi.nlm.nih.gov/gene/?term=68214
Gstp3	Gstp3	glutathione S-transferase pi 3	225884	-0.877442846	https://www.ncbi.nlm.nih.gov/gene/?term=225884
Gstt2	Gstt2	glutathione S-transferase, theta 2	14872	-1.058992461	https://www.ncbi.nlm.nih.gov/gene/?term=14872
Gstt3	Gstt3	glutathione S-transferase, theta 3	103140	-0.660488936	https://www.ncbi.nlm.nih.gov/gene/?term=103140
Gstz1	Gstz1	glutathione transferase zeta 1 (maleylacetoacetate isomerase)	14874	-0.80986656	https://www.ncbi.nlm.nih.gov/gene/?term=14874
Gtf2a1	Gtf2a1	general transcription factor II A, 1	83602	-0.59654202	https://www.ncbi.nlm.nih.gov/gene/?term=83602
Gtf2a2	Gtf2a2	general transcription factor II A, 2	235459	-1.542094236	https://www.ncbi.nlm.nih.gov/gene/?term=235459
Gtf2b	Gtf2b	general transcription factor IIB	229906	-0.931800445	https://www.ncbi.nlm.nih.gov/gene/?term=229906
Gtf2e1	Gtf2e1	general transcription factor II E, polypeptide 1 (alpha subunit)	74197	-0.712019237	https://www.ncbi.nlm.nih.gov/gene/?term=74197
Gtf2e2	Gtf2e2	general transcription factor II E, polypeptide 2 (beta subunit)	68153	-0.510385376	https://www.ncbi.nlm.nih.gov/gene/?term=68153
Gtf2h1	Gtf2h1	general transcription factor II H, polypeptide 1	14884	-0.875517969	https://www.ncbi.nlm.nih.gov/gene/?term=14884
Gtf3c1	Gtf3c1	general transcription factor III C 1	233863	-0.748545113	https://www.ncbi.nlm.nih.gov/gene/?term=233863
Gtf3c2	Gtf3c2	general transcription factor IIIC, polypeptide 2, beta	71752	-0.561077339	https://www.ncbi.nlm.nih.gov/gene/?term=71752
Gtf3c5	Gtf3c5	general transcription factor IIIC, polypeptide 5	70239	-0.598561187	https://www.ncbi.nlm.nih.gov/gene/?term=70239
Gtf3c6	Gtf3c6	general transcription factor IIIC, polypeptide 6, alpha	67371	-0.56373923	https://www.ncbi.nlm.nih.gov/gene/?term=67371
Gtpbp2	Gtpbp2	GTP binding protein 2	56055	0.528772095	https://www.ncbi.nlm.nih.gov/gene/?term=56055
Guca1a	Guca1a	guanylate cyclase activator 1a (retina)	14913	-0.542094236	https://www.ncbi.nlm.nih.gov/gene/?term=14913
Gucd1	Gucd1	guanylyl cyclase domain containing 1	68778	-0.773419782	https://www.ncbi.nlm.nih.gov/gene/?term=68778
Gucy1b1	Gucy1b1	guanylate cyclase 1, soluble, beta 1	54195	-0.852196895	https://www.ncbi.nlm.nih.gov/gene/?term=54195
Guk1	Guk1	guanylate kinase 1	14923	-0.583793527	https://www.ncbi.nlm.nih.gov/gene/?term=14923
Gusb	Gusb	glucuronidase, beta	110006	1.597351005	https://www.ncbi.nlm.nih.gov/gene/?term=110006
Gzf1	Gzf1	GDNF-inducible zinc finger protein 1	74533	-0.747643147	https://www.ncbi.nlm.nih.gov/gene/?term=74533
H13	H13	histocompatibility 13	14950	-0.830663734	https://www.ncbi.nlm.nih.gov/gene/?term=14950
H2-Ab1	H2-Ab1	histocompatibility 2, class II antigen A, beta 1	14961	0.524865471	https://www.ncbi.nlm.nih.gov/gene/?term=14961
H2-D1	H2-D1	histocompatibility 2, D region locus 1	14964	0.653630235	https://www.ncbi.nlm.nih.gov/gene/?term=14964
H2-K1	H2-K1	histocompatibility 2, K1, K region	14972	0.564612772	https://www.ncbi.nlm.nih.gov/gene/?term=14972
H2-M2	H2-M2	histocompatibility 2, M region locus 2	14990	0.887893605	https://www.ncbi.nlm.nih.gov/gene/?term=14990
H2-M3	H2-M3	histocompatibility 2, M region locus 3	14991	-0.680992341	https://www.ncbi.nlm.nih.gov/gene/?term=14991
H2-Q2	H2-Q2	histocompatibility 2, Q region locus 2	15013	-1.296981738	https://www.ncbi.nlm.nih.gov/gene/?term=15013
Hadh	Hadh	hydroxyacyl-Coenzyme A dehydrogenase	15107	-0.804048376	https://www.ncbi.nlm.nih.gov/gene/?term=15107
Hadha	Hadha	hydroxyacyl-CoA dehydrogenase trifunctional multienzyme complex subunit alpha	97212	-0.944679994	https://www.ncbi.nlm.nih.gov/gene/?term=97212
Haghl	Haghl	hydroxyacylglutathione hydrolase-like	68977	-0.511200228	https://www.ncbi.nlm.nih.gov/gene/?term=68977
Harbi1	Harbi1	harbinger transposase derived 1	241547	-1.027521063	https://www.ncbi.nlm.nih.gov/gene/?term=241547
Hat1	Hat1	histone aminotransferase 1	107435	-1.168876912	https://www.ncbi.nlm.nih.gov/gene/?term=107435
Havcr2	Havcr2	hepatitis A virus cellular receptor 2	171285	1.120870777	https://www.ncbi.nlm.nih.gov/gene/?term=171285
Hbb-bs	Hbb-bs	hemoglobin, beta adult s chain	100503605	0.574284948	https://www.ncbi.nlm.nih.gov/gene/?term=100503605
Hbegf	Hbegf	heparin-binding EGF-like growth factor	15200	-0.543896478	https://www.ncbi.nlm.nih.gov/gene/?term=15200
Hccs	Hccs	holocytochrome c synthetase	15159	-0.588636822	https://www.ncbi.nlm.nih.gov/gene/?term=15159
Hcfc1r1	Hcfc1r1	host cell factor C1 regulator 1 (XPO1-dependent)	353502	-0.848223621	https://www.ncbi.nlm.nih.gov/gene/?term=353502
Hck	Hck	hemopoietic cell kinase	15162	1.245752528	https://www.ncbi.nlm.nih.gov/gene/?term=15162
Hcls1	Hcls1	hematopoietic cell specific Lyn substrate 1	15163	0.896790006	https://www.ncbi.nlm.nih.gov/gene/?term=15163
Hdac1	Hdac1	histone deacetylase 1	433759	-0.592019461	https://www.ncbi.nlm.nih.gov/gene/?term=433759
Hdac11	Hdac11	histone deacetylase 11	232232	-1.949710795	https://www.ncbi.nlm.nih.gov/gene/?term=232232
Hdac3	Hdac3	histone deacetylase 3	15183	-0.554017403	https://www.ncbi.nlm.nih.gov/gene/?term=15183
Hdac5	Hdac5	histone deacetylase 5	15184	-0.848080787	https://www.ncbi.nlm.nih.gov/gene/?term=15184
Hddc3	Hddc3	HD domain containing 3	68695	-1.283175938	https://www.ncbi.nlm.nih.gov/gene/?term=68695
Hdgfl3	Hdgfl3	HDGF like 3	29877	-1.650618692	https://www.ncbi.nlm.nih.gov/gene/?term=29877
Hdhd3	Hdhd3	haloacid dehalogenase-like hydrolase domain containing 3	72748	-1.193552148	https://www.ncbi.nlm.nih.gov/gene/?term=72748
Hdlbp	Hdlbp	high density lipoprotein (HDL) binding protein	110611	-0.50272503	https://www.ncbi.nlm.nih.gov/gene/?term=110611
Heatr3	Heatr3	HEAT repeat containing 3	234549	-0.678071905	https://www.ncbi.nlm.nih.gov/gene/?term=234549
Heatr6	Heatr6	HEAT repeat containing 6	217026	-1.037789398	https://www.ncbi.nlm.nih.gov/gene/?term=217026
Hectd2	Hectd2	HECT domain E3 ubiquitin protein ligase 2	226098	-2.50556836	https://www.ncbi.nlm.nih.gov/gene/?term=226098
Hectd4	Hectd4	HECT domain E3 ubiquitin protein ligase 4	269700	-0.560016144	https://www.ncbi.nlm.nih.gov/gene/?term=269700
Heg1	Heg1	heart development protein with EGF-like domains 1	77446	0.57514344	https://www.ncbi.nlm.nih.gov/gene/?term=77446
Hemk1	Hemk1	HemK methyltransferase family member 1	69536	-1.655435709	https://www.ncbi.nlm.nih.gov/gene/?term=69536
Herc2	Herc2	HECT and RLD domain containing E3 ubiquitin protein ligase 2	15204	-0.748088492	https://www.ncbi.nlm.nih.gov/gene/?term=15204
Herc4	Herc4	hect domain and RLD 4	67345	0.513693543	https://www.ncbi.nlm.nih.gov/gene/?term=67345
Hes6	Hes6	hairy and enhancer of split 6	55927	-0.891568657	https://www.ncbi.nlm.nih.gov/gene/?term=55927
Hexb	Hexb	hexosaminidase B	15212	1.703018262	https://www.ncbi.nlm.nih.gov/gene/?term=15212
Hfe	Hfe	homeostatic iron regulator	15216	-0.542094236	https://www.ncbi.nlm.nih.gov/gene/?term=15216
Hgfac	Hgfac	hepatocyte growth factor activator	54426	-1.761206787	https://www.ncbi.nlm.nih.gov/gene/?term=54426
Hibch	Hibch	3-hydroxyisobutyryl-Coenzyme A hydrolase	227095	-0.503911042	https://www.ncbi.nlm.nih.gov/gene/?term=227095
Hid1	Hid1	HID1 domain containing	217310	-1.752376975	https://www.ncbi.nlm.nih.gov/gene/?term=217310
Hif1a	Hif1a	hypoxia inducible factor 1, alpha subunit	15251	0.68284038	https://www.ncbi.nlm.nih.gov/gene/?term=15251
Hikeshi	Hikeshi	heat shock protein nuclear import factor	67669	-0.546009286	https://www.ncbi.nlm.nih.gov/gene/?term=67669
Hilpda	Hilpda	hypoxia inducible lipid droplet associated	69573	1.301786562	https://www.ncbi.nlm.nih.gov/gene/?term=69573
Hipk1	Hipk1	homeodomain interacting protein kinase 1	15257	-0.53693253	https://www.ncbi.nlm.nih.gov/gene/?term=15257
Hipk2	Hipk2	homeodomain interacting protein kinase 2	15258	0.650550842	https://www.ncbi.nlm.nih.gov/gene/?term=15258
Hirip3	Hirip3	HIRA interacting protein 3	233876	-1.458262645	https://www.ncbi.nlm.nih.gov/gene/?term=233876
Hivep2	Hivep2	human immunodeficiency virus type I enhancer binding protein 2	15273	-0.712019237	https://www.ncbi.nlm.nih.gov/gene/?term=15273
Hivep3	Hivep3	human immunodeficiency virus type I enhancer binding protein 3	16656	-0.581958696	https://www.ncbi.nlm.nih.gov/gene/?term=16656
Hjurp	Hjurp	Holliday junction recognition protein	381280	-0.658579978	https://www.ncbi.nlm.nih.gov/gene/?term=381280
Hk3	Hk3	hexokinase 3	212032	2.074577125	https://www.ncbi.nlm.nih.gov/gene/?term=212032
Hlcs	Hlcs	holocarboxylase synthetase (biotin- [propriony-Coenzyme A-carboxylase (ATP-hydrolysing)] ligase)	110948	-0.770122192	https://www.ncbi.nlm.nih.gov/gene/?term=110948
Hltf	Hltf	helicase-like transcription factor	20585	-0.983321259	https://www.ncbi.nlm.nih.gov/gene/?term=20585
Hmbox1	Hmbox1	homeobox containing 1	219150	-0.810199631	https://www.ncbi.nlm.nih.gov/gene/?term=219150
Hmbs	Hmbs	hydroxymethylbilane synthase	15288	-0.578752706	https://www.ncbi.nlm.nih.gov/gene/?term=15288
Hmg20a	Hmg20a	high mobility group 20A	66867	-0.524392234	https://www.ncbi.nlm.nih.gov/gene/?term=66867
Hmgb1	Hmgb1	high mobility group box 1	15289	-0.823275988	https://www.ncbi.nlm.nih.gov/gene/?term=15289
Hmgcll1	Hmgcll1	3-hydroxymethyl-3-methylglutaryl-Coenzyme A lyase-like 1	208982	-1.093889872	https://www.ncbi.nlm.nih.gov/gene/?term=208982
Hmgcr	Hmgcr	3-hydroxy-3-methylglutaryl-Coenzyme A reductase	15357	0.548940841	https://www.ncbi.nlm.nih.gov/gene/?term=15357
Hmgcs2	Hmgcs2	3-hydroxy-3-methylglutaryl-Coenzyme A synthase 2	15360	-2.436384794	https://www.ncbi.nlm.nih.gov/gene/?term=15360
Hmox1	Hmox1	heme oxygenase 1	15368	2.683816956	https://www.ncbi.nlm.nih.gov/gene/?term=15368
Hnf4a	Hnf4a	hepatic nuclear factor 4, alpha	15378	-0.58803052	https://www.ncbi.nlm.nih.gov/gene/?term=15378
Hnmt	Hnmt	histamine N-methyltransferase	140483	-1.322072719	https://www.ncbi.nlm.nih.gov/gene/?term=140483
Hnrnpdl	Hnrnpdl	heterogeneous nuclear ribonucleoprotein D-like	50926	-0.606046868	https://www.ncbi.nlm.nih.gov/gene/?term=50926
Hnrnpul1	Hnrnpul1	heterogeneous nuclear ribonucleoprotein U-like 1	232989	-0.824733199	https://www.ncbi.nlm.nih.gov/gene/?term=232989
Homer2	Homer2	homer scaffolding protein 2	26557	-1.809316438	https://www.ncbi.nlm.nih.gov/gene/?term=26557
Homez	Homez	homeodomain leucine zipper-encoding gene	239099	-0.743728097	https://www.ncbi.nlm.nih.gov/gene/?term=239099
Hook1	Hook1	hook microtubule tethering protein 1	77963	-0.729297228	https://www.ncbi.nlm.nih.gov/gene/?term=77963
Hook2	Hook2	hook microtubule tethering protein 2	170833	-0.770798649	https://www.ncbi.nlm.nih.gov/gene/?term=170833
Hp	Hp	haptoglobin	15439	1.351059446	https://www.ncbi.nlm.nih.gov/gene/?term=15439
Hpn	Hpn	hepsin	15451	-1.456005259	https://www.ncbi.nlm.nih.gov/gene/?term=15451
Hps4	Hps4	HPS4, biogenesis of lysosomal organelles complex 3 subunit 2	192232	-1.021703736	https://www.ncbi.nlm.nih.gov/gene/?term=192232
Hps5	Hps5	HPS5, biogenesis of lysosomal organelles complex 2 subunit 2	246694	-0.930659524	https://www.ncbi.nlm.nih.gov/gene/?term=246694
Hs2st1	Hs2st1	heparan sulfate 2-O-sulfotransferase 1	23908	0.652255149	https://www.ncbi.nlm.nih.gov/gene/?term=23908
Hs3st1	Hs3st1	heparan sulfate (glucosamine) 3-O-sulfotransferase 1	15476	-0.920605859	https://www.ncbi.nlm.nih.gov/gene/?term=15476
Hs3st3b1	Hs3st3b1	heparan sulfate (glucosamine) 3-O-sulfotransferase 3B1	54710	-1.766467021	https://www.ncbi.nlm.nih.gov/gene/?term=54710
Hsd17b10	Hsd17b10	hydroxysteroid (17-beta) dehydrogenase 10	15108	-0.58440504	https://www.ncbi.nlm.nih.gov/gene/?term=15108
Hsd17b11	Hsd17b11	hydroxysteroid (17-beta) dehydrogenase 11	114664	-0.536480629	https://www.ncbi.nlm.nih.gov/gene/?term=114664
Hsd17b4	Hsd17b4	hydroxysteroid (17-beta) dehydrogenase 4	15488	-0.749108556	https://www.ncbi.nlm.nih.gov/gene/?term=15488
Hsd17b7	Hsd17b7	hydroxysteroid (17-beta) dehydrogenase 7	15490	1.36326889	https://www.ncbi.nlm.nih.gov/gene/?term=15490
Hsd3b7	Hsd3b7	hydroxy-delta-5-steroid dehydrogenase, 3 beta- and steroid delta-isomerase 7	101502	-0.840752551	https://www.ncbi.nlm.nih.gov/gene/?term=101502
Hsdl2	Hsdl2	hydroxysteroid dehydrogenase like 2	72479	0.593205979	https://www.ncbi.nlm.nih.gov/gene/?term=72479
Hsh2d	Hsh2d	hematopoietic SH2 domain containing	209488	-0.790021749	https://www.ncbi.nlm.nih.gov/gene/?term=209488
Hspa2	Hspa2	NA	15512	-1.377600198	https://www.ncbi.nlm.nih.gov/gene/?term=15512
Hspa9	Hspa9	heat shock protein 9	15526	-0.947449181	https://www.ncbi.nlm.nih.gov/gene/?term=15526
Hspb1	Hspb1	heat shock protein 1	15507	0.898340041	https://www.ncbi.nlm.nih.gov/gene/?term=15507
Hspb8	Hspb8	NA	80888	-1.451255005	https://www.ncbi.nlm.nih.gov/gene/?term=80888
Hspbap1	Hspbap1	Hspb associated protein 1	66667	-0.904664315	https://www.ncbi.nlm.nih.gov/gene/?term=66667
Hspbp1	Hspbp1	HSPA (heat shock 70kDa) binding protein, cytoplasmic cochaperone 1	66245	-0.938984388	https://www.ncbi.nlm.nih.gov/gene/?term=66245
Hspg2	Hspg2	perlecan (heparan sulfate proteoglycan 2)	15530	1.058498917	https://www.ncbi.nlm.nih.gov/gene/?term=15530
Hsph1	Hsph1	heat shock 105kDa/110kDa protein 1	15505	-0.612483563	https://www.ncbi.nlm.nih.gov/gene/?term=15505
Htatsf1	Htatsf1	HIV TAT specific factor 1	72459	-0.503205222	https://www.ncbi.nlm.nih.gov/gene/?term=72459
Htra1	Htra1	HtrA serine peptidase 1	56213	2.122451813	https://www.ncbi.nlm.nih.gov/gene/?term=56213
Hvcn1	Hvcn1	hydrogen voltage-gated channel 1	74096	2.078057694	https://www.ncbi.nlm.nih.gov/gene/?term=74096
Hyou1	Hyou1	hypoxia up-regulated 1	12282	-1.127056736	https://www.ncbi.nlm.nih.gov/gene/?term=12282
Iah1	Iah1	isoamyl acetate-hydrolyzing esterase 1 homolog	67732	-0.55447796	https://www.ncbi.nlm.nih.gov/gene/?term=67732
Iars2	Iars2	isoleucine-tRNA synthetase 2, mitochondrial	381314	-0.519374159	https://www.ncbi.nlm.nih.gov/gene/?term=381314
Iba57	Iba57	IBA57 homolog, iron-sulfur cluster assembly	216792	-0.757822927	https://www.ncbi.nlm.nih.gov/gene/?term=216792
Ibtk	Ibtk	inhibitor of Bruton agammaglobulinemia tyrosine kinase	108837	-0.904664315	https://www.ncbi.nlm.nih.gov/gene/?term=108837
Ica1	Ica1	islet cell autoantigen 1	15893	-1.586488355	https://www.ncbi.nlm.nih.gov/gene/?term=15893
Id4	Id4	inhibitor of DNA binding 4	15904	-1.147234618	https://www.ncbi.nlm.nih.gov/gene/?term=15904
Idh2	Idh2	isocitrate dehydrogenase 2 (NADP+), mitochondrial	269951	-1.416370467	https://www.ncbi.nlm.nih.gov/gene/?term=269951
Idh3b	Idh3b	isocitrate dehydrogenase 3 (NAD+) beta	170718	-0.605710335	https://www.ncbi.nlm.nih.gov/gene/?term=170718
Idh3g	Idh3g	isocitrate dehydrogenase 3 (NAD+), gamma	15929	-0.760113525	https://www.ncbi.nlm.nih.gov/gene/?term=15929
Ids	Ids	iduronate 2-sulfatase	15931	-0.500515132	https://www.ncbi.nlm.nih.gov/gene/?term=15931
Ier5	Ier5	immediate early response 5	15939	0.908132692	https://www.ncbi.nlm.nih.gov/gene/?term=15939
Ifi27	Ifi27	interferon, alpha-inducible protein 27	52668	-0.643847734	https://www.ncbi.nlm.nih.gov/gene/?term=52668
Ifi47	Ifi47	interferon gamma inducible protein 47	15953	0.686530139	https://www.ncbi.nlm.nih.gov/gene/?term=15953
Ifit1	Ifit1	interferon-induced protein with tetratricopeptide repeats 1	15957	2.118055762	https://www.ncbi.nlm.nih.gov/gene/?term=15957
Ifit1bl1	Ifit1bl1	interferon induced protein with tetratricpeptide repeats 1B like 1	667373	3.082045309	https://www.ncbi.nlm.nih.gov/gene/?term=667373
Ifit3	Ifit3	interferon-induced protein with tetratricopeptide repeats 3	15959	1.44897264	https://www.ncbi.nlm.nih.gov/gene/?term=15959
Ifitm2	Ifitm2	interferon induced transmembrane protein 2	80876	0.951828428	https://www.ncbi.nlm.nih.gov/gene/?term=80876
Ifnar2	Ifnar2	interferon (alpha and beta) receptor 2	15976	0.83013018	https://www.ncbi.nlm.nih.gov/gene/?term=15976
Ifrd1	Ifrd1	interferon-related developmental regulator 1	15982	0.687511676	https://www.ncbi.nlm.nih.gov/gene/?term=15982
Ift122	Ift122	intraflagellar transport 122	81896	-0.861396861	https://www.ncbi.nlm.nih.gov/gene/?term=81896
Ift140	Ift140	intraflagellar transport 140	106633	-0.712019237	https://www.ncbi.nlm.nih.gov/gene/?term=106633
Ift27	Ift27	intraflagellar transport 27	67042	-0.583285923	https://www.ncbi.nlm.nih.gov/gene/?term=67042
Ift43	Ift43	intraflagellar transport 43	76411	-0.634016725	https://www.ncbi.nlm.nih.gov/gene/?term=76411
Ift52	Ift52	intraflagellar transport 52	245866	-0.666695247	https://www.ncbi.nlm.nih.gov/gene/?term=245866
Ift57	Ift57	intraflagellar transport 57	73916	-0.528797413	https://www.ncbi.nlm.nih.gov/gene/?term=73916
Ift74	Ift74	intraflagellar transport 74	67694	-1.177682809	https://www.ncbi.nlm.nih.gov/gene/?term=67694
Ift81	Ift81	intraflagellar transport 81	12589	-1.663109637	https://www.ncbi.nlm.nih.gov/gene/?term=12589
Ift88	Ift88	intraflagellar transport 88	21821	-1.428226271	https://www.ncbi.nlm.nih.gov/gene/?term=21821
Igdcc4	Igdcc4	immunoglobulin superfamily, DCC subclass, member 4	56741	-1.217254545	https://www.ncbi.nlm.nih.gov/gene/?term=56741
Igf1	Igf1	insulin-like growth factor 1	16000	1.099908415	https://www.ncbi.nlm.nih.gov/gene/?term=16000
Igf1r	Igf1r	insulin-like growth factor I receptor	16001	-0.734337616	https://www.ncbi.nlm.nih.gov/gene/?term=16001
Igfbp3	Igfbp3	insulin-like growth factor binding protein 3	16009	1.955447168	https://www.ncbi.nlm.nih.gov/gene/?term=16009
Igfbp5	Igfbp5	insulin-like growth factor binding protein 5	16011	-1.772026546	https://www.ncbi.nlm.nih.gov/gene/?term=16011
Igfbp7	Igfbp7	insulin-like growth factor binding protein 7	29817	0.66058173	https://www.ncbi.nlm.nih.gov/gene/?term=29817
Igha	Igha	immunoglobulin heavy constant alpha	238447	-0.919156117	https://www.ncbi.nlm.nih.gov/gene/?term=238447
Ighg2b	Ighg2b	immunoglobulin heavy constant gamma 2B	16016	-0.550131555	https://www.ncbi.nlm.nih.gov/gene/?term=16016
Ighg2c	Ighg2c	immunoglobulin heavy constant gamma 2C	404711	-1.202834583	https://www.ncbi.nlm.nih.gov/gene/?term=404711
Ighj1	Ighj1	immunoglobulin heavy joining 1	777648	-1.517112788	https://www.ncbi.nlm.nih.gov/gene/?term=777648
Igip	Igip	IgA inducing protein	109169	-1.127056736	https://www.ncbi.nlm.nih.gov/gene/?term=109169
Igkc	Igkc	immunoglobulin kappa constant	16071	-0.751117981	https://www.ncbi.nlm.nih.gov/gene/?term=16071
Igkv8-27	Igkv8-27	immunoglobulin kappa chain variable 8-27	434041	-4.326729081	https://www.ncbi.nlm.nih.gov/gene/?term=434041
Iglc1	Iglc1	immunoglobulin lambda constant 1	110785	-2.026127827	https://www.ncbi.nlm.nih.gov/gene/?term=110785
Igsf5	Igsf5	immunoglobulin superfamily, member 5	72058	-1.014582007	https://www.ncbi.nlm.nih.gov/gene/?term=72058
Igsf6	Igsf6	immunoglobulin superfamily, member 6	80719	1.997639011	https://www.ncbi.nlm.nih.gov/gene/?term=80719
Ihh	Ihh	Indian hedgehog	16147	-1.154801727	https://www.ncbi.nlm.nih.gov/gene/?term=16147
Ikbip	Ikbip	IKBKB interacting protein	67454	-1.296981738	https://www.ncbi.nlm.nih.gov/gene/?term=67454
Ikbke	Ikbke	inhibitor of kappaB kinase epsilon	56489	1.1292830169999999	https://www.ncbi.nlm.nih.gov/gene/?term=56489
Il10rb	Il10rb	interleukin 10 receptor, beta	16155	0.949395324	https://www.ncbi.nlm.nih.gov/gene/?term=16155
Il11ra1	Il11ra1	interleukin 11 receptor subunit alpha 1	16157	0.77106365	https://www.ncbi.nlm.nih.gov/gene/?term=16157
Il15	Il15	interleukin 15	16168	-0.680992341	https://www.ncbi.nlm.nih.gov/gene/?term=16168
Il17ra	Il17ra	interleukin 17 receptor A	16172	1.140423575	https://www.ncbi.nlm.nih.gov/gene/?term=16172
Il17rd	Il17rd	interleukin 17 receptor D	171463	-1.500515132	https://www.ncbi.nlm.nih.gov/gene/?term=171463
Il18	Il18	interleukin 18	16173	-1.010243071	https://www.ncbi.nlm.nih.gov/gene/?term=16173
Il18r1	Il18r1	interleukin 18 receptor 1	16182	-0.887105944	https://www.ncbi.nlm.nih.gov/gene/?term=16182
Il1a	Il1a	interleukin 1 alpha	16175	2.811542719	https://www.ncbi.nlm.nih.gov/gene/?term=16175
Il1b	Il1b	interleukin 1 beta	16176	1.912471628	https://www.ncbi.nlm.nih.gov/gene/?term=16176
Il1r2	Il1r2	interleukin 1 receptor, type II	16178	1.63037296	https://www.ncbi.nlm.nih.gov/gene/?term=16178
Il1rap	Il1rap	interleukin 1 receptor accessory protein	16180	0.996931981	https://www.ncbi.nlm.nih.gov/gene/?term=16180
Il1rn	Il1rn	interleukin 1 receptor antagonist	16181	0.971873907	https://www.ncbi.nlm.nih.gov/gene/?term=16181
Il3ra	Il3ra	interleukin 3 receptor, alpha chain	16188	0.868564823	https://www.ncbi.nlm.nih.gov/gene/?term=16188
Il6st	Il6st	interleukin 6 signal transducer	16195	-0.520032473	https://www.ncbi.nlm.nih.gov/gene/?term=16195
Ildr1	Ildr1	immunoglobulin-like domain containing receptor 1	106347	-0.573042824	https://www.ncbi.nlm.nih.gov/gene/?term=106347
Ilf3	Ilf3	interleukin enhancer binding factor 3	16201	-0.609333573	https://www.ncbi.nlm.nih.gov/gene/?term=16201
Ilkap	Ilkap	integrin-linked kinase-associated serine/threonine phosphatase 2C	67444	-0.755087959	https://www.ncbi.nlm.nih.gov/gene/?term=67444
Ilvbl	Ilvbl	ilvB (bacterial acetolactate synthase)-like	216136	-0.551128047	https://www.ncbi.nlm.nih.gov/gene/?term=216136
Immt	Immt	inner membrane protein, mitochondrial	76614	-0.73258056	https://www.ncbi.nlm.nih.gov/gene/?term=76614
Inafm2	Inafm2	InaF motif containing 2	100043272	-0.823664593	https://www.ncbi.nlm.nih.gov/gene/?term=100043272
Inava	Inava	innate immunity activator	67313	-0.684925576	https://www.ncbi.nlm.nih.gov/gene/?term=67313
Ing5	Ing5	inhibitor of growth family, member 5	66262	-0.749172235	https://www.ncbi.nlm.nih.gov/gene/?term=66262
Inmt	Inmt	indolethylamine N-methyltransferase	21743	-1.479496135	https://www.ncbi.nlm.nih.gov/gene/?term=21743
Ino80b	Ino80b	INO80 complex subunit B	70020	-1.033947332	https://www.ncbi.nlm.nih.gov/gene/?term=70020
Ino80c	Ino80c	INO80 complex subunit C	225280	-0.537989837	https://www.ncbi.nlm.nih.gov/gene/?term=225280
Inpp4a	Inpp4a	inositol polyphosphate-4-phosphatase, type I	269180	-0.624556396	https://www.ncbi.nlm.nih.gov/gene/?term=269180
Inpp5b	Inpp5b	inositol polyphosphate-5-phosphatase B	16330	-0.627130339	https://www.ncbi.nlm.nih.gov/gene/?term=16330
Inpp5d	Inpp5d	inositol polyphosphate-5-phosphatase D	16331	0.918031153	https://www.ncbi.nlm.nih.gov/gene/?term=16331
Inpp5f	Inpp5f	inositol polyphosphate-5-phosphatase F	101490	-1.029209413	https://www.ncbi.nlm.nih.gov/gene/?term=101490
Inppl1	Inppl1	inositol polyphosphate phosphatase-like 1	16332	-0.569279065	https://www.ncbi.nlm.nih.gov/gene/?term=16332
Insig1	Insig1	insulin induced gene 1	231070	0.508625522	https://www.ncbi.nlm.nih.gov/gene/?term=231070
Insig2	Insig2	insulin induced gene 2	72999	-0.548043502	https://www.ncbi.nlm.nih.gov/gene/?term=72999
Insr	Insr	insulin receptor	16337	-0.792637697	https://www.ncbi.nlm.nih.gov/gene/?term=16337
Ints10	Ints10	integrator complex subunit 10	70885	-1.011579519	https://www.ncbi.nlm.nih.gov/gene/?term=70885
Ints12	Ints12	integrator complex subunit 12	71793	-0.650618692	https://www.ncbi.nlm.nih.gov/gene/?term=71793
Ints4	Ints4	integrator complex subunit 4	101861	-0.688432417	https://www.ncbi.nlm.nih.gov/gene/?term=101861
Ints6	Ints6	integrator complex subunit 6	18130	-0.969515459	https://www.ncbi.nlm.nih.gov/gene/?term=18130
Intu	Intu	inturned planar cell polarity protein	380614	-1.086414752	https://www.ncbi.nlm.nih.gov/gene/?term=380614
Invs	Invs	inversin	16348	-1.235581193	https://www.ncbi.nlm.nih.gov/gene/?term=16348
Ip6k2	Ip6k2	inositol hexaphosphate kinase 2	76500	-0.725958428	https://www.ncbi.nlm.nih.gov/gene/?term=76500
Ipmk	Ipmk	inositol polyphosphate multikinase	69718	-0.617691854	https://www.ncbi.nlm.nih.gov/gene/?term=69718
Ipo11	Ipo11	importin 11	76582	-0.685547026	https://www.ncbi.nlm.nih.gov/gene/?term=76582
Ipo13	Ipo13	importin 13	230673	-0.594022028	https://www.ncbi.nlm.nih.gov/gene/?term=230673
Ipo8	Ipo8	importin 8	320727	-0.674544532	https://www.ncbi.nlm.nih.gov/gene/?term=320727
Ippk	Ippk	inositol 1,3,4,5,6-pentakisphosphate 2-kinase	75678	-0.918470115	https://www.ncbi.nlm.nih.gov/gene/?term=75678
Iqcc	Iqcc	IQ motif containing C	230767	-0.730634915	https://www.ncbi.nlm.nih.gov/gene/?term=230767
Iqce	Iqce	IQ motif containing E	74239	-1.651898245	https://www.ncbi.nlm.nih.gov/gene/?term=74239
Iqgap2	Iqgap2	IQ motif containing GTPase activating protein 2	544963	-1.464091724	https://www.ncbi.nlm.nih.gov/gene/?term=544963
Irak3	Irak3	interleukin-1 receptor-associated kinase 3	73914	-0.507199445	https://www.ncbi.nlm.nih.gov/gene/?term=73914
Irf1	Irf1	interferon regulatory factor 1	16362	1.110522089	https://www.ncbi.nlm.nih.gov/gene/?term=16362
Irf2bp1	Irf2bp1	interferon regulatory factor 2 binding protein 1	272359	-0.977913297	https://www.ncbi.nlm.nih.gov/gene/?term=272359
Irf3	Irf3	interferon regulatory factor 3	54131	-0.62325138	https://www.ncbi.nlm.nih.gov/gene/?term=54131
Irf7	Irf7	interferon regulatory factor 7	54123	0.846948055	https://www.ncbi.nlm.nih.gov/gene/?term=54123
Irs2	Irs2	insulin receptor substrate 2	384783	-0.674151051	https://www.ncbi.nlm.nih.gov/gene/?term=384783
Irx2	Irx2	Iroquois homeobox 2	16372	-1.011579519	https://www.ncbi.nlm.nih.gov/gene/?term=16372
Irx5	Irx5	Iroquois homeobox 5	54352	-0.859576425	https://www.ncbi.nlm.nih.gov/gene/?term=54352
Isg20	Isg20	interferon-stimulated protein	57444	-1.347965666	https://www.ncbi.nlm.nih.gov/gene/?term=57444
Isoc2a	Isoc2a	isochorismatase domain containing 2a	664994	-0.893466108	https://www.ncbi.nlm.nih.gov/gene/?term=664994
Isoc2b	Isoc2b	isochorismatase domain containing 2b	67441	-0.608925744	https://www.ncbi.nlm.nih.gov/gene/?term=67441
Itfg2	Itfg2	integrin alpha FG-GAP repeat containing 2	101142	-1.086867646	https://www.ncbi.nlm.nih.gov/gene/?term=101142
Itga3	Itga3	integrin alpha 3	16400	-0.600014212	https://www.ncbi.nlm.nih.gov/gene/?term=16400
Itga5	Itga5	integrin alpha 5 (fibronectin receptor alpha)	16402	1.211745177	https://www.ncbi.nlm.nih.gov/gene/?term=16402
Itgam	Itgam	integrin alpha M	16409	2.630970473	https://www.ncbi.nlm.nih.gov/gene/?term=16409
Itgax	Itgax	integrin alpha X	16411	1.713286598	https://www.ncbi.nlm.nih.gov/gene/?term=16411
Itgb2	Itgb2	integrin beta 2	16414	2.481226839	https://www.ncbi.nlm.nih.gov/gene/?term=16414
Itgb3bp	Itgb3bp	integrin beta 3 binding protein (beta3-endonexin)	67733	-0.860541762	https://www.ncbi.nlm.nih.gov/gene/?term=67733
Itih2	Itih2	inter-alpha trypsin inhibitor, heavy chain 2	16425	-1.645930047	https://www.ncbi.nlm.nih.gov/gene/?term=16425
Itih4	Itih4	inter alpha-trypsin inhibitor, heavy chain 4	16427	0.6218815	https://www.ncbi.nlm.nih.gov/gene/?term=16427
Itpk1	Itpk1	inositol 1,3,4-triphosphate 5/6 kinase	217837	-0.740401038	https://www.ncbi.nlm.nih.gov/gene/?term=217837
Itpkb	Itpkb	inositol 1,4,5-trisphosphate 3-kinase B	320404	0.980471728	https://www.ncbi.nlm.nih.gov/gene/?term=320404
Itpr2	Itpr2	inositol 1,4,5-triphosphate receptor 2	16439	-0.847674336	https://www.ncbi.nlm.nih.gov/gene/?term=16439
Itpr3	Itpr3	inositol 1,4,5-triphosphate receptor 3	16440	-0.842159372	https://www.ncbi.nlm.nih.gov/gene/?term=16440
Itprid1	Itprid1	ITPR interacting domain containing 1	232016	-2.033947332	https://www.ncbi.nlm.nih.gov/gene/?term=232016
Itprid2	Itprid2	ITPR interacting domain containing 2	70599	-0.702304082	https://www.ncbi.nlm.nih.gov/gene/?term=70599
Itprip	Itprip	inositol 1,4,5-triphosphate receptor interacting protein	414801	0.981877635	https://www.ncbi.nlm.nih.gov/gene/?term=414801
Ivns1abp	Ivns1abp	influenza virus NS1A binding protein	117198	-1.197446064	https://www.ncbi.nlm.nih.gov/gene/?term=117198
Iws1	Iws1	IWS1, SUPT6 interacting protein	73473	-0.572294473	https://www.ncbi.nlm.nih.gov/gene/?term=73473
Izumo4	Izumo4	IZUMO family member 4	71564	-1.231690278	https://www.ncbi.nlm.nih.gov/gene/?term=71564
Jade1	Jade1	jade family PHD finger 1	269424	-0.881256094	https://www.ncbi.nlm.nih.gov/gene/?term=269424
Jag1	Jag1	jagged 1	16449	-0.887386324	https://www.ncbi.nlm.nih.gov/gene/?term=16449
Jagn1	Jagn1	jagunal homolog 1	67767	-1.049054224	https://www.ncbi.nlm.nih.gov/gene/?term=67767
Jak1	Jak1	Janus kinase 1	16451	0.537152515	https://www.ncbi.nlm.nih.gov/gene/?term=16451
Jam2	Jam2	junction adhesion molecule 2	67374	-0.738014446	https://www.ncbi.nlm.nih.gov/gene/?term=67374
Jchain	Jchain	immunoglobulin joining chain	16069	-0.78796809	https://www.ncbi.nlm.nih.gov/gene/?term=16069
Jdp2	Jdp2	Jun dimerization protein 2	81703	1.436975107	https://www.ncbi.nlm.nih.gov/gene/?term=81703
Jkamp	Jkamp	JNK1/MAPK8-associated membrane protein	104771	-0.751189834	https://www.ncbi.nlm.nih.gov/gene/?term=104771
Jmjd1c	Jmjd1c	jumonji domain containing 1C	108829	-0.624556396	https://www.ncbi.nlm.nih.gov/gene/?term=108829
Jph1	Jph1	junctophilin 1	57339	-1.2328514	https://www.ncbi.nlm.nih.gov/gene/?term=57339
Jup	Jup	junction plakoglobin	16480	0.636824955	https://www.ncbi.nlm.nih.gov/gene/?term=16480
Kalrn	Kalrn	kalirin, RhoGEF kinase	545156	0.568088682	https://www.ncbi.nlm.nih.gov/gene/?term=545156
Kansl1	Kansl1	KAT8 regulatory NSL complex subunit 1	76719	-0.621821428	https://www.ncbi.nlm.nih.gov/gene/?term=76719
Kansl1l	Kansl1l	KAT8 regulatory NSL complex subunit 1-like	68691	-1.242533954	https://www.ncbi.nlm.nih.gov/gene/?term=68691
Kansl3	Kansl3	KAT8 regulatory NSL complex subunit 3	226976	-0.936725524	https://www.ncbi.nlm.nih.gov/gene/?term=226976
Kat14	Kat14	lysine acetyltransferase 14	228714	-1.179145247	https://www.ncbi.nlm.nih.gov/gene/?term=228714
Kat8	Kat8	K(lysine) acetyltransferase 8	67773	-0.548520505	https://www.ncbi.nlm.nih.gov/gene/?term=67773
Kbtbd11	Kbtbd11	kelch repeat and BTB (POZ) domain containing 11	74901	-0.563627397	https://www.ncbi.nlm.nih.gov/gene/?term=74901
Kbtbd2	Kbtbd2	kelch repeat and BTB (POZ) domain containing 2	210973	-0.529815906	https://www.ncbi.nlm.nih.gov/gene/?term=210973
Kcne3	Kcne3	potassium voltage-gated channel, Isk-related subfamily, gene 3	57442	-2.590178114	https://www.ncbi.nlm.nih.gov/gene/?term=57442
Kcnj8	Kcnj8	potassium inwardly-rectifying channel, subfamily J, member 8	16523	0.568088682	https://www.ncbi.nlm.nih.gov/gene/?term=16523
Kcnk1	Kcnk1	potassium channel, subfamily K, member 1	16525	-0.86313697	https://www.ncbi.nlm.nih.gov/gene/?term=16525
Kcnk10	Kcnk10	potassium channel, subfamily K, member 10	72258	-1.127056736	https://www.ncbi.nlm.nih.gov/gene/?term=72258
Kcnn4	Kcnn4	potassium intermediate/small conductance calcium-activated channel, subfamily N, member 4	16534	-1.033947332	https://www.ncbi.nlm.nih.gov/gene/?term=16534
Kcnq1	Kcnq1	potassium voltage-gated channel, subfamily Q, member 1	16535	-1.975053643	https://www.ncbi.nlm.nih.gov/gene/?term=16535
Kcnrg	Kcnrg	potassium channel regulator	328424	-1.360546867	https://www.ncbi.nlm.nih.gov/gene/?term=328424
Kctd12	Kctd12	potassium channel tetramerisation domain containing 12	239217	0.600719686	https://www.ncbi.nlm.nih.gov/gene/?term=239217
Kctd12b	Kctd12b	potassium channel tetramerisation domain containing 12b	207474	-2.296981738	https://www.ncbi.nlm.nih.gov/gene/?term=207474
Kctd14	Kctd14	potassium channel tetramerisation domain containing 14	233529	-1.474075812	https://www.ncbi.nlm.nih.gov/gene/?term=233529
Kctd17	Kctd17	potassium channel tetramerisation domain containing 17	72844	-1.159478214	https://www.ncbi.nlm.nih.gov/gene/?term=72844
Kctd2	Kctd2	potassium channel tetramerisation domain containing 2	70382	-0.818934441	https://www.ncbi.nlm.nih.gov/gene/?term=70382
Kctd21	Kctd21	potassium channel tetramerisation domain containing 21	622320	-0.634016725	https://www.ncbi.nlm.nih.gov/gene/?term=622320
Kctd3	Kctd3	potassium channel tetramerisation domain containing 3	226823	-0.536169402	https://www.ncbi.nlm.nih.gov/gene/?term=226823
Kctd6	Kctd6	potassium channel tetramerisation domain containing 6	71393	-0.627954972	https://www.ncbi.nlm.nih.gov/gene/?term=71393
Kdelr1	Kdelr1	KDEL (Lys-Asp-Glu-Leu) endoplasmic reticulum protein retention receptor 1	68137	-0.736036118	https://www.ncbi.nlm.nih.gov/gene/?term=68137
Kdelr3	Kdelr3	KDEL (Lys-Asp-Glu-Leu) endoplasmic reticulum protein retention receptor 3	105785	-1.712019237	https://www.ncbi.nlm.nih.gov/gene/?term=105785
Kdf1	Kdf1	keratinocyte differentiation factor 1	69073	-0.660488936	https://www.ncbi.nlm.nih.gov/gene/?term=69073
Kdm1a	Kdm1a	lysine (K)-specific demethylase 1A	99982	-0.808234552	https://www.ncbi.nlm.nih.gov/gene/?term=99982
Kdm4c	Kdm4c	lysine (K)-specific demethylase 4C	76804	-1.349449158	https://www.ncbi.nlm.nih.gov/gene/?term=76804
Kdm5a	Kdm5a	lysine demethylase 5A	214899	-0.723514876	https://www.ncbi.nlm.nih.gov/gene/?term=214899
Kdm5d	Kdm5d	lysine demethylase 5D	20592	-1.071561624	https://www.ncbi.nlm.nih.gov/gene/?term=20592
Kdsr	Kdsr	3-ketodihydrosphingosine reductase	70750	-0.529474749	https://www.ncbi.nlm.nih.gov/gene/?term=70750
Khdrbs3	Khdrbs3	KH domain containing, RNA binding, signal transduction associated 3	13992	-0.770912926	https://www.ncbi.nlm.nih.gov/gene/?term=13992
Khk	Khk	ketohexokinase	16548	-1.26221632	https://www.ncbi.nlm.nih.gov/gene/?term=16548
Kif13a	Kif13a	kinesin family member 13A	16553	-0.552820642	https://www.ncbi.nlm.nih.gov/gene/?term=16553
Kif13b	Kif13b	kinesin family member 13B	16554	-1.119443552	https://www.ncbi.nlm.nih.gov/gene/?term=16554
Kif16b	Kif16b	kinesin family member 16B	16558	-0.793156	https://www.ncbi.nlm.nih.gov/gene/?term=16558
Kif19a	Kif19a	kinesin family member 19A	286942	-1.712019237	https://www.ncbi.nlm.nih.gov/gene/?term=286942
Kif1b	Kif1b	kinesin family member 1B	16561	0.517635556	https://www.ncbi.nlm.nih.gov/gene/?term=16561
Kif21b	Kif21b	kinesin family member 21B	16565	-1.179524156	https://www.ncbi.nlm.nih.gov/gene/?term=16565
Kif2a	Kif2a	kinesin family member 2A	16563	-0.600373881	https://www.ncbi.nlm.nih.gov/gene/?term=16563
Kif3b	Kif3b	kinesin family member 3B	16569	-0.546433171	https://www.ncbi.nlm.nih.gov/gene/?term=16569
Kif5b	Kif5b	kinesin family member 5B	16573	-1.106592634	https://www.ncbi.nlm.nih.gov/gene/?term=16573
Kifc2	Kifc2	kinesin family member C2	16581	-1.629557077	https://www.ncbi.nlm.nih.gov/gene/?term=16581
Kifc3	Kifc3	kinesin family member C3	16582	0.717373555	https://www.ncbi.nlm.nih.gov/gene/?term=16582
Kin	Kin	Kin17 DNA and RNA binding protein	16588	-1.281384883	https://www.ncbi.nlm.nih.gov/gene/?term=16588
Kiz	Kiz	kizuna centrosomal protein	228730	-1.277616413	https://www.ncbi.nlm.nih.gov/gene/?term=228730
Klc3	Klc3	kinesin light chain 3	232943	-0.930442756	https://www.ncbi.nlm.nih.gov/gene/?term=232943
Klf11	Klf11	Kruppel-like transcription factor 11	194655	-0.599544508	https://www.ncbi.nlm.nih.gov/gene/?term=194655
Klf15	Klf15	Kruppel-like transcription factor 15	66277	-0.778252935	https://www.ncbi.nlm.nih.gov/gene/?term=66277
Klf16	Klf16	Kruppel-like transcription factor 16	118445	-0.781281899	https://www.ncbi.nlm.nih.gov/gene/?term=118445
Klf3	Klf3	Kruppel-like transcription factor 3 (basic)	16599	-0.547860081	https://www.ncbi.nlm.nih.gov/gene/?term=16599
Klf4	Klf4	Kruppel-like transcription factor 4 (gut)	16600	0.701377904	https://www.ncbi.nlm.nih.gov/gene/?term=16600
Klf5	Klf5	Kruppel-like transcription factor 5	12224	-1.583103209	https://www.ncbi.nlm.nih.gov/gene/?term=12224
Klf9	Klf9	Kruppel-like transcription factor 9	16601	-0.565700849	https://www.ncbi.nlm.nih.gov/gene/?term=16601
Klhdc10	Klhdc10	kelch domain containing 10	76788	-0.529815906	https://www.ncbi.nlm.nih.gov/gene/?term=76788
Klhdc2	Klhdc2	kelch domain containing 2	69554	-1.441930074	https://www.ncbi.nlm.nih.gov/gene/?term=69554
Klhdc3	Klhdc3	kelch domain containing 3	71765	-0.844958069	https://www.ncbi.nlm.nih.gov/gene/?term=71765
Klhdc7a	Klhdc7a	kelch domain containing 7A	242721	-1.098297743	https://www.ncbi.nlm.nih.gov/gene/?term=242721
Klhl2	Klhl2	kelch-like 2, Mayven	77113	-1.101521644	https://www.ncbi.nlm.nih.gov/gene/?term=77113
Klhl20	Klhl20	kelch-like 20	226541	-0.73547821	https://www.ncbi.nlm.nih.gov/gene/?term=226541
Klhl21	Klhl21	kelch-like 21	242785	-0.725439753	https://www.ncbi.nlm.nih.gov/gene/?term=242785
Klhl24	Klhl24	kelch-like 24	75785	-1.24735097	https://www.ncbi.nlm.nih.gov/gene/?term=75785
Klhl26	Klhl26	kelch-like 26	234378	-0.609657519	https://www.ncbi.nlm.nih.gov/gene/?term=234378
Klhl28	Klhl28	kelch-like 28	66689	-0.832313471	https://www.ncbi.nlm.nih.gov/gene/?term=66689
Klk10	Klk10	kallikrein related-peptidase 10	69540	1.372984411	https://www.ncbi.nlm.nih.gov/gene/?term=69540
Klk13	Klk13	kallikrein related-peptidase 13	626834	1.47315072	https://www.ncbi.nlm.nih.gov/gene/?term=626834
Klk14	Klk14	kallikrein related-peptidase 14	317653	5.767311939	https://www.ncbi.nlm.nih.gov/gene/?term=317653
Kmt2b	Kmt2b	lysine (K)-specific methyltransferase 2B	75410	-0.795435245	https://www.ncbi.nlm.nih.gov/gene/?term=75410
Kmt2c	Kmt2c	lysine (K)-specific methyltransferase 2C	231051	-0.530906555	https://www.ncbi.nlm.nih.gov/gene/?term=231051
Kmt2d	Kmt2d	lysine (K)-specific methyltransferase 2D	381022	-0.55447796	https://www.ncbi.nlm.nih.gov/gene/?term=381022
Kmt2e	Kmt2e	lysine (K)-specific methyltransferase 2E	69188	-0.518008617	https://www.ncbi.nlm.nih.gov/gene/?term=69188
Kmt5b	Kmt5b	lysine methyltransferase 5B	225888	-0.507199445	https://www.ncbi.nlm.nih.gov/gene/?term=225888
Kmt5c	Kmt5c	lysine methyltransferase 5C	232811	-0.630719135	https://www.ncbi.nlm.nih.gov/gene/?term=232811
Knop1	Knop1	lysine rich nucleolar protein 1	66356	-0.719881355	https://www.ncbi.nlm.nih.gov/gene/?term=66356
Kpna4	Kpna4	karyopherin subunit alpha 4	16649	-0.748545113	https://www.ncbi.nlm.nih.gov/gene/?term=16649
Kpna6	Kpna6	karyopherin subunit alpha 6	16650	-0.870084083	https://www.ncbi.nlm.nih.gov/gene/?term=16650
Kptn	Kptn	kaptin	70394	-0.563155851	https://www.ncbi.nlm.nih.gov/gene/?term=70394
Krba1	Krba1	KRAB-A domain containing 1	77827	-0.967858141	https://www.ncbi.nlm.nih.gov/gene/?term=77827
Krcc1	Krcc1	lysine-rich coiled-coil 1	57896	-0.95594482	https://www.ncbi.nlm.nih.gov/gene/?term=57896
Kri1	Kri1	KRI1 homolog	215194	-0.531446991	https://www.ncbi.nlm.nih.gov/gene/?term=215194
Krt13	Krt13	keratin 13	16663	1.479916795	https://www.ncbi.nlm.nih.gov/gene/?term=16663
Krt14	Krt14	keratin 14	16664	2.658870567	https://www.ncbi.nlm.nih.gov/gene/?term=16664
Krt15	Krt15	keratin 15	16665	-2.643598991	https://www.ncbi.nlm.nih.gov/gene/?term=16665
Krt16	Krt16	keratin 16	16666	4.031942467	https://www.ncbi.nlm.nih.gov/gene/?term=16666
Krt17	Krt17	keratin 17	16667	1.594980616	https://www.ncbi.nlm.nih.gov/gene/?term=16667
Krt19	Krt19	keratin 19	16669	-1.044063127	https://www.ncbi.nlm.nih.gov/gene/?term=16669
Krt20	Krt20	keratin 20	66809	-2.807285316	https://www.ncbi.nlm.nih.gov/gene/?term=66809
Krt23	Krt23	keratin 23	94179	1.011251449	https://www.ncbi.nlm.nih.gov/gene/?term=94179
Krt4	Krt4	keratin 4	16682	1.581343502	https://www.ncbi.nlm.nih.gov/gene/?term=16682
Krt5	Krt5	keratin 5	110308	0.661404053	https://www.ncbi.nlm.nih.gov/gene/?term=110308
Krt6a	Krt6a	keratin 6A	16687	1.397738333	https://www.ncbi.nlm.nih.gov/gene/?term=16687
Krt6b	Krt6b	keratin 6B	16688	2.784471926	https://www.ncbi.nlm.nih.gov/gene/?term=16688
Krt8	Krt8	keratin 8	16691	-0.577823494	https://www.ncbi.nlm.nih.gov/gene/?term=16691
Krt80	Krt80	keratin 80	74127	1.31136369	https://www.ncbi.nlm.nih.gov/gene/?term=74127
Krtcap2	Krtcap2	keratinocyte associated protein 2	66059	-0.681857267	https://www.ncbi.nlm.nih.gov/gene/?term=66059
Krtcap3	Krtcap3	keratinocyte associated protein 3	69815	-0.984545092	https://www.ncbi.nlm.nih.gov/gene/?term=69815
Krtdap	Krtdap	keratinocyte differentiation associated protein	64661	2.327355001	https://www.ncbi.nlm.nih.gov/gene/?term=64661
Kxd1	Kxd1	KxDL motif containing 1	75620	-0.678071905	https://www.ncbi.nlm.nih.gov/gene/?term=75620
L1cam	L1cam	L1 cell adhesion molecule	16728	-1.186928192	https://www.ncbi.nlm.nih.gov/gene/?term=16728
L3mbtl2	L3mbtl2	L3MBTL2 polycomb repressive complex 1 subunit	214669	-0.881944238	https://www.ncbi.nlm.nih.gov/gene/?term=214669
LTO1	LTO1	ABCE maturation factor	72284	-0.530689472	https://www.ncbi.nlm.nih.gov/gene/?term=72284
Lacc1	Lacc1	laccase domain containing 1	210808	-0.95994675	https://www.ncbi.nlm.nih.gov/gene/?term=210808
Lactb2	Lactb2	lactamase, beta 2	212442	-1.047203429	https://www.ncbi.nlm.nih.gov/gene/?term=212442
Lama3	Lama3	laminin, alpha 3	16774	0.852765382	https://www.ncbi.nlm.nih.gov/gene/?term=16774
Lama5	Lama5	laminin, alpha 5	16776	-0.980215348	https://www.ncbi.nlm.nih.gov/gene/?term=16776
Lamb2	Lamb2	laminin, beta 2	16779	-1.080987088	https://www.ncbi.nlm.nih.gov/gene/?term=16779
Lamp2	Lamp2	lysosomal-associated membrane protein 2	16784	-0.877206319	https://www.ncbi.nlm.nih.gov/gene/?term=16784
Lamp3	Lamp3	lysosomal-associated membrane protein 3	239739	1.30683979	https://www.ncbi.nlm.nih.gov/gene/?term=239739
Lancl1	Lancl1	LanC (bacterial lantibiotic synthetase component C)-like 1	14768	-1.347254944	https://www.ncbi.nlm.nih.gov/gene/?term=14768
Lat2	Lat2	linker for activation of T cells family, member 2	56743	0.657214573	https://www.ncbi.nlm.nih.gov/gene/?term=56743
Layn	Layn	layilin	244864	1.428461987	https://www.ncbi.nlm.nih.gov/gene/?term=244864
Lclat1	Lclat1	lysocardiolipin acyltransferase 1	225010	-1.296981738	https://www.ncbi.nlm.nih.gov/gene/?term=225010
Lcmt1	Lcmt1	leucine carboxyl methyltransferase 1	30949	-0.69675248	https://www.ncbi.nlm.nih.gov/gene/?term=30949
Lcmt2	Lcmt2	leucine carboxyl methyltransferase 2	329504	-0.9821084	https://www.ncbi.nlm.nih.gov/gene/?term=329504
Lcn2	Lcn2	lipocalin 2	16819	0.98537927300000006	https://www.ncbi.nlm.nih.gov/gene/?term=16819
Lcp1	Lcp1	lymphocyte cytosolic protein 1	18826	1.489916159	https://www.ncbi.nlm.nih.gov/gene/?term=18826
Lcp2	Lcp2	lymphocyte cytosolic protein 2	16822	0.570380494	https://www.ncbi.nlm.nih.gov/gene/?term=16822
Ldlrad1	Ldlrad1	low density lipoprotein receptor class A domain containing 1	546840	-2.527594666	https://www.ncbi.nlm.nih.gov/gene/?term=546840
Ldlrap1	Ldlrap1	low density lipoprotein receptor adaptor protein 1	100017	0.530230603	https://www.ncbi.nlm.nih.gov/gene/?term=100017
Leng1	Leng1	leukocyte receptor cluster (LRC) member 1	69757	-0.568762186	https://www.ncbi.nlm.nih.gov/gene/?term=69757
Leng8	Leng8	leukocyte receptor cluster (LRC) member 8	232798	-1.141962943	https://www.ncbi.nlm.nih.gov/gene/?term=232798
Leng9	Leng9	leukocyte receptor cluster (LRC) member 9	243813	-0.615445977	https://www.ncbi.nlm.nih.gov/gene/?term=243813
Leo1	Leo1	Leo1, Paf1/RNA polymerase II complex component	235497	0.688518693	https://www.ncbi.nlm.nih.gov/gene/?term=235497
Letmd1	Letmd1	LETM1 domain containing 1	68614	-0.50556836	https://www.ncbi.nlm.nih.gov/gene/?term=68614
Lgals1	Lgals1	lectin, galactose binding, soluble 1	16852	2.177875208	https://www.ncbi.nlm.nih.gov/gene/?term=16852
Lgals12	Lgals12	lectin, galactose binding, soluble 12	56072	-1.384854494	https://www.ncbi.nlm.nih.gov/gene/?term=56072
Lgals2	Lgals2	lectin, galactose-binding, soluble 2	107753	-1.680310377	https://www.ncbi.nlm.nih.gov/gene/?term=107753
Lgals3	Lgals3	lectin, galactose binding, soluble 3	16854	1.095630223	https://www.ncbi.nlm.nih.gov/gene/?term=16854
Lgals3bp	Lgals3bp	lectin, galactoside-binding, soluble, 3 binding protein	19039	-1.048839137	https://www.ncbi.nlm.nih.gov/gene/?term=19039
Lgals7	Lgals7	lectin, galactose binding, soluble 7	16858	0.601199737	https://www.ncbi.nlm.nih.gov/gene/?term=16858
Lgmn	Lgmn	legumain	19141	1.877308456	https://www.ncbi.nlm.nih.gov/gene/?term=19141
Lgr4	Lgr4	leucine-rich repeat-containing G protein-coupled receptor 4	107515	-0.546770723	https://www.ncbi.nlm.nih.gov/gene/?term=107515
Lhfpl2	Lhfpl2	lipoma HMGIC fusion partner-like 2	218454	3.000698811	https://www.ncbi.nlm.nih.gov/gene/?term=218454
Lhpp	Lhpp	phospholysine phosphohistidine inorganic pyrophosphate phosphatase	76429	-1.560016144	https://www.ncbi.nlm.nih.gov/gene/?term=76429
Lias	Lias	lipoic acid synthetase	79464	-0.612483563	https://www.ncbi.nlm.nih.gov/gene/?term=79464
Lifr	Lifr	LIF receptor alpha	16880	-1.110568614	https://www.ncbi.nlm.nih.gov/gene/?term=16880
Lig3	Lig3	ligase III, DNA, ATP-dependent	16882	-0.666504578	https://www.ncbi.nlm.nih.gov/gene/?term=16882
Limd2	Limd2	LIM domain containing 2	67803	-0.501452251	https://www.ncbi.nlm.nih.gov/gene/?term=67803
Lin37	Lin37	lin-37 DREAM MuvB core complex component	75660	-0.763549538	https://www.ncbi.nlm.nih.gov/gene/?term=75660
Lipa	Lipa	lysosomal acid lipase A	16889	1.317728106	https://www.ncbi.nlm.nih.gov/gene/?term=16889
Lipt2	Lipt2	lipoyl(octanoyl) transferase 2 (putative)	67164	-1.482537391	https://www.ncbi.nlm.nih.gov/gene/?term=67164
Litaf	Litaf	LPS-induced TN factor	56722	0.564137826	https://www.ncbi.nlm.nih.gov/gene/?term=56722
Lmbr1	Lmbr1	limb region 1	56873	-0.6994192	https://www.ncbi.nlm.nih.gov/gene/?term=56873
Lmbrd2	Lmbrd2	LMBR1 domain containing 2	320506	-0.531446991	https://www.ncbi.nlm.nih.gov/gene/?term=320506
Lmf1	Lmf1	lipase maturation factor 1	76483	-1.01899699	https://www.ncbi.nlm.nih.gov/gene/?term=76483
Lmf2	Lmf2	lipase maturation factor 2	105847	-0.677530861	https://www.ncbi.nlm.nih.gov/gene/?term=105847
Lmo4	Lmo4	LIM domain only 4	16911	-1.51521853	https://www.ncbi.nlm.nih.gov/gene/?term=16911
Lnpep	Lnpep	leucyl/cystinyl aminopeptidase	240028	-1.312411778	https://www.ncbi.nlm.nih.gov/gene/?term=240028
Lnx1	Lnx1	ligand of numb-protein X 1	16924	-0.69211968	https://www.ncbi.nlm.nih.gov/gene/?term=16924
Lox	Lox	lysyl oxidase	16948	1.139458238	https://www.ncbi.nlm.nih.gov/gene/?term=16948
Lpcat1	Lpcat1	lysophosphatidylcholine acyltransferase 1	210992	1.388781404	https://www.ncbi.nlm.nih.gov/gene/?term=210992
Lpcat3	Lpcat3	lysophosphatidylcholine acyltransferase 3	14792	-0.621165807	https://www.ncbi.nlm.nih.gov/gene/?term=14792
Lpcat4	Lpcat4	lysophosphatidylcholine acyltransferase 4	99010	0.825059033	https://www.ncbi.nlm.nih.gov/gene/?term=99010
Lpin2	Lpin2	lipin 2	64898	0.6835659	https://www.ncbi.nlm.nih.gov/gene/?term=64898
Lpin3	Lpin3	lipin 3	64899	0.900424	https://www.ncbi.nlm.nih.gov/gene/?term=64899
Lpl	Lpl	lipoprotein lipase	16956	2.811542719	https://www.ncbi.nlm.nih.gov/gene/?term=16956
Lpxn	Lpxn	leupaxin	107321	1.004187797	https://www.ncbi.nlm.nih.gov/gene/?term=107321
Lratd1	Lratd1	NA	105005	1.420228561	https://www.ncbi.nlm.nih.gov/gene/?term=105005
Lratd2	Lratd2	NA	399603	-0.691359766	https://www.ncbi.nlm.nih.gov/gene/?term=399603
Lrba	Lrba	LPS-responsive beige-like anchor	80877	-0.790731213	https://www.ncbi.nlm.nih.gov/gene/?term=80877
Lrig1	Lrig1	leucine-rich repeats and immunoglobulin-like domains 1	16206	-1.241128503	https://www.ncbi.nlm.nih.gov/gene/?term=16206
Lrig2	Lrig2	leucine-rich repeats and immunoglobulin-like domains 2	269473	-0.574515713	https://www.ncbi.nlm.nih.gov/gene/?term=269473
Lrmda	Lrmda	leucine rich melanocyte differentiation associated	76633	-0.712019237	https://www.ncbi.nlm.nih.gov/gene/?term=76633
Lrp12	Lrp12	low density lipoprotein-related protein 12	239393	0.824033663	https://www.ncbi.nlm.nih.gov/gene/?term=239393
Lrp4	Lrp4	low density lipoprotein receptor-related protein 4	228357	-1.116860969	https://www.ncbi.nlm.nih.gov/gene/?term=228357
Lrp8	Lrp8	low density lipoprotein receptor-related protein 8, apolipoprotein e receptor	16975	0.843796918	https://www.ncbi.nlm.nih.gov/gene/?term=16975
Lrrc26	Lrrc26	leucine rich repeat containing 26	227618	-0.606309796	https://www.ncbi.nlm.nih.gov/gene/?term=227618
Lrrc41	Lrrc41	leucine rich repeat containing 41	230654	-0.669583971	https://www.ncbi.nlm.nih.gov/gene/?term=230654
Lrrc56	Lrrc56	leucine rich repeat containing 56	70552	-1.712019237	https://www.ncbi.nlm.nih.gov/gene/?term=70552
Lrrc75a	Lrrc75a	leucine rich repeat containing 75A	192976	-1.678852373	https://www.ncbi.nlm.nih.gov/gene/?term=192976
Lrrc8b	Lrrc8b	leucine rich repeat containing 8 family, member B	433926	-0.682271894	https://www.ncbi.nlm.nih.gov/gene/?term=433926
Lrrc8e	Lrrc8e	leucine rich repeat containing 8 family, member E	72267	-0.901289588	https://www.ncbi.nlm.nih.gov/gene/?term=72267
Lsm14a	Lsm14a	LSM14A mRNA processing body assembly factor	67070	-0.845770626	https://www.ncbi.nlm.nih.gov/gene/?term=67070
Lsm7	Lsm7	LSM7 homolog, U6 small nuclear RNA and mRNA degradation associated	66094	-0.738986285	https://www.ncbi.nlm.nih.gov/gene/?term=66094
Lsr	Lsr	lipolysis stimulated lipoprotein receptor	54135	-0.824865364	https://www.ncbi.nlm.nih.gov/gene/?term=54135
Ltb4r2	Ltb4r2	leukotriene B4 receptor 2	57260	0.841579093	https://www.ncbi.nlm.nih.gov/gene/?term=57260
Ltf	Ltf	lactotransferrin	17002	-0.657491149	https://www.ncbi.nlm.nih.gov/gene/?term=17002
Ltv1	Ltv1	LTV1 ribosome biogenesis factor	353258	-0.878029188	https://www.ncbi.nlm.nih.gov/gene/?term=353258
Luc7l	Luc7l	Luc7-like	66978	-0.570245276	https://www.ncbi.nlm.nih.gov/gene/?term=66978
Ly6a	Ly6a	lymphocyte antigen 6 family member A	110454	2.273672926	https://www.ncbi.nlm.nih.gov/gene/?term=110454
Ly6e	Ly6e	lymphocyte antigen 6 family member E	17069	-0.662700129	https://www.ncbi.nlm.nih.gov/gene/?term=17069
Ly6g6c	Ly6g6c	lymphocyte antigen 6 family member G6C	68468	1.859216281	https://www.ncbi.nlm.nih.gov/gene/?term=68468
Ly6k	Ly6k	lymphocyte antigen 6 family member K	76486	0.765187083	https://www.ncbi.nlm.nih.gov/gene/?term=76486
Ly75	Ly75	lymphocyte antigen 75	17076	-0.950178974	https://www.ncbi.nlm.nih.gov/gene/?term=17076
Lynx1	Lynx1	Ly6/neurotoxin 1	23936	-1.144650796	https://www.ncbi.nlm.nih.gov/gene/?term=23936
Lypd3	Lypd3	Ly6/Plaur domain containing 3	72434	1.080415078	https://www.ncbi.nlm.nih.gov/gene/?term=72434
Lypd6b	Lypd6b	LY6/PLAUR domain containing 6B	71897	-1.03918398	https://www.ncbi.nlm.nih.gov/gene/?term=71897
Lysmd1	Lysmd1	LysM, putative peptidoglycan-binding, domain containing 1	217779	-0.565177849	https://www.ncbi.nlm.nih.gov/gene/?term=217779
Lysmd3	Lysmd3	LysM, putative peptidoglycan-binding, domain containing 3	80289	-0.712019237	https://www.ncbi.nlm.nih.gov/gene/?term=80289
Lyz1	Lyz1	lysozyme 1	17110	2.460332502	https://www.ncbi.nlm.nih.gov/gene/?term=17110
Lzic	Lzic	leucine zipper and CTNNBIP1 domain containing	69151	-0.805128641	https://www.ncbi.nlm.nih.gov/gene/?term=69151
Lztr1	Lztr1	leucine-zipper-like transcriptional regulator, 1	66863	-1.134961934	https://www.ncbi.nlm.nih.gov/gene/?term=66863
Lzts2	Lzts2	leucine zipper, putative tumor suppressor 2	226154	-0.932618377	https://www.ncbi.nlm.nih.gov/gene/?term=226154
Mab21l4	Mab21l4	mab-21-like 4	71874	0.988420481	https://www.ncbi.nlm.nih.gov/gene/?term=71874
Macf1	Macf1	microtubule-actin crosslinking factor 1	11426	0.550075608	https://www.ncbi.nlm.nih.gov/gene/?term=11426
Maco1	Maco1	macoilin 1	66146	-0.59369927	https://www.ncbi.nlm.nih.gov/gene/?term=66146
Macrod1	Macrod1	mono-ADP ribosylhydrolase 1	107227	-1.127056736	https://www.ncbi.nlm.nih.gov/gene/?term=107227
Mad2l1	Mad2l1	MAD2 mitotic arrest deficient-like 1	56150	0.56596551	https://www.ncbi.nlm.nih.gov/gene/?term=56150
Mad2l2	Mad2l2	MAD2 mitotic arrest deficient-like 2	71890	-0.530180914	https://www.ncbi.nlm.nih.gov/gene/?term=71890
Madd	Madd	MAP-kinase activating death domain	228355	-0.548194435	https://www.ncbi.nlm.nih.gov/gene/?term=228355
Maf	Maf	MAF bZIP transcription factor	17132	0.576225732	https://www.ncbi.nlm.nih.gov/gene/?term=17132
Maf1	Maf1	MAF1 homolog, negative regulator of RNA polymerase III	68877	-0.773419782	https://www.ncbi.nlm.nih.gov/gene/?term=68877
Mafb	Mafb	MAF bZIP transcription factor B	16658	2.016909038	https://www.ncbi.nlm.nih.gov/gene/?term=16658
Maff	Maff	v-maf musculoaponeurotic fibrosarcoma oncogene family, protein F (avian)	17133	0.604604826	https://www.ncbi.nlm.nih.gov/gene/?term=17133
Maged1	Maged1	MAGE family member D1	94275	-0.572955199	https://www.ncbi.nlm.nih.gov/gene/?term=94275
Maged2	Maged2	MAGE family member D2	80884	-1.10433666	https://www.ncbi.nlm.nih.gov/gene/?term=80884
Mageh1	Mageh1	MAGE family member H1	75625	-1.42251262	https://www.ncbi.nlm.nih.gov/gene/?term=75625
Magi1	Magi1	membrane associated guanylate kinase, WW and PDZ domain containing 1	14924	-0.818277924	https://www.ncbi.nlm.nih.gov/gene/?term=14924
Maip1	Maip1	matrix AAA peptidase interacting protein 1	68115	-1.560016144	https://www.ncbi.nlm.nih.gov/gene/?term=68115
Mak16	Mak16	MAK16 homolog	67920	-0.878029188	https://www.ncbi.nlm.nih.gov/gene/?term=67920
Mal	Mal	myelin and lymphocyte protein, T cell differentiation protein	17153	1.19127668	https://www.ncbi.nlm.nih.gov/gene/?term=17153
Mal2	Mal2	mal, T cell differentiation protein 2	105853	0.844990922	https://www.ncbi.nlm.nih.gov/gene/?term=105853
Mall	Mall	mal, T cell differentiation protein-like	228576	1.13597767	https://www.ncbi.nlm.nih.gov/gene/?term=228576
Malt1	Malt1	MALT1 paracaspase	240354	0.988420481	https://www.ncbi.nlm.nih.gov/gene/?term=240354
Mamdc2	Mamdc2	MAM domain containing 2	71738	2.532452718	https://www.ncbi.nlm.nih.gov/gene/?term=71738
Maml2	Maml2	mastermind like transcriptional coactivator 2	270118	-0.551554565	https://www.ncbi.nlm.nih.gov/gene/?term=270118
Man1a	Man1a	mannosidase 1, alpha	17155	-0.628963497	https://www.ncbi.nlm.nih.gov/gene/?term=17155
Man2a1	Man2a1	mannosidase 2, alpha 1	17158	-1.122303206	https://www.ncbi.nlm.nih.gov/gene/?term=17158
Manba	Manba	mannosidase, beta A, lysosomal	110173	-0.738986285	https://www.ncbi.nlm.nih.gov/gene/?term=110173
Mansc1	Mansc1	MANSC domain containing 1	67729	-1.198847419	https://www.ncbi.nlm.nih.gov/gene/?term=67729
Maoa	Maoa	monoamine oxidase A	17161	0.544320516	https://www.ncbi.nlm.nih.gov/gene/?term=17161
Map1s	Map1s	microtubule-associated protein 1S	270058	-0.535141475	https://www.ncbi.nlm.nih.gov/gene/?term=270058
Map2k1	Map2k1	mitogen-activated protein kinase kinase 1	26395	0.776916376	https://www.ncbi.nlm.nih.gov/gene/?term=26395
Map2k3	Map2k3	mitogen-activated protein kinase kinase 3	26397	1.367052334	https://www.ncbi.nlm.nih.gov/gene/?term=26397
Map2k7	Map2k7	mitogen-activated protein kinase kinase 7	26400	-0.806878423	https://www.ncbi.nlm.nih.gov/gene/?term=26400
Map3k14	Map3k14	mitogen-activated protein kinase kinase kinase 14	53859	-0.567629328	https://www.ncbi.nlm.nih.gov/gene/?term=53859
Map3k2	Map3k2	mitogen-activated protein kinase kinase kinase 2	26405	-0.624556396	https://www.ncbi.nlm.nih.gov/gene/?term=26405
Map3k20	Map3k20	mitogen-activated protein kinase kinase kinase 20	65964	0.722608991	https://www.ncbi.nlm.nih.gov/gene/?term=65964
Map3k5	Map3k5	mitogen-activated protein kinase kinase kinase 5	26408	-1.271446646	https://www.ncbi.nlm.nih.gov/gene/?term=26408
Map4	Map4	microtubule-associated protein 4	17758	0.654362456	https://www.ncbi.nlm.nih.gov/gene/?term=17758
Map7d1	Map7d1	MAP7 domain containing 1	245877	0.703739429	https://www.ncbi.nlm.nih.gov/gene/?term=245877
Mapk12	Mapk12	mitogen-activated protein kinase 12	29857	-1.045442971	https://www.ncbi.nlm.nih.gov/gene/?term=29857
Mapk1ip1	Mapk1ip1	mitogen-activated protein kinase 1 interacting protein 1	69546	-0.904664315	https://www.ncbi.nlm.nih.gov/gene/?term=69546
Mapk6	Mapk6	mitogen-activated protein kinase 6	50772	0.916011986	https://www.ncbi.nlm.nih.gov/gene/?term=50772
Mapk7	Mapk7	mitogen-activated protein kinase 7	23939	-0.569061283	https://www.ncbi.nlm.nih.gov/gene/?term=23939
Mapk8ip1	Mapk8ip1	mitogen-activated protein kinase 8 interacting protein 1	19099	-1.18150452	https://www.ncbi.nlm.nih.gov/gene/?term=19099
Mapkap1	Mapkap1	mitogen-activated protein kinase associated protein 1	227743	-0.599544508	https://www.ncbi.nlm.nih.gov/gene/?term=227743
Mapre3	Mapre3	microtubule-associated protein, RP/EB family, member 3	100732	-0.522194678	https://www.ncbi.nlm.nih.gov/gene/?term=100732
Marcksl1	Marcksl1	MARCKS-like 1	17357	1.520001885	https://www.ncbi.nlm.nih.gov/gene/?term=17357
Marf1	Marf1	meiosis regulator and mRNA stability 1	223989	-1.108320174	https://www.ncbi.nlm.nih.gov/gene/?term=223989
Mark1	Mark1	MAP/microtubule affinity regulating kinase 1	226778	0.697371699	https://www.ncbi.nlm.nih.gov/gene/?term=226778
Mark4	Mark4	MAP/microtubule affinity regulating kinase 4	232944	-0.519374159	https://www.ncbi.nlm.nih.gov/gene/?term=232944
Marveld1	Marveld1	MARVEL (membrane-associating) domain containing 1	277010	-0.85924519	https://www.ncbi.nlm.nih.gov/gene/?term=277010
Marveld2	Marveld2	MARVEL (membrane-associating) domain containing 2	218518	-0.607049677	https://www.ncbi.nlm.nih.gov/gene/?term=218518
Mast2	Mast2	microtubule associated serine/threonine kinase 2	17776	-0.818934441	https://www.ncbi.nlm.nih.gov/gene/?term=17776
Mast4	Mast4	microtubule associated serine/threonine kinase family member 4	328329	-1.082662617	https://www.ncbi.nlm.nih.gov/gene/?term=328329
Mat2a	Mat2a	methionine adenosyltransferase 2A	232087	-0.512971905	https://www.ncbi.nlm.nih.gov/gene/?term=232087
Mat2b	Mat2b	methionine adenosyltransferase 2 non-catalytic beta subunit methionine	108645	-0.617554553	https://www.ncbi.nlm.nih.gov/gene/?term=108645
Matn2	Matn2	matrilin 2	17181	0.553874823	https://www.ncbi.nlm.nih.gov/gene/?term=17181
Matn4	Matn4	matrilin 4	17183	1.067590695	https://www.ncbi.nlm.nih.gov/gene/?term=17183
Mavs	Mavs	mitochondrial antiviral signaling protein	228607	-0.797749111	https://www.ncbi.nlm.nih.gov/gene/?term=228607
Maz	Maz	MYC-associated zinc finger protein (purine-binding transcription factor)	17188	-0.993790205	https://www.ncbi.nlm.nih.gov/gene/?term=17188
Mb21d2	Mb21d2	Mab-21 domain containing 2	239796	-1.100089689	https://www.ncbi.nlm.nih.gov/gene/?term=239796
Mblac1	Mblac1	metallo-beta-lactamase domain containing 1	330216	-0.50556836	https://www.ncbi.nlm.nih.gov/gene/?term=330216
Mblac2	Mblac2	metallo-beta-lactamase domain containing 2	72852	-0.634016725	https://www.ncbi.nlm.nih.gov/gene/?term=72852
Mbtd1	Mbtd1	mbt domain containing 1	103537	-1.551554565	https://www.ncbi.nlm.nih.gov/gene/?term=103537
Mcam	Mcam	melanoma cell adhesion molecule	84004	0.557441438	https://www.ncbi.nlm.nih.gov/gene/?term=84004
Mcat	Mcat	malonyl CoA:ACP acyltransferase (mitochondrial)	223722	-0.855754714	https://www.ncbi.nlm.nih.gov/gene/?term=223722
Mcc	Mcc	mutated in colorectal cancers	328949	-0.844774446	https://www.ncbi.nlm.nih.gov/gene/?term=328949
Mccc1	Mccc1	methylcrotonoyl-Coenzyme A carboxylase 1 (alpha)	72039	-0.800555912	https://www.ncbi.nlm.nih.gov/gene/?term=72039
Mcee	Mcee	methylmalonyl CoA epimerase	73724	-1.182909971	https://www.ncbi.nlm.nih.gov/gene/?term=73724
Mcf2l	Mcf2l	mcf.2 transforming sequence-like	17207	-1.164531442	https://www.ncbi.nlm.nih.gov/gene/?term=17207
Mcl1	Mcl1	myeloid cell leukemia sequence 1	17210	0.504726621	https://www.ncbi.nlm.nih.gov/gene/?term=17210
Mcm3	Mcm3	minichromosome maintenance complex component 3	17215	0.6704504	https://www.ncbi.nlm.nih.gov/gene/?term=17215
Mcm4	Mcm4	minichromosome maintenance complex component 4	17217	-0.680992341	https://www.ncbi.nlm.nih.gov/gene/?term=17217
Mcm9	Mcm9	minichromosome maintenance 9 homologous recombination repair factor	71567	-0.975053643	https://www.ncbi.nlm.nih.gov/gene/?term=71567
Mcoln3	Mcoln3	mucolipin 3	171166	1.457905764	https://www.ncbi.nlm.nih.gov/gene/?term=171166
Mcrip2	Mcrip2	MAPK regulated corepressor interacting protein 2	68241	-1.214519578	https://www.ncbi.nlm.nih.gov/gene/?term=68241
Mcrs1	Mcrs1	microspherule protein 1	51812	-0.536169402	https://www.ncbi.nlm.nih.gov/gene/?term=51812
Mctp1	Mctp1	multiple C2 domains, transmembrane 1	78771	1.68791137	https://www.ncbi.nlm.nih.gov/gene/?term=78771
Mcur1	Mcur1	mitochondrial calcium uniporter regulator 1	76137	-0.706259968	https://www.ncbi.nlm.nih.gov/gene/?term=76137
Mdfi	Mdfi	MyoD family inhibitor	17240	0.756750246	https://www.ncbi.nlm.nih.gov/gene/?term=17240
Mdfic	Mdfic	MyoD family inhibitor domain containing	16543	0.829874542	https://www.ncbi.nlm.nih.gov/gene/?term=16543
Mdm4	Mdm4	transformed mouse 3T3 cell double minute 4	17248	-0.922236944	https://www.ncbi.nlm.nih.gov/gene/?term=17248
Mdn1	Mdn1	midasin AAA ATPase 1	100019	-0.818934441	https://www.ncbi.nlm.nih.gov/gene/?term=100019
Mdp1	Mdp1	magnesium-dependent phosphatase 1	67881	-0.940643612	https://www.ncbi.nlm.nih.gov/gene/?term=67881
Me2	Me2	malic enzyme 2, NAD(+)-dependent, mitochondrial	107029	-0.86402233	https://www.ncbi.nlm.nih.gov/gene/?term=107029
Mea1	Mea1	male enhanced antigen 1	17256	-0.57806478	https://www.ncbi.nlm.nih.gov/gene/?term=17256
Mecom	Mecom	MDS1 and EVI1 complex locus	14013	-1.141803322	https://www.ncbi.nlm.nih.gov/gene/?term=14013
Mecr	Mecr	mitochondrial trans-2-enoyl-CoA reductase	26922	-0.5302688	https://www.ncbi.nlm.nih.gov/gene/?term=26922
Med1	Med1	mediator complex subunit 1	19014	-1.313469861	https://www.ncbi.nlm.nih.gov/gene/?term=19014
Med12	Med12	mediator complex subunit 12	59024	-1.161822154	https://www.ncbi.nlm.nih.gov/gene/?term=59024
Med16	Med16	mediator complex subunit 16	216154	-1.074589316	https://www.ncbi.nlm.nih.gov/gene/?term=216154
Med19	Med19	mediator complex subunit 19	381379	-1.296981738	https://www.ncbi.nlm.nih.gov/gene/?term=381379
Med23	Med23	mediator complex subunit 23	70208	-0.827496454	https://www.ncbi.nlm.nih.gov/gene/?term=70208
Med24	Med24	mediator complex subunit 24	23989	-0.712019237	https://www.ncbi.nlm.nih.gov/gene/?term=23989
Med25	Med25	mediator complex subunit 25	75613	-0.646430895	https://www.ncbi.nlm.nih.gov/gene/?term=75613
Med29	Med29	mediator complex subunit 29	67224	-0.846320329	https://www.ncbi.nlm.nih.gov/gene/?term=67224
Med31	Med31	mediator complex subunit 31	67279	-0.533681996	https://www.ncbi.nlm.nih.gov/gene/?term=67279
Med9	Med9	mediator complex subunit 9	192191	-0.842079778	https://www.ncbi.nlm.nih.gov/gene/?term=192191
Megf6	Megf6	multiple EGF-like-domains 6	230971	-0.615803922	https://www.ncbi.nlm.nih.gov/gene/?term=230971
Melk	Melk	maternal embryonic leucine zipper kinase	17279	1.114831861	https://www.ncbi.nlm.nih.gov/gene/?term=17279
Mepce	Mepce	methylphosphate capping enzyme	231803	-0.884855834	https://www.ncbi.nlm.nih.gov/gene/?term=231803
Mertk	Mertk	MER proto-oncogene tyrosine kinase	17289	1.448157788	https://www.ncbi.nlm.nih.gov/gene/?term=17289
Mesd	Mesd	mesoderm development LRP chaperone	67943	-0.959112099	https://www.ncbi.nlm.nih.gov/gene/?term=67943
Metrnl	Metrnl	meteorin, glial cell differentiation regulator-like	210029	1.070720386	https://www.ncbi.nlm.nih.gov/gene/?term=210029
[truncated: 1,990 more rows]
