# Supplementary material for: TMPRSS11B promotes an acidified microenvironment and immune suppression in squamous lung cancer
Source: EMBO Rep. 2025 Nov 10;26(24):6346–79. doi: 10.1038/s44319-025-00631-1 (PMC12714794; doi:10.1038/s44319-025-00631-1)
Supplement: Supplementary file 17 — Figure EV5 Source Data [file 44319_2025_631_MOESM17_ESM.zip › Figure EV5/EV5A/GSEA T11b high LUSC vs T11b low LUSC/Project_wg_result1729116948/interestingID_unmappedList_wg_result1729116948.txt]

0610010F05Rik
1-Sep
10-Sep
1110032A03Rik
1110051M20Rik
1600002K03Rik
1700007K13Rik
1700021F05Rik
1700029J07Rik
1700037H04Rik
1700066B19Rik
1700094D03Rik
2010300C02Rik
2310009A05Rik
2610301B20Rik
2610507B11Rik
3830406C13Rik
4930452B06Rik
4933408B17Rik
5330417C22Rik
8030462N17Rik
9-Mar
9-Sep
9930104L06Rik
Acpp
Adprhl2
Adssl1
Arntl
Arntl2
B230118H07Rik
BC017158
BC024978
BC048403
Casc4
Cbwd1
Ccdc189
Ccdc84
Ccpg1os
Cd3eap
Chil1
Ctps
D10Wsu102e
Ddit3.1
Ddx58
Dnaic2
E130309D02Rik
E430018J23Rik
Eef1aknmt
Ero1lb
Fam102b
Fam129a
Fam129b
Fam160a2
Fam160b2
Fam172a
Fam183b
Fam189a2
Fam189b
Fam25c
Fam45a
Fam57a
Fgfr1op
Fopnl
Fyb
Gba
Gm49336
Gm4951
Gm9573
Grasp
H2afx
H2afy
Hars
Hist1h1a
Hist1h1b
Hist1h1d
Hist1h2bb
Hist1h2bc
Hist1h3d
Hist4h4
Ick
Il1f9
Map11
Nars
Nupr1l
Oit1
Pqlc3
Pycrl
Qk
Slc9a3r1
Tars
Tctex1d4
Tmem159
Tmem191c
Tmem246
Tsta3
Ttc30b
Wdr34
Wdr60
Wrb
Yars
Zadh2
