# Supplementary material for: TMPRSS11B promotes an acidified microenvironment and immune suppression in squamous lung cancer
Source: EMBO Rep. 2025 Nov 10;26(24):6346–79. doi: 10.1038/s44319-025-00631-1 (PMC12714794; doi:10.1038/s44319-025-00631-1)
Supplement: Supplementary file 17 — Figure EV5 Source Data [file 44319_2025_631_MOESM17_ESM.zip › Figure EV5/EV5A/GSEA T11b high LUSC vs T11b low LUSC/Project_wg_result1729116948/Project_wg_result1729116948_GSEA.rnk]

100017	0.530230603
100019	-0.818934441
100034251	1.998000743
100036521	-1.159478214
100037258	-1.028492902
100038947	1.71903058
100039968	-0.586488355
100040531	-1.281384883
100040608	-0.993790205
100041194	0.713002351
100043133	-1.033947332
100043272	-0.823664593
100048534	-1.179145247
100125263	0.886240086
100126824	-0.767160791
100213	0.564820968
100317	-0.595374318
100340	0.684498174
100383	-0.587691102
100465	-0.527594666
100494	0.925410684
100502841	-0.731648044
100502950	-1.571646581
100503185	-1.434485262
100503380	-0.712019237
100503605	0.574284948
100503868	-3.008260688
100503884	-0.981626297
100504309	-0.831600853
100505034	-1.627130339
100637	-0.772140229
100683	-0.73510285
100710	-0.821643728
100727	-0.600987925
100732	-0.522194678
100737	-0.712019237
100756	-0.639869451
100910	-0.773419782
100952	0.968702246
100978	-0.512081667
100986	-0.712019237
101100	-1.127056736
101113	-0.502565871
101142	-1.086867646
101351	-0.975053643
101401	-1.127056736
101471	-0.894222568
101489	-0.927747928
101490	-1.029209413
101502	-0.840752551
101513	-1.032108332
101543	-1.357966939
101568	-0.686484145
101592	-0.870716983
101602	-1.001525854
101631	-0.616175683
101685	-0.7532419
101700	-1.349449158
101706	-0.605104033
101739	-1.250115133
101772	-0.995191288
101861	-0.688432417
102032	-1.127056736
102058	-0.985037731
102060	-0.712019237
102098	0.577815228
102124	-1.148118352
102141	0.653162056
102162	-1.273134996
102339	-0.54417755
102545	-0.544562491
102595	1.756750246
102607	-0.553589874
102632	-0.696422382
102635385	-1.869560514
102680	1.931836953
102693	-1.05994254
102791	-0.917961138
102857	1.227062644
102941	-0.649734959
103140	-0.660488936
103213	-0.732197119
103266	-0.919824122
103466	-1.364095934
103537	-1.551554565
103573	-1.209518897
103677	-1.107320518
103694	-0.653125548
103711	-0.549399036
103743	-1.157753534
103836	-0.833697794
103841	-0.823050549
103963	-0.507448093
104009	-1.485612465
104015	-0.511720587
104027	-1.289786236
104082	-0.759324952
104110	-0.712019237
104156	0.65994954
104158	-3.597189636
104174	-0.525606113
104175	-0.688935624
104183	4.218718101
104184	0.628405201
104252	0.517462609
104346	-0.694945724
104418	0.501576236
104444	0.570673695
104479	-0.712019237
104625	-0.626627746
104771	-0.751189834
104776	-1.202464139
104859	-0.685547026
104886	-0.989128828
104923	-1.456518504
104943	-0.743383408
105005	1.420228561
105014	-0.538189781
105171	-0.592966565
105193	-0.913653098
105203	-0.666215547
105239	-0.603686615
105242399	-0.827496454
105245	-0.514897598
105246	-0.726233096
105278	0.970790587
105348	-1.039660145
105372	-0.542094236
105387	-0.719713629
105428	-0.634016725
105501	-0.68582172
105663	-1.192012178
105675	-0.749915845
105722	-0.753839413
105727	-0.746784655
105734	-0.634016725
105785	-1.712019237
105847	-0.677530861
105853	0.844990922
105855	1.004187797
105886298	-0.692653912
106021	-0.883785585
106052	-0.547274475
106200	-0.504292203
106338	-0.600987925
106347	-0.573042824
106512	1.725386075
106564	-1.140112889
106572	1.774858264
106628	-0.831600853
106633	-0.712019237
106639	-0.861396861
106766	0.568088682
106821	-0.632095693
106840	-1.054411434
106869	-1.581171758
106877	0.872943264
106947	-0.643306487
107029	-0.86402233
107047	-0.818934441
107071	-0.607682577
107173	-0.638770255
107197	-0.515086801
107221	-1.316090561
107227	-1.127056736
107272	0.613008097
107321	1.004187797
107328	-0.59654202
107338	-0.636203455
107358	-0.544976744
107368	-0.533681996
107373	0.590100377
107435	-1.168876912
107513	0.66061582
107515	-0.546770723
107568	-1.103444179
107581	-0.600987925
107586	-1.249047261
107607	-1.205059248
107701	-1.127056736
107723	-1.18150452
107753	-1.680310377
107771	-1.19844137
107823	-0.730166584
107829	-0.693640708
107831	-0.904664315
107986	-0.975053643
108037	0.597836026
108062	-0.748545113
108079	-0.727449278
108083	-0.805128641
108112	-1.197446064
108148	-0.900032866
108155	-0.503432615
108156	-0.676395327
108160	-0.521688025
108645	-0.617554553
108652	-0.673545089
108654	-0.759016717
108655	-0.626851854
108670	-0.860117876
108829	-0.624556396
108837	-0.904664315
108841	-1.065656192
108853	-0.868138439
108888	-0.565177849
108902	-0.729297228
108946	-0.634016725
109075	-1.242533954
109108	-0.86402233
109113	-0.701449995
109129	-0.586488355
109135	-0.854038242
109136	-1.011579519
109151	-1.397910647
109154	-0.715079037
109169	-1.127056736
109218	-0.552362571
109225	0.609908858
109229	-0.590712941
109275	-0.586488355
109294	-0.904664315
109323	-1.09053086
109331	-0.529815906
109333	-0.603084865
109552	-0.525049539
109620	1.088693431
109648	3.699794361
109672	-1.027186447
109711	-0.536678892
109778	0.512148809
109785	-0.608925744
109791	-2.811554911
109815	-0.95994675
109820	-4.235581193
109828	-2.816355897
109900	-1.016276306
109901	-1.349449158
109929	-0.818934441
109934	0.859767875
110006	1.597351005
110078	-1.254812284
110095	1.570016131
110147	-0.580927702
110157	0.510373184
110173	-0.738986285
110175	-0.86402233
110198	-0.939429733
110213	-0.610631184
110308	0.661404053
110351	-0.570465093
110446	-1.091867308
110454	2.273672926
110460	0.568937077
110593	-0.842079778
110596	-1.026892574
110606	-0.909958615
110611	-0.50272503
110750	-1.110568614
110785	-2.026127827
110796	-0.510385376
110809	-0.60632842
110821	-0.620096748
110826	-0.605242921
110948	-0.770122192
110959	-0.541348849
112405	0.89578324
112406	-0.583121504
112407	0.865936475
11303	1.716340936
11305	-0.698472705
11307	1.151802637
11363	-0.602064161
11364	-0.814380955
114143	0.549787865
11416	-0.690957622
11421	0.685415946
114249	-1.146422061
11426	0.550075608
11433	1.44966177
114565	-0.731648044
114601	0.661439158
11461	0.726230632
114615	-1.22659241
114664	-0.536480629
114713	-0.923523342
114716	-0.700431263
11475	0.620964046
11482	-0.609657519
11484	-1.43230609
11486	1.600863718
114886	-1.05994254
11492	0.63847801
11498	-1.074589316
11501	1.104426421
11512	-0.760928838
11520	1.533605491
11522	-1.362273198
11529	-1.456985264
11532	-1.105361665
11534	0.626303296
11538	-0.926758086
11551	-2.477553983
11554	-1.09053086
11567	-0.574515713
11593	-0.6478889
11596	1.510609517
11605	1.50429867
11610	-0.889477911
11622	-0.953027337
11630	0.719137928
11640	-0.837550119
11652	-0.986879078
11658	-0.842883563
11668	-2.491744378
11669	-1.225653766
11670	-0.964097228
11671	-0.630025865
11686	1.275702433
11687	0.864905945
11690	1.050804525
116914	-0.840343334
117198	-1.197446064
11735	0.546132947
11749	0.768786032
11758	-0.587127989
117589	-0.957131735
117592	-0.880416769
11766	-0.767160791
11767	-1.220166141
11770	0.708312562
11777	-0.929610672
11778	-0.778361732
11781	-0.542094236
11782	-0.600126357
11783	0.680298186
11787	1.015901218
11793	-0.649283482
11796	0.757866739
11797	-0.858860625
11803	1.747412382
11810	1.014604413
11812	1.74169873
11816	2.296440034
11819	-1.186928192
11821	0.638014196
11829	-2.148118352
11830	-1.175966337
11838	0.686931278
11839	-0.855889163
118445	-0.781281899
118453	-0.680310377
11846	4.328619921
11857	1.549246076
11898	-1.110568614
11907	-0.544909251
11910	1.107408517
11931	-0.834819526
11933	0.632315271
11973	0.720060746
11974	0.794550269
11979	-2.119896945
11981	-0.80777822
11988	1.114293843
11990	-1.187357247
12005	-0.563155851
12009	-1.355875427
12010	0.563342797
12014	-0.776149574
12017	-0.542902695
12023	1.095335685
12036	-1.519859017
12038	-0.796908135
12039	-0.805995385
12041	-0.640358252
12045	1.125924005
12048	0.551943245
12054	-0.618909833
12055	-0.659277775
12075	-0.69211968
12091	-1.084437102
12121	-1.802217046
12142	1.451727189
12153	0.510373184
12160	-1.657571453
12166	-1.341181542
12169	-0.826661803
12176	1.118055762
12182	1.53951953
12215	-0.827047087
12224	-1.583103209
12234	-0.626627746
12237	-0.637251469
12258	0.644750607
12259	1.989710329
12260	1.882403593
12262	1.479999535
12267	2.795085943
12269	0.729818322
12273	1.945093049
12274	-0.563155851
12282	-1.127056736
12304	-0.902862822
12306	0.62023566
12309	1.694944962
12315	-0.500100147
12330	-0.52657365
12332	1.159919391
12334	0.645838715
12339	-0.781281899
12340	-1.466906739
12359	0.72094017
12363	-1.083988014
12370	0.52022097
12380	0.517462609
12390	-0.55487284
12396	-0.712019237
12399	0.859522748
12402	-0.532695538
12406	0.740240726
12409	-1.937382078
12418	-0.624556396
12421	-0.642977593
12428	0.672644613
12443	-1.111949844
12445	-0.700431263
12452	1.346874452
12484	-0.89298251
12488	-0.985037731
12489	1.726553777
12491	2.334220941
12493	2.457905764
12495	1.115144166
12497	-1.161004068
12505	0.833565138
12508	1.171466754
12509	-0.59654202
12512	0.727155168
12514	2.214573273
12521	-0.965111894
12523	2.807055328
12530	-0.975053643
12534	0.650550842
12550	-0.975053643
12552	-0.555900035
12560	1.022690383
12562	0.664356642
12568	-0.848340708
12575	1.624717543
12577	-0.881944238
12578	0.888884808
12579	1.562129453
12581	0.668404507
12589	-1.663109637
12607	-0.794481397
12608	0.896713956
12609	-0.693323143
12614	-0.874075995
12615	0.541737355
12630	-0.95594482
12631	0.537733648
12633	0.680298186
12638	-1.431911318
12648	-0.523574148
12660	-1.51498239
12662	-0.634016725
12675	-1.380813329
12683	-1.773419782
12695	-0.737705881
12709	1.413511645
12721	1.078752801
12724	-0.69316021
12728	-0.629557077
12729	-0.768602765
12737	2.644318889
12738	-0.932618377
12739	-0.593046489
12740	0.589150298
12741	1.446808056
12748	-0.69453181
12750	-0.530412431
12753	-1.209518897
12759	-1.162385568
12767	1.346874452
12778	0.524278786
12799	-0.76324456
12821	0.57304968
12822	0.811542719
12825	1.092111784
12826	1.304040614
12827	1.036001546
12830	-0.631099242
12831	1.14998976
12832	1.484377976
12833	1.024946357
12834	0.926581227
12837	-1.127056736
12842	0.921481261
12843	0.644900515
12848	-0.544562491
12850	-0.835890895
12856	-0.664490867
12867	-0.712019237
12870	-0.756413356
12874	-1.040641984
12912	-0.542094236
12916	-0.680992341
12925	0.72094017
12931	1.187453887
12934	0.526553111
12945	0.789868234
12955	1.016678741
12972	-0.936059511
12978	1.024946357
12982	1.657214573
12983	1.457905764
12986	2.051746416
13007	0.635659852
13019	-1.776149574
13030	1.695206393
13033	1.829781626
13034	-0.647182965
13038	3.575632924
13039	3.988074934
13040	2.581700334
13043	-0.680565087
13046	-0.583328014
13056	-0.536652151
13057	0.8746973
13058	2.653630235
13086	-2.712019237
13107	-1.200814881
13110	-1.014753767
13113	-0.727786553
13120	-1.246355665
13121	0.577025496
13132	0.503709454
13134	1.069340476
13136	-2.310656675
13138	-0.522323854
13170	-1.400486314
13171	-0.76324456
13177	-0.833764509
13185	-0.993790205
13197	0.944327897
13200	-0.605846657
13202	-0.869120198
13214	1.88121088
13244	0.544168003
13401	-0.551554565
13418	-0.887105944
13430	-0.530598597
13435	1.124482031
13445	-0.805128641
13448	-1.033947332
13476	-0.656977873
13478	-0.631529319
13480	-1.20583385
13506	1.845259705
13511	-1.052094679
13512	1.466354954
13521	-1.780303977
13527	-1.580774704
13528	-1.770912926
13543	-0.536169402
13549	-1.362076766
13559	-0.943344783
13601	3.324717404
13618	-1.140112889
13619	-0.737110218
13631	-1.004199989
13640	-1.162857458
13642	0.711662357
13653	-1.23397194
13660	1.23675544
13661	-0.693505939
13666	0.600975733
13667	-0.759847762
13680	-0.806878423
13682	-0.640689123
13688	-0.877697267
13690	-0.504077972
13709	-1.405357899
13710	0.835258788
13711	0.606510281
13713	1.005137876
13717	0.845414856
13723	1.583436646
13730	1.901458635
13732	2.019784652
13803	-0.587839826
13804	-0.684538501
13805	0.559577182
13808	-0.794481397
13809	0.571773729
13822	0.72449799
13824	-1.439646967
13830	0.58128818
13831	-0.511720587
13836	1.447478393
13866	-0.66214333
13867	-0.567521313
13871	-0.668517598
13874	-2.296981738
13875	-1.141270596
13885	0.709922094
13897	-3.018680575
13929	-0.649734959
13982	-2.107947913
13992	-0.770912926
14007	0.592835344
14012	0.511677021
14013	-1.141803322
14017	2.705833278
14027	1.207524604
14043	-0.785082699
140474	-1.100584525
140476	0.570914726
14048	-2.677253819
140483	-1.322072719
140484	-1.011579519
14049	-1.120001979
140497	2.821959335
140546	-1.289786236
14055	-1.148118352
140579	0.699794361
14062	-0.87196015
14063	-1.913653098
14068	1.189800369
14073	-1.274613925
140742	-0.547274475
140765	-1.913653098
140792	0.798942682
14081	-0.849522761
140810	-1.333507614
14082	-0.619572988
14084	-0.815855048
14085	-0.548520505
140858	-0.526463584
140859	-1.27001469
14088	-1.127056736
14102	-0.764486657
14107	-0.69675248
14115	1.124482031
14118	0.829550668
14120	-0.842079778
14123	-1.353971716
14127	2.415092681
14130	2.609908858
14131	2.142403939
14132	-1.137783143
14149	-0.875517969
14151	-0.631529319
14184	-0.925193128
14194	-0.627485727
14208	-0.512454745
14218	0.641617718
14221	-0.687357183
14236	-0.775213064
14247	0.953863259
14256	-1.390091142
14264	-1.390091142
142688	-0.886048637
14272	-0.55073833
14281	-1.057541716
14287	-0.737110218
14313	0.795188106
14314	0.891802291
14319	1.835157837
14344	-1.449641946
14345	-0.64900944
14356	-0.527594666
14366	-1.144978644
14368	-0.834009761
14369	0.50429867
14387	-0.600373881
14390	-1.441930074
14391	-0.930659524
14425	-0.6478889
14426	-1.208324118
14430	-1.246355665
14463	-2.249047261
14464	-1.218979226
14465	-1.614171914
14470	-0.887563023
14479	-0.57535669
14536	-0.854038242
14537	-1.705814088
14538	0.789729895
14555	-1.211251864
14609	1.653025256
14612	0.563615206
14619	1.643612162
14621	1.609908858
14623	2.691702949
14664	-0.902350449
14667	0.585246804
14675	-0.712019237
14676	1.196832875
14693	-0.505769027
14696	-1.647313548
14710	2.724275883
14718	0.505734289
14726	0.849944572
14731	-0.514079859
14733	1.783146593
14734	-0.743046133
14735	-1.047203429
14739	0.859522748
14744	1.046972663
14756	-1.474327679
14766	-0.591003836
14768	-1.347254944
14790	-0.669822673
14791	-0.63673111
14792	-0.621165807
14815	-0.712019237
14824	1.351693663
14859	-1.196287738
14862	-0.704157119
14863	-1.025834686
14865	-0.818934441
14872	-1.058992461
14873	0.850464676
14874	-0.80986656
14884	-0.875517969
14894	-0.958659205
14911	-0.634016725
14913	-0.542094236
14923	-0.583793527
14924	-0.818277924
14950	-0.830663734
14961	0.524865471
14964	0.653630235
14972	0.564612772
14990	0.887893605
14991	-0.680992341
15013	-1.296981738
15064	-0.624556396
15107	-0.804048376
15108	-0.58440504
15159	-0.588636822
15162	1.245752528
15163	0.896790006
15183	-0.554017403
15184	-0.848080787
15200	-0.543896478
15204	-0.748088492
15212	1.703018262
15216	-0.542094236
15220	-0.771132331
15223	-1.909958615
15227	0.551015169
15235	-1.011579519
15247	-1.101430929
15251	0.68284038
15257	-0.53693253
15258	0.650550842
15273	-0.712019237
15288	-0.578752706
15289	-0.823275988
15357	0.548940841
15360	-2.436384794
15368	2.683816956
15375	-1.295393741
15376	-0.712019237
15378	-0.58803052
15439	1.351059446
15451	-1.456005259
15467	0.540746833
15468	-0.545121928
15473	-1.553321491
15476	-0.920605859
15488	-0.749108556
15490	1.36326889
15505	-0.612483563
15507	0.898340041
15512	-1.377600198
15526	-0.947449181
15530	1.058498917
15531	0.756491676
15568	-0.756413356
15893	-1.586488355
15904	-1.147234618
15929	-0.760113525
15931	-0.500515132
15939	0.908132692
15953	0.686530139
15957	2.118055762
15959	1.44897264
15976	0.83013018
15982	0.687511676
16000	1.099908415
16001	-0.734337616
16009	1.955447168
16011	-1.772026546
16016	-0.550131555
16069	-0.78796809
16071	-0.751117981
16147	-1.154801727
16149	0.567114192
16155	0.949395324
16157	0.77106365
16168	-0.680992341
16172	1.140423575
16173	-1.010243071
16175	2.811542719
16176	1.912471628
16178	1.63037296
16180	0.996931981
16181	0.971873907
16182	-0.887105944
16188	0.868564823
16195	-0.520032473
16201	-0.609333573
16206	-1.241128503
16330	-0.627130339
16331	0.918031153
16332	-0.569279065
16337	-0.792637697
16348	-1.235581193
16362	1.110522089
16372	-1.011579519
16400	-0.600014212
16402	1.211745177
16409	2.630970473
16411	1.713286598
16414	2.481226839
16425	-1.645930047
16427	0.6218815
16430	-0.644905041
16439	-0.847674336
16440	-0.842159372
16449	-0.887386324
16451	0.537152515
16480	0.636824955
16523	0.568088682
16525	-0.86313697
16534	-1.033947332
16535	-1.975053643
16543	0.829874542
16548	-1.26221632
16553	-0.552820642
16554	-1.119443552
16558	-0.793156
16561	0.517635556
16563	-0.600373881
16565	-1.179524156
16569	-0.546433171
16573	-1.106592634
16581	-1.629557077
16582	0.717373555
16588	-1.281384883
16592	1.087513949
16599	-0.547860081
16600	0.701377904
16601	-0.565700849
16649	-0.748545113
16650	-0.870084083
16656	-0.581958696
16658	2.016909038
16663	1.479916795
16664	2.658870567
16665	-2.643598991
16666	4.031942467
16667	1.594980616
16669	-1.044063127
16682	1.581343502
16687	1.397738333
16688	2.784471926
16691	-0.577823494
16728	-1.186928192
16774	0.852765382
16776	-0.980215348
16779	-1.080987088
16784	-0.877206319
16819	0.98537927300000006
16822	0.570380494
16852	2.177875208
16854	1.095630223
16858	0.601199737
16880	-1.110568614
16882	-0.666504578
16889	1.317728106
16911	-1.51521853
16918	-1.927747928
16922	-1.310402254
16924	-0.69211968
16948	1.139458238
16952	1.344054757
16956	2.811542719
16975	0.843796918
17002	-0.657491149
170441	-1.192645078
170472	-1.22659241
17060	0.747412382
17063	1.126484384
17064	1.418911633
17069	-0.662700129
170706	0.861447625
170716	-0.69211968
170718	-0.605710335
170728	-1.029209413
170748	-0.934411658
170749	-0.589162489
170750	0.507293791
170753	-0.886048637
170755	-0.666695247
170758	-1.141527219
17076	-0.950178974
170763	-0.712019237
170765	-2.644905041
170767	-0.50556836
170770	-1.590028713
170790	0.824033663
170791	-0.930199407
170826	-0.594182747
170833	-0.770798649
170936	-0.661393164
17110	2.460332502
171166	1.457905764
17117	-0.916839029
171171	-1.001525854
17119	2.527168427
171212	-0.81511273
17127	-0.584431182
17128	-1.394829061
171285	1.120870777
17130	-0.519374159
17132	0.576225732
17133	0.604604826
171463	-1.500515132
171486	0.596612035
17150	1.029447749
171504	0.938234724
171508	-0.638018656
17153	1.19127668
171543	-0.712019237
17155	-0.628963497
171567	-0.931332265
17158	-1.122303206
17161	0.544320516
17168	-0.59654202
17178	-0.598007939
17181	0.553874823
17183	1.067590695
17188	-0.993790205
17207	-1.164531442
17210	0.504726621
17215	0.6704504
17217	-0.680992341
17240	0.756750246
17248	-0.922236944
17250	-0.511000466
17256	-0.57806478
17279	1.114831861
17289	1.448157788
17299	-0.975053643
17304	1.750715004
17309	-1.627130339
17314	-0.622382025
17318	-0.946484491
17319	0.921110546
17342	1.030484541
17344	-0.826661803
17346	0.551015169
17349	-3.381870635
17350	-0.620096748
17354	-0.518008617
17357	1.520001885
17381	3.512005974
17388	-0.786178348
17395	1.44897264
17420	-0.886516968
17428	-0.570000232
17470	0.6337556
17472	2.170623812
17474	3.004971657
17476	2.045451426
17524	-0.792637697
17684	0.672296745
17686	-0.621821428
17687	-1.071561624
17698	1.521919938
17758	0.654362456
17764	-0.736681291
17765	-0.606666237
17768	-1.191187074
17776	-0.818934441
17828	-0.560016144
17829	-1.768602765
17831	-1.712019237
17833	-2.230486326
17847	-0.642597836
17855	0.694689278
17863	-1.296981738
17872	0.842569615
17873	0.872943264
17876	-1.338975826
17896	-2.379443898
17912	-0.950957967
17916	1.558834673
17918	1.219593788
17931	-0.953992027
17969	2.475225241
17977	-0.953027337
17978	-0.712019237
17979	-1.112557167
17988	1.379680597
17999	-0.826869332
18003	-0.604572947
18004	-1.004199989
18005	-0.815855048
18007	-0.774175713
18019	-1.751547601
18027	-0.87724162
18028	-0.564588873
18032	-0.685787695
18033	0.918267254
18035	0.501687456
18038	-0.736822628
18045	-0.801286575
18082	-0.757822927
18099	-0.50556836
18105	-0.758561823
18107	-0.569061283
18108	-0.663656215
18111	0.815227766
18128	0.500974486
18130	-0.969515459
18132	1.215130198
18139	-0.932409305
18146	-0.79599763
18173	2.375443604
18194	0.551015169
18208	0.553325329
18226	-0.648825411
18227	-0.946484491
18242	-1.776961623
18247	0.755689484
18260	-0.958659205
18263	-0.600987925
18286	-0.581315545
18301	1.767450135
18383	1.379903252
18393	-0.574515713
18400	-1.158083632
18405	1.697371699
18408	-0.847674336
18426	0.591761511
18438	0.662817279
18451	0.653630235
18453	-0.680598139
18476	-1.065656192
18479	-0.599908871
18484	-1.754740112
18511	-1.281384883
18516	-0.607049677
18536	-1.20300559
18542	-1.610454326
18559	-0.689651424
18569	-1.203931812
18576	-2.362434799
18584	-1.307628982
18596	0.615785424
18602	-1.177682809
18605	-0.73248334
18626	-0.890198953
18627	-0.558862449
18628	-0.825229847
18631	-0.9821084
18634	-0.745186101
18636	1.717292393
18640	-0.512710429
18642	-0.649283482
18645	-1.217254545
18648	1.33665461
18655	0.654626778
18693	-0.570926918
18700	1.169717881
18703	-0.995780699
18704	-1.351843673
18705	-1.038829553
18707	1.287980763
18708	-0.585755464
18712	1.425153051
18733	1.894004879
18746	0.590500112
18750	-1.141703512
18754	-0.612483563
18762	-0.969515459
18770	-0.542094236
18771	-0.522985413
18772	1.433727882
18783	-0.674051387
18787	2.2954753
18788	0.872943264
18789	-0.85683579
18791	3.371999046
18792	1.895311077
18793	1.012494616
18797	-0.798059068
18798	-1.59654202
18799	0.704188806
18807	0.977868418
18826	1.489916159
18830	0.701782549
18846	-0.578752706
18949	-0.719796588
18971	-0.950178974
18975	-0.734045543
18983	-0.542094236
18984	-0.959681147
19012	1.797898575
19014	-1.313469861
19016	-1.412458955
19017	-1.383965039
19024	-0.828664156
19025	1.012786926
19039	-1.048839137
19041	0.993842697
19049	-1.517984056
19052	0.751548156
19073	1.391952691
19079	-1.164651024
19082	-0.562793228
19099	-1.18150452
19122	0.56520905
19125	-0.86402233
19126	-1.884855834
19134	-0.686024029
19141	1.877308456
19156	1.466393019
19164	-1.033947332
19200	1.209978251
19204	1.625850402
19206	-0.755962585
19210	-0.734214983
192119	-0.699844523
192120	0.630037059
192157	-0.593078164
192166	-1.026127827
192176	0.945874786
192187	0.872943264
19219	-0.659551817
192191	-0.842079778
192192	-0.597619864
192195	-0.804212935
19223	-0.808234552
192232	-1.021703736
19224	1.072252072
19227	1.306516714
192285	-0.751547601
19229	0.835468558
19245	0.587882552
19250	-0.892100854
19252	1.468101532
19260	-1.359717493
19261	1.794333429
19263	0.555202966
19264	1.429577041
19273	-1.266608089
19276	-1.882177552
192786	-1.011579519
19286	-1.277923402
19290	-0.698408806
19294	-0.685547026
192970	-0.753839413
192976	-1.678852373
19299	-1.119362345
19331	-0.845285768
19332	0.830507997
19336	0.923779229
19339	-2.268412586
19347	0.575847022
193736	-1.608925744
193742	-0.787746563
19414	0.835468558
19415	-0.675799049
194590	-1.45422148
194655	-0.599544508
195434	-0.627954972
195564	0.743863315
195733	0.745510344
19645	-0.656736802
19647	-0.566168371
19659	0.517561515
19663	-0.574515713
19672	0.876945194
19684	-1.072194801
19692	-1.27836606
19695	1.705341362
19696	-1.209518897
19697	0.508951109
19698	-0.834875985
19703	1.087386932
19716	3.736441264
19718	-0.964785307
19724	-0.871497451
19725	-1.022359358
19726	-1.764486657
19727	-1.033947332
19729	-0.552932215
19731	0.590100377
19735	-0.946484491
19737	0.557167396
19752	2.287980763
19763	-0.728697978
19769	0.517790656
19777	-0.89385756
19877	-1.149424549
19881	-1.398861352
19882	-1.127056736
19883	0.739676733
19885	-0.978958097
20017	-0.759324952
20019	-0.673199988
20021	-0.519374159
20163	0.644581436
20174	-0.828116302
20194	2.555202966
20201	3.012873525
20202	2.366322214
20210	1.856823598
20220	-0.640228554
20229	0.584348631
20239	-1.197446064
20249	1.814975665
20266	-0.764486657
20277	0.906890596
20278	1.155877227
20286	-1.053710587
20288	2.390791569
20295	-1.455679484
20305	1.733373992
20308	2.270702772
20309	1.469921141
20311	3.97448129
20324	-1.309920793
20334	-0.944192679
20345	1.194871359
20352	-0.641629909
20353	-0.957131735
20356	-1.285754482
20363	-0.707440926
20365	-0.943344783
20375	1.765187083
20383	-0.783572498
20387	1.349686724
20389	0.716358263
20390	-0.727107542
20393	-0.828664156
20399	-1.037789398
20404	-1.625862593
20405	0.535035239
20409	0.672644613
20410	-1.096359939
20411	1.204960176
20439	-0.64427463
20441	-0.542094236
20442	0.840521786
20446	-1.174362451
20448	0.872943264
20454	-1.875517969
20463	-0.54258155
20467	-0.624978669
20469	0.793216071
20475	-0.732777797
20481	0.645652043
20491	1.573382982
20496	-2.250439152
20510	0.655712547
20514	-1.684538501
20529	-0.793319339
20531	1.105841952
20534	-0.849522761
20541	-0.767160791
20544	-0.684538501
20556	0.628287387
20568	0.835853945
20585	-0.983321259
20588	-0.547632419
20592	-1.071561624
20598	-0.798175881
20652	2.279367633
20655	-0.873696768
20658	-0.795160472
20660	-1.424442647
20661	-0.518711308
20662	-0.591003836
20667	-1.146422061
20674	-0.941501083
20678	-1.712019237
20680	-0.896443808
20682	-1.657979397
20684	-1.142653591
20687	-0.783102335
20688	-1.049054224
20692	0.594642101
20698	0.691336457
207165	-0.501452251
207181	-0.948719495
207259	-0.980835995
207278	-0.895982072
20731	-0.817372237
20733	-1.075752202
207352	-0.712019237
20737	-0.794481397
20744	-0.634016725
207474	-2.296981738
207495	-2.966592064
20750	4.053756581
20751	-0.748545113
20753	2.369201539
20758	5.030570906
207592	-1.169492003
20760	2.525323526
20762	3.332374882
20766	2.173116806
20768	-0.563155851
207686	-0.80717647
207728	-1.109354735
20776	-1.52915518
20787	-0.550603093
207920	-0.529754928
207958	-0.884855834
208104	-0.704199733
208146	-0.510385376
208194	-1.068163047
208198	-0.563627397
20822	-0.553115642
208228	-0.742392886
208292	-0.641629909
20832	-0.510730065
20844	-0.683450085
208449	-0.985037731
20850	-0.602394746
20856	-2.074589316
208613	-1.054906951
208638	-0.995812203
208647	-0.874869713
20866	-0.669583971
20869	0.887018449
208718	-0.794481397
20887	-1.116409492
208943	-0.842805845
208982	-1.093889872
209027	-1.380813329
209039	-0.930199407
209200	0.664701331
209224	-1.20300559
209232	3.615907598
209294	1.593789192
209354	-0.90078088
209361	-0.657571453
209456	-0.525922945
209488	-0.790021749
209558	1.504578163
209584	-1.171450856
209601	-2.10433666
20963	1.375443604
209683	-1.489626816
20970	1.609908858
209760	-0.849522761
209815	-0.833325533
210004	-1.322072719
210029	1.070720386
210035	-0.953027337
210105	-1.319701814
210106	-0.542094236
210148	-0.662550561
210172	-1.068163047
210376	-0.528573096
210762	-3.214519578
210808	-0.95994675
210973	-0.529815906
210992	1.388781404
211151	-0.5816226
211488	-0.506700329
211499	-0.646430895
211548	-0.695531114
211666	-1.548043502
211673	-0.774303515
211798	-0.849522761
211922	-0.528797413
211948	-1.823050549
211986	-0.76751435
212032	2.074577125
212123	-0.517003255
212127	-0.89910479
212153	-1.22169361
212168	1.305610657
212190	-1.834503244
212442	-1.047203429
212508	-1.011579519
212514	-1.808234552
212880	-0.720239744
212974	-1.484608741
212980	-0.813071143
213006	-1.712019237
213019	0.888274917
213054	-0.537340706
213081	-1.753839413
213109	-0.63258477
213121	1.031489203
213171	2.700890079
213326	-0.712019237
213350	-1.052724539
21339	-1.220166141
213391	1.170623812
213393	-0.736266783
213464	-0.618909833
213522	0.964441618
21353	0.514048842
21354	-1.004199989
213573	-1.641284725
213575	-1.751547601
213603	-1.605104033
213649	-0.61440844
213696	0.910032582
21372	-0.590028713
213783	0.591372906
21380	-1.023775527
21391	1.552683989
213948	0.728553354
213988	-0.876649939
21401	-1.087987172
21406	-0.81612764
214063	-0.834009761
214112	1.620177193
21412	-1.161822154
21413	-0.731827718
214133	-0.618909833
21416	-0.651136995
21422	-0.828832902
21427	-0.697372461
21429	-0.586488355
214321	-1.837550119
214359	-1.366752016
21452	-1.157962778
214523	0.560353033
214531	0.720018615
214552	-0.592720309
214572	-0.948086595
214579	-0.888896999
214593	0.828549144
214597	0.776687304
214627	-0.731918794
214669	-0.881944238
214742	-0.805128641
214764	-1.218979226
214812	-0.875517969
214855	-1.802217046
214897	-0.513239373
214899	-0.723514876
214944	-1.205666571
215051	-0.916839029
215160	-0.693640708
215194	-0.531446991
215201	-1.296981738
215280	0.54577852
215335	0.573382982
215351	-0.900091585
215418	0.558942085
215436	-0.900091585
215474	-1.308663543
215512	0.562603143
215707	-1.257453374
215772	-2.975053643
215789	-0.535696464
215814	-0.911328045
215821	-0.615157698
215951	-1.267234394
216119	-0.542094236
216136	-0.551128047
216151	-0.697663944
216154	-1.074589316
216157	-0.629308186
216161	0.617104359
216190	-1.188728847
216197	0.690365882
216198	0.668032904
216274	-0.926144042
216363	-1.16796468
216395	-0.555900035
216445	1.428461987
216505	-1.359138214
216516	-1.600987925
216527	-0.664713522
216543	-0.574515713
216549	-1.013188772
216565	-0.855383412
216643	-1.409223002
216760	-0.673545089
216792	-0.757822927
216821	-0.504214352
216825	-0.50556836
216829	-0.961046785
216831	-1.445944377
216848	-1.100289827
216860	-1.499025514
216869	0.599924769
21687	-1.658247981
216873	-0.859772857
216892	1.525095595
216987	-0.612483563
217011	-0.620871349
217026	-1.037789398
217038	-1.016873819
217039	-0.682515243
217057	-0.57816349
217069	0.881960137
217138	-1.495363185
217140	-0.677253819
217149	-0.73112806
217154	1.740107581
217166	-0.747413144
217201	-0.630823154
217203	0.663020194
217265	-1.398861352
217303	1.958916487
217310	-1.752376975
217331	-0.719881355
217335	-1.2328514
217342	-0.975053643
217351	-1.256339753
217353	-1.659551817
217370	0.500284367
217410	-1.26456026
21743	-1.479496135
217473	-1.191762426
21749	-0.552820642
217558	-1.009000975
21762	0.562774882
217664	-0.561194335
217692	-0.521688025
21770	-0.835593922
217707	-0.680992341
217732	-0.566968904
217734	-1.185950425
217779	-0.565177849
217835	0.782745455
217837	-0.740401038
21785	-2.108778365
21787	-0.610735901
217893	-0.503620088
21804	0.601397358
21807	-0.632618668
21808	0.592835344
21810	1.824787226
218138	-0.735029215
21815	-0.673338769
21816	1.337075312
21818	5.179632406
21821	-1.428226271
21827	1.832301279
21834	-1.020141532
218341	-0.570663388
21843	-0.566968904
218454	3.000698811
21848	-1.309920793
21849	-0.748047546
218518	-0.607049677
218543	-0.618909833
21858	0.955371519
21859	0.624506234
218613	-0.53693253
21869	-1.317273142
218693	-0.944465323
218739	-1.659551817
218793	-0.773419782
21885	-0.607682577
218850	-0.731648044
21886	-1.570000232
218865	-0.685547026
21887	-0.846036585
218885	-0.571156701
218914	-0.525922945
21898	-0.894883294
218989	-0.726816239
21912	0.522885796
219132	-1.256339753
219140	-0.860210717
219144	1.86366545
219150	-0.810199631
219151	-2.161326638
21922	-1.643847734
21923	2.358370091
219249	-0.688172495
21926	0.906890596
21928	1.085969842
21934	-0.618909833
21938	0.954936636
21981	-0.843930913
22017	-0.59654202
22025	-0.930659524
22026	-1.05994254
22030	-1.127056736
22035	-0.845285768
22041	0.77106365
22042	0.696065502
22051	-0.643124156
22057	-0.853438992
22083	-1.47498004
22092	-2.805128641
22099	-0.552541023
22117	-0.59048572
22129	-0.516762946
22142	-0.531446991
22151	0.711479841
22158	-0.523946889
22166	0.800086038
22177	2.366239777
22215	-0.644115173
22217	-0.825676019
22222	-0.788640519
22228	-0.502226852
22232	-0.509390071
22234	-1.098077669
22249	-0.566341782
22256	-0.548520505
22260	-0.637921179
22264	3.211129943
22271	0.908317594
22275	-0.530078859
22284	-0.712019237
22290	-0.569574972
22294	-1.171450856
22318	-1.05617325
223227	-0.812948146
22325	-0.634016725
223255	0.611380245
223267	-1.068163047
22335	-0.527594666
22344	-0.605710335
223499	-0.781728209
22350	-0.567325975
22351	-0.966024677
22352	2.054463404
22354	-0.993790205
22359	-0.792189586
22361	2.392628047
223626	-0.885083946
223642	-0.523357673
223646	-0.561152571
223648	-1.519374159
223649	-0.78003766
223665	-1.009405148
223666	-0.712019237
223669	-0.768602765
22367	-0.69211968
22368	0.738642172
223690	-0.530689472
22371	0.733966851
223722	-0.855754714
223739	1.472672475
223752	-0.811554911
22376	0.609908858
22377	-0.712019237
223770	-0.740588389
223774	-0.579568941
223775	-1.70735786
223776	-1.116860969
22379	0.592835344
22390	-0.572088976
223922	-0.57736971
22393	1.261985554
223989	-1.108320174
224008	-1.110568614
224020	-0.901053061
224022	-1.192645078
224090	-0.854038242
224093	-0.712019237
224116	-1.167698721
224143	-1.318355389
22417	-0.621633001
22419	-1.712019237
22433	-0.867121569
22436	1.115644667
224454	2.580762512
224481	-1.177682809
224630	-0.694097329
224656	-1.113381799
224674	-0.823236716
224794	-1.32155976
224805	-0.975053643
224807	-0.879746683
224814	-1.322976946
224833	0.849628097
224836	-0.888896999
225010	-1.296981738
225115	-0.542094236
225164	-0.866993897
225182	-1.138283992
225280	-0.537989837
225283	-0.838776379
225326	-2.3367972
225348	-0.591725003
225363	-0.734919639
225372	-0.926758086
225467	-0.680541006
225518	-1.148118352
225845	-0.610897313
225884	-0.877442846
225888	-0.507199445
22590	-0.595295631
225908	-1.029209413
225913	-0.854038242
22594	-0.550268167
22596	-0.98765368
225994	-0.59654202
225998	-1.712019237
22601	-0.616862004
226026	-0.95994675
226075	-1.134252238
226098	-2.50556836
226101	-0.709125164
22612	-0.641629909
226122	0.768170942
226154	-0.932618377
226169	-0.886048637
226250	0.569266873
22626	-1.222213969
22628	0.593250389
22640	-1.143735477
226409	1.562774882
226412	-0.802217046
226418	0.636948111
226470	-0.631848888
226499	-0.551554565
226527	-1.615803922
226541	-0.73547821
226548	-0.555900035
226551	-0.860882623
22658	-0.875517969
226646	-0.931800445
226654	-1.42251262
226778	0.697371699
226823	-0.536169402
226830	-0.745186101
22689	-1.026127827
22694	-0.904664315
22697	-1.116860969
226970	0.923569337
226976	-0.936725524
227059	-0.515622024
227095	-0.503911042
227154	-0.849522761
227210	-0.750493385
227288	1.956359272
227333	-0.692910414
227334	-1.455679484
227399	-0.568428383
227446	0.559654087
227522	-1.605104033
227541	-0.938295093
22758	-0.659551817
22761	-1.127056736
227612	-0.563155851
227615	-0.519374159
227618	-0.606309796
227622	-0.935915249
22764	-1.033947332
227644	-0.688935624
227648	-0.904664315
227674	-0.86402233
227743	-0.599544508
227746	-0.744440715
227800	-0.613987154
227801	-0.736266783
227960	-1.712019237
228012	-0.817372237
228071	-0.605104033
228094	-1.761772272
228355	-0.548194435
228357	-1.116860969
228368	-0.58501396
228410	-0.503911042
228543	1.0805386830000001
228545	0.591172295
228576	1.13597767
228607	-0.797749111
228608	1.001008302
228662	-0.600373881
228714	-1.179145247
228730	-1.277616413
228859	-0.696077693
228866	-0.806656111
228869	-0.650618692
228889	-0.616441577
228911	-1.037114611
228993	-1.23397194
229011	-0.868138439
229211	-0.607682577
229317	-0.609921049
229474	-0.533681996
229487	-1.328690597
229593	-0.89723411
229595	1.904652123
229658	-0.839131155
229681	-1.975053643
229776	-2.296981738
229782	-0.827496454
229900	0.898034245
229906	-0.931800445
229927	2.834173694
229933	1.450600964
229937	-0.939429733
230161	-0.672490873
230249	-0.610481211
230576	0.672644613
230584	-0.784775579
230596	-0.564462049
230603	-1.055672103
230612	1.479999535
230648	-0.573605208
230649	-0.51521853
230654	-0.669583971
230673	-0.594022028
230696	-0.500515132
230700	-0.590712941
230738	1.019784652
230752	0.524420959
230761	-0.681430917
230767	-0.730634915
230770	-0.896443808
230793	-0.510385376
230801	-1.188457281
230806	0.586449885
230809	-0.914512101
230822	-1.067678189
230824	1.127516091
230848	-0.620871349
230857	0.665251892
230872	-0.925422875
230895	-1.15781899
230903	-0.749493942
230971	-0.615803922
230991	-0.597619864
231002	0.558628353
231050	-1.07110033
231051	-0.530906555
231070	0.508625522
231093	-1.248072137
231207	1.116500295
231293	0.691702949
231327	-0.994418968
231386	-0.646217179
231452	-0.69675248
231464	-1.237110282
231580	0.573382982
231655	0.701283211
231713	-0.856409146
231717	-1.201824505
231803	-0.884855834
231832	-0.785268219
231834	0.816359735
231841	-0.827496454
231863	-0.823050549
231866	-0.641629909
231874	-0.546433171
231915	-0.57736971
231946	-1.127056736
231999	-0.502565871
232016	-2.033947332
232087	-0.512971905
232174	1.222092827
232196	-1.22659241
232223	-0.653125548
232232	-1.949710795
232236	-0.5062097
232334	-0.546959991
232339	-1.283175938
232430	-0.600126357
232441	-0.883785585
232566	-0.527594666
232670	-0.964785307
232748	-0.556741012
232784	-0.799482078
232798	-1.141962943
232807	0.55691577
232811	-0.630719135
232879	-0.563155851
232906	-0.881944238
232933	-0.677530861
232943	-0.930442756
232944	-0.519374159
232976	-0.579124967
232983	-2.471794714
232987	-1.574515713
232989	-0.824733199
233038	1.933537788
233065	-0.548733433
233189	-1.040641984
233204	-0.549399036
233210	-0.733235723
233280	-0.643306487
233315	-0.558067872
233405	-1.136517066
233490	-0.718682967
233529	-1.474075812
233545	-1.209518897
233552	-1.18150452
233724	-0.594662286
233733	0.992378495
233765	-0.510892682
233781	1.727092397
233812	-1.07328548
233824	-0.516468428
233833	-1.048201316
233863	-0.748545113
233876	-1.458262645
233887	-1.522985413
233890	-1.050435455
233895	-0.755087959
233900	-0.586488355
233902	-1.033947332
233905	-0.86402233
234023	-0.548733433
234214	-1.712019237
234371	-0.580107562
234378	-0.609657519
234384	-0.523815502
234549	-0.678071905
234564	-2.770912926
234577	-0.501122455
234686	-0.672490873
234699	-0.599809733
234730	-0.506904807
234779	-0.910564916
234814	-1.085236561
234839	-0.653125548
234857	-0.63673111
235028	-0.738014446
235043	-0.509463231
235047	-0.933233467
235050	-0.988859442
235130	-0.672490873
235169	-0.510385376
235283	0.668123472
235315	-0.655435709
235380	1.518278382
235406	-0.752661222
235442	0.974822878
235459	-1.542094236
235461	0.927212926
235469	-1.033947332
235497	0.688518693
235505	0.931836953
235542	-0.53918264
235610	-0.525606113
235611	-0.811554911
235682	-0.644905041
235956	-1.364095934
236511	-1.033947332
236643	-1.852196895
236794	-0.608396606
236899	-1.631848888
237107	-0.616862004
237222	-1.712019237
237400	0.596733469
237504	-1.808234552
237781	-0.682271894
237928	1.265260686
237940	-1.591725003
237943	-0.571156701
23795	-1.397296912
23796	-0.570000232
23802	-0.566932542
238024	-0.887590802
238247	-0.669206153
238257	-0.754553281
23830	-0.775584366
238328	0.806447852
23833	1.140423575
23844	3.507149283
238447	-0.919156117
238505	-0.649283482
23853	0.604240108
23871	1.060570267
23874	-0.54711231
23876	1.035214693
23877	-1.636070384
238871	-1.174991213
23908	0.652255149
239099	-0.743728097
23921	1.425484287
239217	0.600719686
239273	-0.517003255
23936	-1.144650796
23939	-0.569061283
239393	0.824033663
23945	0.540367925
239570	-0.640936139
23962	0.697189183
239691	-1.569507593
239719	-0.936725524
239739	1.30683979
239796	-1.100089689
23985	2.129283017
[truncated: 1,989 more rows]
