# Supplementary material for: TMPRSS11B promotes an acidified microenvironment and immune suppression in squamous lung cancer
Source: EMBO Rep. 2025 Nov 10;26(24):6346–79. doi: 10.1038/s44319-025-00631-1 (PMC12714794; doi:10.1038/s44319-025-00631-1)
Supplement: Supplementary file 18 — Figure EV6 Source Data [file 44319_2025_631_MOESM18_ESM.zip]

Archive with 365 entries (360 files):
- Figure EV6/
- Figure EV6/EV6A-B/
- Figure EV6/EV6C-D/
- Figure EV6/EV6A-B/Marker genes used for immune cell deconvolution.csv
- __MACOSX/Figure EV6/EV6A-B/._Marker genes used for immune cell deconvolution.csv
- Figure EV6/EV6A-B/Read Me.rtf
- __MACOSX/Figure EV6/EV6A-B/._Read Me.rtf
- Figure EV6/EV6C-D/GSEA_Broad Institute_M8_T11b high vs low LUSC/
- __MACOSX/Figure EV6/EV6C-D/._GSEA_Broad Institute_M8_T11b high vs low LUSC
- Figure EV6/EV6C-D/Read Me.rtf
- __MACOSX/Figure EV6/EV6C-D/._Read Me.rtf
- Figure EV6/EV6C-D/GSEA_Broad Institute_M8_T11b high vs low LUSC/DESCARTES_ORGANOGENESIS_EPENDYMAL_CELL.html
- __MACOSX/Figure EV6/EV6C-D/GSEA_Broad Institute_M8_T11b high vs low LUSC/._DESCARTES_ORGANOGENESIS_EPENDYMAL_CELL.html
- Figure EV6/EV6C-D/GSEA_Broad Institute_M8_T11b high vs low LUSC/DESCARTES_ORGANOGENESIS_EPENDYMAL_CELL.tsv
- __MACOSX/Figure EV6/EV6C-D/GSEA_Broad Institute_M8_T11b high vs low LUSC/._DESCARTES_ORGANOGENESIS_EPENDYMAL_CELL.tsv
- Figure EV6/EV6C-D/GSEA_Broad Institute_M8_T11b high vs low LUSC/DESCARTES_ORGANOGENESIS_EPITHELIAL_CELLS.html
- __MACOSX/Figure EV6/EV6C-D/GSEA_Broad Institute_M8_T11b high vs low LUSC/._DESCARTES_ORGANOGENESIS_EPITHELIAL_CELLS.html
- Figure EV6/EV6C-D/GSEA_Broad Institute_M8_T11b high vs low LUSC/DESCARTES_ORGANOGENESIS_EPITHELIAL_CELLS.tsv
- __MACOSX/Figure EV6/EV6C-D/GSEA_Broad Institute_M8_T11b high vs low LUSC/._DESCARTES_ORGANOGENESIS_EPITHELIAL_CELLS.tsv
- Figure EV6/EV6C-D/GSEA_Broad Institute_M8_T11b high vs low LUSC/DESCARTES_ORGANOGENESIS_HEPATOCYTES.html
- __MACOSX/Figure EV6/EV6C-D/GSEA_Broad Institute_M8_T11b high vs low LUSC/._DESCARTES_ORGANOGENESIS_HEPATOCYTES.html
- Figure EV6/EV6C-D/GSEA_Broad Institute_M8_T11b high vs low LUSC/DESCARTES_ORGANOGENESIS_HEPATOCYTES.tsv
- __MACOSX/Figure EV6/EV6C-D/GSEA_Broad Institute_M8_T11b high vs low LUSC/._DESCARTES_ORGANOGENESIS_HEPATOCYTES.tsv
- Figure EV6/EV6C-D/GSEA_Broad Institute_M8_T11b high vs low LUSC/DESCARTES_ORGANOGENESIS_MYOCYTES.html
- __MACOSX/Figure EV6/EV6C-D/GSEA_Broad Institute_M8_T11b high vs low LUSC/._DESCARTES_ORGANOGENESIS_MYOCYTES.html
- Figure EV6/EV6C-D/GSEA_Broad Institute_M8_T11b high vs low LUSC/DESCARTES_ORGANOGENESIS_MYOCYTES.tsv
- __MACOSX/Figure EV6/EV6C-D/GSEA_Broad Institute_M8_T11b high vs low LUSC/._DESCARTES_ORGANOGENESIS_MYOCYTES.tsv
- Figure EV6/EV6C-D/GSEA_Broad Institute_M8_T11b high vs low LUSC/DESCARTES_ORGANOGENESIS_PRIMITIVE_ERYTHROID_LINEAGE.html
- __MACOSX/Figure EV6/EV6C-D/GSEA_Broad Institute_M8_T11b high vs low LUSC/._DESCARTES_ORGANOGENESIS_PRIMITIVE_ERYTHROID_LINEAGE.html
- Figure EV6/EV6C-D/GSEA_Broad Institute_M8_T11b high vs low LUSC/DESCARTES_ORGANOGENESIS_PRIMITIVE_ERYTHROID_LINEAGE.tsv
- __MACOSX/Figure EV6/EV6C-D/GSEA_Broad Institute_M8_T11b high vs low LUSC/._DESCARTES_ORGANOGENESIS_PRIMITIVE_ERYTHROID_LINEAGE.tsv
- Figure EV6/EV6C-D/GSEA_Broad Institute_M8_T11b high vs low LUSC/DESCARTES_ORGANOGENESIS_SCHWANN_CELL_PRECURSOR.html
- __MACOSX/Figure EV6/EV6C-D/GSEA_Broad Institute_M8_T11b high vs low LUSC/._DESCARTES_ORGANOGENESIS_SCHWANN_CELL_PRECURSOR.html
- Figure EV6/EV6C-D/GSEA_Broad Institute_M8_T11b high vs low LUSC/DESCARTES_ORGANOGENESIS_SCHWANN_CELL_PRECURSOR.tsv
- __MACOSX/Figure EV6/EV6C-D/GSEA_Broad Institute_M8_T11b high vs low LUSC/._DESCARTES_ORGANOGENESIS_SCHWANN_CELL_PRECURSOR.tsv
- Figure EV6/EV6C-D/GSEA_Broad Institute_M8_T11b high vs low LUSC/DESCARTES_ORGANOGENESIS_SENSORY_NEURONS.html
- __MACOSX/Figure EV6/EV6C-D/GSEA_Broad Institute_M8_T11b high vs low LUSC/._DESCARTES_ORGANOGENESIS_SENSORY_NEURONS.html
- Figure EV6/EV6C-D/GSEA_Broad Institute_M8_T11b high vs low LUSC/DESCARTES_ORGANOGENESIS_SENSORY_NEURONS.tsv
- __MACOSX/Figure EV6/EV6C-D/GSEA_Broad Institute_M8_T11b high vs low LUSC/._DESCARTES_ORGANOGENESIS_SENSORY_NEURONS.tsv
- Figure EV6/EV6C-D/GSEA_Broad Institute_M8_T11b high vs low LUSC/DESCARTES_ORGANOGENESIS_STROMAL_CELLS.html
- __MACOSX/Figure EV6/EV6C-D/GSEA_Broad Institute_M8_T11b high vs low LUSC/._DESCARTES_ORGANOGENESIS_STROMAL_CELLS.html
- Figure EV6/EV6C-D/GSEA_Broad Institute_M8_T11b high vs low LUSC/DESCARTES_ORGANOGENESIS_STROMAL_CELLS.tsv
- __MACOSX/Figure EV6/EV6C-D/GSEA_Broad Institute_M8_T11b high vs low LUSC/._DESCARTES_ORGANOGENESIS_STROMAL_CELLS.tsv
- Figure EV6/EV6C-D/GSEA_Broad Institute_M8_T11b high vs low LUSC/DESCARTES_ORGANOGENESIS_WHITE_BLOOD_CELLS.html
- __MACOSX/Figure EV6/EV6C-D/GSEA_Broad Institute_M8_T11b high vs low LUSC/._DESCARTES_ORGANOGENESIS_WHITE_BLOOD_CELLS.html
- Figure EV6/EV6C-D/GSEA_Broad Institute_M8_T11b high vs low LUSC/DESCARTES_ORGANOGENESIS_WHITE_BLOOD_CELLS.tsv
- __MACOSX/Figure EV6/EV6C-D/GSEA_Broad Institute_M8_T11b high vs low LUSC/._DESCARTES_ORGANOGENESIS_WHITE_BLOOD_CELLS.tsv
- Figure EV6/EV6C-D/GSEA_Broad Institute_M8_T11b high vs low LUSC/edb/
- __MACOSX/Figure EV6/EV6C-D/GSEA_Broad Institute_M8_T11b high vs low LUSC/._edb
- Figure EV6/EV6C-D/GSEA_Broad Institute_M8_T11b high vs low LUSC/enplot_DESCARTES_ORGANOGENESIS_EPENDYMAL_CELL_833.png
- __MACOSX/Figure EV6/EV6C-D/GSEA_Broad Institute_M8_T11b high vs low LUSC/._enplot_DESCARTES_ORGANOGENESIS_EPENDYMAL_CELL_833.png
- Figure EV6/EV6C-D/GSEA_Broad Institute_M8_T11b high vs low LUSC/enplot_DESCARTES_ORGANOGENESIS_EPITHELIAL_CELLS_851.png
- __MACOSX/Figure EV6/EV6C-D/GSEA_Broad Institute_M8_T11b high vs low LUSC/._enplot_DESCARTES_ORGANOGENESIS_EPITHELIAL_CELLS_851.png
- Figure EV6/EV6C-D/GSEA_Broad Institute_M8_T11b high vs low LUSC/enplot_DESCARTES_ORGANOGENESIS_HEPATOCYTES_839.png
- __MACOSX/Figure EV6/EV6C-D/GSEA_Broad Institute_M8_T11b high vs low LUSC/._enplot_DESCARTES_ORGANOGENESIS_HEPATOCYTES_839.png
- Figure EV6/EV6C-D/GSEA_Broad Institute_M8_T11b high vs low LUSC/enplot_DESCARTES_ORGANOGENESIS_MYOCYTES_845.png
- __MACOSX/Figure EV6/EV6C-D/GSEA_Broad Institute_M8_T11b high vs low LUSC/._enplot_DESCARTES_ORGANOGENESIS_MYOCYTES_845.png
- Figure EV6/EV6C-D/GSEA_Broad Institute_M8_T11b high vs low LUSC/enplot_DESCARTES_ORGANOGENESIS_PRIMITIVE_ERYTHROID_LINEAGE_867.png
- __MACOSX/Figure EV6/EV6C-D/GSEA_Broad Institute_M8_T11b high vs low LUSC/._enplot_DESCARTES_ORGANOGENESIS_PRIMITIVE_ERYTHROID_LINEAGE_867.png
- Figure EV6/EV6C-D/GSEA_Broad Institute_M8_T11b high vs low LUSC/enplot_DESCARTES_ORGANOGENESIS_SCHWANN_CELL_PRECURSOR_863.png
- __MACOSX/Figure EV6/EV6C-D/GSEA_Broad Institute_M8_T11b high vs low LUSC/._enplot_DESCARTES_ORGANOGENESIS_SCHWANN_CELL_PRECURSOR_863.png
- Figure EV6/EV6C-D/GSEA_Broad Institute_M8_T11b high vs low LUSC/enplot_DESCARTES_ORGANOGENESIS_SENSORY_NEURONS_835.png
- __MACOSX/Figure EV6/EV6C-D/GSEA_Broad Institute_M8_T11b high vs low LUSC/._enplot_DESCARTES_ORGANOGENESIS_SENSORY_NEURONS_835.png
- Figure EV6/EV6C-D/GSEA_Broad Institute_M8_T11b high vs low LUSC/enplot_DESCARTES_ORGANOGENESIS_STROMAL_CELLS_855.png
- __MACOSX/Figure EV6/EV6C-D/GSEA_Broad Institute_M8_T11b high vs low LUSC/._enplot_DESCARTES_ORGANOGENESIS_STROMAL_CELLS_855.png
- Figure EV6/EV6C-D/GSEA_Broad Institute_M8_T11b high vs low LUSC/enplot_DESCARTES_ORGANOGENESIS_WHITE_BLOOD_CELLS_797.png
- __MACOSX/Figure EV6/EV6C-D/GSEA_Broad Institute_M8_T11b high vs low LUSC/._enplot_DESCARTES_ORGANOGENESIS_WHITE_BLOOD_CELLS_797.png
- Figure EV6/EV6C-D/GSEA_Broad Institute_M8_T11b high vs low LUSC/enplot_TABULA_MURIS_SENIS_AORTA_PROFESSIONAL_ANTIGEN_PRESENTING_CELL_AGEING_817.png
- __MACOSX/Figure EV6/EV6C-D/GSEA_Broad Institute_M8_T11b high vs low LUSC/._enplot_TABULA_MURIS_SENIS_AORTA_PROFESSIONAL_ANTIGEN_PRESENTING_CELL_AGEING_817.png
- Figure EV6/EV6C-D/GSEA_Broad Institute_M8_T11b high vs low LUSC/enplot_TABULA_MURIS_SENIS_BRAIN_MYELOID_MICROGLIAL_CELL_AGEING_811.png
- __MACOSX/Figure EV6/EV6C-D/GSEA_Broad Institute_M8_T11b high vs low LUSC/._enplot_TABULA_MURIS_SENIS_BRAIN_MYELOID_MICROGLIAL_CELL_AGEING_811.png
- Figure EV6/EV6C-D/GSEA_Broad Institute_M8_T11b high vs low LUSC/enplot_TABULA_MURIS_SENIS_BRAIN_NON_MYELOID_NEURON_AGEING_857.png
- __MACOSX/Figure EV6/EV6C-D/GSEA_Broad Institute_M8_T11b high vs low LUSC/._enplot_TABULA_MURIS_SENIS_BRAIN_NON_MYELOID_NEURON_AGEING_857.png
- Figure EV6/EV6C-D/GSEA_Broad Institute_M8_T11b high vs low LUSC/enplot_TABULA_MURIS_SENIS_GONADAL_ADIPOSE_TISSUE_MYELOID_CELL_AGEING_821.png
- __MACOSX/Figure EV6/EV6C-D/GSEA_Broad Institute_M8_T11b high vs low LUSC/._enplot_TABULA_MURIS_SENIS_GONADAL_ADIPOSE_TISSUE_MYELOID_CELL_AGEING_821.png
- Figure EV6/EV6C-D/GSEA_Broad Institute_M8_T11b high vs low LUSC/enplot_TABULA_MURIS_SENIS_HEART_AND_AORTA_LEUKOCYTE_AGEING_805.png
- __MACOSX/Figure EV6/EV6C-D/GSEA_Broad Institute_M8_T11b high vs low LUSC/._enplot_TABULA_MURIS_SENIS_HEART_AND_AORTA_LEUKOCYTE_AGEING_805.png
- Figure EV6/EV6C-D/GSEA_Broad Institute_M8_T11b high vs low LUSC/enplot_TABULA_MURIS_SENIS_HEART_VENTRICULAR_MYOCYTE_AGEING_843.png
- __MACOSX/Figure EV6/EV6C-D/GSEA_Broad Institute_M8_T11b high vs low LUSC/._enplot_TABULA_MURIS_SENIS_HEART_VENTRICULAR_MYOCYTE_AGEING_843.png
- Figure EV6/EV6C-D/GSEA_Broad Institute_M8_T11b high vs low LUSC/enplot_TABULA_MURIS_SENIS_KIDNEY_EPITHELIAL_CELL_OF_PROXIMAL_TUBULE_AGEING_869.png
- __MACOSX/Figure EV6/EV6C-D/GSEA_Broad Institute_M8_T11b high vs low LUSC/._enplot_TABULA_MURIS_SENIS_KIDNEY_EPITHELIAL_CELL_OF_PROXIMAL_TUBULE_AGEING_869.png
- Figure EV6/EV6C-D/GSEA_Broad Institute_M8_T11b high vs low LUSC/enplot_TABULA_MURIS_SENIS_KIDNEY_MACROPHAGE_AGEING_809.png
- __MACOSX/Figure EV6/EV6C-D/GSEA_Broad Institute_M8_T11b high vs low LUSC/._enplot_TABULA_MURIS_SENIS_KIDNEY_MACROPHAGE_AGEING_809.png
- Figure EV6/EV6C-D/GSEA_Broad Institute_M8_T11b high vs low LUSC/enplot_TABULA_MURIS_SENIS_LARGE_INTESTINE_INTESTINAL_CRYPT_STEM_CELL_AGEING_865.png
- __MACOSX/Figure EV6/EV6C-D/GSEA_Broad Institute_M8_T11b high vs low LUSC/._enplot_TABULA_MURIS_SENIS_LARGE_INTESTINE_INTESTINAL_CRYPT_STEM_CELL_AGEING_865.png
- Figure EV6/EV6C-D/GSEA_Broad Institute_M8_T11b high vs low LUSC/enplot_TABULA_MURIS_SENIS_LARGE_INTESTINE_SECRETORY_CELL_AGEING_859.png
- __MACOSX/Figure EV6/EV6C-D/GSEA_Broad Institute_M8_T11b high vs low LUSC/._enplot_TABULA_MURIS_SENIS_LARGE_INTESTINE_SECRETORY_CELL_AGEING_859.png
- Figure EV6/EV6C-D/GSEA_Broad Institute_M8_T11b high vs low LUSC/enplot_TABULA_MURIS_SENIS_LIVER_HEPATOCYTE_AGEING_847.png
- __MACOSX/Figure EV6/EV6C-D/GSEA_Broad Institute_M8_T11b high vs low LUSC/._enplot_TABULA_MURIS_SENIS_LIVER_HEPATOCYTE_AGEING_847.png
- Figure EV6/EV6C-D/GSEA_Broad Institute_M8_T11b high vs low LUSC/enplot_TABULA_MURIS_SENIS_LUNG_ALVEOLAR_MACROPHAGE_AGEING_803.png
- __MACOSX/Figure EV6/EV6C-D/GSEA_Broad Institute_M8_T11b high vs low LUSC/._enplot_TABULA_MURIS_SENIS_LUNG_ALVEOLAR_MACROPHAGE_AGEING_803.png
- Figure EV6/EV6C-D/GSEA_Broad Institute_M8_T11b high vs low LUSC/enplot_TABULA_MURIS_SENIS_LUNG_INTERMEDIATE_MONOCYTE_AGEING_825.png
- __MACOSX/Figure EV6/EV6C-D/GSEA_Broad Institute_M8_T11b high vs low LUSC/._enplot_TABULA_MURIS_SENIS_LUNG_INTERMEDIATE_MONOCYTE_AGEING_825.png
- Figure EV6/EV6C-D/GSEA_Broad Institute_M8_T11b high vs low LUSC/enplot_TABULA_MURIS_SENIS_MAMMARY_GLAND_T_CELL_AGEING_823.png
- __MACOSX/Figure EV6/EV6C-D/GSEA_Broad Institute_M8_T11b high vs low LUSC/._enplot_TABULA_MURIS_SENIS_MAMMARY_GLAND_T_CELL_AGEING_823.png
- Figure EV6/EV6C-D/GSEA_Broad Institute_M8_T11b high vs low LUSC/enplot_TABULA_MURIS_SENIS_MARROW_GRANULOCYTE_AGEING_819.png
- __MACOSX/Figure EV6/EV6C-D/GSEA_Broad Institute_M8_T11b high vs low LUSC/._enplot_TABULA_MURIS_SENIS_MARROW_GRANULOCYTE_AGEING_819.png
- Figure EV6/EV6C-D/GSEA_Broad Institute_M8_T11b high vs low LUSC/enplot_TABULA_MURIS_SENIS_MARROW_GRANULOCYTOPOIETIC_CELL_AGEING_815.png
- __MACOSX/Figure EV6/EV6C-D/GSEA_Broad Institute_M8_T11b high vs low LUSC/._enplot_TABULA_MURIS_SENIS_MARROW_GRANULOCYTOPOIETIC_CELL_AGEING_815.png
- Figure EV6/EV6C-D/GSEA_Broad Institute_M8_T11b high vs low LUSC/enplot_TABULA_MURIS_SENIS_MARROW_HEMATOPOIETIC_PRECURSOR_CELL_AGEING_813.png
- __MACOSX/Figure EV6/EV6C-D/GSEA_Broad Institute_M8_T11b high vs low LUSC/._enplot_TABULA_MURIS_SENIS_MARROW_HEMATOPOIETIC_PRECURSOR_CELL_AGEING_813.png
- Figure EV6/EV6C-D/GSEA_Broad Institute_M8_T11b high vs low LUSC/enplot_TABULA_MURIS_SENIS_PANCREAS_PANCREATIC_BETA_CELL_AGEING_861.png
- __MACOSX/Figure EV6/EV6C-D/GSEA_Broad Institute_M8_T11b high vs low LUSC/._enplot_TABULA_MURIS_SENIS_PANCREAS_PANCREATIC_BETA_CELL_AGEING_861.png
- Figure EV6/EV6C-D/GSEA_Broad Institute_M8_T11b high vs low LUSC/enplot_TABULA_MURIS_SENIS_PANCREAS_PANCREATIC_DELTA_CELL_AGEING_871.png
- __MACOSX/Figure EV6/EV6C-D/GSEA_Broad Institute_M8_T11b high vs low LUSC/._enplot_TABULA_MURIS_SENIS_PANCREAS_PANCREATIC_DELTA_CELL_AGEING_871.png
- Figure EV6/EV6C-D/GSEA_Broad Institute_M8_T11b high vs low LUSC/enplot_TABULA_MURIS_SENIS_PANCREAS_PANCREATIC_DUCTAL_CELL_AGEING_853.png
- __MACOSX/Figure EV6/EV6C-D/GSEA_Broad Institute_M8_T11b high vs low LUSC/._enplot_TABULA_MURIS_SENIS_PANCREAS_PANCREATIC_DUCTAL_CELL_AGEING_853.png
- Figure EV6/EV6C-D/GSEA_Broad Institute_M8_T11b high vs low LUSC/enplot_TABULA_MURIS_SENIS_PANCREAS_PANCREATIC_POLYPEPTIDE_CELL_AGEING_849.png
- __MACOSX/Figure EV6/EV6C-D/GSEA_Broad Institute_M8_T11b high vs low LUSC/._enplot_TABULA_MURIS_SENIS_PANCREAS_PANCREATIC_POLYPEPTIDE_CELL_AGEING_849.png
- Figure EV6/EV6C-D/GSEA_Broad Institute_M8_T11b high vs low LUSC/enplot_TABULA_MURIS_SENIS_SPLEEN_B_CELL_AGEING_827.png
- __MACOSX/Figure EV6/EV6C-D/GSEA_Broad Institute_M8_T11b high vs low LUSC/._enplot_TABULA_MURIS_SENIS_SPLEEN_B_CELL_AGEING_827.png
- Figure EV6/EV6C-D/GSEA_Broad Institute_M8_T11b high vs low LUSC/enplot_TABULA_MURIS_SENIS_SPLEEN_MACROPHAGE_AGEING_801.png
- __MACOSX/Figure EV6/EV6C-D/GSEA_Broad Institute_M8_T11b high vs low LUSC/._enplot_TABULA_MURIS_SENIS_SPLEEN_MACROPHAGE_AGEING_801.png
- Figure EV6/EV6C-D/GSEA_Broad Institute_M8_T11b high vs low LUSC/enplot_TABULA_MURIS_SENIS_SUBCUTANEOUS_ADIPOSE_TISSUE_MYELOID_CELL_AGEING_829.png
- __MACOSX/Figure EV6/EV6C-D/GSEA_Broad Institute_M8_T11b high vs low LUSC/._enplot_TABULA_MURIS_SENIS_SUBCUTANEOUS_ADIPOSE_TISSUE_MYELOID_CELL_AGEING_829.png
- Figure EV6/EV6C-D/GSEA_Broad Institute_M8_T11b high vs low LUSC/enplot_TABULA_MURIS_SENIS_TONGUE_BASAL_CELL_OF_EPIDERMIS_AGEING_831.png
- __MACOSX/Figure EV6/EV6C-D/GSEA_Broad Institute_M8_T11b high vs low LUSC/._enplot_TABULA_MURIS_SENIS_TONGUE_BASAL_CELL_OF_EPIDERMIS_AGEING_831.png
- Figure EV6/EV6C-D/GSEA_Broad Institute_M8_T11b high vs low LUSC/enplot_ZHANG_UTERUS_C10_STROMAL2_RETNLG_HIGH_CELL_807.png
- __MACOSX/Figure EV6/EV6C-D/GSEA_Broad Institute_M8_T11b high vs low LUSC/._enplot_ZHANG_UTERUS_C10_STROMAL2_RETNLG_HIGH_CELL_807.png
- Figure EV6/EV6C-D/GSEA_Broad Institute_M8_T11b high vs low LUSC/enplot_ZHANG_UTERUS_C12_MONOCYTE_793.png
- __MACOSX/Figure EV6/EV6C-D/GSEA_Broad Institute_M8_T11b high vs low LUSC/._enplot_ZHANG_UTERUS_C12_MONOCYTE_793.png
- Figure EV6/EV6C-D/GSEA_Broad Institute_M8_T11b high vs low LUSC/enplot_ZHANG_UTERUS_C13_EPITHELIAL1_CELL_837.png
- __MACOSX/Figure EV6/EV6C-D/GSEA_Broad Institute_M8_T11b high vs low LUSC/._enplot_ZHANG_UTERUS_C13_EPITHELIAL1_CELL_837.png
- Figure EV6/EV6C-D/GSEA_Broad Institute_M8_T11b high vs low LUSC/enplot_ZHANG_UTERUS_C2_REGENERATIVE_UP_841.png
- __MACOSX/Figure EV6/EV6C-D/GSEA_Broad Institute_M8_T11b high vs low LUSC/._enplot_ZHANG_UTERUS_C2_REGENERATIVE_UP_841.png
- Figure EV6/EV6C-D/GSEA_Broad Institute_M8_T11b high vs low LUSC/enplot_ZHANG_UTERUS_C5_MACROPHAGE_795.png
- __MACOSX/Figure EV6/EV6C-D/GSEA_Broad Institute_M8_T11b high vs low LUSC/._enplot_ZHANG_UTERUS_C5_MACROPHAGE_795.png
- Figure EV6/EV6C-D/GSEA_Broad Institute_M8_T11b high vs low LUSC/enplot_ZHANG_UTERUS_C9_DENDRITIC_CELL_799.png
- __MACOSX/Figure EV6/EV6C-D/GSEA_Broad Institute_M8_T11b high vs low LUSC/._enplot_ZHANG_UTERUS_C9_DENDRITIC_CELL_799.png
- Figure EV6/EV6C-D/GSEA_Broad Institute_M8_T11b high vs low LUSC/gene_set_sizes.tsv
- __MACOSX/Figure EV6/EV6C-D/GSEA_Broad Institute_M8_T11b high vs low LUSC/._gene_set_sizes.tsv
- Figure EV6/EV6C-D/GSEA_Broad Institute_M8_T11b high vs low LUSC/global_es_histogram.png
- __MACOSX/Figure EV6/EV6C-D/GSEA_Broad Institute_M8_T11b high vs low LUSC/._global_es_histogram.png
- Figure EV6/EV6C-D/GSEA_Broad Institute_M8_T11b high vs low LUSC/gsea_report_for_na_neg_1723673728644.html
- __MACOSX/Figure EV6/EV6C-D/GSEA_Broad Institute_M8_T11b high vs low LUSC/._gsea_report_for_na_neg_1723673728644.html
- Figure EV6/EV6C-D/GSEA_Broad Institute_M8_T11b high vs low LUSC/gsea_report_for_na_neg_1723673728644.tsv
- __MACOSX/Figure EV6/EV6C-D/GSEA_Broad Institute_M8_T11b high vs low LUSC/._gsea_report_for_na_neg_1723673728644.tsv
- Figure EV6/EV6C-D/GSEA_Broad Institute_M8_T11b high vs low LUSC/gsea_report_for_na_pos_1723673728644.html
- __MACOSX/Figure EV6/EV6C-D/GSEA_Broad Institute_M8_T11b high vs low LUSC/._gsea_report_for_na_pos_1723673728644.html
- Figure EV6/EV6C-D/GSEA_Broad Institute_M8_T11b high vs low LUSC/gsea_report_for_na_pos_1723673728644.tsv
- __MACOSX/Figure EV6/EV6C-D/GSEA_Broad Institute_M8_T11b high vs low LUSC/._gsea_report_for_na_pos_1723673728644.tsv
- Figure EV6/EV6C-D/GSEA_Broad Institute_M8_T11b high vs low LUSC/gset_rnd_es_dist_794.png
- __MACOSX/Figure EV6/EV6C-D/GSEA_Broad Institute_M8_T11b high vs low LUSC/._gset_rnd_es_dist_794.png
- Figure EV6/EV6C-D/GSEA_Broad Institute_M8_T11b high vs low LUSC/gset_rnd_es_dist_796.png
- __MACOSX/Figure EV6/EV6C-D/GSEA_Broad Institute_M8_T11b high vs low LUSC/._gset_rnd_es_dist_796.png
- Figure EV6/EV6C-D/GSEA_Broad Institute_M8_T11b high vs low LUSC/gset_rnd_es_dist_798.png
- __MACOSX/Figure EV6/EV6C-D/GSEA_Broad Institute_M8_T11b high vs low LUSC/._gset_rnd_es_dist_798.png
- Figure EV6/EV6C-D/GSEA_Broad Institute_M8_T11b high vs low LUSC/gset_rnd_es_dist_800.png
- __MACOSX/Figure EV6/EV6C-D/GSEA_Broad Institute_M8_T11b high vs low LUSC/._gset_rnd_es_dist_800.png
- Figure EV6/EV6C-D/GSEA_Broad Institute_M8_T11b high vs low LUSC/gset_rnd_es_dist_802.png
- __MACOSX/Figure EV6/EV6C-D/GSEA_Broad Institute_M8_T11b high vs low LUSC/._gset_rnd_es_dist_802.png
- Figure EV6/EV6C-D/GSEA_Broad Institute_M8_T11b high vs low LUSC/gset_rnd_es_dist_804.png
- __MACOSX/Figure EV6/EV6C-D/GSEA_Broad Institute_M8_T11b high vs low LUSC/._gset_rnd_es_dist_804.png
- Figure EV6/EV6C-D/GSEA_Broad Institute_M8_T11b high vs low LUSC/gset_rnd_es_dist_806.png
- __MACOSX/Figure EV6/EV6C-D/GSEA_Broad Institute_M8_T11b high vs low LUSC/._gset_rnd_es_dist_806.png
- Figure EV6/EV6C-D/GSEA_Broad Institute_M8_T11b high vs low LUSC/gset_rnd_es_dist_808.png
- __MACOSX/Figure EV6/EV6C-D/GSEA_Broad Institute_M8_T11b high vs low LUSC/._gset_rnd_es_dist_808.png
- Figure EV6/EV6C-D/GSEA_Broad Institute_M8_T11b high vs low LUSC/gset_rnd_es_dist_810.png
- __MACOSX/Figure EV6/EV6C-D/GSEA_Broad Institute_M8_T11b high vs low LUSC/._gset_rnd_es_dist_810.png
- Figure EV6/EV6C-D/GSEA_Broad Institute_M8_T11b high vs low LUSC/gset_rnd_es_dist_812.png
- __MACOSX/Figure EV6/EV6C-D/GSEA_Broad Institute_M8_T11b high vs low LUSC/._gset_rnd_es_dist_812.png
- Figure EV6/EV6C-D/GSEA_Broad Institute_M8_T11b high vs low LUSC/gset_rnd_es_dist_814.png
- __MACOSX/Figure EV6/EV6C-D/GSEA_Broad Institute_M8_T11b high vs low LUSC/._gset_rnd_es_dist_814.png
- Figure EV6/EV6C-D/GSEA_Broad Institute_M8_T11b high vs low LUSC/gset_rnd_es_dist_816.png
- __MACOSX/Figure EV6/EV6C-D/GSEA_Broad Institute_M8_T11b high vs low LUSC/._gset_rnd_es_dist_816.png
- Figure EV6/EV6C-D/GSEA_Broad Institute_M8_T11b high vs low LUSC/gset_rnd_es_dist_818.png
- __MACOSX/Figure EV6/EV6C-D/GSEA_Broad Institute_M8_T11b high vs low LUSC/._gset_rnd_es_dist_818.png
- Figure EV6/EV6C-D/GSEA_Broad Institute_M8_T11b high vs low LUSC/gset_rnd_es_dist_820.png
- __MACOSX/Figure EV6/EV6C-D/GSEA_Broad Institute_M8_T11b high vs low LUSC/._gset_rnd_es_dist_820.png
- Figure EV6/EV6C-D/GSEA_Broad Institute_M8_T11b high vs low LUSC/gset_rnd_es_dist_822.png
- __MACOSX/Figure EV6/EV6C-D/GSEA_Broad Institute_M8_T11b high vs low LUSC/._gset_rnd_es_dist_822.png
- Figure EV6/EV6C-D/GSEA_Broad Institute_M8_T11b high vs low LUSC/gset_rnd_es_dist_824.png
- __MACOSX/Figure EV6/EV6C-D/GSEA_Broad Institute_M8_T11b high vs low LUSC/._gset_rnd_es_dist_824.png
- Figure EV6/EV6C-D/GSEA_Broad Institute_M8_T11b high vs low LUSC/gset_rnd_es_dist_826.png
- __MACOSX/Figure EV6/EV6C-D/GSEA_Broad Institute_M8_T11b high vs low LUSC/._gset_rnd_es_dist_826.png
- Figure EV6/EV6C-D/GSEA_Broad Institute_M8_T11b high vs low LUSC/gset_rnd_es_dist_828.png
- __MACOSX/Figure EV6/EV6C-D/GSEA_Broad Institute_M8_T11b high vs low LUSC/._gset_rnd_es_dist_828.png
- Figure EV6/EV6C-D/GSEA_Broad Institute_M8_T11b high vs low LUSC/gset_rnd_es_dist_830.png
- __MACOSX/Figure EV6/EV6C-D/GSEA_Broad Institute_M8_T11b high vs low LUSC/._gset_rnd_es_dist_830.png
- Figure EV6/EV6C-D/GSEA_Broad Institute_M8_T11b high vs low LUSC/gset_rnd_es_dist_832.png
- __MACOSX/Figure EV6/EV6C-D/GSEA_Broad Institute_M8_T11b high vs low LUSC/._gset_rnd_es_dist_832.png
- Figure EV6/EV6C-D/GSEA_Broad Institute_M8_T11b high vs low LUSC/gset_rnd_es_dist_834.png
- __MACOSX/Figure EV6/EV6C-D/GSEA_Broad Institute_M8_T11b high vs low LUSC/._gset_rnd_es_dist_834.png
- Figure EV6/EV6C-D/GSEA_Broad Institute_M8_T11b high vs low LUSC/gset_rnd_es_dist_836.png
- __MACOSX/Figure EV6/EV6C-D/GSEA_Broad Institute_M8_T11b high vs low LUSC/._gset_rnd_es_dist_836.png
- Figure EV6/EV6C-D/GSEA_Broad Institute_M8_T11b high vs low LUSC/gset_rnd_es_dist_838.png
- __MACOSX/Figure EV6/EV6C-D/GSEA_Broad Institute_M8_T11b high vs low LUSC/._gset_rnd_es_dist_838.png
- Figure EV6/EV6C-D/GSEA_Broad Institute_M8_T11b high vs low LUSC/gset_rnd_es_dist_840.png
- __MACOSX/Figure EV6/EV6C-D/GSEA_Broad Institute_M8_T11b high vs low LUSC/._gset_rnd_es_dist_840.png
- Figure EV6/EV6C-D/GSEA_Broad Institute_M8_T11b high vs low LUSC/gset_rnd_es_dist_842.png
- __MACOSX/Figure EV6/EV6C-D/GSEA_Broad Institute_M8_T11b high vs low LUSC/._gset_rnd_es_dist_842.png
- Figure EV6/EV6C-D/GSEA_Broad Institute_M8_T11b high vs low LUSC/gset_rnd_es_dist_844.png
- __MACOSX/Figure EV6/EV6C-D/GSEA_Broad Institute_M8_T11b high vs low LUSC/._gset_rnd_es_dist_844.png
- Figure EV6/EV6C-D/GSEA_Broad Institute_M8_T11b high vs low LUSC/gset_rnd_es_dist_846.png
- __MACOSX/Figure EV6/EV6C-D/GSEA_Broad Institute_M8_T11b high vs low LUSC/._gset_rnd_es_dist_846.png
- Figure EV6/EV6C-D/GSEA_Broad Institute_M8_T11b high vs low LUSC/gset_rnd_es_dist_848.png
- __MACOSX/Figure EV6/EV6C-D/GSEA_Broad Institute_M8_T11b high vs low LUSC/._gset_rnd_es_dist_848.png
- Figure EV6/EV6C-D/GSEA_Broad Institute_M8_T11b high vs low LUSC/gset_rnd_es_dist_850.png
- __MACOSX/Figure EV6/EV6C-D/GSEA_Broad Institute_M8_T11b high vs low LUSC/._gset_rnd_es_dist_850.png
- Figure EV6/EV6C-D/GSEA_Broad Institute_M8_T11b high vs low LUSC/gset_rnd_es_dist_852.png
- __MACOSX/Figure EV6/EV6C-D/GSEA_Broad Institute_M8_T11b high vs low LUSC/._gset_rnd_es_dist_852.png
- Figure EV6/EV6C-D/GSEA_Broad Institute_M8_T11b high vs low LUSC/gset_rnd_es_dist_854.png
- __MACOSX/Figure EV6/EV6C-D/GSEA_Broad Institute_M8_T11b high vs low LUSC/._gset_rnd_es_dist_854.png
- Figure EV6/EV6C-D/GSEA_Broad Institute_M8_T11b high vs low LUSC/gset_rnd_es_dist_856.png
- __MACOSX/Figure EV6/EV6C-D/GSEA_Broad Institute_M8_T11b high vs low LUSC/._gset_rnd_es_dist_856.png
- Figure EV6/EV6C-D/GSEA_Broad Institute_M8_T11b high vs low LUSC/gset_rnd_es_dist_858.png
- __MACOSX/Figure EV6/EV6C-D/GSEA_Broad Institute_M8_T11b high vs low LUSC/._gset_rnd_es_dist_858.png
- Figure EV6/EV6C-D/GSEA_Broad Institute_M8_T11b high vs low LUSC/gset_rnd_es_dist_860.png
- __MACOSX/Figure EV6/EV6C-D/GSEA_Broad Institute_M8_T11b high vs low LUSC/._gset_rnd_es_dist_860.png
- Figure EV6/EV6C-D/GSEA_Broad Institute_M8_T11b high vs low LUSC/gset_rnd_es_dist_862.png
- __MACOSX/Figure EV6/EV6C-D/GSEA_Broad Institute_M8_T11b high vs low LUSC/._gset_rnd_es_dist_862.png
- Figure EV6/EV6C-D/GSEA_Broad Institute_M8_T11b high vs low LUSC/gset_rnd_es_dist_864.png
- __MACOSX/Figure EV6/EV6C-D/GSEA_Broad Institute_M8_T11b high vs low LUSC/._gset_rnd_es_dist_864.png
- Figure EV6/EV6C-D/GSEA_Broad Institute_M8_T11b high vs low LUSC/gset_rnd_es_dist_866.png
- __MACOSX/Figure EV6/EV6C-D/GSEA_Broad Institute_M8_T11b high vs low LUSC/._gset_rnd_es_dist_866.png
- Figure EV6/EV6C-D/GSEA_Broad Institute_M8_T11b high vs low LUSC/gset_rnd_es_dist_868.png
- __MACOSX/Figure EV6/EV6C-D/GSEA_Broad Institute_M8_T11b high vs low LUSC/._gset_rnd_es_dist_868.png
- Figure EV6/EV6C-D/GSEA_Broad Institute_M8_T11b high vs low LUSC/gset_rnd_es_dist_870.png
- __MACOSX/Figure EV6/EV6C-D/GSEA_Broad Institute_M8_T11b high vs low LUSC/._gset_rnd_es_dist_870.png
- Figure EV6/EV6C-D/GSEA_Broad Institute_M8_T11b high vs low LUSC/gset_rnd_es_dist_872.png
- __MACOSX/Figure EV6/EV6C-D/GSEA_Broad Institute_M8_T11b high vs low LUSC/._gset_rnd_es_dist_872.png
- Figure EV6/EV6C-D/GSEA_Broad Institute_M8_T11b high vs low LUSC/index.html
- __MACOSX/Figure EV6/EV6C-D/GSEA_Broad Institute_M8_T11b high vs low LUSC/._index.html
- Figure EV6/EV6C-D/GSEA_Broad Institute_M8_T11b high vs low LUSC/my_analysis.GseaPreranked.1723673728644.rpt
- __MACOSX/Figure EV6/EV6C-D/GSEA_Broad Institute_M8_T11b high vs low LUSC/._my_analysis.GseaPreranked.1723673728644.rpt
- Figure EV6/EV6C-D/GSEA_Broad Institute_M8_T11b high vs low LUSC/neg_snapshot.html
- __MACOSX/Figure EV6/EV6C-D/GSEA_Broad Institute_M8_T11b high vs low LUSC/._neg_snapshot.html
- Figure EV6/EV6C-D/GSEA_Broad Institute_M8_T11b high vs low LUSC/pos_snapshot.html
- __MACOSX/Figure EV6/EV6C-D/GSEA_Broad Institute_M8_T11b high vs low LUSC/._pos_snapshot.html
- Figure EV6/EV6C-D/GSEA_Broad Institute_M8_T11b high vs low LUSC/pvalues_vs_nes_plot.png
- __MACOSX/Figure EV6/EV6C-D/GSEA_Broad Institute_M8_T11b high vs low LUSC/._pvalues_vs_nes_plot.png
- Figure EV6/EV6C-D/GSEA_Broad Institute_M8_T11b high vs low LUSC/ranked_gene_list_na_pos_versus_na_neg_1723673728644.tsv
- __MACOSX/Figure EV6/EV6C-D/GSEA_Broad Institute_M8_T11b high vs low LUSC/._ranked_gene_list_na_pos_versus_na_neg_1723673728644.tsv
- Figure EV6/EV6C-D/GSEA_Broad Institute_M8_T11b high vs low LUSC/TABULA_MURIS_SENIS_AORTA_PROFESSIONAL_ANTIGEN_PRESENTING_CELL_AGEING.html
- __MACOSX/Figure EV6/EV6C-D/GSEA_Broad Institute_M8_T11b high vs low LUSC/._TABULA_MURIS_SENIS_AORTA_PROFESSIONAL_ANTIGEN_PRESENTING_CELL_AGEING.html
- Figure EV6/EV6C-D/GSEA_Broad Institute_M8_T11b high vs low LUSC/TABULA_MURIS_SENIS_AORTA_PROFESSIONAL_ANTIGEN_PRESENTING_CELL_AGEING.tsv
- __MACOSX/Figure EV6/EV6C-D/GSEA_Broad Institute_M8_T11b high vs low LUSC/._TABULA_MURIS_SENIS_AORTA_PROFESSIONAL_ANTIGEN_PRESENTING_CELL_AGEING.tsv
- Figure EV6/EV6C-D/GSEA_Broad Institute_M8_T11b high vs low LUSC/TABULA_MURIS_SENIS_BRAIN_MYELOID_MICROGLIAL_CELL_AGEING.html
- __MACOSX/Figure EV6/EV6C-D/GSEA_Broad Institute_M8_T11b high vs low LUSC/._TABULA_MURIS_SENIS_BRAIN_MYELOID_MICROGLIAL_CELL_AGEING.html
- Figure EV6/EV6C-D/GSEA_Broad Institute_M8_T11b high vs low LUSC/TABULA_MURIS_SENIS_BRAIN_MYELOID_MICROGLIAL_CELL_AGEING.tsv
- __MACOSX/Figure EV6/EV6C-D/GSEA_Broad Institute_M8_T11b high vs low LUSC/._TABULA_MURIS_SENIS_BRAIN_MYELOID_MICROGLIAL_CELL_AGEING.tsv
- Figure EV6/EV6C-D/GSEA_Broad Institute_M8_T11b high vs low LUSC/TABULA_MURIS_SENIS_BRAIN_NON_MYELOID_NEURON_AGEING.html
- __MACOSX/Figure EV6/EV6C-D/GSEA_Broad Institute_M8_T11b high vs low LUSC/._TABULA_MURIS_SENIS_BRAIN_NON_MYELOID_NEURON_AGEING.html
- Figure EV6/EV6C-D/GSEA_Broad Institute_M8_T11b high vs low LUSC/TABULA_MURIS_SENIS_BRAIN_NON_MYELOID_NEURON_AGEING.tsv
- __MACOSX/Figure EV6/EV6C-D/GSEA_Broad Institute_M8_T11b high vs low LUSC/._TABULA_MURIS_SENIS_BRAIN_NON_MYELOID_NEURON_AGEING.tsv
- Figure EV6/EV6C-D/GSEA_Broad Institute_M8_T11b high vs low LUSC/TABULA_MURIS_SENIS_GONADAL_ADIPOSE_TISSUE_MYELOID_CELL_AGEING.html
- __MACOSX/Figure EV6/EV6C-D/GSEA_Broad Institute_M8_T11b high vs low LUSC/._TABULA_MURIS_SENIS_GONADAL_ADIPOSE_TISSUE_MYELOID_CELL_AGEING.html
- Figure EV6/EV6C-D/GSEA_Broad Institute_M8_T11b high vs low LUSC/TABULA_MURIS_SENIS_GONADAL_ADIPOSE_TISSUE_MYELOID_CELL_AGEING.tsv
- __MACOSX/Figure EV6/EV6C-D/GSEA_Broad Institute_M8_T11b high vs low LUSC/._TABULA_MURIS_SENIS_GONADAL_ADIPOSE_TISSUE_MYELOID_CELL_AGEING.tsv
- Figure EV6/EV6C-D/GSEA_Broad Institute_M8_T11b high vs low LUSC/TABULA_MURIS_SENIS_HEART_AND_AORTA_LEUKOCYTE_AGEING.html
- __MACOSX/Figure EV6/EV6C-D/GSEA_Broad Institute_M8_T11b high vs low LUSC/._TABULA_MURIS_SENIS_HEART_AND_AORTA_LEUKOCYTE_AGEING.html
- Figure EV6/EV6C-D/GSEA_Broad Institute_M8_T11b high vs low LUSC/TABULA_MURIS_SENIS_HEART_AND_AORTA_LEUKOCYTE_AGEING.tsv
- __MACOSX/Figure EV6/EV6C-D/GSEA_Broad Institute_M8_T11b high vs low LUSC/._TABULA_MURIS_SENIS_HEART_AND_AORTA_LEUKOCYTE_AGEING.tsv
- Figure EV6/EV6C-D/GSEA_Broad Institute_M8_T11b high vs low LUSC/TABULA_MURIS_SENIS_HEART_VENTRICULAR_MYOCYTE_AGEING.html
- __MACOSX/Figure EV6/EV6C-D/GSEA_Broad Institute_M8_T11b high vs low LUSC/._TABULA_MURIS_SENIS_HEART_VENTRICULAR_MYOCYTE_AGEING.html
- Figure EV6/EV6C-D/GSEA_Broad Institute_M8_T11b high vs low LUSC/TABULA_MURIS_SENIS_HEART_VENTRICULAR_MYOCYTE_AGEING.tsv
- __MACOSX/Figure EV6/EV6C-D/GSEA_Broad Institute_M8_T11b high vs low LUSC/._TABULA_MURIS_SENIS_HEART_VENTRICULAR_MYOCYTE_AGEING.tsv
- Figure EV6/EV6C-D/GSEA_Broad Institute_M8_T11b high vs low LUSC/TABULA_MURIS_SENIS_KIDNEY_EPITHELIAL_CELL_OF_PROXIMAL_TUBULE_AGEING.html
- __MACOSX/Figure EV6/EV6C-D/GSEA_Broad Institute_M8_T11b high vs low LUSC/._TABULA_MURIS_SENIS_KIDNEY_EPITHELIAL_CELL_OF_PROXIMAL_TUBULE_AGEING.html
- Figure EV6/EV6C-D/GSEA_Broad Institute_M8_T11b high vs low LUSC/TABULA_MURIS_SENIS_KIDNEY_EPITHELIAL_CELL_OF_PROXIMAL_TUBULE_AGEING.tsv
- __MACOSX/Figure EV6/EV6C-D/GSEA_Broad Institute_M8_T11b high vs low LUSC/._TABULA_MURIS_SENIS_KIDNEY_EPITHELIAL_CELL_OF_PROXIMAL_TUBULE_AGEING.tsv
- Figure EV6/EV6C-D/GSEA_Broad Institute_M8_T11b high vs low LUSC/TABULA_MURIS_SENIS_KIDNEY_MACROPHAGE_AGEING.html
- __MACOSX/Figure EV6/EV6C-D/GSEA_Broad Institute_M8_T11b high vs low LUSC/._TABULA_MURIS_SENIS_KIDNEY_MACROPHAGE_AGEING.html
- Figure EV6/EV6C-D/GSEA_Broad Institute_M8_T11b high vs low LUSC/TABULA_MURIS_SENIS_KIDNEY_MACROPHAGE_AGEING.tsv
- __MACOSX/Figure EV6/EV6C-D/GSEA_Broad Institute_M8_T11b high vs low LUSC/._TABULA_MURIS_SENIS_KIDNEY_MACROPHAGE_AGEING.tsv
- Figure EV6/EV6C-D/GSEA_Broad Institute_M8_T11b high vs low LUSC/TABULA_MURIS_SENIS_LARGE_INTESTINE_INTESTINAL_CRYPT_STEM_CELL_AGEING.html
- __MACOSX/Figure EV6/EV6C-D/GSEA_Broad Institute_M8_T11b high vs low LUSC/._TABULA_MURIS_SENIS_LARGE_INTESTINE_INTESTINAL_CRYPT_STEM_CELL_AGEING.html
- Figure EV6/EV6C-D/GSEA_Broad Institute_M8_T11b high vs low LUSC/TABULA_MURIS_SENIS_LARGE_INTESTINE_INTESTINAL_CRYPT_STEM_CELL_AGEING.tsv
- __MACOSX/Figure EV6/EV6C-D/GSEA_Broad Institute_M8_T11b high vs low LUSC/._TABULA_MURIS_SENIS_LARGE_INTESTINE_INTESTINAL_CRYPT_STEM_CELL_AGEING.tsv
- Figure EV6/EV6C-D/GSEA_Broad Institute_M8_T11b high vs low LUSC/TABULA_MURIS_SENIS_LARGE_INTESTINE_SECRETORY_CELL_AGEING.html
- __MACOSX/Figure EV6/EV6C-D/GSEA_Broad Institute_M8_T11b high vs low LUSC/._TABULA_MURIS_SENIS_LARGE_INTESTINE_SECRETORY_CELL_AGEING.html
- Figure EV6/EV6C-D/GSEA_Broad Institute_M8_T11b high vs low LUSC/TABULA_MURIS_SENIS_LARGE_INTESTINE_SECRETORY_CELL_AGEING.tsv
- __MACOSX/Figure EV6/EV6C-D/GSEA_Broad Institute_M8_T11b high vs low LUSC/._TABULA_MURIS_SENIS_LARGE_INTESTINE_SECRETORY_CELL_AGEING.tsv
- Figure EV6/EV6C-D/GSEA_Broad Institute_M8_T11b high vs low LUSC/TABULA_MURIS_SENIS_LIVER_HEPATOCYTE_AGEING.html
- __MACOSX/Figure EV6/EV6C-D/GSEA_Broad Institute_M8_T11b high vs low LUSC/._TABULA_MURIS_SENIS_LIVER_HEPATOCYTE_AGEING.html
- Figure EV6/EV6C-D/GSEA_Broad Institute_M8_T11b high vs low LUSC/TABULA_MURIS_SENIS_LIVER_HEPATOCYTE_AGEING.tsv
- __MACOSX/Figure EV6/EV6C-D/GSEA_Broad Institute_M8_T11b high vs low LUSC/._TABULA_MURIS_SENIS_LIVER_HEPATOCYTE_AGEING.tsv
- Figure EV6/EV6C-D/GSEA_Broad Institute_M8_T11b high vs low LUSC/TABULA_MURIS_SENIS_LUNG_ALVEOLAR_MACROPHAGE_AGEING.html
- __MACOSX/Figure EV6/EV6C-D/GSEA_Broad Institute_M8_T11b high vs low LUSC/._TABULA_MURIS_SENIS_LUNG_ALVEOLAR_MACROPHAGE_AGEING.html
- Figure EV6/EV6C-D/GSEA_Broad Institute_M8_T11b high vs low LUSC/TABULA_MURIS_SENIS_LUNG_ALVEOLAR_MACROPHAGE_AGEING.tsv
- __MACOSX/Figure EV6/EV6C-D/GSEA_Broad Institute_M8_T11b high vs low LUSC/._TABULA_MURIS_SENIS_LUNG_ALVEOLAR_MACROPHAGE_AGEING.tsv
- Figure EV6/EV6C-D/GSEA_Broad Institute_M8_T11b high vs low LUSC/TABULA_MURIS_SENIS_LUNG_INTERMEDIATE_MONOCYTE_AGEING.html
- __MACOSX/Figure EV6/EV6C-D/GSEA_Broad Institute_M8_T11b high vs low LUSC/._TABULA_MURIS_SENIS_LUNG_INTERMEDIATE_MONOCYTE_AGEING.html
- Figure EV6/EV6C-D/GSEA_Broad Institute_M8_T11b high vs low LUSC/TABULA_MURIS_SENIS_LUNG_INTERMEDIATE_MONOCYTE_AGEING.tsv
- __MACOSX/Figure EV6/EV6C-D/GSEA_Broad Institute_M8_T11b high vs low LUSC/._TABULA_MURIS_SENIS_LUNG_INTERMEDIATE_MONOCYTE_AGEING.tsv
- Figure EV6/EV6C-D/GSEA_Broad Institute_M8_T11b high vs low LUSC/TABULA_MURIS_SENIS_MAMMARY_GLAND_T_CELL_AGEING.html
- __MACOSX/Figure EV6/EV6C-D/GSEA_Broad Institute_M8_T11b high vs low LUSC/._TABULA_MURIS_SENIS_MAMMARY_GLAND_T_CELL_AGEING.html
- Figure EV6/EV6C-D/GSEA_Broad Institute_M8_T11b high vs low LUSC/TABULA_MURIS_SENIS_MAMMARY_GLAND_T_CELL_AGEING.tsv
- __MACOSX/Figure EV6/EV6C-D/GSEA_Broad Institute_M8_T11b high vs low LUSC/._TABULA_MURIS_SENIS_MAMMARY_GLAND_T_CELL_AGEING.tsv
- Figure EV6/EV6C-D/GSEA_Broad Institute_M8_T11b high vs low LUSC/TABULA_MURIS_SENIS_MARROW_GRANULOCYTE_AGEING.html
- __MACOSX/Figure EV6/EV6C-D/GSEA_Broad Institute_M8_T11b high vs low LUSC/._TABULA_MURIS_SENIS_MARROW_GRANULOCYTE_AGEING.html
- Figure EV6/EV6C-D/GSEA_Broad Institute_M8_T11b high vs low LUSC/TABULA_MURIS_SENIS_MARROW_GRANULOCYTE_AGEING.tsv
- __MACOSX/Figure EV6/EV6C-D/GSEA_Broad Institute_M8_T11b high vs low LUSC/._TABULA_MURIS_SENIS_MARROW_GRANULOCYTE_AGEING.tsv
- Figure EV6/EV6C-D/GSEA_Broad Institute_M8_T11b high vs low LUSC/TABULA_MURIS_SENIS_MARROW_GRANULOCYTOPOIETIC_CELL_AGEING.html
- __MACOSX/Figure EV6/EV6C-D/GSEA_Broad Institute_M8_T11b high vs low LUSC/._TABULA_MURIS_SENIS_MARROW_GRANULOCYTOPOIETIC_CELL_AGEING.html
- Figure EV6/EV6C-D/GSEA_Broad Institute_M8_T11b high vs low LUSC/TABULA_MURIS_SENIS_MARROW_GRANULOCYTOPOIETIC_CELL_AGEING.tsv
- __MACOSX/Figure EV6/EV6C-D/GSEA_Broad Institute_M8_T11b high vs low LUSC/._TABULA_MURIS_SENIS_MARROW_GRANULOCYTOPOIETIC_CELL_AGEING.tsv
- Figure EV6/EV6C-D/GSEA_Broad Institute_M8_T11b high vs low LUSC/TABULA_MURIS_SENIS_MARROW_HEMATOPOIETIC_PRECURSOR_CELL_AGEING.html
- __MACOSX/Figure EV6/EV6C-D/GSEA_Broad Institute_M8_T11b high vs low LUSC/._TABULA_MURIS_SENIS_MARROW_HEMATOPOIETIC_PRECURSOR_CELL_AGEING.html
- Figure EV6/EV6C-D/GSEA_Broad Institute_M8_T11b high vs low LUSC/TABULA_MURIS_SENIS_MARROW_HEMATOPOIETIC_PRECURSOR_CELL_AGEING.tsv
[truncated: 65 more entries]
