# Supplementary material for: TMPRSS11B promotes an acidified microenvironment and immune suppression in squamous lung cancer
Source: EMBO Rep. 2025 Nov 10;26(24):6346–79. doi: 10.1038/s44319-025-00631-1 (PMC12714794; doi:10.1038/s44319-025-00631-1)
Supplement: Supplementary file 18 — Figure EV6 Source Data [file 44319_2025_631_MOESM18_ESM.zip › Figure EV6/EV6C-D/GSEA_Broad Institute_M8_T11b high vs low LUSC/DESCARTES_ORGANOGENESIS_EPENDYMAL_CELL.tsv]

NAME	SYMBOL	RANK IN GENE LIST	RANK METRIC SCORE	RUNNING ES	CORE ENRICHMENT
row_0	Pthlh	299	1.3065167665481567	-0.056031	No
row_1	Dusp14	948	0.5058857798576355	-0.20923771	No
row_2	Ezr	1361	-0.5673259496688843	-0.30329016	No
row_3	Tmem267	1510	-0.5965420007705688	-0.33170992	No
row_4	Scrn2	1914	-0.6772538423538208	-0.4220366	No
row_5	Shroom3	2396	-0.7900217771530151	-0.530096	No
row_6	Esyt3	2440	-0.8012865781784058	-0.52977324	No
row_7	Cfap69	2462	-0.8071764707565308	-0.5239338	No
row_8	Pidd1	2639	-0.8578701019287109	-0.5557018	No
row_9	Rph3al	2774	-0.8975749015808105	-0.57654923	No
row_10	Ccdc149	3017	-0.9816262722015381	-0.62293464	No
row_11	Zkscan7	3042	-0.9907352924346924	-0.6153286	No
row_12	Clmn	3260	-1.098836898803711	-0.6539352	No
row_13	Slc2a12	3280	-1.1062982082366943	-0.64351475	No
row_14	Ttll3	3333	-1.1270567178726196	-0.6409648	No
row_15	Cfap43	3438	-1.1791452169418335	-0.6505523	No
row_16	Dkk3	3542	-1.2377008199691772	-0.65909255	No
row_17	Dnaaf3	3671	-1.3558753728866577	-0.6721957	No
row_18	Bbs9	3835	-1.5787527561187744	-0.69090194	Yes
row_19	Ccdc157	3848	-1.6009879112243652	-0.6719929	Yes
row_20	Wdr19	3916	-1.753839373588562	-0.6645857	Yes
row_21	1700088E04Rik	3919	-1.7593249082565308	-0.64104235	Yes
row_22	Ccdc30	3941	-1.8022170066833496	-0.6216077	Yes
row_23	Ccdc162	3947	-1.8151127099990845	-0.5980434	Yes
row_24	Fam161a	3964	-1.8984323740005493	-0.57605875	Yes
row_25	Foxj1	3965	-1.9099586009979248	-0.54996306	Yes
row_26	Vwa3b	3973	-1.9635579586029053	-0.52486473	Yes
row_27	Cfap126	3986	-2.033947229385376	-0.5000401	Yes
row_28	Nme5	3996	-2.104336738586426	-0.47351253	Yes
row_29	Cfap54	4007	-2.127056837081909	-0.44692162	Yes
row_30	Pih1d2	4015	-2.19744610786438	-0.41862768	Yes
row_31	Saxo2	4026	-2.2852046489715576	-0.38987598	Yes
row_32	Capsl	4029	-2.2969818115234375	-0.35898662	Yes
row_33	Drc3	4038	-2.344287395477295	-0.32893348	Yes
row_34	Spata18	4044	-2.4225125312805176	-0.29707026	Yes
row_35	Slc5a3	4047	-2.4344851970672607	-0.2643022	Yes
row_36	Dynlrb2	4058	-2.6295571327209473	-0.23084562	Yes
row_37	Ppil6	4065	-2.661393165588379	-0.19596568	Yes
row_38	Cfap65	4072	-2.7900216579437256	-0.15932831	Yes
row_39	Rsph1	4073	-2.805128574371338	-0.12100195	Yes
row_40	Ttc21a	4077	-2.8274965286254883	-0.08311127	Yes
row_41	Cfap206	4078	-2.881944179534912	-0.04373538	Yes
row_42	Mlf1	4085	-3.381870746612549	9.884042E-4	Yes
