# Supplementary material for: TMPRSS11B promotes an acidified microenvironment and immune suppression in squamous lung cancer
Source: EMBO Rep. 2025 Nov 10;26(24):6346–79. doi: 10.1038/s44319-025-00631-1 (PMC12714794; doi:10.1038/s44319-025-00631-1)
Supplement: Supplementary file 18 — Figure EV6 Source Data [file 44319_2025_631_MOESM18_ESM.zip › Figure EV6/EV6C-D/GSEA_Broad Institute_M8_T11b high vs low LUSC/DESCARTES_ORGANOGENESIS_EPITHELIAL_CELLS.tsv]

NAME	SYMBOL	RANK IN GENE LIST	RANK METRIC SCORE	RUNNING ES	CORE ENRICHMENT
row_0	Gjb6	54	2.6917028427124023	0.022815662	No
row_1	Krt14	56	2.6588704586029053	0.058376495	No
row_2	Mfge8	160	1.7507150173187256	0.056326848	No
row_3	Gjb2	187	1.6436121463775635	0.07199374	No
row_4	Cxcl14	256	1.436975121498108	0.07442728	No
row_5	Pkp1	257	1.4337278604507446	0.093736716	No
row_6	Grhl3	357	1.1275161504745483	0.084289104	No
row_7	Barx2	380	1.0953357219696045	0.09356708	No
row_8	Pkp3	402	1.0440821647644043	0.102403596	No
row_9	Cdh3	417	1.0226904153823853	0.11269373	No
row_10	Ppl	438	0.9938427209854126	0.12110244	No
row_11	Galnt18	439	0.9923784732818604	0.13446778	No
row_12	Scnn1b	494	0.9068905711174011	0.1332456	No
row_13	Mal2	550	0.8449909090995789	0.13094094	No
row_14	Plcd3	557	0.8378795981407166	0.14073259	No
row_15	Crybg1	643	0.7191379070281982	0.1292684	No
row_16	Krt5	709	0.6614040732383728	0.122003004	No
row_17	Elf5	772	0.6065102815628052	0.11474476	No
row_18	Gpr87	774	0.6055958867073059	0.1226521	No
row_19	Nectin4	782	0.6009340286254883	0.12900375	No
row_20	Cldn4	811	0.5891503095626831	0.12997152	No
row_21	Sfn	834	0.5733829736709595	0.13221984	No
row_22	Col17a1	835	0.5730496644973755	0.13993767	No
row_23	Fat2	904	0.5293851494789124	0.13014778	No
row_24	Tacstd2	937	0.5123245120048523	0.1290856	No
row_25	Esrp1	1143	-0.5297549366950989	0.08521262	No
row_26	Ildr1	1393	-0.5730428099632263	0.030974649	No
row_27	Esrp2	1476	-0.5883448719978333	0.01849539	No
row_28	Itga3	1535	-0.6000142097473145	0.012144928	No
row_29	Exph5	1566	-0.6056299209594727	0.012837005	No
row_30	Arhgef19	1621	-0.6144084334373474	0.0076756766	No
row_31	Pwwp2b	1626	-0.6161757111549377	0.014979055	No
row_32	Wnt4	1655	-0.621632993221283	0.016384298	No
row_33	Arhgap8	1748	-0.6387702822685242	0.002095986	No
row_34	Galnt3	1794	-0.6478888988494873	-3.7506456E-4	No
row_35	Kdf1	1850	-0.6604889631271362	-0.005164599	No
row_36	Sh3rf2	1904	-0.6739798784255981	-0.009274801	No
row_37	Lnx1	1993	-0.6921196579933167	-0.021849332	No
row_38	Patj	2198	-0.7377058863639832	-0.06267281	No
row_39	Tmem30b	2267	-0.7545532584190369	-0.06943012	No
row_40	Atp2c2	2304	-0.7630031704902649	-0.06811145	No
row_41	Ttll10	2330	-0.7701221704483032	-0.063959904	No
row_42	Fermt1	2395	-0.7888879776000977	-0.069259524	No
row_43	Pof1b	2504	-0.818934440612793	-0.08510247	No
row_44	Lsr	2522	-0.8248653411865234	-0.0782231	No
row_45	Fzd6	2556	-0.8340097665786743	-0.07520166	No
row_46	Myo5c	2583	-0.8428058624267578	-0.070320025	No
row_47	Tmco6	2634	-0.856967568397522	-0.071219295	No
row_48	Kcnk1	2654	-0.8631369471549988	-0.064322114	No
row_49	Arhgef38	2779	-0.8996462225914001	-0.08305913	No
row_50	Mid1	2923	-0.9464845061302185	-0.105892874	No
row_51	Grhl2	2980	-0.967400074005127	-0.10679775	No
row_52	Cdh1	2989	-0.9750536680221558	-0.095656276	No
row_53	Lama5	3011	-0.9802153706550598	-0.08767992	No
row_54	Lypd6b	3155	-1.0391839742660522	-0.109265186	No
row_55	Spint2	3222	-1.0757522583007812	-0.111198954	No
row_56	Adrb1	3245	-1.0905308723449707	-0.10198569	No
row_57	Rbbp8	3346	-1.1382839679718018	-0.1115371	No
row_58	Tmprss2	3501	-1.2110085487365723	-0.13354523	No
row_59	Ovol2	3553	-1.2490472793579102	-0.1294128	No
row_60	Gabrp	3722	-1.409222960472107	-0.15223482	Yes
row_61	Cftr	3743	-1.4319113492965698	-0.13792622	Yes
row_62	Ntf5	3755	-1.4435304403305054	-0.12122176	Yes
row_63	Tmem220	3819	-1.5420942306518555	-0.116128385	Yes
row_64	Unc5cl	3828	-1.5651777982711792	-0.097039126	Yes
row_65	Klf5	3839	-1.5831031799316406	-0.07820608	Yes
row_66	Paqr5	3885	-1.6754933595657349	-0.06683736	Yes
row_67	Cyp2s1	3937	-1.783380389213562	-0.055508528	Yes
row_68	Wfdc2	3939	-1.7987617254257202	-0.031531636	Yes
row_69	Frem2	4046	-2.4319112300872803	-0.02515339	Yes
row_70	Krt15	4063	-2.643599033355713	0.0064695	Yes
