# Supplementary material for: TMPRSS11B promotes an acidified microenvironment and immune suppression in squamous lung cancer
Source: EMBO Rep. 2025 Nov 10;26(24):6346–79. doi: 10.1038/s44319-025-00631-1 (PMC12714794; doi:10.1038/s44319-025-00631-1)
Supplement: Supplementary file 18 — Figure EV6 Source Data [file 44319_2025_631_MOESM18_ESM.zip › Figure EV6/EV6C-D/GSEA_Broad Institute_M8_T11b high vs low LUSC/DESCARTES_ORGANOGENESIS_HEPATOCYTES.tsv]

NAME	SYMBOL	RANK IN GENE LIST	RANK METRIC SCORE	RUNNING ES	CORE ENRICHMENT
row_0	Stra6l	35	3.1081597805023193	0.014881695	No
row_1	Mmp19	121	1.963545799255371	0.008405956	No
row_2	Apoc1	164	1.7416987419128418	0.011093184	No
row_3	Pygl	208	1.5700161457061768	0.01221787	No
row_4	Ndrg1	276	1.3796806335449219	0.0058310614	No
row_5	Slc36a2	284	1.3521111011505127	0.014381564	No
row_6	F7	330	1.1898003816604614	0.012099965	No
row_7	Slc25a48	332	1.1855335235595703	0.02089411	No
row_8	Cd302	346	1.1523256301879883	0.026405316	No
row_9	Ikbke	356	1.12928307056427	0.032750532	No
row_10	Slc7a2	370	1.1142938137054443	0.037971523	No
row_11	Fabp5	385	1.0875139236450195	0.042735696	No
row_12	Cpm	450	0.9766911864280701	0.034031127	No
row_13	Plekhg6	458	0.9644415974617004	0.039623387	No
row_14	Dhrs9	529	0.8686431050300598	0.028579554	No
row_15	Tmem37	535	0.8614476323127747	0.03389081	No
row_16	Trf	601	0.7710636258125305	0.023364669	No
row_17	Kifc3	645	0.7173735499382019	0.017982982	No
row_18	Adk	752	0.6263033151626587	-0.0039987215	No
row_19	Itih4	757	0.6218814849853516	-2.6309438E-4	No
row_20	Psat1	766	0.6130080819129944	0.0023949754	No
row_21	Fkbp11	841	0.5695511102676392	-0.011941026	No
row_22	Mocos	899	0.5339599847793579	-0.022256773	No
row_23	Hdlbp	984	-0.5027250051498413	-0.03962733	No
row_24	Tmem205	1023	-0.5094632506370544	-0.045333236	No
row_25	Baiap2l1	1058	-0.5148273706436157	-0.049988367	No
row_26	Gldc	1118	-0.525606095790863	-0.060872782	No
row_27	Lmbrd2	1159	-0.5314469933509827	-0.06691586	No
row_28	Dgat2	1171	-0.5344810485839844	-0.0656144	No
row_29	2310039H08Rik	1194	-0.5379898548126221	-0.06706324	No
row_30	R3hdm2	1249	-0.5476323962211609	-0.07651727	No
row_31	Fah	1257	-0.5485205054283142	-0.07409883	No
row_32	Ngef	1311	-0.55839604139328	-0.08321827	No
row_33	Slc39a4	1420	-0.5788222551345825	-0.10606721	No
row_34	Plekhg3	1422	-0.5795689225196838	-0.10189708	No
row_35	Slc35d2	1426	-0.5795689225196838	-0.098231874	No
row_36	Hnf4a	1475	-0.5880305171012878	-0.10586286	No
row_37	Tst	1483	-0.590485692024231	-0.103124194	No
row_38	Ugt2b34	1545	-0.6009879112243652	-0.11393831	No
row_39	Pgm3	1586	-0.6089257597923279	-0.11939016	No
row_40	Chmp4c	1654	-0.6214166879653931	-0.13156316	No
row_41	Nostrin	1658	-0.6223820447921753	-0.12757124	No
row_42	Aldh3a2	1699	-0.6300258636474609	-0.13286208	No
row_43	Akr1c19	1714	-0.6318488717079163	-0.131575	No
row_44	Ttc38	1759	-0.6409361362457275	-0.13779244	No
row_45	Siah2	1781	-0.6442746520042419	-0.13817778	No
row_46	Bphl	1815	-0.650989830493927	-0.1415414	No
row_47	Hjurp	1839	-0.6585800051689148	-0.14232251	No
row_48	Rassf6	1852	-0.6613931655883789	-0.14030507	No
row_49	Acnat1	1897	-0.6724908947944641	-0.14628172	No
row_50	Chdh	1954	-0.6855470538139343	-0.15518826	No
row_51	Aqp11	1981	-0.6892991662025452	-0.15649234	No
row_52	Pctp	1982	-0.6896514296531677	-0.15122972	No
row_53	Acad11	2020	-0.6964223980903625	-0.15525651	No
row_54	Gstm1	2049	-0.7041571140289307	-0.15695213	No
row_55	Cyp3a13	2147	-0.7277865409851074	-0.17588727	No
row_56	0610040J01Rik	2172	-0.7333928942680359	-0.17634995	No
row_57	Fpgs	2193	-0.7371101975440979	-0.17577443	No
row_58	Ccdc125	2236	-0.7476431727409363	-0.18067266	No
row_59	Pcyt2	2237	-0.7479388117790222	-0.17496526	No
row_60	Acaa2	2240	-0.7484612464904785	-0.16975881	No
row_61	Nipsnap1	2282	-0.7578229308128357	-0.17432691	No
row_62	2810459M11Rik	2302	-0.7626453042030334	-0.17330407	No
row_63	Ctps2	2360	-0.776149570941925	-0.1817717	No
row_64	Fggy	2369	-0.7791334390640259	-0.17784595	No
row_65	Agmo	2386	-0.7860198020935059	-0.17588735	No
row_66	Insr	2405	-0.7926377058029175	-0.17438318	No
row_67	Bche	2422	-0.7969081401824951	-0.17234148	No
row_68	Hadh	2449	-0.8040483593940735	-0.17276992	No
row_69	Gstz1	2467	-0.8098665475845337	-0.17088182	No
row_70	Slc19a2	2571	-0.8403433561325073	-0.19047283	No
row_71	Zfp395	2572	-0.8406034708023071	-0.18405832	No
row_72	Cbx7	2587	-0.8441227674484253	-0.18115143	No
row_73	Slc25a15	2599	-0.8476743102073669	-0.17746004	No
row_74	Acsl1	2609	-0.8495227694511414	-0.17324963	No
row_75	Snd1	2630	-0.8560295104980469	-0.17176664	No
row_76	Ddt	2681	-0.869120180606842	-0.1777576	No
row_77	Cryz	2889	-0.9360595345497131	-0.22287422	No
row_78	Ly75	2931	-0.9501789808273315	-0.22597449	Yes
row_79	Cfi	2950	-0.955944836139679	-0.22322415	Yes
row_80	Rhpn2	2952	-0.9566416144371033	-0.21617663	Yes
row_81	Ocln	2957	-0.9586592316627502	-0.20987111	Yes
row_82	Mettl26	2965	-0.9610467553138733	-0.20430475	Yes
row_83	Grk3	3015	-0.9808359742164612	-0.20919077	Yes
row_84	Mst1	3084	-1.0115795135498047	-0.21863896	Yes
row_85	Asl	3098	-1.0162763595581055	-0.21416593	Yes
row_86	Tmem143	3106	-1.0201414823532104	-0.20814863	Yes
row_87	Inpp5f	3127	-1.0292093753814697	-0.20534413	Yes
row_88	Pik3c2g	3154	-1.0388295650482178	-0.203981	Yes
row_89	Lactb2	3168	-1.0472034215927124	-0.19927196	Yes
row_90	Galm	3177	-1.0504354238510132	-0.19327596	Yes
row_91	Gstt2	3190	-1.0589925050735474	-0.1882245	Yes
row_92	Slc25a10	3196	-1.0611114501953125	-0.18138964	Yes
row_93	Tcea3	3242	-1.0879871845245361	-0.18444817	Yes
row_94	Dop1b	3269	-1.101521611213684	-0.18260664	Yes
row_95	Ass1	3295	-1.110568642616272	-0.18044361	Yes
row_96	Sfxn2	3308	-1.1153749227523804	-0.17496191	Yes
row_97	Abcd3	3317	-1.1193623542785645	-0.16843994	Yes
row_98	Atp8b1	3349	-1.139995813369751	-0.16756712	Yes
row_99	Stard10	3354	-1.141196846961975	-0.15986869	Yes
row_100	Slc22a18	3393	-1.1580836772918701	-0.16062509	Yes
row_101	Sirt3	3425	-1.1743624210357666	-0.15949003	Yes
row_102	Gsta3	3465	-1.196287751197815	-0.16020736	Yes
row_103	Pdia5	3468	-1.1974461078643799	-0.15157476	Yes
row_104	Aldh6a1	3480	-1.2024641036987305	-0.14517604	Yes
row_105	Gpd1	3502	-1.2112518548965454	-0.14123487	Yes
row_106	Cutc	3503	-1.21159029006958	-0.13198943	Yes
row_107	Mcrip2	3506	-1.2145196199417114	-0.12322656	Yes
row_108	Steap2	3554	-1.249675989151001	-0.12555619	Yes
row_109	Tmem176a	3571	-1.2658843994140625	-0.11993581	Yes
row_110	Faah	3584	-1.2746139764785767	-0.11323898	Yes
row_111	Phyh	3626	-1.310402274131775	-0.11359045	Yes
row_112	Abcc10	3642	-1.3229769468307495	-0.10728195	Yes
row_113	Echdc2	3645	-1.3258366584777832	-0.09766964	Yes
row_114	Nadsyn1	3683	-1.36409592628479	-0.09660152	Yes
row_115	Tmem51	3687	-1.366752028465271	-0.086929455	Yes
row_116	Akr1c13	3713	-1.3971458673477173	-0.082579605	Yes
row_117	Aspa	3744	-1.4323060512542725	-0.07922377	Yes
row_118	Hpn	3768	-1.4560052156448364	-0.07391985	Yes
row_119	Chka	3801	-1.5149823427200317	-0.070438035	Yes
row_120	Mgst2	3820	-1.5480434894561768	-0.06316949	Yes
row_121	Slc44a3	3849	-1.6051040887832642	-0.057990126	Yes
row_122	Itih2	3869	-1.6459300518035889	-0.05022708	Yes
row_123	Hgfac	3920	-1.7612067461013794	-0.04941068	Yes
row_124	Tfcp2l1	3955	-1.838551640510559	-0.04396469	Yes
row_125	Sytl5	3958	-1.8521969318389893	-0.030335808	Yes
row_126	Hmgcs2	4048	-2.436384677886963	-0.03421324	Yes
row_127	Krt20	4074	-2.8072853088378906	-0.019102853	Yes
row_128	Baiap2l2	4079	-2.9665920734405518	0.0025248677	Yes
