# Supplementary material for: TMPRSS11B promotes an acidified microenvironment and immune suppression in squamous lung cancer
Source: EMBO Rep. 2025 Nov 10;26(24):6346–79. doi: 10.1038/s44319-025-00631-1 (PMC12714794; doi:10.1038/s44319-025-00631-1)
Supplement: Supplementary file 18 — Figure EV6 Source Data [file 44319_2025_631_MOESM18_ESM.zip › Figure EV6/EV6C-D/GSEA_Broad Institute_M8_T11b high vs low LUSC/DESCARTES_ORGANOGENESIS_MYOCYTES.tsv]

NAME	SYMBOL	RANK IN GENE LIST	RANK METRIC SCORE	RUNNING ES	CORE ENRICHMENT
row_0	Frmpd1	48	2.7734076976776123	0.122881815	No
row_1	Cdkn1a	192	1.6247175931930542	0.16666302	No
row_2	Gramd1b	699	0.6681234836578369	0.07487196	No
row_3	Clcn5	1698	-0.6295570731163025	-0.13958724	No
row_4	Prss36	1812	-0.6506186723709106	-0.1357392	No
row_5	Ptgis	2464	-0.8082345724105835	-0.25632727	No
row_6	Cdkn1c	2722	-0.8819442391395569	-0.27660167	No
row_7	Ncoa1	2940	-0.9530273079872131	-0.2836038	Yes
row_8	Cep41	2968	-0.9619975090026855	-0.24352165	Yes
row_9	Cd82	2976	-0.9651119112968445	-0.1983779	Yes
row_10	Macrod1	3332	-1.1270567178726196	-0.23081142	Yes
row_11	Rnf217	3486	-1.2038723230361938	-0.20992014	Yes
row_12	Igdcc4	3512	-1.2172545194625854	-0.1569526	Yes
row_13	Adh1	3681	-1.3622732162475586	-0.13205273	Yes
row_14	Vgll3	3770	-1.4567621946334839	-0.082923286	Yes
row_15	Sytl2	3784	-1.4799766540527344	-0.014252676	Yes
row_16	Tmem38a	3951	-1.8306636810302734	0.033881597	Yes
