# Supplementary material for: TMPRSS11B promotes an acidified microenvironment and immune suppression in squamous lung cancer
Source: EMBO Rep. 2025 Nov 10;26(24):6346–79. doi: 10.1038/s44319-025-00631-1 (PMC12714794; doi:10.1038/s44319-025-00631-1)
Supplement: Supplementary file 18 — Figure EV6 Source Data [file 44319_2025_631_MOESM18_ESM.zip › Figure EV6/EV6C-D/GSEA_Broad Institute_M8_T11b high vs low LUSC/DESCARTES_ORGANOGENESIS_PRIMITIVE_ERYTHROID_LINEAGE.tsv]

NAME	SYMBOL	RANK IN GENE LIST	RANK METRIC SCORE	RUNNING ES	CORE ENRICHMENT
row_0	Fth1	147	1.835157871246338	-0.020263994	No
row_1	Pik3cb	149	1.8315232992172241	-0.00377612	No
row_2	Spns2	218	1.5250955820083618	-0.006969773	No
row_3	Dusp1	239	1.4681015014648438	0.0014093834	No
row_4	Csf2rb	243	1.4579057693481445	0.013978548	No
row_5	Acp5	247	1.4496617317199707	0.026472364	No
row_6	Pim1	262	1.4251530170440674	0.035970695	No
row_7	Lpcat1	272	1.3887814283370972	0.046396356	No
row_8	Creg1	280	1.373372197151184	0.057185087	No
row_9	Ehd1	313	1.2367554903030396	0.060426347	No
row_10	St3gal6	416	1.0249463319778442	0.04409502	No
row_11	Gadd45a	473	0.9443278908729553	0.038616676	No
row_12	Mindy2	478	0.9272129535675049	0.046083443	No
row_13	Ppp1r15a	552	0.8425695896148682	0.03539185	No
row_14	Cat	639	0.7209401726722717	0.020313196	No
row_15	Tfrc	668	0.6960654854774475	0.019620448	No
row_16	Tinagl1	685	0.6828404068946838	0.021830255	No
row_17	Cited2	695	0.6722967624664307	0.025707366	No
row_18	Hipk2	725	0.6505508422851562	0.024346668	No
row_19	Shmt2	787	0.5978360176086426	0.01444168	No
row_20	Ccdc71l	788	0.5967334508895874	0.019895729	No
row_21	Zc3hav1	802	0.5917615294456482	0.022028947	No
row_22	Cks2	812	0.5883756875991821	0.025139032	No
row_23	Ptp4a3	813	0.5878825783729553	0.030512184	No
row_24	Rexo2	839	0.5706737041473389	0.029429233	No
row_25	Fam117a	863	0.5626031160354614	0.028776422	No
row_26	Nmnat3	864	0.5609992742538452	0.033903863	No
row_27	Eif2ak1	893	0.540746808052063	0.03179153	No
row_28	Gtpbp2	907	0.5287721157073975	0.033349037	No
row_29	Ackr3	918	0.5242787599563599	0.035621334	No
row_30	Cpeb4	929	0.5160625576972961	0.037818532	No
row_31	Ucp2	979	-0.5022268295288086	0.030063126	No
row_32	Brpf3	1042	-0.5123468637466431	0.019124828	No
row_33	Ppm1g	1043	-0.5124547481536865	0.023808582	No
row_34	Pfkfb2	1044	-0.512710452079773	0.028494673	No
row_35	Iars2	1081	-0.5193741321563721	0.024171373	No
row_36	Mpv17l2	1110	-0.5238155126571655	0.021904288	No
row_37	Sri	1116	-0.5250495672225952	0.025443392	No
row_38	Urod	1150	-0.5300788879394531	0.021973789	No
row_39	Ankrd54	1157	-0.5306894779205322	0.025312489	No
row_40	Hipk1	1188	-0.5369325280189514	0.022661386	No
row_41	Ino80c	1195	-0.5379898548126221	0.02606681	No
row_42	Pnpo	1265	-0.5493990182876587	0.013703495	No
row_43	Tmem131	1315	-0.5593453049659729	0.006470141	No
row_44	Ndufs3	1349	-0.565177857875824	0.0033213377	No
row_45	Rfesd	1383	-0.5706633925437927	2.2267137E-4	No
row_46	Ogfod2	1417	-0.5787526965141296	-0.00280206	No
row_47	Hmbs	1418	-0.5787526965141296	0.002487646	No
row_48	Uevld	1455	-0.5856419801712036	-0.0012299767	No
row_49	Prdx6	1466	-0.5871279835700989	0.0016167514	No
row_50	Cd59a	1511	-0.5965420007705688	-0.004016868	No
row_51	Kif2a	1541	-0.6003738641738892	-0.005836175	No
row_52	Ddx27	1627	-0.616441547870636	-0.021617975	No
row_53	Telo2	1648	-0.620096743106842	-0.020989444	No
row_54	Btrc	1681	-0.6266277432441711	-0.023324654	No
row_55	Slc25a39	1694	-0.628763735294342	-0.020601286	No
row_56	Taf10	1702	-0.6304893493652344	-0.016602384	No
row_57	Fech	1712	-0.6315293312072754	-0.013097882	No
row_58	Cited4	1764	-0.6416299343109131	-0.020083074	No
row_59	Piezo1	1820	-0.653125524520874	-0.027971007	No
row_60	Nans	1830	-0.6562235951423645	-0.024240805	No
row_61	Clp1	1846	-0.6595517992973328	-0.021991897	No
row_62	Cox17	1863	-0.6644908785820007	-0.019949801	No
row_63	Sgk3	1873	-0.666695237159729	-0.016123889	No
row_64	Irs2	1906	-0.6741510629653931	-0.018024743	No
row_65	Abhd4	1960	-0.6858217120170593	-0.025109934	No
row_66	Ccnd3	2040	-0.7004312872886658	-0.038612362	No
row_67	Ift140	2087	-0.7120192646980286	-0.043694444	No
row_68	Cops6	2216	-0.7425767183303833	-0.069157355	No
row_69	Spty2d1	2259	-0.7532418966293335	-0.072854854	No
row_70	Dhrs11	2264	-0.7538394331932068	-0.066972695	No
row_71	Afg3l2	2280	-0.7568734884262085	-0.06383429	No
row_72	Polr1b	2289	-0.7593249678611755	-0.0589098	No
row_73	Tmem238	2313	-0.7660959362983704	-0.057702716	No
row_74	Chac2	2329	-0.7692441344261169	-0.054451242	No
row_75	Tmem184a	2385	-0.785268247127533	-0.061131414	No
row_76	Rhbdd1	2406	-0.7926377058029175	-0.058925886	No
row_77	Galnt10	2483	-0.8151127099990845	-0.07062429	No
row_78	Bsg	2530	-0.8270471096038818	-0.07465503	No
row_79	Vangl1	2569	-0.8391311764717102	-0.07655971	No
row_80	Stradb	2610	-0.8495227694511414	-0.078873314	No
row_81	Fam241a	2640	-0.8582831025123596	-0.078335375	No
row_82	Eif3f	2655	-0.8632047176361084	-0.073973164	No
row_83	Reep6	2670	-0.8665291666984558	-0.06958056	No
row_84	Tnfrsf21	2673	-0.8678901195526123	-0.06215209	No
row_85	Tatdn3	2686	-0.8707169890403748	-0.05721731	No
row_86	Akip1	2692	-0.8737702965736389	-0.050490957	No
row_87	Tnrc6b	2705	-0.8766499161720276	-0.04550195	No
row_88	Rabac1	2744	-0.8875630497932434	-0.046963967	No
row_89	Golph3l	2773	-0.8972340822219849	-0.045818068	No
row_90	Tmem147	2787	-0.9019901752471924	-0.04084941	No
row_91	Slc6a9	2788	-0.9023504257202148	-0.03260207	No
row_92	Pdik1l	2827	-0.9145120978355408	-0.033817783	No
row_93	Tspan33	2974	-0.9647852778434753	-0.061784886	No
row_94	Zfp524	3013	-0.9808359742164612	-0.062394407	No
row_95	Lcmt2	3019	-0.9821084141731262	-0.05467786	No
row_96	Prmt3	3044	-0.9911733269691467	-0.051665556	No
row_97	Arrdc2	3047	-0.9937902092933655	-0.04308638	No
row_98	Maz	3048	-0.9937902092933655	-0.0340033	No
row_99	Ano1	3053	-0.9951912760734558	-0.025915224	No
row_100	Cep70	3065	-1.0034821033477783	-0.01951504	No
row_101	Mrm1	3099	-1.016873836517334	-0.018535415	No
row_102	Cyb5a	3121	-1.027186393737793	-0.014438103	No
row_103	Aldh9a1	3166	-1.046438217163086	-0.015959743	No
row_104	Ttc39a	3186	-1.0556720495224	-0.0110981725	No
row_105	Zfpm1	3334	-1.1270567178726196	-0.037834097	No
row_106	Plek2	3383	-1.1535289287567139	-0.039384756	No
row_107	Mthfd2	3458	-1.1911870241165161	-0.047141995	No
row_108	Taf5l	3581	-1.2731349468231201	-0.06624397	No
row_109	Nanp	3692	-1.3732173442840576	-0.08140778	Yes
row_110	Flt3l	3704	-1.3900911808013916	-0.07147405	Yes
row_111	Klhdc2	3753	-1.4419300556182861	-0.07038877	Yes
row_112	Asb1	3814	-1.5351414680480957	-0.071474984	Yes
row_113	Tmc6	3881	-1.6595518589019775	-0.07293583	Yes
row_114	Gcnt1	3892	-1.7058141231536865	-0.059864487	Yes
row_115	Dhrs13	3911	-1.7451860904693604	-0.048448917	Yes
row_116	Slc26a2	3936	-1.780303955078125	-0.038224094	Yes
row_117	St3gal5	3960	-1.8755179643630981	-0.026877072	Yes
row_118	Hdac11	3972	-1.9497108459472656	-0.011828509	Yes
row_119	Tent5c	3985	-2.0323867797851562	0.0037237438	Yes
row_120	Gm867	4045	-2.4319112300872803	0.011085812	Yes
