# Supplementary material for: TMPRSS11B promotes an acidified microenvironment and immune suppression in squamous lung cancer
Source: EMBO Rep. 2025 Nov 10;26(24):6346–79. doi: 10.1038/s44319-025-00631-1 (PMC12714794; doi:10.1038/s44319-025-00631-1)
Supplement: Supplementary file 18 — Figure EV6 Source Data [file 44319_2025_631_MOESM18_ESM.zip › Figure EV6/EV6C-D/GSEA_Broad Institute_M8_T11b high vs low LUSC/DESCARTES_ORGANOGENESIS_SCHWANN_CELL_PRECURSOR.tsv]

NAME	SYMBOL	RANK IN GENE LIST	RANK METRIC SCORE	RUNNING ES	CORE ENRICHMENT
row_0	Mal	329	1.1912766695022583	-0.009857498	No
row_1	Ubl3	751	0.6265580058097839	-0.07596613	No
row_2	Afap1l2	843	0.5692668557167053	-0.064407155	No
row_3	Matn2	876	0.5538748502731323	-0.03926895	No
row_4	Tspan7	919	0.522885799407959	-0.018434113	No
row_5	Fhdc1	1170	-0.5336819887161255	-0.048061676	No
row_6	Erbb3	1362	-0.567521333694458	-0.06117673	No
row_7	Stard13	1401	-0.574515700340271	-0.036282912	No
row_8	Wdfy1	1480	-0.5893999338150024	-0.020330284	No
row_9	Btbd3	1540	-0.6003738641738892	9.444925E-4	No
row_10	Atp10b	1574	-0.6066662073135376	0.02898238	No
row_11	Itprid2	2044	-0.7023040652275085	-0.0444068	No
row_12	Otud1	2290	-0.7598477602005005	-0.0593306	No
row_13	Rasa2	2847	-0.9235233664512634	-0.14091516	Yes
row_14	Tmem117	3075	-1.00841224193573	-0.13660654	Yes
row_15	Cyp2j6	3094	-1.014753818511963	-0.08056874	Yes
row_16	Ednrb	3353	-1.1401128768920898	-0.07602993	Yes
row_17	Dagla	3620	-1.3060269355773926	-0.06357134	Yes
row_18	Olfml2a	3782	-1.4775539636611938	-0.015094411	Yes
row_19	Lmo4	3802	-1.5152184963226318	0.07051606	Yes
