# Supplementary material for: TMPRSS11B promotes an acidified microenvironment and immune suppression in squamous lung cancer
Source: EMBO Rep. 2025 Nov 10;26(24):6346–79. doi: 10.1038/s44319-025-00631-1 (PMC12714794; doi:10.1038/s44319-025-00631-1)
Supplement: Supplementary file 18 — Figure EV6 Source Data [file 44319_2025_631_MOESM18_ESM.zip › Figure EV6/EV6C-D/GSEA_Broad Institute_M8_T11b high vs low LUSC/DESCARTES_ORGANOGENESIS_SENSORY_NEURONS.tsv]

NAME	SYMBOL	RANK IN GENE LIST	RANK METRIC SCORE	RUNNING ES	CORE ENRICHMENT
row_0	Mreg	224	1.5140488147735596	0.024194332	No
row_1	Rnf150	457	0.9669194221496582	0.017807512	No
row_2	Tbc1d9	648	0.7142454981803894	0.008516667	No
row_3	Csnk1g1	1051	-0.5132393836975098	-0.06333766	No
row_4	Prkce	1609	-0.612483561038971	-0.16805662	No
row_5	Pde4dip	2060	-0.7120192646980286	-0.24129891	No
row_6	Tacc2	2704	-0.8764060735702515	-0.35332835	No
row_7	Ankrd24	3043	-0.9907352924346924	-0.38449454	Yes
row_8	Rapgef6	3087	-1.0115795135498047	-0.34214234	Yes
row_9	B4galnt3	3314	-1.1175087690353394	-0.33917964	Yes
row_10	Kif13b	3318	-1.1194435358047485	-0.28136495	Yes
row_11	Mapk8ip1	3443	-1.181504487991333	-0.25001204	Yes
row_12	Ccdc92	3565	-1.2574533224105835	-0.21395017	Yes
row_13	Synpo	3604	-1.2897862195968628	-0.15581907	Yes
row_14	Kif19a	3895	-1.7120192050933838	-0.13747439	Yes
row_15	Cerkl	3921	-1.7617722749710083	-0.051464815	Yes
row_16	Tesc	3925	-1.7678724527359009	0.040265244	Yes
