# Supplementary material for: TMPRSS11B promotes an acidified microenvironment and immune suppression in squamous lung cancer
Source: EMBO Rep. 2025 Nov 10;26(24):6346–79. doi: 10.1038/s44319-025-00631-1 (PMC12714794; doi:10.1038/s44319-025-00631-1)
Supplement: Supplementary file 18 — Figure EV6 Source Data [file 44319_2025_631_MOESM18_ESM.zip › Figure EV6/EV6C-D/GSEA_Broad Institute_M8_T11b high vs low LUSC/DESCARTES_ORGANOGENESIS_STROMAL_CELLS.tsv]

NAME	SYMBOL	RANK IN GENE LIST	RANK METRIC SCORE	RUNNING ES	CORE ENRICHMENT
row_0	Zswim4	300	1.3056106567382812	-0.039809104	No
row_1	Oaz2	610	0.7556895017623901	-0.09633065	No
row_2	D16Ertd472e	612	0.752261757850647	-0.07676143	No
row_3	Terf2ip	981	-0.502565860748291	-0.15454404	Yes
row_4	Tmem11	995	-0.504214346408844	-0.14447714	Yes
row_5	Nacc1	1031	-0.5103853940963745	-0.13968919	Yes
row_6	Trp53bp2	1123	-0.525922954082489	-0.14834304	Yes
row_7	Rdh14	1196	-0.5381897687911987	-0.15197426	Yes
row_8	Ercc8	1214	-0.5420942306518555	-0.14189887	Yes
row_9	Fbxo4	1247	-0.5472744703292847	-0.13539714	Yes
row_10	Prpf38a	1341	-0.5644620656967163	-0.14353043	Yes
row_11	Rbbp6	1355	-0.5661683678627014	-0.1318315	Yes
row_12	Avil	1399	-0.574515700340271	-0.12733291	Yes
row_13	Cand1	1428	-0.580107569694519	-0.118976906	Yes
row_14	Arpc5l	1558	-0.6037663221359253	-0.13497911	Yes
row_15	Rab5a	1588	-0.6089257597923279	-0.12611128	Yes
row_16	Ppa1	1606	-0.6118825674057007	-0.11419749	Yes
row_17	Mycbp	1637	-0.6183601021766663	-0.10532849	Yes
row_18	Cnot6	1682	-0.6266277432441711	-0.099704474	Yes
row_19	Ythdc1	1786	-0.6462171673774719	-0.108157545	Yes
row_20	Ints12	1814	-0.6506186723709106	-0.097696744	Yes
row_21	Golph3	1841	-0.6592318415641785	-0.08676171	Yes
row_22	Lrrc41	1880	-0.6695839762687683	-0.078522064	Yes
row_23	Togaram1	1990	-0.6921196579933167	-0.08724999	Yes
row_24	Rtca	2043	-0.7016026377677917	-0.08162966	Yes
row_25	Zfp664	2047	-0.7028006911277771	-0.06385807	Yes
row_26	Snx33	2257	-0.7526612281799316	-0.095725276	Yes
row_27	Srsf3	2381	-0.7835724949836731	-0.10550687	Yes
row_28	Fam83e	2427	-0.7988966703414917	-0.09559217	Yes
row_29	Zfp212	2432	-0.7994821071624756	-0.075521074	Yes
row_30	Pcnp	2520	-0.8236646056175232	-0.07534225	Yes
row_31	4833439L19Rik	2588	-0.8444695472717285	-0.069668554	Yes
row_32	Mfsd9	2608	-0.8495227694511414	-0.051989365	Yes
row_33	Kpna6	2684	-0.8700841069221497	-0.04761964	Yes
row_34	Coa7	2711	-0.8780291676521301	-0.030920908	Yes
row_35	Asf1a	2749	-0.8888970017433167	-0.01665664	Yes
row_36	Gabpb1	2870	-0.9306595325469971	-0.021821547	Yes
row_37	Ddx52	2905	-0.9415010809898376	-0.0054295263	Yes
row_38	Bri3	2942	-0.9537501335144043	0.010790486	Yes
row_39	Psen1	3136	-1.0339473485946655	-0.009709449	Yes
row_40	Exog	3208	-1.0681630373001099	8.6756237E-4	Yes
row_41	Taf7	3351	-1.1401128768920898	-0.0042212964	Yes
row_42	Nmral1	3373	-1.1481183767318726	0.020829003	Yes
row_43	Orc4	3505	-1.2145196199417114	0.020420967	Yes
row_44	Smad4	3712	-1.3948290348052979	0.0062121726	Yes
row_45	Gabpa	3752	-1.4419300556182861	0.034550104	Yes
row_46	Cep95	3956	-1.8432637453079224	0.032896284	Yes
