# Supplementary material for: TMPRSS11B promotes an acidified microenvironment and immune suppression in squamous lung cancer
Source: EMBO Rep. 2025 Nov 10;26(24):6346–79. doi: 10.1038/s44319-025-00631-1 (PMC12714794; doi:10.1038/s44319-025-00631-1)
Supplement: Supplementary file 18 — Figure EV6 Source Data [file 44319_2025_631_MOESM18_ESM.zip › Figure EV6/EV6C-D/GSEA_Broad Institute_M8_T11b high vs low LUSC/DESCARTES_ORGANOGENESIS_WHITE_BLOOD_CELLS.tsv]

NAME	SYMBOL	RANK IN GENE LIST	RANK METRIC SCORE	RUNNING ES	CORE ENRICHMENT
row_0	Cd300lf	21	3.6440658569335938	0.009235483	Yes
row_1	Trem2	24	3.5692667961120605	0.023041444	Yes
row_2	Clec4n	37	3.0159013271331787	0.03206405	Yes
row_3	Cd300c2	42	2.8219592571258545	0.04235939	Yes
row_4	Il1a	44	2.8115427494049072	0.05338197	Yes
row_5	Cd84	45	2.8070552349090576	0.06464289	Yes
row_6	C3ar1	46	2.795085906982422	0.0758558	Yes
row_7	Evi2a	52	2.7058331966400146	0.08542893	Yes
row_8	Hmox1	55	2.683816909790039	0.09568278	Yes
row_9	Cybb	57	2.653630256652832	0.106071874	Yes
row_10	Nfam1	58	2.6455328464508057	0.116684824	Yes
row_11	Itgam	61	2.6309704780578613	0.12672667	Yes
row_12	Fcgr2b	62	2.6099088191986084	0.1371967	Yes
row_13	Ctss	63	2.581700325012207	0.1475536	Yes
row_14	Slc15a3	67	2.5359082221984863	0.15695773	Yes
row_15	Ncf1	72	2.4752252101898193	0.1658621	Yes
row_16	Cd37	74	2.4579057693481445	0.175466	Yes
row_17	Fcer1g	76	2.415092706680298	0.18489817	Yes
row_18	Msr1	78	2.390791654586792	0.19423285	Yes
row_19	Slc11a1	80	2.375443696975708	0.20350595	Yes
row_20	Tyrobp	83	2.3662397861480713	0.21248579	Yes
row_21	Cd36	85	2.3342208862304688	0.22159351	Yes
row_22	Clec2g	86	2.329800844192505	0.23093987	Yes
row_23	Apoe	88	2.2964401245117188	0.23989603	Yes
row_24	Ccl9	93	2.270702838897705	0.24797992	Yes
row_25	Cd68	97	2.214573383331299	0.256095	Yes
row_26	Fcgr3	102	2.1424038410186768	0.2636642	Yes
row_27	Hk3	110	2.0745770931243896	0.27019224	Yes
row_28	Csf3r	113	2.051746368408203	0.27791044	Yes
row_29	Mpeg1	114	2.0454514026641846	0.2861161	Yes
row_30	Emp3	115	2.019784688949585	0.29421875	Yes
row_31	C1qa	119	1.9897103309631348	0.30143175	Yes
row_32	Cd300a	122	1.9589165449142456	0.30877754	Yes
row_33	C5ar1	125	1.945093035697937	0.31606787	Yes
row_34	Ctsz	138	1.8844006061553955	0.3205513	Yes
row_35	C1qb	139	1.8824036121368408	0.32810286	Yes
row_36	Lgmn	141	1.8773084878921509	0.3353776	Yes
row_37	Ctsd	150	1.8297816514968872	0.3406673	Yes
row_38	Sirpa	154	1.7943334579467773	0.3470965	Yes
row_39	Fxyd5	157	1.7674500942230225	0.3536742	Yes
row_40	Spi1	158	1.7651870250701904	0.36075553	Yes
row_41	Ccl6	166	1.733373999595642	0.3659148	Yes
row_42	Cd33	168	1.7265537977218628	0.3725848	Yes
row_43	Cfp	171	1.7172924280166626	0.37896127	Yes
row_44	Hexb	175	1.703018307685852	0.38502416	Yes
row_45	Ctsb	177	1.6952064037322998	0.3915684	Yes
row_46	Mctp1	180	1.6879113912582397	0.397827	Yes
row_47	Crlf2	182	1.6700843572616577	0.40427044	Yes
row_48	Pik3ap1	184	1.6595395803451538	0.4106716	Yes
row_49	Slc37a2	189	1.6267826557159424	0.4161723	Yes
row_50	Ptafr	191	1.6258504390716553	0.4224383	Yes
row_51	Gusb	199	1.5973509550094604	0.4270519	Yes
row_52	Myo1f	212	1.5588346719741821	0.43022928	Yes
row_53	Cyth4	220	1.520641565322876	0.43453515	Yes
row_54	C1qc	234	1.4799995422363281	0.4371399	Yes
row_55	Psap	240	1.466392993927002	0.44174084	Yes
row_56	Mertk	250	1.448157787322998	0.44524324	Yes
row_57	Jdp2	255	1.436975121498108	0.4499825	Yes
row_58	Ptprc	258	1.4295769929885864	0.45520478	Yes
row_59	Arhgap9	260	1.428462028503418	0.46067894	Yes
row_60	Apbb1ip	264	1.423140287399292	0.46561903	Yes
row_61	Npl	268	1.3984047174453735	0.4704599	Yes
row_62	Dock2	271	1.3895187377929688	0.47552148	Yes
row_63	Grn	285	1.3516936302185059	0.4776115	Yes
row_64	Tnfrsf26	291	1.3424285650253296	0.48171514	Yes
row_65	Pik3cd	304	1.2879807949066162	0.48380595	Yes
row_66	Hck	312	1.2457525730133057	0.48700905	Yes
row_67	Myo5a	318	1.2195937633514404	0.49061993	Yes
row_68	Pstpip1	321	1.2099782228469849	0.49496123	Yes
row_69	Gna15	326	1.1968328952789307	0.49873713	Yes
row_70	Selplg	328	1.1948713064193726	0.5032742	Yes
row_71	Fnip2	334	1.1787517070770264	0.5067212	Yes
row_72	Cd53	337	1.1714667081832886	0.51090807	Yes
row_73	Plxdc1	341	1.162449836730957	0.51480234	Yes
row_74	Fmnl1	345	1.1530511379241943	0.51865894	Yes
row_75	Cd52	350	1.1404235363006592	0.5222086	Yes
row_76	Il17ra	351	1.1404235363006592	0.5267835	Yes
row_77	Havcr2	364	1.12087082862854	0.52820396	Yes
row_78	Irf1	372	1.1105220317840576	0.53086454	Yes
row_79	Lgals3	377	1.095630168914795	0.53423446	Yes
row_80	Coro1a	390	1.0787527561187744	0.5354859	Yes
row_81	Ptgs1	392	1.0722520351409912	0.53953105	Yes
row_82	Alox5ap	399	1.0508044958114624	0.54220843	Yes
row_83	Gpr65	401	1.046972632408142	0.54615223	Yes
row_84	Vsir	405	1.0364420413970947	0.549541	Yes
row_85	Csf1r	414	1.0249463319778442	0.551602	Yes
row_86	Zc3h12a	419	1.019784688949585	0.55466765	Yes
row_87	Apobec1	424	1.0146044492721558	0.5577125	Yes
row_88	Ctsa	425	1.0127869844436646	0.56177545	Yes
row_89	Lpxn	431	1.004187822341919	0.56452215	Yes
row_90	Nckap1l	432	1.004187822341919	0.5685506	Yes
row_91	Tnfrsf1b	463	0.9549366235733032	0.5646911	Yes
row_92	Il10rb	467	0.9493952989578247	0.5677308	Yes
row_93	Ehd4	474	0.9433326125144958	0.569977	Yes
row_94	Inpp5d	487	0.9180311560630798	0.5705837	Yes
row_95	Rab32	496	0.902690589427948	0.5721542	Yes
row_96	Gbp7	501	0.8980342745780945	0.5747314	Yes
row_97	Hcls1	503	0.8967900276184082	0.5780727	Yes
row_98	Cebpb	504	0.8967139720916748	0.58167	Yes
row_99	Rasa4	514	0.8855432868003845	0.58291537	Yes
row_100	Cyba	519	0.8746973276138306	0.585399	Yes
row_101	Stab1	523	0.8729432821273804	0.5881319	Yes
row_102	St6galnac4	525	0.8729432821273804	0.5913775	Yes
row_103	Il3ra	530	0.8685648441314697	0.5938365	Yes
row_104	Tmem104	537	0.8602322340011597	0.5957494	Yes
row_105	Abr	538	0.8597678542137146	0.59919846	Yes
row_106	Runx3	539	0.8595227599143982	0.6026466	Yes
row_107	Tcirg1	541	0.8530437350273132	0.6058124	Yes
row_108	Ptk2b	559	0.8354685306549072	0.6048061	Yes
row_109	Cd44	562	0.8335651159286499	0.6076374	Yes
row_110	Rab20	565	0.8305079936981201	0.6104564	Yes
row_111	Ifnar2	567	0.8301301598548889	0.6135302	Yes
row_112	Snx8	577	0.8163597583770752	0.6144981	Yes
row_113	Slc29a3	600	0.7734075784683228	0.6119612	No
row_114	Blnk	616	0.747412383556366	0.6111143	No
row_115	Gmip	628	0.7315874099731445	0.6112294	No
row_116	Mlkl	688	0.6802982091903687	0.5988342	No
row_117	Dtx3l	702	0.6647013425827026	0.5981683	No
row_118	Tmem106a	706	0.6630201935768127	0.6000591	No
row_119	H2-D1	719	0.653630256652832	0.5996051	No
row_120	Slfn2	750	0.6282873749732971	0.5944352	No
row_121	Ms4a7	771	0.6099088788032532	0.59175503	No
row_122	Def6	777	0.6042401194572449	0.59289736	No
row_123	Arrb2	786	0.5999247431755066	0.59325325	No
row_124	Vps18	805	0.5911722779273987	0.59101063	No
row_125	Fam111a	809	0.5901003479957581	0.59260887	No
row_126	Gm2a	815	0.5852468013763428	0.59367496	No
row_127	Sat1	817	0.5843486189842224	0.5957628	No
row_128	Maf	826	0.576225757598877	0.5960237	No
row_129	Lcp2	840	0.5703805088996887	0.59497935	No
row_130	Cd74	849	0.5671141743659973	0.5952037	No
row_131	H2-K1	855	0.5646127462387085	0.596187	No
row_132	Litaf	856	0.5641378164291382	0.5984501	No
row_133	B2m	860	0.563342809677124	0.599941	No
row_134	Casp8	920	0.5202209949493408	0.58690363	No
row_135	Blvra	938	0.5121487975120544	0.5846003	No
row_136	Dab2	952	0.5037094354629517	0.58328855	No
row_137	Hfe	1209	-0.5420942306518555	0.51983905	No
row_138	Cebpzos	1225	-0.5441775321960449	0.5181769	No
row_139	Cmtm7	1228	-0.5445625185966492	0.5198488	No
row_140	Apobec3	1238	-0.5460443496704102	0.5197323	No
row_141	Madd	1256	-0.548194408416748	0.5175736	No
row_142	Fgd2	1563	-0.6051040291786194	0.4415596	No
row_143	Ppm1h	1601	-0.6107358932495117	0.43452492	No
row_144	Tnfrsf11a	1644	-0.6189098358154297	0.4262413	No
row_145	Trim65	1661	-0.6227518916130066	0.42463806	No
row_146	Tmem141	1709	-0.6310992240905762	0.41512161	No
row_147	Aga	1798	-0.6478888988494873	0.3951624	No
row_148	Ly6e	1857	-0.6627001166343689	0.38295293	No
row_149	H2-M3	1927	-0.6809923648834229	0.36799708	No
row_150	Il15	1933	-0.6809923648834229	0.36944726	No
row_151	Morc3	1986	-0.6909576058387756	0.35888922	No
row_152	Selenop	2054	-0.7074409127235413	0.34455213	No
row_153	Lrmda	2077	-0.7120192646980286	0.34176892	No
row_154	Rnf213	2130	-0.7240920662879944	0.33134383	No
row_155	Manba	2205	-0.7389863133430481	0.31533888	No
row_156	Ocel1	2221	-0.7437281012535095	0.3144773	No
row_157	Tbc1d5	2319	-0.7671607732772827	0.29268944	No
row_158	Snx2	2507	-0.8199345469474792	0.24804232	No
row_159	Slc46a3	2514	-0.8230505585670471	0.24980603	No
row_160	Epsti1	2646	-0.8601178526878357	0.21967539	No
row_161	Il18r1	2742	-0.8871059417724609	0.19888142	No
row_162	Tlr4	2764	-0.8948832750320435	0.19708814	No
row_163	Fchsd2	2768	-0.8959820866584778	0.19991347	No
row_164	Gsdmd	2790	-0.9035260677337646	0.19815487	No
row_165	Plcg2	2818	-0.9105648994445801	0.19488643	No
row_166	Snx6	2844	-0.9200122952461243	0.1921686	No
row_167	Shisa5	2916	-0.9464845061302185	0.1777651	No
row_168	Tap1	3068	-1.0041999816894531	0.14308557	No
row_169	Il18	3078	-1.0102430582046509	0.14483121	No
row_170	Casp4	3233	-1.083988070487976	0.109702736	No
row_171	Glb1	3236	-1.0844371318817139	0.113540426	No
row_172	Wwp1	3275	-1.103444218635559	0.10822597	No
row_173	Fcgrt	3345	-1.137783169746399	0.095102586	No
row_174	Sp100	3362	-1.1426535844802856	0.095584996	No
row_175	Tlr2	3387	-1.1556259393692017	0.0940687	No
row_176	Tcn2	3391	-1.1579627990722656	0.097945005	No
row_177	Rel	3500	-1.2095189094543457	0.07511196	No
row_178	Map3k5	3578	-1.271446704864502	0.060474034	No
row_179	Myb	3611	-1.296981692314148	0.057474047	No
row_180	Cela1	3666	-1.3494491577148438	0.04904496	No
row_181	Ptpn22	3676	-1.3597174882888794	0.05219257	No
row_182	Pparg	3727	-1.412458896636963	0.045041636	No
row_183	Reps2	3765	-1.454221487045288	0.041390713	No
row_184	Cracr2b	3867	-1.641284704208374	0.022084177	No
row_185	Nfatc2	3913	-1.7515475749969482	0.01757527	No
row_186	Arid5a	3940	-1.8022170066833496	0.018140176	No
row_187	Oas2	3963	-1.8964438438415527	0.020108467	No
row_188	Adgb	4080	-2.975053548812866	0.0023073754	No
