# Supplementary material for: TMPRSS11B promotes an acidified microenvironment and immune suppression in squamous lung cancer
Source: EMBO Rep. 2025 Nov 10;26(24):6346–79. doi: 10.1038/s44319-025-00631-1 (PMC12714794; doi:10.1038/s44319-025-00631-1)
Supplement: Supplementary file 18 — Figure EV6 Source Data [file 44319_2025_631_MOESM18_ESM.zip › Figure EV6/EV6C-D/GSEA_Broad Institute_M8_T11b high vs low LUSC/gene_set_sizes.tsv]

NAME	ORIGINAL SIZE	AFTER RESTRICTING TO DATASET	STATUS
DESCARTES_ORGANOGENESIS_CARDIAC_MUSCLE_LINEAGES	206	23
DESCARTES_ORGANOGENESIS_CHOLINERGIC_NEURONS	85		Rejected!
DESCARTES_ORGANOGENESIS_CHONDROCYTES_AND_OSTEOBLASTS	37		Rejected!
DESCARTES_ORGANOGENESIS_CHONDROCYTE_PROGENITORS	78	16
DESCARTES_ORGANOGENESIS_CONNECTIVE_TISSUE_PROGENITOR	65		Rejected!
DESCARTES_ORGANOGENESIS_DEFINITIVE_ERYTHROID_LINEAGE	52		Rejected!
DESCARTES_ORGANOGENESIS_EARLY_MESENCHYME	11		Rejected!
DESCARTES_ORGANOGENESIS_ENDOTHELIAL_CELLS	294	76
DESCARTES_ORGANOGENESIS_EPENDYMAL_CELL	312	43
DESCARTES_ORGANOGENESIS_EPITHELIAL_CELLS	192	71
DESCARTES_ORGANOGENESIS_EXCITATORY_NEURONS	45		Rejected!
DESCARTES_ORGANOGENESIS_GRANULE_NEURONS	57		Rejected!
DESCARTES_ORGANOGENESIS_HEPATOCYTES	585	129
DESCARTES_ORGANOGENESIS_INHIBITORY_INTERNEURONS	42		Rejected!
DESCARTES_ORGANOGENESIS_INHIBITORY_NEURONS	44		Rejected!
DESCARTES_ORGANOGENESIS_INHIBITORY_NEURON_PROGENITORS	37		Rejected!
DESCARTES_ORGANOGENESIS_INTERMEDIATE_MESODERM	42		Rejected!
DESCARTES_ORGANOGENESIS_ISTHMIC_ORGANIZER_CELLS	19		Rejected!
DESCARTES_ORGANOGENESIS_JAW_AND_TOOTH_PROGENITORS	23		Rejected!
DESCARTES_ORGANOGENESIS_LENS	30		Rejected!
DESCARTES_ORGANOGENESIS_LIMB_MESENCHYME	43		Rejected!
DESCARTES_ORGANOGENESIS_MEGAKARYOCYTES	172	35
DESCARTES_ORGANOGENESIS_MELANOCYTES	77	15
DESCARTES_ORGANOGENESIS_MYOCYTES	144	17
DESCARTES_ORGANOGENESIS_NEURAL_PROGENITOR_CELLS	59		Rejected!
DESCARTES_ORGANOGENESIS_NEURAL_TUBE	26		Rejected!
DESCARTES_ORGANOGENESIS_NOTOCHORD_CELLS	77		Rejected!
DESCARTES_ORGANOGENESIS_NUETROPHILS	40		Rejected!
DESCARTES_ORGANOGENESIS_OLIGODENDROCYTE_PROGENITORS	24		Rejected!
DESCARTES_ORGANOGENESIS_OSTEOBLASTS	24		Rejected!
DESCARTES_ORGANOGENESIS_POSTMITOTIC_PREMATURE_NEURONS	23		Rejected!
DESCARTES_ORGANOGENESIS_PREMATURE_OLIGODENDROCYTE	50		Rejected!
DESCARTES_ORGANOGENESIS_PRIMITIVE_ERYTHROID_LINEAGE	528	121
DESCARTES_ORGANOGENESIS_RADIAL_GLIA	24		Rejected!
DESCARTES_ORGANOGENESIS_SCHWANN_CELL_PRECURSOR	95	20
DESCARTES_ORGANOGENESIS_SENSORY_NEURONS	131	17
DESCARTES_ORGANOGENESIS_STROMAL_CELLS	226	47
DESCARTES_ORGANOGENESIS_WHITE_BLOOD_CELLS	644	189
TABULA_MURIS_SENISTRACHEA_SMOOTH_MUSCLE_CELL_OF_TRACHEA_AGEING	22		Rejected!
TABULA_MURIS_SENIS_AORTA_AORTIC_ENDOTHELIAL_CELL_AGEING	302	80
TABULA_MURIS_SENIS_AORTA_FIBROBLAST_OF_CARDIAC_TISSUE_AGEING	696	208
TABULA_MURIS_SENIS_AORTA_PROFESSIONAL_ANTIGEN_PRESENTING_CELL_AGEING	125	46
TABULA_MURIS_SENIS_BLADDER_BLADDER_CELL_AGEING	312	83
TABULA_MURIS_SENIS_BLADDER_BLADDER_UROTHELIAL_CELL_AGEING	156	54
TABULA_MURIS_SENIS_BLADDER_ENDOTHELIAL_CELL_AGEING	409	125
TABULA_MURIS_SENIS_BLADDER_LEUKOCYTE_AGEING	15		Rejected!
TABULA_MURIS_SENIS_BRAIN_MYELOID_MACROPHAGE_AGEING	50	15
TABULA_MURIS_SENIS_BRAIN_MYELOID_MICROGLIAL_CELL_AGEING	330	95
TABULA_MURIS_SENIS_BRAIN_NON_MYELOID_ASTROCYTE_AGEING	458	127
TABULA_MURIS_SENIS_BRAIN_NON_MYELOID_BRAIN_PERICYTE_AGEING	747	183
TABULA_MURIS_SENIS_BRAIN_NON_MYELOID_ENDOTHELIAL_CELL_AGEING	370	88
TABULA_MURIS_SENIS_BRAIN_NON_MYELOID_INTERNEURON_AGEING	54		Rejected!
TABULA_MURIS_SENIS_BRAIN_NON_MYELOID_NEURON_AGEING	947	239
TABULA_MURIS_SENIS_BRAIN_NON_MYELOID_OLIGODENDROCYTE_AGEING	1102	268
TABULA_MURIS_SENIS_BRAIN_NON_MYELOID_OLIGODENDROCYTE_PRECURSOR_CELL_AGEING	431	111
TABULA_MURIS_SENIS_BROWN_ADIPOSE_TISSUE_B_CELL_AGEING	292	101
TABULA_MURIS_SENIS_BROWN_ADIPOSE_TISSUE_ENDOTHELIAL_CELL_AGEING	209	68
TABULA_MURIS_SENIS_BROWN_ADIPOSE_TISSUE_MESENCHYMAL_STEM_CELL_OF_ADIPOSE_AGEING	1031	290
TABULA_MURIS_SENIS_BROWN_ADIPOSE_TISSUE_MYELOID_CELL_AGEING	228	71
TABULA_MURIS_SENIS_BROWN_ADIPOSE_TISSUE_T_CELL_AGEING	89	34
TABULA_MURIS_SENIS_DIAPHRAGM_B_CELL_AGEING	14		Rejected!
TABULA_MURIS_SENIS_DIAPHRAGM_ENDOTHELIAL_CELL_AGEING	26		Rejected!
TABULA_MURIS_SENIS_DIAPHRAGM_MACROPHAGE_AGEING	26		Rejected!
TABULA_MURIS_SENIS_DIAPHRAGM_MESENCHYMAL_STEM_CELL_AGEING	366	77
TABULA_MURIS_SENIS_DIAPHRAGM_SKELETAL_MUSCLE_SATELLITE_CELL_AGEING	246	38
TABULA_MURIS_SENIS_GONADAL_ADIPOSE_TISSUE_B_CELL_AGEING	91	28
TABULA_MURIS_SENIS_GONADAL_ADIPOSE_TISSUE_ENDOTHELIAL_CELL_AGEING	1051	277
TABULA_MURIS_SENIS_GONADAL_ADIPOSE_TISSUE_MESENCHYMAL_STEM_CELL_OF_ADIPOSE_AGEING	694	192
TABULA_MURIS_SENIS_GONADAL_ADIPOSE_TISSUE_MYELOID_CELL_AGEING	310	91
TABULA_MURIS_SENIS_GONADAL_ADIPOSE_TISSUE_T_CELL_AGEING	18		Rejected!
TABULA_MURIS_SENIS_HEART_AND_AORTA_CARDIOMYOCYTE_AGEING	113		Rejected!
TABULA_MURIS_SENIS_HEART_AND_AORTA_ENDOCARDIAL_CELL_AGEING	40		Rejected!
TABULA_MURIS_SENIS_HEART_AND_AORTA_ENDOTHELIAL_CELL_OF_CORONARY_ARTERY_AGEING	246	75
TABULA_MURIS_SENIS_HEART_AND_AORTA_FIBROBLAST_OF_CARDIAC_TISSUE_AGEING	313	74
TABULA_MURIS_SENIS_HEART_AND_AORTA_LEUKOCYTE_AGEING	129	33
TABULA_MURIS_SENIS_HEART_AND_AORTA_SMOOTH_MUSCLE_CELL_AGEING	55		Rejected!
TABULA_MURIS_SENIS_HEART_ATRIAL_MYOCYTE_AGEING	135	44
TABULA_MURIS_SENIS_HEART_ENDOCARDIAL_CELL_AGEING	52		Rejected!
TABULA_MURIS_SENIS_HEART_ENDOTHELIAL_CELL_OF_CORONARY_ARTERY_AGEING	132	41
TABULA_MURIS_SENIS_HEART_FIBROBLAST_OF_CARDIAC_TISSUE_AGEING	231	77
TABULA_MURIS_SENIS_HEART_MONOCYTE_AGEING	139	44
TABULA_MURIS_SENIS_HEART_T_CELL_AGEING	12		Rejected!
TABULA_MURIS_SENIS_HEART_VALVE_CELL_AGEING	118	34
TABULA_MURIS_SENIS_HEART_VENTRICULAR_MYOCYTE_AGEING	115	34
TABULA_MURIS_SENIS_KIDNEY_BRUSH_CELL_AGEING	62	17
TABULA_MURIS_SENIS_KIDNEY_EPITHELIAL_CELL_OF_PROXIMAL_TUBULE_AGEING	393	84
TABULA_MURIS_SENIS_KIDNEY_FENESTRATED_CELL_AGEING	81	25
TABULA_MURIS_SENIS_KIDNEY_FIBROBLAST_AGEING	38		Rejected!
TABULA_MURIS_SENIS_KIDNEY_KIDNEY_COLLECTING_DUCT_EPITHELIAL_CELL_AGEING	18		Rejected!
TABULA_MURIS_SENIS_KIDNEY_KIDNEY_COLLECTING_DUCT_PRINCIPAL_CELL_AGEING	380	115
TABULA_MURIS_SENIS_KIDNEY_KIDNEY_CORTEX_ARTERY_CELL_AGEING	32		Rejected!
TABULA_MURIS_SENIS_KIDNEY_KIDNEY_DISTAL_CONVOLUTED_TUBULE_EPITHELIAL_CELL_AGEING	109	30
TABULA_MURIS_SENIS_KIDNEY_KIDNEY_LOOP_OF_HENLE_ASCENDING_LIMB_EPITHELIAL_CELL_AGEING	6		Rejected!
TABULA_MURIS_SENIS_KIDNEY_KIDNEY_LOOP_OF_HENLE_THICK_ASCENDING_LIMB_EPITHELIAL_CELL_AGEING	220	62
TABULA_MURIS_SENIS_KIDNEY_KIDNEY_MESANGIAL_CELL_AGEING	25		Rejected!
TABULA_MURIS_SENIS_KIDNEY_KIDNEY_PROXIMAL_CONVOLUTED_TUBULE_EPITHELIAL_CELL_AGEING	182	48
TABULA_MURIS_SENIS_KIDNEY_MACROPHAGE_AGEING	117	44
TABULA_MURIS_SENIS_KIDNEY_PODOCYTE_AGEING	196	58
TABULA_MURIS_SENIS_KIDNEY_T_CELL_AGEING	61	18
TABULA_MURIS_SENIS_LARGE_INTESTINE_BRUSH_CELL_OF_EPITHELIUM_PROPER_OF_LARGE_INTESTINE_AGEING	20		Rejected!
TABULA_MURIS_SENIS_LARGE_INTESTINE_ENTEROCYTE_OF_EPITHELIUM_OF_LARGE_INTESTINE_AGEING	1183	276
TABULA_MURIS_SENIS_LARGE_INTESTINE_INTESTINAL_CRYPT_STEM_CELL_AGEING	382	102
TABULA_MURIS_SENIS_LARGE_INTESTINE_LARGE_INTESTINE_GOBLET_CELL_AGEING	803	217
TABULA_MURIS_SENIS_LARGE_INTESTINE_SECRETORY_CELL_AGEING	715	201
TABULA_MURIS_SENIS_LIMB_MUSCLE_B_CELL_AGEING	219	58
TABULA_MURIS_SENIS_LIMB_MUSCLE_ENDOTHELIAL_CELL_AGEING	139	36
TABULA_MURIS_SENIS_LIMB_MUSCLE_MACROPHAGE_AGEING	121	34
TABULA_MURIS_SENIS_LIMB_MUSCLE_MESENCHYMAL_STEM_CELL_AGEING	181	50
TABULA_MURIS_SENIS_LIMB_MUSCLE_SCHWANN_CELL_AGEING	11		Rejected!
TABULA_MURIS_SENIS_LIMB_MUSCLE_SKELETAL_MUSCLE_SATELLITE_CELL_AGEING	116	34
TABULA_MURIS_SENIS_LIMB_MUSCLE_SMOOTH_MUSCLE_CELL_AGEING	91	29
TABULA_MURIS_SENIS_LIMB_MUSCLE_T_CELL_AGEING	230	76
TABULA_MURIS_SENIS_LIVER_ENDOTHELIAL_CELL_OF_HEPATIC_SINUSOID_AGEING	410	108
TABULA_MURIS_SENIS_LIVER_HEPATOCYTE_AGEING	138	43
TABULA_MURIS_SENIS_LIVER_MATURE_NK_T_CELL_AGEING	114	31
TABULA_MURIS_SENIS_LIVER_MYELOID_LEUKOCYTE_AGEING	43		Rejected!
TABULA_MURIS_SENIS_LIVER_NK_CELL_AGEING	288	67
TABULA_MURIS_SENIS_LUNG_ADVENTITIAL_CELL_AGEING	215	58
TABULA_MURIS_SENIS_LUNG_ALVEOLAR_MACROPHAGE_AGEING	159	67
TABULA_MURIS_SENIS_LUNG_BRONCHIAL_SMOOTH_MUSCLE_CELL_AGEING	149	50
TABULA_MURIS_SENIS_LUNG_B_CELL_AGEING	83	31
TABULA_MURIS_SENIS_LUNG_CD4_POSITIVE_ALPHA_BETA_T_CELL_AGEING	138	44
TABULA_MURIS_SENIS_LUNG_CD8_POSITIVE_ALPHA_BETA_T_CELL_AGEING	33		Rejected!
TABULA_MURIS_SENIS_LUNG_CLASSICAL_MONOCYTE_AGEING	422	72
TABULA_MURIS_SENIS_LUNG_ENDOTHELIAL_CELL_OF_LYMPHATIC_VESSEL_AGEING	9		Rejected!
TABULA_MURIS_SENIS_LUNG_FIBROBLAST_OF_LUNG_AGEING	211	76
TABULA_MURIS_SENIS_LUNG_INTERMEDIATE_MONOCYTE_AGEING	395	86
TABULA_MURIS_SENIS_LUNG_MATURE_NK_T_CELL_AGEING	16		Rejected!
TABULA_MURIS_SENIS_LUNG_MYELOID_DENDRITIC_CELL_AGEING	7		Rejected!
TABULA_MURIS_SENIS_LUNG_NEUTROPHIL_AGEING	17		Rejected!
TABULA_MURIS_SENIS_LUNG_NK_CELL_AGEING	65		Rejected!
TABULA_MURIS_SENIS_LUNG_NON_CLASSICAL_MONOCYTE_AGEING	41	18
TABULA_MURIS_SENIS_LUNG_PULMONARY_INTERSTITIAL_FIBROBLAST_AGEING	19		Rejected!
TABULA_MURIS_SENIS_LUNG_SMOOTH_MUSCLE_CELL_OF_THE_PULMONARY_ARTERY_AGEING	10		Rejected!
TABULA_MURIS_SENIS_LUNG_TYPE_II_PNEUMOCYTE_AGEING	38		Rejected!
TABULA_MURIS_SENIS_LUNG_T_CELL_AGEING	7		Rejected!
TABULA_MURIS_SENIS_LUNG_VEIN_ENDOTHELIAL_CELL_AGEING	10		Rejected!
TABULA_MURIS_SENIS_MAMMARY_GLAND_BASAL_CELL_AGEING	306	125
TABULA_MURIS_SENIS_MAMMARY_GLAND_B_CELL_AGEING	298	87
TABULA_MURIS_SENIS_MAMMARY_GLAND_ENDOTHELIAL_CELL_AGEING	531	155
TABULA_MURIS_SENIS_MAMMARY_GLAND_LUMINAL_EPITHELIAL_CELL_OF_MAMMARY_GLAND_AGEING	332	135
TABULA_MURIS_SENIS_MAMMARY_GLAND_MACROPHAGE_AGEING	82	26
TABULA_MURIS_SENIS_MAMMARY_GLAND_STROMAL_CELL_AGEING	333	100
TABULA_MURIS_SENIS_MAMMARY_GLAND_T_CELL_AGEING	513	139
TABULA_MURIS_SENIS_MARROW_BASOPHIL_AGEING	5		Rejected!
TABULA_MURIS_SENIS_MARROW_CD4_POSITIVE_ALPHA_BETA_T_CELL_AGEING	41		Rejected!
TABULA_MURIS_SENIS_MARROW_EARLY_PRO_B_CELL_AGEING	5		Rejected!
TABULA_MURIS_SENIS_MARROW_ERYTHROBLAST_AGEING	190	28
TABULA_MURIS_SENIS_MARROW_GRANULOCYTE_AGEING	65	29
TABULA_MURIS_SENIS_MARROW_GRANULOCYTE_MONOCYTE_PROGENITOR_CELL_AGEING	186	50
TABULA_MURIS_SENIS_MARROW_GRANULOCYTOPOIETIC_CELL_AGEING	107	43
TABULA_MURIS_SENIS_MARROW_HEMATOPOIETIC_PRECURSOR_CELL_AGEING	103	36
TABULA_MURIS_SENIS_MARROW_HEMATOPOIETIC_STEM_CELL_AGEING	694	186
TABULA_MURIS_SENIS_MARROW_IMMATURE_B_CELL_AGEING	238	51
TABULA_MURIS_SENIS_MARROW_LATE_PRO_B_CELL_AGEING	250	51
TABULA_MURIS_SENIS_MARROW_MACROPHAGE_AGEING	177	50
TABULA_MURIS_SENIS_MARROW_MATURE_ALPHA_BETA_T_CELL_AGEING	602	125
TABULA_MURIS_SENIS_MARROW_MEGAKARYOCYTE_ERYTHROID_PROGENITOR_CELL_AGEING	40		Rejected!
TABULA_MURIS_SENIS_MARROW_MONOCYTE_AGEING	54	19
TABULA_MURIS_SENIS_MARROW_NAIVE_B_CELL_AGEING	305	80
TABULA_MURIS_SENIS_MARROW_NAIVE_T_CELL_AGEING	47	20
TABULA_MURIS_SENIS_MARROW_NK_CELL_AGEING	529	134
TABULA_MURIS_SENIS_MARROW_PRECURSOR_B_CELL_AGEING	133	31
TABULA_MURIS_SENIS_MARROW_PROERYTHROBLAST_AGEING	72	19
TABULA_MURIS_SENIS_MARROW_PROMONOCYTE_AGEING	94	32
TABULA_MURIS_SENIS_MESENTERIC_ADIPOSE_TISSUE_B_CELL_AGEING	74	26
TABULA_MURIS_SENIS_MESENTERIC_ADIPOSE_TISSUE_CD4_POSITIVE_ALPHA_BETA_T_CELL_AGEING	67	25
TABULA_MURIS_SENIS_MESENTERIC_ADIPOSE_TISSUE_CD8_POSITIVE_ALPHA_BETA_T_CELL_AGEING	19		Rejected!
TABULA_MURIS_SENIS_MESENTERIC_ADIPOSE_TISSUE_ENDOTHELIAL_CELL_AGEING	74	20
TABULA_MURIS_SENIS_MESENTERIC_ADIPOSE_TISSUE_MACROPHAGE_AGEING	77	25
TABULA_MURIS_SENIS_MESENTERIC_ADIPOSE_TISSUE_MESENCHYMAL_STEM_CELL_OF_ADIPOSE_AGEING	664	186
TABULA_MURIS_SENIS_MESENTERIC_ADIPOSE_TISSUE_MYELOID_CELL_AGEING	15		Rejected!
TABULA_MURIS_SENIS_PANCREAS_ENDOTHELIAL_CELL_AGEING	293	68
TABULA_MURIS_SENIS_PANCREAS_LEUKOCYTE_AGEING	47	17
TABULA_MURIS_SENIS_PANCREAS_PANCREATIC_ACINAR_CELL_AGEING	5		Rejected!
TABULA_MURIS_SENIS_PANCREAS_PANCREATIC_ALPHA_CELL_AGEING	137	41
TABULA_MURIS_SENIS_PANCREAS_PANCREATIC_BETA_CELL_AGEING	209	50
TABULA_MURIS_SENIS_PANCREAS_PANCREATIC_DELTA_CELL_AGEING	199	62
TABULA_MURIS_SENIS_PANCREAS_PANCREATIC_DUCTAL_CELL_AGEING	283	87
TABULA_MURIS_SENIS_PANCREAS_PANCREATIC_POLYPEPTIDE_CELL_AGEING	121	37
TABULA_MURIS_SENIS_PANCREAS_PANCREATIC_STELLATE_CELL_AGEING	7		Rejected!
TABULA_MURIS_SENIS_SKIN_BASAL_CELL_OF_EPIDERMIS_AGEING	965	254
TABULA_MURIS_SENIS_SKIN_BULGE_KERATINOCYTE_AGEING	863	233
TABULA_MURIS_SENIS_SKIN_EPIDERMAL_CELL_AGEING	604	194
TABULA_MURIS_SENIS_SPLEEN_B_CELL_AGEING	101	34
TABULA_MURIS_SENIS_SPLEEN_CD4_POSITIVE_ALPHA_BETA_T_CELL_AGEING	186	51
TABULA_MURIS_SENIS_SPLEEN_CD8_POSITIVE_ALPHA_BETA_T_CELL_AGEING	182	43
TABULA_MURIS_SENIS_SPLEEN_GRANULOCYTE_AGEING	225	48
TABULA_MURIS_SENIS_SPLEEN_MACROPHAGE_AGEING	121	54
TABULA_MURIS_SENIS_SPLEEN_MACROPHAGE_DENDRITIC_CELL_PROGENITOR_AGEING	8		Rejected!
TABULA_MURIS_SENIS_SPLEEN_MATURE_NK_T_CELL_AGEING	123	19
TABULA_MURIS_SENIS_SPLEEN_MEGAKARYOCYTE_ERYTHROID_PROGENITOR_CELL_AGEING	72		Rejected!
TABULA_MURIS_SENIS_SPLEEN_NK_CELL_AGEING	92		Rejected!
TABULA_MURIS_SENIS_SPLEEN_PLASMA_CELL_AGEING	6		Rejected!
TABULA_MURIS_SENIS_SPLEEN_PROERYTHROBLAST_AGEING	1114	221
TABULA_MURIS_SENIS_SPLEEN_T_CELL_AGEING	257	70
TABULA_MURIS_SENIS_SUBCUTANEOUS_ADIPOSE_TISSUE_B_CELL_AGEING	125	49
TABULA_MURIS_SENIS_SUBCUTANEOUS_ADIPOSE_TISSUE_ENDOTHELIAL_CELL_AGEING	170	54
TABULA_MURIS_SENIS_SUBCUTANEOUS_ADIPOSE_TISSUE_EPITHELIAL_CELL_AGEING	555	174
TABULA_MURIS_SENIS_SUBCUTANEOUS_ADIPOSE_TISSUE_MESENCHYMAL_STEM_CELL_OF_ADIPOSE_AGEING	262	84
TABULA_MURIS_SENIS_SUBCUTANEOUS_ADIPOSE_TISSUE_MYELOID_CELL_AGEING	202	68
TABULA_MURIS_SENIS_THYMUS_DN4_THYMOCYTE_AGEING	225	56
TABULA_MURIS_SENIS_THYMUS_IMMATURE_T_CELL_AGEING	5		Rejected!
TABULA_MURIS_SENIS_THYMUS_PROFESSIONAL_ANTIGEN_PRESENTING_CELL_AGEING	76		Rejected!
TABULA_MURIS_SENIS_THYMUS_THYMOCYTE_AGEING	672	101
TABULA_MURIS_SENIS_TONGUE_BASAL_CELL_OF_EPIDERMIS_AGEING	148	42
TABULA_MURIS_SENIS_TONGUE_KERATINOCYTE_AGEING	45	16
TABULA_MURIS_SENIS_TONGUE_LANGERHANS_CELL_AGEING	20		Rejected!
TABULA_MURIS_SENIS_TRACHEA_BASAL_EPITHELIAL_CELL_OF_TRACHEOBRONCHIAL_TREE_AGEING	22		Rejected!
TABULA_MURIS_SENIS_TRACHEA_ENDOTHELIAL_CELL_AGEING	208	55
TABULA_MURIS_SENIS_TRACHEA_FIBROBLAST_AGEING	116	33
TABULA_MURIS_SENIS_TRACHEA_GRANULOCYTE_AGEING	37		Rejected!
TABULA_MURIS_SENIS_TRACHEA_MACROPHAGE_AGEING	77	21
TABULA_MURIS_SENIS_TRACHEA_T_CELL_AGEING	439	134
ZHANG_UTERUS_C0_MATURATIONAL_UP	9		Rejected!
ZHANG_UTERUS_C0_SECRETORY_STROMAL3_NPPC_HIGH_CELL	399	106
ZHANG_UTERUS_C10_STROMAL2_RETNLG_HIGH_CELL	47	24
ZHANG_UTERUS_C11_SMOOTH_MUSCLE_CELL	36		Rejected!
ZHANG_UTERUS_C12_MONOCYTE	171	83
ZHANG_UTERUS_C13_EPITHELIAL1_CELL	367	88
ZHANG_UTERUS_C14_ENDOTHELIAL_MMRN1_HIGH_CELL	46		Rejected!
ZHANG_UTERUS_C15_B_CELL	68	24
ZHANG_UTERUS_C1_PROLIFERATIVE_STROMAL1_MGP_HIGH_CELL	355	93
ZHANG_UTERUS_C1_REGENERATIVE_UP	349	102
ZHANG_UTERUS_C2_REGENERATIVE_UP	90	25
ZHANG_UTERUS_C2_SECRETORY_STROMAL3_RAMP3_HIGH_CELL	280	69
ZHANG_UTERUS_C3_PROLIFERATIVE_STROMAL1_STROCXCL14_HIGH_CELL	78	21
ZHANG_UTERUS_C4_MYOFIBROBLAST	411	111
ZHANG_UTERUS_C5_MACROPHAGE	165	80
ZHANG_UTERUS_C6_ENDOTHELIAL_PLVAP_HIGH_CELL	133	39
ZHANG_UTERUS_C7_EPITHELIAL2_CELL	882	181
ZHANG_UTERUS_C8_NK_CELL	180	41
ZHANG_UTERUS_C9_DENDRITIC_CELL	94	43
