# Supplementary material for: TMPRSS11B promotes an acidified microenvironment and immune suppression in squamous lung cancer
Source: EMBO Rep. 2025 Nov 10;26(24):6346–79. doi: 10.1038/s44319-025-00631-1 (PMC12714794; doi:10.1038/s44319-025-00631-1)
Supplement: Supplementary file 18 — Figure EV6 Source Data [file 44319_2025_631_MOESM18_ESM.zip › Figure EV6/EV6C-D/GSEA_Broad Institute_M8_T11b high vs low LUSC/gsea_report_for_na_neg_1723673728644.tsv]

NAME	GS<br> follow link to MSigDB	GS DETAILS	SIZE	ES	NES	NOM p-val	FDR q-val	FWER p-val	RANK AT MAX	LEADING EDGE
DESCARTES_ORGANOGENESIS_EPENDYMAL_CELL	DESCARTES_ORGANOGENESIS_EPENDYMAL_CELL	Details ...	43	-0.7124724	-3.5286777	0.0	0.0	0.0	256	tags=58%, list=6%, signal=61%
DESCARTES_ORGANOGENESIS_SENSORY_NEURONS	DESCARTES_ORGANOGENESIS_SENSORY_NEURONS	Details ...	17	-0.43631387	-1.6166675	0.03350084	0.2129139	0.852	1048	tags=59%, list=26%, signal=79%
ZHANG_UTERUS_C13_EPITHELIAL1_CELL	ZHANG_UTERUS_C13_EPITHELIAL1_CELL	Details ...	88	-0.25595102	-1.485154	0.039938558	0.33467123	0.99	699	tags=28%, list=17%, signal=34%
DESCARTES_ORGANOGENESIS_HEPATOCYTES	DESCARTES_ORGANOGENESIS_HEPATOCYTES	Details ...	129	-0.23322515	-1.4769179	0.023183925	0.2661988	0.994	1160	tags=40%, list=28%, signal=53%
ZHANG_UTERUS_C2_REGENERATIVE_UP	ZHANG_UTERUS_C2_REGENERATIVE_UP	Details ...	25	-0.33159044	-1.3826224	0.11456628	0.3711699	1.0	686	tags=36%, list=17%, signal=43%
TABULA_MURIS_SENIS_HEART_VENTRICULAR_MYOCYTE_AGEING	TABULA_MURIS_SENIS_HEART_VENTRICULAR_MYOCYTE_AGEING	Details ...	34	-0.29656497	-1.3763902	0.096283786	0.31984892	1.0	862	tags=32%, list=21%, signal=41%
DESCARTES_ORGANOGENESIS_MYOCYTES	DESCARTES_ORGANOGENESIS_MYOCYTES	Details ...	17	-0.32987937	-1.2069505	0.25378153	0.64670455	1.0	1151	tags=59%, list=28%, signal=82%
TABULA_MURIS_SENIS_LIVER_HEPATOCYTE_AGEING	TABULA_MURIS_SENIS_LIVER_HEPATOCYTE_AGEING	Details ...	43	-0.22926746	-1.1253976	0.30097088	0.80964893	1.0	1037	tags=40%, list=25%, signal=52%
TABULA_MURIS_SENIS_PANCREAS_PANCREATIC_POLYPEPTIDE_CELL_AGEING	TABULA_MURIS_SENIS_PANCREAS_PANCREATIC_POLYPEPTIDE_CELL_AGEING	Details ...	37	-0.21931215	-1.0368735	0.40946168	1.0	1.0	1602	tags=49%, list=39%, signal=79%
DESCARTES_ORGANOGENESIS_EPITHELIAL_CELLS	DESCARTES_ORGANOGENESIS_EPITHELIAL_CELLS	Details ...	71	-0.17121424	-0.9574786	0.52689874	1.0	1.0	369	tags=15%, list=9%, signal=17%
TABULA_MURIS_SENIS_PANCREAS_PANCREATIC_DUCTAL_CELL_AGEING	TABULA_MURIS_SENIS_PANCREAS_PANCREATIC_DUCTAL_CELL_AGEING	Details ...	87	-0.15447353	-0.90142715	0.6483871	1.0	1.0	1210	tags=34%, list=30%, signal=48%
DESCARTES_ORGANOGENESIS_STROMAL_CELLS	DESCARTES_ORGANOGENESIS_STROMAL_CELLS	Details ...	47	-0.16778296	-0.8458407	0.6871069	1.0	1.0	3110	tags=94%, list=76%, signal=386%
TABULA_MURIS_SENIS_BRAIN_NON_MYELOID_NEURON_AGEING	TABULA_MURIS_SENIS_BRAIN_NON_MYELOID_NEURON_AGEING	Details ...	239	-0.11116566	-0.78490466	0.87240356	1.0	1.0	1094	tags=26%, list=27%, signal=33%
TABULA_MURIS_SENIS_LARGE_INTESTINE_SECRETORY_CELL_AGEING	TABULA_MURIS_SENIS_LARGE_INTESTINE_SECRETORY_CELL_AGEING	Details ...	201	-0.112070456	-0.7798393	0.8708709	1.0	1.0	2502	tags=66%, list=61%, signal=162%
TABULA_MURIS_SENIS_PANCREAS_PANCREATIC_BETA_CELL_AGEING	TABULA_MURIS_SENIS_PANCREAS_PANCREATIC_BETA_CELL_AGEING	Details ...	50	-0.15054457	-0.7651919	0.8056042	1.0	1.0	733	tags=20%, list=18%, signal=24%
DESCARTES_ORGANOGENESIS_SCHWANN_CELL_PRECURSOR	DESCARTES_ORGANOGENESIS_SCHWANN_CELL_PRECURSOR	Details ...	20	-0.19668911	-0.7649728	0.7575251	1.0	1.0	1016	tags=30%, list=25%, signal=40%
TABULA_MURIS_SENIS_LARGE_INTESTINE_INTESTINAL_CRYPT_STEM_CELL_AGEING	TABULA_MURIS_SENIS_LARGE_INTESTINE_INTESTINAL_CRYPT_STEM_CELL_AGEING	Details ...	102	-0.106292546	-0.63940006	0.9448819	1.0	1.0	1616	tags=40%, list=40%, signal=65%
DESCARTES_ORGANOGENESIS_PRIMITIVE_ERYTHROID_LINEAGE	DESCARTES_ORGANOGENESIS_PRIMITIVE_ERYTHROID_LINEAGE	Details ...	121	-0.093958765	-0.5900492	0.9754501	1.0	1.0	399	tags=10%, list=10%, signal=11%
TABULA_MURIS_SENIS_KIDNEY_EPITHELIAL_CELL_OF_PROXIMAL_TUBULE_AGEING	TABULA_MURIS_SENIS_KIDNEY_EPITHELIAL_CELL_OF_PROXIMAL_TUBULE_AGEING	Details ...	84	-0.09272604	-0.53851146	0.9792	1.0	1.0	1624	tags=40%, list=40%, signal=66%
TABULA_MURIS_SENIS_PANCREAS_PANCREATIC_DELTA_CELL_AGEING	TABULA_MURIS_SENIS_PANCREAS_PANCREATIC_DELTA_CELL_AGEING	Details ...	62	-0.09531735	-0.5157389	0.9817276	1.0	1.0	1248	tags=29%, list=31%, signal=41%
TABULA_MURIS_SENIS_LARGE_INTESTINE_LARGE_INTESTINE_GOBLET_CELL_AGEING	TABULA_MURIS_SENIS_LARGE_INTESTINE_LARGE_INTESTINE_GOBLET_CELL_AGEING		217	-0.06394057	-0.44843754	1.0	1.0	1.0	2608	tags=65%, list=64%, signal=169%
TABULA_MURIS_SENIS_LARGE_INTESTINE_ENTEROCYTE_OF_EPITHELIUM_OF_LARGE_INTESTINE_AGEING	TABULA_MURIS_SENIS_LARGE_INTESTINE_ENTEROCYTE_OF_EPITHELIUM_OF_LARGE_INTESTINE_AGEING		276	-0.048707794	-0.3530225	1.0	0.99950165	1.0	3400	tags=91%, list=83%, signal=505%
