# Supplementary material for: TMPRSS11B promotes an acidified microenvironment and immune suppression in squamous lung cancer
Source: EMBO Rep. 2025 Nov 10;26(24):6346–79. doi: 10.1038/s44319-025-00631-1 (PMC12714794; doi:10.1038/s44319-025-00631-1)
Supplement: Supplementary file 18 — Figure EV6 Source Data [file 44319_2025_631_MOESM18_ESM.zip › Figure EV6/EV6C-D/GSEA_Broad Institute_M8_T11b high vs low LUSC/gsea_report_for_na_pos_1723673728644.tsv]

NAME	GS<br> follow link to MSigDB	GS DETAILS	SIZE	ES	NES	NOM p-val	FDR q-val	FWER p-val	RANK AT MAX	LEADING EDGE
ZHANG_UTERUS_C12_MONOCYTE	ZHANG_UTERUS_C12_MONOCYTE	Details ...	83	0.7658258	4.742664	0.0	0.0	0.0	861	tags=92%, list=21%, signal=114%
ZHANG_UTERUS_C5_MACROPHAGE	ZHANG_UTERUS_C5_MACROPHAGE	Details ...	80	0.7289074	4.4982915	0.0	0.0	0.0	536	tags=70%, list=13%, signal=79%
DESCARTES_ORGANOGENESIS_WHITE_BLOOD_CELLS	DESCARTES_ORGANOGENESIS_WHITE_BLOOD_CELLS	Details ...	189	0.6144981	4.450143	0.0	0.0	0.0	577	tags=60%, list=14%, signal=66%
ZHANG_UTERUS_C9_DENDRITIC_CELL	ZHANG_UTERUS_C9_DENDRITIC_CELL	Details ...	43	0.75108916	3.8734698	0.0	0.0	0.0	979	tags=98%, list=24%, signal=127%
TABULA_MURIS_SENIS_SPLEEN_MACROPHAGE_AGEING	TABULA_MURIS_SENIS_SPLEEN_MACROPHAGE_AGEING	Details ...	54	0.6750092	3.8532424	0.0	0.0	0.0	632	tags=67%, list=15%, signal=78%
TABULA_MURIS_SENIS_LUNG_ALVEOLAR_MACROPHAGE_AGEING	TABULA_MURIS_SENIS_LUNG_ALVEOLAR_MACROPHAGE_AGEING	Details ...	67	0.6523547	3.774636	0.0	0.0	0.0	860	tags=72%, list=21%, signal=89%
TABULA_MURIS_SENIS_HEART_AND_AORTA_LEUKOCYTE_AGEING	TABULA_MURIS_SENIS_HEART_AND_AORTA_LEUKOCYTE_AGEING	Details ...	33	0.75374496	3.557271	0.0	0.0	0.0	500	tags=76%, list=12%, signal=86%
ZHANG_UTERUS_C10_STROMAL2_RETNLG_HIGH_CELL	ZHANG_UTERUS_C10_STROMAL2_RETNLG_HIGH_CELL	Details ...	24	0.81830347	3.5129163	0.0	0.0	0.0	527	tags=88%, list=13%, signal=100%
TABULA_MURIS_SENIS_KIDNEY_MACROPHAGE_AGEING	TABULA_MURIS_SENIS_KIDNEY_MACROPHAGE_AGEING	Details ...	44	0.6699623	3.4811463	0.0	0.0	0.0	771	tags=77%, list=19%, signal=94%
TABULA_MURIS_SENIS_BRAIN_MYELOID_MICROGLIAL_CELL_AGEING	TABULA_MURIS_SENIS_BRAIN_MYELOID_MICROGLIAL_CELL_AGEING	Details ...	95	0.5316557	3.395433	0.0	0.0	0.0	919	tags=63%, list=22%, signal=80%
TABULA_MURIS_SENIS_MARROW_HEMATOPOIETIC_PRECURSOR_CELL_AGEING	TABULA_MURIS_SENIS_MARROW_HEMATOPOIETIC_PRECURSOR_CELL_AGEING	Details ...	36	0.67113733	3.380071	0.0	0.0	0.0	860	tags=81%, list=21%, signal=101%
TABULA_MURIS_SENIS_MARROW_GRANULOCYTOPOIETIC_CELL_AGEING	TABULA_MURIS_SENIS_MARROW_GRANULOCYTOPOIETIC_CELL_AGEING	Details ...	43	0.6532081	3.37994	0.0	0.0	0.0	828	tags=79%, list=20%, signal=98%
TABULA_MURIS_SENIS_AORTA_PROFESSIONAL_ANTIGEN_PRESENTING_CELL_AGEING	TABULA_MURIS_SENIS_AORTA_PROFESSIONAL_ANTIGEN_PRESENTING_CELL_AGEING	Details ...	46	0.6308809	3.3279507	0.0	0.0	0.0	915	tags=80%, list=22%, signal=102%
TABULA_MURIS_SENIS_MARROW_GRANULOCYTE_AGEING	TABULA_MURIS_SENIS_MARROW_GRANULOCYTE_AGEING	Details ...	29	0.7443518	3.3246467	0.0	0.0	0.0	895	tags=93%, list=22%, signal=118%
TABULA_MURIS_SENIS_GONADAL_ADIPOSE_TISSUE_MYELOID_CELL_AGEING	TABULA_MURIS_SENIS_GONADAL_ADIPOSE_TISSUE_MYELOID_CELL_AGEING	Details ...	91	0.5067424	3.255468	0.0	0.0	0.0	971	tags=68%, list=24%, signal=87%
TABULA_MURIS_SENIS_MAMMARY_GLAND_T_CELL_AGEING	TABULA_MURIS_SENIS_MAMMARY_GLAND_T_CELL_AGEING	Details ...	139	0.4661027	3.1900249	0.0	0.0	0.0	895	tags=56%, list=22%, signal=69%
TABULA_MURIS_SENIS_LUNG_INTERMEDIATE_MONOCYTE_AGEING	TABULA_MURIS_SENIS_LUNG_INTERMEDIATE_MONOCYTE_AGEING	Details ...	86	0.51216674	3.1534595	0.0	0.0	0.0	586	tags=43%, list=14%, signal=49%
TABULA_MURIS_SENIS_SPLEEN_B_CELL_AGEING	TABULA_MURIS_SENIS_SPLEEN_B_CELL_AGEING	Details ...	34	0.6133975	3.0292358	0.0	0.0	0.0	928	tags=76%, list=23%, signal=98%
TABULA_MURIS_SENIS_SUBCUTANEOUS_ADIPOSE_TISSUE_MYELOID_CELL_AGEING	TABULA_MURIS_SENIS_SUBCUTANEOUS_ADIPOSE_TISSUE_MYELOID_CELL_AGEING	Details ...	68	0.5094662	3.0058424	0.0	0.0	0.0	971	tags=71%, list=24%, signal=91%
TABULA_MURIS_SENIS_TONGUE_BASAL_CELL_OF_EPIDERMIS_AGEING	TABULA_MURIS_SENIS_TONGUE_BASAL_CELL_OF_EPIDERMIS_AGEING	Details ...	42	0.5757945	2.9907084	0.0	0.0	0.0	954	tags=74%, list=23%, signal=95%
TABULA_MURIS_SENIS_MARROW_PROMONOCYTE_AGEING	TABULA_MURIS_SENIS_MARROW_PROMONOCYTE_AGEING		32	0.627078	2.9881198	0.0	0.0	0.0	566	tags=56%, list=14%, signal=65%
TABULA_MURIS_SENIS_HEART_MONOCYTE_AGEING	TABULA_MURIS_SENIS_HEART_MONOCYTE_AGEING		44	0.56077623	2.9428043	0.0	0.0	0.0	519	tags=48%, list=13%, signal=54%
ZHANG_UTERUS_C8_NK_CELL	ZHANG_UTERUS_C8_NK_CELL		41	0.5634845	2.9417636	0.0	0.0	0.0	896	tags=71%, list=22%, signal=90%
TABULA_MURIS_SENIS_SPLEEN_CD8_POSITIVE_ALPHA_BETA_T_CELL_AGEING	TABULA_MURIS_SENIS_SPLEEN_CD8_POSITIVE_ALPHA_BETA_T_CELL_AGEING		43	0.5627132	2.9291382	0.0	0.0	0.0	971	tags=77%, list=24%, signal=100%
TABULA_MURIS_SENIS_SPLEEN_T_CELL_AGEING	TABULA_MURIS_SENIS_SPLEEN_T_CELL_AGEING		70	0.48962328	2.8781002	0.0	0.0	0.0	860	tags=57%, list=21%, signal=71%
TABULA_MURIS_SENIS_LUNG_NON_CLASSICAL_MONOCYTE_AGEING	TABULA_MURIS_SENIS_LUNG_NON_CLASSICAL_MONOCYTE_AGEING		18	0.7483741	2.842896	0.0	0.0	0.0	586	tags=78%, list=14%, signal=90%
TABULA_MURIS_SENIS_LIMB_MUSCLE_MESENCHYMAL_STEM_CELL_AGEING	TABULA_MURIS_SENIS_LIMB_MUSCLE_MESENCHYMAL_STEM_CELL_AGEING		50	0.5190661	2.83776	0.0	0.0	0.0	860	tags=70%, list=21%, signal=88%
TABULA_MURIS_SENIS_MARROW_NAIVE_T_CELL_AGEING	TABULA_MURIS_SENIS_MARROW_NAIVE_T_CELL_AGEING		20	0.71566516	2.8340008	0.0	0.0	0.0	719	tags=80%, list=18%, signal=97%
TABULA_MURIS_SENIS_MAMMARY_GLAND_B_CELL_AGEING	TABULA_MURIS_SENIS_MAMMARY_GLAND_B_CELL_AGEING		87	0.45247516	2.8328843	0.0	0.0	0.0	869	tags=55%, list=21%, signal=69%
TABULA_MURIS_SENIS_SUBCUTANEOUS_ADIPOSE_TISSUE_B_CELL_AGEING	TABULA_MURIS_SENIS_SUBCUTANEOUS_ADIPOSE_TISSUE_B_CELL_AGEING		49	0.51190364	2.8025749	0.0	0.0	0.0	950	tags=67%, list=23%, signal=87%
TABULA_MURIS_SENIS_LUNG_CD4_POSITIVE_ALPHA_BETA_T_CELL_AGEING	TABULA_MURIS_SENIS_LUNG_CD4_POSITIVE_ALPHA_BETA_T_CELL_AGEING		44	0.54042023	2.800521	0.0	0.0	0.0	860	tags=66%, list=21%, signal=83%
ZHANG_UTERUS_C4_MYOFIBROBLAST	ZHANG_UTERUS_C4_MYOFIBROBLAST		111	0.42089817	2.7828052	0.0	0.0	0.0	800	tags=52%, list=20%, signal=63%
TABULA_MURIS_SENIS_MAMMARY_GLAND_MACROPHAGE_AGEING	TABULA_MURIS_SENIS_MAMMARY_GLAND_MACROPHAGE_AGEING		26	0.6336368	2.7774656	0.0	0.0	0.0	760	tags=73%, list=19%, signal=89%
TABULA_MURIS_SENIS_SPLEEN_CD4_POSITIVE_ALPHA_BETA_T_CELL_AGEING	TABULA_MURIS_SENIS_SPLEEN_CD4_POSITIVE_ALPHA_BETA_T_CELL_AGEING		51	0.49862626	2.7719324	0.0	0.0	0.0	895	tags=67%, list=22%, signal=84%
TABULA_MURIS_SENIS_MARROW_MACROPHAGE_AGEING	TABULA_MURIS_SENIS_MARROW_MACROPHAGE_AGEING		50	0.5070106	2.7325978	0.0	0.0	0.0	895	tags=62%, list=22%, signal=78%
ZHANG_UTERUS_C1_PROLIFERATIVE_STROMAL1_MGP_HIGH_CELL	ZHANG_UTERUS_C1_PROLIFERATIVE_STROMAL1_MGP_HIGH_CELL		93	0.4323358	2.7181	0.0	0.0	0.0	792	tags=55%, list=19%, signal=66%
TABULA_MURIS_SENIS_LUNG_B_CELL_AGEING	TABULA_MURIS_SENIS_LUNG_B_CELL_AGEING		31	0.56548613	2.6729581	0.0	0.0	0.0	928	tags=71%, list=23%, signal=91%
TABULA_MURIS_SENIS_LUNG_CLASSICAL_MONOCYTE_AGEING	TABULA_MURIS_SENIS_LUNG_CLASSICAL_MONOCYTE_AGEING		72	0.44329527	2.6521692	0.0	0.0	0.0	586	tags=33%, list=14%, signal=38%
TABULA_MURIS_SENIS_BLADDER_BLADDER_UROTHELIAL_CELL_AGEING	TABULA_MURIS_SENIS_BLADDER_BLADDER_UROTHELIAL_CELL_AGEING		54	0.48185226	2.651554	0.0	0.0	0.0	895	tags=65%, list=22%, signal=82%
TABULA_MURIS_SENIS_HEART_ENDOTHELIAL_CELL_OF_CORONARY_ARTERY_AGEING	TABULA_MURIS_SENIS_HEART_ENDOTHELIAL_CELL_OF_CORONARY_ARTERY_AGEING		41	0.51223224	2.6494405	0.0	0.0	0.0	915	tags=71%, list=22%, signal=90%
TABULA_MURIS_SENIS_MARROW_PRECURSOR_B_CELL_AGEING	TABULA_MURIS_SENIS_MARROW_PRECURSOR_B_CELL_AGEING		31	0.5543879	2.6100693	0.0	0.0	0.0	691	tags=55%, list=17%, signal=65%
TABULA_MURIS_SENIS_LIMB_MUSCLE_MACROPHAGE_AGEING	TABULA_MURIS_SENIS_LIMB_MUSCLE_MACROPHAGE_AGEING		34	0.5326174	2.587062	0.0	0.0	0.0	949	tags=71%, list=23%, signal=91%
TABULA_MURIS_SENIS_TRACHEA_FIBROBLAST_AGEING	TABULA_MURIS_SENIS_TRACHEA_FIBROBLAST_AGEING		33	0.53722733	2.5689425	0.0	0.0	0.0	719	tags=58%, list=18%, signal=69%
TABULA_MURIS_SENIS_MESENTERIC_ADIPOSE_TISSUE_MACROPHAGE_AGEING	TABULA_MURIS_SENIS_MESENTERIC_ADIPOSE_TISSUE_MACROPHAGE_AGEING		25	0.59016436	2.5439134	0.0	0.0	0.0	938	tags=76%, list=23%, signal=98%
TABULA_MURIS_SENIS_BLADDER_BLADDER_CELL_AGEING	TABULA_MURIS_SENIS_BLADDER_BLADDER_CELL_AGEING		83	0.40697291	2.5395627	0.0	0.0	0.0	895	tags=59%, list=22%, signal=74%
ZHANG_UTERUS_C0_SECRETORY_STROMAL3_NPPC_HIGH_CELL	ZHANG_UTERUS_C0_SECRETORY_STROMAL3_NPPC_HIGH_CELL		106	0.39131004	2.536524	0.0	0.0	0.0	792	tags=52%, list=19%, signal=63%
TABULA_MURIS_SENIS_SPLEEN_MATURE_NK_T_CELL_AGEING	TABULA_MURIS_SENIS_SPLEEN_MATURE_NK_T_CELL_AGEING		19	0.6127537	2.5255895	0.0	0.0	0.0	115	tags=37%, list=3%, signal=38%
TABULA_MURIS_SENIS_SUBCUTANEOUS_ADIPOSE_TISSUE_MESENCHYMAL_STEM_CELL_OF_ADIPOSE_AGEING	TABULA_MURIS_SENIS_SUBCUTANEOUS_ADIPOSE_TISSUE_MESENCHYMAL_STEM_CELL_OF_ADIPOSE_AGEING		84	0.40657836	2.5148706	0.0	0.0	0.0	661	tags=43%, list=16%, signal=50%
TABULA_MURIS_SENIS_LIVER_ENDOTHELIAL_CELL_OF_HEPATIC_SINUSOID_AGEING	TABULA_MURIS_SENIS_LIVER_ENDOTHELIAL_CELL_OF_HEPATIC_SINUSOID_AGEING		108	0.37981528	2.508477	0.0	0.0	0.0	924	tags=52%, list=23%, signal=65%
ZHANG_UTERUS_C2_SECRETORY_STROMAL3_RAMP3_HIGH_CELL	ZHANG_UTERUS_C2_SECRETORY_STROMAL3_RAMP3_HIGH_CELL		69	0.42884177	2.5026836	0.0	0.0	0.0	792	tags=57%, list=19%, signal=69%
TABULA_MURIS_SENIS_MESENTERIC_ADIPOSE_TISSUE_CD4_POSITIVE_ALPHA_BETA_T_CELL_AGEING	TABULA_MURIS_SENIS_MESENTERIC_ADIPOSE_TISSUE_CD4_POSITIVE_ALPHA_BETA_T_CELL_AGEING		25	0.567713	2.4677129	0.0	8.335369E-5	0.002	954	tags=72%, list=23%, signal=93%
TABULA_MURIS_SENIS_BRAIN_MYELOID_MACROPHAGE_AGEING	TABULA_MURIS_SENIS_BRAIN_MYELOID_MACROPHAGE_AGEING		15	0.6666729	2.4534361	0.0	8.175073E-5	0.002	895	tags=87%, list=22%, signal=111%
TABULA_MURIS_SENIS_MESENTERIC_ADIPOSE_TISSUE_B_CELL_AGEING	TABULA_MURIS_SENIS_MESENTERIC_ADIPOSE_TISSUE_B_CELL_AGEING		26	0.55693084	2.4405699	0.0	1.2445028E-4	0.003	910	tags=77%, list=22%, signal=98%
ZHANG_UTERUS_C3_PROLIFERATIVE_STROMAL1_STROCXCL14_HIGH_CELL	ZHANG_UTERUS_C3_PROLIFERATIVE_STROMAL1_STROCXCL14_HIGH_CELL		21	0.5883863	2.4357305	0.0	1.2214565E-4	0.003	924	tags=76%, list=23%, signal=98%
TABULA_MURIS_SENIS_LIMB_MUSCLE_T_CELL_AGEING	TABULA_MURIS_SENIS_LIMB_MUSCLE_T_CELL_AGEING		76	0.40146607	2.4203699	0.0	1.1992482E-4	0.003	915	tags=57%, list=22%, signal=72%
ZHANG_UTERUS_C6_ENDOTHELIAL_PLVAP_HIGH_CELL	ZHANG_UTERUS_C6_ENDOTHELIAL_PLVAP_HIGH_CELL		39	0.47818094	2.4113426	0.0	1.17783304E-4	0.003	875	tags=69%, list=21%, signal=87%
TABULA_MURIS_SENIS_MARROW_ERYTHROBLAST_AGEING	TABULA_MURIS_SENIS_MARROW_ERYTHROBLAST_AGEING		28	0.5341909	2.401343	0.0	1.1571693E-4	0.003	839	tags=64%, list=21%, signal=80%
TABULA_MURIS_SENIS_BROWN_ADIPOSE_TISSUE_B_CELL_AGEING	TABULA_MURIS_SENIS_BROWN_ADIPOSE_TISSUE_B_CELL_AGEING		101	0.37410623	2.3992174	0.0	1.1372181E-4	0.003	895	tags=50%, list=22%, signal=63%
TABULA_MURIS_SENIS_MARROW_NAIVE_B_CELL_AGEING	TABULA_MURIS_SENIS_MARROW_NAIVE_B_CELL_AGEING		80	0.39257982	2.3977523	0.0	1.11794325E-4	0.003	895	tags=50%, list=22%, signal=63%
TABULA_MURIS_SENIS_MARROW_MONOCYTE_AGEING	TABULA_MURIS_SENIS_MARROW_MONOCYTE_AGEING		19	0.6071661	2.3866186	0.0023980816	1.4649022E-4	0.004	506	tags=53%, list=12%, signal=60%
TABULA_MURIS_SENIS_LIMB_MUSCLE_B_CELL_AGEING	TABULA_MURIS_SENIS_LIMB_MUSCLE_B_CELL_AGEING		58	0.41478777	2.386084	0.0	1.4408874E-4	0.004	652	tags=40%, list=16%, signal=47%
TABULA_MURIS_SENIS_TONGUE_KERATINOCYTE_AGEING	TABULA_MURIS_SENIS_TONGUE_KERATINOCYTE_AGEING		16	0.6250146	2.3790576	0.0	1.4176473E-4	0.004	164	tags=44%, list=4%, signal=45%
DESCARTES_ORGANOGENESIS_MEGAKARYOCYTES	DESCARTES_ORGANOGENESIS_MEGAKARYOCYTES		35	0.46814185	2.3245487	0.0	2.844495E-4	0.008	731	tags=49%, list=18%, signal=59%
TABULA_MURIS_SENIS_BROWN_ADIPOSE_TISSUE_T_CELL_AGEING	TABULA_MURIS_SENIS_BROWN_ADIPOSE_TISSUE_T_CELL_AGEING		34	0.4764324	2.3237314	0.0	2.8000496E-4	0.008	519	tags=41%, list=13%, signal=47%
TABULA_MURIS_SENIS_HEART_AND_AORTA_ENDOTHELIAL_CELL_OF_CORONARY_ARTERY_AGEING	TABULA_MURIS_SENIS_HEART_AND_AORTA_ENDOTHELIAL_CELL_OF_CORONARY_ARTERY_AGEING		75	0.3840979	2.2913206	0.0	3.0739885E-4	0.009	915	tags=56%, list=22%, signal=71%
TABULA_MURIS_SENIS_LIMB_MUSCLE_ENDOTHELIAL_CELL_AGEING	TABULA_MURIS_SENIS_LIMB_MUSCLE_ENDOTHELIAL_CELL_AGEING		36	0.459938	2.2772539	0.002610966	3.027413E-4	0.009	915	tags=64%, list=22%, signal=82%
ZHANG_UTERUS_C1_REGENERATIVE_UP	ZHANG_UTERUS_C1_REGENERATIVE_UP		102	0.3486232	2.2717183	0.0	2.9822276E-4	0.009	954	tags=53%, list=23%, signal=67%
TABULA_MURIS_SENIS_THYMUS_DN4_THYMOCYTE_AGEING	TABULA_MURIS_SENIS_THYMUS_DN4_THYMOCYTE_AGEING		56	0.39545095	2.2432406	0.0	4.9302855E-4	0.015	915	tags=50%, list=22%, signal=64%
TABULA_MURIS_SENIS_MARROW_IMMATURE_B_CELL_AGEING	TABULA_MURIS_SENIS_MARROW_IMMATURE_B_CELL_AGEING		51	0.41099128	2.233308	0.0	5.187334E-4	0.016	991	tags=59%, list=24%, signal=77%
TABULA_MURIS_SENIS_BROWN_ADIPOSE_TISSUE_MYELOID_CELL_AGEING	TABULA_MURIS_SENIS_BROWN_ADIPOSE_TISSUE_MYELOID_CELL_AGEING		71	0.3710896	2.220827	0.0	5.4370385E-4	0.017	971	tags=54%, list=24%, signal=69%
TABULA_MURIS_SENIS_LIMB_MUSCLE_SKELETAL_MUSCLE_SATELLITE_CELL_AGEING	TABULA_MURIS_SENIS_LIMB_MUSCLE_SKELETAL_MUSCLE_SATELLITE_CELL_AGEING		34	0.4479605	2.2191048	0.0	5.3604605E-4	0.017	522	tags=41%, list=13%, signal=47%
TABULA_MURIS_SENIS_AORTA_AORTIC_ENDOTHELIAL_CELL_AGEING	TABULA_MURIS_SENIS_AORTA_AORTIC_ENDOTHELIAL_CELL_AGEING		80	0.35330483	2.1802437	0.0	5.8530155E-4	0.019	919	tags=55%, list=22%, signal=70%
TABULA_MURIS_SENIS_KIDNEY_FENESTRATED_CELL_AGEING	TABULA_MURIS_SENIS_KIDNEY_FENESTRATED_CELL_AGEING		25	0.4995732	2.1784215	0.0	5.772838E-4	0.019	387	tags=36%, list=9%, signal=40%
TABULA_MURIS_SENIS_TRACHEA_MACROPHAGE_AGEING	TABULA_MURIS_SENIS_TRACHEA_MACROPHAGE_AGEING		21	0.52081734	2.1777728	0.0	5.96913E-4	0.02	895	tags=67%, list=22%, signal=85%
TABULA_MURIS_SENIS_MARROW_PROERYTHROBLAST_AGEING	TABULA_MURIS_SENIS_MARROW_PROERYTHROBLAST_AGEING		19	0.5348673	2.1756551	0.0	6.202185E-4	0.021	892	tags=68%, list=22%, signal=87%
TABULA_MURIS_SENIS_LIVER_NK_CELL_AGEING	TABULA_MURIS_SENIS_LIVER_NK_CELL_AGEING		67	0.3730795	2.1666179	0.0	6.1205775E-4	0.021	849	tags=48%, list=21%, signal=59%
TABULA_MURIS_SENIS_LUNG_BRONCHIAL_SMOOTH_MUSCLE_CELL_AGEING	TABULA_MURIS_SENIS_LUNG_BRONCHIAL_SMOOTH_MUSCLE_CELL_AGEING		50	0.39136147	2.1168232	0.0	9.3982817E-4	0.032	915	tags=60%, list=22%, signal=76%
TABULA_MURIS_SENIS_KIDNEY_T_CELL_AGEING	TABULA_MURIS_SENIS_KIDNEY_T_CELL_AGEING		18	0.53196687	2.1054099	0.00243309	0.0010158577	0.035	586	tags=50%, list=14%, signal=58%
TABULA_MURIS_SENIS_MAMMARY_GLAND_BASAL_CELL_AGEING	TABULA_MURIS_SENIS_MAMMARY_GLAND_BASAL_CELL_AGEING		125	0.30454695	2.0787032	0.0	0.0011536283	0.04	895	tags=46%, list=22%, signal=58%
TABULA_MURIS_SENIS_GONADAL_ADIPOSE_TISSUE_B_CELL_AGEING	TABULA_MURIS_SENIS_GONADAL_ADIPOSE_TISSUE_B_CELL_AGEING		28	0.4544677	2.0698383	0.0	0.0012773876	0.045	895	tags=57%, list=22%, signal=73%
TABULA_MURIS_SENIS_MAMMARY_GLAND_STROMAL_CELL_AGEING	TABULA_MURIS_SENIS_MAMMARY_GLAND_STROMAL_CELL_AGEING		100	0.3191896	2.042714	0.0	0.0015177388	0.053	662	tags=37%, list=16%, signal=43%
TABULA_MURIS_SENIS_HEART_AND_AORTA_FIBROBLAST_OF_CARDIAC_TISSUE_AGEING	TABULA_MURIS_SENIS_HEART_AND_AORTA_FIBROBLAST_OF_CARDIAC_TISSUE_AGEING		74	0.33936366	2.0296037	0.0	0.0017788097	0.061	860	tags=51%, list=21%, signal=64%
TABULA_MURIS_SENIS_GONADAL_ADIPOSE_TISSUE_MESENCHYMAL_STEM_CELL_OF_ADIPOSE_AGEING	TABULA_MURIS_SENIS_GONADAL_ADIPOSE_TISSUE_MESENCHYMAL_STEM_CELL_OF_ADIPOSE_AGEING		192	0.2782008	2.0243387	0.0	0.0018080956	0.063	915	tags=44%, list=22%, signal=54%
TABULA_MURIS_SENIS_MAMMARY_GLAND_LUMINAL_EPITHELIAL_CELL_OF_MAMMARY_GLAND_AGEING	TABULA_MURIS_SENIS_MAMMARY_GLAND_LUMINAL_EPITHELIAL_CELL_OF_MAMMARY_GLAND_AGEING		135	0.2897601	1.9706197	0.0	0.0030294624	0.103	950	tags=49%, list=23%, signal=62%
TABULA_MURIS_SENIS_HEART_FIBROBLAST_OF_CARDIAC_TISSUE_AGEING	TABULA_MURIS_SENIS_HEART_FIBROBLAST_OF_CARDIAC_TISSUE_AGEING		77	0.32268488	1.9674733	0.0025	0.003185096	0.107	915	tags=52%, list=22%, signal=66%
TABULA_MURIS_SENIS_SUBCUTANEOUS_ADIPOSE_TISSUE_ENDOTHELIAL_CELL_AGEING	TABULA_MURIS_SENIS_SUBCUTANEOUS_ADIPOSE_TISSUE_ENDOTHELIAL_CELL_AGEING		54	0.3462389	1.9503062	0.0	0.0036505116	0.122	937	tags=50%, list=23%, signal=64%
TABULA_MURIS_SENIS_DIAPHRAGM_SKELETAL_MUSCLE_SATELLITE_CELL_AGEING	TABULA_MURIS_SENIS_DIAPHRAGM_SKELETAL_MUSCLE_SATELLITE_CELL_AGEING		38	0.3817102	1.9130918	0.010230179	0.004767407	0.159	997	tags=58%, list=24%, signal=76%
TABULA_MURIS_SENIS_LUNG_FIBROBLAST_OF_LUNG_AGEING	TABULA_MURIS_SENIS_LUNG_FIBROBLAST_OF_LUNG_AGEING		76	0.31998825	1.9094803	0.0050251256	0.0049181436	0.166	915	tags=45%, list=22%, signal=57%
TABULA_MURIS_SENIS_BLADDER_ENDOTHELIAL_CELL_AGEING	TABULA_MURIS_SENIS_BLADDER_ENDOTHELIAL_CELL_AGEING		125	0.28177428	1.874588	0.0	0.006560133	0.22	689	tags=35%, list=17%, signal=41%
DESCARTES_ORGANOGENESIS_ENDOTHELIAL_CELLS	DESCARTES_ORGANOGENESIS_ENDOTHELIAL_CELLS		76	0.30005834	1.8413495	0.003003003	0.008545273	0.284	875	tags=50%, list=21%, signal=62%
TABULA_MURIS_SENIS_LIMB_MUSCLE_SMOOTH_MUSCLE_CELL_AGEING	TABULA_MURIS_SENIS_LIMB_MUSCLE_SMOOTH_MUSCLE_CELL_AGEING		29	0.37707955	1.7516221	0.021052632	0.015281771	0.454	968	tags=66%, list=24%, signal=85%
TABULA_MURIS_SENIS_MARROW_NK_CELL_AGEING	TABULA_MURIS_SENIS_MARROW_NK_CELL_AGEING		134	0.25443205	1.7215172	0.005830904	0.01854095	0.523	1018	tags=41%, list=25%, signal=53%
TABULA_MURIS_SENIS_KIDNEY_PODOCYTE_AGEING	TABULA_MURIS_SENIS_KIDNEY_PODOCYTE_AGEING		58	0.3095351	1.7153425	0.008	0.019221295	0.539	860	tags=43%, list=21%, signal=54%
DESCARTES_ORGANOGENESIS_MELANOCYTES	DESCARTES_ORGANOGENESIS_MELANOCYTES		15	0.46580186	1.7121847	0.036553524	0.01933885	0.545	411	tags=40%, list=10%, signal=44%
TABULA_MURIS_SENIS_DIAPHRAGM_MESENCHYMAL_STEM_CELL_AGEING	TABULA_MURIS_SENIS_DIAPHRAGM_MESENCHYMAL_STEM_CELL_AGEING		77	0.27264827	1.653997	0.014084507	0.027538314	0.682	1035	tags=49%, list=25%, signal=65%
TABULA_MURIS_SENIS_LUNG_ADVENTITIAL_CELL_AGEING	TABULA_MURIS_SENIS_LUNG_ADVENTITIAL_CELL_AGEING		58	0.29491332	1.6242381	0.022284122	0.03268197	0.753	962	tags=50%, list=24%, signal=64%
TABULA_MURIS_SENIS_SKIN_EPIDERMAL_CELL_AGEING	TABULA_MURIS_SENIS_SKIN_EPIDERMAL_CELL_AGEING		194	0.20990099	1.5496199	0.0028328612	0.049294025	0.881	1023	tags=40%, list=25%, signal=50%
TABULA_MURIS_SENIS_BROWN_ADIPOSE_TISSUE_ENDOTHELIAL_CELL_AGEING	TABULA_MURIS_SENIS_BROWN_ADIPOSE_TISSUE_ENDOTHELIAL_CELL_AGEING		68	0.26527345	1.5418421	0.034146342	0.05100371	0.892	759	tags=35%, list=19%, signal=43%
TABULA_MURIS_SENIS_KIDNEY_KIDNEY_DISTAL_CONVOLUTED_TUBULE_EPITHELIAL_CELL_AGEING	TABULA_MURIS_SENIS_KIDNEY_KIDNEY_DISTAL_CONVOLUTED_TUBULE_EPITHELIAL_CELL_AGEING		30	0.3232166	1.5173315	0.060386475	0.057544507	0.921	895	tags=50%, list=22%, signal=64%
TABULA_MURIS_SENIS_MARROW_LATE_PRO_B_CELL_AGEING	TABULA_MURIS_SENIS_MARROW_LATE_PRO_B_CELL_AGEING		51	0.269133	1.4670317	0.058524173	0.073699795	0.972	1927	tags=76%, list=47%, signal=143%
TABULA_MURIS_SENIS_LIVER_MATURE_NK_T_CELL_AGEING	TABULA_MURIS_SENIS_LIVER_MATURE_NK_T_CELL_AGEING		31	0.31451374	1.4657607	0.07785888	0.073425695	0.972	219	tags=19%, list=5%, signal=20%
TABULA_MURIS_SENIS_PANCREAS_LEUKOCYTE_AGEING	TABULA_MURIS_SENIS_PANCREAS_LEUKOCYTE_AGEING		17	0.3747193	1.4511031	0.07462686	0.07890975	0.977	971	tags=65%, list=24%, signal=84%
TABULA_MURIS_SENIS_HEART_VALVE_CELL_AGEING	TABULA_MURIS_SENIS_HEART_VALVE_CELL_AGEING		34	0.3026228	1.444307	0.09424084	0.08125783	0.979	910	tags=47%, list=22%, signal=60%
TABULA_MURIS_SENIS_KIDNEY_KIDNEY_LOOP_OF_HENLE_THICK_ASCENDING_LIMB_EPITHELIAL_CELL_AGEING	TABULA_MURIS_SENIS_KIDNEY_KIDNEY_LOOP_OF_HENLE_THICK_ASCENDING_LIMB_EPITHELIAL_CELL_AGEING		62	0.23544063	1.3685954	0.07027027	0.119887464	0.998	923	tags=45%, list=23%, signal=57%
TABULA_MURIS_SENIS_GONADAL_ADIPOSE_TISSUE_ENDOTHELIAL_CELL_AGEING	TABULA_MURIS_SENIS_GONADAL_ADIPOSE_TISSUE_ENDOTHELIAL_CELL_AGEING		277	0.17221156	1.3556454	0.033033032	0.12655784	0.999	1035	tags=37%, list=25%, signal=46%
ZHANG_UTERUS_C15_B_CELL	ZHANG_UTERUS_C15_B_CELL		24	0.2985548	1.3211753	0.15306123	0.14918678	1.0	391	tags=29%, list=10%, signal=32%
TABULA_MURIS_SENIS_MESENTERIC_ADIPOSE_TISSUE_MESENCHYMAL_STEM_CELL_OF_ADIPOSE_AGEING	TABULA_MURIS_SENIS_MESENTERIC_ADIPOSE_TISSUE_MESENCHYMAL_STEM_CELL_OF_ADIPOSE_AGEING		186	0.1802174	1.3206	0.064327486	0.1480856	1.0	916	tags=39%, list=22%, signal=48%
TABULA_MURIS_SENIS_SKIN_BULGE_KERATINOCYTE_AGEING	TABULA_MURIS_SENIS_SKIN_BULGE_KERATINOCYTE_AGEING		233	0.1729333	1.3123178	0.055718474	0.1526204	1.0	867	tags=31%, list=21%, signal=37%
TABULA_MURIS_SENIS_PANCREAS_PANCREATIC_ALPHA_CELL_AGEING	TABULA_MURIS_SENIS_PANCREAS_PANCREATIC_ALPHA_CELL_AGEING		41	0.24739048	1.285578	0.16622691	0.17262526	1.0	239	tags=15%, list=6%, signal=15%
TABULA_MURIS_SENIS_BRAIN_NON_MYELOID_ENDOTHELIAL_CELL_AGEING	TABULA_MURIS_SENIS_BRAIN_NON_MYELOID_ENDOTHELIAL_CELL_AGEING		88	0.20799029	1.2716409	0.1498708	0.18395644	1.0	1018	tags=43%, list=25%, signal=56%
TABULA_MURIS_SENIS_HEART_ATRIAL_MYOCYTE_AGEING	TABULA_MURIS_SENIS_HEART_ATRIAL_MYOCYTE_AGEING		44	0.23706338	1.2551674	0.19849247	0.19749951	1.0	390	tags=20%, list=10%, signal=22%
TABULA_MURIS_SENIS_MARROW_GRANULOCYTE_MONOCYTE_PROGENITOR_CELL_AGEING	TABULA_MURIS_SENIS_MARROW_GRANULOCYTE_MONOCYTE_PROGENITOR_CELL_AGEING		50	0.21705626	1.1761953	0.23262031	0.28031322	1.0	264	tags=14%, list=6%, signal=15%
TABULA_MURIS_SENIS_BRAIN_NON_MYELOID_BRAIN_PERICYTE_AGEING	TABULA_MURIS_SENIS_BRAIN_NON_MYELOID_BRAIN_PERICYTE_AGEING		183	0.15821141	1.1725787	0.14917128	0.28208175	1.0	719	tags=25%, list=18%, signal=29%
TABULA_MURIS_SENIS_SKIN_BASAL_CELL_OF_EPIDERMIS_AGEING	TABULA_MURIS_SENIS_SKIN_BASAL_CELL_OF_EPIDERMIS_AGEING		254	0.15205695	1.1622044	0.1588785	0.2923131	1.0	1287	tags=45%, list=31%, signal=61%
TABULA_MURIS_SENIS_SPLEEN_GRANULOCYTE_AGEING	TABULA_MURIS_SENIS_SPLEEN_GRANULOCYTE_AGEING		48	0.21116695	1.1540028	0.2647059	0.30015483	1.0	724	tags=29%, list=18%, signal=35%
TABULA_MURIS_SENIS_MARROW_MATURE_ALPHA_BETA_T_CELL_AGEING	TABULA_MURIS_SENIS_MARROW_MATURE_ALPHA_BETA_T_CELL_AGEING		125	0.16737118	1.1300123	0.2471591	0.32944143	1.0	1116	tags=42%, list=27%, signal=57%
TABULA_MURIS_SENIS_THYMUS_THYMOCYTE_AGEING	TABULA_MURIS_SENIS_THYMUS_THYMOCYTE_AGEING		101	0.16813499	1.0801183	0.30569947	0.39944494	1.0	1883	tags=70%, list=46%, signal=127%
TABULA_MURIS_SENIS_KIDNEY_BRUSH_CELL_AGEING	TABULA_MURIS_SENIS_KIDNEY_BRUSH_CELL_AGEING		17	0.27275157	1.0541753	0.36190477	0.43715504	1.0	88	tags=12%, list=2%, signal=12%
TABULA_MURIS_SENIS_MESENTERIC_ADIPOSE_TISSUE_ENDOTHELIAL_CELL_AGEING	TABULA_MURIS_SENIS_MESENTERIC_ADIPOSE_TISSUE_ENDOTHELIAL_CELL_AGEING		20	0.260397	1.0539249	0.3647343	0.43376908	1.0	915	tags=45%, list=22%, signal=58%
TABULA_MURIS_SENIS_KIDNEY_KIDNEY_PROXIMAL_CONVOLUTED_TUBULE_EPITHELIAL_CELL_AGEING	TABULA_MURIS_SENIS_KIDNEY_KIDNEY_PROXIMAL_CONVOLUTED_TUBULE_EPITHELIAL_CELL_AGEING		48	0.19995674	1.045079	0.39215687	0.44431195	1.0	280	tags=17%, list=7%, signal=18%
ZHANG_UTERUS_C7_EPITHELIAL2_CELL	ZHANG_UTERUS_C7_EPITHELIAL2_CELL		181	0.14232095	1.0419507	0.37869823	0.4462299	1.0	1015	tags=35%, list=25%, signal=44%
TABULA_MURIS_SENIS_BRAIN_NON_MYELOID_OLIGODENDROCYTE_PRECURSOR_CELL_AGEING	TABULA_MURIS_SENIS_BRAIN_NON_MYELOID_OLIGODENDROCYTE_PRECURSOR_CELL_AGEING		111	0.15810314	1.0383446	0.3846154	0.44845057	1.0	1007	tags=37%, list=25%, signal=48%
TABULA_MURIS_SENIS_SUBCUTANEOUS_ADIPOSE_TISSUE_EPITHELIAL_CELL_AGEING	TABULA_MURIS_SENIS_SUBCUTANEOUS_ADIPOSE_TISSUE_EPITHELIAL_CELL_AGEING		174	0.1400112	1.0018648	0.44817927	0.506185	1.0	639	tags=21%, list=16%, signal=23%
TABULA_MURIS_SENIS_AORTA_FIBROBLAST_OF_CARDIAC_TISSUE_AGEING	TABULA_MURIS_SENIS_AORTA_FIBROBLAST_OF_CARDIAC_TISSUE_AGEING		208	0.13632828	0.99504435	0.5095368	0.5135545	1.0	736	tags=24%, list=18%, signal=28%
TABULA_MURIS_SENIS_BRAIN_NON_MYELOID_ASTROCYTE_AGEING	TABULA_MURIS_SENIS_BRAIN_NON_MYELOID_ASTROCYTE_AGEING		127	0.14355387	0.9814048	0.515873	0.53314906	1.0	895	tags=30%, list=22%, signal=37%
TABULA_MURIS_SENIS_MAMMARY_GLAND_ENDOTHELIAL_CELL_AGEING	TABULA_MURIS_SENIS_MAMMARY_GLAND_ENDOTHELIAL_CELL_AGEING		155	0.14129299	0.9759003	0.5053192	0.5382477	1.0	919	tags=33%, list=22%, signal=41%
TABULA_MURIS_SENIS_KIDNEY_KIDNEY_COLLECTING_DUCT_PRINCIPAL_CELL_AGEING	TABULA_MURIS_SENIS_KIDNEY_KIDNEY_COLLECTING_DUCT_PRINCIPAL_CELL_AGEING		115	0.14268868	0.96726424	0.5157593	0.54950583	1.0	979	tags=37%, list=24%, signal=48%
DESCARTES_ORGANOGENESIS_CARDIAC_MUSCLE_LINEAGES	DESCARTES_ORGANOGENESIS_CARDIAC_MUSCLE_LINEAGES		23	0.2156891	0.93276846	0.5394402	0.6032071	1.0	759	tags=43%, list=19%, signal=53%
TABULA_MURIS_SENIS_TRACHEA_T_CELL_AGEING	TABULA_MURIS_SENIS_TRACHEA_T_CELL_AGEING		134	0.12658447	0.85767305	0.7335244	0.725216	1.0	3397	tags=97%, list=83%, signal=554%
DESCARTES_ORGANOGENESIS_CHONDROCYTE_PROGENITORS	DESCARTES_ORGANOGENESIS_CHONDROCYTE_PROGENITORS		16	0.22092149	0.84037435	0.6549296	0.74522424	1.0	335	tags=19%, list=8%, signal=20%
TABULA_MURIS_SENIS_MARROW_HEMATOPOIETIC_STEM_CELL_AGEING	TABULA_MURIS_SENIS_MARROW_HEMATOPOIETIC_STEM_CELL_AGEING		186	0.11590768	0.82943773	0.8072289	0.7561877	1.0	701	tags=20%, list=17%, signal=24%
TABULA_MURIS_SENIS_PANCREAS_ENDOTHELIAL_CELL_AGEING	TABULA_MURIS_SENIS_PANCREAS_ENDOTHELIAL_CELL_AGEING		68	0.13584751	0.7856836	0.79088473	0.8129179	1.0	651	tags=22%, list=16%, signal=26%
TABULA_MURIS_SENIS_SPLEEN_PROERYTHROBLAST_AGEING	TABULA_MURIS_SENIS_SPLEEN_PROERYTHROBLAST_AGEING		221	0.10293905	0.754324	0.92876714	0.8449138	1.0	2143	tags=69%, list=52%, signal=137%
TABULA_MURIS_SENIS_BROWN_ADIPOSE_TISSUE_MESENCHYMAL_STEM_CELL_OF_ADIPOSE_AGEING	TABULA_MURIS_SENIS_BROWN_ADIPOSE_TISSUE_MESENCHYMAL_STEM_CELL_OF_ADIPOSE_AGEING		290	0.089634	0.7145087	0.98407644	0.8813624	1.0	916	tags=29%, list=22%, signal=34%
TABULA_MURIS_SENIS_TRACHEA_ENDOTHELIAL_CELL_AGEING	TABULA_MURIS_SENIS_TRACHEA_ENDOTHELIAL_CELL_AGEING		55	0.12347205	0.6796067	0.88372093	0.9064554	1.0	1286	tags=49%, list=31%, signal=71%
TABULA_MURIS_SENIS_BRAIN_NON_MYELOID_OLIGODENDROCYTE_AGEING	TABULA_MURIS_SENIS_BRAIN_NON_MYELOID_OLIGODENDROCYTE_AGEING		268	0.055997398	0.44198266	1.0	0.9953238	1.0	3421	tags=94%, list=84%, signal=535%
