# Supplementary material for: TMPRSS11B promotes an acidified microenvironment and immune suppression in squamous lung cancer
Source: EMBO Rep. 2025 Nov 10;26(24):6346–79. doi: 10.1038/s44319-025-00631-1 (PMC12714794; doi:10.1038/s44319-025-00631-1)
Supplement: Supplementary file 18 — Figure EV6 Source Data [file 44319_2025_631_MOESM18_ESM.zip › Figure EV6/EV6C-D/GSEA_Broad Institute_M8_T11b high vs low LUSC/my_analysis.GseaPreranked.1723673728644.rpt]

producer_class	xtools.gsea.GseaPreranked
producer_timestamp	1723673728644
param	rpt_label	my_analysis
param	rnd_seed	timestamp
param	set_min	15
param	zip_report	false
param	create_svgs	false
param	scoring_scheme	weighted
param	rnk	/Volumes/ODonnellShare-7/Hari/Results/September 23 - March 24/01_22_24_Spatial Transcriptomic Analysis_Downstream identification of genes and pathways_AdenoCre_HHSE13_nt/T11b high vs low squamous/T11b high vs low squamous_GSEA_Ranked.rnk
param	norm	meandiv
param	out	/Users/S434287/gsea_home/output/aug14
param	mode	Abs_max_of_probes
param	include_only_symbols	true
param	help	false
param	set_max	500
param	gmx	ftp.broadinstitute.org://pub/gsea/msigdb/mouse/gene_sets/m8.all.v2024.1.Mm.symbols.gmt
param	make_sets	true
param	plot_top_x	20
param	gui	false
param	nperm	1000
param	collapse	No_Collapse

file	/Users/S434287/gsea_home/output/aug14/my_analysis.GseaPreranked.1723673728644/index.html
