# Supplementary material for: TMPRSS11B promotes an acidified microenvironment and immune suppression in squamous lung cancer
Source: EMBO Rep. 2025 Nov 10;26(24):6346–79. doi: 10.1038/s44319-025-00631-1 (PMC12714794; doi:10.1038/s44319-025-00631-1)
Supplement: Supplementary file 18 — Figure EV6 Source Data [file 44319_2025_631_MOESM18_ESM.zip › Figure EV6/EV6C-D/GSEA_Broad Institute_M8_T11b high vs low LUSC/TABULA_MURIS_SENIS_AORTA_PROFESSIONAL_ANTIGEN_PRESENTING_CELL_AGEING.tsv]

NAME	SYMBOL	RANK IN GENE LIST	RANK METRIC SCORE	RUNNING ES	CORE ENRICHMENT
row_0	Krt14	56	2.6588704586029053	0.032536115	Yes
row_1	Ctss	63	2.581700325012207	0.07609	Yes
row_2	Fcer1g	76	2.415092706680298	0.11525375	Yes
row_3	Tyrobp	83	2.3662397861480713	0.15504894	Yes
row_4	Apoe	88	2.2964401245117188	0.19412103	Yes
row_5	Ly6a	92	2.2736728191375732	0.23304324	Yes
row_6	Cd68	97	2.214573383331299	0.2706872	Yes
row_7	Wfdc17	117	1.9980007410049438	0.30084383	Yes
row_8	Ctsz	138	1.8844006061553955	0.32877147	Yes
row_9	Tgfbi	151	1.8247872591018677	0.35763738	Yes
row_10	Fxyd5	157	1.7674500942230225	0.387234	Yes
row_11	Cdkn1a	192	1.6247175931930542	0.40716955	Yes
row_12	Arhgdib	214	1.549246072769165	0.42900315	Yes
row_13	Dusp1	239	1.4681015014648438	0.44867936	Yes
row_14	Psap	240	1.466392993927002	0.47426048	Yes
row_15	Srgn	270	1.391952633857727	0.49137187	Yes
row_16	Grn	285	1.3516936302185059	0.5114901	Yes
row_17	Capg	343	1.1599193811416626	0.51762986	Yes
row_18	Cd52	350	1.1404235363006592	0.5360408	Yes
row_19	Coro1a	390	1.0787527561187744	0.54521567	Yes
row_20	Alox5ap	399	1.0508044958114624	0.5615686	Yes
row_21	Lpxn	431	1.004187822341919	0.5714209	Yes
row_22	Ifitm2	465	0.9518284201622009	0.5798653	Yes
row_23	Cebpb	504	0.8967139720916748	0.5861117	Yes
row_24	Cyba	519	0.8746973276138306	0.59790885	Yes
row_25	Trf	601	0.7710636258125305	0.5913303	Yes
row_26	Actb	633	0.7262306213378906	0.5963337	Yes
row_27	H2-D1	719	0.653630256652832	0.5867174	Yes
row_28	Timp3	754	0.6245062351226807	0.5892044	Yes
row_29	Anxa2	760	0.6202356815338135	0.5987879	Yes
row_30	Sparc	792	0.5946421027183533	0.60149574	Yes
row_31	Gm2a	815	0.5852468013763428	0.6062651	Yes
row_32	Cd74	849	0.5671141743659973	0.6079982	Yes
row_33	H2-K1	855	0.5646127462387085	0.6166114	Yes
row_34	B2m	860	0.563342809677124	0.6254498	Yes
row_35	Cfl1	895	0.5377336740493774	0.62642294	Yes
row_36	H2-Ab1	915	0.524865448474884	0.6308809	Yes
row_37	Nfkbia	954	0.5016874670982361	0.63023615	No
row_38	Reep5	1833	-0.6569778919219971	0.4245853	No
row_39	Ly6e	1857	-0.6627001166343689	0.4304586	No
row_40	Tgif1	1899	-0.673338770866394	0.43206647	No
row_41	Oas1a	2196	-0.7371101975440979	0.37173045	No
row_42	Snx2	2507	-0.8199345469474792	0.30937737	No
row_43	Shisa5	2916	-0.9464845061302185	0.22499853	No
row_44	Fos	3189	-1.0575417280197144	0.17618713	No
row_45	Krt15	4063	-2.643599033355713	0.006429147	No
