# Supplementary material for: TMPRSS11B promotes an acidified microenvironment and immune suppression in squamous lung cancer
Source: EMBO Rep. 2025 Nov 10;26(24):6346–79. doi: 10.1038/s44319-025-00631-1 (PMC12714794; doi:10.1038/s44319-025-00631-1)
Supplement: Supplementary file 18 — Figure EV6 Source Data [file 44319_2025_631_MOESM18_ESM.zip › Figure EV6/EV6C-D/GSEA_Broad Institute_M8_T11b high vs low LUSC/TABULA_MURIS_SENIS_BRAIN_MYELOID_MICROGLIAL_CELL_AGEING.tsv]

NAME	SYMBOL	RANK IN GENE LIST	RANK METRIC SCORE	RUNNING ES	CORE ENRICHMENT
row_0	Ctsl	15	3.988075017929077	0.031533435	Yes
row_1	Trem2	24	3.5692667961120605	0.06111327	Yes
row_2	Cd300c2	42	2.8219592571258545	0.08182781	Yes
row_3	Lpl	43	2.8115427494049072	0.1067055	Yes
row_4	Krt14	56	2.6588704586029053	0.12722853	Yes
row_5	Fcgr2b	62	2.6099088191986084	0.1490705	Yes
row_6	Ctss	63	2.581700325012207	0.17191446	Yes
row_7	Cd37	74	2.4579057693481445	0.19115989	Yes
row_8	Fcer1g	76	2.415092706680298	0.2122793	Yes
row_9	Tyrobp	83	2.3662397861480713	0.23171489	Yes
row_10	Apoe	88	2.2964401245117188	0.25103348	Yes
row_11	Ly6a	92	2.2736728191375732	0.27040094	Yes
row_12	Cd68	97	2.214573383331299	0.28899515	Yes
row_13	Vim	112	2.0544633865356445	0.3036695	Yes
row_14	C1qa	119	1.9897103309631348	0.3197734	Yes
row_15	Ctsz	138	1.8844006061553955	0.33194172	Yes
row_16	C1qb	139	1.8824036121368408	0.348598	Yes
row_17	Fth1	147	1.835157871246338	0.36308405	Yes
row_18	Spi1	158	1.7651870250701904	0.37620002	Yes
row_19	Gpsm3	169	1.7253860235214233	0.38896382	Yes
row_20	Ctsb	177	1.6952064037322998	0.40221152	Yes
row_21	Crlf2	182	1.6700843572616577	0.41598785	Yes
row_22	Csf2ra	185	1.6572145223617554	0.43015096	Yes
row_23	Cdkn1a	192	1.6247175931930542	0.44302523	Yes
row_24	Arhgdib	214	1.549246072769165	0.45147705	Yes
row_25	C1qc	234	1.4799995422363281	0.45981675	Yes
row_26	Srgn	270	1.391952633857727	0.46337235	Yes
row_27	Cxcl16	342	1.1606764793395996	0.4558703	Yes
row_28	Capg	343	1.1599193811416626	0.46613374	Yes
row_29	Cd52	350	1.1404235363006592	0.4747228	Yes
row_30	Ppp1r18	371	1.110710859298706	0.47954455	Yes
row_31	Coro1a	390	1.0787527561187744	0.48458418	Yes
row_32	Plekho1	418	1.019784688949585	0.48684922	Yes
row_33	Trim35	453	0.9724789261817932	0.48694345	Yes
row_34	Tubb6	460	0.9613812565803528	0.49394828	Yes
row_35	Timp2	462	0.9553714990615845	0.5021515	Yes
row_36	Prelid1	506	0.8920851349830627	0.4992816	Yes
row_37	Cyba	519	0.8746973276138306	0.5040175	Yes
row_38	Npc2	536	0.8605595231056213	0.50762707	Yes
row_39	Atp6v0e	590	0.7945502400398254	0.501391	Yes
row_40	Cd63	632	0.7271551489830017	0.49756235	Yes
row_41	Cotl1	656	0.7088238596916199	0.49807712	Yes
row_42	Fabp4	657	0.7083125710487366	0.5043446	Yes
row_43	Ddah2	658	0.7064821124076843	0.5105958	Yes
row_44	Lat2	714	0.6572145819664001	0.5026439	Yes
row_45	H2-D1	719	0.653630256652832	0.50742626	Yes
row_46	Serping1	730	0.6447505950927734	0.5106281	Yes
row_47	Anxa2	760	0.6202356815338135	0.50885713	Yes
row_48	Arrb2	786	0.5999247431755066	0.5079077	Yes
row_49	Sparc	792	0.5946421027183533	0.51191777	Yes
row_50	Arpc4	798	0.5930971503257751	0.5159142	Yes
row_51	Pkm	807	0.5905001163482666	0.51913667	Yes
row_52	Cd74	849	0.5671141743659973	0.51389194	Yes
row_53	H2-K1	855	0.5646127462387085	0.51763624	Yes
row_54	B2m	860	0.563342809677124	0.5216197	Yes
row_55	Atp6v0b	884	0.5497878789901733	0.5207273	Yes
row_56	Cfl1	895	0.5377336740493774	0.52298224	Yes
row_57	Dpysl2	910	0.5265530943870544	0.524137	Yes
row_58	H2-Ab1	915	0.524865448474884	0.52778	Yes
row_59	Tspan7	919	0.522885799407959	0.5316557	Yes
row_60	Limd2	971	-0.5014522671699524	0.5233268	No
row_61	Eef1d	991	-0.503911018371582	0.5230297	No
row_62	Vps28	1018	-0.5087040662765503	0.5210228	No
row_63	Cox7a2l	1218	-0.5425815582275391	0.4760115	No
row_64	Emc10	1234	-0.5456608533859253	0.47708505	No
row_65	Eif3k	1325	-0.5620996356010437	0.4595306	No
row_66	Ppp1r35	1611	-0.612483561038971	0.39361092	No
row_67	Tmed9	1675	-0.6256589293479919	0.3833773	No
row_68	Pabpn1	1680	-0.6263378858566284	0.38791814	No
row_69	Ifi27	1778	-0.6438477635383606	0.36933482	No
row_70	Aga	1798	-0.6478888988494873	0.37031168	No
row_71	Naxe	1823	-0.6541751623153687	0.37009257	No
row_72	Reep5	1833	-0.6569778919219971	0.37365296	No
row_73	Ly6e	1857	-0.6627001166343689	0.3737596	No
row_74	H2-M3	1927	-0.6809923648834229	0.36251372	No
row_75	Gstm1	2049	-0.7041571140289307	0.33845654	No
row_76	Gadd45gip1	2067	-0.7120192646980286	0.34050146	No
row_77	Ddhd2	2180	-0.7347393035888672	0.3189677	No
row_78	Kdelr1	2186	-0.7360361218452454	0.32422888	No
row_79	Vkorc1	2191	-0.736893892288208	0.32974797	No
row_80	Ypel3	2253	-0.7513995170593262	0.32112756	No
row_81	Scn1b	2310	-0.7644866704940796	0.31387454	No
row_82	Bsg	2530	-0.8270471096038818	0.26637408	No
row_83	Eif3f	2655	-0.8632047176361084	0.24297327	No
row_84	Tmed3	2696	-0.8740926384925842	0.24069509	No
row_85	Rabac1	2744	-0.8875630497932434	0.2367839	No
row_86	Shisa5	2916	-0.9464845061302185	0.2023553	No
row_87	Bri3	2942	-0.9537501335144043	0.20453665	No
row_88	Selenos	2961	-0.9599467515945435	0.20852502	No
row_89	Dok1	3135	-1.0339473485946655	0.17436968	No
row_90	Lgals3bp	3172	-1.0488390922546387	0.17463897	No
row_91	Sf3b4	3336	-1.1270567178726196	0.14381063	No
row_92	Mid1ip1	3392	-1.1580836772918701	0.14029063	No
row_93	Clu	3405	-1.1623855829238892	0.14757214	No
row_94	Krt15	4063	-2.643599033355713	0.0065082298	No
