# Supplementary material for: TMPRSS11B promotes an acidified microenvironment and immune suppression in squamous lung cancer
Source: EMBO Rep. 2025 Nov 10;26(24):6346–79. doi: 10.1038/s44319-025-00631-1 (PMC12714794; doi:10.1038/s44319-025-00631-1)
Supplement: Supplementary file 18 — Figure EV6 Source Data [file 44319_2025_631_MOESM18_ESM.zip › Figure EV6/EV6C-D/GSEA_Broad Institute_M8_T11b high vs low LUSC/TABULA_MURIS_SENIS_BRAIN_NON_MYELOID_NEURON_AGEING.tsv]

NAME	SYMBOL	RANK IN GENE LIST	RANK METRIC SCORE	RUNNING ES	CORE ENRICHMENT
row_0	Mamdc2	68	2.5324528217315674	-0.00575683	No
row_1	Apoe	88	2.2964401245117188	1.011985E-4	No
row_2	Vim	112	2.0544633865356445	0.0037833983	No
row_3	Fth1	147	1.835157871246338	0.0035786005	No
row_4	Sirpa	154	1.7943334579467773	0.010452793	No
row_5	Spns2	218	1.5250955820083618	0.001260387	No
row_6	5031439G07Rik	237	1.472672462463379	0.0035069026	No
row_7	Cldn5	252	1.446808099746704	0.0066705635	No
row_8	Capg	343	1.1599193811416626	-0.0112491045	No
row_9	Col3a1	383	1.0921118259429932	-0.016244112	No
row_10	Fabp5	385	1.0875139236450195	-0.011393159	No
row_11	Abcc5	400	1.046972632408142	-0.010108471	No
row_12	Plekho1	418	1.019784688949585	-0.009730567	No
row_13	Nectin1	428	1.0084582567214966	-0.007328509	No
row_14	Flna	471	0.945874810218811	-0.013789755	No
row_15	Col1a1	483	0.9214812517166138	-0.012315779	No
row_16	Plpp3	490	0.910279393196106	-0.00959608	No
row_17	Sult2b1	497	0.9009576439857483	-0.0069201873	No
row_18	Rnf149	502	0.8970715403556824	-0.0037432115	No
row_19	Trf	601	0.7710636258125305	-0.025567638	No
row_20	Cat	639	0.7209401726722717	-0.03178757	No
row_21	Ddah2	658	0.7064821124076843	-0.03314166	No
row_22	Pltp	661	0.7017825245857239	-0.030363075	No
row_23	Klf4	662	0.7013779282569885	-0.027067045	No
row_24	Smpdl3b	682	0.6844981908798218	-0.02878412	No
row_25	Wwtr1	705	0.6631796360015869	-0.0313804	No
row_26	H2-D1	719	0.653630256652832	-0.0316845	No
row_27	Col1a2	729	0.6449005007743835	-0.03099093	No
row_28	Rsu1	731	0.6445814371109009	-0.028221479	No
row_29	2310022B05Rik	740	0.6369481086730957	-0.027305609	No
row_30	Csrp1	743	0.6356598734855652	-0.024837757	No
row_31	Gatm	755	0.6235837936401367	-0.024763709	No
row_32	Anxa2	760	0.6202356815338135	-0.022887686	No
row_33	S100a16	775	0.6052258610725403	-0.023678929	No
row_34	B4galt5	778	0.6019819378852844	-0.021369342	No
row_35	Tgfb1i1	779	0.6013973355293274	-0.018543154	No
row_36	Arrb2	786	0.5999247431755066	-0.017281925	No
row_37	Sparc	792	0.5946421027183533	-0.015785849	No
row_38	Slc36a1	833	0.5733829736709595	-0.023478227	No
row_39	Cd74	849	0.5671141743659973	-0.024708241	No
row_40	H2-K1	855	0.5646127462387085	-0.023353284	No
row_41	Snf8	857	0.5636152029037476	-0.020964323	No
row_42	B2m	860	0.563342809677124	-0.018836314	No
row_43	Ppp1r12c	874	0.5569157600402832	-0.01959491	No
row_44	Gtpbp2	907	0.5287721157073975	-0.025419546	No
row_45	Arhgap27	911	0.5261405110359192	-0.023726039	No
row_46	Mtln	917	0.5242787599563599	-0.022560624	No
row_47	Wipi1	941	0.5103731751441956	-0.02613467	No
row_48	Dgkz	955	0.5015762448310852	-0.027153326	No
row_49	Tmem41a	960	0.5000312328338623	-0.025842188	No
row_50	Sfxn3	985	-0.5030723214149475	-0.029710215	No
row_51	Txndc11	996	-0.5042921900749207	-0.02993709	No
row_52	Mblac1	1001	-0.5055683851242065	-0.02859993	No
row_53	Gnb2	1007	-0.5057690143585205	-0.0275215	No
row_54	Ado	1010	-0.506700336933136	-0.025659677	No
row_55	Yeats2	1033	-0.5103853940963745	-0.028973991	No
row_56	Haghl	1038	-0.5112002491950989	-0.027610365	No
row_57	Clec16a	1048	-0.512710452079773	-0.027538007	No
row_58	Agpat5	1074	-0.5173718333244324	-0.03159851	No
row_59	Mon2	1103	-0.5229853987693787	-0.036411647	No
row_60	C1qtnf1	1109	-0.52357417345047	-0.035249546	No
row_61	Mpv17l2	1110	-0.5238155126571655	-0.032787945	No
row_62	Nt5c	1142	-0.5297042727470398	-0.038348526	No
row_63	Mecr	1153	-0.5302687883377075	-0.03845333	No
row_64	Ankrd54	1157	-0.5306894779205322	-0.036738444	No
row_65	Cbl	1164	-0.5326955318450928	-0.035793148	No
row_66	Map1s	1174	-0.5351414680480957	-0.035615377	No
row_67	Hsd17b11	1184	-0.5364806056022644	-0.035431314	No
row_68	Prrg2	1221	-0.5438188910484314	-0.042223934	No
row_69	Trappc6a	1231	-0.5451219081878662	-0.04199926	No
row_70	Vgll4	1244	-0.5469599962234497	-0.04254497	No
row_71	Madd	1256	-0.548194408416748	-0.042825203	No
row_72	Terf1	1285	-0.55282062292099	-0.047498137	No
row_73	Ctc1	1298	-0.5544779896736145	-0.048008516	No
row_74	Mtmr10	1309	-0.5580678582191467	-0.047982678	No
row_75	Pla2g4e	1317	-0.5600161552429199	-0.04716867	No
row_76	Thoc6	1346	-0.565177857875824	-0.05178353	No
row_77	Zfp827	1374	-0.5695749521255493	-0.056118056	No
row_78	Slc35d1	1376	-0.5700002312660217	-0.053699087	No
row_79	Pick1	1384	-0.5709269046783447	-0.052833803	No
row_80	Gpatch8	1387	-0.5711566805839539	-0.050669074	No
row_81	Krt8	1410	-0.5778235197067261	-0.053666472	No
row_82	Ehmt2	1430	-0.5809277296066284	-0.055870265	No
row_83	Nr2c2ap	1434	-0.5816226005554199	-0.053916026	No
row_84	Foxj3	1485	-0.5907129645347595	-0.06412369	No
row_85	Cep164	1492	-0.5927203297615051	-0.06289632	No
row_86	AU040320	1504	-0.595374345779419	-0.062954836	No
row_87	Crtc3	1505	-0.5965420007705688	-0.06015147	No
row_88	Nfat5	1506	-0.5965420007705688	-0.0573481	No
row_89	Zfp821	1513	-0.5965420007705688	-0.056102768	No
row_90	N4bp2	1516	-0.5965420007705688	-0.053818744	No
row_91	Trak1	1520	-0.5965420007705688	-0.051794395	No
row_92	Gtf3c5	1528	-0.59856116771698	-0.050799243	No
row_93	Fam98c	1529	-0.5988086462020874	-0.047985226	No
row_94	Wdr59	1536	-0.6001263856887817	-0.04672305	No
row_95	Cystm1	1549	-0.6019318103790283	-0.047010425	No
row_96	Commd9	1553	-0.6023947596549988	-0.04495857	No
row_97	Gpt	1561	-0.6051040291786194	-0.043932673	No
row_98	Slc9a6	1585	-0.608396589756012	-0.04704607	No
row_99	Acvrl1	1592	-0.6096575260162354	-0.045739103	No
row_100	Prkce	1609	-0.612483561038971	-0.047015585	No
row_101	Ppp1r35	1611	-0.612483561038971	-0.044396974	No
row_102	Asb6	1631	-0.6171600222587585	-0.046430495	No
row_103	Tmem208	1679	-0.6260460019111633	-0.055693097	No
row_104	Pabpn1	1680	-0.6263378858566284	-0.05274971	No
row_105	Fh1	1687	-0.6274857521057129	-0.05135896	No
row_106	Tchh	1693	-0.6279549598693848	-0.049706336	No
row_107	Tmem259	1696	-0.6293081641197205	-0.04726833	No
row_108	Ift43	1721	-0.634016752243042	-0.050521	No
row_109	Tigd5	1726	-0.634016752243042	-0.048580218	No
row_110	Gpr137	1746	-0.6387702822685242	-0.050512183	No
row_111	Ptrhd1	1747	-0.6387702822685242	-0.04751037	No
row_112	1700025G04Rik	1749	-0.6392629146575928	-0.044765912	No
row_113	Tsc1	1813	-0.6506186723709106	-0.058067806	No
row_114	Glt8d1	1829	-0.6561660170555115	-0.058879334	No
row_115	Ankrd13d	1861	-0.6636562347412109	-0.06381043	No
row_116	Auts2	1865	-0.6647135019302368	-0.061465714	No
row_117	Grcc10	1882	-0.6698226928710938	-0.06247274	No
row_118	Ppa2	1908	-0.674820601940155	-0.06579333	No
row_119	Arl3	1918	-0.678071916103363	-0.06494387	No
row_120	Zfp362	1935	-0.6814309358596802	-0.06589635	No
row_121	Endog	1948	-0.6845384836196899	-0.065795526	No
row_122	Camk2n1	1967	-0.6879737377166748	-0.067236595	No
row_123	Ccdc9	1980	-0.6891447901725769	-0.06711413	No
row_124	Cebpd	2002	-0.6933231353759766	-0.06930908	No
row_125	Clk2	2010	-0.6945317983627319	-0.06786293	No
row_126	Rnf138	2037	-0.6996355056762695	-0.071326576	No
row_127	Pus10	2045	-0.7023040652275085	-0.0698439	No
row_128	Gstm1	2049	-0.7041571140289307	-0.06731383	No
row_129	Selenop	2054	-0.7074409127235413	-0.065028	No
row_130	Gadd45gip1	2067	-0.7120192646980286	-0.064798035	No
row_131	Usp20	2135	-0.7256941795349121	-0.07878581	No
row_132	Ring1	2149	-0.7286979556083679	-0.07873714	No
row_133	Iqcc	2156	-0.7306349277496338	-0.07686165	No
row_134	Epg5	2162	-0.7316480278968811	-0.07472174	No
row_135	Trrap	2184	-0.7351028323173523	-0.07672035	No
row_136	Nfkbil1	2190	-0.7368226051330566	-0.07455611	No
row_137	Usp31	2199	-0.7380144596099854	-0.0731653	No
row_138	Pcyt2	2237	-0.7479388117790222	-0.07925835	No
row_139	Acaa2	2240	-0.7484612464904785	-0.0762604	No
row_140	Spr	2241	-0.7485451102256775	-0.072742715	No
row_141	Kpna4	2243	-0.7485451102256775	-0.0694847	No
row_142	Taco1	2272	-0.7550879716873169	-0.07320711	No
row_143	Pnpla6	2285	-0.7588134407997131	-0.07275724	No
row_144	Eif2b4	2292	-0.7598477602005005	-0.07074448	No
row_145	Sco2	2317	-0.7671607732772827	-0.073371455	No
row_146	Pik3r4	2327	-0.7686027884483337	-0.072096564	No
row_147	Hook2	2334	-0.7707986235618591	-0.070032336	No
row_148	Acp6	2444	-0.8022170662879944	-0.09456676	No
row_149	Hadh	2449	-0.8040483593940735	-0.09182693	No
row_150	Ptgis	2464	-0.8082345724105835	-0.091664165	No
row_151	Gramd4	2471	-0.8115549087524414	-0.089408405	No
row_152	Prrc1	2513	-0.8224432468414307	-0.09619003	No
row_153	Rmdn1	2543	-0.8293761610984802	-0.099823	No
row_154	Zfp692	2553	-0.8336977958679199	-0.09824221	No
row_155	Dynll2	2574	-0.8409810066223145	-0.09948359	No
row_156	Hdac5	2601	-0.8480808138847351	-0.10224964	No
row_157	Tmc7	2604	-0.8495227694511414	-0.098776765	No
row_158	Sap130	2627	-0.8556100726127625	-0.10046874	No
row_159	Syt7	2642	-0.8588606119155884	-0.10006806	No
row_160	Elp2	2683	-0.8698989152908325	-0.106367	No
row_161	Srcin1	2687	-0.8707169890403748	-0.1030542	No
row_162	Pcgf2	2698	-0.8755179643630981	-0.10153655	No
row_163	L3mbtl2	2721	-0.8819442391395569	-0.10310477	No
row_164	Them6	2731	-0.8850839734077454	-0.10128249	No
row_165	Dnajc1	2741	-0.8871059417724609	-0.099450715	No
row_166	Armc9	2750	-0.8888970017433167	-0.09735084	No
row_167	Aldh5a1	2751	-0.8888970017433167	-0.09317359	No
row_168	Per1	2753	-0.8901989459991455	-0.089249894	No
row_169	Tmem39b	2771	-0.896443784236908	-0.08945162	No
row_170	Rbm7	2777	-0.8991047739982605	-0.08652476	No
row_171	Senp6	2781	-0.9000915884971619	-0.08307392	No
row_172	Adgrb1	2796	-0.9046643376350403	-0.08245799	No
row_173	Sidt1	2815	-0.9099586009979248	-0.08285587	No
row_174	Zranb1	2852	-0.9254228472709656	-0.0878552	No
row_175	Nr2c1	2869	-0.9306595325469971	-0.08763645	No
row_176	Nln	2922	-0.9464845061302185	-0.09669156	No
row_177	Bri3	2942	-0.9537501335144043	-0.09714332	No
row_178	Polr3e	2997	-0.9750536680221558	-0.10658352	Yes
row_179	Mettl1	2999	-0.9750536680221558	-0.10226106	Yes
row_180	Ube2o	3001	-0.9750536680221558	-0.0979386	Yes
row_181	Bahcc1	3014	-0.9808359742164612	-0.09644537	Yes
row_182	Lcmt2	3019	-0.9821084141731262	-0.09286877	Yes
row_183	Prmt3	3044	-0.9911733269691467	-0.09444303	Yes
row_184	Maz	3048	-0.9937902092933655	-0.09055187	Yes
row_185	Vps26c	3049	-0.9937902092933655	-0.08588168	Yes
row_186	G2e3	3076	-1.0090010166168213	-0.08789151	Yes
row_187	Dusp23	3101	-1.0186805725097656	-0.08933651	Yes
row_188	Mfn1	3146	-1.0371146202087402	-0.09588833	Yes
row_189	1700109H08Rik	3156	-1.0395939350128174	-0.09333996	Yes
row_190	Rdh13	3200	-1.0656561851501465	-0.099497974	Yes
row_191	Ncmap	3204	-1.0676782131195068	-0.095259584	Yes
row_192	Spint2	3222	-1.0757522583007812	-0.09461867	Yes
row_193	Akr1e1	3230	-1.0812530517578125	-0.091355175	Yes
row_194	Sorbs3	3256	-1.0963599681854248	-0.0926948	Yes
row_195	Chd3	3263	-1.1002898216247559	-0.089082174	Yes
row_196	C1qtnf4	3315	-1.1180115938186646	-0.09707154	Yes
row_197	Fcgrt	3345	-1.137783169746399	-0.09925519	Yes
row_198	Taf7	3351	-1.1401128768920898	-0.09519575	Yes
row_199	Ppcs	3352	-1.1401128768920898	-0.08983794	Yes
row_200	Stard10	3354	-1.141196846961975	-0.084734716	Yes
row_201	Zfp324	3377	-1.1490830183029175	-0.08504755	Yes
row_202	Vps13d	3390	-1.1578190326690674	-0.08272261	Yes
row_203	Kctd17	3394	-1.1594781875610352	-0.07805282	Yes
row_204	Polr2i	3409	-1.1633986234664917	-0.076221004	Yes
row_205	Kif21b	3440	-1.1795241832733154	-0.078468174	Yes
row_206	Mapk8ip1	3443	-1.181504487991333	-0.073435195	Yes
row_207	Zfp787	3490	-1.2047232389450073	-0.07971871	Yes
row_208	C2cd3	3494	-1.2082527875900269	-0.07481971	Yes
row_209	Elac1	3523	-1.2265924215316772	-0.07632634	Yes
row_210	Kansl1l	3544	-1.2425339221954346	-0.07568067	Yes
row_211	Kiz	3586	-1.2776163816452026	-0.08032327	Yes
row_212	Slc25a35	3609	-1.296981692314148	-0.07994109	Yes
row_213	Ulk2	3612	-1.296981692314148	-0.07436544	Yes
row_214	Med19	3614	-1.296981692314148	-0.06853012	Yes
row_215	Cul9	3655	-1.3427854776382446	-0.072606795	Yes
row_216	Trim68	3664	-1.3494491577148438	-0.06834262	Yes
row_217	Zc3h6	3679	-1.362076759338379	-0.06557714	Yes
row_218	Adh1	3681	-1.3622732162475586	-0.059434995	Yes
row_219	Pycr1	3697	-1.3808133602142334	-0.056841142	Yes
row_220	Zfp771	3709	-1.3900911808013916	-0.053164996	Yes
row_221	Epb41l4b	3716	-1.398773431777954	-0.048149686	Yes
row_222	Dbp	3719	-1.4004863500595093	-0.042087633	Yes
row_223	Slc25a42	3748	-1.4390007257461548	-0.042596083	Yes
row_224	Gpatch1	3760	-1.4489848613739014	-0.038643174	Yes
row_225	Qsox1	3787	-1.4856125116348267	-0.03841323	Yes
row_226	Chka	3801	-1.5149823427200317	-0.03466952	Yes
row_227	Lmo4	3802	-1.5152184963226318	-0.027548954	Yes
row_228	Ppp1r1b	3805	-1.5179840326309204	-0.020934738	Yes
row_229	Tmem67	3815	-1.5351414680480957	-0.016057601	Yes
row_230	B9d2	3833	-1.574515700340271	-0.013072815	Yes
row_231	Sec14l1	3846	-1.6009879112243652	-0.008665261	Yes
row_232	Cracr2b	3867	-1.641284704208374	-0.0061457204	Yes
row_233	Cep95	3956	-1.8432637453079224	-0.020334758	Yes
row_234	Fam161a	3964	-1.8984323740005493	-0.013231039	Yes
row_235	Tppp3	4001	-2.112039804458618	-0.012654014	Yes
row_236	Cd177	4034	-2.309581756591797	-0.010109975	Yes
row_237	Hmgcs2	4048	-2.436384677886963	-0.0020362586	Yes
row_238	Krt15	4063	-2.643599033355713	0.0067515606	Yes
