# Supplementary material for: TMPRSS11B promotes an acidified microenvironment and immune suppression in squamous lung cancer
Source: EMBO Rep. 2025 Nov 10;26(24):6346–79. doi: 10.1038/s44319-025-00631-1 (PMC12714794; doi:10.1038/s44319-025-00631-1)
Supplement: Supplementary file 18 — Figure EV6 Source Data [file 44319_2025_631_MOESM18_ESM.zip › Figure EV6/EV6C-D/GSEA_Broad Institute_M8_T11b high vs low LUSC/TABULA_MURIS_SENIS_GONADAL_ADIPOSE_TISSUE_MYELOID_CELL_AGEING.tsv]

NAME	SYMBOL	RANK IN GENE LIST	RANK METRIC SCORE	RUNNING ES	CORE ENRICHMENT
row_0	S100a8	38	3.012873411178589	0.021514421	Yes
row_1	Krt14	56	2.6588704586029053	0.04463578	Yes
row_2	S100a9	82	2.3663222789764404	0.06274493	Yes
row_3	Apoe	88	2.2964401245117188	0.08513591	Yes
row_4	Ly6a	92	2.2736728191375732	0.10779262	Yes
row_5	Htra1	106	2.1224517822265625	0.12639193	Yes
row_6	Il1b	129	1.9124716520309448	0.14057899	Yes
row_7	Ctsz	138	1.8844006061553955	0.15797794	Yes
row_8	Fth1	147	1.835157871246338	0.17486994	Yes
row_9	Fxyd5	157	1.7674500942230225	0.19081484	Yes
row_10	Spi1	158	1.7651870250701904	0.20898701	Yes
row_11	Gpsm3	169	1.7253860235214233	0.22424881	Yes
row_12	Ctsb	177	1.6952064037322998	0.2399501	Yes
row_13	Crlf2	182	1.6700843572616577	0.25614297	Yes
row_14	Csf2ra	185	1.6572145223617554	0.27270347	Yes
row_15	Gja1	186	1.6530252695083618	0.28972095	Yes
row_16	Cdkn1a	192	1.6247175931930542	0.3051967	Yes
row_17	Csf2rb	243	1.4579057693481445	0.30770236	Yes
row_18	Pim1	262	1.4251530170440674	0.31787285	Yes
row_19	Apbb1ip	264	1.423140287399292	0.33227366	Yes
row_20	Ckb	267	1.4135116338729858	0.3463253	Yes
row_21	Hilpda	302	1.3017865419387817	0.35122475	Yes
row_22	Ehd1	313	1.2367554903030396	0.36145622	Yes
row_23	Fmnl1	345	1.1530511379241943	0.36557466	Yes
row_24	Lgals3	377	1.095630168914795	0.36910197	Yes
row_25	Col3a1	383	1.0921118259429932	0.3790947	Yes
row_26	Col6a1	415	1.0249463319778442	0.38189432	Yes
row_27	Ifitm2	465	0.9518284201622009	0.3794401	Yes
row_28	Col6a2	479	0.9265812039375305	0.3857282	Yes
row_29	Col1a1	483	0.9214812517166138	0.39446443	Yes
row_30	Plpp3	490	0.910279393196106	0.40233517	Yes
row_31	Hspb1	500	0.8983400464057922	0.4093328	Yes
row_32	Hcls1	503	0.8967900276184082	0.41806492	Yes
row_33	Prelid1	506	0.8920851349830627	0.42674857	Yes
row_34	Fstl1	507	0.8918023109436035	0.43592948	Yes
row_35	Rcn1	518	0.8769451975822449	0.44245678	Yes
row_36	Cyba	519	0.8746973276138306	0.45146158	Yes
row_37	Gadd45b	522	0.8729432821273804	0.45994818	Yes
row_38	Dmkn	566	0.8304474949836731	0.45774475	Yes
row_39	Fbn1	569	0.8295506834983826	0.46578467	Yes
row_40	Dusp3	634	0.7247133255004883	0.45724142	Yes
row_41	Cotl1	656	0.7088238596916199	0.45928726	Yes
row_42	Ece1	701	0.6652519106864929	0.4551331	Yes
row_43	Krt5	709	0.6614040732383728	0.46019167	Yes
row_44	Igfbp7	711	0.6605817079544067	0.46674213	Yes
row_45	Myl12a	713	0.6574223041534424	0.47326007	Yes
row_46	H2-D1	719	0.653630256652832	0.47873873	Yes
row_47	Col1a2	729	0.6449005007743835	0.48312727	Yes
row_48	Serping1	730	0.6447505950927734	0.4897648	Yes
row_49	Arrb2	786	0.5999247431755066	0.48218745	Yes
row_50	Sparc	792	0.5946421027183533	0.48705882	Yes
row_51	Arpc4	798	0.5930971503257751	0.4919143	Yes
row_52	Pkm	807	0.5905001163482666	0.49599287	Yes
row_53	Rexo2	839	0.5706737041473389	0.49411586	Yes
row_54	Dtnbp1	842	0.5692668557167053	0.4994762	Yes
row_55	H2-K1	855	0.5646127462387085	0.502288	Yes
row_56	Cfl1	895	0.5377336740493774	0.4980714	Yes
row_57	Dpysl2	910	0.5265530943870544	0.49999127	Yes
row_58	H2-Ab1	915	0.524865448474884	0.50439435	Yes
row_59	Tacstd2	937	0.5123245120048523	0.5044173	Yes
row_60	Nfkbia	954	0.5016874670982361	0.5055811	Yes
row_61	Limd2	971	-0.5014522671699524	0.5067424	Yes
row_62	Dhrs4	1226	-0.5445625185966492	0.44883266	No
row_63	Emc10	1234	-0.5456608533859253	0.45269966	No
row_64	Eif3k	1325	-0.5620996356010437	0.4359807	No
row_65	Ezr	1361	-0.5673259496688843	0.43306902	No
row_66	Tbcb	1546	-0.6015952229499817	0.39325076	No
row_67	Cmip	1555	-0.6034947633743286	0.3974631	No
row_68	Etfb	1565	-0.605242908000946	0.40144336	No
row_69	Tmed9	1675	-0.6256589293479919	0.38062757	No
row_70	Smim14	1822	-0.6541039943695068	0.35085228	No
row_71	Reep5	1833	-0.6569778919219971	0.3551151	No
row_72	Bcl7c	1842	-0.6592777967453003	0.3599017	No
row_73	Mospd3	2046	-0.7026813626289368	0.31637293	No
row_74	Gpc3	2218	-0.7430461049079895	0.2812617	No
row_75	Spr	2241	-0.7485451102256775	0.28346643	No
row_76	Kpna4	2243	-0.7485451102256775	0.29092246	No
row_77	Zfp703	2342	-0.7726820111274719	0.2743709	No
row_78	Kmt2b	2419	-0.7954352498054504	0.26355496	No
row_79	Psmc4	2525	-0.8258872032165527	0.2458007	No
row_80	Bsg	2530	-0.8270471096038818	0.2533147	No
row_81	Spag7	2645	-0.8597728610038757	0.23365872	No
row_82	Eif3f	2655	-0.8632047176361084	0.24029464	No
row_83	Shisa5	2916	-0.9464845061302185	0.1850222	No
row_84	Commd10	2934	-0.9516896605491638	0.19056855	No
row_85	Bri3	2942	-0.9537501335144043	0.19863674	No
row_86	Clu	3405	-1.1623855829238892	0.09507433	No
row_87	Inmt	3783	-1.4794961214065552	0.016031813	No
row_88	Lmo4	3802	-1.5152184963226318	0.027129492	No
row_89	Clec3b	3868	-1.6438477039337158	0.027798438	No
row_90	Krt15	4063	-2.643599033355713	0.0065015154	No
