# Supplementary material for: TMPRSS11B promotes an acidified microenvironment and immune suppression in squamous lung cancer
Source: EMBO Rep. 2025 Nov 10;26(24):6346–79. doi: 10.1038/s44319-025-00631-1 (PMC12714794; doi:10.1038/s44319-025-00631-1)
Supplement: Supplementary file 18 — Figure EV6 Source Data [file 44319_2025_631_MOESM18_ESM.zip › Figure EV6/EV6C-D/GSEA_Broad Institute_M8_T11b high vs low LUSC/TABULA_MURIS_SENIS_HEART_AND_AORTA_LEUKOCYTE_AGEING.tsv]

NAME	SYMBOL	RANK IN GENE LIST	RANK METRIC SCORE	RUNNING ES	CORE ENRICHMENT
row_0	Ecm1	31	3.3247175216674805	0.061472327	Yes
row_1	Clec4d	39	3.004971742630005	0.12221356	Yes
row_2	Fcgr2b	62	2.6099088191986084	0.17104499	Yes
row_3	Itgb2	71	2.481226921081543	0.22065225	Yes
row_4	Ly6a	92	2.2736728191375732	0.26298708	Yes
row_5	Plek	95	2.23699688911438	0.30899626	Yes
row_6	Mpeg1	114	2.0454514026641846	0.34707984	Yes
row_7	Wfdc17	117	1.9980007410049438	0.38812083	Yes
row_8	Il1b	129	1.9124716520309448	0.42516547	Yes
row_9	Pirb	137	1.8940048217773438	0.4628122	Yes
row_10	Ccl6	166	1.733373999595642	0.4919435	Yes
row_11	Sirpb1c	170	1.7190306186676025	0.52693886	Yes
row_12	Acp5	247	1.4496617317199707	0.538341	Yes
row_13	Pim1	262	1.4251530170440674	0.56451595	Yes
row_14	Srgn	270	1.391952633857727	0.5917261	Yes
row_15	Anxa1	290	1.3440546989440918	0.6149827	Yes
row_16	Xdh	367	1.1156446933746338	0.61944145	Yes
row_17	Lgals3	377	1.095630168914795	0.63999873	Yes
row_18	Tnfaip2	387	1.0859698057174683	0.6603552	Yes
row_19	Metrnl	393	1.0707204341888428	0.6813807	Yes
row_20	Nupr1	443	0.9877089262008667	0.6898351	Yes
row_21	Ifitm2	465	0.9518284201622009	0.7044452	Yes
row_22	Msrb1	472	0.944537341594696	0.72260106	Yes
row_23	Ier5	493	0.9081326723098755	0.7365494	Yes
row_24	Hspb1	500	0.8983400464057922	0.75374496	Yes
row_25	Fabp4	657	0.7083125710487366	0.7300171	No
row_26	Klf4	662	0.7013779282569885	0.7436112	No
row_27	Igfbp7	711	0.6605817079544067	0.74551183	No
row_28	Mcl1	950	0.5047266483306885	0.69733995	No
row_29	Synj1	1039	-0.511720597743988	0.68628657	No
row_30	Cox7a2l	1218	-0.5425815582275391	0.6536908	No
row_31	Fos	3189	-1.0575417280197144	0.19009428	No
row_32	Lmo4	3802	-1.5152184963226318	0.0707419	No
