# Supplementary material for: TMPRSS11B promotes an acidified microenvironment and immune suppression in squamous lung cancer
Source: EMBO Rep. 2025 Nov 10;26(24):6346–79. doi: 10.1038/s44319-025-00631-1 (PMC12714794; doi:10.1038/s44319-025-00631-1)
Supplement: Supplementary file 18 — Figure EV6 Source Data [file 44319_2025_631_MOESM18_ESM.zip › Figure EV6/EV6C-D/GSEA_Broad Institute_M8_T11b high vs low LUSC/TABULA_MURIS_SENIS_HEART_VENTRICULAR_MYOCYTE_AGEING.tsv]

NAME	SYMBOL	RANK IN GENE LIST	RANK METRIC SCORE	RUNNING ES	CORE ENRICHMENT
row_0	Psap	240	1.466392993927002	-0.017133638	No
row_1	Smtn	412	1.0304845571517944	-0.029751888	No
row_2	Ehd4	474	0.9433326125144958	-0.017748257	No
row_3	Trf	601	0.7710636258125305	-0.026708808	No
row_4	Map7d1	660	0.7037394046783447	-0.020834094	No
row_5	H2-D1	719	0.653630256652832	-0.01639589	No
row_6	Pkm	807	0.5905001163482666	-0.020917377	No
row_7	H2-K1	855	0.5646127462387085	-0.016319057	No
row_8	Emc10	1234	-0.5456608533859253	-0.09387154	No
row_9	Amfr	1358	-0.5669325590133667	-0.10794439	No
row_10	Maged1	1391	-0.5729551911354065	-0.09940869	No
row_11	Gaa	1539	-0.6003738641738892	-0.11844002	No
row_12	Tmed9	1675	-0.6256589293479919	-0.1337879	No
row_13	Med25	1787	-0.6464309096336365	-0.14262316	No
row_14	Psmd1	1913	-0.6769722700119019	-0.15403453	No
row_15	Nectin2	1952	-0.6855470538139343	-0.14375038	No
row_16	Prpf19	2056	-0.7086045742034912	-0.14883086	No
row_17	Sec23ip	2061	-0.7120192646980286	-0.12940519	No
row_18	Kdelr1	2186	-0.7360361218452454	-0.13887678	No
row_19	Spr	2241	-0.7485451102256775	-0.1307314	No
row_20	Bckdha	2457	-0.8059954047203064	-0.16063336	No
row_21	Ric8a	2859	-0.927747905254364	-0.23290293	No
row_22	Mtus2	2911	-0.9441927075386047	-0.21840915	No
row_23	Lamb2	3229	-1.0809870958328247	-0.26557568	Yes
row_24	Dnaja4	3313	-1.1172757148742676	-0.25400957	Yes
row_25	Btbd1	3397	-1.160609245300293	-0.24120122	Yes
row_26	Clu	3405	-1.1623855829238892	-0.20960425	Yes
row_27	Aldh2	3521	-1.2256537675857544	-0.20282076	Yes
row_28	Dkk3	3542	-1.2377008199691772	-0.17226982	Yes
row_29	Ptov1	3741	-1.429619550704956	-0.18010263	Yes
row_30	Pam	3917	-1.7547401189804077	-0.17294441	Yes
row_31	Oat	3935	-1.7769615650177002	-0.12619452	Yes
row_32	Tppp3	4001	-2.112039804458618	-0.08167306	Yes
row_33	Ces1d	4086	-3.5971896648406982	7.3965616E-4	Yes
