# Supplementary material for: TMPRSS11B promotes an acidified microenvironment and immune suppression in squamous lung cancer
Source: EMBO Rep. 2025 Nov 10;26(24):6346–79. doi: 10.1038/s44319-025-00631-1 (PMC12714794; doi:10.1038/s44319-025-00631-1)
Supplement: Supplementary file 18 — Figure EV6 Source Data [file 44319_2025_631_MOESM18_ESM.zip › Figure EV6/EV6C-D/GSEA_Broad Institute_M8_T11b high vs low LUSC/TABULA_MURIS_SENIS_KIDNEY_EPITHELIAL_CELL_OF_PROXIMAL_TUBULE_AGEING.tsv]

NAME	SYMBOL	RANK IN GENE LIST	RANK METRIC SCORE	RUNNING ES	CORE ENRICHMENT
row_0	S100a10	66	2.5552029609680176	0.016912762	No
row_1	Apoe	88	2.2964401245117188	0.0416775	No
row_2	Fth1	147	1.835157871246338	0.05117866	No
row_3	Scd1	152	1.814975619316101	0.07389589	No
row_4	Npl	268	1.3984047174453735	0.06346147	No
row_5	Cd302	346	1.1523256301879883	0.059297383	No
row_6	Bnip3	365	1.118055820465088	0.069413416	No
row_7	Tmem37	535	0.8614476323127747	0.038482968	No
row_8	Txndc17	579	0.8115426898002625	0.038353246	No
row_9	Txn1	586	0.8000860214233398	0.04730997	No
row_10	Igfbp7	711	0.6605817079544067	0.024988018	No
row_11	Adk	752	0.6263033151626587	0.023186708	No
row_12	Sat1	817	0.5843486189842224	0.014846175	No
row_13	Cd74	849	0.5671141743659973	0.014518089	No
row_14	B2m	860	0.563342809677124	0.01938286	No
row_15	Mgll	894	0.5403679013252258	0.018206038	No
row_16	Fam162a	909	0.5266749858856201	0.02159318	No
row_17	Echs1	962	-0.5005151033401489	0.015152727	No
row_18	Eef1d	991	-0.503911018371582	0.014747662	No
row_19	Tmem205	1023	-0.5094632506370544	0.013666268	No
row_20	Ssr4	1035	-0.5107300877571106	0.017593939	No
row_21	Sri	1116	-0.5250495672225952	0.004484555	No
row_22	Tmem59	1117	-0.5251411199569702	0.011346413	No
row_23	2310039H08Rik	1194	-0.5379898548126221	-5.9538265E-4	No
row_24	Cox7a2l	1218	-0.5425815582275391	7.5297564E-4	No
row_25	Dhrs4	1226	-0.5445625185966492	0.0061212275	No
row_26	Iah1	1294	-0.5544779896736145	-0.0033584917	No
row_27	Eif3k	1325	-0.5620996356010437	-0.0035024758	No
row_28	Sephs2	1327	-0.5631558299064636	0.0036064822	No
row_29	Guk1	1444	-0.5837935209274292	-0.017721834	No
row_30	Hsd17b10	1448	-0.5844050645828247	-0.0108344685	No
row_31	Tst	1483	-0.590485692024231	-0.011606043	No
row_32	Ccdc107	1556	-0.6036866307258606	-0.021690896	No
row_33	Gm5617	1594	-0.6096575260162354	-0.022960834	No
row_34	Nop10	1642	-0.6189098358154297	-0.026606131	No
row_35	Mpst	1677	-0.6257193684577942	-0.02691732	No
row_36	Bola3	1689	-0.6279549598693848	-0.021457907	No
row_37	Gemin7	1752	-0.6397050023078918	-0.028575864	No
row_38	Ifi27	1778	-0.6438477635383606	-0.026403543	No
row_39	Bphl	1815	-0.650989830493927	-0.02688378	No
row_40	Grcc10	1882	-0.6698226928710938	-0.0346067	No
row_41	Ppa2	1908	-0.674820601940155	-0.032029666	No
row_42	Krtcap2	1937	-0.6818572878837585	-0.030109562	No
row_43	Camk2n1	1967	-0.6879737377166748	-0.028359164	No
row_44	Gstm1	2049	-0.7041571140289307	-0.03937783	No
row_45	Tmco1	2136	-0.7256941795349121	-0.051363207	No
row_46	Vkorc1	2191	-0.736893892288208	-0.055214223	No
row_47	Acaa2	2240	-0.7484612464904785	-0.057416335	No
row_48	Srsf3	2381	-0.7835724949836731	-0.08212522	No
row_49	Chchd7	2409	-0.7934468388557434	-0.07849738	No
row_50	Gstz1	2467	-0.8098665475845337	-0.08214376	Yes
row_51	Ascc1	2493	-0.8179526925086975	-0.077696465	Yes
row_52	Hmgb1	2518	-0.8232759833335876	-0.07292998	Yes
row_53	Sgk1	2539	-0.8286641836166382	-0.067094594	Yes
row_54	Eci1	2554	-0.8337644934654236	-0.059694808	Yes
row_55	Fbp2	2577	-0.842079758644104	-0.05418337	Yes
row_56	Hcfc1r1	2602	-0.8482236266136169	-0.04909091	Yes
row_57	Acsl1	2609	-0.8495227694511414	-0.03948821	Yes
row_58	Eif3f	2655	-0.8632047176361084	-0.03944213	Yes
row_59	Ddt	2681	-0.869120180606842	-0.034326244	Yes
row_60	Sult1c2	2723	-0.8830054402351379	-0.033022933	Yes
row_61	Atraid	2738	-0.8864149451255798	-0.024935178	Yes
row_62	Tmem147	2787	-0.9019901752471924	-0.025131177	Yes
row_63	Cryz	2889	-0.9360595345497131	-0.038112156	Yes
row_64	Akr7a5	2897	-0.939429759979248	-0.027584296	Yes
row_65	Krcc1	2951	-0.955944836139679	-0.028323414	Yes
row_66	Fmc1	3009	-0.9788057804107666	-0.029762318	Yes
row_67	Cyb5a	3121	-1.027186393737793	-0.044048827	Yes
row_68	Aldh9a1	3166	-1.046438217163086	-0.041358866	Yes
row_69	Ggact	3205	-1.0681630373001099	-0.03688728	Yes
row_70	Tcea3	3242	-1.0879871845245361	-0.031657405	Yes
row_71	Ass1	3295	-1.110568642616272	-0.030126477	Yes
row_72	Ccnd1	3303	-1.1119498014450073	-0.01734435	Yes
row_73	Npnt	3367	-1.146422028541565	-0.018090818	Yes
row_74	Gsta3	3465	-1.196287751197815	-0.026672974	Yes
row_75	Dnajc12	3489	-1.2042245864868164	-0.01667913	Yes
row_76	Aldh2	3521	-1.2256537675857544	-0.008402282	Yes
row_77	Cyp4b1	3549	-1.246355652809143	0.0011435733	Yes
row_78	Pts	3587	-1.277923345565796	0.008605657	Yes
row_79	Cela1	3666	-1.3494491577148438	0.0067677004	Yes
row_80	Tstd1	3733	-1.4225126504898071	0.008879948	Yes
row_81	Rida	3822	-1.5533214807510376	0.0072096717	Yes
row_82	Wfdc2	3939	-1.7987617254257202	0.0017569727	Yes
row_83	Cyp2a4	4068	-2.712019205093384	0.005242019	Yes
