# Supplementary material for: TMPRSS11B promotes an acidified microenvironment and immune suppression in squamous lung cancer
Source: EMBO Rep. 2025 Nov 10;26(24):6346–79. doi: 10.1038/s44319-025-00631-1 (PMC12714794; doi:10.1038/s44319-025-00631-1)
Supplement: Supplementary file 18 — Figure EV6 Source Data [file 44319_2025_631_MOESM18_ESM.zip › Figure EV6/EV6C-D/GSEA_Broad Institute_M8_T11b high vs low LUSC/TABULA_MURIS_SENIS_KIDNEY_MACROPHAGE_AGEING.tsv]

NAME	SYMBOL	RANK IN GENE LIST	RANK METRIC SCORE	RUNNING ES	CORE ENRICHMENT
row_0	Trem2	24	3.5692667961120605	0.05306856	Yes
row_1	Cd84	45	2.8070552349090576	0.09452631	Yes
row_2	Gngt2	51	2.724275827407837	0.13832308	Yes
row_3	Itgam	61	2.6309704780578613	0.17958887	Yes
row_4	Lyz1	73	2.4603323936462402	0.21753968	Yes
row_5	Ly6a	92	2.2736728191375732	0.25067487	Yes
row_6	Ccl9	93	2.270702838897705	0.28820983	Yes
row_7	Pla2g7	94	2.250366449356079	0.3254086	Yes
row_8	Vim	112	2.0544633865356445	0.35516742	Yes
row_9	Emp3	115	2.019784688949585	0.38806036	Yes
row_10	Cd300a	122	1.9589165449142456	0.4189585	Yes
row_11	Ctsd	150	1.8297816514968872	0.4425317	Yes
row_12	Ccl6	166	1.733373999595642	0.4674772	Yes
row_13	Sirpb1c	170	1.7190306186676025	0.4951515	Yes
row_14	Cfp	171	1.7172924280166626	0.5235385	Yes
row_15	Acp5	247	1.4496617317199707	0.5289647	Yes
row_16	Grn	285	1.3516936302185059	0.54216355	Yes
row_17	Capg	343	1.1599193811416626	0.54724914	Yes
row_18	Lgals3	377	1.095630168914795	0.55720377	Yes
row_19	Tnfaip2	387	1.0859698057174683	0.5729306	Yes
row_20	Alox5ap	399	1.0508044958114624	0.58758175	Yes
row_21	Zeb2	420	1.019784688949585	0.5994957	Yes
row_22	Ifitm2	465	0.9518284201622009	0.6043546	Yes
row_23	Msrb1	472	0.944537341594696	0.618485	Yes
row_24	Cebpb	504	0.8967139720916748	0.6256458	Yes
row_25	Cyba	519	0.8746973276138306	0.6366445	Yes
row_26	Cd44	562	0.8335651159286499	0.6400428	Yes
row_27	Txn1	586	0.8000860214233398	0.64758366	Yes
row_28	Rap2b	629	0.7302030920982361	0.64927334	Yes
row_29	Pltp	661	0.7017825245857239	0.653212	Yes
row_30	Klf4	662	0.7013779282569885	0.6648058	Yes
row_31	Pgk1	717	0.6546267867088318	0.6622804	Yes
row_32	Atp1b3	745	0.6323152780532837	0.6660594	Yes
row_33	Ms4a7	771	0.6099088788032532	0.6699623	Yes
row_34	Sat1	817	0.5843486189842224	0.6684995	No
row_35	Mcl1	950	0.5047266483306885	0.6442179	No
row_36	Ezr	1361	-0.5673259496688843	0.5522612	No
row_37	Cmip	1555	-0.6034947633743286	0.5145356	No
row_38	Reep5	1833	-0.6569778919219971	0.45693284	No
row_39	Ly6e	1857	-0.6627001166343689	0.4622027	No
row_40	Fos	3189	-1.0575417280197144	0.15071711	No
row_41	Aldh2	3521	-1.2256537675857544	0.0891681	No
row_42	Lmo4	3802	-1.5152184963226318	0.04501067	No
row_43	Rida	3822	-1.5533214807510376	0.06599124	No
