# Supplementary material for: TMPRSS11B promotes an acidified microenvironment and immune suppression in squamous lung cancer
Source: EMBO Rep. 2025 Nov 10;26(24):6346–79. doi: 10.1038/s44319-025-00631-1 (PMC12714794; doi:10.1038/s44319-025-00631-1)
Supplement: Supplementary file 18 — Figure EV6 Source Data [file 44319_2025_631_MOESM18_ESM.zip › Figure EV6/EV6C-D/GSEA_Broad Institute_M8_T11b high vs low LUSC/TABULA_MURIS_SENIS_LARGE_INTESTINE_INTESTINAL_CRYPT_STEM_CELL_AGEING.tsv]

NAME	SYMBOL	RANK IN GENE LIST	RANK METRIC SCORE	RUNNING ES	CORE ENRICHMENT
row_0	Ctsz	138	1.8844006061553955	-0.013989812	No
row_1	Fth1	147	1.835157871246338	0.0040794914	No
row_2	Mfge8	160	1.7507150173187256	0.02022204	No
row_3	Marcksl1	221	1.5200018882751465	0.021804644	No
row_4	S100a14	311	1.260261058807373	0.01327405	No
row_5	Mal	329	1.1912766695022583	0.02204298	No
row_6	Lypd3	389	1.08041512966156	0.01906757	No
row_7	Ifitm2	465	0.9518284201622009	0.010673475	No
row_8	Cyba	519	0.8746973276138306	0.006952171	No
row_9	Gadd45b	522	0.8729432821273804	0.016000045	No
row_10	Rgs1	526	0.8729432821273804	0.024797168	No
row_11	Trf	601	0.7710636258125305	0.0146763865	No
row_12	Cd63	632	0.7271551489830017	0.015108379	No
row_13	Cotl1	656	0.7088238596916199	0.017095104	No
row_14	Ece1	701	0.6652519106864929	0.013339387	No
row_15	H2-D1	719	0.653630256652832	0.016226849	No
row_16	Col1a2	729	0.6449005007743835	0.02102483	No
row_17	S100a16	775	0.6052258610725403	0.016361719	No
row_18	Arpc4	798	0.5930971503257751	0.01733323	No
row_19	Pkm	807	0.5905001163482666	0.021786863	No
row_20	Rgcc	822	0.5786579251289368	0.024606436	No
row_21	Sfn	834	0.5733829736709595	0.028120564	No
row_22	H2-K1	855	0.5646127462387085	0.02928198	No
row_23	Cfl1	895	0.5377336740493774	0.025385065	No
row_24	Eef1d	991	-0.503911018371582	0.007076028	No
row_25	Elof1	1092	-0.5211548805236816	-0.012298135	No
row_26	Nt5c	1142	-0.5297042727470398	-0.018790407	No
row_27	Mecr	1153	-0.5302687883377075	-0.015497168	No
row_28	Cox7a2l	1218	-0.5425815582275391	-0.025609856	No
row_29	Prrg2	1221	-0.5438188910484314	-0.020162368	No
row_30	Dhrs4	1226	-0.5445625185966492	-0.015208252	No
row_31	Trappc6a	1231	-0.5451219081878662	-0.010248015	No
row_32	Emc10	1234	-0.5456608533859253	-0.0047803787	No
row_33	Eif3k	1325	-0.5620996356010437	-0.021199113	No
row_34	Guk1	1444	-0.5837935209274292	-0.044401594	No
row_35	Hsd17b10	1448	-0.5844050645828247	-0.038760874	No
row_36	Fam241b	1461	-0.5864883661270142	-0.035354137	No
row_37	Tst	1483	-0.590485692024231	-0.03416044	No
row_38	Cldn3	1495	-0.5930464863777161	-0.03043121	No
row_39	Fam98c	1529	-0.5988086462020874	-0.03215549	No
row_40	Tbcb	1546	-0.6015952229499817	-0.029586505	No
row_41	Etfb	1565	-0.605242908000946	-0.02747912	No
row_42	Tmed9	1675	-0.6256589293479919	-0.047966853	No
row_43	Nt5c3b	1697	-0.6295570731163025	-0.046345744	No
row_44	Emg1	1738	-0.6367310881614685	-0.04941045	No
row_45	2610528J11Rik	1763	-0.6416299343109131	-0.04840953	No
row_46	Tmed4	1818	-0.653125524520874	-0.054805424	No
row_47	Bcl7c	1842	-0.6592777967453003	-0.053360697	No
row_48	Ly6e	1857	-0.6627001166343689	-0.04962176	No
row_49	Endog	1948	-0.6845384836196899	-0.0647011	No
row_50	Zmat5	2021	-0.6964223980903625	-0.0751369	No
row_51	Vps72	2028	-0.6973724365234375	-0.06901265	No
row_52	Mospd3	2046	-0.7026813626289368	-0.06558861	No
row_53	Ppp4c	2059	-0.7120192646980286	-0.06080865	No
row_54	Gadd45gip1	2067	-0.7120192646980286	-0.054774933	No
row_55	Cdpf1	2104	-0.7120192646980286	-0.05601303	No
row_56	Kdelr1	2186	-0.7360361218452454	-0.068272255	No
row_57	Cdc42ep5	2192	-0.7370432615280151	-0.061463285	No
row_58	Spr	2241	-0.7485451102256775	-0.06531084	No
row_59	2510002D24Rik	2291	-0.7598477602005005	-0.06928551	No
row_60	Fermt1	2395	-0.7888879776000977	-0.08648312	No
row_61	Aarsd1	2475	-0.8129481673240662	-0.09739947	Yes
row_62	Noxo1	2487	-0.8167166113853455	-0.09122345	Yes
row_63	Hmgb1	2518	-0.8232759833335876	-0.08973996	Yes
row_64	Lsr	2522	-0.8248653411865234	-0.08146878	Yes
row_65	Psmc4	2525	-0.8258872032165527	-0.07293567	Yes
row_66	Bsg	2530	-0.8270471096038818	-0.064891376	Yes
row_67	Dynll2	2574	-0.8409810066223145	-0.06647398	Yes
row_68	Fahd1	2607	-0.8495227694511414	-0.06520488	Yes
row_69	Pmm1	2637	-0.8578701019287109	-0.06309221	Yes
row_70	Eif3f	2655	-0.8632047176361084	-0.057912156	Yes
row_71	Dcps	2660	-0.8640223145484924	-0.049463373	Yes
row_72	Psmg3	2680	-0.8687447309494019	-0.04472422	Yes
row_73	Tmed3	2696	-0.8740926384925842	-0.03892355	Yes
row_74	Hes6	2755	-0.891568660736084	-0.043714058	Yes
row_75	Smco4	2881	-0.9344116449356079	-0.06483629	Yes
row_76	Akr7a5	2897	-0.939429759979248	-0.05832088	Yes
row_77	Cdk5rap3	2899	-0.939429759979248	-0.04829494	Yes
row_78	Bri3	2942	-0.9537501335144043	-0.04839319	Yes
row_79	Mettl26	2965	-0.9610467553138733	-0.04339657	Yes
row_80	Rfc2	2975	-0.9647852778434753	-0.03509928	Yes
row_81	Krtcap3	3028	-0.984545111656189	-0.037368175	Yes
row_82	Asl	3098	-1.0162763595581055	-0.043552738	Yes
row_83	Qtrt1	3185	-1.055503487586975	-0.05357098	Yes
row_84	Pafah1b3	3201	-1.0656561851501465	-0.04567474	Yes
row_85	Nudt22	3202	-1.0656561851501465	-0.03401722	Yes
row_86	Spint2	3222	-1.0757522583007812	-0.02701355	Yes
row_87	Sgf29	3223	-1.076175570487976	-0.015240954	Yes
row_88	Osgep	3226	-1.0797510147094727	-0.003930752	Yes
row_89	Ptgr1	3237	-1.085194706916809	0.005432983	Yes
row_90	Ccnd1	3303	-1.1119498014450073	0.0012980253	Yes
row_91	Sf3b4	3336	-1.1270567178726196	0.0056031514	Yes
row_92	Clu	3405	-1.1623855829238892	0.0012676681	Yes
row_93	Sdsl	3518	-1.2201660871505737	-0.013468836	Yes
row_94	Cela1	3666	-1.3494491577148438	-0.035567407	Yes
row_95	Adh1	3681	-1.3622732162475586	-0.024175636	Yes
row_96	Ptov1	3741	-1.429619550704956	-0.023331	Yes
row_97	Rnf186	3789	-1.4896267652511597	-0.0188209	Yes
row_98	Ppp1r1b	3805	-1.5179840326309204	-0.005976521	Yes
row_99	Bbc3	3841	-1.5900287628173828	0.0026409328	Yes
row_100	Kcne3	4057	-2.5901780128479004	-0.0229361	Yes
row_101	Krt20	4074	-2.8072853088378906	0.0037615667	Yes
