# Supplementary material for: TMPRSS11B promotes an acidified microenvironment and immune suppression in squamous lung cancer
Source: EMBO Rep. 2025 Nov 10;26(24):6346–79. doi: 10.1038/s44319-025-00631-1 (PMC12714794; doi:10.1038/s44319-025-00631-1)
Supplement: Supplementary file 18 — Figure EV6 Source Data [file 44319_2025_631_MOESM18_ESM.zip › Figure EV6/EV6C-D/GSEA_Broad Institute_M8_T11b high vs low LUSC/TABULA_MURIS_SENIS_LARGE_INTESTINE_SECRETORY_CELL_AGEING.tsv]

NAME	SYMBOL	RANK IN GENE LIST	RANK METRIC SCORE	RUNNING ES	CORE ENRICHMENT
row_0	Mxd1	69	2.5271685123443604	-0.0031816948	No
row_1	Ctsb	177	1.6952064037322998	-0.020928012	No
row_2	Csf2ra	185	1.6572145223617554	-0.013179674	No
row_3	Dusp1	239	1.4681015014648438	-0.01834917	No
row_4	Psap	240	1.466392993927002	-0.0099003315	No
row_5	S100a14	311	1.260261058807373	-0.020638637	No
row_6	Ehd1	313	1.2367554903030396	-0.0137700215	No
row_7	Ifitm2	465	0.9518284201622009	-0.047113385	No
row_8	Ehd4	474	0.9433326125144958	-0.043735318	No
row_9	Rnf149	502	0.8970715403556824	-0.045509364	No
row_10	Gadd45b	522	0.8729432821273804	-0.04536535	No
row_11	St6galnac4	525	0.8729432821273804	-0.04085003	No
row_12	Dnajb1	534	0.862385094165802	-0.037938353	No
row_13	Trf	601	0.7710636258125305	-0.050466698	No
row_14	Oaz2	610	0.7556895017623901	-0.048169766	No
row_15	Dusp3	634	0.7247133255004883	-0.04990834	No
row_16	Cotl1	656	0.7088238596916199	-0.05122419	No
row_17	Tinagl1	685	0.6828404068946838	-0.0544897	No
row_18	Ece1	701	0.6652519106864929	-0.054513786	No
row_19	Ehbp1l1	708	0.6614391803741455	-0.052245617	No
row_20	Ssr1	710	0.6606158018112183	-0.048696518	No
row_21	Pgk1	717	0.6546267867088318	-0.046467602	No
row_22	Ctnnbip1	791	0.5965298414230347	-0.0618015	No
row_23	Arpc4	798	0.5930971503257751	-0.059927095	No
row_24	Slc48a1	806	0.5910189747810364	-0.0583218	No
row_25	Pkm	807	0.5905001163482666	-0.054919545	No
row_26	Ube2v1	808	0.5902800559997559	-0.05151856	No
row_27	Sfn	834	0.5733829736709595	-0.054643318	No
row_28	Acat2	844	0.5689370632171631	-0.053679522	No
row_29	Stap2	845	0.568088710308075	-0.050406393	No
row_30	Prnp	853	0.5652090311050415	-0.048949808	No
row_31	Dusp5	861	0.5629878044128418	-0.04750602	No
row_32	Psmd2	862	0.5627748966217041	-0.04426351	No
row_33	Csrnp1	869	0.5589420795440674	-0.04258589	No
row_34	Bcl2l1	878	0.5519432425498962	-0.041462872	No
row_35	Fam110a	891	0.5439947247505188	-0.041414194	No
row_36	Cfl1	895	0.5377336740493774	-0.039087366	No
row_37	Sh3gl1	898	0.535035252571106	-0.036518954	No
row_38	Dpysl2	910	0.5265530943870544	-0.03631363	No
row_39	Xpnpep1	947	0.5072938203811646	-0.04264766	No
row_40	Calm3	961	-0.5001001358032227	-0.043109022	No
row_41	Cln6	966	-0.500964343547821	-0.041251183	No
row_42	Usp22	1000	-0.5055683851242065	-0.046823747	No
row_43	Slc35a2	1022	-0.5093900561332703	-0.049288668	No
row_44	Fbxw2	1028	-0.5103853940963745	-0.047633685	No
row_45	Ppm1g	1043	-0.5124547481536865	-0.048281	No
row_46	Trabd	1079	-0.5184496641159058	-0.054293618	No
row_47	Elof1	1092	-0.5211548805236816	-0.05437653	No
row_48	Eml2	1114	-0.524867832660675	-0.056752272	No
row_49	Polr3d	1147	-0.5298159122467041	-0.061927997	No
row_50	Hipk1	1188	-0.5369325280189514	-0.0691198	No
row_51	Prrg2	1221	-0.5438188910484314	-0.074214846	No
row_52	Dhrs4	1226	-0.5445625185966492	-0.07210581	No
row_53	Emc10	1234	-0.5456608533859253	-0.07076185	No
row_54	Apobec3	1238	-0.5460443496704102	-0.06838714	No
row_55	Farsb	1245	-0.5471122860908508	-0.066777684	No
row_56	Ung	1258	-0.5485205054283142	-0.06670293	No
row_57	Tbc1d17	1266	-0.5493990182876587	-0.065337434	No
row_58	Btbd2	1337	-0.5636274218559265	-0.0800895	No
row_59	Atad3a	1345	-0.565177857875824	-0.07863309	No
row_60	Pick1	1384	-0.5709269046783447	-0.08511476	No
row_61	Efcab14	1394	-0.5736051797866821	-0.084124066	No
row_62	Tmem161a	1429	-0.580107569694519	-0.0895243	No
row_63	Egln2	1438	-0.5831214785575867	-0.08822165	No
row_64	Fam241b	1461	-0.5864883661270142	-0.09049948	No
row_65	Ppil1	1464	-0.5864883661270142	-0.087634616	No
row_66	Pak1	1534	-0.5999088883399963	-0.10192051	No
row_67	Rnf44	1557	-0.6036866307258606	-0.10409926	No
row_68	Abcb8	1589	-0.6089257597923279	-0.10856204	Yes
row_69	Eif2a	1596	-0.6099210381507874	-0.1065907	Yes
row_70	Tmbim6	1599	-0.6106311678886414	-0.10358673	Yes
row_71	Tfg	1600	-0.6107358932495117	-0.100067884	Yes
row_72	Pkp2	1604	-0.6109331250190735	-0.09731931	Yes
row_73	Ppp1r35	1611	-0.612483561038971	-0.09533321	Yes
row_74	Lias	1612	-0.612483561038971	-0.091804296	Yes
row_75	Arfgef3	1622	-0.6151577234268188	-0.09057419	Yes
row_76	Inpp4a	1672	-0.6245564222335815	-0.099575356	Yes
row_77	Tmed9	1675	-0.6256589293479919	-0.0964848	Yes
row_78	Mpst	1677	-0.6257193684577942	-0.093136765	Yes
row_79	Foxp1	1684	-0.6268518567085266	-0.09106787	Yes
row_80	Nt5c3b	1697	-0.6295570731163025	-0.090526216	Yes
row_81	Kmt5c	1703	-0.6307191252708435	-0.08817791	Yes
row_82	Tsc22d1	1718	-0.6326186656951904	-0.08813288	Yes
row_83	Actr2	1729	-0.634016752243042	-0.08705126	Yes
row_84	Brix1	1731	-0.6348513960838318	-0.083650604	Yes
row_85	Bub3	1742	-0.6372514963150024	-0.08255034	Yes
row_86	Nr1h2	1744	-0.637921154499054	-0.079132	Yes
row_87	Sap18	1756	-0.6402285695075989	-0.07827172	Yes
row_88	Ttc38	1759	-0.6409361362457275	-0.075093135	Yes
row_89	2610528J11Rik	1763	-0.6416299343109131	-0.072167695	Yes
row_90	Med25	1787	-0.6464309096336365	-0.07435731	Yes
row_91	Aga	1798	-0.6478888988494873	-0.073195755	Yes
row_92	Nup62	1800	-0.6488254070281982	-0.06971458	Yes
row_93	Tcf7l2	1816	-0.6511369943618774	-0.069819994	Yes
row_94	Tmed4	1818	-0.653125524520874	-0.06631406	Yes
row_95	Slc30a6	1856	-0.6625505685806274	-0.07201068	Yes
row_96	Lmf2	1915	-0.6775308847427368	-0.08302085	Yes
row_97	Endog	1948	-0.6845384836196899	-0.08730511	Yes
row_98	Slc9a1	1949	-0.6845384836196899	-0.083361045	Yes
row_99	Inava	1951	-0.6849255561828613	-0.07967188	Yes
row_100	Nectin2	1952	-0.6855470538139343	-0.075722	Yes
row_101	Vps72	2028	-0.6973724365234375	-0.09098915	Yes
row_102	Coasy	2030	-0.6976639628410339	-0.08722659	Yes
row_103	Ccnd3	2040	-0.7004312872886658	-0.08550517	Yes
row_104	Mospd3	2046	-0.7026813626289368	-0.082742244	Yes
row_105	Snx17	2051	-0.7046772837638855	-0.079710685	Yes
row_106	Prpf19	2056	-0.7086045742034912	-0.0766565	Yes
row_107	Ppp4c	2059	-0.7120192646980286	-0.073068365	Yes
row_108	Gadd45gip1	2067	-0.7120192646980286	-0.070765905	Yes
row_109	Foxa2	2097	-0.7120192646980286	-0.07412043	Yes
row_110	Tnk1	2155	-0.7301665544509888	-0.08457019	Yes
row_111	Tcf4	2163	-0.7318277359008789	-0.08215361	Yes
row_112	Traf3ip2	2165	-0.732197105884552	-0.078192085	Yes
row_113	Tmub1	2176	-0.7340455651283264	-0.07653412	Yes
row_114	Ddhd2	2180	-0.7347393035888672	-0.073072225	Yes
row_115	Kdelr1	2186	-0.7360361218452454	-0.070117116	Yes
row_116	Atg4b	2204	-0.7389863133430481	-0.07023064	Yes
row_117	Itpk1	2209	-0.740401029586792	-0.06699325	Yes
row_118	Spr	2241	-0.7485451102256775	-0.0706516	Yes
row_119	Ppif	2248	-0.7499158382415771	-0.067873664	Yes
row_120	Elavl1	2279	-0.7564133405685425	-0.07122954	Yes
row_121	Eif2b4	2292	-0.7598477602005005	-0.06993719	Yes
row_122	Cnp	2305	-0.7632445693016052	-0.06862527	Yes
row_123	Scn1b	2310	-0.7644866704940796	-0.06524911	Yes
row_124	Pnkp	2336	-0.7709129452705383	-0.06723577	Yes
row_125	Bzw2	2353	-0.7747550010681152	-0.06688607	Yes
row_126	Klf16	2372	-0.7812818884849548	-0.06701304	Yes
row_127	Tagap1	2442	-0.8012865781784058	-0.08013866	Yes
row_128	Ep400	2501	-0.818934440612793	-0.0903341	Yes
row_129	Tmem109	2506	-0.819775402545929	-0.08663939	Yes
row_130	Inafm2	2519	-0.8236646056175232	-0.08497935	Yes
row_131	Pcnp	2520	-0.8236646056175232	-0.080233686	Yes
row_132	Psmc4	2525	-0.8258872032165527	-0.07650375	Yes
row_133	Bsg	2530	-0.8270471096038818	-0.072767146	Yes
row_134	Ruvbl2	2537	-0.8281162977218628	-0.069538645	Yes
row_135	Dynll2	2574	-0.8409810066223145	-0.07395008	Yes
row_136	Mcat	2628	-0.8557547330856323	-0.08264771	Yes
row_137	Syt7	2642	-0.8588606119155884	-0.08104202	Yes
row_138	Ecsit	2647	-0.8601178526878357	-0.077114865	Yes
row_139	Vmac	2653	-0.861396849155426	-0.073437475	Yes
row_140	Eif3f	2655	-0.8632047176361084	-0.06872113	Yes
row_141	Dcps	2660	-0.8640223145484924	-0.06477148	Yes
row_142	Dus1l	2688	-0.8712178468704224	-0.06669449	Yes
row_143	Nfia	2708	-0.8772416114807129	-0.066525705	Yes
row_144	Tmem263	2843	-0.9198241233825684	-0.09568216	Yes
row_145	Lzts2	2877	-0.9326183795928955	-0.098794214	Yes
row_146	Smco4	2881	-0.9344116449356079	-0.094181865	Yes
row_147	Mrtfb	2891	-0.9367254972457886	-0.09109901	Yes
row_148	Cdk5rap3	2899	-0.939429759979248	-0.08748629	Yes
row_149	Paip1	2913	-0.9444653391838074	-0.08538737	Yes
row_150	Shisa5	2916	-0.9464845061302185	-0.08044834	Yes
row_151	Gpr180	2917	-0.9464845061302185	-0.074995026	Yes
row_152	Commd10	2934	-0.9516896605491638	-0.07362589	Yes
row_153	Bri3	2942	-0.9537501335144043	-0.069930665	Yes
row_154	Rfc2	2975	-0.9647852778434753	-0.07260025	Yes
row_155	Cd82	2976	-0.9651119112968445	-0.06703962	Yes
row_156	Polr3e	2997	-0.9750536680221558	-0.06656441	Yes
row_157	Bag3	3005	-0.9750536680221558	-0.06274644	Yes
row_158	Maz	3048	-0.9937902092933655	-0.067820266	Yes
row_159	Sh2b1	3151	-1.0377893447875977	-0.08806871	Yes
row_160	Krt19	3163	-1.0440630912780762	-0.08488168	Yes
row_161	Rgmb	3164	-1.0445945262908936	-0.07886309	Yes
row_162	Aldh9a1	3166	-1.046438217163086	-0.073091015	Yes
row_163	Btbd6	3170	-1.0472034215927124	-0.067828804	Yes
row_164	Vamp2	3187	-1.0561732053756714	-0.06585768	Yes
row_165	Slc25a10	3196	-1.0611114501953125	-0.06180101	Yes
row_166	Rdh13	3200	-1.0656561851501465	-0.056432478	Yes
row_167	Nudt22	3202	-1.0656561851501465	-0.05054968	Yes
row_168	Akr1e1	3230	-1.0812530517578125	-0.05126254	Yes
row_169	Sil1	3241	-1.0875283479690552	-0.047567938	Yes
row_170	Tcea3	3242	-1.0879871845245361	-0.041299336	Yes
row_171	Ccnd1	3303	-1.1119498014450073	-0.050320804	Yes
row_172	Macrod1	3332	-1.1270567178726196	-0.051026896	Yes
row_173	Sf3b4	3336	-1.1270567178726196	-0.045304596	Yes
row_174	Msi2	3350	-1.1401128768920898	-0.042078428	Yes
row_175	Ppcs	3352	-1.1401128768920898	-0.035766635	Yes
row_176	Mid1ip1	3392	-1.1580836772918701	-0.03912245	Yes
row_177	Prkab1	3413	-1.1646510362625122	-0.03755485	Yes
row_178	Pheta1	3479	-1.2018245458602905	-0.04734417	Yes
row_179	Zfp787	3490	-1.2047232389450073	-0.042974334	Yes
row_180	Gpd1	3502	-1.2112518548965454	-0.038824014	Yes
row_181	Arfip2	3580	-1.272149920463562	-0.05129377	Yes
row_182	Fundc1	3600	-1.2857544422149658	-0.04877128	Yes
row_183	Eri3	3605	-1.2897862195968628	-0.042368528	Yes
row_184	Rbm38	3651	-1.3376237154006958	-0.046232708	Yes
row_185	Hspa2	3696	-1.3776001930236816	-0.049609423	Yes
row_186	Ptov1	3741	-1.429619550704956	-0.05268642	Yes
row_187	2410002F23Rik	3747	-1.4384541511535645	-0.045684233	Yes
row_188	Fut2	3761	-1.4496419429779053	-0.040674668	Yes
row_189	Qsox1	3787	-1.4856125116348267	-0.038543478	Yes
row_190	Ppp1r1b	3805	-1.5179840326309204	-0.03416869	Yes
row_191	Klf5	3839	-1.5831031799316406	-0.03353288	Yes
row_192	Ica1	3840	-1.5864883661270142	-0.024392093	Yes
row_193	Bbc3	3841	-1.5900287628173828	-0.015230905	Yes
row_194	Cnot9	3847	-1.6009879112243652	-0.007292254	Yes
row_195	Cracr2b	3867	-1.641284704208374	-0.0027213236	Yes
row_196	Sox9	3877	-1.6579793691635132	0.0045171506	Yes
row_197	Slc1a5	3889	-1.68453848361969	0.011394378	Yes
row_198	Hid1	3915	-1.7523770332336426	0.01506257	Yes
row_199	D630039A03Rik	3994	-2.0953478813171387	0.007078657	Yes
row_200	Baiap2l2	4079	-2.9665920734405518	0.0025717344	Yes
