# Supplementary material for: TMPRSS11B promotes an acidified microenvironment and immune suppression in squamous lung cancer
Source: EMBO Rep. 2025 Nov 10;26(24):6346–79. doi: 10.1038/s44319-025-00631-1 (PMC12714794; doi:10.1038/s44319-025-00631-1)
Supplement: Supplementary file 18 — Figure EV6 Source Data [file 44319_2025_631_MOESM18_ESM.zip › Figure EV6/EV6C-D/GSEA_Broad Institute_M8_T11b high vs low LUSC/TABULA_MURIS_SENIS_LIVER_HEPATOCYTE_AGEING.tsv]

NAME	SYMBOL	RANK IN GENE LIST	RANK METRIC SCORE	RUNNING ES	CORE ENRICHMENT
row_0	Cd36	85	2.3342208862304688	0.031810626	No
row_1	Scd1	152	1.814975619316101	0.056567702	No
row_2	Ctsb	177	1.6952064037322998	0.088992946	No
row_3	Psap	240	1.466392993927002	0.106851414	No
row_4	Grn	285	1.3516936302185059	0.12656245	No
row_5	Rnf125	355	1.1312552690505981	0.13510844	No
row_6	Col18a1	581	0.8115426898002625	0.09787358	No
row_7	Actb	633	0.7262306213378906	0.10170328	No
row_8	Pltp	661	0.7017825245857239	0.11091013	No
row_9	H2-D1	719	0.653630256652832	0.11161459	No
row_10	H2-K1	855	0.5646127462387085	0.09103142	No
row_11	Cfl1	895	0.5377336740493774	0.09356136	No
row_12	Got1	949	0.5057342648506165	0.091907926	No
row_13	Fah	1257	-0.5485205054283142	0.028460037	No
row_14	Srebf1	1272	-0.5506030917167664	0.037458573	No
row_15	Krt8	1410	-0.5778235197067261	0.016680112	No
row_16	Gpt	1561	-0.6051040291786194	-0.006693359	No
row_17	Etfb	1565	-0.605242908000946	0.0062595145	No
row_18	Mpst	1677	-0.6257193684577942	-0.0070107477	No
row_19	Ifi27	1778	-0.6438477635383606	-0.017152777	No
row_20	Gstt3	1849	-0.6604889631271362	-0.019505383	No
row_21	Ly6e	1857	-0.6627001166343689	-0.006240876	No
row_22	Fpgs	2193	-0.7371101975440979	-0.072340466	No
row_23	Spr	2241	-0.7485451102256775	-0.0670175	No
row_24	Tmem176b	2558	-0.8343932628631592	-0.12622114	No
row_25	Zfp395	2572	-0.8406034708023071	-0.11041398	No
row_26	Pigr	3054	-0.9957807064056396	-0.20673703	Yes
row_27	Asl	3098	-1.0162763595581055	-0.19436802	Yes
row_28	Coq8a	3108	-1.0213472843170166	-0.17348298	Yes
row_29	Sardh	3118	-1.026127815246582	-0.1524898	Yes
row_30	Slc25a10	3196	-1.0611114501953125	-0.14750764	Yes
row_31	Adh5	3278	-1.1053617000579834	-0.14251266	Yes
row_32	Ass1	3295	-1.110568642616272	-0.1213386	Yes
row_33	Sult1a1	3309	-1.1164095401763916	-0.099291086	Yes
row_34	Macrod1	3332	-1.1270567178726196	-0.07922654	Yes
row_35	Clu	3405	-1.1623855829238892	-0.070717484	Yes
row_36	Aldh2	3521	-1.2256537675857544	-0.07140208	Yes
row_37	Tmem176a	3571	-1.2658843994140625	-0.054868042	Yes
row_38	Clec2d	3757	-1.4485468864440918	-0.067806244	Yes
row_39	Qsox1	3787	-1.4856125116348267	-0.041358728	Yes
row_40	Dcxr	3823	-1.5551375150680542	-0.014820729	Yes
row_41	Hgfac	3920	-1.7612067461013794	0.0013068786	Yes
row_42	Oat	3935	-1.7769615650177002	0.038052876	Yes
