# Supplementary material for: TMPRSS11B promotes an acidified microenvironment and immune suppression in squamous lung cancer
Source: EMBO Rep. 2025 Nov 10;26(24):6346–79. doi: 10.1038/s44319-025-00631-1 (PMC12714794; doi:10.1038/s44319-025-00631-1)
Supplement: Supplementary file 18 — Figure EV6 Source Data [file 44319_2025_631_MOESM18_ESM.zip › Figure EV6/EV6C-D/GSEA_Broad Institute_M8_T11b high vs low LUSC/TABULA_MURIS_SENIS_LUNG_ALVEOLAR_MACROPHAGE_AGEING.tsv]

NAME	SYMBOL	RANK IN GENE LIST	RANK METRIC SCORE	RUNNING ES	CORE ENRICHMENT
row_0	Spp1	13	4.0537567138671875	0.039944865	Yes
row_1	Ctsl	15	3.988075017929077	0.08217301	Yes
row_2	Ctsk	23	3.5756328105926514	0.11851684	Yes
row_3	Trem2	24	3.5692667961120605	0.15653285	Yes
row_4	S100a8	38	3.012873411178589	0.18539135	Yes
row_5	Lpl	43	2.8115427494049072	0.21434262	Yes
row_6	Cybb	57	2.653630256652832	0.23937483	Yes
row_7	Ctss	63	2.581700325012207	0.2656295	Yes
row_8	S100a10	66	2.5552029609680176	0.29234764	Yes
row_9	Fcer1g	76	2.415092706680298	0.3158335	Yes
row_10	S100a9	82	2.3663222789764404	0.3397942	Yes
row_11	Tyrobp	83	2.3662397861480713	0.36499685	Yes
row_12	Apoe	88	2.2964401245117188	0.3884618	Yes
row_13	Ccl9	93	2.270702838897705	0.4116526	Yes
row_14	Cd274	96	2.2265801429748535	0.43487063	Yes
row_15	Emp3	115	2.019784688949585	0.45190895	Yes
row_16	Wfdc17	117	1.9980007410049438	0.47294092	Yes
row_17	Il1b	129	1.9124716520309448	0.49057627	Yes
row_18	Pirb	137	1.8940048217773438	0.5090092	Yes
row_19	Scd1	152	1.814975619316101	0.5248604	Yes
row_20	Apoc1	164	1.7416987419128418	0.54067683	Yes
row_21	Hexb	175	1.703018307685852	0.55632985	Yes
row_22	Ctsb	177	1.6952064037322998	0.5741368	Yes
row_23	Msn	219	1.5219199657440186	0.58015525	Yes
row_24	Psap	240	1.466392993927002	0.5908023	Yes
row_25	Srgn	270	1.391952633857727	0.59841937	Yes
row_26	Creg1	280	1.373372197151184	0.6108099	Yes
row_27	Fcgr4	322	1.2085462808609009	0.61349064	Yes
row_28	Cd52	350	1.1404235363006592	0.6189258	Yes
row_29	Igf1	376	1.099908471107483	0.6244266	Yes
row_30	Lgals3	377	1.095630168914795	0.63609606	Yes
row_31	Csf1r	414	1.0249463319778442	0.63806415	Yes
row_32	Timp2	462	0.9553714990615845	0.6365569	Yes
row_33	Ifitm2	465	0.9518284201622009	0.6461977	Yes
row_34	Cyba	519	0.8746973276138306	0.64233977	Yes
row_35	Npc2	536	0.8605595231056213	0.64752835	Yes
row_36	Slpi	558	0.8358539342880249	0.651211	Yes
row_37	Cd63	632	0.7271551489830017	0.64081025	Yes
row_38	Crip1	638	0.7209401726722717	0.64724606	Yes
row_39	Fabp4	657	0.7083125710487366	0.650316	Yes
row_40	Pgk1	717	0.6546267867088318	0.6426227	Yes
row_41	H2-D1	719	0.653630256652832	0.64933586	Yes
row_42	Pkm	807	0.5905001163482666	0.6339996	Yes
row_43	Sat1	817	0.5843486189842224	0.63798636	Yes
row_44	Cd74	849	0.5671141743659973	0.63632095	Yes
row_45	H2-K1	855	0.5646127462387085	0.64109176	Yes
row_46	Litaf	856	0.5641378164291382	0.6471003	Yes
row_47	B2m	860	0.563342809677124	0.6523547	Yes
row_48	H2-Ab1	915	0.524865448474884	0.64452225	No
row_49	Rtn4	946	0.5075960755348206	0.6424715	No
row_50	Ccdc12	957	0.5009744763374329	0.6453216	No
row_51	Ssr4	1035	-0.5107300877571106	0.6316214	No
row_52	Uqcc3	1060	-0.515086829662323	0.6311419	No
row_53	Trappc6a	1231	-0.5451219081878662	0.5946909	No
row_54	Eif3k	1325	-0.5620996356010437	0.5775607	No
row_55	Foxp1	1684	-0.6268518567085266	0.49524897	No
row_56	Ly6e	1857	-0.6627001166343689	0.45955318	No
row_57	Grcc10	1882	-0.6698226928710938	0.4607217	No
row_58	Krtcap2	1937	-0.6818572878837585	0.4545613	No
row_59	Gstm1	2049	-0.7041571140289307	0.43446988	No
row_60	Alcam	2584	-0.8428835868835449	0.3107106	No
row_61	Sod1	2691	-0.8736967444419861	0.2936678	No
row_62	Rabac1	2744	-0.8875630497932434	0.2901955	No
row_63	Cd24a	2759	-0.8929824829101562	0.2962266	No
row_64	Rgs2	2919	-0.9464845061302185	0.2667848	No
row_65	Cd2ap	3029	-0.9850377440452576	0.25018215	No
row_66	Aldh2	3521	-1.2256537675857544	0.1411883	No
