# Supplementary material for: TMPRSS11B promotes an acidified microenvironment and immune suppression in squamous lung cancer
Source: EMBO Rep. 2025 Nov 10;26(24):6346–79. doi: 10.1038/s44319-025-00631-1 (PMC12714794; doi:10.1038/s44319-025-00631-1)
Supplement: Supplementary file 18 — Figure EV6 Source Data [file 44319_2025_631_MOESM18_ESM.zip › Figure EV6/EV6C-D/GSEA_Broad Institute_M8_T11b high vs low LUSC/TABULA_MURIS_SENIS_LUNG_INTERMEDIATE_MONOCYTE_AGEING.tsv]

NAME	SYMBOL	RANK IN GENE LIST	RANK METRIC SCORE	RUNNING ES	CORE ENRICHMENT
row_0	Ctsl	15	3.988075017929077	0.03590137	Yes
row_1	Trem2	24	3.5692667961120605	0.06938739	Yes
row_2	S100a8	38	3.012873411178589	0.09609325	Yes
row_3	Clec4d	39	3.004971742630005	0.12596731	Yes
row_4	Cybb	57	2.653630256652832	0.14810275	Yes
row_5	S100a10	66	2.5552029609680176	0.1715074	Yes
row_6	S100a9	82	2.3663222789764404	0.19128604	Yes
row_7	Apoe	88	2.2964401245117188	0.21286745	Yes
row_8	Ly6a	92	2.2736728191375732	0.23472202	Yes
row_9	Ccl9	93	2.270702838897705	0.25729632	Yes
row_10	Plek	95	2.23699688911438	0.27928576	Yes
row_11	Lgals1	98	2.177875280380249	0.30043772	Yes
row_12	Wfdc17	117	1.9980007410049438	0.3158054	Yes
row_13	Il1b	129	1.9124716520309448	0.3320711	Yes
row_14	Pirb	137	1.8940048217773438	0.34915218	Yes
row_15	Fth1	147	1.835157871246338	0.36514872	Yes
row_16	Ctsd	150	1.8297816514968872	0.38284007	Yes
row_17	Emb	205	1.5834366083145142	0.38509536	Yes
row_18	Marcksl1	221	1.5200018882751465	0.39646026	Yes
row_19	Csf2rb	243	1.4579057693481445	0.40570936	Yes
row_20	Acp5	247	1.4496617317199707	0.419372	Yes
row_21	Syk	278	1.3754435777664185	0.4255535	Yes
row_22	Creg1	280	1.373372197151184	0.43895718	Yes
row_23	Hp	286	1.3510594367980957	0.45114005	Yes
row_24	Hck	312	1.2457525730133057	0.457281	Yes
row_25	Fcgr4	322	1.2085462808609009	0.46704808	Yes
row_26	Rassf4	338	1.170623779296875	0.4749396	Yes
row_27	Cd52	350	1.1404235363006592	0.48352996	Yes
row_28	Bcl2a1b	359	1.125923991203308	0.49272537	Yes
row_29	Lgals3	377	1.095630168914795	0.49937186	Yes
row_30	Tnfaip2	387	1.0859698057174683	0.5079203	Yes
row_31	Ifitm2	465	0.9518284201622009	0.4981522	Yes
row_32	Mif	484	0.9211105704307556	0.50281394	Yes
row_33	Prelid1	506	0.8920851349830627	0.5064379	Yes
row_34	Cyba	519	0.8746973276138306	0.51213676	Yes
row_35	Slpi	558	0.8358539342880249	0.5109559	Yes
row_36	Txn1	586	0.8000860214233398	0.51216674	Yes
row_37	Esd	653	0.7099220752716064	0.502741	No
row_38	Pgk1	717	0.6546267867088318	0.4935147	No
row_39	Aprt	739	0.6380141973495483	0.49461278	No
row_40	Pkm	807	0.5905001163482666	0.48375002	No
row_41	Fam111a	809	0.5901003479957581	0.48936677	No
row_42	Rilpl2	852	0.5655147433280945	0.48449934	No
row_43	Snf8	857	0.5636152029037476	0.48910356	No
row_44	Macf1	883	0.5500755906105042	0.4883284	No
row_45	Jak1	896	0.5371525287628174	0.49067152	No
row_46	Ccdc12	957	0.5009744763374329	0.48066697	No
row_47	Eef1d	991	-0.503911018371582	0.47743484	No
row_48	Ssr4	1035	-0.5107300877571106	0.47177303	No
row_49	Uqcc3	1060	-0.515086829662323	0.4708998	No
row_50	Dnm2	1155	-0.5305985808372498	0.45269823	No
row_51	Cbl	1164	-0.5326955318450928	0.45599604	No
row_52	Cox7a2l	1218	-0.5425815582275391	0.44815338	No
row_53	Eif3c	1220	-0.5435236096382141	0.4533071	No
row_54	Trappc6a	1231	-0.5451219081878662	0.45622894	No
row_55	Rexo1	1262	-0.5490806698799133	0.45419514	No
row_56	Sec11c	1267	-0.5496448278427124	0.45866048	No
row_57	Eif3k	1325	-0.5620996356010437	0.45001283	No
row_58	Xpa	1503	-0.5952956080436707	0.4117252	No
row_59	Tbcb	1546	-0.6015952229499817	0.4072165	No
row_60	Etfb	1565	-0.605242908000946	0.40873802	No
row_61	Tmem208	1679	-0.6260460019111633	0.38674012	No
row_62	Emg1	1738	-0.6367310881614685	0.37858468	No
row_63	Usp34	1772	-0.6425978541374207	0.37673134	No
row_64	Ifi27	1778	-0.6438477635383606	0.38188344	No
row_65	Reep5	1833	-0.6569778919219971	0.3749283	No
row_66	Nol7	1851	-0.6613931655883789	0.37725782	No
row_67	Grcc10	1882	-0.6698226928710938	0.37642437	No
row_68	P4hb	1926	-0.6805981397628784	0.3724513	No
row_69	Krtcap2	1937	-0.6818572878837585	0.37673253	No
row_70	Cnpy2	2142	-0.7268925309181213	0.3330099	No
row_71	Rere	2266	-0.7545239925384521	0.30979177	No
row_72	Fas	2311	-0.7644866704940796	0.30640292	No
row_73	Ciao2a	2322	-0.7675143480300903	0.31153572	No
row_74	Son	2418	-0.7951604723930359	0.29571456	No
row_75	Spata13	2649	-0.8602107167243958	0.24682382	No
row_76	Ddt	2681	-0.869120180606842	0.24772196	No
row_77	Sod1	2691	-0.8736967444419861	0.2541601	No
row_78	Tnrc6b	2705	-0.8766499161720276	0.2596286	No
row_79	Rbm39	2864	-0.930199384689331	0.22941568	No
row_80	Cyb5a	3121	-1.027186393737793	0.17569144	No
row_81	Kif5b	3281	-1.1065926551818848	0.14698239	No
row_82	Smim11	3284	-1.107427954673767	0.15749243	No
row_83	Rel	3500	-1.2095189094543457	0.11582062	No
row_84	Lmo4	3802	-1.5152184963226318	0.055709407	No
row_85	Tnfaip8	3837	-1.5811717510223389	0.062937185	No
