# Supplementary material for: TMPRSS11B promotes an acidified microenvironment and immune suppression in squamous lung cancer
Source: EMBO Rep. 2025 Nov 10;26(24):6346–79. doi: 10.1038/s44319-025-00631-1 (PMC12714794; doi:10.1038/s44319-025-00631-1)
Supplement: Supplementary file 18 — Figure EV6 Source Data [file 44319_2025_631_MOESM18_ESM.zip › Figure EV6/EV6C-D/GSEA_Broad Institute_M8_T11b high vs low LUSC/TABULA_MURIS_SENIS_MAMMARY_GLAND_T_CELL_AGEING.tsv]

NAME	SYMBOL	RANK IN GENE LIST	RANK METRIC SCORE	RUNNING ES	CORE ENRICHMENT
row_0	Krt14	56	2.6588704586029053	0.0044360706	Yes
row_1	Ctss	63	2.581700325012207	0.020987045	Yes
row_2	S100a10	66	2.5552029609680176	0.03836496	Yes
row_3	Itgb2	71	2.481226921081543	0.05471891	Yes
row_4	Cd37	74	2.4579057693481445	0.07141584	Yes
row_5	Fcer1g	76	2.415092706680298	0.08806621	Yes
row_6	Tyrobp	83	2.3662397861480713	0.10310916	Yes
row_7	Apoe	88	2.2964401245117188	0.11816976	Yes
row_8	Ly6a	92	2.2736728191375732	0.13332413	Yes
row_9	Lgals1	98	2.177875280380249	0.1473018	Yes
row_10	Glrx	105	2.1273646354675293	0.16067281	Yes
row_11	Vim	112	2.0544633865356445	0.1735336	Yes
row_12	Emp3	115	2.019784688949585	0.18716408	Yes
row_13	Ctsd	150	1.8297816514968872	0.19136548	Yes
row_14	Fxyd5	157	1.7674500942230225	0.20221744	Yes
row_15	Gpsm3	169	1.7253860235214233	0.21150948	Yes
row_16	Ctsb	177	1.6952064037322998	0.2216027	Yes
row_17	Crlf2	182	1.6700843572616577	0.23227939	Yes
row_18	Cdkn1a	192	1.6247175931930542	0.24137303	Yes
row_19	Sla	207	1.5733829736709595	0.2488419	Yes
row_20	Arhgdib	214	1.549246072769165	0.2581666	Yes
row_21	Msn	219	1.5219199657440186	0.2678063	Yes
row_22	Marcksl1	221	1.5200018882751465	0.27819183	Yes
row_23	Lcp1	231	1.489916205406189	0.286342	Yes
row_24	Dusp1	239	1.4681015014648438	0.29484567	Yes
row_25	Psap	240	1.466392993927002	0.3051091	Yes
row_26	Ptprc	258	1.4295769929885864	0.31081215	Yes
row_27	Arhgap9	260	1.428462028503418	0.320557	Yes
row_28	Pxdc1	274	1.3841960430145264	0.3269548	Yes
row_29	Cxcr4	289	1.346874475479126	0.33283833	Yes
row_30	Hilpda	302	1.3017865419387817	0.33891246	Yes
row_31	Selplg	328	1.1948713064193726	0.34094796	Yes
row_32	Capg	343	1.1599193811416626	0.34552294	Yes
row_33	Cd52	350	1.1404235363006592	0.35198626	Yes
row_34	Bcl2a1b	359	1.125923991203308	0.3578419	Yes
row_35	Ppp1r18	371	1.110710859298706	0.3628318	Yes
row_36	Atf3	373	1.1074085235595703	0.37032956	Yes
row_37	Lgals3	377	1.095630168914795	0.3772387	Yes
row_38	Coro1a	390	1.0787527561187744	0.38175178	Yes
row_39	Pkp3	402	1.0440821647644043	0.3862753	Yes
row_40	Lpxn	431	1.004187822341919	0.3862169	Yes
row_41	Timp2	462	0.9553714990615845	0.38531062	Yes
row_42	Tnfrsf1b	463	0.9549366235733032	0.39199433	Yes
row_43	Ifitm2	465	0.9518284201622009	0.39840317	Yes
row_44	Flna	471	0.945874810218811	0.40375793	Yes
row_45	Ier5	493	0.9081326723098755	0.40479892	Yes
row_46	Hcls1	503	0.8967900276184082	0.40879774	Yes
row_47	Cebpb	504	0.8967139720916748	0.41507393	Yes
row_48	Cyba	519	0.8746973276138306	0.4176526	Yes
row_49	Gadd45b	522	0.8729432821273804	0.42325625	Yes
row_50	Rgs1	526	0.8729432821273804	0.42860675	Yes
row_51	Cd44	562	0.8335651159286499	0.42558244	Yes
row_52	1810037I17Rik	582	0.8106333613395691	0.42644724	Yes
row_53	Txn1	586	0.8000860214233398	0.43128783	Yes
row_54	Atp6v0e	590	0.7945502400398254	0.43608963	Yes
row_55	Anxa6	603	0.7687860131263733	0.43843326	Yes
row_56	D16Ertd472e	612	0.752261757850647	0.4416736	Yes
row_57	Actb	633	0.7262306213378906	0.44169456	Yes
row_58	Crip1	638	0.7209401726722717	0.4457281	Yes
row_59	Cotl1	656	0.7088238596916199	0.44638652	Yes
row_60	Klf4	662	0.7013779282569885	0.45003	Yes
row_61	Ostf1	691	0.6726446151733398	0.44765112	Yes
row_62	Myl12a	713	0.6574223041534424	0.44693735	Yes
row_63	H2-D1	719	0.653630256652832	0.4502467	Yes
row_64	Ubl3	751	0.6265580058097839	0.4467859	Yes
row_65	Anxa2	760	0.6202356815338135	0.4491022	Yes
row_66	Kctd12	783	0.600719690322876	0.44773847	Yes
row_67	Arpc4	798	0.5930971503257751	0.44834623	Yes
row_68	Celf2	799	0.5928353667259216	0.45249555	Yes
row_69	Pkm	807	0.5905001163482666	0.4548568	Yes
row_70	Gm2a	815	0.5852468013763428	0.4571813	Yes
row_71	Sfn	834	0.5733829736709595	0.45663866	Yes
row_72	Rexo2	839	0.5706737041473389	0.45962045	Yes
row_73	H2-K1	855	0.5646127462387085	0.45977572	Yes
row_74	B2m	860	0.563342809677124	0.4627062	Yes
row_75	Csrnp1	869	0.5589420795440674	0.4645935	Yes
row_76	Wipf1	888	0.5457785129547119	0.46385765	Yes
row_77	Cfl1	895	0.5377336740493774	0.4661027	Yes
row_78	Nfkbia	954	0.5016874670982361	0.45493424	No
row_79	Ccdc12	957	0.5009744763374329	0.4579344	No
row_80	Calm3	961	-0.5001001358032227	0.46067536	No
row_81	Ucp2	979	-0.5022268295288086	0.45988777	No
row_82	Gnb2	1007	-0.5057690143585205	0.456594	No
row_83	Vps28	1018	-0.5087040662765503	0.45762345	No
row_84	Ssr4	1035	-0.5107300877571106	0.4571485	No
row_85	Sri	1116	-0.5250495672225952	0.44057533	No
row_86	Nt5c	1142	-0.5297042727470398	0.4379553	No
row_87	Cmtm7	1228	-0.5445625185966492	0.4202532	No
row_88	Trappc6a	1231	-0.5451219081878662	0.42356235	No
row_89	Emc10	1234	-0.5456608533859253	0.4268753	No
row_90	Apobec3	1238	-0.5460443496704102	0.4299378	No
row_91	Sec11c	1267	-0.5496448278427124	0.426698	No
row_92	Tram1	1351	-0.5656297206878662	0.40964955	No
row_93	Psma1	1412	-0.5781635046005249	0.39851016	No
row_94	Odc1	1542	-0.6009879112243652	0.37006658	No
row_95	Ccdc107	1556	-0.6036866307258606	0.3710015	No
row_96	Etfb	1565	-0.605242908000946	0.37321287	No
row_97	Ddost	1569	-0.605846643447876	0.37669396	No
row_98	Tmbim6	1599	-0.6106311678886414	0.3736279	No
row_99	Plaat3	1603	-0.6108973026275635	0.37714434	No
row_100	Nop10	1642	-0.6189098358154297	0.37185833	No
row_101	Pabpn1	1680	-0.6263378858566284	0.3668774	No
row_102	Taf10	1702	-0.6304893493652344	0.36597517	No
row_103	Actr2	1729	-0.634016752243042	0.3638321	No
row_104	Ifi27	1778	-0.6438477635383606	0.35618964	No
row_105	Smim14	1822	-0.6541039943695068	0.34988445	No
row_106	Reep5	1833	-0.6569778919219971	0.3519517	No
row_107	Ly6e	1857	-0.6627001166343689	0.3507687	No
row_108	Cox17	1863	-0.6644908785820007	0.35415402	No
row_109	Grcc10	1882	-0.6698226928710938	0.35428637	No
row_110	Krtcap2	1937	-0.6818572878837585	0.34539133	No
row_111	Ccnd3	2040	-0.7004312872886658	0.32447746	No
row_112	Selenop	2054	-0.7074409127235413	0.32613862	No
row_113	Cox7c	2108	-0.7120192646980286	0.31770778	No
row_114	Lsm7	2203	-0.7389863133430481	0.29908857	No
row_115	Ciao2a	2322	-0.7675143480300903	0.27459463	No
row_116	Spn	2413	-0.7944813966751099	0.25737625	No
row_117	Hmgb1	2518	-0.8232759833335876	0.23681597	No
row_118	Bsg	2530	-0.8270471096038818	0.23982047	No
row_119	Tmem176b	2558	-0.8343932628631592	0.23882675	No
row_120	Pigp	2656	-0.8640223145484924	0.22032338	No
row_121	F2r	2690	-0.8719601631164551	0.218074	No
row_122	Il18r1	2742	-0.8871059417724609	0.21137482	No
row_123	Ech1	2819	-0.9105648994445801	0.19851232	No
row_124	BC031181	2879	-0.9332334399223328	0.19011119	No
row_125	Shisa5	2916	-0.9464845061302185	0.18762411	No
row_126	Rgs2	2919	-0.9464845061302185	0.19374244	No
row_127	Nr4a2	2921	-0.9464845061302185	0.20011388	No
row_128	Txnip	2924	-0.9468244314193726	0.2062346	No
row_129	Ppp1r12a	2944	-0.9539920091629028	0.20810278	No
row_130	Cd82	2976	-0.9651119112968445	0.20701158	No
row_131	Fos	3189	-1.0575417280197144	0.16075611	No
row_132	Spint2	3222	-1.0757522583007812	0.16018619	No
row_133	Pdcd4	3488	-1.2039318084716797	0.101541005	No
row_134	Egr1	3532	-1.2339719533920288	0.09929438	No
row_135	Tmem176a	3571	-1.2658843994140625	0.09853661	No
row_136	Clec2d	3757	-1.4485468864440918	0.061851546	No
row_137	Lmo4	3802	-1.5152184963226318	0.06132029	No
row_138	Tnfaip8	3837	-1.5811717510223389	0.06378165	No
