# Supplementary material for: TMPRSS11B promotes an acidified microenvironment and immune suppression in squamous lung cancer
Source: EMBO Rep. 2025 Nov 10;26(24):6346–79. doi: 10.1038/s44319-025-00631-1 (PMC12714794; doi:10.1038/s44319-025-00631-1)
Supplement: Supplementary file 18 — Figure EV6 Source Data [file 44319_2025_631_MOESM18_ESM.zip › Figure EV6/EV6C-D/GSEA_Broad Institute_M8_T11b high vs low LUSC/TABULA_MURIS_SENIS_MARROW_GRANULOCYTE_AGEING.tsv]

NAME	SYMBOL	RANK IN GENE LIST	RANK METRIC SCORE	RUNNING ES	CORE ENRICHMENT
row_0	S100a8	38	3.012873411178589	0.07538019	Yes
row_1	Fcer1g	76	2.415092706680298	0.13419396	Yes
row_2	S100a9	82	2.3663222789764404	0.1995159	Yes
row_3	Tyrobp	83	2.3662397861480713	0.26606673	Yes
row_4	Emp3	115	2.019784688949585	0.31523988	Yes
row_5	Fxyd5	157	1.7674500942230225	0.35485363	Yes
row_6	Spi1	158	1.7651870250701904	0.40449977	Yes
row_7	Ccl6	166	1.733373999595642	0.45152745	Yes
row_8	Orm1	176	1.6973717212677002	0.49705008	Yes
row_9	Hp	286	1.3510594367980957	0.5082081	Yes
row_10	Cd52	350	1.1404235363006592	0.5247693	Yes
row_11	Lgals3	377	1.095630168914795	0.54918164	Yes
row_12	Coro1a	390	1.0787527561187744	0.5765668	Yes
row_13	Alox5ap	399	1.0508044958114624	0.6041509	Yes
row_14	Lcn2	444	0.9853792786598206	0.62103003	Yes
row_15	Ifitm2	465	0.9518284201622009	0.64287543	Yes
row_16	Cyba	519	0.8746973276138306	0.65442544	Yes
row_17	Slpi	558	0.8358539342880249	0.66857666	Yes
row_18	Cd63	632	0.7271551489830017	0.67105216	Yes
row_19	Cotl1	656	0.7088238596916199	0.6853243	Yes
row_20	H2-D1	719	0.653630256652832	0.68844056	Yes
row_21	Anxa2	760	0.6202356815338135	0.69603497	Yes
row_22	Arrb2	786	0.5999247431755066	0.7067518	Yes
row_23	Pkm	807	0.5905001163482666	0.7184349	Yes
row_24	H2-K1	855	0.5646127462387085	0.7227412	Yes
row_25	B2m	860	0.563342809677124	0.73760027	Yes
row_26	Cfl1	895	0.5377336740493774	0.7443518	Yes
row_27	Cebpd	2002	-0.6933231353759766	0.49150488	No
row_28	Jchain	2392	-0.787968099117279	0.41787738	No
