# Supplementary material for: TMPRSS11B promotes an acidified microenvironment and immune suppression in squamous lung cancer
Source: EMBO Rep. 2025 Nov 10;26(24):6346–79. doi: 10.1038/s44319-025-00631-1 (PMC12714794; doi:10.1038/s44319-025-00631-1)
Supplement: Supplementary file 18 — Figure EV6 Source Data [file 44319_2025_631_MOESM18_ESM.zip › Figure EV6/EV6C-D/GSEA_Broad Institute_M8_T11b high vs low LUSC/TABULA_MURIS_SENIS_MARROW_GRANULOCYTOPOIETIC_CELL_AGEING.tsv]

NAME	SYMBOL	RANK IN GENE LIST	RANK METRIC SCORE	RUNNING ES	CORE ENRICHMENT
row_0	S100a8	38	3.012873411178589	0.045089506	Yes
row_1	Cybb	57	2.653630256652832	0.08862506	Yes
row_2	Lyz1	73	2.4603323936462402	0.12940668	Yes
row_3	Fcer1g	76	2.415092706680298	0.1725825	Yes
row_4	S100a9	82	2.3663222789764404	0.21413517	Yes
row_5	Tyrobp	83	2.3662397861480713	0.25692183	Yes
row_6	Apoe	88	2.2964401245117188	0.297458	Yes
row_7	Emp3	115	2.019784688949585	0.32755548	Yes
row_8	Fth1	147	1.835157871246338	0.35307905	Yes
row_9	Fxyd5	157	1.7674500942230225	0.38281447	Yes
row_10	Spi1	158	1.7651870250701904	0.4147328	Yes
row_11	Gpsm3	169	1.7253860235214233	0.4434605	Yes
row_12	Orm1	176	1.6973717212677002	0.47267002	Yes
row_13	Arhgdib	214	1.549246072769165	0.49154112	Yes
row_14	Hp	286	1.3510594367980957	0.4984273	Yes
row_15	Anxa1	290	1.3440546989440918	0.52198935	Yes
row_16	Cd52	350	1.1404235363006592	0.52803195	Yes
row_17	Lgals3	377	1.095630168914795	0.5414188	Yes
row_18	Alox5ap	399	1.0508044958114624	0.55523056	Yes
row_19	Lcn2	444	0.9853792786598206	0.56217605	Yes
row_20	Ifitm2	465	0.9518284201622009	0.5744452	Yes
row_21	Msrb1	472	0.944537341594696	0.5900419	Yes
row_22	Cyba	519	0.8746973276138306	0.59449184	Yes
row_23	Slpi	558	0.8358539342880249	0.60021615	Yes
row_24	1810037I17Rik	582	0.8106333613395691	0.60919094	Yes
row_25	Cd63	632	0.7271551489830017	0.6102317	Yes
row_26	Cdkn2d	698	0.6684045195579529	0.6062566	Yes
row_27	Spc25	704	0.6638476848602295	0.6170249	Yes
row_28	Cdk1	724	0.6505508422851562	0.6240934	Yes
row_29	Anxa2	760	0.6202356815338135	0.6266602	Yes
row_30	Arrb2	786	0.5999247431755066	0.6313307	Yes
row_31	Cks2	812	0.5883756875991821	0.6357924	Yes
row_32	Rgcc	822	0.5786579251289368	0.6440319	Yes
row_33	AA467197	828	0.5757975578308105	0.6532081	Yes
row_34	Hmbs	1418	-0.5787526965141296	0.5181332	No
row_35	Reep5	1833	-0.6569778919219971	0.4277148	No
row_36	Ltf	1834	-0.657491147518158	0.43960363	No
row_37	Cebpd	2002	-0.6933231353759766	0.41087526	No
row_38	Jchain	2392	-0.787968099117279	0.32900283	No
row_39	Bsg	2530	-0.8270471096038818	0.31010535	No
row_40	Tmed3	2696	-0.8740926384925842	0.2851399	No
row_41	Ap3s1	2863	-0.9296106696128845	0.2609312	No
row_42	Cd177	4034	-2.309581756591797	0.013590315	No
