# Supplementary material for: TMPRSS11B promotes an acidified microenvironment and immune suppression in squamous lung cancer
Source: EMBO Rep. 2025 Nov 10;26(24):6346–79. doi: 10.1038/s44319-025-00631-1 (PMC12714794; doi:10.1038/s44319-025-00631-1)
Supplement: Supplementary file 18 — Figure EV6 Source Data [file 44319_2025_631_MOESM18_ESM.zip › Figure EV6/EV6C-D/GSEA_Broad Institute_M8_T11b high vs low LUSC/TABULA_MURIS_SENIS_MARROW_HEMATOPOIETIC_PRECURSOR_CELL_AGEING.tsv]

NAME	SYMBOL	RANK IN GENE LIST	RANK METRIC SCORE	RUNNING ES	CORE ENRICHMENT
row_0	S100a8	38	3.012873411178589	0.058535818	Yes
row_1	Itgb2	71	2.481226921081543	0.1065685	Yes
row_2	Lyz1	73	2.4603323936462402	0.161777	Yes
row_3	S100a9	82	2.3663222789764404	0.21313985	Yes
row_4	Tyrobp	83	2.3662397861480713	0.2664742	Yes
row_5	Ly6a	92	2.2736728191375732	0.31574875	Yes
row_6	Glrx	105	2.1273646354675293	0.36073887	Yes
row_7	Ccl6	166	1.733373999595642	0.38500842	Yes
row_8	Gpsm3	169	1.7253860235214233	0.42340478	Yes
row_9	Ctsb	177	1.6952064037322998	0.45988753	Yes
row_10	Hp	286	1.3510594367980957	0.46369967	Yes
row_11	Anxa1	290	1.3440546989440918	0.49325424	Yes
row_12	Cd52	350	1.1404235363006592	0.5044055	Yes
row_13	Bcl2a1b	359	1.125923991203308	0.52781016	Yes
row_14	Lgals3	377	1.095630168914795	0.54831195	Yes
row_15	Alox5ap	399	1.0508044958114624	0.5668167	Yes
row_16	Vsir	405	1.0364420413970947	0.58894444	Yes
row_17	Lcn2	444	0.9853792786598206	0.60178113	Yes
row_18	Msrb1	472	0.944537341594696	0.6164107	Yes
row_19	Cyba	519	0.8746973276138306	0.6247793	Yes
row_20	Slpi	558	0.8358539342880249	0.6342457	Yes
row_21	Ostf1	691	0.6726446151733398	0.6168465	Yes
row_22	H2-D1	719	0.653630256652832	0.624919	Yes
row_23	Slfn2	750	0.6282873749732971	0.6316803	Yes
row_24	Anxa2	760	0.6202356815338135	0.64344025	Yes
row_25	Sat1	817	0.5843486189842224	0.64279777	Yes
row_26	Cd74	849	0.5671141743659973	0.6479336	Yes
row_27	H2-K1	855	0.5646127462387085	0.65942645	Yes
row_28	B2m	860	0.563342809677124	0.67113733	Yes
row_29	H2-Ab1	915	0.524865448474884	0.66964746	No
row_30	Tmbim6	1599	-0.6106311678886414	0.5149353	No
row_31	Ltf	1834	-0.657491147518158	0.47203422	No
row_32	Rabac1	2744	-0.8875630497932434	0.26781666	No
row_33	Cd24a	2759	-0.8929824829101562	0.28449082	No
row_34	Shisa5	2916	-0.9464845061302185	0.2673438	No
row_35	Cd82	2976	-0.9651119112968445	0.2745436	No
