# Supplementary material for: TMPRSS11B promotes an acidified microenvironment and immune suppression in squamous lung cancer
Source: EMBO Rep. 2025 Nov 10;26(24):6346–79. doi: 10.1038/s44319-025-00631-1 (PMC12714794; doi:10.1038/s44319-025-00631-1)
Supplement: Supplementary file 18 — Figure EV6 Source Data [file 44319_2025_631_MOESM18_ESM.zip › Figure EV6/EV6C-D/GSEA_Broad Institute_M8_T11b high vs low LUSC/TABULA_MURIS_SENIS_PANCREAS_PANCREATIC_BETA_CELL_AGEING.tsv]

NAME	SYMBOL	RANK IN GENE LIST	RANK METRIC SCORE	RUNNING ES	CORE ENRICHMENT
row_0	C1qa	119	1.9897103309631348	0.011033039	No
row_1	Csf2ra	185	1.6572145223617554	0.02866648	No
row_2	Dusp1	239	1.4681015014648438	0.04542197	No
row_3	Psap	240	1.466392993927002	0.0752615	No
row_4	Ckb	267	1.4135116338729858	0.097589314	No
row_5	Wfs1	310	1.2619855403900146	0.11287333	No
row_6	Nupr1	443	0.9877089262008667	0.10029889	No
row_7	Emilin1	456	0.9687022566795349	0.11704065	No
row_8	Cebpb	504	0.8967139720916748	0.12365416	No
row_9	Actb	633	0.7262306213378906	0.10674901	No
row_10	Ece1	701	0.6652519106864929	0.103702016	No
row_11	Prnp	853	0.5652090311050415	0.07782718	No
row_12	Matn2	876	0.5538748502731323	0.0836524	No
row_13	Cfl1	895	0.5377336740493774	0.090139255	No
row_14	Gns	928	0.5160868167877197	0.092720285	No
row_15	Gnb2	1007	-0.5057690143585205	0.08370521	No
row_16	Tshz1	1025	-0.5103853940963745	0.08988309	No
row_17	Ttc3	1068	-0.5167629718780518	0.090002626	No
row_18	Zc3h3	1105	-0.5233576893806458	0.0917415	No
row_19	Tuba1a	1161	-0.5314469933509827	0.08894202	No
row_20	Madd	1256	-0.548194408416748	0.076829866	No
row_21	Arglu1	1260	-0.5487334132194519	0.08725343	No
row_22	Guk1	1444	-0.5837935209274292	0.053835977	No
row_23	Cmip	1555	-0.6034947633743286	0.038888726	No
row_24	Wnt4	1655	-0.621632993221283	0.027033346	No
row_25	Bet1l	1666	-0.6245564222335815	0.037267156	No
row_26	Inpp4a	1672	-0.6245564222335815	0.048738588	No
row_27	Tmed9	1675	-0.6256589293479919	0.06097503	No
row_28	Zfp516	1705	-0.6308231353759766	0.06663339	No
row_29	Tsc22d1	1718	-0.6326186656951904	0.07653621	No
row_30	Siah2	1781	-0.6442746520042419	0.074299976	No
row_31	Gmppa	1893	-0.6719418168067932	0.06049803	No
row_32	Son	2418	-0.7951604723930359	-0.053024277	No
row_33	Hadh	2449	-0.8040483593940735	-0.044088494	No
row_34	Syt7	2642	-0.8588606119155884	-0.07413635	No
row_35	Rbm39	2864	-0.930199384689331	-0.10991076	No
row_36	Ncoa1	2940	-0.9530273079872131	-0.10908202	No
row_37	Selenos	2961	-0.9599467515945435	-0.09449863	No
row_38	Grk3	3015	-0.9808359742164612	-0.08765847	No
row_39	Fos	3189	-1.0575417280197144	-0.10896041	No
row_40	Prkca	3358	-1.141703486442566	-0.12731212	Yes
row_41	Efna5	3407	-1.1628574132919312	-0.1155304	Yes
row_42	Egr1	3532	-1.2339719533920288	-0.12111346	Yes
row_43	Echdc2	3645	-1.3258366584777832	-0.12185687	Yes
row_44	Cela1	3666	-1.3494491577148438	-0.09934751	Yes
row_45	Ttc28	3790	-1.4896267652511597	-0.09948074	Yes
row_46	Chka	3801	-1.5149823427200317	-0.07112771	Yes
row_47	Ptprn2	3961	-1.8821775913238525	-0.07218384	Yes
row_48	Rab3a	4023	-2.2684125900268555	-0.041123077	Yes
row_49	Clps	4075	-2.8115549087524414	0.003465305	Yes
