# Supplementary material for: TMPRSS11B promotes an acidified microenvironment and immune suppression in squamous lung cancer
Source: EMBO Rep. 2025 Nov 10;26(24):6346–79. doi: 10.1038/s44319-025-00631-1 (PMC12714794; doi:10.1038/s44319-025-00631-1)
Supplement: Supplementary file 18 — Figure EV6 Source Data [file 44319_2025_631_MOESM18_ESM.zip › Figure EV6/EV6C-D/GSEA_Broad Institute_M8_T11b high vs low LUSC/TABULA_MURIS_SENIS_PANCREAS_PANCREATIC_DELTA_CELL_AGEING.tsv]

NAME	SYMBOL	RANK IN GENE LIST	RANK METRIC SCORE	RUNNING ES	CORE ENRICHMENT
row_0	C1qa	119	1.9897103309631348	0.0066616544	No
row_1	Lgmn	141	1.8773084878921509	0.035607733	No
row_2	Dusp1	239	1.4681015014648438	0.038239937	No
row_3	Ckb	267	1.4135116338729858	0.057257175	No
row_4	Sult2b1	497	0.9009576439857483	0.016799003	No
row_5	Dnajb1	534	0.862385094165802	0.023553561	No
row_6	Nnat	578	0.815227746963501	0.027712205	No
row_7	Il11ra1	602	0.7710636258125305	0.036032483	No
row_8	Cd63	632	0.7271551489830017	0.042064223	No
row_9	Cotl1	656	0.7088238596916199	0.04925198	No
row_10	Ece1	701	0.6652519106864929	0.0504334	No
row_11	Ssr1	710	0.6606158018112183	0.060467895	No
row_12	Tubb2b	756	0.6235837936401367	0.060642853	No
row_13	Ctnnbip1	791	0.5965298414230347	0.063056424	No
row_14	Cldn4	811	0.5891503095626831	0.06905965	No
row_15	Cfl1	895	0.5377336740493774	0.05823851	No
row_16	Dpysl2	910	0.5265530943870544	0.06434402	No
row_17	Wipi1	941	0.5103731751441956	0.06618293	No
row_18	Rtn4	946	0.5075960755348206	0.074426115	No
row_19	Elof1	1092	-0.5211548805236816	0.04791106	No
row_20	Mapre3	1099	-0.5221946835517883	0.05592336	No
row_21	Tmem59	1117	-0.5251411199569702	0.061258394	No
row_22	Txnl4a	1151	-0.5301809310913086	0.06271294	No
row_23	Prrg2	1221	-0.5438188910484314	0.0554782	No
row_24	Arglu1	1260	-0.5487334132194519	0.056029014	No
row_25	Alkbh6	1261	-0.5487334132194519	0.06601379	No
row_26	Fxyd6	1382	-0.5706633925437927	0.046606142	No
row_27	Pick1	1384	-0.5709269046783447	0.05674649	No
row_28	Krt8	1410	-0.5778235197067261	0.06105404	No
row_29	Fam241b	1461	-0.5864883661270142	0.059312697	No
row_30	Wdfy1	1480	-0.5893999338150024	0.06556872	No
row_31	Inpp4a	1672	-0.6245564222335815	0.029515104	No
row_32	Tmed9	1675	-0.6256589293479919	0.040403094	No
row_33	Tsc22d1	1718	-0.6326186656951904	0.04148724	No
row_34	Mospd3	2046	-0.7026813626289368	-0.026908468	No
row_35	Gstm1	2049	-0.7041571140289307	-0.0145921195	No
row_36	Ddhd2	2180	-0.7347393035888672	-0.033496853	No
row_37	Depp1	2188	-0.7362667918205261	-0.021837547	No
row_38	Nsmce3	2277	-0.7564133405685425	-0.029920889	No
row_39	Hook2	2334	-0.7707986235618591	-0.029798087	No
row_40	Zfyve21	2335	-0.7709129452705383	-0.015770523	No
row_41	Hadh	2449	-0.8040483593940735	-0.02919365	No
row_42	Bsg	2530	-0.8270471096038818	-0.034005642	No
row_43	Sod1	2691	-0.8736967444419861	-0.057829764	No
row_44	Tmem263	2843	-0.9198241233825684	-0.07858019	Yes
row_45	Rbm39	2864	-0.930199384689331	-0.06661949	Yes
row_46	Smco4	2881	-0.9344116449356079	-0.05358909	Yes
row_47	Selenos	2961	-0.9599467515945435	-0.05573457	Yes
row_48	Mettl26	2965	-0.9610467553138733	-0.038992114	Yes
row_49	Mob2	3132	-1.0321083068847656	-0.061423346	Yes
row_50	Lgals3bp	3172	-1.0488390922546387	-0.05202085	Yes
row_51	Fos	3189	-1.0575417280197144	-0.036749974	Yes
row_52	Sil1	3241	-1.0875283479690552	-0.029622633	Yes
row_53	Ogfod3	3357	-1.141703486442566	-0.037398297	Yes
row_54	Pdia5	3468	-1.1974461078643799	-0.042918358	Yes
row_55	Egr1	3532	-1.2339719533920288	-0.03610547	Yes
row_56	Ccdc92	3565	-1.2574533224105835	-0.021169184	Yes
row_57	Eri3	3605	-1.2897862195968628	-0.007382405	Yes
row_58	Cela1	3666	-1.3494491577148438	0.0022764977	Yes
row_59	Nadsyn1	3683	-1.36409592628479	0.02312545	Yes
row_60	Ptov1	3741	-1.429619550704956	0.034987923	Yes
row_61	Clps	4075	-2.8115549087524414	0.0034757913	Yes
