# Supplementary material for: TMPRSS11B promotes an acidified microenvironment and immune suppression in squamous lung cancer
Source: EMBO Rep. 2025 Nov 10;26(24):6346–79. doi: 10.1038/s44319-025-00631-1 (PMC12714794; doi:10.1038/s44319-025-00631-1)
Supplement: Supplementary file 18 — Figure EV6 Source Data [file 44319_2025_631_MOESM18_ESM.zip › Figure EV6/EV6C-D/GSEA_Broad Institute_M8_T11b high vs low LUSC/TABULA_MURIS_SENIS_PANCREAS_PANCREATIC_DUCTAL_CELL_AGEING.tsv]

NAME	SYMBOL	RANK IN GENE LIST	RANK METRIC SCORE	RUNNING ES	CORE ENRICHMENT
row_0	Ly6a	92	2.2736728191375732	0.005278807	No
row_1	Fth1	147	1.835157871246338	0.01459979	No
row_2	Csf2ra	185	1.6572145223617554	0.025955765	No
row_3	Cryab	422	1.0166786909103394	-0.020362783	No
row_4	Nupr1	443	0.9877089262008667	-0.013081893	No
row_5	Lcn2	444	0.9853792786598206	-8.337083E-4	No
row_6	Ifitm2	465	0.9518284201622009	0.0060011903	No
row_7	Cyba	519	0.8746973276138306	0.0036335383	No
row_8	Gadd45b	522	0.8729432821273804	0.013984527	No
row_9	Tmem37	535	0.8614476323127747	0.021694502	No
row_10	Oaz2	610	0.7556895017623901	0.0126015255	No
row_11	Cd63	632	0.7271551489830017	0.01639394	No
row_12	Ddah2	658	0.7064821124076843	0.01893014	No
row_13	Igfbp7	711	0.6605817079544067	0.014150861	No
row_14	H2-D1	719	0.653630256652832	0.020526743	No
row_15	S100a16	775	0.6052258610725403	0.014309957	No
row_16	Sat1	817	0.5843486189842224	0.011331045	No
row_17	Sfn	834	0.5733829736709595	0.014461148	No
row_18	H2-K1	855	0.5646127462387085	0.016482987	No
row_19	B2m	860	0.563342809677124	0.02248604	No
row_20	Cfl1	895	0.5377336740493774	0.020676397	No
row_21	Rbp1	924	0.5175614953041077	0.020114891	No
row_22	Elof1	1092	-0.5211548805236816	-0.015125906	No
row_23	Tmem59	1117	-0.5251411199569702	-0.014593948	No
row_24	Kdsr	1141	-0.5294747352600098	-0.01375831	No
row_25	Nr2c2ap	1434	-0.5816226005554199	-0.07947408	No
row_26	Ift27	1439	-0.583285927772522	-0.07322313	No
row_27	Cldn3	1495	-0.5930464863777161	-0.079591304	No
row_28	Ppa1	1606	-0.6118825674057007	-0.09946505	No
row_29	Ppp1r35	1611	-0.612483561038971	-0.09285118	No
row_30	Inpp4a	1672	-0.6245564222335815	-0.10007675	No
row_31	Tmed9	1675	-0.6256589293479919	-0.092799485	No
row_32	Tsc22d1	1718	-0.6326186656951904	-0.09542821	No
row_33	2610528J11Rik	1763	-0.6416299343109131	-0.09844456	No
row_34	Ifi27	1778	-0.6438477635383606	-0.09393896	No
row_35	Tcf7l2	1816	-0.6511369943618774	-0.09508845	No
row_36	Reep5	1833	-0.6569778919219971	-0.09091927	No
row_37	Bcl7c	1842	-0.6592777967453003	-0.084723	No
row_38	Arl3	1918	-0.678071916103363	-0.09503057	No
row_39	Nectin2	1952	-0.6855470538139343	-0.094753094	No
row_40	Vps72	2028	-0.6973724365234375	-0.10482076	No
row_41	Gstm1	2049	-0.7041571140289307	-0.10106439	No
row_42	Gadd45gip1	2067	-0.7120192646980286	-0.096460864	No
row_43	Kdelr1	2186	-0.7360361218452454	-0.116789885	No
row_44	Cdc42ep5	2192	-0.7370432615280151	-0.10887756	No
row_45	Spr	2241	-0.7485451102256775	-0.11156421	No
row_46	Kpna4	2243	-0.7485451102256775	-0.10250967	No
row_47	Thap3	2344	-0.772773265838623	-0.117885426	No
row_48	Cic	2411	-0.7944813966751099	-0.12449772	No
row_49	Bsg	2530	-0.8270471096038818	-0.14369547	Yes
row_50	Tmem176b	2558	-0.8343932628631592	-0.14006898	Yes
row_51	Dynll2	2574	-0.8409810066223145	-0.13336284	Yes
row_52	Cbx7	2587	-0.8441227674484253	-0.12586822	Yes
row_53	Spag7	2645	-0.8597728610038757	-0.12942062	Yes
row_54	Sod1	2691	-0.8736967444419861	-0.12980221	Yes
row_55	Zfp704	2735	-0.8860486149787903	-0.12953065	Yes
row_56	Jag1	2743	-0.8873863220214844	-0.1202492	Yes
row_57	Smco4	2881	-0.9344116449356079	-0.14285886	Yes
row_58	Paip1	2913	-0.9444653391838074	-0.13886343	Yes
row_59	Commd10	2934	-0.9516896605491638	-0.13203026	Yes
row_60	Cfap298	2937	-0.9530273079872131	-0.12068383	Yes
row_61	Bri3	2942	-0.9537501335144043	-0.10982804	Yes
row_62	Selenos	2961	-0.9599467515945435	-0.10239261	Yes
row_63	Igsf5	3091	-1.0145820379257202	-0.122007266	Yes
row_64	Gstm2	3116	-1.0258346796035767	-0.11525173	Yes
row_65	Lgals3bp	3172	-1.0488390922546387	-0.11595444	Yes
row_66	Fos	3189	-1.0575417280197144	-0.10680628	Yes
row_67	Ssbp3	3192	-1.0599424839019775	-0.0941309	Yes
row_68	Spry2	3254	-1.0953478813171387	-0.095754385	Yes
row_69	Marf1	3288	-1.1083201169967651	-0.090221874	Yes
row_70	Smim19	3329	-1.1270567178726196	-0.086205155	Yes
row_71	Macrod1	3332	-1.1270567178726196	-0.07269555	Yes
row_72	Sf3b4	3336	-1.1270567178726196	-0.05943577	Yes
row_73	Fuz	3428	-1.1752657890319824	-0.06756026	Yes
row_74	Nr2f2	3450	-1.186928153038025	-0.058052905	Yes
row_75	Gsta3	3465	-1.196287751197815	-0.04668052	Yes
row_76	Zfp787	3490	-1.2047232389450073	-0.03770141	Yes
row_77	Aldh2	3521	-1.2256537675857544	-0.029961012	Yes
row_78	Tmem176a	3571	-1.2658843994140625	-0.02646699	Yes
row_79	Chd6	3576	-1.2684125900268555	-0.011699974	Yes
row_80	Echdc2	3645	-1.3258366584777832	-0.01220719	Yes
row_81	Adh1	3681	-1.3622732162475586	-0.0040176846	Yes
row_82	Arhgap44	3756	-1.4459444284439087	-0.004530846	Yes
row_83	Qsox1	3787	-1.4856125116348267	0.0064408192	Yes
row_84	Lmo4	3802	-1.5152184963226318	0.021777486	Yes
row_85	Lrrc75a	3887	-1.6788523197174072	0.021661226	Yes
row_86	Capsl	4029	-2.2969818115234375	0.014988942	Yes
