# Supplementary material for: TMPRSS11B promotes an acidified microenvironment and immune suppression in squamous lung cancer
Source: EMBO Rep. 2025 Nov 10;26(24):6346–79. doi: 10.1038/s44319-025-00631-1 (PMC12714794; doi:10.1038/s44319-025-00631-1)
Supplement: Supplementary file 18 — Figure EV6 Source Data [file 44319_2025_631_MOESM18_ESM.zip › Figure EV6/EV6C-D/GSEA_Broad Institute_M8_T11b high vs low LUSC/TABULA_MURIS_SENIS_PANCREAS_PANCREATIC_POLYPEPTIDE_CELL_AGEING.tsv]

NAME	SYMBOL	RANK IN GENE LIST	RANK METRIC SCORE	RUNNING ES	CORE ENRICHMENT
row_0	Dusp1	239	1.4681015014648438	-0.016042497	No
row_1	Ifitm2	465	0.9518284201622009	-0.04372619	No
row_2	Prelid1	506	0.8920851349830627	-0.027511535	No
row_3	Dnajb1	534	0.862385094165802	-0.008957786	No
row_4	Cotl1	656	0.7088238596916199	-0.018086744	No
row_5	Cfl1	895	0.5377336740493774	-0.061085753	No
row_6	Chd1	1107	-0.52357417345047	-0.097837046	No
row_7	Ctnnbl1	1119	-0.525606095790863	-0.08518276	No
row_8	Trappc5	1177	-0.5358622670173645	-0.083578214	No
row_9	Gal3st1	1204	-0.5420942306518555	-0.0741428	No
row_10	Emc10	1234	-0.5456608533859253	-0.06534328	No
row_11	Alkbh6	1261	-0.5487334132194519	-0.055713736	No
row_12	Mmadhc	1458	-0.5864883661270142	-0.0869245	No
row_13	Ppa1	1606	-0.6118825674057007	-0.10530295	No
row_14	Tsc22d1	1718	-0.6326186656951904	-0.114192784	No
row_15	Ppa2	1908	-0.674820601940155	-0.14109367	No
row_16	Mospd3	2046	-0.7026813626289368	-0.15434992	No
row_17	Kdelr1	2186	-0.7360361218452454	-0.16712438	No
row_18	Ilkap	2269	-0.7550879716873169	-0.1652781	No
row_19	Casz1	2489	-0.8172014951705933	-0.1954178	Yes
row_20	Lsr	2522	-0.8248653411865234	-0.17919475	Yes
row_21	Bsg	2530	-0.8270471096038818	-0.15673964	Yes
row_22	Agtrap	2752	-0.8894779086112976	-0.18525949	Yes
row_23	Tmem219	2763	-0.8943960070610046	-0.16157535	Yes
row_24	Klc3	2867	-0.930442750453949	-0.15978318	Yes
row_25	Shisa5	2916	-0.9464845061302185	-0.14395177	Yes
row_26	Cfap298	2937	-0.9530273079872131	-0.1210206	Yes
row_27	Selenos	2961	-0.9599467515945435	-0.0986273	Yes
row_28	Zbtb7c	3012	-0.9808359742164612	-0.08228494	Yes
row_29	Pofut1	3080	-1.0115795135498047	-0.0692381	Yes
row_30	Sdr39u1	3150	-1.0377893447875977	-0.05591835	Yes
row_31	Fos	3189	-1.0575417280197144	-0.034372408	Yes
row_32	Bace2	3461	-1.1925936937332153	-0.06636593	Yes
row_33	Erlec1	3504	-1.2141892910003662	-0.04122665	Yes
row_34	Lrig1	3543	-1.2411284446716309	-0.014312774	Yes
row_35	Rab3a	4023	-2.2684125900268555	-0.06617018	Yes
row_36	Clps	4075	-2.8115549087524414	0.0034542705	Yes
