# Supplementary material for: TMPRSS11B promotes an acidified microenvironment and immune suppression in squamous lung cancer
Source: EMBO Rep. 2025 Nov 10;26(24):6346–79. doi: 10.1038/s44319-025-00631-1 (PMC12714794; doi:10.1038/s44319-025-00631-1)
Supplement: Supplementary file 18 — Figure EV6 Source Data [file 44319_2025_631_MOESM18_ESM.zip › Figure EV6/EV6C-D/GSEA_Broad Institute_M8_T11b high vs low LUSC/TABULA_MURIS_SENIS_SPLEEN_B_CELL_AGEING.tsv]

NAME	SYMBOL	RANK IN GENE LIST	RANK METRIC SCORE	RUNNING ES	CORE ENRICHMENT
row_0	S100a8	38	3.012873411178589	0.057475	Yes
row_1	Evi2a	52	2.7058331966400146	0.11430169	Yes
row_2	Cybb	57	2.653630256652832	0.17218913	Yes
row_3	Fcgr2b	62	2.6099088191986084	0.22910658	Yes
row_4	S100a9	82	2.3663222789764404	0.27692157	Yes
row_5	Apoe	88	2.2964401245117188	0.3266378	Yes
row_6	Ly6a	92	2.2736728191375732	0.37634203	Yes
row_7	Lgals1	98	2.177875280380249	0.4234278	Yes
row_8	Emp3	115	2.019784688949585	0.4642941	Yes
row_9	Fxyd5	157	1.7674500942230225	0.4933984	Yes
row_10	Psap	240	1.466392993927002	0.50571495	Yes
row_11	Srgn	270	1.391952633857727	0.529447	Yes
row_12	Syk	278	1.3754435777664185	0.5582369	Yes
row_13	Capg	343	1.1599193811416626	0.5681918	Yes
row_14	Bcl2a1b	359	1.125923991203308	0.5894734	Yes
row_15	Npc2	536	0.8605595231056213	0.5651734	Yes
row_16	Cd44	562	0.8335651159286499	0.5775032	Yes
row_17	Txn1	586	0.8000860214233398	0.58958334	Yes
row_18	Crip1	638	0.7209401726722717	0.5930042	Yes
row_19	Lat2	714	0.6572145819664001	0.5890941	Yes
row_20	H2-D1	719	0.653630256652832	0.6026094	Yes
row_21	Sat1	817	0.5843486189842224	0.59165865	Yes
row_22	H2-K1	855	0.5646127462387085	0.59506285	Yes
row_23	B2m	860	0.563342809677124	0.6065751	Yes
row_24	H2-Ab1	915	0.524865448474884	0.60490614	Yes
row_25	Gns	928	0.5160868167877197	0.6133975	Yes
row_26	Txndc5	1059	-0.5148975849151611	0.5927698	No
row_27	Nap1l1	1883	-0.6701990365982056	0.4047296	No
row_28	Tcf4	2163	-0.7318277359008789	0.352179	No
row_29	Jchain	2392	-0.787968099117279	0.3134479	No
row_30	Rabac1	2744	-0.8875630497932434	0.24660097	No
row_31	Fos	3189	-1.0575417280197144	0.16059622	No
row_32	Zbtb20	3395	-1.1594781875610352	0.13577808	No
row_33	Tnfaip8	3837	-1.5811717510223389	0.06213026	No
