# Supplementary material for: TMPRSS11B promotes an acidified microenvironment and immune suppression in squamous lung cancer
Source: EMBO Rep. 2025 Nov 10;26(24):6346–79. doi: 10.1038/s44319-025-00631-1 (PMC12714794; doi:10.1038/s44319-025-00631-1)
Supplement: Supplementary file 18 — Figure EV6 Source Data [file 44319_2025_631_MOESM18_ESM.zip › Figure EV6/EV6C-D/GSEA_Broad Institute_M8_T11b high vs low LUSC/TABULA_MURIS_SENIS_SPLEEN_MACROPHAGE_AGEING.tsv]

NAME	SYMBOL	RANK IN GENE LIST	RANK METRIC SCORE	RUNNING ES	CORE ENRICHMENT
row_0	Ppbp	5	5.110711097717285	0.064116396	Yes
row_1	S100a8	38	3.012873411178589	0.09471607	Yes
row_2	Cd300c2	42	2.8219592571258545	0.13005969	Yes
row_3	Cybb	57	2.653630256652832	0.16052526	Yes
row_4	Ctss	63	2.581700325012207	0.19230093	Yes
row_5	Lyz1	73	2.4603323936462402	0.22153348	Yes
row_6	Fcer1g	76	2.415092706680298	0.2519219	Yes
row_7	S100a9	82	2.3663222789764404	0.28094333	Yes
row_8	Apoe	88	2.2964401245117188	0.30907112	Yes
row_9	Ly6a	92	2.2736728191375732	0.3374033	Yes
row_10	Lgals1	98	2.177875280380249	0.3640149	Yes
row_11	Mpeg1	114	2.0454514026641846	0.3864554	Yes
row_12	Wfdc17	117	1.9980007410049438	0.41151008	Yes
row_13	C1qa	119	1.9897103309631348	0.4367065	Yes
row_14	Il1b	129	1.9124716520309448	0.4589331	Yes
row_15	C1qb	139	1.8824036121368408	0.48077512	Yes
row_16	Lgmn	141	1.8773084878921509	0.5045342	Yes
row_17	Fth1	147	1.835157871246338	0.52676314	Yes
row_18	Ctsd	150	1.8297816514968872	0.54966664	Yes
row_19	Cfp	171	1.7172924280166626	0.56667185	Yes
row_20	Ctsb	177	1.6952064037322998	0.5871111	Yes
row_21	C1qc	234	1.4799995422363281	0.5921621	Yes
row_22	Acp5	247	1.4496617317199707	0.60772693	Yes
row_23	Creg1	280	1.373372197151184	0.61736083	Yes
row_24	Grn	285	1.3516936302185059	0.6336551	Yes
row_25	Fabp5	385	1.0875139236450195	0.62303287	Yes
row_26	Csf1r	414	1.0249463319778442	0.6292022	Yes
row_27	Ifitm2	465	0.9518284201622009	0.6289856	Yes
row_28	Flna	471	0.945874810218811	0.6398425	Yes
row_29	Msrb1	472	0.944537341594696	0.65192115	Yes
row_30	Npc2	536	0.8605595231056213	0.6473164	Yes
row_31	Slpi	558	0.8358539342880249	0.652802	Yes
row_32	Txn1	586	0.8000860214233398	0.65634364	Yes
row_33	Atp6v0e	590	0.7945502400398254	0.66576093	Yes
row_34	Trf	601	0.7710636258125305	0.6731435	Yes
row_35	Cd63	632	0.7271551489830017	0.6750092	Yes
row_36	Gng11	677	0.6873875856399536	0.6728976	No
row_37	Atp1b3	745	0.6323152780532837	0.664383	No
row_38	Sat1	817	0.5843486189842224	0.65426385	No
row_39	Litaf	856	0.5641378164291382	0.6520628	No
row_40	Psma5	879	0.5517140030860901	0.6536671	No
row_41	Cmtm7	1228	-0.5445625185966492	0.5744069	No
row_42	Plaat3	1603	-0.6108973026275635	0.48955297	No
row_43	Reep5	1833	-0.6569778919219971	0.441215	No
row_44	P4hb	1926	-0.6805981397628784	0.42712358	No
row_45	Selenop	2054	-0.7074409127235413	0.40470347	No
row_46	Jchain	2392	-0.787968099117279	0.3312814	No
row_47	Tmem176b	2558	-0.8343932628631592	0.30106947	No
row_48	Sod1	2691	-0.8736967444419861	0.27953658	No
row_49	Tmed3	2696	-0.8740926384925842	0.28972328	No
row_50	Lamp2	2707	-0.8772063255310059	0.29846323	No
row_51	Rabac1	2744	-0.8875630497932434	0.30089355	No
row_52	Aldh2	3521	-1.2256537675857544	0.124297515	No
row_53	Tmem176a	3571	-1.2658843994140625	0.12834477	No
