# Supplementary material for: TMPRSS11B promotes an acidified microenvironment and immune suppression in squamous lung cancer
Source: EMBO Rep. 2025 Nov 10;26(24):6346–79. doi: 10.1038/s44319-025-00631-1 (PMC12714794; doi:10.1038/s44319-025-00631-1)
Supplement: Supplementary file 18 — Figure EV6 Source Data [file 44319_2025_631_MOESM18_ESM.zip › Figure EV6/EV6C-D/GSEA_Broad Institute_M8_T11b high vs low LUSC/TABULA_MURIS_SENIS_SUBCUTANEOUS_ADIPOSE_TISSUE_MYELOID_CELL_AGEING.tsv]

NAME	SYMBOL	RANK IN GENE LIST	RANK METRIC SCORE	RUNNING ES	CORE ENRICHMENT
row_0	S100a8	38	3.012873411178589	0.031671774	Yes
row_1	Gngt2	51	2.724275827407837	0.065869205	Yes
row_2	Cybb	57	2.653630256652832	0.100842886	Yes
row_3	S100a9	82	2.3663222789764404	0.12717137	Yes
row_4	Il1b	129	1.9124716520309448	0.14183575	Yes
row_5	Spi1	158	1.7651870250701904	0.15896538	Yes
row_6	Sirpb1c	170	1.7190306186676025	0.17969182	Yes
row_7	Crlf2	182	1.6700843572616577	0.19975023	Yes
row_8	Csf2ra	185	1.6572145223617554	0.22187069	Yes
row_9	Cdkn1a	192	1.6247175931930542	0.2425531	Yes
row_10	Msn	219	1.5219199657440186	0.25685987	Yes
row_11	Pim1	262	1.4251530170440674	0.26586786	Yes
row_12	Apbb1ip	264	1.423140287399292	0.2850423	Yes
row_13	Hp	286	1.3510594367980957	0.29826033	Yes
row_14	Hck	312	1.2457525730133057	0.3090466	Yes
row_15	Ehd1	313	1.2367554903030396	0.3259259	Yes
row_16	Fmnl1	345	1.1530511379241943	0.33395514	Yes
row_17	Ppp1r18	371	1.110710859298706	0.34289837	Yes
row_18	Irf1	372	1.1105220317840576	0.35805482	Yes
row_19	Tnfaip2	387	1.0859698057174683	0.36939532	Yes
row_20	Coro1a	390	1.0787527561187744	0.3836209	Yes
row_21	Plaur	426	1.0124945640563965	0.38873732	Yes
row_22	Nupr1	443	0.9877089262008667	0.3982395	Yes
row_23	Lcn2	444	0.9853792786598206	0.411688	Yes
row_24	Flna	471	0.945874810218811	0.41813287	Yes
row_25	Rnf149	502	0.8970715403556824	0.42291716	Yes
row_26	Hcls1	503	0.8967900276184082	0.43515658	Yes
row_27	Cebpb	504	0.8967139720916748	0.44739497	Yes
row_28	Cyba	519	0.8746973276138306	0.45585203	Yes
row_29	Gadd45b	522	0.8729432821273804	0.46726874	Yes
row_30	Emilin2	611	0.7551067471504211	0.4556948	Yes
row_31	Dusp3	634	0.7247133255004883	0.4601158	Yes
row_32	Cotl1	656	0.7088238596916199	0.46456856	Yes
row_33	Ifrd1	676	0.687511682510376	0.46922773	Yes
row_34	Smpdl3b	682	0.6844981908798218	0.47732663	Yes
row_35	Slc16a3	689	0.6802982091903687	0.48511955	Yes
row_36	Arrb2	786	0.5999247431755066	0.46943864	Yes
row_37	Sparc	792	0.5946421027183533	0.47631118	Yes
row_38	Arpc4	798	0.5930971503257751	0.4831626	Yes
row_39	Pkm	807	0.5905001163482666	0.48923272	Yes
row_40	Rgcc	822	0.5786579251289368	0.49364942	Yes
row_41	Rilpl2	852	0.5655147433280945	0.49415725	Yes
row_42	Dusp5	861	0.5629878044128418	0.49985185	Yes
row_43	Csrnp1	869	0.5589420795440674	0.5057399	Yes
row_44	Cfl1	895	0.5377336740493774	0.5068631	Yes
row_45	Cdc42ep2	926	0.5174626111984253	0.50646645	Yes
row_46	Nfkbia	954	0.5016874670982361	0.50660044	Yes
row_47	Limd2	971	-0.5014522671699524	0.5094662	Yes
row_48	Gnb2	1007	-0.5057690143585205	0.50766677	No
row_49	Emc10	1234	-0.5456608533859253	0.45892304	No
row_50	Ezr	1361	-0.5673259496688843	0.43533823	No
row_51	Map3k14	1363	-0.567629337310791	0.4428366	No
row_52	Cmip	1555	-0.6034947633743286	0.40358433	No
row_53	Tgif1	1899	-0.673338770866394	0.32749313	No
row_54	Cebpd	2002	-0.6933231353759766	0.3115951	No
row_55	Mospd3	2046	-0.7026813626289368	0.31049412	No
row_56	Kpna4	2243	-0.7485451102256775	0.27197832	No
row_57	Cic	2411	-0.7944813966751099	0.24129981	No
row_58	Spn	2413	-0.7944813966751099	0.2518943	No
row_59	Kmt2b	2419	-0.7954352498054504	0.26150727	No
row_60	Sgk1	2539	-0.8286641836166382	0.24322963	No
row_61	Eif3f	2655	-0.8632047176361084	0.22641794	No
row_62	Bri3	2942	-0.9537501335144043	0.16832587	No
row_63	Rbm38	3651	-1.3376237154006958	0.010549988	No
row_64	Lmo4	3802	-1.5152184963226318	-0.0060651302	No
row_65	Pim3	3893	-1.7073578834533691	-0.005139972	No
row_66	Wfdc2	3939	-1.7987617254257202	0.008221133	No
row_67	Tppp3	4001	-2.112039804458618	0.02187975	No
