# Supplementary material for: TMPRSS11B promotes an acidified microenvironment and immune suppression in squamous lung cancer
Source: EMBO Rep. 2025 Nov 10;26(24):6346–79. doi: 10.1038/s44319-025-00631-1 (PMC12714794; doi:10.1038/s44319-025-00631-1)
Supplement: Supplementary file 18 — Figure EV6 Source Data [file 44319_2025_631_MOESM18_ESM.zip › Figure EV6/EV6C-D/GSEA_Broad Institute_M8_T11b high vs low LUSC/TABULA_MURIS_SENIS_TONGUE_BASAL_CELL_OF_EPIDERMIS_AGEING.tsv]

NAME	SYMBOL	RANK IN GENE LIST	RANK METRIC SCORE	RUNNING ES	CORE ENRICHMENT
row_0	Tgm3	4	5.179632186889648	0.107980624	Yes
row_1	Krt16	14	4.031942367553711	0.19058104	Yes
row_2	Krt6b	47	2.7844719886779785	0.24125543	Yes
row_3	Krtdap	87	2.327354907989502	0.2805838	Yes
row_4	Apoe	88	2.2964401245117188	0.32889614	Yes
row_5	Apoc1	164	1.7416987419128418	0.34701023	Yes
row_6	S100a14	311	1.260261058807373	0.33745632	Yes
row_7	Cxcl16	342	1.1606764793395996	0.3544635	Yes
row_8	Lgals3	377	1.095630168914795	0.36911407	Yes
row_9	Fabp5	385	1.0875139236450195	0.39026386	Yes
row_10	Lypd3	389	1.08041512966156	0.41225246	Yes
row_11	Stx11	407	1.0352146625518799	0.42983162	Yes
row_12	Plaur	426	1.0124945640563965	0.4466858	Yes
row_13	Tubb6	460	0.9613812565803528	0.4587591	Yes
row_14	Cysrt1	468	0.947096049785614	0.4769548	Yes
row_15	Gadd45b	522	0.8729432821273804	0.48222682	Yes
row_16	Gsto1	543	0.8504647016525269	0.49517813	Yes
row_17	Slpi	558	0.8358539342880249	0.5093043	Yes
row_18	Ccna2	694	0.6726446151733398	0.4901055	Yes
row_19	Pgk1	717	0.6546267867088318	0.49844274	Yes
row_20	H2-D1	719	0.653630256652832	0.51194674	Yes
row_21	Cdk1	724	0.6505508422851562	0.52464485	Yes
row_22	Ovol1	803	0.5917615294456482	0.5178255	Yes
row_23	Cldn4	811	0.5891503095626831	0.5284907	Yes
row_24	Cks2	812	0.5883756875991821	0.54086894	Yes
row_25	Sfn	834	0.5733829736709595	0.54774404	Yes
row_26	H2-K1	855	0.5646127462387085	0.5546816	Yes
row_27	B2m	860	0.563342809677124	0.565545	Yes
row_28	Cenpa	892	0.5417373776435852	0.56928396	Yes
row_29	Tacstd2	937	0.5123245120048523	0.56919265	Yes
row_30	Nfkbia	954	0.5016874670982361	0.5757945	Yes
row_31	Ppa1	1606	-0.6118825674057007	0.4278471	No
row_32	Tsc22d1	1718	-0.6326186656951904	0.41373515	No
row_33	Ifi27	1778	-0.6438477635383606	0.41270527	No
row_34	Ehf	2003	-0.6935059428215027	0.37195924	No
row_35	Gstm1	2049	-0.7041571140289307	0.37565663	No
row_36	Shroom3	2396	-0.7900217771530151	0.30680275	No
row_37	Pmm1	2637	-0.8578701019287109	0.26556203	No
row_38	Sod1	2691	-0.8736967444419861	0.2708499	No
row_39	Aldh3a1	2970	-0.9640972018241882	0.22245663	No
row_40	Ptgr1	3237	-1.085194706916809	0.17957543	No
row_41	Adh7	3771	-1.4569852352142334	0.078557424	No
