# Supplementary material for: TMPRSS11B promotes an acidified microenvironment and immune suppression in squamous lung cancer
Source: EMBO Rep. 2025 Nov 10;26(24):6346–79. doi: 10.1038/s44319-025-00631-1 (PMC12714794; doi:10.1038/s44319-025-00631-1)
Supplement: Supplementary file 18 — Figure EV6 Source Data [file 44319_2025_631_MOESM18_ESM.zip › Figure EV6/EV6C-D/GSEA_Broad Institute_M8_T11b high vs low LUSC/ZHANG_UTERUS_C10_STROMAL2_RETNLG_HIGH_CELL.tsv]

NAME	SYMBOL	RANK IN GENE LIST	RANK METRIC SCORE	RUNNING ES	CORE ENRICHMENT
row_0	Cxcl3	6	5.077188491821289	0.13478968	Yes
row_1	Cybb	57	2.653630256652832	0.19371265	Yes
row_2	Tyrobp	83	2.3662397861480713	0.251071	Yes
row_3	Pla2g7	94	2.250366449356079	0.30900857	Yes
row_4	Plek	95	2.23699688911438	0.36904675	Yes
row_5	Slc7a11	126	1.9400575160980225	0.41373718	Yes
row_6	Il1b	129	1.9124716520309448	0.46457362	Yes
row_7	Fth1	147	1.835157871246338	0.50964594	Yes
row_8	Ccl6	166	1.733373999595642	0.5517405	Yes
row_9	Csf2rb	243	1.4579057693481445	0.5721773	Yes
row_10	Srgn	270	1.391952633857727	0.60314107	Yes
row_11	Cxcr4	289	1.346874475479126	0.6348625	Yes
row_12	Cd52	350	1.1404235363006592	0.6507135	Yes
row_13	Adam8	375	1.104426383972168	0.6744523	Yes
row_14	Coro1a	390	1.0787527561187744	0.6999615	Yes
row_15	Alox5ap	399	1.0508044958114624	0.7261962	Yes
row_16	Il1rn	454	0.9718738794326782	0.7389992	Yes
row_17	Msrb1	472	0.944537341594696	0.7601684	Yes
row_18	Cebpb	504	0.8967139720916748	0.77661085	Yes
row_19	Rgs1	526	0.8729432821273804	0.7948748	Yes
row_20	Serpinb2	527	0.8729432821273804	0.81830347	Yes
row_21	Actb	633	0.7262306213378906	0.81197065	No
row_22	Mcl1	950	0.5047266483306885	0.7477993	No
row_23	Cd24a	2759	-0.8929824829101562	0.32710272	No
