# Supplementary material for: TMPRSS11B promotes an acidified microenvironment and immune suppression in squamous lung cancer
Source: EMBO Rep. 2025 Nov 10;26(24):6346–79. doi: 10.1038/s44319-025-00631-1 (PMC12714794; doi:10.1038/s44319-025-00631-1)
Supplement: Supplementary file 18 — Figure EV6 Source Data [file 44319_2025_631_MOESM18_ESM.zip › Figure EV6/EV6C-D/GSEA_Broad Institute_M8_T11b high vs low LUSC/ZHANG_UTERUS_C12_MONOCYTE.tsv]

NAME	SYMBOL	RANK IN GENE LIST	RANK METRIC SCORE	RUNNING ES	CORE ENRICHMENT
row_0	Spp1	13	4.0537567138671875	0.03232094	Yes
row_1	Hmox1	55	2.683816909790039	0.045635067	Yes
row_2	Cybb	57	2.653630256652832	0.06866688	Yes
row_3	Fcgr2b	62	2.6099088191986084	0.09056643	Yes
row_4	Ctss	63	2.581700325012207	0.113216735	Yes
row_5	Itgb2	71	2.481226921081543	0.13323861	Yes
row_6	Fcer1g	76	2.415092706680298	0.15342894	Yes
row_7	Tyrobp	83	2.3662397861480713	0.17269155	Yes
row_8	Apoe	88	2.2964401245117188	0.1918409	Yes
row_9	Ccl9	93	2.270702838897705	0.21076445	Yes
row_10	Plek	95	2.23699688911438	0.23014098	Yes
row_11	Cd68	97	2.214573383331299	0.24932078	Yes
row_12	Fcgr3	102	2.1424038410186768	0.2671187	Yes
row_13	Mpeg1	114	2.0454514026641846	0.28231907	Yes
row_14	Emp3	115	2.019784688949585	0.30003947	Yes
row_15	Mafb	116	2.016909122467041	0.31773463	Yes
row_16	Wfdc17	117	1.9980007410049438	0.3352639	Yes
row_17	C5ar1	125	1.945093035697937	0.35058206	Yes
row_18	Il1b	129	1.9124716520309448	0.3666123	Yes
row_19	Ctsz	138	1.8844006061553955	0.3811484	Yes
row_20	C1qb	139	1.8824036121368408	0.39766347	Yes
row_21	Lgmn	141	1.8773084878921509	0.4138843	Yes
row_22	Fth1	147	1.835157871246338	0.42873707	Yes
row_23	Tgfbi	151	1.8247872591018677	0.44399798	Yes
row_24	Fxyd5	157	1.7674500942230225	0.45825672	Yes
row_25	Spi1	158	1.7651870250701904	0.47374344	Yes
row_26	Ccl6	166	1.733373999595642	0.4872041	Yes
row_27	Cfp	171	1.7172924280166626	0.5012723	Yes
row_28	Ctsb	177	1.6952064037322998	0.5148973	Yes
row_29	Csf2ra	185	1.6572145223617554	0.52768975	Yes
row_30	Cdkn1a	192	1.6247175931930542	0.5404467	Yes
row_31	Sdc3	196	1.6099088191986084	0.5538224	Yes
row_32	Arhgdib	214	1.549246072769165	0.563172	Yes
row_33	Plin2	217	1.5336054563522339	0.57612777	Yes
row_34	Lcp1	231	1.489916205406189	0.5859551	Yes
row_35	C1qc	234	1.4799995422363281	0.5984406	Yes
row_36	Psap	240	1.466392993927002	0.61005807	Yes
row_37	Csf2rb	243	1.4579057693481445	0.62234974	Yes
row_38	Ptprc	258	1.4295769929885864	0.63139814	Yes
row_39	Pim1	262	1.4251530170440674	0.6431529	Yes
row_40	Srgn	270	1.391952633857727	0.6536181	Yes
row_41	Grn	285	1.3516936302185059	0.6619832	Yes
row_42	Cd53	337	1.1714667081832886	0.6595332	Yes
row_43	Cd52	350	1.1404235363006592	0.66654384	Yes
row_44	Lgals3	377	1.095630168914795	0.6696676	Yes
row_45	Coro1a	390	1.0787527561187744	0.6761372	Yes
row_46	Alox5ap	399	1.0508044958114624	0.6833598	Yes
row_47	Csf1r	414	1.0249463319778442	0.6888582	Yes
row_48	Ctsa	425	1.0127869844436646	0.6952482	Yes
row_49	Plaur	426	1.0124945640563965	0.7041312	Yes
row_50	Rab8b	452	0.9748228788375854	0.7064446	Yes
row_51	Msrb1	472	0.944537341594696	0.7099897	Yes
row_52	Ftl1-ps1	517	0.8809360265731812	0.70673776	Yes
row_53	Cyba	519	0.8746973276138306	0.7141623	Yes
row_54	Rgs1	526	0.8729432821273804	0.72032356	Yes
row_55	Npc2	536	0.8605595231056213	0.72562754	Yes
row_56	Irf7	548	0.8469480276107788	0.730313	Yes
row_57	Cd44	562	0.8335651159286499	0.73438185	Yes
row_58	Rab20	565	0.8305079936981201	0.74116915	Yes
row_59	Emilin2	611	0.7551067471504211	0.7365636	Yes
row_60	Crip1	638	0.7209401726722717	0.7364001	Yes
row_61	Esd	653	0.7099220752716064	0.73913467	Yes
row_62	Cotl1	656	0.7088238596916199	0.74485433	Yes
row_63	Ifrd1	676	0.687511682510376	0.7461444	Yes
row_64	Lat2	714	0.6572145819664001	0.7426766	Yes
row_65	H2-D1	719	0.653630256652832	0.7474129	Yes
row_66	Slfn2	750	0.6282873749732971	0.7454382	Yes
row_67	Ubl3	751	0.6265580058097839	0.7509353	Yes
row_68	Kctd12	783	0.600719690322876	0.7484692	Yes
row_69	Pkm	807	0.5905001163482666	0.74790996	Yes
row_70	Sat1	817	0.5843486189842224	0.7507906	Yes
row_71	Cd74	849	0.5671141743659973	0.74802965	Yes
row_72	Rilpl2	852	0.5655147433280945	0.752492	Yes
row_73	Litaf	856	0.5641378164291382	0.75669277	Yes
row_74	B2m	860	0.563342809677124	0.7608865	Yes
row_75	Dusp5	861	0.5629878044128418	0.7658258	Yes
row_76	H2-Ab1	915	0.524865448474884	0.7572038	No
row_77	Got1	949	0.5057342648506165	0.7534053	No
row_78	Mcl1	950	0.5047266483306885	0.7578334	No
row_79	Ucp2	979	-0.5022268295288086	0.7552519	No
row_80	Ly6e	1857	-0.6627001166343689	0.5421991	No
row_81	Tgif1	1899	-0.673338770866394	0.53787446	No
row_82	Por	2959	-0.9596811532974243	0.28200662	No
