# Supplementary material for: TMPRSS11B promotes an acidified microenvironment and immune suppression in squamous lung cancer
Source: EMBO Rep. 2025 Nov 10;26(24):6346–79. doi: 10.1038/s44319-025-00631-1 (PMC12714794; doi:10.1038/s44319-025-00631-1)
Supplement: Supplementary file 18 — Figure EV6 Source Data [file 44319_2025_631_MOESM18_ESM.zip › Figure EV6/EV6C-D/GSEA_Broad Institute_M8_T11b high vs low LUSC/ZHANG_UTERUS_C13_EPITHELIAL1_CELL.tsv]

NAME	SYMBOL	RANK IN GENE LIST	RANK METRIC SCORE	RUNNING ES	CORE ENRICHMENT
row_0	Plat	29	3.3719990253448486	0.028934153	No
row_1	Sprr2f	70	2.5253236293792725	0.046035107	No
row_2	Tgfbi	151	1.8247872591018677	0.04562452	No
row_3	S100g	178	1.694944977760315	0.057314016	No
row_4	Pdlim4	279	1.3754435777664185	0.0470846	No
row_5	Serpinb11	379	1.0953357219696045	0.03409959	No
row_6	Lcn2	444	0.9853792786598206	0.028680408	No
row_7	Mif	484	0.9211105704307556	0.028818518	No
row_8	Gsto1	543	0.8504647016525269	0.023450993	No
row_9	1810037I17Rik	582	0.8106333613395691	0.02265359	No
row_10	Txn1	586	0.8000860214233398	0.030488648	No
row_11	Coa3	975	-0.5015994310379028	-0.06108087	No
row_12	Ucp2	979	-0.5022268295288086	-0.056441754	No
row_13	Ndufc2	997	-0.5043358206748962	-0.05527826	No
row_14	Ndufab1	1098	-0.5220763683319092	-0.07466404	No
row_15	Dgat2	1171	-0.5344810485839844	-0.08692023	No
row_16	Dhrs4	1226	-0.5445625185966492	-0.094570495	No
row_17	Bola1	1253	-0.5478998422622681	-0.09518845	No
row_18	Ndufv2	1275	-0.5515545606613159	-0.094517805	No
row_19	Iah1	1294	-0.5544779896736145	-0.09306618	No
row_20	Pmf1	1301	-0.5555147528648376	-0.08860492	No
row_21	Gtf3c6	1338	-0.5637392401695251	-0.09155168	No
row_22	Mphosph8	1364	-0.567629337310791	-0.09170806	No
row_23	Krt8	1410	-0.5778235197067261	-0.09675256	No
row_24	Slc39a4	1420	-0.5788222551345825	-0.09279085	No
row_25	Prdx6	1466	-0.5871279835700989	-0.097735524	No
row_26	Cib1	1491	-0.5922799706459045	-0.09737754	No
row_27	Cldn3	1495	-0.5930464863777161	-0.09176396	No
row_28	Fxyd3	1523	-0.5980079174041748	-0.09209414	No
row_29	Cystm1	1549	-0.6019318103790283	-0.091882475	No
row_30	Acadl	1550	-0.6020641326904297	-0.08542251	No
row_31	Arpc5l	1558	-0.6037663221359253	-0.0806934	No
row_32	Nop10	1642	-0.6189098358154297	-0.094792314	No
row_33	Cited4	1764	-0.6416299343109131	-0.1181427	No
row_34	Ltf	1834	-0.657491147518158	-0.1283294	No
row_35	Hjurp	1839	-0.6585800051689148	-0.12226254	No
row_36	Nap1l1	1883	-0.6701990365982056	-0.12581614	No
row_37	Krtcap2	1937	-0.6818572878837585	-0.13174339	No
row_38	Stx18	1970	-0.6881725192070007	-0.13235551	No
row_39	Gstm1	2049	-0.7041571140289307	-0.14429037	No
row_40	Cox7c	2108	-0.7120192646980286	-0.15114337	No
row_41	Knop1	2124	-0.7198813557624817	-0.14716738	No
row_42	Sftpd	2144	-0.7271075248718262	-0.14411338	No
row_43	2510002D24Rik	2291	-0.7598477602005005	-0.1724422	No
row_44	Tmem238	2313	-0.7660959362983704	-0.1694696	No
row_45	Ciao2a	2322	-0.7675143480300903	-0.1632334	No
row_46	Srsf3	2381	-0.7835724949836731	-0.16931866	No
row_47	Yipf1	2383	-0.7847755551338196	-0.16114813	No
row_48	Fermt1	2395	-0.7888879776000977	-0.15543222	No
row_49	Nudt14	2423	-0.7969081401824951	-0.15362827	No
row_50	Tmem176b	2558	-0.8343932628631592	-0.17815875	No
row_51	Dynll2	2574	-0.8409810066223145	-0.17288339	No
row_52	Lamp2	2707	-0.8772063255310059	-0.19645475	No
row_53	Cd24a	2759	-0.8929824829101562	-0.19961694	No
row_54	Cfi	2950	-0.955944836139679	-0.23683621	No
row_55	Rpa3	2973	-0.9647852778434753	-0.2319816	No
row_56	Pigr	3054	-0.9957807064056396	-0.24128719	No
row_57	Cbx6	3071	-1.0052156448364258	-0.23449953	No
row_58	Gstm2	3116	-1.0258346796035767	-0.23448713	No
row_59	Krt19	3163	-1.0440630912780762	-0.23477891	No
row_60	Smim22	3198	-1.0638052225112915	-0.23186035	No
row_61	Spint2	3222	-1.0757522583007812	-0.22606498	No
row_62	Sf3b4	3336	-1.1270567178726196	-0.24220788	No
row_63	Mid1ip1	3392	-1.1580836772918701	-0.24352513	Yes
row_64	Clu	3405	-1.1623855829238892	-0.23405159	Yes
row_65	Polr2i	3409	-1.1633986234664917	-0.22231829	Yes
row_66	Hat1	3418	-1.1688768863677979	-0.2117756	Yes
row_67	Ivns1abp	3467	-1.1974461078643799	-0.21092136	Yes
row_68	Rbbp7	3556	-1.2516018152236938	-0.21948107	Yes
row_69	Tmem176a	3571	-1.2658843994140625	-0.20939675	Yes
row_70	Aamdc	3601	-1.2882115840911865	-0.20282102	Yes
row_71	Echdc2	3645	-1.3258366584777832	-0.1993398	Yes
row_72	Paics	3731	-1.4225126504898071	-0.20531607	Yes
row_73	Adi1	3769	-1.456518530845642	-0.19893344	Yes
row_74	Kctd14	3779	-1.4740757942199707	-0.18536593	Yes
row_75	Gtf2a2	3817	-1.5420942306518555	-0.1780651	Yes
row_76	Dcxr	3823	-1.5551375150680542	-0.16262832	Yes
row_77	Sox9	3877	-1.6579793691635132	-0.15808208	Yes
row_78	Cldn10	3879	-1.65857994556427	-0.14053589	Yes
row_79	Slc1a5	3889	-1.68453848361969	-0.12471018	Yes
row_80	Muc1	3926	-1.768602728843689	-0.114729114	Yes
row_81	Sult1d1	3938	-1.7969081401824951	-0.09819746	Yes
row_82	Wfdc2	3939	-1.7987617254257202	-0.07889729	Yes
row_83	Gstm7	3949	-1.8274964094161987	-0.06153768	Yes
row_84	Cbr2	3970	-1.9373821020126343	-0.045747656	Yes
row_85	Tmem158	3977	-2.00152587890625	-0.02577114	Yes
row_86	Cxcl17	4049	-2.471794605255127	-0.016990662	Yes
row_87	Aldh1a1	4051	-2.49174427986145	0.009495125	Yes
