# Supplementary material for: TMPRSS11B promotes an acidified microenvironment and immune suppression in squamous lung cancer
Source: EMBO Rep. 2025 Nov 10;26(24):6346–79. doi: 10.1038/s44319-025-00631-1 (PMC12714794; doi:10.1038/s44319-025-00631-1)
Supplement: Supplementary file 18 — Figure EV6 Source Data [file 44319_2025_631_MOESM18_ESM.zip › Figure EV6/EV6C-D/GSEA_Broad Institute_M8_T11b high vs low LUSC/ZHANG_UTERUS_C2_REGENERATIVE_UP.tsv]

NAME	SYMBOL	RANK IN GENE LIST	RANK METRIC SCORE	RUNNING ES	CORE ENRICHMENT
row_0	Tgfbi	151	1.8247872591018677	0.026833717	No
row_1	S100g	178	1.694944977760315	0.079865254	No
row_2	Serpinb11	379	1.0953357219696045	0.06906906	No
row_3	Mif	484	0.9211105704307556	0.07578048	No
row_4	Igfbp7	711	0.6605817079544067	0.04334502	No
row_5	Rbp1	924	0.5175614953041077	0.009339068	No
row_6	Iah1	1294	-0.5544779896736145	-0.061994914	No
row_7	Prdx6	1466	-0.5871279835700989	-0.08347565	No
row_8	Ltf	1834	-0.657491147518158	-0.15070581	No
row_9	Krtcap2	1937	-0.6818572878837585	-0.15189101	No
row_10	Stx18	1970	-0.6881725192070007	-0.13563462	No
row_11	Gstm1	2049	-0.7041571140289307	-0.13013388	No
row_12	Tmem176b	2558	-0.8343932628631592	-0.2258479	No
row_13	Lamp2	2707	-0.8772063255310059	-0.23149996	No
row_14	Pigr	3054	-0.9957807064056396	-0.28170305	No
row_15	Gstm2	3116	-1.0258346796035767	-0.26074174	No
row_16	Clu	3405	-1.1623855829238892	-0.29083526	Yes
row_17	Ivns1abp	3467	-1.1974461078643799	-0.26385695	Yes
row_18	Tmem176a	3571	-1.2658843994140625	-0.24481119	Yes
row_19	Echdc2	3645	-1.3258366584777832	-0.21628334	Yes
row_20	Kctd14	3779	-1.4740757942199707	-0.1973181	Yes
row_21	Cldn10	3879	-1.65857994556427	-0.16351977	Yes
row_22	Sult1d1	3938	-1.7969081401824951	-0.114785306	Yes
row_23	Gstm7	3949	-1.8274964094161987	-0.053170256	Yes
row_24	Aldh1a1	4051	-2.49174427986145	0.009348208	Yes
