# Supplementary material for: TMPRSS11B promotes an acidified microenvironment and immune suppression in squamous lung cancer
Source: EMBO Rep. 2025 Nov 10;26(24):6346–79. doi: 10.1038/s44319-025-00631-1 (PMC12714794; doi:10.1038/s44319-025-00631-1)
Supplement: Supplementary file 18 — Figure EV6 Source Data [file 44319_2025_631_MOESM18_ESM.zip › Figure EV6/EV6C-D/GSEA_Broad Institute_M8_T11b high vs low LUSC/ZHANG_UTERUS_C5_MACROPHAGE.tsv]

NAME	SYMBOL	RANK IN GENE LIST	RANK METRIC SCORE	RUNNING ES	CORE ENRICHMENT
row_0	Trem2	24	3.5692667961120605	0.025625404	Yes
row_1	Lpl	43	2.8115427494049072	0.046036445	Yes
row_2	C3ar1	46	2.795085906982422	0.070291765	Yes
row_3	Hmox1	55	2.683816909790039	0.0920654	Yes
row_4	Cybb	57	2.653630256652832	0.11531732	Yes
row_5	Fcgr2b	62	2.6099088191986084	0.13743392	Yes
row_6	Ctss	63	2.581700325012207	0.16029818	Yes
row_7	Fcer1g	76	2.415092706680298	0.17869441	Yes
row_8	Tyrobp	83	2.3662397861480713	0.19815424	Yes
row_9	Apoe	88	2.2964401245117188	0.21749467	Yes
row_10	Ccl9	93	2.270702838897705	0.23660715	Yes
row_11	Plek	95	2.23699688911438	0.25616926	Yes
row_12	Cd68	97	2.214573383331299	0.27553275	Yes
row_13	Fcgr3	102	2.1424038410186768	0.29350898	Yes
row_14	Mpeg1	114	2.0454514026641846	0.30888095	Yes
row_15	Mafb	116	2.016909122467041	0.3264939	Yes
row_16	Wfdc17	117	1.9980007410049438	0.34418875	Yes
row_17	C1qa	119	1.9897103309631348	0.36156082	Yes
row_18	Il1b	129	1.9124716520309448	0.3762538	Yes
row_19	Ctsz	138	1.8844006061553955	0.39094758	Yes
row_20	C1qb	139	1.8824036121368408	0.4076187	Yes
row_21	Lgmn	141	1.8773084878921509	0.4239953	Yes
row_22	Fth1	147	1.835157871246338	0.43900108	Yes
row_23	Ctsd	150	1.8297816514968872	0.4547074	Yes
row_24	Sirpa	154	1.7943334579467773	0.4698504	Yes
row_25	Spi1	158	1.7651870250701904	0.48473528	Yes
row_26	Ccl6	166	1.733373999595642	0.49834087	Yes
row_27	Cfp	171	1.7172924280166626	0.5125522	Yes
row_28	Hexb	175	1.703018307685852	0.52688646	Yes
row_29	Ctsb	177	1.6952064037322998	0.54165035	Yes
row_30	Cdkn1a	192	1.6247175931930542	0.55254805	Yes
row_31	Sdc3	196	1.6099088191986084	0.5660577	Yes
row_32	Plin2	217	1.5336054563522339	0.5746522	Yes
row_33	Lcp1	231	1.489916205406189	0.58460546	Yes
row_34	C1qc	234	1.4799995422363281	0.597214	Yes
row_35	Psap	240	1.466392993927002	0.6089539	Yes
row_36	Creg1	280	1.373372197151184	0.6113912	Yes
row_37	Grn	285	1.3516936302185059	0.62236464	Yes
row_38	Lipa	296	1.3177281618118286	0.6315411	Yes
row_39	Cd53	337	1.1714667081832886	0.63194084	Yes
row_40	Cxcl16	342	1.1606764793395996	0.64122266	Yes
row_41	Cd52	350	1.1404235363006592	0.6495769	Yes
row_42	Bcl2a1b	359	1.125923991203308	0.6575534	Yes
row_43	Atf3	373	1.1074085235595703	0.664119	Yes
row_44	Lgals3	377	1.095630168914795	0.6730741	Yes
row_45	Coro1a	390	1.0787527561187744	0.67963535	Yes
row_46	Alox5ap	399	1.0508044958114624	0.6869466	Yes
row_47	Csf1r	414	1.0249463319778442	0.6925325	Yes
row_48	Ctsa	425	1.0127869844436646	0.6990082	Yes
row_49	Il1rn	454	0.9718738794326782	0.70063287	Yes
row_50	Ehd4	474	0.9433326125144958	0.70424914	Yes
row_51	Ier5	493	0.9081326723098755	0.7078031	Yes
row_52	Cyba	519	0.8746973276138306	0.70931524	Yes
row_53	Stab1	523	0.8729432821273804	0.7162981	Yes
row_54	Rgs1	526	0.8729432821273804	0.7235304	Yes
row_55	Npc2	536	0.8605595231056213	0.7289074	Yes
row_56	Trf	601	0.7710636258125305	0.71977603	No
row_57	Actb	633	0.7262306213378906	0.7184771	No
row_58	Cotl1	656	0.7088238596916199	0.7192683	No
row_59	Pltp	661	0.7017825245857239	0.724486	No
row_60	H2-D1	719	0.653630256652832	0.7160603	No
row_61	Ms4a7	771	0.6099088788032532	0.7087436	No
row_62	Kctd12	783	0.600719690322876	0.7113206	No
row_63	Sat1	817	0.5843486189842224	0.7082663	No
row_64	Cd74	849	0.5671141743659973	0.7055582	No
row_65	H2-K1	855	0.5646127462387085	0.70931166	No
row_66	B2m	860	0.563342809677124	0.71330327	No
row_67	Cfl1	895	0.5377336740493774	0.7095868	No
row_68	H2-Ab1	915	0.524865448474884	0.70949703	No
row_69	Mcl1	950	0.5047266483306885	0.7054882	No
row_70	Dab2	952	0.5037094354629517	0.7096998	No
row_71	Ucp2	979	-0.5022268295288086	0.7076639	No
row_72	Ly6e	1857	-0.6627001166343689	0.49482974	No
row_73	Selenop	2054	-0.7074409127235413	0.45221722	No
row_74	Snx2	2507	-0.8199345469474792	0.3467606	No
row_75	Tmem176b	2558	-0.8343932628631592	0.3416814	No
row_76	Rgs2	2919	-0.9464845061302185	0.26028818	No
row_77	Lgals3bp	3172	-1.0488390922546387	0.20673409	No
row_78	Tlr2	3387	-1.1556259393692017	0.16360207	No
row_79	Tmem176a	3571	-1.2658843994140625	0.12917718	No
