# Supplementary material for: TMPRSS11B promotes an acidified microenvironment and immune suppression in squamous lung cancer
Source: EMBO Rep. 2025 Nov 10;26(24):6346–79. doi: 10.1038/s44319-025-00631-1 (PMC12714794; doi:10.1038/s44319-025-00631-1)
Supplement: Supplementary file 18 — Figure EV6 Source Data [file 44319_2025_631_MOESM18_ESM.zip › Figure EV6/EV6C-D/GSEA_Broad Institute_M8_T11b high vs low LUSC/ZHANG_UTERUS_C9_DENDRITIC_CELL.tsv]

NAME	SYMBOL	RANK IN GENE LIST	RANK METRIC SCORE	RUNNING ES	CORE ENRICHMENT
row_0	Ctss	63	2.581700325012207	0.031169493	Yes
row_1	Fcer1g	76	2.415092706680298	0.07192481	Yes
row_2	Tyrobp	83	2.3662397861480713	0.11327832	Yes
row_3	Plek	95	2.23699688911438	0.15105666	Yes
row_4	Mpeg1	114	2.0454514026641846	0.18363778	Yes
row_5	Wfdc17	117	1.9980007410049438	0.21931344	Yes
row_6	Il1b	129	1.9124716520309448	0.2512169	Yes
row_7	Ctsz	138	1.8844006061553955	0.28335348	Yes
row_8	Lgmn	141	1.8773084878921509	0.31684422	Yes
row_9	Fth1	147	1.835157871246338	0.34883067	Yes
row_10	Fxyd5	157	1.7674500942230225	0.37860298	Yes
row_11	Spi1	158	1.7651870250701904	0.4105582	Yes
row_12	Ccl6	166	1.733373999595642	0.44020784	Yes
row_13	Il1r2	188	1.6303730010986328	0.46453348	Yes
row_14	Cdkn1a	192	1.6247175931930542	0.49320447	Yes
row_15	Arhgdib	214	1.549246072769165	0.5160615	Yes
row_16	Lcp1	231	1.489916205406189	0.5390799	Yes
row_17	Psap	240	1.466392993927002	0.5636493	Yes
row_18	Pim1	262	1.4251530170440674	0.58425987	Yes
row_19	Srgn	270	1.391952633857727	0.6077287	Yes
row_20	Cd53	337	1.1714667081832886	0.61262745	Yes
row_21	Cxcl16	342	1.1606764793395996	0.6326508	Yes
row_22	Cd52	350	1.1404235363006592	0.65156627	Yes
row_23	Bcl2a1b	359	1.125923991203308	0.6699721	Yes
row_24	Lgals3	377	1.095630168914795	0.68560565	Yes
row_25	Coro1a	390	1.0787527561187744	0.7021692	Yes
row_26	Alox5ap	399	1.0508044958114624	0.71921515	Yes
row_27	Cyba	519	0.8746973276138306	0.7056453	Yes
row_28	Rgs1	526	0.8729432821273804	0.71996564	Yes
row_29	Actb	633	0.7262306213378906	0.7069204	Yes
row_30	Crip1	638	0.7209401726722717	0.7189832	Yes
row_31	Cotl1	656	0.7088238596916199	0.7276144	Yes
row_32	H2-D1	719	0.653630256652832	0.7241271	Yes
row_33	Gm2a	815	0.5852468013763428	0.7112477	Yes
row_34	Cd74	849	0.5671141743659973	0.71335995	Yes
row_35	Rilpl2	852	0.5655147433280945	0.7231033	Yes
row_36	H2-K1	855	0.5646127462387085	0.7328303	Yes
row_37	B2m	860	0.563342809677124	0.7420401	Yes
row_38	Cfl1	895	0.5377336740493774	0.74337345	Yes
row_39	H2-Ab1	915	0.524865448474884	0.74818027	Yes
row_40	Mcl1	950	0.5047266483306885	0.74891603	Yes
row_41	Ucp2	979	-0.5022268295288086	0.75108916	Yes
row_42	Rgs2	2919	-0.9464845061302185	0.28910306	No
