# Supplementary material for: TMPRSS11B promotes an acidified microenvironment and immune suppression in squamous lung cancer
Source: EMBO Rep. 2025 Nov 10;26(24):6346–79. doi: 10.1038/s44319-025-00631-1 (PMC12714794; doi:10.1038/s44319-025-00631-1)
Supplement: Supplementary file 18 — Figure EV6 Source Data [file 44319_2025_631_MOESM18_ESM.zip › Figure EV6/EV6C-D/GSEA_Broad Institute_M8_T11b high vs low LUSC/edb/gene_sets.gmt]

DESCARTES_ORGANOGENESIS_EPENDYMAL_CELL	https://www.gsea-msigdb.org/gsea/msigdb/mouse/geneset/DESCARTES_ORGANOGENESIS_EPENDYMAL_CELL	1700088E04Rik	Bbs9	Capsl	Ccdc149	Ccdc157	Ccdc162	Ccdc30	Cfap126	Cfap206	Cfap43	Cfap54	Cfap65	Cfap69	Clmn	Dkk3	Dnaaf3	Drc3	Dusp14	Dynlrb2	Esyt3	Ezr	Fam161a	Foxj1	Mlf1	Nme5	Pidd1	Pih1d2	Ppil6	Pthlh	Rph3al	Rsph1	Saxo2	Scrn2	Shroom3	Slc2a12	Slc5a3	Spata18	Tmem267	Ttc21a	Ttll3	Vwa3b	Wdr19	Zkscan7
DESCARTES_ORGANOGENESIS_SENSORY_NEURONS	https://www.gsea-msigdb.org/gsea/msigdb/mouse/geneset/DESCARTES_ORGANOGENESIS_SENSORY_NEURONS	Ankrd24	B4galnt3	Ccdc92	Cerkl	Csnk1g1	Kif13b	Kif19a	Mapk8ip1	Mreg	Pde4dip	Prkce	Rapgef6	Rnf150	Synpo	Tacc2	Tbc1d9	Tesc
ZHANG_UTERUS_C13_EPITHELIAL1_CELL	https://www.gsea-msigdb.org/gsea/msigdb/mouse/geneset/ZHANG_UTERUS_C13_EPITHELIAL1_CELL	1810037I17Rik	2510002D24Rik	Aamdc	Acadl	Adi1	Aldh1a1	Arpc5l	Bola1	Cbr2	Cbx6	Cd24a	Cfi	Ciao2a	Cib1	Cited4	Cldn10	Cldn3	Clu	Coa3	Cox7c	Cxcl17	Cystm1	Dcxr	Dgat2	Dhrs4	Dynll2	Echdc2	Fermt1	Fxyd3	Gstm1	Gstm2	Gstm7	Gsto1	Gtf2a2	Gtf3c6	Hat1	Hjurp	Iah1	Ivns1abp	Kctd14	Knop1	Krt19	Krt8	Krtcap2	Lamp2	Lcn2	Ltf	Mid1ip1	Mif	Mphosph8	Muc1	Nap1l1	Ndufab1	Ndufc2	Ndufv2	Nop10	Nudt14	Paics	Pdlim4	Pigr	Plat	Pmf1	Polr2i	Prdx6	Rbbp7	Rpa3	S100g	Serpinb11	Sf3b4	Sftpd	Slc1a5	Slc39a4	Smim22	Sox9	Spint2	Sprr2f	Srsf3	Stx18	Sult1d1	Tgfbi	Tmem158	Tmem176a	Tmem176b	Tmem238	Txn1	Ucp2	Wfdc2	Yipf1
DESCARTES_ORGANOGENESIS_HEPATOCYTES	https://www.gsea-msigdb.org/gsea/msigdb/mouse/geneset/DESCARTES_ORGANOGENESIS_HEPATOCYTES	0610040J01Rik	2310039H08Rik	2810459M11Rik	Abcc10	Abcd3	Acaa2	Acad11	Acnat1	Acsl1	Adk	Agmo	Akr1c13	Akr1c19	Aldh3a2	Aldh6a1	Apoc1	Aqp11	Asl	Aspa	Ass1	Atp8b1	Baiap2l1	Baiap2l2	Bche	Bphl	Cbx7	Ccdc125	Cd302	Cfi	Chdh	Chka	Chmp4c	Cpm	Cryz	Ctps2	Cutc	Cyp3a13	Ddt	Dgat2	Dhrs9	Dop1b	Echdc2	F7	Faah	Fabp5	Fah	Fggy	Fkbp11	Fpgs	Galm	Gldc	Gpd1	Grk3	Gsta3	Gstm1	Gstt2	Gstz1	Hadh	Hdlbp	Hgfac	Hjurp	Hmgcs2	Hnf4a	Hpn	Ikbke	Inpp5f	Insr	Itih2	Itih4	Kifc3	Krt20	Lactb2	Lmbrd2	Ly75	Mcrip2	Mettl26	Mgst2	Mmp19	Mocos	Mst1	Nadsyn1	Ndrg1	Ngef	Nipsnap1	Nostrin	Ocln	Pctp	Pcyt2	Pdia5	Pgm3	Phyh	Pik3c2g	Plekhg3	Plekhg6	Psat1	Pygl	R3hdm2	Rassf6	Rhpn2	Sfxn2	Siah2	Sirt3	Slc19a2	Slc22a18	Slc25a10	Slc25a15	Slc25a48	Slc35d2	Slc36a2	Slc39a4	Slc44a3	Slc7a2	Snd1	Stard10	Steap2	Stra6l	Sytl5	Tcea3	Tfcp2l1	Tmem143	Tmem176a	Tmem205	Tmem37	Tmem51	Trf	Tst	Ttc38	Ugt2b34	Zfp395
ZHANG_UTERUS_C2_REGENERATIVE_UP	https://www.gsea-msigdb.org/gsea/msigdb/mouse/geneset/ZHANG_UTERUS_C2_REGENERATIVE_UP	Aldh1a1	Cldn10	Clu	Echdc2	Gstm1	Gstm2	Gstm7	Iah1	Igfbp7	Ivns1abp	Kctd14	Krtcap2	Lamp2	Ltf	Mif	Pigr	Prdx6	Rbp1	S100g	Serpinb11	Stx18	Sult1d1	Tgfbi	Tmem176a	Tmem176b
TABULA_MURIS_SENIS_HEART_VENTRICULAR_MYOCYTE_AGEING	https://www.gsea-msigdb.org/gsea/msigdb/mouse/geneset/TABULA_MURIS_SENIS_HEART_VENTRICULAR_MYOCYTE_AGEING	Aldh2	Amfr	Bckdha	Btbd1	Ces1d	Clu	Dkk3	Dnaja4	Ehd4	Emc10	Gaa	H2-D1	H2-K1	Kdelr1	Lamb2	Maged1	Map7d1	Med25	Mtus2	Nectin2	Oat	Pam	Pkm	Prpf19	Psap	Psmd1	Ptov1	Ric8a	Sec23ip	Smtn	Spr	Tmed9	Tppp3	Trf
DESCARTES_ORGANOGENESIS_MYOCYTES	https://www.gsea-msigdb.org/gsea/msigdb/mouse/geneset/DESCARTES_ORGANOGENESIS_MYOCYTES	Adh1	Cd82	Cdkn1a	Cdkn1c	Cep41	Clcn5	Frmpd1	Gramd1b	Igdcc4	Macrod1	Ncoa1	Prss36	Ptgis	Rnf217	Sytl2	Tmem38a	Vgll3
TABULA_MURIS_SENIS_LIVER_HEPATOCYTE_AGEING	https://www.gsea-msigdb.org/gsea/msigdb/mouse/geneset/TABULA_MURIS_SENIS_LIVER_HEPATOCYTE_AGEING	Actb	Adh5	Aldh2	Asl	Ass1	Cd36	Cfl1	Clec2d	Clu	Col18a1	Coq8a	Ctsb	Dcxr	Etfb	Fah	Fpgs	Got1	Gpt	Grn	Gstt3	H2-D1	H2-K1	Hgfac	Ifi27	Krt8	Ly6e	Macrod1	Mpst	Oat	Pigr	Pltp	Psap	Qsox1	Rnf125	Sardh	Scd1	Slc25a10	Spr	Srebf1	Sult1a1	Tmem176a	Tmem176b	Zfp395
TABULA_MURIS_SENIS_PANCREAS_PANCREATIC_POLYPEPTIDE_CELL_AGEING	https://www.gsea-msigdb.org/gsea/msigdb/mouse/geneset/TABULA_MURIS_SENIS_PANCREAS_PANCREATIC_POLYPEPTIDE_CELL_AGEING	Agtrap	Alkbh6	Bace2	Bsg	Casz1	Cfap298	Cfl1	Chd1	Clps	Cotl1	Ctnnbl1	Dnajb1	Dusp1	Emc10	Erlec1	Fos	Gal3st1	Ifitm2	Ilkap	Kdelr1	Klc3	Lrig1	Lsr	Mmadhc	Mospd3	Pofut1	Ppa1	Ppa2	Prelid1	Rab3a	Sdr39u1	Selenos	Shisa5	Tmem219	Trappc5	Tsc22d1	Zbtb7c
DESCARTES_ORGANOGENESIS_EPITHELIAL_CELLS	https://www.gsea-msigdb.org/gsea/msigdb/mouse/geneset/DESCARTES_ORGANOGENESIS_EPITHELIAL_CELLS	Adrb1	Arhgap8	Arhgef19	Arhgef38	Atp2c2	Barx2	Cdh1	Cdh3	Cftr	Cldn4	Col17a1	Crybg1	Cxcl14	Cyp2s1	Elf5	Esrp1	Esrp2	Exph5	Fat2	Fermt1	Frem2	Fzd6	Gabrp	Galnt18	Galnt3	Gjb2	Gjb6	Gpr87	Grhl2	Grhl3	Ildr1	Itga3	Kcnk1	Kdf1	Klf5	Krt14	Krt15	Krt5	Lama5	Lnx1	Lsr	Lypd6b	Mal2	Mfge8	Mid1	Myo5c	Nectin4	Ntf5	Ovol2	Paqr5	Patj	Pkp1	Pkp3	Plcd3	Pof1b	Ppl	Pwwp2b	Rbbp8	Scnn1b	Sfn	Sh3rf2	Spint2	Tacstd2	Tmco6	Tmem220	Tmem30b	Tmprss2	Ttll10	Unc5cl	Wfdc2	Wnt4
TABULA_MURIS_SENIS_PANCREAS_PANCREATIC_DUCTAL_CELL_AGEING	https://www.gsea-msigdb.org/gsea/msigdb/mouse/geneset/TABULA_MURIS_SENIS_PANCREAS_PANCREATIC_DUCTAL_CELL_AGEING	2610528J11Rik	Adh1	Aldh2	Arhgap44	Arl3	B2m	Bcl7c	Bri3	Bsg	Capsl	Cbx7	Cd63	Cdc42ep5	Cfap298	Cfl1	Chd6	Cic	Cldn3	Commd10	Cryab	Csf2ra	Cyba	Ddah2	Dynll2	Echdc2	Elof1	Fos	Fth1	Fuz	Gadd45b	Gadd45gip1	Gsta3	Gstm1	Gstm2	H2-D1	H2-K1	Ifi27	Ifitm2	Ift27	Igfbp7	Igsf5	Inpp4a	Jag1	Kdelr1	Kdsr	Kpna4	Lcn2	Lgals3bp	Lmo4	Lrrc75a	Ly6a	Macrod1	Marf1	Nectin2	Nr2c2ap	Nr2f2	Nupr1	Oaz2	Paip1	Ppa1	Ppp1r35	Qsox1	Rbp1	Reep5	S100a16	Sat1	Selenos	Sf3b4	Sfn	Smco4	Smim19	Sod1	Spag7	Spr	Spry2	Ssbp3	Tcf7l2	Thap3	Tmed9	Tmem176a	Tmem176b	Tmem37	Tmem59	Tsc22d1	Vps72	Zfp704	Zfp787
DESCARTES_ORGANOGENESIS_STROMAL_CELLS	https://www.gsea-msigdb.org/gsea/msigdb/mouse/geneset/DESCARTES_ORGANOGENESIS_STROMAL_CELLS	4833439L19Rik	Arpc5l	Asf1a	Avil	Bri3	Cand1	Cep95	Cnot6	Coa7	D16Ertd472e	Ddx52	Ercc8	Exog	Fam83e	Fbxo4	Gabpa	Gabpb1	Golph3	Ints12	Kpna6	Lrrc41	Mfsd9	Mycbp	Nacc1	Nmral1	Oaz2	Orc4	Pcnp	Ppa1	Prpf38a	Psen1	Rab5a	Rbbp6	Rdh14	Rtca	Smad4	Snx33	Srsf3	Taf7	Terf2ip	Tmem11	Togaram1	Trp53bp2	Ythdc1	Zfp212	Zfp664	Zswim4
TABULA_MURIS_SENIS_BRAIN_NON_MYELOID_NEURON_AGEING	https://www.gsea-msigdb.org/gsea/msigdb/mouse/geneset/TABULA_MURIS_SENIS_BRAIN_NON_MYELOID_NEURON_AGEING	1700025G04Rik	1700109H08Rik	2310022B05Rik	5031439G07Rik	AU040320	Abcc5	Acaa2	Acp6	Acvrl1	Adgrb1	Adh1	Ado	Agpat5	Akr1e1	Aldh5a1	Ankrd13d	Ankrd54	Anxa2	Apoe	Arhgap27	Arl3	Armc9	Arrb2	Asb6	Auts2	B2m	B4galt5	B9d2	Bahcc1	Bri3	C1qtnf1	C1qtnf4	C2cd3	Camk2n1	Capg	Cat	Cbl	Ccdc9	Cd177	Cd74	Cebpd	Cep164	Cep95	Chd3	Chka	Cldn5	Clec16a	Clk2	Col1a1	Col1a2	Col3a1	Commd9	Cracr2b	Crtc3	Csrp1	Ctc1	Cul9	Cystm1	Dbp	Ddah2	Dgkz	Dnajc1	Dusp23	Dynll2	Ehmt2	Eif2b4	Elac1	Elp2	Endog	Epb41l4b	Epg5	Fabp5	Fam161a	Fam98c	Fcgrt	Fh1	Flna	Foxj3	Fth1	G2e3	Gadd45gip1	Gatm	Glt8d1	Gnb2	Gpatch1	Gpatch8	Gpr137	Gpt	Gramd4	Grcc10	Gstm1	Gtf3c5	Gtpbp2	H2-D1	H2-K1	Hadh	Haghl	Hdac5	Hmgcs2	Hook2	Hsd17b11	Ift43	Iqcc	Kansl1l	Kctd17	Kif21b	Kiz	Klf4	Kpna4	Krt15	Krt8	L3mbtl2	Lcmt2	Lmo4	Madd	Mamdc2	Map1s	Mapk8ip1	Maz	Mblac1	Mecr	Med19	Mettl1	Mfn1	Mon2	Mpv17l2	Mtln	Mtmr10	N4bp2	Ncmap	Nectin1	Nfat5	Nfkbil1	Nln	Nr2c1	Nr2c2ap	Nt5c	Pabpn1	Pcgf2	Pcyt2	Per1	Pick1	Pik3r4	Pla2g4e	Plekho1	Plpp3	Pltp	Pnpla6	Polr2i	Polr3e	Ppa2	Ppcs	Ppp1r12c	Ppp1r1b	Ppp1r35	Prkce	Prmt3	Prrc1	Prrg2	Ptgis	Ptrhd1	Pus10	Pycr1	Qsox1	Rbm7	Rdh13	Ring1	Rmdn1	Rnf138	Rnf149	Rsu1	S100a16	Sap130	Sco2	Sec14l1	Selenop	Senp6	Sfxn3	Sidt1	Sirpa	Slc25a35	Slc25a42	Slc35d1	Slc36a1	Slc9a6	Smpdl3b	Snf8	Sorbs3	Sparc	Spint2	Spns2	Spr	Srcin1	Stard10	Sult2b1	Syt7	Taco1	Taf7	Tchh	Terf1	Tgfb1i1	Them6	Thoc6	Tigd5	Tmc7	Tmem208	Tmem259	Tmem39b	Tmem41a	Tmem67	Tppp3	Trak1	Trappc6a	Trf	Trim68	Trrap	Tsc1	Txndc11	Ube2o	Ulk2	Usp20	Usp31	Vgll4	Vim	Vps13d	Vps26c	Wdr59	Wipi1	Wwtr1	Yeats2	Zc3h6	Zfp324	Zfp362	Zfp692	Zfp771	Zfp787	Zfp821	Zfp827	Zranb1
TABULA_MURIS_SENIS_LARGE_INTESTINE_SECRETORY_CELL_AGEING	https://www.gsea-msigdb.org/gsea/msigdb/mouse/geneset/TABULA_MURIS_SENIS_LARGE_INTESTINE_SECRETORY_CELL_AGEING	2410002F23Rik	2610528J11Rik	Abcb8	Acat2	Actr2	Aga	Akr1e1	Aldh9a1	Apobec3	Arfgef3	Arfip2	Arpc4	Atad3a	Atg4b	Bag3	Baiap2l2	Bbc3	Bcl2l1	Bri3	Brix1	Bsg	Btbd2	Btbd6	Bub3	Bzw2	Calm3	Ccnd1	Ccnd3	Cd82	Cdk5rap3	Cfl1	Cln6	Cnot9	Cnp	Coasy	Commd10	Cotl1	Cracr2b	Csf2ra	Csrnp1	Ctnnbip1	Ctsb	D630039A03Rik	Dcps	Ddhd2	Dhrs4	Dnajb1	Dpysl2	Dus1l	Dusp1	Dusp3	Dusp5	Dynll2	Ece1	Ecsit	Efcab14	Egln2	Ehbp1l1	Ehd1	Ehd4	Eif2a	Eif2b4	Eif3f	Elavl1	Elof1	Emc10	Eml2	Endog	Ep400	Eri3	Fam110a	Fam241b	Farsb	Fbxw2	Foxa2	Foxp1	Fundc1	Fut2	Gadd45b	Gadd45gip1	Gpd1	Gpr180	Hid1	Hipk1	Hspa2	Ica1	Ifitm2	Inafm2	Inava	Inpp4a	Itpk1	Kdelr1	Klf16	Klf5	Kmt5c	Krt19	Lias	Lmf2	Lzts2	Macrod1	Maz	Mcat	Med25	Mid1ip1	Mospd3	Mpst	Mrtfb	Msi2	Mxd1	Nectin2	Nfia	Nr1h2	Nt5c3b	Nudt22	Nup62	Oaz2	Paip1	Pak1	Pcnp	Pgk1	Pheta1	Pick1	Pkm	Pkp2	Pnkp	Polr3d	Polr3e	Ppcs	Ppif	Ppil1	Ppm1g	Ppp1r1b	Ppp1r35	Ppp4c	Prkab1	Prnp	Prpf19	Prrg2	Psap	Psmc4	Psmd2	Ptov1	Qsox1	Rbm38	Rdh13	Rfc2	Rgmb	Rnf149	Rnf44	Ruvbl2	S100a14	Sap18	Scn1b	Sf3b4	Sfn	Sh2b1	Sh3gl1	Shisa5	Sil1	Slc1a5	Slc25a10	Slc30a6	Slc35a2	Slc48a1	Slc9a1	Smco4	Snx17	Sox9	Spr	Ssr1	St6galnac4	Stap2	Syt7	Tagap1	Tbc1d17	Tcea3	Tcf4	Tcf7l2	Tfg	Tinagl1	Tmbim6	Tmed4	Tmed9	Tmem109	Tmem161a	Tmem263	Tmub1	Tnk1	Trabd	Traf3ip2	Trf	Tsc22d1	Ttc38	Ube2v1	Ung	Usp22	Vamp2	Vmac	Vps72	Xpnpep1	Zfp787
TABULA_MURIS_SENIS_PANCREAS_PANCREATIC_BETA_CELL_AGEING	https://www.gsea-msigdb.org/gsea/msigdb/mouse/geneset/TABULA_MURIS_SENIS_PANCREAS_PANCREATIC_BETA_CELL_AGEING	Actb	Arglu1	Bet1l	C1qa	Cebpb	Cela1	Cfl1	Chka	Ckb	Clps	Cmip	Csf2ra	Dusp1	Ece1	Echdc2	Efna5	Egr1	Emilin1	Fos	Gmppa	Gnb2	Gns	Grk3	Guk1	Hadh	Inpp4a	Madd	Matn2	Ncoa1	Nupr1	Prkca	Prnp	Psap	Ptprn2	Rab3a	Rbm39	Selenos	Siah2	Son	Syt7	Tmed9	Tsc22d1	Tshz1	Ttc28	Ttc3	Tuba1a	Wfs1	Wnt4	Zc3h3	Zfp516
DESCARTES_ORGANOGENESIS_SCHWANN_CELL_PRECURSOR	https://www.gsea-msigdb.org/gsea/msigdb/mouse/geneset/DESCARTES_ORGANOGENESIS_SCHWANN_CELL_PRECURSOR	Afap1l2	Atp10b	Btbd3	Cyp2j6	Dagla	Ednrb	Erbb3	Fhdc1	Itprid2	Lmo4	Mal	Matn2	Olfml2a	Otud1	Rasa2	Stard13	Tmem117	Tspan7	Ubl3	Wdfy1
TABULA_MURIS_SENIS_LARGE_INTESTINE_INTESTINAL_CRYPT_STEM_CELL_AGEING	https://www.gsea-msigdb.org/gsea/msigdb/mouse/geneset/TABULA_MURIS_SENIS_LARGE_INTESTINE_INTESTINAL_CRYPT_STEM_CELL_AGEING	2510002D24Rik	2610528J11Rik	Aarsd1	Adh1	Akr7a5	Arpc4	Asl	Bbc3	Bcl7c	Bri3	Bsg	Ccnd1	Cd63	Cdc42ep5	Cdk5rap3	Cdpf1	Cela1	Cfl1	Cldn3	Clu	Col1a2	Cotl1	Cox7a2l	Ctsz	Cyba	Dcps	Dhrs4	Dynll2	Ece1	Eef1d	Eif3f	Eif3k	Elof1	Emc10	Emg1	Endog	Etfb	Fahd1	Fam241b	Fam98c	Fermt1	Fth1	Gadd45b	Gadd45gip1	Guk1	H2-D1	H2-K1	Hes6	Hmgb1	Hsd17b10	Ifitm2	Kcne3	Kdelr1	Krt20	Krtcap3	Lsr	Ly6e	Lypd3	Mal	Marcksl1	Mecr	Mettl26	Mfge8	Mospd3	Noxo1	Nt5c	Nt5c3b	Nudt22	Osgep	Pafah1b3	Pkm	Pmm1	Ppp1r1b	Ppp4c	Prrg2	Psmc4	Psmg3	Ptgr1	Ptov1	Qtrt1	Rfc2	Rgcc	Rgs1	Rnf186	S100a14	S100a16	Sdsl	Sf3b4	Sfn	Sgf29	Smco4	Spint2	Spr	Tbcb	Tmed3	Tmed4	Tmed9	Trappc6a	Trf	Tst	Vps72	Zmat5
DESCARTES_ORGANOGENESIS_PRIMITIVE_ERYTHROID_LINEAGE	https://www.gsea-msigdb.org/gsea/msigdb/mouse/geneset/DESCARTES_ORGANOGENESIS_PRIMITIVE_ERYTHROID_LINEAGE	Abhd4	Ackr3	Acp5	Afg3l2	Akip1	Aldh9a1	Ankrd54	Ano1	Arrdc2	Asb1	Brpf3	Bsg	Btrc	Cat	Ccdc71l	Ccnd3	Cd59a	Cep70	Chac2	Cited2	Cited4	Cks2	Clp1	Cops6	Cox17	Cpeb4	Creg1	Csf2rb	Cyb5a	Ddx27	Dhrs11	Dhrs13	Dusp1	Ehd1	Eif2ak1	Eif3f	Fam117a	Fam241a	Fech	Flt3l	Fth1	Gadd45a	Galnt10	Gcnt1	Gm867	Golph3l	Gtpbp2	Hdac11	Hipk1	Hipk2	Hmbs	Iars2	Ift140	Ino80c	Irs2	Kif2a	Klhdc2	Lcmt2	Lpcat1	Maz	Mindy2	Mpv17l2	Mrm1	Mthfd2	Nanp	Nans	Ndufs3	Nmnat3	Ogfod2	Pdik1l	Pfkfb2	Piezo1	Pik3cb	Pim1	Plek2	Pnpo	Polr1b	Ppm1g	Ppp1r15a	Prdx6	Prmt3	Ptp4a3	Rabac1	Reep6	Rexo2	Rfesd	Rhbdd1	Sgk3	Shmt2	Slc25a39	Slc26a2	Slc6a9	Spns2	Spty2d1	Sri	St3gal5	St3gal6	Stradb	Taf10	Taf5l	Tatdn3	Telo2	Tent5c	Tfrc	Tinagl1	Tmc6	Tmem131	Tmem147	Tmem184a	Tmem238	Tnfrsf21	Tnrc6b	Tspan33	Ttc39a	Ucp2	Uevld	Urod	Vangl1	Zc3hav1	Zfp524	Zfpm1
TABULA_MURIS_SENIS_KIDNEY_EPITHELIAL_CELL_OF_PROXIMAL_TUBULE_AGEING	https://www.gsea-msigdb.org/gsea/msigdb/mouse/geneset/TABULA_MURIS_SENIS_KIDNEY_EPITHELIAL_CELL_OF_PROXIMAL_TUBULE_AGEING	2310039H08Rik	Acaa2	Acsl1	Adk	Akr7a5	Aldh2	Aldh9a1	Apoe	Ascc1	Ass1	Atraid	B2m	Bnip3	Bola3	Bphl	Camk2n1	Ccdc107	Ccnd1	Cd302	Cd74	Cela1	Chchd7	Cox7a2l	Cryz	Cyb5a	Cyp2a4	Cyp4b1	Ddt	Dhrs4	Dnajc12	Echs1	Eci1	Eef1d	Eif3f	Eif3k	Fam162a	Fbp2	Fmc1	Fth1	Gemin7	Ggact	Gm5617	Grcc10	Gsta3	Gstm1	Gstz1	Guk1	Hcfc1r1	Hmgb1	Hsd17b10	Iah1	Ifi27	Igfbp7	Krcc1	Krtcap2	Mgll	Mpst	Nop10	Npl	Npnt	Ppa2	Pts	Rida	S100a10	Sat1	Scd1	Sephs2	Sgk1	Sri	Srsf3	Ssr4	Sult1c2	Tcea3	Tmco1	Tmem147	Tmem205	Tmem37	Tmem59	Tst	Tstd1	Txn1	Txndc17	Vkorc1	Wfdc2
TABULA_MURIS_SENIS_PANCREAS_PANCREATIC_DELTA_CELL_AGEING	https://www.gsea-msigdb.org/gsea/msigdb/mouse/geneset/TABULA_MURIS_SENIS_PANCREAS_PANCREATIC_DELTA_CELL_AGEING	Alkbh6	Arglu1	Bsg	C1qa	Ccdc92	Cd63	Cela1	Cfl1	Ckb	Cldn4	Clps	Cotl1	Ctnnbip1	Ddhd2	Depp1	Dnajb1	Dpysl2	Dusp1	Ece1	Egr1	Elof1	Eri3	Fam241b	Fos	Fxyd6	Gstm1	Hadh	Hook2	Il11ra1	Inpp4a	Krt8	Lgals3bp	Lgmn	Mapre3	Mettl26	Mob2	Mospd3	Nadsyn1	Nnat	Nsmce3	Ogfod3	Pdia5	Pick1	Prrg2	Ptov1	Rbm39	Rtn4	Selenos	Sil1	Smco4	Sod1	Ssr1	Sult2b1	Tmed9	Tmem263	Tmem59	Tsc22d1	Tubb2b	Txnl4a	Wdfy1	Wipi1	Zfyve21
TABULA_MURIS_SENIS_LARGE_INTESTINE_LARGE_INTESTINE_GOBLET_CELL_AGEING	https://www.gsea-msigdb.org/gsea/msigdb/mouse/geneset/TABULA_MURIS_SENIS_LARGE_INTESTINE_LARGE_INTESTINE_GOBLET_CELL_AGEING	2310039H08Rik	2510002D24Rik	2610528J11Rik	3110040N11Rik	Aarsd1	Abhd11	Acp5	Aga	Agr2	Akr7a5	Aldh2	Arfip2	Arpc4	Atp2c2	Atp6v0b	Atp6v1g1	Atraid	B2m	BC031181	Bag1	Bcat2	Bcl7c	Bet1l	Bola1	Bri3	Bsg	Calm3	Ccdc107	Ccnd1	Cd63	Cd82	Cdc42ep5	Cdpf1	Cela1	Cfl1	Cgref1	Ciao2a	Cib1	Cisd3	Cldn3	Clps	Cmtm8	Cnpy2	Coa3	Commd9	Cotl1	Cox7a2l	Cracr2b	Creb3l1	Crip1	Ctnnbip1	Ctsb	Ctsz	Cyb5a	Cyba	Dcxr	Ddt	Degs2	Dhrs4	Dhrs7	Dnajc3	Dnlz	Dusp1	Dynll2	Ech1	Echs1	Eef1d	Ehd4	Eif3f	Eif3k	Elof1	Emc10	Emg1	Endog	Etfb	Faap20	Fam98c	Fbp2	Fermt1	Fkbp11	Fth1	Fxyd3	Gadd45b	Gadd45gip1	Gmds	Gnb2	Gng11	Grcc10	Gstm1	Gstm2	Gsto1	Gstt2	Gtf2a2	Guk1	H13	H2-D1	H2-K1	Hes6	Hilpda	Hsd17b10	Idh2	Ifi27	Ifitm2	Isg20	Jagn1	Kcne3	Kdelr1	Klf5	Krt19	Krtcap2	Krtcap3	Lrrc26	Ly6e	Mcrip2	Mea1	Mecr	Mettl26	Mgst2	Mif	Mob2	Mospd3	Mpv17l2	Nans	Naxe	Ndufs2	Ndufs3	Ndufv2	Nectin2	Nfkbia	Nop10	Noxo1	Npc2	Npdc1	Nudt14	Nudt22	Nupr1	Ociad2	Pafah1b3	Pdrg1	Pkm	Plaat3	Ppa1	Ppdpf	Ppif	Ppp1r1b	Ppp4c	Prelid1	Prrg2	Prss32	Psap	Psmc4	Ptgr1	Ptov1	Pts	Qsox1	Rabac1	Reep5	S100a14	S100a16	Sec11c	Selenos	Sfn	Shisa5	Sil1	Sin3b	Slc50a1	Smco4	Smim14	Smim22	Smim6	Snw1	Spag7	Spint2	Spr	Sri	Ssr4	Stap2	Syt7	Tbcb	Tcea3	Tcf7l2	Tm2d3	Tmbim6	Tmed3	Tmed4	Tmed9	Tmem109	Tmem11	Tmem141	Tmem147	Tmem176a	Tmem176b	Tmem205	Tmem208	Tmem219	Tmem238	Tmem59	Trappc6a	Tsc22d1	Tspan1	Tst	Tstd1	Txn1	Txndc17	Txnl4a	Ube2v1	Ucp2	Uqcc3	Urah	Vkorc1	Vps28	Vps72	Wbp1	Yipf1	Yipf3	Ypel3	Zmat5
TABULA_MURIS_SENIS_LARGE_INTESTINE_ENTEROCYTE_OF_EPITHELIUM_OF_LARGE_INTESTINE_AGEING	https://www.gsea-msigdb.org/gsea/msigdb/mouse/geneset/TABULA_MURIS_SENIS_LARGE_INTESTINE_ENTEROCYTE_OF_EPITHELIUM_OF_LARGE_INTESTINE_AGEING	2310039H08Rik	2510002D24Rik	2610528J11Rik	AA467197	Aamdc	Abhd11	Abhd14b	Abhd6	Acaa2	Acp5	Adh1	Adh5	Agpat5	Agr2	Akr1c13	Akr1c19	Akr1e1	Akr7a5	Aprt	Aqp11	Arpc4	Arpc5l	Asl	Atp6v0b	Atp6v0e	Atp6v1g1	Atraid	B2m	BC031181	Bag1	Bola1	Bola3	Bri3	Bsg	Calm3	Canx	Capg	Ccdc107	Ccdc12	Ccdc141	Cd63	Cdc42ep5	Cebpzos	Cela1	Ces1d	Ces1f	Cfl1	Cgref1	Chchd7	Churc1	Ciao2a	Cib1	Cisd3	Cks2	Cldn3	Clybl	Cnpy2	Coa3	Cops6	Cox16	Cox7a2l	Creg1	Ctsb	Ctsz	Cyb5a	Cyba	Cystm1	Dcxr	Ddost	Ddt	Decr1	Degs2	Dhrs4	Dmbt1	Dnajc4	Dnlz	Dpm1	Dynll2	Ece1	Ech1	Echs1	Eci1	Eef1d	Eif3f	Eif3k	Eif4e2	Elof1	Emc10	Emg1	Esd	Espn	Etfb	Fa2h	Fahd1	Fam162a	Fam98c	Fbp2	Fcgrt	Fermt1	Fh1	Fmc1	Fth1	Gadd45b	Gadd45gip1	Gemin7	Gm3336	Gmds	Gnb2	Gpd1	Gpt	Grcc10	Gsdmc2	Gstm1	Gsto1	Gstt2	Gstt3	Gtf2a2	Gtf3c6	Guk1	H13	H2-D1	Hadh	Hcfc1r1	Hdac1	Hmgb1	Hmgcs2	Hsd17b10	Iah1	Idh3b	Idh3g	Ifi27	Il18	Kdelr1	Khk	Klf5	Krt19	Krtcap2	Krtcap3	Kxd1	Lgals3	Lgr4	Lmo4	Macrod1	Mcee	Mcrip2	Mdp1	Mea1	Mettl26	Mgst2	Mif	Mif4gd	Mlec	Mpnd	Mpst	Mpv17l2	Mtln	Myl12a	Nans	Nat9	Naxe	Ndufab1	Ndufc2	Ndufs2	Ndufs3	Ndufv2	Nfkbia	Nol7	Nop10	Noxo1	Npc2	Nsa2	Nt5c	Nudt14	Nudt19	Nudt22	Ociad2	Ostf1	Pafah1b3	Paip2	Paqr5	Pgam1	Pgk1	Pigp	Pigr	Plpp2	Pmm1	Pnkd	Polr2c	Polr2i	Ppa1	Ppa2	Ppcs	Ppdpf	Ppp4c	Prap1	Prelid1	Prelid2	Prnp	Prrg2	Psap	Psma1	Psma5	Psmc4	Pts	Rab24	Rabac1	Reep5	Rfc2	Rnf186	Rtn4	S100a16	Sat1	Saysd1	Sec11c	Selenos	Sfn	Shisa5	Sin3b	Slc22a18	Slc25a39	Slx1b	Smim14	Smim22	Smim24	Sod1	Spag7	Spink4	Spint2	Spr	Sri	Srsf3	Ssr1	Ssr4	Stap2	Sugt1	Sult1a1	Tax1bp3	Tbcb	Tcea3	Thap4	Tmco1	Tmed3	Tmed4	Tmed9	Tmem11	Tmem147	Tmem205	Tmem208	Tmem219	Tmem238	Tmem259	Tmem33	Tmem59	Tmem98	Tradd	Trappc5	Trappc6a	Tsc22d1	Tspan1	Tst	Tstd1	Txn1	Txndc17	Txnl4a	Ube2v1	Ucp2	Uqcc3	Uqcrc2	Vdac3	Vps28	Wbp1	Yipf1	Yipf3	Ypel3	Zmat2	Zmat5
TABULA_MURIS_SENIS_BRAIN_NON_MYELOID_OLIGODENDROCYTE_AGEING	https://www.gsea-msigdb.org/gsea/msigdb/mouse/geneset/TABULA_MURIS_SENIS_BRAIN_NON_MYELOID_OLIGODENDROCYTE_AGEING	2310033P09Rik	Aarsd1	Abcg1	Acyp2	Adh5	Aga	Akap9	Akr7a5	Aldh2	Anxa2	Aopep	Ap4s1	Apoe	Aprt	Arl3	Arpc4	Arpc5l	Atp6v0b	Atp6v0e	Atp6v1g1	Atraid	B2m	BC031181	Bckdha	Bcl7c	Bmyc	Bri3	Bsg	Calm3	Camk2n1	Ccdc12	Cd63	Cdkn2d	Cfap20	Cfap298	Cfl1	Ciao2a	Cnpy2	Coa3	Commd10	Commd5	Commd9	Cops6	Coq7	Creg1	Cryab	Cryzl1	Ctnnbip1	Ctsb	Ctsl	Ctsz	Cyb5a	Cystm1	Dcps	Ddah2	Ddhd2	Ddost	Ddt	Dhrs4	Dhrs7	Dnajb1	Dnajb2	Dnajc3	Dnajc4	Dnlz	Dpm1	Dpysl2	Dtd1	Dusp23	Dusp3	Dynll2	Ebpl	Ech1	Eci1	Eef1d	Eef1e1	Eif3f	Eif3k	Elof1	Emc10	Emg1	Eri3	Esd	Etfb	Faf2	Fah	Fam162a	Fbxo7	Fcf1	Fos	Fth1	Gadd45gip1	Gemin7	Gm2a	Gng11	Gpt	Grcc10	Gstm1	Gstm7	Gtf2a2	Gtf2b	Guk1	H2-D1	H2-K1	Haghl	Hcfc1r1	Hexb	Hmgb1	Hs3st1	Hsd17b10	Idh2	Idh3g	Ifi27	Ift27	Ift43	Il11ra1	Il18	Ino80b	Ip6k2	Jagn1	Jkamp	Kdelr1	Kxd1	Lcmt1	Litaf	Lmo4	Lrp4	Macrod1	Mad2l2	Mageh1	Map2k7	Mapre3	Marf1	Mblac2	Mea1	Med19	Mettl26	Mfge8	Micu3	Mid1ip1	Mif	Mif4gd	Mospd3	Mpst	Mpv17l2	Myl12a	Nat9	Naxe	Ncoa3	Ndufab1	Ndufc2	Ndufs2	Ndufs3	Ndufv2	Nfix	Nfkbia	Ngdn	Nmral1	Nol7	Nosip	Npc2	Npdc1	Nr2c2ap	Nt5c3b	Oard1	Oaz2	Pabpn1	Paip1	Paip2	Paxx	Pdlim2	Pdrg1	Pigp	Pigyl	Pih1d1	Pkm	Plaat3	Pmm1	Polr2c	Polr2i	Ppdpf	Ppp1r35	Ppp4c	Prelid1	Prnp	Prrg2	Psip1	Psma1	Psma5	Psmc4	Psmd6	Rab3a	Rabac1	Rbfa	Rbm39	Rcor3	Reep5	Rexo1	Rexo2	Rnf167	Rsu1	S100a16	Sec11c	Selenos	Sf3b4	Sgf29	Shisa5	Sin3b	Sirt2	Slc35a2	Slc50a1	Slc6a8	Smim14	Snw1	Sod1	Spag7	Sparc	Sphk1	Spr	Srcin1	Ssr4	Taf13	Tbcb	Tbcel	Tcf7l2	Thap3	Tm2d3	Tmed3	Tmed4	Tmed9	Tmem106c	Tmem109	Tmem11	Tmem147	Tmem14a	Tmem205	Tmem208	Tmem219	Tmem59	Tmem98	Tmub1	Tppp3	Trappc5	Trp53bp2	Tsn	Tspan7	Tuba1a	Txnl4a	Ube2e2	Ube2v1	Urod	Vamp2	Vdac3	Vgll4	Vkorc1	Vps28	Vps72	Wbp1	Wipi1	Xbp1	Xpa	Yipf3	Ypel3	Zfp524	Zfp771	Zfyve21	Zmat2	Zmat5
TABULA_MURIS_SENIS_TRACHEA_ENDOTHELIAL_CELL_AGEING	https://www.gsea-msigdb.org/gsea/msigdb/mouse/geneset/TABULA_MURIS_SENIS_TRACHEA_ENDOTHELIAL_CELL_AGEING	2510002D24Rik	Arhgdib	Atp6v1g1	BC031181	Bsg	Ccdc47	Cfl1	Ciao2a	Cldn5	Col18a1	Cops6	Copz2	Cox7a2l	Cracr2b	Cyba	Dhrs7	Echs1	Eef1d	Eif3f	Elof1	Emc10	Eva1b	Fbxo4	Fth1	Gng11	Hs3st1	Hsd3b7	Ifi27	Ift43	Igfbp5	Klhdc2	Mgll	Ngdn	Npc2	Ntn1	Oaz2	Phax	Pnn	Prelid1	Prss23	Psma1	Rabac1	S100a16	Scn1b	Sf3b4	Slc50a1	Smco4	Snf8	Tbcb	Tmed9	Tmem109	Tmem204	Tmem59	Txnl4a	Urod
TABULA_MURIS_SENIS_BROWN_ADIPOSE_TISSUE_MESENCHYMAL_STEM_CELL_OF_ADIPOSE_AGEING	https://www.gsea-msigdb.org/gsea/msigdb/mouse/geneset/TABULA_MURIS_SENIS_BROWN_ADIPOSE_TISSUE_MESENCHYMAL_STEM_CELL_OF_ADIPOSE_AGEING	1810037I17Rik	Abhd11	Abhd16a	Acaa2	Actr2	Adgra3	Adh1	Adnp	Agtrap	Akap12	Akap9	Aldh2	Alox5ap	Amfr	Anks3	Apbb1ip	Aplp1	Apoe	Arhgdib	Arpc4	Asl	Atp6v0b	Atp6v0e	Atp6v1g1	BC031181	Bag3	Bckdha	Bcl7c	Bet1l	Bmyc	Bri3	Bsg	Bub3	Bud13	C1qa	Camk2n1	Capg	Cast	Cd63	Cd74	Cdkn1a	Cdkn1c	Cebpb	Cebpzos	Ces1d	Cfap20	Cfl1	Chd1	Ckb	Commd10	Cops3	Cotl1	Cryab	Csnk1a1	Csrnp1	Ctc1	Ctr9	Ctsz	Cxcl14	Cyb5a	Cyba	Cygb	Cyp4b1	Cystm1	Dcps	Ddah2	Ddhd2	Dhrs7	Dnajb1	Dnajc3	Dnm2	Dok1	Dpm1	Dpysl2	Dtnbp1	Dynll2	Ebpl	Ece1	Eef1d	Eif2b4	Eif3f	Eif3k	Elof1	Emc10	Esd	Etfb	Eva1b	Exosc4	Fam210a	Far1	Fcgrt	Fkrp	Fnta	Fos	Fst	Fxyd6	G6pc3	Gadd45b	Gak	Gatd1	Gemin7	Glmp	Golga7	Golm1	Gpr108	Gprasp1	Gstm1	Gstm2	Gsto1	Gtf2a2	H2-Ab1	H2-D1	H2-K1	H2-M3	Hdac1	Hdgfl3	Hilpda	Hmg20a	Hmox1	Hsph1	Idh3b	Ifitm2	Ift27	Ift57	Igf1r	Il10rb	Inmt	Irf1	Ivns1abp	Jdp2	Jkamp	Kdm1a	Khk	Klf9	Kmt2e	Kpna4	Krt15	Krt8	Lactb2	Lcmt1	Leo1	Lias	Limd2	Lmo4	Macrod1	Maf1	Mafb	Mageh1	Map2k3	Map3k2	Mapk1ip1	Matn2	Maz	Mcrs1	Mea1	Med25	Metrnl	Mettl27	Mfap3	Mff	Mgll	Mospd3	Mpg	Mtch1	Mtx2	Mycbp	Myl12a	Naaa	Ncoa3	Ndufa4l2	Ndufs3	Ndufv2	Nedd9	Ngdn	Npc2	Nr1h2	Nr3c1	Nsmce3	Nsmce4a	Nt5c	Nt5c3b	Oas1a	Oaz2	P2rx4	Pcyt2	Pdf	Pdgfrb	Per3	Pgk1	Pigc	Pik3c3	Pim1	Pim3	Pkm	Plekha5	Plin2	Plpp1	Plpp3	Plscr3	Pltp	Pnn	Polr2c	Ppa2	Ppdpf	Ppie	Ppil4	Ppp2ca	Ppp4c	Prdm2	Prkab1	Psip1	Psma1	Psma5	Psmg2	Ptges	Ptgs1	Ptov1	Ptpn14	Ptprb	R3hdm2	Rbm39	Rundc1	Rusc2	S100a16	Scn1b	Senp6	Sf3b4	Shisa5	Sin3b	Slc29a3	Slc30a9	Slc39a3	Slc50a1	Smim14	Snx6	Spag7	Spr	Spry2	Srek1	Sri	Ssr1	St6galnac4	Stx18	Tax1bp3	Tbc1d5	Tcf4	Tcf7l2	Tet2	Tgfb1i1	Thap2	Timp3	Tmed4	Tmed9	Tmem107	Tmem109	Tmem11	Tmem158	Tmem176a	Tmem176b	Tmem204	Tmem205	Tor1a	Tradd	Trf	Trp53bp1	Trp53bp2	Tsc22d1	Tsn	Ttc28	Tubb6	Txnl4a	Ube2v1	Ufl1	Ulk2	Usp22	Usp36	Vps72	Wbp1	Wdr33	Wdr59	Xbp1	Ypel3	Zbtb21	Zfp511	Zfp608	Zfp638	Zfx	Zmat2	Zswim4	Zwint
TABULA_MURIS_SENIS_SPLEEN_PROERYTHROBLAST_AGEING	https://www.gsea-msigdb.org/gsea/msigdb/mouse/geneset/TABULA_MURIS_SENIS_SPLEEN_PROERYTHROBLAST_AGEING	1810037I17Rik	Acadl	Acat1	Adh5	Akap9	Anxa1	Ap3s1	Apobec3	Aprt	Arpc5l	Atp6v1e1	Atraid	Bag1	Bola3	Bsg	Bub3	Calm3	Canx	Capg	Casp8	Ccnd3	Ccz1	Cd24a	Cd63	Cdkn2d	Cebpd	Cebpz	Celf2	Cfp	Churc1	Ciao2a	Cib1	Cited2	Ckap4	Cks2	Clns1a	Cmtm7	Cnpy2	Coa3	Cops6	Cox16	Cox7c	Creg1	Csnk1a1	Csrp1	Ctsd	Cwc15	Cyb5a	Ddost	Ddx46	Def6	Dnajc3	Dpm1	Ech1	Echs1	Eef1d	Eif2a	Eif3c	Eif4e2	Eif4g2	Elf1	Elof1	Emc10	Emg1	Esd	Etf1	Etfb	Fabp5	Fam111a	Fam133b	Fh1	Fmc1	Fnta	Fubp1	Gadd45gip1	Gemin7	Glrx	Gtf2a2	Guk1	Gusb	Hdac1	Hdlbp	Hmgb1	Hnrnpdl	Hp	Hsd17b10	Idh2	Idh3b	Idh3g	Ifi27	Immt	Iqgap2	Jchain	Khk	Kif5b	Krcc1	Krtcap2	Lat2	Lgals1	Lsm14a	Lsm7	Map2k3	Mat2a	Maz	Me2	Mff	Mgat2	Mif	Mlec	Mtch1	Mtdh	Mtln	Mtx2	Nans	Nap1l1	Ndufab1	Ndufc2	Ndufs2	Ndufs3	Ndufv2	Nelfb	Nipbl	Nol7	Nsa2	Nsmce4a	Osgep	P4hb	Pabpn1	Paics	Paip2	Pcnp	Pdia4	Pdrg1	Pgam1	Pgk1	Pih1d1	Pim1	Pmf1	Pnn	Polr2c	Polr2i	Ppm1g	Prdx6	Prelid1	Prpf19	Prpf4b	Psma1	Psma5	Psmc4	Psmd2	Psmd6	Pts	Rab24	Rab32	Rbbp7	Rbfa	Rbm39	Rdx	Reep5	Rexo2	Rfc2	Rpa3	Rpn1	Rsl1d1	Rtf2	S100a10	S100a8	S100a9	Sec11c	Selenos	Sf3b4	Sin3b	Slc38a2	Slpi	Sltm	Smc6	Smim11	Snf8	Sod1	Son	Sp3	Spag7	Sri	Srsf1	Srsf3	Ssr1	Ssr4	Taf10	Tap1	Tbcb	Tial1	Tm9sf3	Tmco1	Tmed3	Tmed9	Tmem147	Tmem176a	Tmem208	Tmem33	Tnfaip8	Tram1	Trappc5	Trappc6a	Trim28	Tsn	Tuba1a	Txn1	Txndc17	Txnl1	Txnl4a	Ube2v1	Ube3a	Uqcc3	Uqcrc2	Vdac3	Vps28	Vrk1	Vrk3	Was	Zeb2	Zmat2
TABULA_MURIS_SENIS_PANCREAS_ENDOTHELIAL_CELL_AGEING	https://www.gsea-msigdb.org/gsea/msigdb/mouse/geneset/TABULA_MURIS_SENIS_PANCREAS_ENDOTHELIAL_CELL_AGEING	2200002D01Rik	Abcc5	Acvrl1	Arpc4	Atp6v1e1	Bri3	Bsg	Cd63	Cfl1	Cic	Col6a2	Cox7c	Csf1r	Ctsl	Dbp	Dpysl2	Dusp1	Dusp3	Ednrb	Efnb2	Egr1	Ehd4	Eif3f	Ext2	Gstm1	Hdac1	Ica1	Ifitm2	Ilkap	Mall	Map3k2	Mgll	Nfib	Oaz2	Per2	Phf21a	Pkm	Plekho1	Pmm2	Ppp1r35	Ppp4c	Prkab1	Ptdss1	Rdx	Reep5	Rnase1	Scn1b	Senp6	Sf3b4	Shisa5	Slc30a9	Smco4	Smim14	Sod1	Stard3	Taf7	Tff2	Thap2	Thap3	Tmem204	Tmem263	Tsc22d1	Ttc28	Ube2v1	Ube3a	Zdhhc20	Zkscan1	Zmym4
TABULA_MURIS_SENIS_MARROW_HEMATOPOIETIC_STEM_CELL_AGEING	https://www.gsea-msigdb.org/gsea/msigdb/mouse/geneset/TABULA_MURIS_SENIS_MARROW_HEMATOPOIETIC_STEM_CELL_AGEING	2510002D24Rik	Aarsd1	Abcg1	Abhd11	Aldh1a1	Alox5ap	Ap3s1	Apbb1ip	Apoe	Arpc4	Arpc5l	Atp6v0b	Atp6v0e	B2m	BC031181	Bcat2	Bcl2l12	Bcl7c	Brix1	Bsg	Bub3	Capg	Cd63	Cd74	Cdkn1c	Cdkn2d	Cfl1	Chchd6	Ciao2a	Clu	Cnpy2	Cotl1	Creg1	Crlf2	Csf2ra	Ctsb	Ctsl	Ctsz	Cyb5a	Cyba	Dcps	Ddah2	Ddhd2	Dhrs4	Dnajb1	Dnajc3	Dok1	Dtd1	Dusp1	Ece1	Ech1	Eef1d	Egr1	Eif2b4	Eif3f	Eif3k	Elof1	Emc10	Emg1	Eri3	Esd	Etfb	Faap20	Fam98c	Fos	Fth1	Fxyd5	G6pc3	Gadd45gip1	Gatd1	Gng11	Gstm1	Gtf2a2	Guk1	H13	H2-Ab1	H2-D1	H2-K1	H2-M3	Hmbs	Hsd17b10	Hsd3b7	Idh3g	Ifi47	Ifitm2	Ift27	Il11ra1	Ino80b	Isg20	Kdelr1	Khk	Kmt2b	Limd2	Lmo4	Ly6a	Macrod1	Maz	Mif4gd	Mospd3	N6amt1	Ndufs2	Ndufs3	Ndufv2	Nfkbia	Ngdn	Nosip	Npc2	Npdc1	Nr2c2ap	Nt5c3b	Oard1	Ostf1	Pdrg1	Pih1d1	Pim1	Pmf1	Ppa1	Ppie	Ppif	Ppil1	Ppp1r15a	Ppp1r35	Ppp4c	Prdx6	Prelid1	Prkag1	Psma5	Psmc4	Qtrt1	Rab38	Rabac1	Rabepk	Rbfa	Rbm38	Rdh13	Rexo2	Rfc2	Rgs1	Rnf125	Ruvbl2	Sac3d1	Sat1	Sdsl	Selenos	Sf3b4	Sgf29	Shisa5	Sin3b	Slc48a1	Smco4	Smim14	Smim5	Spag7	Sparc	Spi1	Spint2	Spn	Spr	Srgn	Ssr4	Sult1a1	Tamm41	Tbcb	Thoc3	Tm2d3	Tmco1	Tmed3	Tmed9	Tmem11	Tmem176a	Tmem176b	Tmem208	Tmem219	Tmem40	Trappc6a	Tsc22d1	Tsfm	Tsn	Ube2v1	Uck2	Urod	Vkorc1	Vps72	Wdr74	Ypel3	Zmat5
DESCARTES_ORGANOGENESIS_CHONDROCYTE_PROGENITORS	https://www.gsea-msigdb.org/gsea/msigdb/mouse/geneset/DESCARTES_ORGANOGENESIS_CHONDROCYTE_PROGENITORS	Adra2a	Akap12	Alcam	Colec12	Dock5	Flrt2	Ghdc	Gmds	Ifi27	Il6st	Pdgfrb	Polm	Rgs5	Sidt1	Slc6a20a	Slc7a11
TABULA_MURIS_SENIS_TRACHEA_T_CELL_AGEING	https://www.gsea-msigdb.org/gsea/msigdb/mouse/geneset/TABULA_MURIS_SENIS_TRACHEA_T_CELL_AGEING	Aarsd1	Abca2	Acp5	Adck5	Ankrd26	Apbb1ip	Arpc4	Bag1	Bcl2a1b	Bcl7a	Bcl7c	Bod1l	Bsg	Btbd1	Ccdc107	Ccdc12	Ccdc28a	Ccdc71l	Cd37	Cd82	Cdc23	Cdc37l1	Cep70	Cfl1	Chd1	Cyba	Ddx19a	Dedd2	Dgcr8	Dynll2	Ech1	Ehmt1	Eif3f	Elof1	Emc10	Ep400	Epc1	Espn	Fam204a	Fbxl12	Flt3l	Fmnl1	Fntb	Fth1	Fxyd5	Gadd45gip1	Gemin7	Glrx	Gpaa1	Gpalpp1	Grcc10	Gtf2b	Gtf3c1	H2-D1	H2-K1	Hcls1	Ifnar2	Ino80b	Jagn1	Kdelr1	Kmt2b	Kpna4	Krt8	Kxd1	Lgals1	Lias	Maf1	Maz	Med9	Mpv17l2	Myl12a	Naa35	Nat10	Ngdn	Nle1	Nmt2	Npc2	Nr1h2	Nr2c2ap	Nsa2	Nt5c	Nt5c3b	Ocel1	Ogt	Ostf1	Polr2c	Polr3e	Ppie	Ppp1r12a	Ppp1r35	Pum1	Rab24	Rabac1	Ralgapa1	Rbm33	Rnf11	Rnf138	Sdad1	Sdhaf2	Secisbp2	Senp6	Sf3b4	Sgf29	Sh3gl1	Smco4	Smim14	Sp2	Spp1	Spr	Spred2	Spry1	Ssbp3	Taf13	Taf4b	Tdp2	Thoc6	Tmed9	Tmem59	Tmx2	Tnrc6a	Trabd	Trappc6a	Unk	Vim	Vps28	Vps72	Wdr45	Wee1	Yipf3	Ypel3	Zfp386	Zfp689	Zmat2	Zwint
DESCARTES_ORGANOGENESIS_CARDIAC_MUSCLE_LINEAGES	https://www.gsea-msigdb.org/gsea/msigdb/mouse/geneset/DESCARTES_ORGANOGENESIS_CARDIAC_MUSCLE_LINEAGES	Acta2	Atp1b1	Crip1	Cryab	Csrp1	Eno3	Epn3	Gata4	Gata5	Got1	Grhl1	Hcfc1r1	Hspb1	Mif	Myl4	Palld	Pkp2	Pnkd	Ppp1r13l	Prkaa2	Rassf5	Rbpms	Slc8a1
TABULA_MURIS_SENIS_KIDNEY_KIDNEY_COLLECTING_DUCT_PRINCIPAL_CELL_AGEING	https://www.gsea-msigdb.org/gsea/msigdb/mouse/geneset/TABULA_MURIS_SENIS_KIDNEY_KIDNEY_COLLECTING_DUCT_PRINCIPAL_CELL_AGEING	Abhd14b	Actb	Adgrg1	Akap9	Apoe	Aqp4	Arglu1	Atf3	Atp6v0d2	B2m	Bbx	Calm3	Casz1	Cbx6	Ccnd3	Cd24a	Cd2ap	Cd74	Cebpb	Ces1d	Chchd7	Chd3	Chka	Cldn4	Cmip	Coa3	Col18a1	Cxcl16	Cyba	Ddx42	Dnajb1	Dusp1	Eif3c	Elf1	Elf3	Exph5	Fam168a	Fam20c	Flna	Fos	Foxp1	Foxq1	Gadd45b	Golga4	Gstm1	H2-D1	H2-K1	Hbegf	Hipk1	Hsd17b11	Ifi27	Iqgap2	Irf1	Jak1	Kcnk1	Klf4	Kmt2e	Krt8	L1cam	Lcn2	Litaf	Lmo4	Ly6e	Macf1	Mal2	Mat2a	Mcl1	Mlec	Mtdh	Muc1	Muc20	Myl12a	Nap1l1	Ndrg1	Nfat5	Nfib	Nol7	Ociad2	Pam	Pde3b	Pik3r1	Pkn2	Pnn	Ppp1r15a	Ppp2r3a	Prelid1	Prom1	Pura	Rab11fip5	Rbpms	Reep5	Rpn1	Rtn4	S100a10	S100a16	Slc48a1	Sltm	Sort1	Spag7	Spns2	Srsf3	Syne2	Tacc2	Tacstd2	Tgif1	Timp3	Tmem30b	Tnrc6b	Tsc22d1	Tspan33	Tuba1a	Tubb2b	Ucp2	Vezf1	Xbp1
TABULA_MURIS_SENIS_MAMMARY_GLAND_ENDOTHELIAL_CELL_AGEING	https://www.gsea-msigdb.org/gsea/msigdb/mouse/geneset/TABULA_MURIS_SENIS_MAMMARY_GLAND_ENDOTHELIAL_CELL_AGEING	Acaa2	Acat1	Ace	Adh5	Aldh2	Amfr	Aplnr	Apoe	Arpc4	Atf3	Atp6v0b	Atp6v0e	Atp6v1g1	Atraid	BC031181	Bag1	Bola3	Bsg	Calm3	Capg	Cav2	Cavin2	Ccnd3	Cd2ap	Cd300lg	Cd59a	Cdkn1a	Cfl1	Chchd7	Churc1	Clptm1	Cnpy2	Coa3	Cops6	Cox17	Cracr2b	Ctnnbip1	Ctsz	Cxcl14	Cyb5a	Cyba	Ddost	Dnajc3	Dpysl2	Dusp3	Ech1	Egr1	Elk3	Emc10	Eml1	Etfb	Fabp5	Fbln2	Fbln5	Fcgrt	Fli1	Flna	Fmc1	Fos	Fth1	Gnb2	Gng11	Grcc10	Grn	Gstm1	Gstt2	Gtf2a2	Guk1	Hmgb1	Hspg2	Irf1	Jam2	Jup	Kctd17	Kdelr1	Klf4	Krtcap2	Lamb2	Lgals1	Lsm7	Ly6a	Ly6e	Mettl9	Mff	Mgll	Mpzl1	Mtch1	Mtln	Myadm	Ndufc2	Ndufs3	Ndufv2	Nectin2	Nedd4	Nop10	Oaz2	Ostf1	Pabpn1	Pam	Pde2a	Pigp	Plaat3	Plscr3	Pltp	Pnkd	Ppdpf	Ppp4c	Prelid1	Prss23	Psap	Psma1	Ptprb	Rabac1	Reep5	Rexo2	Rflnb	Rsu1	S100a16	Scn1b	Sec11c	Sec14l1	Selenop	Sfn	Sgms1	Sh3bp5	Slc48a1	Slc50a1	Smco4	Smim11	Smim14	Snf8	Spag7	Spint2	Spr	Sri	Ssr4	St6galnac2	Stk25	Sult1a1	Timp3	Tmco1	Tmed3	Tmem109	Tmem147	Tmem59	Tob1	Tram1	Tspan15	Tspan7	Ttc28	Vat1	Vkorc1	Vps28	Ypel3	Zc3h12a
TABULA_MURIS_SENIS_BRAIN_NON_MYELOID_ASTROCYTE_AGEING	https://www.gsea-msigdb.org/gsea/msigdb/mouse/geneset/TABULA_MURIS_SENIS_BRAIN_NON_MYELOID_ASTROCYTE_AGEING	Abhd11	Acyp2	Ano6	Arglu1	Arhgdib	Arid5a	Arl16	Arl3	Arpc4	Atp6v0b	Atp6v1g1	B2m	Bckdha	Bod1	Bub3	Calm3	Camk2n1	Capg	Ccnd1	Cd63	Cfl1	Cfp	Cotl1	Csf1r	Ctsl	Cxcl14	Cystm1	Ddt	Dhx36	Dnlz	Ehmt1	Eif3f	Eif3k	Endog	Eng	Etfb	Fam50a	Fndc3a	Fos	Foxn2	Gadd45gip1	Grcc10	Gstm1	Gsto1	Gtf2b	H2-D1	H2-K1	Hadha	Haghl	Hcfc1r1	Hmgb1	Hnrnpul1	Idh2	Ifi27	Ift27	Igfbp7	Inppl1	Ip6k2	Ipo13	Kansl1	Kansl3	Klf5	Lgals3	Lgmn	Lhpp	Limd2	Lmo4	Mageh1	Mertk	Mettl26	Mettl9	Mif	Mpv17l2	Mpzl1	Mtrf1l	Myadm	Ncoa1	Ngrn	Nme7	Nnat	Npc2	Nupr1	Pabpn1	Pcolce	Per3	Phf21a	Pigc	Plpp3	Pmm2	Ppp1r15a	Prdm16	Psip1	Pura	Pygl	Rasa2	Rbm39	Rfx5	S100a10	S100a16	Sap18	Sat1	Shisa5	Slc9a6	Snx6	Sox2	Sox9	Sparc	Specc1l	Spr	Sri	Ssr1	Sun1	Taf13	Tcirg1	Tgfbi	Tmed3	Tmed9	Tmtc2	Trf	Tubb6	Tulp3	Uqcc3	Vim	Vps28	Washc3	Xpo6	Yipf3
TABULA_MURIS_SENIS_AORTA_FIBROBLAST_OF_CARDIAC_TISSUE_AGEING	https://www.gsea-msigdb.org/gsea/msigdb/mouse/geneset/TABULA_MURIS_SENIS_AORTA_FIBROBLAST_OF_CARDIAC_TISSUE_AGEING	2310033P09Rik	2510002D24Rik	Abcc1	Abhd6	Acp6	Adh1	Agpat5	Amacr	Amotl1	Ankrd54	Ano1	Arfgef1	Arglu1	Arl3	Armc8	Arpc4	Atf3	Atp6v0e	Atraid	B2m	Bcl7c	Bok	Bsg	Canx	Capg	Cd302	Cd63	Cd68	Cdkn1a	Cfl1	Clec3b	Cmtm3	Cmtm7	Coasy	Col4a2	Cotl1	Cp	Crip1	Cryab	Ctsb	Ctsz	Cyb5a	Cygb	Cyp26b1	Dbp	Dctn5	Ddt	Ddx52	Dnajc3	Dpysl2	Dusp1	Dusp3	Ece1	Echs1	Emc10	Eri3	Esd	Eva1b	Fam53b	Fcgr2b	Fndc3a	Fos	Foxn2	Fth1	Fxyd5	Fzd7	Gadd45gip1	Gcnt2	Ggnbp2	Glmp	Gm2a	Golm1	Gpatch4	Gstm1	H2-D1	Hps5	Ifitm2	Igfbp7	Ikbip	Il11ra1	Ilkap	Inmt	Iqgap2	Isg20	Iws1	Jag1	Jagn1	Kat14	Kdelr1	Kdelr3	Kmt2b	Kmt2e	Krt15	Krt5	Lgmn	Lmo4	Lpl	Maf1	Marf1	Mdm4	Me2	Med1	Micu3	Mospd3	Mpv17l2	N6amt1	Ncoa3	Ndufa4l2	Nedd4l	Neurl4	Nfix	Nipbl	Nme7	Nr2f2	Nt5c3b	Nudt19	Nupr1	Oas1a	Paip2	Pcnp	Pcolce	Pcyt2	Pdcd2l	Pdlim2	Pgghg	Pgrmc2	Phf11d	Pik3ap1	Pirb	Pld3	Plpp1	Pltp	Polr2c	Ppl	Ppp1r13l	Ppp1r15a	Prelid1	Prr12	Ptp4a3	Ptpru	Ralgapa1	Reep5	Rgs2	Rhbdd2	Rock1	S100a16	Scamp2	Scn1b	Sdhaf2	Sec11c	Selenop	Selenos	Serping1	Sf3b4	Shisa5	Slc38a2	Slc4a1ap	Smarcc1	Smchd1	Smim14	Smim6	Sod1	Sox2	Spag7	Spire2	Spp1	Spr	Spry2	Spry4	Srgn	Sri	Ssr1	Sult1a1	Taf4b	Tax1bp3	Tbc1d30	Tcf4	Tcf7l2	Tcn2	Tgif1	Thoc3	Thyn1	Tmed3	Tmed9	Tmem107	Tmem11	Tmem204	Tnrc6c	Tradd	Trim25	Trim37	Tsn	Tspan11	Ttc9c	Tuba1a	Tubb2b	Tubb6	Txnl4a	Ucp2	Uri1	Vdac3	Vps28	Xbp1	Yeats2	Yipf1	Yipf3	Zdhhc21	Zfp516
TABULA_MURIS_SENIS_SUBCUTANEOUS_ADIPOSE_TISSUE_EPITHELIAL_CELL_AGEING	https://www.gsea-msigdb.org/gsea/msigdb/mouse/geneset/TABULA_MURIS_SENIS_SUBCUTANEOUS_ADIPOSE_TISSUE_EPITHELIAL_CELL_AGEING	2200002D01Rik	2310022B05Rik	AA467197	Abcc5	Abhd6	Adgra3	Adnp	Aldh1a1	Amfr	Anapc4	Apoe	Arhgap35	Bbs2	Bcl7b	Bcl7c	Bptf	Bsdc1	Capn7	Cat	Cbx7	Ccdc43	Ccdc61	Ccnh	Cd44	Cdc37l1	Cdkn2b	Cep95	Cfl1	Chd1	Cited2	Ckb	Coq8b	Cse1l	Csf2ra	Ctc1	Ctss	Cwc15	Dcaf5	Ddb2	Dele1	Dhx40	Dmbt1	Dph7	Dpysl2	Dusp5	Dynlt1f	Emb	Epb41l4b	Ercc2	Espn	Fam117a	Fam162a	Fam83e	Foxj1	Fth1	Fubp1	Gm3336	Gnb2	Gpsm3	Gpt	Grhl2	Gtf3c2	Hdhd3	Hexb	Hilpda	Hnrnpul1	Hyou1	Il6st	Inpp5f	Itprid2	Klf16	Klf3	Krt15	Lcp1	Leng1	Lmo4	Macrod1	Mal	Maml2	Mansc1	Map2k7	Map7d1	Mapk12	Marcksl1	Mcl1	Mdfi	Mettl1	Mgmt	Mmd	Msrb1	Mtln	Mtmr10	Muc13	Myef2	Myo1a	Ncoa1	Nfib	Nr2c2ap	Nub1	Odf2	Opa1	Parp12	Paxip1	Pcyox1l	Pdlim4	Phf11d	Plagl2	Plaur	Polk	Prap1	Prickle3	Prss22	Ptgs1	Pura	Pus1	Rap2b	Rel	Rfk	Rgl3	Rtn4	Rtn4ip1	Rufy2	S100a8	S100a9	Sap130	Scd1	Selenop	Selplg	Sh2b1	Shisa5	Sidt2	Slc25a38	Slc39a4	Sltm	Smad4	Smim22	Smim24	Smox	Snd1	Socs5	Stk24	Taf1	Tbl1x	Tcf7l2	Tdrd3	Tet2	Tial1	Tlk1	Tmem238	Tmem87a	Tmprss4	Tnfaip8	Tnrc6b	Trf	Trim28	Trp53bp1	Tshz1	Tspan1	Tspan7	Tstd1	Ttc6	Tuba1a	Ubqln2	Ucp2	Usp14	Usp40	Vsir	Whamm	Wwp1	Xpa	Zdhhc21	Zfp445	Zfp609	Zfp654
TABULA_MURIS_SENIS_BRAIN_NON_MYELOID_OLIGODENDROCYTE_PRECURSOR_CELL_AGEING	https://www.gsea-msigdb.org/gsea/msigdb/mouse/geneset/TABULA_MURIS_SENIS_BRAIN_NON_MYELOID_OLIGODENDROCYTE_PRECURSOR_CELL_AGEING	Acta2	Adgrb1	Ankdd1b	Apoe	Arrb2	Atf3	Atp6v0b	Atp6v0e	Atp6v1g1	B2m	Bcl7c	Bod1	Bri3	Bsg	Cd63	Cebpzos	Cfl1	Ciao2a	Ckap5	Cldn10	Cnpy2	Cotl1	Cryab	Csf2ra	Ctnnbip1	Ctsl	Cyb5a	Cygb	Cystm1	Ddah2	Dynll2	Echdc2	Eci1	Eef1d	Egr1	Eif3f	Elof1	Etfb	Evi2a	Fabp5	Fam241b	Fam43a	Fos	Fth1	Fuz	Gadd45a	Gadd45gip1	Glt8d1	Gnb2	Gng11	Gstm1	H2-D1	H2-K1	Hexb	Ifi27	Ift27	Ip6k2	Kmt2b	Krt14	Krt15	Lin37	Lrp4	Mageh1	Mea1	Metrnl	Mfge8	Micu3	Mospd3	Ndufc2	Nfkbia	Nnat	Pabpn1	Per3	Phldb1	Pigyl	Plpp3	Ppa1	Ppm1k	Ppp1r18	Ppp1r35	Psmg3	Rab3a	Rab6b	Rabac1	Rac3	Rgcc	Sat1	Selenos	Sf3b4	Shisa5	Slc25a39	Smco4	Smim14	Snw1	Sod1	Sox2	Spag7	Spr	Tbcb	Tmed3	Tmed9	Tmem176b	Tmub1	Trf	Tsc22d1	Tspan7	Tubb2b	Ube2v1	Usp22	Ypel3	Zfp579
ZHANG_UTERUS_C7_EPITHELIAL2_CELL	https://www.gsea-msigdb.org/gsea/msigdb/mouse/geneset/ZHANG_UTERUS_C7_EPITHELIAL2_CELL	1810037I17Rik	2200002D01Rik	Actr2	Alcam	Anxa1	Anxa2	Ap3s1	Aqp5	Armc10	Arpc4	Ass1	Atp1b3	Atp2c2	Bace2	Bmyc	Brix1	Bzw2	Calm3	Canx	Capg	Car12	Cbr2	Ccdc12	Ccnd1	Cd24a	Cd2ap	Cdc42ep5	Cdh1	Cenpa	Cfap298	Chka	Ciao2a	Cib1	Clca1	Cldn3	Cldn4	Coa3	Cox7c	Crip1	Cttn	Cxcl17	Cyba	Cyp51	Cystm1	Dcxr	Ddost	Eef1d	Eif3c	Eif4a2	Eif4e2	Elavl1	Elf3	Elof1	Elovl5	Emg1	Enpp3	Ezr	F2rl1	Fam107b	Fam20c	Farsb	Fcf1	Fermt1	Fkbp11	Fmc1	Fut2	Fxyd3	Gadd45a	Gadd45gip1	Gjb2	Gmds	Gnb2	Golm1	Golph3	Gsto1	Gtf3c6	Hbegf	Hmgb1	Hspa9	Idh3b	Jup	Kcnk1	Kif5b	Krt19	Krt8	Krtcap3	Lcn2	Lsm7	Lsr	Ltf	Ly6a	Mad2l1	Mall	Mfsd4a	Msmo1	Mtln	Mtx2	Muc1	Muc20	Muc4	Mycbp	Naaa	Nap1l1	Ndufab1	Ndufc2	Ndufv2	Nmt1	Nol7	Nop10	Ostf1	Padi4	Pdia4	Pgk1	Pigyl	Pkm	Plaur	Plpp2	Pno1	Por	Ppa1	Ppil1	Ppm1g	Ppp4c	Prap1	Prelid1	Prkab1	Prom1	Psat1	Psma1	Psma5	Psmc4	Psmd1	Psmd2	Qsox1	Rab32	Rbbp7	Reep5	Rfk	Rpa3	Rpn1	Rtn4	Ruvbl2	S100a10	S100g	Sae1	Sap18	Sat1	Sec11c	Sfn	Sftpd	Slc1a5	Slc39a4	Slc44a4	Smim22	Smox	Snx7	Spint2	Spp1	Sprr1a	Sprr2f	Srsf1	Srsf3	Ssr4	Tacstd2	Thyn1	Tmbim6	Tmem176a	Tmem208	Tmem238	Tmprss4	Trim15	Tspan1	Txn1	Txnl1	Txnl4a	Ubl3	Uqcrc2	Urah	Wfdc2	Xpnpep1	Ythdc1
TABULA_MURIS_SENIS_KIDNEY_KIDNEY_PROXIMAL_CONVOLUTED_TUBULE_EPITHELIAL_CELL_AGEING	https://www.gsea-msigdb.org/gsea/msigdb/mouse/geneset/TABULA_MURIS_SENIS_KIDNEY_KIDNEY_PROXIMAL_CONVOLUTED_TUBULE_EPITHELIAL_CELL_AGEING	Acsl1	Acss1	Apoe	Ascc1	Ass1	B2m	Camk2n1	Ccnd1	Cd74	Cela1	Chka	Cox7a2l	Creg1	Cxxc5	Ddt	Degs1	Dnajb4	Dusp1	Fbp2	Fos	Gatm	Gsta3	H2-Ab1	H2-D1	H2-K1	Ifi27	Ipmk	Isoc2a	Lgmn	Maf	Ndrg1	Npl	Psap	Rnf186	Rtn4	Sectm1b	Selenop	Sephs2	Sgk1	Sirpa	Smim22	Sult1c2	Tmem106a	Tmem37	Trf	Tstd1	Vkorc1	Ypel2
TABULA_MURIS_SENIS_MESENTERIC_ADIPOSE_TISSUE_ENDOTHELIAL_CELL_AGEING	https://www.gsea-msigdb.org/gsea/msigdb/mouse/geneset/TABULA_MURIS_SENIS_MESENTERIC_ADIPOSE_TISSUE_ENDOTHELIAL_CELL_AGEING	Bsg	Cd74	Cfl1	Cldn5	Col18a1	Dpysl2	Dusp3	Gstm1	H2-Ab1	Hexb	Kmt2b	Marf1	Mcrs1	Msn	Pcnp	Pdcd4	Pdzd8	Rnf44	Smco4	Sod1
TABULA_MURIS_SENIS_KIDNEY_BRUSH_CELL_AGEING	https://www.gsea-msigdb.org/gsea/msigdb/mouse/geneset/TABULA_MURIS_SENIS_KIDNEY_BRUSH_CELL_AGEING	Ackr3	Aldh2	Apoe	Ass1	B2m	Cd74	Cyp2a4	Ddt	Fbp2	H2-Ab1	H2-K1	Igfbp7	Kcnk1	Rida	Spp1	Tmem37	Wfdc2
TABULA_MURIS_SENIS_THYMUS_THYMOCYTE_AGEING	https://www.gsea-msigdb.org/gsea/msigdb/mouse/geneset/TABULA_MURIS_SENIS_THYMUS_THYMOCYTE_AGEING	Aarsd1	Adh5	Anxa2	Arpc5l	B2m	Bag1	Bcl7c	Bola3	Bsg	Bub3	Bzw2	Calm3	Ccna2	Cdk1	Cenpa	Cfl1	Ciao2a	Cks2	Cotl1	Crip1	Cyba	Dcps	Ddah2	Ddt	Dynll2	Eef1d	Eef1e1	Eif3f	Eif3k	Elof1	Emc10	Emp3	Esd	Etfb	Fabp5	Fam162a	Fh1	Fmc1	Fth1	Gadd45gip1	Gtf2a2	H2-Ab1	H2-D1	H2-K1	Hmgb1	Hnrnpdl	Limd2	Ly6e	Mad2l1	Mif	Mospd3	Myl12a	Nap1l1	Naxe	Ndufc2	Ndufv2	Nol7	Nsa2	Nsmce4a	Nt5c3b	Pabpn1	Pafah1b3	Pgk1	Pih1d1	Pmf1	Pmm1	Polr2c	Ppa1	Ppie	Ppil1	Ppp1r35	Prelid1	Psma1	Psma5	Psmc4	Psmg2	Ptov1	Ptp4a3	Reep5	Rexo2	Rfc2	Rhno1	Rpa3	Sf3b4	Shmt2	Sin3b	Smc6	Smco4	Sod1	Spc25	Srsf3	Taf10	Tbcb	Tmed9	Tsn	Tubb2a	Tubb2b	Txn1	Txnl1	Uqcrc2	Vrk1
TABULA_MURIS_SENIS_MARROW_MATURE_ALPHA_BETA_T_CELL_AGEING	https://www.gsea-msigdb.org/gsea/msigdb/mouse/geneset/TABULA_MURIS_SENIS_MARROW_MATURE_ALPHA_BETA_T_CELL_AGEING	Acp5	Ap4s1	Apbb1ip	Aplp1	Arhgap27	Arhgdib	Arpc4	Atp6v0e	Atp6v1g1	B2m	Bbc3	Bcl7a	Bcl7c	Bicra	Bola3	Bsg	Calm3	Cbx7	Cd37	Cd84	Celsr1	Cfl1	Clcf1	Cops6	Cotl1	Crybg2	Cwc15	Cxcr4	Cyba	Dgkz	Dhx38	Dnajc3	Dynll2	Eef1d	Eef1e1	Eif4e2	Emc10	Epb41l2	Erbin	Esd	Fam117a	Fam50a	Fth1	Fxyd5	Gadd45gip1	Ggact	Gnb2	Gpd1l	Gpsm3	Gsk3a	H2-Ab1	H2-D1	H2-K1	Hnrnpul1	Ints6	Kif21b	Klhl21	Krtcap2	Lgals3	Map3k2	Mapk6	Mdm4	Med12	Mindy3	Mllt10	Mmgt2	Mtdh	Myl12a	Ncdn	Ncoa5	Ndufs3	Nol7	Npc2	Nr2c2ap	Nsmce2	Pabpn1	Phc3	Pi4ka	Pigp	Pigr	Pkp3	Plaat3	Pnn	Ppp1r12a	Ppp1r18	Ppp1r35	Prickle3	Prkca	Psip1	Psmc4	Ptgr2	Ptp4a3	R3hdm1	Rabac1	Reep5	Rgs1	Saysd1	Secisbp2	Selenos	Setd5	Sf3b4	Sgf29	Shisa5	Siah2	Sipa1l1	Slfn2	Snf8	Spn	Sri	Stim1	Stk24	Tacc1	Thap3	Tmed9	Tmem176a	Tmem176b	Tmem238	Ube2v1	Ucp2	Vgll4	Zc3h12a	Zfp426	Zkscan17	Zmym4	Znhit2
TABULA_MURIS_SENIS_SPLEEN_GRANULOCYTE_AGEING	https://www.gsea-msigdb.org/gsea/msigdb/mouse/geneset/TABULA_MURIS_SENIS_SPLEEN_GRANULOCYTE_AGEING	AA467197	Aldh2	Ap3s1	Arhgdib	Arid4a	Atp6v1e1	Cd177	Cd24a	Cd63	Cdk1	Cebpd	Cenpa	Cep19	Ckap4	Cotl1	Cybb	Eif3f	Emp3	Etfb	Ets1	Ggnbp2	Glrx	Gtf2a2	Hdac1	Hipk1	Hsd17b10	Itgb2	Kif5b	Krcc1	Lcn2	Lmo4	Ltf	Mettl9	Mpst	Myl12a	Myo1f	Ppp1r12a	Rdx	Rflnb	Rock1	Rpn1	Smim14	Snx6	Son	Sri	Tbc1d8	Tram1	Usp39
TABULA_MURIS_SENIS_SKIN_BASAL_CELL_OF_EPIDERMIS_AGEING	https://www.gsea-msigdb.org/gsea/msigdb/mouse/geneset/TABULA_MURIS_SENIS_SKIN_BASAL_CELL_OF_EPIDERMIS_AGEING	1700025G04Rik	1810037I17Rik	2310033P09Rik	2310039H08Rik	2510002D24Rik	2610528J11Rik	AI467606	Aarsd1	Abhd11	Acta2	Akip1	Akr1c13	Aplp1	Apoc1	Apoe	Aprt	Arhgdib	Arl3	Arpc5l	Atp6v0b	Atp6v0e	Atp6v1g1	Atraid	B2m	BC031181	Bag1	Bcl2l12	Bcl7c	Bmyc	Bod1	Bri3	Bsg	Casz1	Ccdc107	Ccdc12	Cd63	Cd74	Cdc42ep5	Cdkn1a	Cdkn2d	Cebpzos	Cela1	Cfap298	Cfl1	Cib1	Cib2	Cic	Clasrp	Clca2	Cldn3	Clic3	Cmtm8	Cnp	Cnpy2	Coa3	Commd9	Coq7	Coro1a	Cotl1	Cox7a2l	Cryab	Ctnnbip1	Ctsz	Cxcl14	Cyb5a	Dapl1	Depp1	Dhrs4	Dmkn	Dnajc4	Dnlz	Dpm1	Dpysl2	Dtnbp1	Dynll2	Ece1	Ech1	Echdc2	Eci1	Eef1d	Eif3f	Eif3k	Eif4e2	Elof1	Emc10	Endog	Etfb	Evpl	Exosc4	Faap20	Fabp5	Fahd1	Fam110a	Fam162a	Fam241b	Fcgr2b	Fermt1	Fth1	Fxyd3	Fxyd5	Gadd45gip1	Gemin7	Ggct	Gnb2	Gpatch4	Grcc10	Gstm1	Gsto1	Gtf2a2	Gtf3c6	Guk1	H2-Ab1	H2-K1	Hbegf	Hcfc1r1	Hilpda	Hsd17b10	Ifi27	Ifitm2	Ift27	Ift43	Igfbp7	Il11ra1	Inmt	Ino80b	Kdelr1	Khk	Klc3	Klf4	Klf5	Krt17	Krtcap2	Krtdap	Kxd1	Lgals3	Lgals7	Lin37	Lmo4	Lrp4	Ly6e	Ly6g6c	Lypd3	Macrod1	Mcee	Mea1	Metrnl	Mgll	Mif	Mospd3	Mpnd	Mpst	Mpv17l2	Myl12a	Nans	Naxe	Ndufa4l2	Ndufab1	Ndufc2	Ndufs3	Ndufv2	Nectin1	Nfix	Nfkbia	Nop10	Notch1	Npc2	Nr2c2ap	Nt5c	Nt5c3b	Nudt14	Nupr1	Ostf1	Pabpn1	Pafah1b3	Pdlim2	Pdrg1	Pgrmc2	Phax	Plpp3	Pmf1	Pmm1	Pnkd	Pnn	Polr2i	Pop7	Ppdpf	Ppp1r13l	Ppp1r35	Ppp4c	Prelid1	Prrg2	Psmg3	Rab24	Rabac1	Rac3	Rbfa	Reep5	Rexo2	Rfxap	S100a14	S100a16	Sac3d1	Sec11c	Selenos	Senp6	Sf3b4	Sfn	Sftpa1	Sftpc	Sin3b	Slc6a8	Slpi	Smco4	Smim14	Snw1	Spag7	Sparc	Spint2	Spr	Sprr1a	Sri	Ssbp3	Ssr4	Taf10	Tbcb	Tcf7l2	Thap3	Tm2d3	Tmed3	Tmed9	Tmem11	Tmem147	Tmem176b	Tmem205	Tmem208	Tmem219	Tmem238	Tmem40	Trappc6a	Tsn	Uqcc3	Urah	Vgll4	Vkorc1	Vps28	Vps72	Vsir	Wdr74	Wfdc2	Wnt4	Ypel3	Zfp703	Zfp750	Zmat5
TABULA_MURIS_SENIS_BRAIN_NON_MYELOID_BRAIN_PERICYTE_AGEING	https://www.gsea-msigdb.org/gsea/msigdb/mouse/geneset/TABULA_MURIS_SENIS_BRAIN_NON_MYELOID_BRAIN_PERICYTE_AGEING	1700025G04Rik	1810037I17Rik	Aarsd1	Anxa1	Anxa2	Ap4s1	Apoe	Arl3	Atf3	Atp6v0b	Atp6v0e	Atp6v1g1	B2m	BC031181	Bckdha	Bcl7c	Bmyc	Bri3	Bsg	Cand1	Capg	Ccdc107	Cd63	Cd74	Cdc42ep5	Cdkn1a	Cdkn1c	Cdkn2d	Cebpb	Cebpd	Cfl1	Chchd7	Coa3	Col6a1	Copz2	Crip1	Cryab	Ctsl	Ctsz	Cxxc5	Cyba	Cystm1	Dapk1	Dcaf13	Ddah2	Ddhd2	Dnajc1	Dnajc3	Dnajc4	Dpm1	Dtd1	Dusp14	Dynll2	Ehd4	Ehmt2	Eif3k	Emp3	Epb41l4a	Etfb	Eva1b	Fam111a	Fam204a	Fth1	Fxyd5	Gadd45b	Gadd45gip1	Gng11	Gpatch4	Gstm1	H2-D1	H2-K1	Hbegf	Hcfc1r1	Hilpda	Hmgb1	Hsd17b10	Idh2	Idh3g	Ifi27	Ifitm2	Ift43	Il11ra1	Inpp4a	Irf1	Itga3	Iws1	Jkamp	Klf4	Klf5	Kpna4	Krt14	Krt15	Leng1	Lgals3	Lox	Ly6a	Ly6e	Mapk6	Marf1	Maz	Mea1	Med19	Med29	Mettl26	Mettl3	Mgll	Mif	Mnt	Mon2	Mospd3	Mpv17l2	Mtx3	Myl12a	Naxe	Ncoa3	Ndufa4l2	Ndufs3	Ndufv2	Nfkbia	Nod1	Nol7	Npc2	Nr4a2	Nt5dc3	Nupr1	Pabpn1	Pdlim2	Pigp	Pigyl	Pih1d1	Pkn2	Plekhb1	Plekho1	Plpp3	Pmf1	Polr2i	Ppdpf	Ppp1r35	Prkra	Psma1	Ptgr1	R3hdm2	Rab3a	Rabac1	Rabepk	Rcn1	Rdh13	Reep5	Rgs2	Sat1	Sf3b4	Sfn	Shisa5	Sin3b	Slc38a2	Smim14	Sod1	Son	Spag7	Spint2	Spr	Ssr4	Tbcb	Tcf7l2	Thap3	Tmed3	Tmed9	Tmem11	Tmem176b	Tmem203	Tppp3	Tubb6	Tulp3	Txndc17	Ube2v1	Vgll4	Vkorc1	Vps28	Vps72	Yipf3	Ypel3	Zfp524	Zfp560
TABULA_MURIS_SENIS_MARROW_GRANULOCYTE_MONOCYTE_PROGENITOR_CELL_AGEING	https://www.gsea-msigdb.org/gsea/msigdb/mouse/geneset/TABULA_MURIS_SENIS_MARROW_GRANULOCYTE_MONOCYTE_PROGENITOR_CELL_AGEING	5031439G07Rik	Apbb1ip	Apoe	Arrb2	B2m	Bcl2l12	Bcl7c	Bsg	Cenpv	Cfap298	Cfl1	Crlf2	Dhrs4	Eef2kmt	Eif3k	Eif4e2	Elof1	Emc10	Endog	Etfb	Fth1	Fxyd5	Gadd45gip1	Gstt3	H2-Ab1	Ifitm2	Ift27	Ino80b	Mea1	Mospd3	Nr2c2ap	Nt5c3b	Ppp1r35	Rdh13	Reep5	Sac3d1	Sdr39u1	Setd5	Sf3b4	Sgf29	Shisa5	Smco4	Spi1	Spr	Tmed9	Trappc6a	Uvssa	Vps72	Was	Yipf3
TABULA_MURIS_SENIS_HEART_ATRIAL_MYOCYTE_AGEING	https://www.gsea-msigdb.org/gsea/msigdb/mouse/geneset/TABULA_MURIS_SENIS_HEART_ATRIAL_MYOCYTE_AGEING	Amacr	Aph1a	Arhgdib	Bri3	C1qb	Capg	Ccnd1	Cd74	Cfl1	Coro1a	Ctnnbip1	Ctss	Dtna	Dynll2	Fech	Fxyd5	Gca	H2-Ab1	Inpp4a	Ly6a	Macrod1	Med25	Mief2	Mtr	Nr2f2	Pdlim4	Pnpo	Ppm1g	Ppme1	Ppp1r1b	Prpf19	Rab3a	Rbfox2	Rbpms	Selplg	Slc25a39	Sp2	Spr	Syt7	Vamp2	Vezf1	Zfp579	Zfp704	Zmym2
TABULA_MURIS_SENIS_BRAIN_NON_MYELOID_ENDOTHELIAL_CELL_AGEING	https://www.gsea-msigdb.org/gsea/msigdb/mouse/geneset/TABULA_MURIS_SENIS_BRAIN_NON_MYELOID_ENDOTHELIAL_CELL_AGEING	1810037I17Rik	Acta2	Anxa2	Aplp1	Apoe	Arl3	Atp6v0e	Atp6v1g1	B2m	BC031181	Bcl7c	Bri3	Bsg	Capg	Ccdc12	Cd74	Cdkn2d	Cfl1	Cib1	Ckb	Cldn5	Clu	Cmtm8	Cnp	Copz2	Cox7a2l	Crip1	Cyb5a	Cyba	Cystm1	Ddhd2	Depp1	Dpysl2	Ece1	Eef1d	Eif3k	Elof1	Fth1	Fxyd5	Gadd45gip1	Gkn3	Gm2a	Gng11	Gstm1	Gstm2	Gtf2a2	H2-Ab1	H2-D1	H2-K1	Ifi27	Ifitm2	Inpp4a	Kdelr1	Klf4	Kmt2b	Krt14	Krt15	Krt8	Ly6a	Mageh1	Marf1	Mea1	Mif	Myl12a	Naxe	Ndufc2	Ndufv2	Pdrg1	Pigp	Plaat3	Plekhb1	Rabac1	Rbm39	Reep5	S100a16	Sf3b4	Smco4	Smim14	Sod1	Spag7	Spr	Tmed3	Tmed9	Tmem176b	Trf	Vps28	Vwf	Zmat5
TABULA_MURIS_SENIS_PANCREAS_PANCREATIC_ALPHA_CELL_AGEING	https://www.gsea-msigdb.org/gsea/msigdb/mouse/geneset/TABULA_MURIS_SENIS_PANCREAS_PANCREATIC_ALPHA_CELL_AGEING	Arglu1	Atf3	Bsg	C1qa	Calm3	Cdkn1a	Cela1	Cfl1	Cldn4	Clps	Cotl1	Cox7a2l	Dpysl2	Dusp1	Ece1	Emc10	Fos	Fth1	Ifi27	Inpp4a	Kdelr1	Klf4	Krt8	Lgals3bp	Mapre3	Ppp1r15a	Psmc4	Ptov1	Rbm39	Reg1	Rnase1	Selenos	Sod1	Ssr1	Tbcb	Tmed9	Tob1	Trem2	Tsc22d1	Tuba1a	Xbp1
TABULA_MURIS_SENIS_SKIN_BULGE_KERATINOCYTE_AGEING	https://www.gsea-msigdb.org/gsea/msigdb/mouse/geneset/TABULA_MURIS_SENIS_SKIN_BULGE_KERATINOCYTE_AGEING	2510002D24Rik	Acta2	Adh1	Adh7	Agr2	Aldh3a1	Alkbh6	Apoc1	Apoe	Aprt	Arglu1	Arhgap44	Arhgdib	Arl3	Atp6v0e	Atp6v1g1	Atraid	B2m	BC031181	Bcl2l12	Bcl7c	Bmyc	Bola1	Bri3	Bsg	Calm3	Capg	Cbr2	Ccdc12	Ccdc28b	Cd63	Cd74	Cdc42ep5	Cdkn1c	Cdpf1	Cebpzos	Cfap298	Cfl1	Chchd7	Cib2	Cic	Cited2	Cldn4	Cmip	Cmtm7	Cnp	Cnpy2	Coa3	Col1a2	Col3a1	Copz2	Coro1a	Cotl1	Cox7a2l	Crip1	Cryab	Ctnnbip1	Ctsl	Ctss	Ctsz	Cxcl14	Cyb5a	Cyba	Dctn4	Dcxr	Ddah2	Ddhd2	Dhrs4	Dnajc4	Dpm1	Dpysl2	Dtd1	Dynll2	Ebpl	Ece1	Eci1	Eef1d	Efnb2	Eif3f	Eif3k	Elof1	Emc10	Emp3	Endog	Eng	Etfb	Fabp5	Fam241b	Fcgr3	Fermt1	Flna	Fth1	Fxyd3	Fxyd6	Gadd45b	Gadd45gip1	Gemin7	Gm2a	Gnb2	Grcc10	Gstm1	Gstm2	H2-Ab1	H2-D1	H2-K1	Hcfc1r1	Hmgb1	Hsd17b10	Ifi27	Ifitm2	Ift27	Igfbp5	Igfbp7	Ino80b	Irx5	Kdelr1	Khk	Klf4	Klf5	Kpna4	Krt14	Krt17	Krt19	Krt4	Krt8	Krtcap2	Lgals1	Lgals3bp	Lgr4	Lin37	Lmo4	Lrp4	Ly6a	Ly6e	Macrod1	Marcksl1	Marf1	Mea1	Micu3	Mif	Mospd3	Mpv17l2	Mrtfb	Myl12a	Naxe	Ncoa3	Ndufab1	Ndufc2	Ndufs3	Ndufv2	Nectin1	Nfix	Nol7	Nop10	Npc2	Nr4a2	Nt5c3b	Pabpn1	Pafah1b3	Palld	Pdrg1	Plpp1	Plpp3	Pltp	Polr2i	Ppdpf	Ppp1r13l	Ppp1r35	Prelid1	Qsox1	Rabac1	Rac3	Rbm39	Rdh13	Reep5	Rexo2	Rflnb	S100a14	S100a16	Sec11c	Selenos	Senp6	Serping1	Sf3b4	Sfn	Sh3pxd2a	Sin3b	Slpi	Smco4	Snw1	Sod1	Sox9	Spag7	Sparc	Spint2	Spr	Spry2	Ssbp3	Ssr4	Tbcb	Tcf7l2	Thap3	Timp3	Tm2d3	Tmed3	Tmed9	Tmem107	Tmem11	Tmem204	Tmem205	Tmem208	Tmem219	Tnfaip8	Trappc6a	Trem2	Trf	Tsn	Tubb6	Txndc17	Uqcc3	Urah	Uvssa	Vim	Vkorc1	Vps28	Vps72	Wfdc3	Ypel3	Zfp664	Zfp703	Zmat2	Zmat5	Znhit6
TABULA_MURIS_SENIS_MESENTERIC_ADIPOSE_TISSUE_MESENCHYMAL_STEM_CELL_OF_ADIPOSE_AGEING	https://www.gsea-msigdb.org/gsea/msigdb/mouse/geneset/TABULA_MURIS_SENIS_MESENTERIC_ADIPOSE_TISSUE_MESENCHYMAL_STEM_CELL_OF_ADIPOSE_AGEING	Acsl4	Actr2	Adh5	Aldh2	Apbb1ip	Apoe	Arc	Arglu1	Arl3	Arpc4	B2m	Bag3	Bcl7c	Bmyc	Bptf	Bri3	Bsg	Btbd2	C1qc	Calm3	Camk2n1	Canx	Capg	Cavin2	Ccnd3	Cd36	Cd63	Cdkn1a	Cdkn1c	Cebpb	Ces1d	Cfl1	Cited2	Ckb	Clec3b	Cmtm3	Cnp	Col8a1	Commd10	Cotl1	Cryab	Csrnp1	Csrp1	Cxxc5	Cyba	Cygb	Cystm1	Dapk1	Ddah2	Ddhd2	Dhrs4	Dnajb1	Dnajc3	Dock1	Dpysl2	Dusp3	Ece1	Eef1d	Efcab14	Efna5	Ehd1	Eif3f	Eif3k	Eln	Elof1	Emc10	Ep400	Eri3	Eva1b	Eya2	Foxp1	Fst	Fubp3	Fxyd6	Gadd45b	Gadd45gip1	Gde1	Gm3336	Gsta3	Gstm1	H2-Ab1	H2-D1	H2-K1	H2-M3	Hmbs	Hmox1	Hspb1	Ifitm2	Ift27	Igfbp7	Il3ra	Inafm2	Inpp4a	Ints6	Jak1	Kdelr1	Kif2a	Klf3	Klf9	Kmt2b	Kpna4	Lgmn	Litaf	Lmo4	Maf	Mafb	Map3k20	Map7d1	Marf1	Mea1	Med1	Mfap2	Micu3	Mospd3	Mrtfb	Mtch1	Mtdh	Ncoa3	Nfia	Npc2	Nr3c1	Nr4a2	Nt5c3b	Nufip2	Oaz2	Pabpn1	Palld	Pcnp	Pdlim4	Pdpn	Phactr2	Pim3	Pkm	Plin2	Plpp3	Pltp	Ppp4c	Prelid1	Prnp	Psip1	Ptges	Ptgis	Ptgs1	Ptov1	Qsox1	Rbpms	Rexo2	Rock1	S100a16	Scn1b	Senp6	Sf3b4	Sh3gl1	Shisa5	Smim14	Sod1	Sox9	Spr	Spry2	Ssbp3	Ssr1	Stx5a	Tacc1	Tax1bp3	Tbcb	Tcf7l2	Tgfb1i1	Tle3	Tmed9	Tmem263	Tnfaip2	Tob1	Tppp3	Trf	Trip10	Tsc22d1	Tubb6	Ube2v1	Ubtf	Vamp2	Vat1	Vezf1	Vim	Vps72	Xbp1	Zfp703
ZHANG_UTERUS_C15_B_CELL	https://www.gsea-msigdb.org/gsea/msigdb/mouse/geneset/ZHANG_UTERUS_C15_B_CELL	1700017B05Rik	Cd52	Dusp4	Evi2a	Igha	Igkc	Iglc1	Jchain	Kcnn4	Odc1	Pon3	Sec11c	Sla	Slamf7	Slpi	Ssr4	Tent5c	Tmem176a	Tmem248	Tnfaip8	Txndc11	Txndc5	Xbp1	Zbp1
TABULA_MURIS_SENIS_GONADAL_ADIPOSE_TISSUE_ENDOTHELIAL_CELL_AGEING	https://www.gsea-msigdb.org/gsea/msigdb/mouse/geneset/TABULA_MURIS_SENIS_GONADAL_ADIPOSE_TISSUE_ENDOTHELIAL_CELL_AGEING	2310033P09Rik	Abcg1	Abhd16a	Acp6	Akap9	Apoe	Arhgdib	Arl3	Arpc4	Arpc5l	Atp6v0e	Atp6v1g1	Atraid	B2m	BC031181	Bbs9	Bckdha	Bcl7c	Bola3	Brd1	Bri3	Bsg	Camk2n1	Capg	Ccdc88c	Ccz1	Cd300lg	Cd36	Cd44	Cd59a	Cd63	Cd74	Cdkn1a	Cdkn1c	Cfl1	Cgrrf1	Chd1	Cib1	Cldn5	Clock	Cmtm3	Cmtm8	Cnpy2	Coa3	Col1a2	Col3a1	Commd10	Cops6	Copz2	Coro1a	Cox7a2l	Cplane1	Csf1r	Csrp1	Ctnnbip1	Ctsl	Ctss	Ctsz	Cuedc1	Cyba	Cybb	Cyp4b1	Dcaf13	Dctn5	Ddah2	Ddhd2	Depp1	Dgkz	Dhrs7	Dkk3	Dmxl1	Dnajc1	Dpagt1	Dph5	Dpm1	Dpysl2	Dtd1	Dusp3	Dynll2	Ece1	Ech1	Ecm1	Eef2kmt	Efcab14	Eif3k	Elof1	Emc10	Eri3	Etfb	Eva1b	Fabp4	Fam162a	Farsb	Fmnl3	Fth1	Fubp1	Fxyd5	Gbf1	Gbp7	Gemin7	Glmp	Gnb2	Gng11	Gstm1	Gstm2	Gstt2	Gtf2b	H2-Ab1	H2-D1	H2-K1	Hexb	Hmgb1	Hspb1	Hspb8	Ifitm2	Ift27	Igfbp7	Il3ra	Ilkap	Inafm2	Inmt	Inpp4a	Inppl1	Irf1	Irf7	Itpr2	Kansl1l	Kdelr1	Khdrbs3	Kif5b	Klhl20	Kmt2b	Kmt2e	Kpna4	Kptn	Krt14	Krt15	Krt5	Krt6a	Leng1	Letmd1	Lgals3bp	Lias	Limd2	Litaf	Lpl	Ly6a	Maff	Map3k2	Map7d1	Marf1	Mdp1	Mea1	Med19	Med25	Mepce	Mettl17	Mettl9	Mgll	Mitd1	Mnat1	Mrtfb	Mtdh	Mtrex	Mvb12b	Myl12a	Nacc1	Nat9	Naxe	Ndufs3	Nfkbia	Nfkbil1	Nmd3	Npc2	Nsmce2	Nub1	Nufip2	Numa1	Oard1	Oaz2	Odr4	Ostf1	Paip2	Pank2	Pcnp	Pde4d	Peak1	Phf11d	Pias1	Pih1d1	Plpp3	Pltp	Pno1	Polr2i	Ppa1	Ppp1r13l	Ppp1r18	Ppp4c	Prickle3	Prrg2	Psip1	Psma5	Rabac1	Rbm39	Rdx	Reep5	Rexo2	Rgcc	Rilpl1	Rin3	Rnf125	Rnf167	Rpn1	Rtn4	S100a16	Scyl2	Selplg	Serpinh1	Sf3b4	Sgf29	Shisa5	Slc25a19	Slc35a5	Slc50a1	Sltm	Smarcc1	Smc6	Smco4	Smim14	Snf8	Snw1	Snx21	Spag7	Sparc	Spp1	Spr	Srek1	Ssbp3	Ssr1	Ssr4	St6galnac2	Stk11	Taf10	Taf1a	Tbcb	Tcf7l2	Tlr2	Tm2d3	Tmco1	Tmed9	Tmem205	Tmem259	Tmem263	Tmem59	Trf	Trim2	Tsn	Ttc28	Tuba1a	Tubb2a	Txnl4a	Ube2v1	Uri1	Usp12	Utp23	Vamp2	Vamp4	Vkorc1	Vps28	Vps72	Vrk3	Washc3	Wdr45	Yeats2	Ypel3	Zfp609	Zmat5
TABULA_MURIS_SENIS_KIDNEY_KIDNEY_LOOP_OF_HENLE_THICK_ASCENDING_LIMB_EPITHELIAL_CELL_AGEING	https://www.gsea-msigdb.org/gsea/msigdb/mouse/geneset/TABULA_MURIS_SENIS_KIDNEY_KIDNEY_LOOP_OF_HENLE_THICK_ASCENDING_LIMB_EPITHELIAL_CELL_AGEING	4833439L19Rik	Acsl4	Actb	Adgrg1	Apoe	Atp6v1g1	B2m	Bola3	Canx	Cd2ap	Cd74	Cfl1	Clu	Ctsd	Cttn	Cxcl16	Dnajc3	Dusp3	Eif4g2	Emb	Eva1b	Foxq1	Fth1	H2-Ab1	H2-D1	H2-K1	Ivns1abp	Kif1b	Kif5b	Lgals3	Lmo4	Ly6e	Mal	Man2a1	Mfge8	Msi2	Ndrg1	Pdcd4	Pgk1	Pigr	Ppm1h	Ppp2r3a	Pts	Rab6b	Sardh	Sec14l1	Slc25a39	Spp1	Stk39	Tacc2	Tesc	Tfcp2l1	Timp3	Tmbim6	Tmem176a	Tmem176b	Tmprss2	Tnfaip2	Tspan1	Tspan33	Tubb2b	Wfdc2
TABULA_MURIS_SENIS_HEART_VALVE_CELL_AGEING	https://www.gsea-msigdb.org/gsea/msigdb/mouse/geneset/TABULA_MURIS_SENIS_HEART_VALVE_CELL_AGEING	Ap4s1	Apoe	Bcl2l12	Bri3	Castor2	Cfl1	Cmtm3	Ctsd	Cygb	Cystm1	Ddah2	Dpysl2	Ednrb	Ehd4	Emc10	Fos	H2-D1	Hexb	Lgmn	Mapk8ip1	Mesd	Ndufa4l2	Oaz2	Pcnp	Plce1	Rbfa	Sf3b4	Spr	Spry1	Spry2	Tgfb1i1	Txnl1	Ube2v1	Vim
TABULA_MURIS_SENIS_PANCREAS_LEUKOCYTE_AGEING	https://www.gsea-msigdb.org/gsea/msigdb/mouse/geneset/TABULA_MURIS_SENIS_PANCREAS_LEUKOCYTE_AGEING	Arrb2	Atf3	Bsg	Cela1	Cfl1	Clps	Cotl1	Csf2ra	Gtf2b	Hcls1	Limd2	Nupr1	Ppp1r18	Reg1	Rnase1	Spi1	Yipf3
TABULA_MURIS_SENIS_LIVER_MATURE_NK_T_CELL_AGEING	https://www.gsea-msigdb.org/gsea/msigdb/mouse/geneset/TABULA_MURIS_SENIS_LIVER_MATURE_NK_T_CELL_AGEING	Arrb2	Bsg	Cd68	Cd74	Cfl1	Cited2	Coa3	Ctsz	Dpysl2	Eif4ebp2	Elmo2	Fcer1g	Fos	Gabpb1	Hdlbp	Hexb	Lgmn	Lnpep	Mff	Msn	Mtdh	Ndufs3	Plaat3	Plekho1	Ppip5k2	Shisa5	Smad4	Smarcc1	Sod1	Zdhhc20	Zswim1
TABULA_MURIS_SENIS_MARROW_LATE_PRO_B_CELL_AGEING	https://www.gsea-msigdb.org/gsea/msigdb/mouse/geneset/TABULA_MURIS_SENIS_MARROW_LATE_PRO_B_CELL_AGEING	Atp6v0b	B2m	Bsg	Cfl1	Cisd3	Col1a1	Cotl1	Dok3	Eef1d	Eif3k	Elof1	Emc10	Etfb	Fth1	Gadd45gip1	Grcc10	H2-M3	Hes6	Hp	Ifnar2	Ift27	Kcnn4	Lcn2	Lmo4	Mea1	Myl12a	Naxe	Ndufs3	Nol7	Npc2	Ostf1	Pafah1b3	Pkm	Plaat3	Ppp1r35	Prelid1	Rabac1	Reep5	S100a8	S100a9	Sf3b4	Sin3b	Slpi	Spi1	Spint2	Ssr4	Tbcb	Tmbim6	Tmem176a	Ypel3	Zbp1
TABULA_MURIS_SENIS_KIDNEY_KIDNEY_DISTAL_CONVOLUTED_TUBULE_EPITHELIAL_CELL_AGEING	https://www.gsea-msigdb.org/gsea/msigdb/mouse/geneset/TABULA_MURIS_SENIS_KIDNEY_KIDNEY_DISTAL_CONVOLUTED_TUBULE_EPITHELIAL_CELL_AGEING	Actb	Adgrg1	Apoe	B2m	Cd74	Cfl1	Cited2	Csrp1	Elf3	Emb	F2rl1	Ggnbp2	H2-D1	H2-K1	Ifi27	Lgals3	Lmo4	Ly6e	Mtdh	Ndrg1	Pdcd4	Pigr	Ppp1r1b	Prkaa2	Reep5	S100a10	Sec14l1	Son	Spp1	Wfdc2
TABULA_MURIS_SENIS_BROWN_ADIPOSE_TISSUE_ENDOTHELIAL_CELL_AGEING	https://www.gsea-msigdb.org/gsea/msigdb/mouse/geneset/TABULA_MURIS_SENIS_BROWN_ADIPOSE_TISSUE_ENDOTHELIAL_CELL_AGEING	Acta2	Aplp1	Apoe	Atat1	Atp9a	Atraid	Bbs9	Bri3	Cd63	Cdkn1c	Cebpd	Cfap20	Cfl1	Cldn5	Clu	Cnp	Cnpy2	Cryab	Csf1r	Ctsb	Ddt	Depp1	Dhx38	Dnmt3a	Ece1	Eif4e2	Gstm1	Gtf2b	H2-D1	H2-K1	Hexb	Hsd3b7	Ifi27	Ifitm2	Igfbp7	Kmt2e	Lgmn	Lmo4	Mospd3	Myl12a	Nfkbil1	Npdc1	Osgep	Pkm	Plek	Pltp	Prex1	Rabac1	Rbm39	Reep5	Scamp2	Sephs2	Serpinh1	Sf3b4	Sh3kbp1	Smco4	Smim14	Spr	Sri	Tmed3	Tmed4	Tmed9	Tmem11	Tmem204	Tmem59	Trf	Usp22	Vim
TABULA_MURIS_SENIS_SKIN_EPIDERMAL_CELL_AGEING	https://www.gsea-msigdb.org/gsea/msigdb/mouse/geneset/TABULA_MURIS_SENIS_SKIN_EPIDERMAL_CELL_AGEING	2410002F23Rik	2510002D24Rik	2610528J11Rik	Abhd14b	Abhd16a	Acta2	Aen	Aldh2	Atp6v0b	B2m	Bag1	Barx2	Bbc3	Bcl2l1	Bcl7b	Bcl7c	Bod1	Bok	Bri3	Bsg	Casz1	Ccl6	Cd37	Cd53	Cd63	Cd74	Cd82	Cdk5	Cdkn1a	Cdkn2b	Cdkn2d	Cebpd	Cfl1	Cic	Cited2	Clca2	Cldn5	Cmip	Commd9	Coq7	Cox7a2l	Csrnp1	Csrp1	Ctnnbip1	Ctsz	Cxcl14	Dhrs4	Dtnbp1	Ece1	Echdc2	Echs1	Egr1	Eif3f	Eif3k	Elf3	Elof1	Emc10	Epb41l4b	Etfb	Evi2a	Evpl	Fam241b	Fcer1g	Fos	Foxq1	Gadd45gip1	Gjb6	Gnb2	Gpatch4	Guk1	H2-Ab1	H2-D1	H2-K1	Hyou1	Ifitm2	Igfbp7	Ilkap	Ino80b	Irx5	Jagn1	Kdelr1	Klc3	Klf16	Klf4	Klf5	Krt13	Krt14	Krt17	Krt4	Krt5	Kxd1	Leng1	Lgals3	Lias	Lmo4	Lrp4	Ltb4r2	Lypd3	Macrod1	Mal	Metrnl	Mif4gd	Mllt10	Mob3b	Mospd3	Mpnd	Mpst	Mtch1	Nans	Ndufa4l2	Nectin2	Nfix	Nfkbia	Nfkbil1	Notch1	Npc2	Nr2c2ap	Nr4a2	Nsmce3	Nt5c3b	Nupr1	Oaz2	Pdlim2	Pdrg1	Pim3	Plcb3	Plscr3	Pmf1	Polr2c	Ppp1r13l	Ppp1r35	Prdx6	Prrg2	Psmc4	Ptov1	Ptprc	Rab24	Rabac1	Rassf4	Rassf7	Rbfa	Reep5	Rexo1	Rfxap	Rgs1	Rhov	Rit1	Rock1	S100a14	S100a16	Senp6	Sf3b4	Sfn	Shisa5	Sirt2	Slc6a8	Slpi	Smco4	Smim14	Smim5	Spag7	Sparc	Spint2	Spr	Spry1	Srgn	Tacc2	Tbcb	Thap3	Tmed3	Tmed9	Tmem106c	Tmem109	Tmem11	Tmem176b	Tmem205	Tmem238	Tmem259	Tmem40	Tmub1	Trappc6a	Tsc22d1	Tyrobp	Ube2e2	Ube2v1	Vamp2	Vim	Vps28	Vps72	Wbp1	Wdr83	Ypel3	Zfp511	Zfp703
TABULA_MURIS_SENIS_LUNG_ADVENTITIAL_CELL_AGEING	https://www.gsea-msigdb.org/gsea/msigdb/mouse/geneset/TABULA_MURIS_SENIS_LUNG_ADVENTITIAL_CELL_AGEING	Acta2	Anxa1	Apoe	B2m	BC031181	Bmyc	Bsg	Cd63	Cd74	Cd82	Cdkn1a	Cdkn1c	Ces1d	Cfl1	Crlf2	Cryab	Cyb5a	Cyba	Ddhd2	Dnajc3	Echs1	Eif3f	Elof1	Emp3	Fas	Fth1	Fxyd6	Gsta3	H2-Ab1	H2-D1	H2-K1	Hadh	Hspb1	Idh2	Ifitm2	Kdelr1	Lgals3bp	Litaf	Myl12a	Nfkbia	Npdc1	Prelid1	Psma5	Psmd6	Rabac1	Rbp1	S100a8	S100a9	Selenos	Spr	Tbcb	Tmed9	Tmem176a	Tmem176b	Tmem59	Trf	Tsc22d1	Tubb6
TABULA_MURIS_SENIS_DIAPHRAGM_MESENCHYMAL_STEM_CELL_AGEING	https://www.gsea-msigdb.org/gsea/msigdb/mouse/geneset/TABULA_MURIS_SENIS_DIAPHRAGM_MESENCHYMAL_STEM_CELL_AGEING	2310033P09Rik	Aamdc	Acta2	Apoe	Aprt	Arl3	Atp6v0b	Atp6v0e	B2m	Bcl7c	Bri3	Bsg	Cd63	Cd74	Cdkn1a	Cdkn1c	Cfl1	Chchd7	Copz2	Coq7	Crip1	Cryab	Cyba	Cygb	Ddah2	Emp3	Etfb	Fam162a	Fmc1	Fth1	Gadd45b	Gng11	Grcc10	Gstm1	H2-Ab1	Hcfc1r1	Hmgb1	Ifi27	Ifitm2	Ift27	Il3ra	Inmt	Kcnj8	Krt8	Krtcap2	Lgals1	Ly6a	Mea1	Mfap2	Mif	Myl12a	Ndufa4l2	Ndufc2	Nfkbia	Nol7	Nop10	Nupr1	Pdlim2	Polr2i	Rabac1	Rbm39	Rbp1	Reep5	S100a10	S100a16	Saysd1	Son	Ssr4	Tbcb	Tcf7l2	Tmem107	Tmem176a	Tmem176b	Tmem205	Tppp3	Vkorc1	Ypel3
DESCARTES_ORGANOGENESIS_MELANOCYTES	https://www.gsea-msigdb.org/gsea/msigdb/mouse/geneset/DESCARTES_ORGANOGENESIS_MELANOCYTES	Aldh1a3	Appl2	Bace2	Cd274	Col8a1	Ctsf	Dtna	Fam13a	Gpnmb	Hvcn1	Mcoln3	Mgll	Mitf	Ociad2	Rab38
TABULA_MURIS_SENIS_KIDNEY_PODOCYTE_AGEING	https://www.gsea-msigdb.org/gsea/msigdb/mouse/geneset/TABULA_MURIS_SENIS_KIDNEY_PODOCYTE_AGEING	2200002D01Rik	4931406C07Rik	Akr7a5	Aldh2	Apoe	B2m	Cat	Ccnd1	Cd63	Cd74	Cib1	Cldn10	Cotl1	Cp	Cryz	Ctsb	Ctsz	Cxcl16	Cyba	Dab2	Dhrs4	Esd	Fermt1	Fth1	Gatm	Gcnt1	H2-Ab1	H2-D1	H2-K1	Iah1	Ivns1abp	Khk	Krtcap2	Lamp2	Lgals1	Lgals3bp	Lgmn	Ly6a	Ly6e	Mif	Myof	Ndrg1	Npc2	Psap	Rida	S100a10	Selenop	Slc25a39	Slc4a4	Snx7	Spp1	Steap2	Sult1d1	Sytl2	Tkfc	Tmem176a	Tmem176b	Tmem205
TABULA_MURIS_SENIS_MARROW_NK_CELL_AGEING	https://www.gsea-msigdb.org/gsea/msigdb/mouse/geneset/TABULA_MURIS_SENIS_MARROW_NK_CELL_AGEING	2310039H08Rik	2510002D24Rik	2810004N23Rik	Abcg1	Ap4s1	Apbb1ip	Apoe	Aprt	Arhgdib	Arpc4	Arpc5l	Arrb2	Asf1a	Atp6v0b	Atp6v0e	Atp6v1g1	B2m	BC031181	Bag1	Bbc3	Bcl2a1b	Bcl7c	Bri3	Bsg	Calm3	Ccdc12	Cd37	Cd63	Cd74	Cdkn2d	Cfl1	Chchd7	Cib1	Ckb	Cotl1	Cox7a2l	Crlf2	Ctss	Cyba	Dnlz	Dpm1	Dtnbp1	Eef1d	Eif3f	Eif3k	Elof1	Emc10	Emp3	Etfb	Faap20	Fcer1g	Fcgr4	Flna	Flt3l	Fth1	Fxyd5	Gadd45gip1	Gemin7	Gnb2	Gpsm3	Grcc10	Guk1	H2-Ab1	Hcfc1r1	Iah1	Ifitm2	Ilkap	Ino80b	Ipo13	Jchain	Kdelr1	Krtcap2	Lcn2	Lgals3	Limd2	Mea1	Med29	Mettl26	Mfsd10	Mmp9	Mospd3	Mphosph8	Mpv17l2	Ndufc2	Nol7	Nosip	Npc2	Pbdc1	Pdrg1	Pih1d1	Plaat3	Polr2i	Ppdpf	Ppp1r18	Ppp1r35	Prdx6	Prelid1	Psmc4	Pts	Rabac1	Rbfa	Rbm39	Reep5	Rexo1	Rexo2	Rfxank	Rilpl2	S100a8	Saysd1	Sec11c	Selenos	Sf3b4	Shisa5	Sin3b	Slpi	Spi1	Srgn	Sri	Sugt1	Tbcb	Thyn1	Tm2d3	Tmed9	Tmem11	Tmem147	Tmem208	Trappc6a	Tsn	Txn1	Vps28	Wbp1	Wfdc17	Ypel3	Zmat5
TABULA_MURIS_SENIS_LIMB_MUSCLE_SMOOTH_MUSCLE_CELL_AGEING	https://www.gsea-msigdb.org/gsea/msigdb/mouse/geneset/TABULA_MURIS_SENIS_LIMB_MUSCLE_SMOOTH_MUSCLE_CELL_AGEING	Aldh2	B2m	Capg	Casp4	Cog7	Cpne2	Cyp4b1	Ech1	Gbp7	Gnb4	Gng11	Gstm1	Gucy1b1	H2-D1	H2-K1	Ifi47	Ifit1	Ifit3	Irf1	Lgals3	Myo1b	Nfkbia	Pkm	Rbbp7	Rgs5	Rsu1	Serping1	Vat1	Zeb2
DESCARTES_ORGANOGENESIS_ENDOTHELIAL_CELLS	https://www.gsea-msigdb.org/gsea/msigdb/mouse/geneset/DESCARTES_ORGANOGENESIS_ENDOTHELIAL_CELLS	AU021092	Acvrl1	Adam19	Adcy4	Afap1l1	Aplnr	Arhgap18	Arhgap27	Bmx	Calcrl	Cav2	Cd109	Cd93	Cdh5	Clca2	Cldn5	Col18a1	Col4a1	Col4a2	Depp1	Dusp5	Ece1	Elk3	Eng	Enpp3	Eogt	Epha2	Ets1	Fam43a	Flnb	Fmnl3	Foxo1	Foxq1	Fzd4	Galnt4	Gja4	Hbegf	Hspg2	Ica1	Itpkb	Itpr2	Itpr3	Kcne3	Kctd12b	Mall	Mast4	Mmp28	Msn	Nfkbia	Notch4	Pde8a	Peak1	Pgm2	Plaur	Plekhg1	Plpp1	Plxnd1	Ppp1r13b	Prex2	Ptprb	Rasip1	Rin3	Ripply3	S100a16	Serpine1	Sh3bp5	Sox7	Sparc	Stap2	Tek	Thsd1	Tmem204	Tnfrsf11b	Tspan15	Vash1	Yes1
TABULA_MURIS_SENIS_BLADDER_ENDOTHELIAL_CELL_AGEING	https://www.gsea-msigdb.org/gsea/msigdb/mouse/geneset/TABULA_MURIS_SENIS_BLADDER_ENDOTHELIAL_CELL_AGEING	Acta2	Actn1	Akap12	Aldh2	Areg	Arid5a	Arrdc3	Atf3	Bag3	Birc2	Birc3	Casp4	Ccdc107	Ccnd3	Cd36	Cdkn1a	Cebpb	Cebpd	Chka	Ckb	Crem	Crip1	Csrnp1	Csrp1	Emp1	Etf1	Fabp4	Fas	Fbxo33	Flna	Fth1	Gadd45b	Gbp4	Gcnt1	Gja1	Gla	Gstm1	Gsto1	Hbegf	Hdlbp	Hif1a	Hilpda	Hmox1	Hspa2	Hspa9	Hsph1	Ier5	Ifrd1	Igfbp5	Insig2	Irs2	Itpk1	Jmjd1c	Klhl21	Krt23	Krt8	Lcmt2	Lgals3	Litaf	Lmo4	Lzts2	Maff	Map2k3	Map3k20	Mat2a	Mcl1	Med31	Mepce	Mfge8	Ndufs2	Nectin2	Nr4a2	Oat	Odc1	Oxnad1	Pcnp	Pgm1	Pim1	Pim3	Pkm	Plat	Plcd1	Ppp1r15a	Ppp2ca	Pvr	Pxdc1	Rbm7	Rela	Relb	Rhpn2	Sap18	Sat1	Sbno2	Sema4c	Sfn	Siah2	Slc16a3	Slc38a2	Sorbs1	Sox7	Sprr1a	Spty2d1	Srsf3	Srxn1	Stk11	Synpo	Tbc1d32	Thoc6	Thrb	Tmem241	Trip10	Trp53inp2	Tsc22d2	Tubb2a	Tubb6	Txndc11	Txnl1	Upp1	Usp37	Vim	Wfdc2	Xdh	Ythdc1	Zfand2a	Zfp703
TABULA_MURIS_SENIS_LUNG_FIBROBLAST_OF_LUNG_AGEING	https://www.gsea-msigdb.org/gsea/msigdb/mouse/geneset/TABULA_MURIS_SENIS_LUNG_FIBROBLAST_OF_LUNG_AGEING	Aldh2	Anxa1	Apoe	Atf3	Atp6v0b	B2m	Bsg	Cd302	Cd63	Cd74	Cdkn1a	Cebpd	Cfl1	Cryab	Ctsl	Ctsz	Cyba	Ddah2	Ddt	Dnajb2	Dnajc1	Dnajc3	Dpm1	Eif3f	Etfb	Fth1	Gadd45b	Gsta3	Gstm1	Gstm2	H2-Ab1	H2-D1	H2-K1	Hadh	Hilpda	Hspb1	Ifrd1	Inmt	Kif5b	Klf9	Lgals3bp	Ly6a	Ly6e	Mat2a	Mgll	Mtdh	Myl12a	Nap1l1	Ndufs2	Nfkbia	Npdc1	Pdlim2	Plpp3	Prdx6	Prkca	Rabac1	Rbfa	S100a8	S100a9	Selenos	Serping1	Son	Spint2	Spr	Tbcb	Tmed3	Tmem176a	Tmem176b	Tmem204	Tnfaip2	Trf	Tsc22d1	Tyrobp	Vdac3	Vps28	Ypel3
TABULA_MURIS_SENIS_DIAPHRAGM_SKELETAL_MUSCLE_SATELLITE_CELL_AGEING	https://www.gsea-msigdb.org/gsea/msigdb/mouse/geneset/TABULA_MURIS_SENIS_DIAPHRAGM_SKELETAL_MUSCLE_SATELLITE_CELL_AGEING	Adh1	Apoe	Arl3	B2m	Bcl7c	Bola1	Capg	Cd63	Cfl1	Chchd7	Crip1	Cryab	Cyba	Eif3k	Emp3	Fam162a	Fmc1	Fth1	Gadd45a	Gadd45b	Gstm1	Hmgb1	Ifitm2	Krt14	Mgll	Mif	Ndufc2	Nfkbia	Nop10	Prelid1	Rabac1	Rbm39	Selplg	Son	Tcf7l2	Tmem11	Tppp3	Zmat5
TABULA_MURIS_SENIS_SUBCUTANEOUS_ADIPOSE_TISSUE_ENDOTHELIAL_CELL_AGEING	https://www.gsea-msigdb.org/gsea/msigdb/mouse/geneset/TABULA_MURIS_SENIS_SUBCUTANEOUS_ADIPOSE_TISSUE_ENDOTHELIAL_CELL_AGEING	Aldh2	Apoe	Bcl7c	Brd9	Bri3	Bsg	Cd53	Cd63	Cd74	Cfl1	Cracr2b	Csf1r	Csrp1	Ctc1	Ctnnbip1	Ctss	Cyb561d1	Dhrs7	Dpysl2	Dusp3	Ece1	Fxyd6	Gadd45gip1	Gja4	Gstm1	H2-Ab1	Hexb	Hmox1	Hyou1	Kmt2b	Krt14	Krt6a	Lgals7	Maf1	Mall	Paip1	Plekha3	Ppp4c	Reep5	Rnf125	Rnf167	S100a16	Sdc3	Selplg	Serping1	Sgf29	Shisa5	Sipa1l1	Smco4	Spef1	Tacstd2	Tbcb	Tmed9	Zfp771
TABULA_MURIS_SENIS_HEART_FIBROBLAST_OF_CARDIAC_TISSUE_AGEING	https://www.gsea-msigdb.org/gsea/msigdb/mouse/geneset/TABULA_MURIS_SENIS_HEART_FIBROBLAST_OF_CARDIAC_TISSUE_AGEING	Adh1	Aox3	Apoe	Arhgdib	Arpc4	Atf3	B2m	Bcl2l1	Bcl7c	Bri3	Bsg	C1qa	C1qb	C1qc	Capg	Cd63	Cd74	Cd82	Cdkn1c	Ces1d	Cfl1	Cmtm3	Cotl1	Cryab	Ctsb	Cyba	Cygb	Cystm1	Ddhd2	Dpysl2	Egr1	Eif3f	Elof1	Emc10	Fos	Fth1	Fxyd5	Fxyd6	Gadd45b	Gpnmb	Gsta3	Gstm1	H2-Ab1	H2-D1	H2-K1	Ifitm2	Igfbp7	Inmt	Irf1	Kdelr1	Lgals3bp	Lgmn	Lmo4	Ly6a	Mafb	Mid1ip1	Mospd3	Ndufa4l2	Npc2	Npdc1	Pcolce	Phf11d	Pltp	Prnp	S100a16	Scn1b	Sf3b4	Shisa5	Sox9	Spr	Tcf7l2	Tmed9	Tmem176a	Tmem176b	Trf	Ube2v1	Vim
TABULA_MURIS_SENIS_MAMMARY_GLAND_LUMINAL_EPITHELIAL_CELL_OF_MAMMARY_GLAND_AGEING	https://www.gsea-msigdb.org/gsea/msigdb/mouse/geneset/TABULA_MURIS_SENIS_MAMMARY_GLAND_LUMINAL_EPITHELIAL_CELL_OF_MAMMARY_GLAND_AGEING	Abhd16a	Alcam	Aldh2	Anxa1	Apobec3	Apoe	Aqp5	Atf3	Atp1b1	Bag3	Barx2	Bcl7c	Bsg	Camk2n1	Cbr2	Ccnd1	Cd200	Cd52	Cd74	Cdkn1a	Cebpb	Cfl1	Clca2	Cnpy2	Cracr2b	Crip1	Csrnp1	Cxcl14	Cxcl15	Cyb5a	Dnajb1	Dpep2	Dsp	Dusp1	Dusp14	Ece1	Ecm1	Egr1	Eif3f	Elf3	Emb	Emc10	Emp1	Epha2	Erf	Fam110a	Fos	Foxa1	Foxp1	Fst	Fth1	Gatb	Gja1	Gjb4	Gm2a	Gnb2	Grn	Gstm1	Gsto1	H2-Ab1	H2-D1	H2-K1	Hbegf	Hilpda	Hp	Idh2	Ier5	Ifitm2	Igfbp5	Igfbp7	Il18r1	Irx5	Jmjd1c	Klc3	Klf16	Klf4	Klf5	Krcc1	Krt14	Krt15	Krt17	Krt5	Krt6a	Lgals3	Lgals7	Ltf	Ly6e	Maff	Mcl1	Mfge8	Mtch1	Myh14	Nfib	Nfix	Ntn1	Oaz2	Pam	Pdcd4	Per1	Pim1	Pim3	Ptov1	Pxdc1	Rela	Ring1	Selenop	Sfn	Sgk1	Shisa5	Slc7a2	Slpi	Smim14	Spr	Sprr1a	Srxn1	Stc2	Tcf7l2	Timp2	Timp3	Tmed3	Tmed9	Tmem176a	Tmem176b	Tnfrsf21	Tnrc6b	Tob1	Tppp3	Trf	Tsc22d1	Vamp2	Vasn	Wfdc2	Xbp1	Ythdc1	Zc3h12a
TABULA_MURIS_SENIS_GONADAL_ADIPOSE_TISSUE_MESENCHYMAL_STEM_CELL_OF_ADIPOSE_AGEING	https://www.gsea-msigdb.org/gsea/msigdb/mouse/geneset/TABULA_MURIS_SENIS_GONADAL_ADIPOSE_TISSUE_MESENCHYMAL_STEM_CELL_OF_ADIPOSE_AGEING	Acvrl1	Adh5	Aldh2	Anxa1	Apbb1ip	Apoe	Arl3	Arpc4	Atp6v0b	Atp6v1g1	B2m	Bag1	Bag3	Bcl7c	Bri3	Bsg	C1qb	Calm3	Camk2n1	Capg	Casp4	Cd52	Cd63	Cd74	Cdc42ep5	Cdkn1a	Cdkn1c	Cebpb	Cebpd	Ces1d	Cfl1	Clec3b	Clu	Cmtm3	Commd10	Coro1a	Cotl1	Cryab	Ctsb	Ctss	Ctsz	Cyb5a	Cyba	Cygb	Cyp4b1	Ddah2	Ddhd2	Dhrs4	Dmkn	Dnajb1	Dpysl2	Dtnbp1	Duoxa1	Dusp3	Ece1	Ecm1	Eef1d	Ehd1	Eif3f	Eif3k	Elf1	Elof1	Emc10	Eri3	Etfb	Ets1	Eya2	Fam124a	Fcgr3	Fos	Fth1	Gadd45b	Gadd45gip1	Gnb2	Gngt2	Gpnmb	Gpsm3	Gsk3a	Gstm1	H2-Ab1	H2-D1	H2-K1	H2-M3	Hmgb1	Hs3st1	Idh3b	Ifitm2	Ift27	Ift57	Igfbp7	Il11ra1	Il3ra	Inmt	Irf1	Irf7	Jak1	Kdelr1	Kif2a	Klf9	Kmt2b	Kmt2e	Kpna4	Krt14	Krt15	Krt17	Lcn2	Lgals3	Lgals3bp	Lgmn	Lias	Lifr	Litaf	Lmo4	Ly6a	Ly6e	Maf	Maf1	Mea1	Metrnl	Mfge8	Micu3	Mitf	Mospd3	Naxe	Nfix	Nfkbia	Npc2	Nt5c3b	Oaz2	Ostf1	Pabpn1	Pcnp	Pde8a	Pdlim2	Pdlim4	Pdpn	Phf11d	Pih1d1	Pim1	Plaat3	Plin2	Plscr3	Pltp	Ppp1r35	Prdx6	Prelid1	Prnp	Psip1	Psmc4	Ptov1	Rabac1	Rbpms	Renbp	Retnla	Rexo2	S100a16	Scara3	Scn1b	Senp6	Sf3b4	Shisa5	Smc6	Sp100	Spag7	Spr	Spry1	Spry2	Sri	Ssbp3	St3gal6	Tax1bp3	Tbcb	Tcf4	Tcf7l2	Tcn2	Tek	Tgfb1i1	Timp3	Tmed4	Tmed9	Tmem106a	Tmem176b	Tnfaip2	Tppp3	Tsn	Ube2e2	Ube2v1	Vat1	Vps28	Vps72	Ypel3	Zmat5
TABULA_MURIS_SENIS_HEART_AND_AORTA_FIBROBLAST_OF_CARDIAC_TISSUE_AGEING	https://www.gsea-msigdb.org/gsea/msigdb/mouse/geneset/TABULA_MURIS_SENIS_HEART_AND_AORTA_FIBROBLAST_OF_CARDIAC_TISSUE_AGEING	1810037I17Rik	Anxa1	Aox3	Apbb1ip	B2m	Capg	Cd302	Cd55	Cd74	Ces1d	Clec3b	Col8a1	Cox7a2l	Cp	Crip1	Ctsb	Cxcl16	Cyb5a	Cygb	Eef1d	Eif3f	Eif3k	Emp1	Enc1	Fabp4	Fbln2	Fos	Foxp1	Fth1	Fxyd5	Fxyd6	Gpsm3	Gsta3	Gstm1	Gstm2	H2-D1	H2-K1	Hspb1	Iah1	Ifitm2	Inmt	Klf4	Kmt2e	Lgals1	Litaf	Ly6a	Ly6e	Maff	Man2a1	Mcl1	Mgll	Npc2	Nsa2	Pam	Pdlim2	Pdpn	Plat	Pltp	Rbp1	Scd1	Selenop	Serping1	Sod1	Sox9	Svep1	Tmem140	Tmem176a	Tmem176b	Trf	Txn1	Txnip	Vat1	Vim	Xdh
TABULA_MURIS_SENIS_MAMMARY_GLAND_STROMAL_CELL_AGEING	https://www.gsea-msigdb.org/gsea/msigdb/mouse/geneset/TABULA_MURIS_SENIS_MAMMARY_GLAND_STROMAL_CELL_AGEING	Ackr3	Actb	Anxa1	Apoe	Arid5a	Atf3	Bcl7c	Bsg	C1qtnf1	Calm3	Camk2n1	Capg	Cd55	Cdkn1a	Cebpd	Clec3b	Cnpy2	Col4a1	Crip1	Cxcl14	Cyba	Cygb	Ddah2	Ddost	Dmkn	Dpysl2	Dusp1	Ecm1	Egr1	Eln	Emilin2	Emp3	Etfb	Fbln2	Fbn1	Fcgrt	Fndc1	Fos	Fxyd5	Gm2a	Gnb2	Gngt2	Gpnmb	Grcc10	Grn	Gstm1	H2-D1	H2-K1	Hcfc1r1	Hmgb1	Hspg2	Iah1	Ifitm2	Igfbp5	Il11ra1	Inmt	Irf1	Klf4	Krtcap2	Lgals1	Ly6a	Mcl1	Mtch1	Myadm	Naxe	Nfia	Nfib	Nfix	Pam	Pcolce	Pdlim2	Pltp	Prnp	Prss23	Ptges	Ptov1	Rabac1	S100a16	Scara3	Selenop	Serpine1	Serping1	Sfn	Smim11	Smim14	Smpd3	Sri	Tcf4	Timp2	Timp3	Tmed3	Tmem147	Tmem219	Tnfaip2	Tppp3	Tuba1a	Txnip	Vkorc1	Ypel3	Zfp385a
TABULA_MURIS_SENIS_GONADAL_ADIPOSE_TISSUE_B_CELL_AGEING	https://www.gsea-msigdb.org/gsea/msigdb/mouse/geneset/TABULA_MURIS_SENIS_GONADAL_ADIPOSE_TISSUE_B_CELL_AGEING	Anxa1	Anxa2	Apoe	Ccdc134	Cdkn1a	Cfl1	Cops6	Cotl1	Cyba	Ddost	Ddx27	Fcgr2b	Krt14	Krt15	Krt5	Krt6a	Lgals1	Lgals7	Ly6a	Nt5c	Pafah1b3	Reep5	Rexo2	Sod1	Sparc	Ssr4	Taf10	Tmem176b
TABULA_MURIS_SENIS_MAMMARY_GLAND_BASAL_CELL_AGEING	https://www.gsea-msigdb.org/gsea/msigdb/mouse/geneset/TABULA_MURIS_SENIS_MAMMARY_GLAND_BASAL_CELL_AGEING	Adgra3	Aldh2	Apoe	Arc	Arid5a	Asph	Atf3	Bag3	Bcl7c	Bsg	Camk2n1	Cavin2	Cd200	Cdkn1a	Cebpb	Cebpd	Cfl1	Chka	Cldn4	Clu	Col6a1	Cox7a2l	Cp	Crem	Crlf2	Csrnp1	Csrp1	Ctsl	Cxcl14	Ddah2	Dkk3	Dnajb1	Dusp1	Dusp14	Echdc2	Egr1	Eif3f	Emc10	Emp1	Erf	Eya2	Fam110a	Fcgrt	Fos	Foxo1	Fxyd6	Gadd45b	Gcc1	Gcnt2	Grn	Gstm1	H2-Ab1	H2-D1	H2-K1	Hbegf	Hs3st1	Hspa2	Ier5	Ifitm2	Il11ra1	Irf1	Jmjd1c	Klc3	Klf16	Klf4	Klf5	Klf9	Krt14	Krt5	Ly6a	Ly6e	Lypd3	Maff	Marcksl1	Mcl1	Mdfi	Msn	Nfix	Nr4a2	Pigp	Pik3r1	Pim1	Pim3	Plaat3	Plat	Plekhb1	Plpp3	Pltp	Ppp1r15a	Psap	Ptov1	Ptpn14	Pxdc1	Rabac1	Rbpms	Reep5	Rflnb	Rgcc	Rgs2	Sbno2	Selenop	Serping1	Sfn	Sgk1	Ski	Slc41a1	Slpi	Smarca2	Sphk1	Spr	Ssbp3	Stac2	Timp2	Timp3	Tmbim6	Tmem59	Tob1	Tppp3	Trf	Tsc22d1	Tubb2a	Urah	Vasn	Vim	Zfp703
TABULA_MURIS_SENIS_KIDNEY_T_CELL_AGEING	https://www.gsea-msigdb.org/gsea/msigdb/mouse/geneset/TABULA_MURIS_SENIS_KIDNEY_T_CELL_AGEING	B2m	Camk2n1	Casp8	Dusp1	Fos	Ifi27	Igfbp7	Ndrg1	Nr4a2	Rgs1	Rida	Runx3	S100a10	S100a9	Spp1	Tmem176b	Txn1	Zbp1
TABULA_MURIS_SENIS_LUNG_BRONCHIAL_SMOOTH_MUSCLE_CELL_AGEING	https://www.gsea-msigdb.org/gsea/msigdb/mouse/geneset/TABULA_MURIS_SENIS_LUNG_BRONCHIAL_SMOOTH_MUSCLE_CELL_AGEING	Adk	Akap12	Aldh2	Anxa2	Arid5a	Atf3	B2m	Cd74	Cdkn1a	Cebpd	Cfl1	Cldn5	Crip1	Cryab	Depp1	Elf1	Emp3	Enpp4	Fxyd5	Gbp4	Gbp7	Gja4	Gstm1	Gstm2	H2-Ab1	H2-D1	H2-K1	Hilpda	Ifi47	Ifit3	Ifitm2	Jam2	Klf3	Klf4	Ly6a	Nfib	Pcm1	Pkm	Plaat3	Prss23	Ptprb	Sox7	Spag7	Srgn	Tap1	Tinagl1	Tnfsf10	Trim37	Upp1	Vwf
TABULA_MURIS_SENIS_LIVER_NK_CELL_AGEING	https://www.gsea-msigdb.org/gsea/msigdb/mouse/geneset/TABULA_MURIS_SENIS_LIVER_NK_CELL_AGEING	1810037I17Rik	Anxa2	Arpc4	Bcl2a1b	Camk2n1	Capg	Ccdc12	Cd74	Cd82	Celf2	Cox7a2l	Ctsd	Ctss	Dnajb1	Eef1d	Eif3c	Eif3f	Emp3	Ets1	Fam111a	Fos	Glrx	Gpbp1	H2-Ab1	Hnrnpdl	Ifi27	Ifrd1	Irf1	Jchain	Kif5b	Kmt2e	Lgals1	Lgals3	Ly6a	Metrnl	Nol7	Nsa2	Odc1	Papola	Pgk1	Pim1	Pkp3	Pmf1	Ppp1r15a	Prkca	Ptpn22	Ptprc	Rab8b	Rbbp7	Rbm39	Rdx	Rgs1	Rgs2	Runx3	Sat1	Sh3kbp1	Slc38a2	Slx1b	Spn	Sugt1	Tap1	Tmem176a	Tmem176b	Tspan15	Txn1	Uqcrc2	Vim
TABULA_MURIS_SENIS_MARROW_PROERYTHROBLAST_AGEING	https://www.gsea-msigdb.org/gsea/msigdb/mouse/geneset/TABULA_MURIS_SENIS_MARROW_PROERYTHROBLAST_AGEING	AA467197	Anxa1	B2m	Cd63	Cenpa	Cks2	Cyba	Cybb	Emp3	Hmgb1	Ifitm2	Il1b	Jchain	Kif5b	Lcn2	Ltf	Orm1	Rgs2	Son
TABULA_MURIS_SENIS_TRACHEA_MACROPHAGE_AGEING	https://www.gsea-msigdb.org/gsea/msigdb/mouse/geneset/TABULA_MURIS_SENIS_TRACHEA_MACROPHAGE_AGEING	Bsg	Capg	Cfl1	Cotl1	Cyba	Dnajb1	Eif3f	Emc10	Esd	Fabp5	H2-K1	Igfbp7	Il11ra1	Lgals3	Ly6a	Lyz1	Prelid1	Reep5	Spry2	Tbcb	Tmed9
TABULA_MURIS_SENIS_KIDNEY_FENESTRATED_CELL_AGEING	https://www.gsea-msigdb.org/gsea/msigdb/mouse/geneset/TABULA_MURIS_SENIS_KIDNEY_FENESTRATED_CELL_AGEING	Aldh2	Aopep	Apoe	B2m	Camk2n1	Cd74	Crip1	Egln3	Foxp1	Fth1	Fxyd5	H2-Ab1	H2-K1	Ly6a	Mal	Mlec	Plaat3	Plat	Rassf9	Scn1b	Sod1	Spp1	Synpo	Tnfaip2	Vim
TABULA_MURIS_SENIS_AORTA_AORTIC_ENDOTHELIAL_CELL_AGEING	https://www.gsea-msigdb.org/gsea/msigdb/mouse/geneset/TABULA_MURIS_SENIS_AORTA_AORTIC_ENDOTHELIAL_CELL_AGEING	Apoe	Arglu1	B2m	BC031181	Bri3	Bsg	Cavin2	Cd36	Cd63	Cd74	Cdh5	Cebpd	Cfl1	Cldn5	Crip1	Csf1r	Csf2rb	Csrp1	Ctnnbip1	Depp1	Dpysl2	Dusp3	Dynll2	Ece1	Egr1	Eif3f	Emc10	Fabp4	Fabp5	Fos	Fth1	Fubp3	Gnb2	Gng11	Gstm1	Gstm2	Gstt2	H2-Ab1	H2-K1	Idh2	Ifitm2	Igfbp7	Klf4	Krt14	Krt15	Lgmn	Lpl	Ltf	Mall	Mcur1	Mgll	Mospd3	Mrtfb	Myl12a	Ndrg1	Nol7	Npc2	Plscr3	Pltp	Ppm1g	Prelid1	Prnp	Ptger4	Rin3	Rnf138	Serpinh1	Sf3b4	Smco4	Sod1	Sparc	Spr	Stx18	Tob1	Trf	Tshz3	Tspan7	Vim	Vsir	Ypel3	Zfp369
TABULA_MURIS_SENIS_LIMB_MUSCLE_SKELETAL_MUSCLE_SATELLITE_CELL_AGEING	https://www.gsea-msigdb.org/gsea/msigdb/mouse/geneset/TABULA_MURIS_SENIS_LIMB_MUSCLE_SKELETAL_MUSCLE_SATELLITE_CELL_AGEING	Anxa1	Apoe	B2m	Bsg	Capg	Casp4	Cd63	Cdkn1a	Cebpd	Cfl1	Crlf1	Ctsl	Cyb5a	Eef1d	Eif3k	Fos	Fth1	Gadd45a	Gadd45b	Gja1	Gstm1	Gstm2	H2-D1	H2-K1	Hspb1	Ifi27	Ifitm2	Isg20	Ndrg1	Nfkbia	Rabac1	Srgn	Tmem176a	Tmem176b
TABULA_MURIS_SENIS_BROWN_ADIPOSE_TISSUE_MYELOID_CELL_AGEING	https://www.gsea-msigdb.org/gsea/msigdb/mouse/geneset/TABULA_MURIS_SENIS_BROWN_ADIPOSE_TISSUE_MYELOID_CELL_AGEING	Ace	Apbb1ip	Apoe	Arrb2	Asph	Bbc3	Bri3	Bsg	C1qa	C1qb	C1qc	Calm3	Cd274	Cd36	Cd74	Cebpd	Celf1	Cfl1	Ckb	Crlf2	Csf1r	Csf2ra	Cul1	Cxcr4	Dock2	Dok1	Dpysl2	Dusp5	Egr1	Eno3	Ep400	Erbin	Fmnl1	Foxp1	Gak	Gnb2	Gns	Gpsm3	H2-Ab1	Hexb	Hps4	Kdelr1	Kpna4	Krt15	Leng8	Lgmn	Limd2	Lmo4	Ly6a	Lyz1	Map3k14	Map3k5	Mtdh	Pmaip1	Ppm1g	Ppp1r18	Ptp4a3	Rel	Selenop	Serping1	Shkbp1	Sparc	Stk24	Tcf7l2	Tm9sf3	Tnf	Trf	Trim28	Tuba1a	Vamp4	Zfp703
TABULA_MURIS_SENIS_MARROW_IMMATURE_B_CELL_AGEING	https://www.gsea-msigdb.org/gsea/msigdb/mouse/geneset/TABULA_MURIS_SENIS_MARROW_IMMATURE_B_CELL_AGEING	Alox5ap	Bcl2l1	Bsg	Capg	Cd52	Cdkn2d	Cfl1	Cotl1	Cyba	Dok3	Ech1	Eef1d	Eif3f	Eif3k	Eif4e2	Emc10	Emp3	Fth1	H2-Ab1	H2-D1	Hcls1	Hmbs	Hp	Idh3g	Ifitm2	Jchain	Lcn2	Lgals3	Limd2	Lmo4	Mpst	Mthfd2	Npc2	Pim1	Pkm	Ppp1r35	Prelid1	Prkab1	Ptp4a3	Rab24	Reep5	Rexo2	S100a9	Shisa5	Sin3b	Spag7	Spi1	Tbcb	Tmed9	Urod	Wfdc17
TABULA_MURIS_SENIS_THYMUS_DN4_THYMOCYTE_AGEING	https://www.gsea-msigdb.org/gsea/msigdb/mouse/geneset/TABULA_MURIS_SENIS_THYMUS_DN4_THYMOCYTE_AGEING	Anxa2	Apbb1ip	Apobec3	Aprt	B2m	Bcl2a1b	Bsg	Capg	Cd37	Cd74	Cd82	Cfl1	Chd3	Cotl1	Crip1	Crlf2	Ctss	Ctsz	Cyba	Eif3f	Eif3k	Epsti1	Fth1	Fxyd5	Gstp3	H2-Ab1	H2-D1	H2-K1	Ifi27	Irf1	Kbtbd11	Krtcap2	Ly6a	Ly6e	Mif4gd	Nap1l1	Nsa2	Nt5c	Ostf1	Pkp3	Plaat3	Rabac1	Rexo2	Rnf138	Runx3	Sec11c	Selplg	Shisa5	Smco4	Spr	Srgn	Ssr4	Taf10	Thap3	Tmed9	Vps28
ZHANG_UTERUS_C1_REGENERATIVE_UP	https://www.gsea-msigdb.org/gsea/msigdb/mouse/geneset/ZHANG_UTERUS_C1_REGENERATIVE_UP	Adh1	Anxa1	Anxa2	Anxa6	Atf3	Atp2c2	Bace2	Blnk	Capg	Capn2	Capza1	Cbr2	Ccz1	Cd2ap	Cdc42ep5	Cdkn1a	Clca1	Cldn4	Col1a1	Col1a2	Col6a1	Cops2	Csrnp1	Cttn	Dalrd3	Dnajb4	Dusp1	Eif3c	Eif4a2	Eif4g2	Elf3	Elovl5	Emp1	F2rl1	Fam107b	Fbln2	Ftl1-ps1	Galnt3	Gbp4	Golm1	Gpd1l	Hbegf	Hmox1	Ifrd1	Igha	Jchain	Kcnk1	Klf4	Klf5	Krt19	Krt8	Lgals1	Lgals3	Ly6a	Maff	Map2k3	Mfsd4a	Msmo1	Muc20	Muc4	Mxd1	Nfkbia	Padi4	Pdxdc1	Pgk1	Pim1	Plaur	Pmaip1	Ppp1r15a	Ppp4c	Prap1	Ptger4	Qsox1	Rab32	Ramp3	Rexo2	Sat1	Sfn	Sgk1	Slc44a4	Smox	Snx2	Sprr1a	Tacstd2	Tfrc	Tgif1	Tinagl1	Tmbim6	Tmed4	Tmem248	Tmem50b	Tmprss4	Tram1	Trim15	Trim25	Trip10	Tspan1	Tuba1a	Tubb2a	Txndc5	Vim	Xpnpep1
TABULA_MURIS_SENIS_LIMB_MUSCLE_ENDOTHELIAL_CELL_AGEING	https://www.gsea-msigdb.org/gsea/msigdb/mouse/geneset/TABULA_MURIS_SENIS_LIMB_MUSCLE_ENDOTHELIAL_CELL_AGEING	Aldh2	Atf3	B2m	Capg	Cd274	Cd300lg	Cd36	Cd74	Cdkn1a	Crip1	Cyp4b1	Egr1	Gbp4	Gbp7	Gstm1	H2-Ab1	H2-D1	H2-K1	Ifi47	Ifit1	Ifit3	Irf1	Jam2	Lgals3	Ly6a	Mgll	Oat	Pkm	Plaat3	Ppa1	Rabac1	Rdx	Slfn2	Sod1	Tap1	Xdh
TABULA_MURIS_SENIS_HEART_AND_AORTA_ENDOTHELIAL_CELL_OF_CORONARY_ARTERY_AGEING	https://www.gsea-msigdb.org/gsea/msigdb/mouse/geneset/TABULA_MURIS_SENIS_HEART_AND_AORTA_ENDOTHELIAL_CELL_OF_CORONARY_ARTERY_AGEING	AU021092	Adgrg1	Akap12	Aldh2	Anxa2	B2m	Bnip3	Camk2n1	Capg	Capn2	Cd300lg	Cd36	Cd74	Cdkn1a	Cebpd	Cldn5	Clu	Crip1	Ctsd	Cyp4b1	Dnajc3	Eef1d	Ehd1	Ehd4	Elf1	Eng	Fas	Fbln2	Fos	Galnt18	Gngt2	Gstm2	H2-Ab1	H2-D1	H2-K1	Ier5	Irf1	Kif5b	Klf3	Klf4	Litaf	Lnx1	Lpl	Ly6a	Maff	Mcam	Mfge8	Mgll	Ndrg1	Nfib	Nostrin	Pim3	Pkm	Plaat3	Plat	Plcb4	Ppp1r15a	Psap	Pxdc1	Rassf9	Rbm39	Rdx	Sgms1	Sh3bp5	Slc38a2	Slfn2	Smad6	Sod1	Son	Tinagl1	Tmem140	Tppp3	Tsc22d1	Vim	Xdh
TABULA_MURIS_SENIS_BROWN_ADIPOSE_TISSUE_T_CELL_AGEING	https://www.gsea-msigdb.org/gsea/msigdb/mouse/geneset/TABULA_MURIS_SENIS_BROWN_ADIPOSE_TISSUE_T_CELL_AGEING	Acss1	Apbb1ip	Apoe	Areg	Bptf	Cfl1	Ckb	Clu	Cmip	Cotl1	Crip1	Ctsl	Ctsz	Cyba	Elf1	Fxyd5	Gadd45gip1	Grn	Gstm1	Itpr2	Lgals1	Ly6a	Rbm39	S100a10	Sparc	Tbc1d17	Timp2	Tmed3	Tppp3	Txndc11	Usp9x	Vim	Ypel3	Zfand2a
DESCARTES_ORGANOGENESIS_MEGAKARYOCYTES	https://www.gsea-msigdb.org/gsea/msigdb/mouse/geneset/DESCARTES_ORGANOGENESIS_MEGAKARYOCYTES	Abhd11	Cavin2	Cdc42ep5	Ciao2a	Clu	Commd5	Cxcl5	Dennd2d	F2r	Ifi47	Inafm2	Itgb2	Mgmt	Mob3c	Muc13	Mxd1	Nlrx1	Nomo1	Nr1d1	Plek	Ppbp	Ppif	Prkca	Rab27b	Rasa3	Rsu1	Scn1b	Serpinb2	Sla	Stx11	Syk	Tacc1	Tmem40	Tor4a	Vwf
TABULA_MURIS_SENIS_TONGUE_KERATINOCYTE_AGEING	https://www.gsea-msigdb.org/gsea/msigdb/mouse/geneset/TABULA_MURIS_SENIS_TONGUE_KERATINOCYTE_AGEING	Adh7	Aldh3a1	Apoc1	B2m	Ces1d	Gstm1	H2-D1	H2-K1	Krt14	Krt16	Krt6b	Krtdap	Ly6g6c	Ptgr1	Slpi	Tgm3
TABULA_MURIS_SENIS_LIMB_MUSCLE_B_CELL_AGEING	https://www.gsea-msigdb.org/gsea/msigdb/mouse/geneset/TABULA_MURIS_SENIS_LIMB_MUSCLE_B_CELL_AGEING	1810037I17Rik	B2m	BC031181	Bcl2a1b	Bsg	Cd44	Cdkn1a	Crem	Crip1	Cyba	Cybb	Dnajc3	Eef1d	Emp3	Ezr	Fos	Fth1	Fxyd5	Gadd45b	Got1	H13	H2-D1	H2-K1	Irf1	Jchain	Kmt2e	Lgals1	Lgals3	Litaf	Ly6a	Man1a	Mtdh	Odc1	Pim1	Plek	Prdx6	Prpf4b	Psap	Ptprc	Rabac1	Rbm39	Rel	Sat1	Sec11c	Selenos	Sod1	Srgn	Tbcb	Tcf4	Tmbim6	Tuba1a	Tubb2a	Txn1	Txndc5	Txnip	Vim	Vps28	Xbp1
TABULA_MURIS_SENIS_MARROW_MONOCYTE_AGEING	https://www.gsea-msigdb.org/gsea/msigdb/mouse/geneset/TABULA_MURIS_SENIS_MARROW_MONOCYTE_AGEING	Ap3s1	Apoe	Cd24a	Cd74	Ctsd	Gngt2	H2-Ab1	Ifitm2	Jchain	Lcn2	Ltf	Prelid1	S100a8	S100a9	Sirpb1c	Ssr4	Tmem176a	Tmem176b	Wfdc17
TABULA_MURIS_SENIS_MARROW_NAIVE_B_CELL_AGEING	https://www.gsea-msigdb.org/gsea/msigdb/mouse/geneset/TABULA_MURIS_SENIS_MARROW_NAIVE_B_CELL_AGEING	Adgrg1	Adk	Aldh2	Anxa2	Apoe	Arpc4	Atp6v0b	Atxn10	B2m	Bri3	Bsg	Capg	Cebpd	Cfl1	Ciao2a	Cmtm7	Cnpy2	Cotl1	Creg1	Crlf2	Ctsb	Ctsz	Cyba	Dok3	Ech1	Echs1	Eef1d	Eif3f	Eif3k	Eif4e2	Emp3	Esd	Etfb	Fth1	Gadd45gip1	Grn	Gstm1	Gsto1	H2-D1	H2-K1	Hp	Idh2	Ifi27	Ifitm2	Jchain	Kcnn4	Lat2	Lgals1	Lgals3	Lgals3bp	Litaf	Mif	Mtdh	Nap1l1	Ndufv2	Npc2	Pafah1b3	Prelid1	Psma5	Psmc4	Reep5	Rsu1	Rtn4	S100a8	S100a9	Sec11c	Slpi	Spn	Tbcb	Tmed3	Tmed9	Tmem176b	Tnfaip8	Trappc6a	Txn1	Txndc17	Tyrobp	Vdac3	Vim	Vps28
TABULA_MURIS_SENIS_BROWN_ADIPOSE_TISSUE_B_CELL_AGEING	https://www.gsea-msigdb.org/gsea/msigdb/mouse/geneset/TABULA_MURIS_SENIS_BROWN_ADIPOSE_TISSUE_B_CELL_AGEING	Acta2	Aldh2	Anxa2	Apbb1ip	Apoe	Arpc4	B2m	Bri3	Bsg	C1qb	Capg	Capn2	Ccdc88c	Cd36	Cd68	Cdkn1a	Cebpd	Cfl1	Clptm1	Cotl1	Crlf2	Csrnp1	Ctsb	Ctsd	Ctsl	Ctsz	Cyba	Dnajc3	Dusp5	Efcab14	Egr1	Eif3c	Emc10	Epb41l2	Fabp4	Fahd1	Fam204a	Fam43a	Fcer1g	Fcgrt	Gadd45gip1	Grn	Gstm1	H2-K1	Hexb	Igfbp5	Inmt	Kpna4	Lgals3	Lgals3bp	Limd2	Ly6a	Maged1	Mfge8	Mgll	Nub1	Pkm	Plekho1	Plpp3	Pltp	Pmaip1	Ppm1h	Ppp1r35	Prelid1	Prnp	Psap	Psip1	Pura	Rabac1	Rbm38	Rbm39	Reep5	Scamp2	Selenop	Selplg	Senp6	Serping1	Sf3b4	Sgk1	Shisa5	Sidt2	Sipa1	Slc12a9	Slc48a1	Smim14	Stk24	Tgfbi	Timp2	Tmed3	Tmed4	Tmem109	Tmem176a	Tmem176b	Tmem59	Tppp3	Tram1	Trim35	Tubb6	Vim	Vsir	Xbp1
TABULA_MURIS_SENIS_MARROW_ERYTHROBLAST_AGEING	https://www.gsea-msigdb.org/gsea/msigdb/mouse/geneset/TABULA_MURIS_SENIS_MARROW_ERYTHROBLAST_AGEING	Arhgdib	Bub3	Cd52	Cdk1	Crip1	Cyba	Eif3c	Fcer1g	Gadd45gip1	H2-D1	Hp	Ifitm2	Jchain	Lcn2	Ltf	Mthfd2	Pim1	Pkm	Prpf4b	Rbm39	Rexo2	S100a8	S100a9	Slpi	Smc6	Son	Tfrc	Tyrobp
ZHANG_UTERUS_C6_ENDOTHELIAL_PLVAP_HIGH_CELL	https://www.gsea-msigdb.org/gsea/msigdb/mouse/geneset/ZHANG_UTERUS_C6_ENDOTHELIAL_PLVAP_HIGH_CELL	Aopep	Atf3	Atp1b3	B2m	Cd200	Cd93	Cdh5	Cebpd	Clec2d	Clu	Ehd4	Elk3	Eng	Fxyd5	Gng11	H2-D1	H2-K1	Hspb1	Igfbp7	Irf1	Ly6a	Ly6e	Msn	Nfkbia	Pim3	Plpp1	Plpp3	Pltp	Ptprb	Rasip1	S100a16	Sbno2	Son	Timp3	Tmem176a	Tmem176b	Tsc22d1	Tshz2	Vim
TABULA_MURIS_SENIS_LIMB_MUSCLE_T_CELL_AGEING	https://www.gsea-msigdb.org/gsea/msigdb/mouse/geneset/TABULA_MURIS_SENIS_LIMB_MUSCLE_T_CELL_AGEING	1810037I17Rik	Anxa1	Anxa2	Areg	Atp6v0e	B2m	BC031181	Bcl2a1b	Camk2n1	Capg	Cd164	Cd44	Cd74	Cd82	Cdkn1a	Cebpb	Cenpa	Chd2	Cmtm7	Crem	Crip1	D16Ertd472e	Dusp1	Emb	Ezr	F2r	Fam110a	Fth1	Gabpb1	Gadd45b	Galnt2	Glrx	Got1	H2-Ab1	H2-D1	H2-K1	Il18r1	Kctd12	Klf4	Lgals1	Lgals3	Lmo4	Lpxn	Maf	Nr3c1	Nr4a2	Odc1	Pgam1	Pim1	Ppm1g	Prpf4b	Pxdc1	Rab8b	Rabac1	Ramp3	Rbm39	Rgs2	Rnf125	Rora	S100a10	Sf3b4	Smco4	Smox	Sod1	Spty2d1	Srgn	Stx11	Tgif1	Tmbim6	Tmem176a	Tmem176b	Tnfrsf1b	Txndc17	Txnl1	Ubl3	Zc3hav1
ZHANG_UTERUS_C3_PROLIFERATIVE_STROMAL1_STROCXCL14_HIGH_CELL	https://www.gsea-msigdb.org/gsea/msigdb/mouse/geneset/ZHANG_UTERUS_C3_PROLIFERATIVE_STROMAL1_STROCXCL14_HIGH_CELL	Actb	Aprt	B2m	Cd63	Cdkn1c	Cmtm3	Cnpy2	Cox7c	Ctsl	Cxcl14	Igfbp7	Lgals1	Mfap2	Mif	Npc2	Nupr1	Pltp	Rbp1	Timp2	Tsc22d1	Zbtb20
TABULA_MURIS_SENIS_MESENTERIC_ADIPOSE_TISSUE_B_CELL_AGEING	https://www.gsea-msigdb.org/gsea/msigdb/mouse/geneset/TABULA_MURIS_SENIS_MESENTERIC_ADIPOSE_TISSUE_B_CELL_AGEING	Anxa2	Apoe	Bsg	C1qa	C1qb	C1qc	Cd74	Cfl1	Cotl1	Crlf2	Csf1r	Dpysl2	Dusp5	Eng	Fos	Gstm1	H2-K1	Hexb	Krt14	Krt15	Lgals1	Serping1	Sfn	Sod1	Sparc	Tmed9
TABULA_MURIS_SENIS_BRAIN_MYELOID_MACROPHAGE_AGEING	https://www.gsea-msigdb.org/gsea/msigdb/mouse/geneset/TABULA_MURIS_SENIS_BRAIN_MYELOID_MACROPHAGE_AGEING	Alox5ap	Cfl1	Col1a2	Cotl1	Csf2ra	Cyba	Ifitm2	Lat2	Ms4a7	Pld3	Rab35	Rnf44	Shisa5	Sparc	Spi1
TABULA_MURIS_SENIS_MESENTERIC_ADIPOSE_TISSUE_CD4_POSITIVE_ALPHA_BETA_T_CELL_AGEING	https://www.gsea-msigdb.org/gsea/msigdb/mouse/geneset/TABULA_MURIS_SENIS_MESENTERIC_ADIPOSE_TISSUE_CD4_POSITIVE_ALPHA_BETA_T_CELL_AGEING	Apbb1ip	Arglu1	Arrb2	B2m	C1qa	Cebpb	Cfl1	Cotl1	Ctsb	Ctsd	Dpysl2	Dusp5	Emc10	Grn	Gstm1	Hexb	Lgmn	Marf1	Nfkbia	Ppp1r35	S100a8	Senp6	Snf8	Sod1	Sparc
ZHANG_UTERUS_C2_SECRETORY_STROMAL3_RAMP3_HIGH_CELL	https://www.gsea-msigdb.org/gsea/msigdb/mouse/geneset/ZHANG_UTERUS_C2_SECRETORY_STROMAL3_RAMP3_HIGH_CELL	2310022B05Rik	Ackr3	Anxa1	Anxa2	Cd164	Cdh11	Ckap4	Ckb	Col1a1	Col1a2	Col3a1	Col5a1	Col5a2	Col6a1	Col6a2	Cryab	Cyb5a	Ddost	Dnajb1	Dusp1	Ech1	Egr1	Eif4a2	Eln	Emb	Fbln2	Fbn1	Fos	Fstl1	Ftl1-ps1	Gja1	Hdlbp	Htra1	Igf1	Igfbp5	Kdelr3	Klf4	Lgals1	Lox	Maged1	Maged2	Mfge8	Mmp19	Myl12a	Nedd4	P4hb	Pgrmc1	Ppp1r15a	Prss23	Ramp3	Rcn1	S100a16	Selenos	Serpine1	Serpinh1	Sgk1	Slc25a39	Sparc	Ssr4	Tcf4	Tmed3	Tmem109	Tppp3	Tuba1a	Tubb2a	Tubb6	Vim	Vkorc1	Wipi1
TABULA_MURIS_SENIS_LIVER_ENDOTHELIAL_CELL_OF_HEPATIC_SINUSOID_AGEING	https://www.gsea-msigdb.org/gsea/msigdb/mouse/geneset/TABULA_MURIS_SENIS_LIVER_ENDOTHELIAL_CELL_OF_HEPATIC_SINUSOID_AGEING	1810037I17Rik	AU021092	Acta2	Actr2	Adgrg1	Aldh2	Arid4a	B2m	Bcl2a1b	Bod1l	Brd9	Capg	Cd74	Cd82	Cd84	Cdkn1c	Cflar	Churc1	Clec2d	Clec4n	Cmip	Cox7a2l	Crip1	Csf2ra	Cyp26b1	Dennd5a	Depp1	Dtx3l	Dusp3	Ece1	Ehd4	Eif3f	Elf1	Epb41l2	Fads1	Fam124a	Gbp4	Gbp7	Gngt2	Gstm2	H2-Ab1	H2-K1	Hcls1	Hid1	Hipk1	Hmox1	Hspb1	Id4	Ifit3	Il1b	Insig1	Irf1	Irf7	Lgals1	Lmo4	Lpl	Ly6a	Macf1	Mafb	Map4	Mitd1	Nap1l1	Nedd4	Nfia	Nfib	Nol7	Nr3c1	Nsa2	Oaz2	Pard3b	Pcnp	Phactr2	Pkn2	Plaat3	Plekho2	Pltp	Prpf4b	Psap	Rbp1	Rgs2	Rock1	Scn1b	Sdc3	Sh3bp5	Slpi	Slx1b	Smad6	Smim11	Smim27	Sod1	Sp100	Spi1	Tacc1	Tcf7l2	Timp3	Tmem140	Tmem176a	Tmem176b	Tnfaip2	Tnfrsf1b	Tsn	Txnip	Ubl3	Vat1	Wipf1	Zbp1	Zeb2	Znfx1
TABULA_MURIS_SENIS_SUBCUTANEOUS_ADIPOSE_TISSUE_MESENCHYMAL_STEM_CELL_OF_ADIPOSE_AGEING	https://www.gsea-msigdb.org/gsea/msigdb/mouse/geneset/TABULA_MURIS_SENIS_SUBCUTANEOUS_ADIPOSE_TISSUE_MESENCHYMAL_STEM_CELL_OF_ADIPOSE_AGEING	Ado	Akap12	Apbb1ip	Apoe	Bcl7c	Bri3	Bsg	C1qa	C1qb	C1qc	Camk2n1	Capg	Cd74	Cdkn1a	Cdkn1c	Cfl1	Clec3b	Clu	Cotl1	Ctss	Cxcl14	Cyba	Cygb	Ddah2	Dmkn	Dpysl2	Dtnbp1	Dusp3	Ece1	Ecm1	Emc10	Fbln2	Fos	Fxyd5	Gadd45b	Gadd45gip1	Gbp7	Gpnmb	Gstm1	H2-Ab1	Ifitm2	Igfbp3	Il3ra	Inmt	Klf9	Kpna4	Krt14	Lifr	Mafb	Mfge8	Mospd3	Nfib	Nfix	Nr3c1	Pcnp	Pdlim2	Pdpn	Plpp3	Pltp	Prnp	Ptgs1	Ptov1	Rabac1	Rbp1	Reep5	Scn1b	Selplg	Senp6	Sf3b4	Shisa5	Sod1	Spr	Ssbp3	Tacc1	Tcf7l2	Tgfbi	Timp3	Tmem176a	Tmem176b	Tppp3	Ube2v1	Vat1	Ypel3	Zfp385a
TABULA_MURIS_SENIS_SPLEEN_MATURE_NK_T_CELL_AGEING	https://www.gsea-msigdb.org/gsea/msigdb/mouse/geneset/TABULA_MURIS_SENIS_SPLEEN_MATURE_NK_T_CELL_AGEING	Anxa2	Crip1	Emp3	Fcgrt	Gstp3	Jchain	Krtcap2	Lgals1	Ly6a	Mif	Nsa2	Plek	Reep5	Runx3	S100a8	S100a9	Thap3	Txndc5	Vim
ZHANG_UTERUS_C0_SECRETORY_STROMAL3_NPPC_HIGH_CELL	https://www.gsea-msigdb.org/gsea/msigdb/mouse/geneset/ZHANG_UTERUS_C0_SECRETORY_STROMAL3_NPPC_HIGH_CELL	2310022B05Rik	Ackr3	Akr1c14	Aldh1a1	Anxa1	Anxa2	Anxa6	Bag3	Capn2	Cd164	Cdh11	Cebpd	Ckap4	Ckb	Col18a1	Col1a1	Col1a2	Col3a1	Col4a1	Col4a2	Col5a1	Col5a2	Col6a1	Col6a2	Copz2	Cryab	Csrnp1	Cyb5a	Ddost	Dnajb1	Dnajb4	Dusp1	Egr1	Ehd1	Eif4a2	Eln	Emb	Emp1	Fbln2	Fbn1	Fos	Fstl1	Ftl1-ps1	Gja1	Hdlbp	Hspb8	Hsph1	Htra1	Ifrd1	Igf1	Il17ra	Il6st	Itga5	Kdelr3	Klf4	Klf9	Lgals1	Lox	Lrig1	Maf	Maged1	Maged2	Man1a	Mfge8	Mmp19	Myadm	Myl12a	Nfkbia	P4hb	Palld	Pgrmc1	Pim1	Pim3	Plpp3	Ppp1r15a	Prss23	Ramp3	Rcn1	Rdx	Rpn1	S100a10	S100a16	Sap18	Selenos	Serpine1	Serpinh1	Sgk1	Slc25a39	Sparc	Sphk1	Ssr1	Ssr4	Stt3a	Tcf4	Tmed3	Tmem109	Tppp3	Tuba1a	Tubb2a	Tubb6	Txndc5	Vim	Vkorc1	Wipi1	Xbp1	Zxdc
TABULA_MURIS_SENIS_BLADDER_BLADDER_CELL_AGEING	https://www.gsea-msigdb.org/gsea/msigdb/mouse/geneset/TABULA_MURIS_SENIS_BLADDER_BLADDER_CELL_AGEING	Anxa1	Atp1b3	B2m	B4galt5	Bag3	Cd44	Cd55	Cdkn1a	Cdkn1c	Cebpb	Cfl1	Chka	Cox7a2l	Crem	Cxcl14	Cygb	Eef1d	Eif3f	Elf1	Emp1	Erf	Etf1	Fam107b	Fbln2	Fth1	Gadd45b	Gja1	Gngt2	Gsta3	Gsto1	H2-D1	H2-K1	Hbegf	Hmox1	Hspa9	Hspb1	Hspb8	Hsph1	Ier5	Ifrd1	Inmt	Klf4	Klhl21	Lgals3	Litaf	Maff	Map2k3	Map7d1	Marcksl1	Mat2a	Matn2	Metrnl	Ndrg1	Ndufs2	Nfkb1	Nfkbia	Nr4a2	Ntn1	Odc1	Pdpn	Pim3	Plat	Plpp3	Ppp1r15a	Prnp	Prss23	Rela	Rgcc	S100a10	Sat1	Siah2	Slc38a2	Sphk1	Sprr1a	Tcp11l2	Timp3	Tnfaip2	Tob1	Trf	Tubb2a	Ugcg	Vasn	Wfdc2
TABULA_MURIS_SENIS_MESENTERIC_ADIPOSE_TISSUE_MACROPHAGE_AGEING	https://www.gsea-msigdb.org/gsea/msigdb/mouse/geneset/TABULA_MURIS_SENIS_MESENTERIC_ADIPOSE_TISSUE_MACROPHAGE_AGEING	Apoe	Arrb2	Blvra	Bri3	Cfl1	Cotl1	Crlf2	Csf2ra	Cyba	Cyth4	Dpysl2	Emc10	Emp3	Gstm1	Hcls1	Hivep2	Ifitm2	Lgals3	Pkm	Psap	Reep5	Sf3b4	Sparc	Spi1	Timp3
TABULA_MURIS_SENIS_TRACHEA_FIBROBLAST_AGEING	https://www.gsea-msigdb.org/gsea/msigdb/mouse/geneset/TABULA_MURIS_SENIS_TRACHEA_FIBROBLAST_AGEING	Apoe	Bsg	Capg	Cbr2	Cd63	Cdkn1a	Cdkn1c	Cfl1	Cox7a2l	Cygb	Dnajb1	Eef1d	Eif3f	Fth1	Fxyd5	Fxyd6	Gpnmb	H2-D1	H2-K1	Hspb1	Ifitm2	Igfbp7	Lgals3	Ly6a	Pdlim2	Pltp	Rabac1	Reg3g	Sfn	Spp1	Srgn	Tmem176a	Tmem176b
TABULA_MURIS_SENIS_LIMB_MUSCLE_MACROPHAGE_AGEING	https://www.gsea-msigdb.org/gsea/msigdb/mouse/geneset/TABULA_MURIS_SENIS_LIMB_MUSCLE_MACROPHAGE_AGEING	Anxa1	Anxa2	Cd24a	Cd52	Cd74	Cebpz	Cks2	Coro1a	Csf2rb	Ctss	Cyba	Eif3f	Eif3k	Emb	Ezr	Fxyd5	Gm2a	Got1	H13	H2-Ab1	Il1b	Itgb2	Lgals3	Lmo4	Mpeg1	Msrb1	Pgk1	Pkm	Psap	Ptprc	Ramp3	Retnla	Rgs2	Sec11c
TABULA_MURIS_SENIS_MARROW_PRECURSOR_B_CELL_AGEING	https://www.gsea-msigdb.org/gsea/msigdb/mouse/geneset/TABULA_MURIS_SENIS_MARROW_PRECURSOR_B_CELL_AGEING	Arhgdib	Bsg	Capg	Cd74	Cfl1	Cfp	Cmtm7	Coro1a	Cox7a2l	Crip1	Eif3f	Eif3k	Fth1	Fxyd5	H2-Ab1	Hes6	Hmgb1	Ifitm2	Jchain	Lcn2	Ltf	Npc2	Ostf1	S100a8	S100a9	Selplg	Slpi	Spi1	Tmed9	Vim	Ypel3
TABULA_MURIS_SENIS_HEART_ENDOTHELIAL_CELL_OF_CORONARY_ARTERY_AGEING	https://www.gsea-msigdb.org/gsea/msigdb/mouse/geneset/TABULA_MURIS_SENIS_HEART_ENDOTHELIAL_CELL_OF_CORONARY_ARTERY_AGEING	Aldh2	Anxa2	Apoe	Atf3	Bnip3	Bri3	Bsg	C1qb	Capg	Cd74	Cfl1	Ckb	Cldn5	Clu	Ctsd	Dpysl2	Dusp1	Ece1	Ecm1	Eif3f	Fos	Gstm2	H2-Ab1	H2-D1	H2-K1	Hexb	Igfbp7	Lgmn	Mgll	Pkm	Plpp1	Ppp1r15a	Smco4	Spag7	Spr	Tgfb1i1	Tmed9	Tppp3	Trf	Ube2v1	Vim
TABULA_MURIS_SENIS_BLADDER_BLADDER_UROTHELIAL_CELL_AGEING	https://www.gsea-msigdb.org/gsea/msigdb/mouse/geneset/TABULA_MURIS_SENIS_BLADDER_BLADDER_UROTHELIAL_CELL_AGEING	Aldh3a1	Areg	B2m	Bok	Cbr2	Cdc42ep5	Cdkn1a	Cfl1	Creg1	Ctsb	Cyba	Depp1	Eef1d	Eif1ad	Eif3f	Esd	Fth1	Gpnmb	H2-D1	H2-K1	Hif1a	Hmgcr	Hmox1	Ifrd1	Klf4	Klf5	Krt23	Krt8	Lgals3	Lmo4	Lypd3	Mat2a	Mfge8	Mid1ip1	Mif4gd	Msmo1	Mthfd2	Ndrg1	Plaur	Plin2	Plpp3	Ppa1	Prss22	S100a14	S100a16	Sfn	Smox	Sprr1a	Srsf3	Srxn1	Tinagl1	Tubb2a	Urah	Xbp1
TABULA_MURIS_SENIS_LUNG_CLASSICAL_MONOCYTE_AGEING	https://www.gsea-msigdb.org/gsea/msigdb/mouse/geneset/TABULA_MURIS_SENIS_LUNG_CLASSICAL_MONOCYTE_AGEING	Apoe	Calm3	Ccdc12	Cd74	Ciao2a	Cks2	Cldn5	Csf2rb	Ctsd	Ctsl	Cyba	Ddx46	Eef1d	Eif3c	Eif3k	Elof1	Emg1	Emp3	Etfb	Fth1	Gngt2	Grcc10	H2-Ab1	Hdlbp	Hmgb1	Hp	Idh3g	Il1b	Krtcap2	Lgals1	Lgals3	Ly6a	Mif	Mtch1	Mtdh	Nap1l1	Ndufc2	Ndufs3	Nupr1	P4hb	Pabpn1	Pgk1	Pkm	Prelid1	Prpf4b	Rabac1	Rbm39	Reep5	Rpn1	S100a10	S100a8	S100a9	Slpi	Smc6	Smim11	Sod1	Son	Srsf3	Ssr4	Taf10	Tbcb	Tmco1	Tmem176a	Tmem176b	Tmem208	Trappc6a	Trem2	Tsn	Txn1	Uqcc3	Vps28	Wfdc17
TABULA_MURIS_SENIS_LUNG_B_CELL_AGEING	https://www.gsea-msigdb.org/gsea/msigdb/mouse/geneset/TABULA_MURIS_SENIS_LUNG_B_CELL_AGEING	Aldh2	Anxa6	B2m	Bcl2a1b	Capg	Cd44	Crip1	Cyba	Emp3	Evi2a	Fcgr2b	Fxyd5	Gns	H2-Ab1	H2-D1	H2-K1	Kctd12	Lgals1	Lgals3	Ly6a	Man1a	Mtdh	Odc1	Pik3r1	Plek	Pura	Sp100	Srgn	Tcf4	Tnfaip8	Vim
ZHANG_UTERUS_C1_PROLIFERATIVE_STROMAL1_MGP_HIGH_CELL	https://www.gsea-msigdb.org/gsea/msigdb/mouse/geneset/ZHANG_UTERUS_C1_PROLIFERATIVE_STROMAL1_MGP_HIGH_CELL	2310022B05Rik	Ackr3	Adh1	Anxa1	Anxa2	Cd164	Cd63	Cdh11	Cdkn1c	Ckap4	Ckb	Cmtm3	Cnpy2	Col1a1	Col1a2	Col3a1	Col5a1	Col5a2	Col6a1	Col6a2	Cryab	Ctsk	Ctsl	Cyb5a	Ddost	Dnajb1	Dusp1	Ech1	Egr1	Eif4a2	Eln	Emb	Fbln2	Fbn1	Fos	Fstl1	Ftl1-ps1	Gja1	Gstm1	Hdlbp	Htra1	Igf1	Igfbp3	Igfbp5	Inmt	Kdelr3	Klf4	Lgals1	Lox	Maf	Maged1	Maged2	Matn2	Mfap2	Mfge8	Mif	Mmp19	Myl12a	Nedd4	Npc2	P4hb	Pgrmc1	Pltp	Ppp1r15a	Prss23	Ramp3	Rbp1	Rcn1	S100a16	Selenop	Selenos	Serpine1	Serping1	Serpinh1	Sgk1	Slc25a39	Sparc	Ssr4	Tcf21	Tcf4	Timp2	Tmed3	Tmem109	Tppp3	Tuba1a	Tubb2a	Tubb6	Txnip	Vat1	Vim	Vkorc1	Wipi1	Ypel3
TABULA_MURIS_SENIS_MARROW_MACROPHAGE_AGEING	https://www.gsea-msigdb.org/gsea/msigdb/mouse/geneset/TABULA_MURIS_SENIS_MARROW_MACROPHAGE_AGEING	Anxa2	Aprt	Arhgdib	Atp6v0b	Bsg	Ccnd3	Cd24a	Cd52	Cdkn2d	Cfl1	Ciao2a	Coro1a	Crip1	Cyba	Degs1	Dmkn	Elof1	Emg1	Emilin2	Emp3	Fcer1g	Gnb2	Hes6	Hp	Ifitm2	Jchain	Lcn2	Lgals3	Lmo4	Ltf	Msrb1	Mtdh	Nr2c2ap	Pabpn1	Pim1	Pkm	Prelid1	Psap	Rab24	Reep5	S100a8	S100a9	Slfn2	Slpi	Spi1	Tbcb	Tgfbi	Tmed3	Tmed9	Tmem208
TABULA_MURIS_SENIS_SPLEEN_CD4_POSITIVE_ALPHA_BETA_T_CELL_AGEING	https://www.gsea-msigdb.org/gsea/msigdb/mouse/geneset/TABULA_MURIS_SENIS_SPLEEN_CD4_POSITIVE_ALPHA_BETA_T_CELL_AGEING	Anxa2	Apobec3	Apoe	Arrb2	B2m	Bcl2a1b	Bmyc	Capg	Cd74	Cd82	Cebpb	Cfl1	Ciao2a	Cotl1	Crlf2	Ctsb	Ctsz	Cybb	Dusp1	Emc10	Fam110a	Fos	Fth1	Gpsm3	Gstm1	H2-D1	H2-K1	Krt14	Krt15	Krt17	Lpxn	Lrrc41	Maf	Nfkbia	Odc1	Phf6	Pkp3	Plaat3	Rgs1	Rgs2	Rilpl2	Shisa5	Sla	Smco4	Srgn	Stx11	Timp2	Tnfaip8	Tnfrsf1b	Trf	Ubl3
TABULA_MURIS_SENIS_MAMMARY_GLAND_MACROPHAGE_AGEING	https://www.gsea-msigdb.org/gsea/msigdb/mouse/geneset/TABULA_MURIS_SENIS_MAMMARY_GLAND_MACROPHAGE_AGEING	Anxa2	Capg	Ccl6	Cotl1	Crip1	Csf2ra	Cxcl14	Dusp1	Ecm1	Flna	Fos	Grcc10	H2-D1	Klf4	Krt14	Lpl	Lyz1	Pirb	Ptprc	Retnla	S100a10	Sfn	Sgms1	Shisa5	Tppp3	Tram1
ZHANG_UTERUS_C4_MYOFIBROBLAST	https://www.gsea-msigdb.org/gsea/msigdb/mouse/geneset/ZHANG_UTERUS_C4_MYOFIBROBLAST	2310022B05Rik	Acaa2	Ackr3	Adh1	Akr1c14	Anxa1	Anxa2	Anxa6	Atf3	B4galt5	Bzw2	Cd302	Cd44	Cd55	Cdkn1a	Ckap4	Clec3b	Col16a1	Col1a1	Col1a2	Col3a1	Col4a1	Col5a1	Col5a2	Col6a1	Col6a2	Copb1	Copz2	Cryab	Csrnp1	Ctsk	Cttn	Cxcl16	Ddost	Dnajb1	Dnajb4	Ecm1	Egr1	Emp1	Ezr	Fbn1	Flrt2	Fos	Foxo1	Fstl1	Ftl1-ps1	Gja1	Grcc10	Gstm2	Hdac1	Hdlbp	Hmox1	Hspb8	Hsph1	Ifrd1	Igf1	Il6st	Itga5	Jak1	Klf4	Lgals1	Lox	Ly6a	Maff	Maged1	Maged2	Matn2	Mesd	Mmp19	Myadm	Nfkb1	Nfkbia	Nr4a2	Oat	P4ha1	P4hb	Pcolce	Pdpn	Pim1	Plat	Plpp3	Ppp1r15a	Prnp	Prss23	Ptgis	Rassf8	Rbbp7	Rcn1	Rpn1	S100a10	S100a16	Sap18	Selenos	Serpine1	Serpinh1	Sgk1	Slc25a39	Sparc	Sphk1	Ssr4	St3gal5	Stt3a	Tcf21	Tgfb2	Tmed3	Tuba1a	Tubb2a	Tubb6	Txndc5	Vim	Vkorc1
TABULA_MURIS_SENIS_LUNG_CD4_POSITIVE_ALPHA_BETA_T_CELL_AGEING	https://www.gsea-msigdb.org/gsea/msigdb/mouse/geneset/TABULA_MURIS_SENIS_LUNG_CD4_POSITIVE_ALPHA_BETA_T_CELL_AGEING	1810037I17Rik	Anxa2	Apobec3	B2m	Bcl2a1b	Capg	Cd74	Cd82	Cox17	Crip1	Cyba	Emp3	Epsti1	Gbp7	Gna15	H2-D1	H2-K1	Ifi47	Il10rb	Krtcap2	Lgals1	Lgals3	Lpxn	Ly6a	Ly6e	Nr3c1	Odc1	Pgam1	Pkp3	Plaat3	Ppp1r12a	Reep5	Rgs1	Runx3	S100a10	Selplg	Sftpc	Smco4	Srgn	Tap1	Tmbim6	Txn1	Vim	Zmat5
TABULA_MURIS_SENIS_SUBCUTANEOUS_ADIPOSE_TISSUE_B_CELL_AGEING	https://www.gsea-msigdb.org/gsea/msigdb/mouse/geneset/TABULA_MURIS_SENIS_SUBCUTANEOUS_ADIPOSE_TISSUE_B_CELL_AGEING	Aldh2	Anxa1	Anxa2	Apoe	Atf3	Bsg	Capg	Cd36	Cd44	Cfl1	Cmtm7	Crip1	Crlf2	Ctsb	Ctsd	Cyba	Dusp5	Emp3	Fcgrt	Fos	Gns	Grn	Hck	Hexb	Ifi27	Jchain	Krt14	Lgals1	Lgmn	Mcl1	Myadm	Nap1l1	Npc2	Pafah1b3	Plaat3	Pmaip1	Prss23	Psap	Reep5	Rilpl2	Rtn4	Sf3b4	Sparc	Tcirg1	Tppp3	Tsc22d1	Tubb2a	Tyrobp	Vim
TABULA_MURIS_SENIS_MAMMARY_GLAND_B_CELL_AGEING	https://www.gsea-msigdb.org/gsea/msigdb/mouse/geneset/TABULA_MURIS_SENIS_MAMMARY_GLAND_B_CELL_AGEING	1810037I17Rik	Acp5	Actb	Aldh2	Anxa6	Arhgdib	Arpc5l	Atf3	B2m	Calm3	Capg	Cd44	Cd52	Celf2	Cfl1	Cnp	Coro1a	Cotl1	Crip1	Crlf2	Csrnp1	Ctsa	Ctsb	Ctss	Cyb5a	Cyba	Cybb	Ddost	Dnajc3	Dok3	Egr1	Emc10	Etfb	Evi2a	Fam43a	Fxyd5	Gm2a	Gpsm3	Grcc10	H13	H2-D1	H2-K1	Hvcn1	Jchain	Kctd12	Klf4	Krt14	Krtcap2	Lcp1	Lgals1	Ly6a	Man1a	Myl12a	Npc2	Odc1	Ostf1	P4hb	Pafah1b3	Pdcd4	Pdia4	Pkm	Pmf1	Psap	Ptprc	Rexo2	Rgcc	Sec11c	Selenos	Siah2	Slpi	Smim14	Snf8	Spint2	Ssr4	Syk	Tcf4	Tm9sf3	Tmed3	Tnfaip8	Tnrc6b	Tram1	Txn1	Txndc5	Ucp2	Vim	Vps28	Xbp1
TABULA_MURIS_SENIS_MARROW_NAIVE_T_CELL_AGEING	https://www.gsea-msigdb.org/gsea/msigdb/mouse/geneset/TABULA_MURIS_SENIS_MARROW_NAIVE_T_CELL_AGEING	Atp6v1g1	Ccl6	Cd52	Cd74	Crip1	Cyba	Dmkn	Fcer1g	Fxyd5	H2-D1	Ifitm2	Jchain	Lcn2	Lgals3	Ltf	S100a8	S100a9	Slpi	Son	Tyrobp
TABULA_MURIS_SENIS_LIMB_MUSCLE_MESENCHYMAL_STEM_CELL_AGEING	https://www.gsea-msigdb.org/gsea/msigdb/mouse/geneset/TABULA_MURIS_SENIS_LIMB_MUSCLE_MESENCHYMAL_STEM_CELL_AGEING	Aldh2	Anxa1	Apoe	B2m	Camk2n1	Capg	Casp4	Cd302	Cd74	Cdkn1a	Cebpb	Cebpd	Ces1d	Clec3b	Clu	Cyb5a	Cyba	Cygb	Ecm1	Egr1	Fbln2	Fos	Fth1	Gadd45a	Gadd45b	Gja1	Gpnmb	Gstm1	H2-D1	H2-K1	Hspb1	Ifit1	Inmt	Irf1	Lgals3	Ly6a	Ndrg1	Nfkbia	Nmb	Pdpn	Plat	Plau	Plpp3	Pltp	Psap	Sbno2	Serping1	Tmem176b	Tnfaip2	Trf
TABULA_MURIS_SENIS_LUNG_NON_CLASSICAL_MONOCYTE_AGEING	https://www.gsea-msigdb.org/gsea/msigdb/mouse/geneset/TABULA_MURIS_SENIS_LUNG_NON_CLASSICAL_MONOCYTE_AGEING	Apoe	Cd52	Cd74	Cox7a2l	Cyba	Cybb	Fcer1g	Fcgr4	Fth1	H2-Ab1	Hp	Ifitm2	Il1b	Ly6a	Pla2g7	Rel	Slpi	Txn1
TABULA_MURIS_SENIS_SPLEEN_T_CELL_AGEING	https://www.gsea-msigdb.org/gsea/msigdb/mouse/geneset/TABULA_MURIS_SENIS_SPLEEN_T_CELL_AGEING	Anxa2	Apobec3	Apoe	B2m	Bcl2a1b	Bsg	Capg	Cd44	Cd74	Cd82	Cd84	Celf2	Clec2d	Cox17	Cox7c	Crlf2	Ctsb	Ctss	Dusp1	Etfb	Fth1	Glrx	Gstp3	H2-Ab1	H2-D1	H2-K1	Hif1a	Hmgb1	Ier5	Ifi27	Jchain	Kcnn4	Krtcap2	Lcp2	Lgals1	Lpxn	Ly6a	Maf	Maz	Mif4gd	Nfkbia	Odc1	Pgam1	Pim1	Pkm	Pkp3	Plaat3	Prelid1	Prkca	Ptpn22	Rabgap1l	Rilpl2	S100a10	S100a8	S100a9	Sla	Smco4	Srgn	Sri	Ssr4	Tank	Timp2	Tmbim6	Tnfaip8	Tnfrsf1b	Txn1	Txndc17	Ucp2	Vim	Ypel3
TABULA_MURIS_SENIS_SPLEEN_CD8_POSITIVE_ALPHA_BETA_T_CELL_AGEING	https://www.gsea-msigdb.org/gsea/msigdb/mouse/geneset/TABULA_MURIS_SENIS_SPLEEN_CD8_POSITIVE_ALPHA_BETA_T_CELL_AGEING	2310033P09Rik	Acta2	Anxa2	Arhgdib	Arpc4	Bcl2a1b	Bsg	Ccdc12	Cdkn1a	Cebpb	Cfl1	Ckb	Clu	Cotl1	Ctsa	Cyba	Dusp1	Ech1	Etfb	Fcgrt	Fos	Fth1	Glrx	Gpsm3	Gsto1	H2-D1	H2-K1	Igf1	Krt14	Krt15	Lgals1	Lgals3	Limd2	Lpxn	Ly6a	Myo1f	Plaat3	Ppp1r18	Rcn1	Reep5	Rgs1	Serping1	Vim
ZHANG_UTERUS_C8_NK_CELL	https://www.gsea-msigdb.org/gsea/msigdb/mouse/geneset/ZHANG_UTERUS_C8_NK_CELL	Anxa2	Arhgdib	B2m	Cd52	Cd53	Cenpa	Cfl1	Cmtm7	Coro1a	Cotl1	Crem	Crip1	Cyba	Dusp5	Ets1	Fam107b	Fcer1g	Fxyd5	H2-D1	H2-K1	Hilpda	Jak1	Lcp1	Litaf	Ly6e	Nr4a2	Ostf1	Prdx6	Ptpn22	Ptprc	Rgs1	Rgs2	S100a10	Sec11c	Selplg	Shisa5	Sp100	Spp1	Srgn	Tyrobp	Ubald2
TABULA_MURIS_SENIS_HEART_MONOCYTE_AGEING	https://www.gsea-msigdb.org/gsea/msigdb/mouse/geneset/TABULA_MURIS_SENIS_HEART_MONOCYTE_AGEING	Acp5	Anxa1	Anxa2	Arrb2	Bbc3	Bcl7c	Bri3	Bsg	C1qa	Capg	Cfl1	Cotl1	Crlf2	Csf2ra	Ctsz	Cyba	Dpysl2	Ecm1	Eif3f	Emc10	Fxyd5	Gngt2	Gstm1	H2-Ab1	H2-K1	H2-M2	Ifi27	Ifitm2	Il1b	Lgals3	Lyz1	Metrnl	Mmp12	Nfkbia	Plekho1	Sf3b4	Shisa5	Sparc	Spi1	Spr	Tbcb	Tmed3	Tmed9	Vim
TABULA_MURIS_SENIS_MARROW_PROMONOCYTE_AGEING	https://www.gsea-msigdb.org/gsea/msigdb/mouse/geneset/TABULA_MURIS_SENIS_MARROW_PROMONOCYTE_AGEING	Apoe	Cd24a	Cd74	Cfl1	Ctsl	Cyba	Dmkn	Etfb	Fth1	Gngt2	H2-Ab1	H2-K1	Hp	Ifitm2	Jchain	Lcn2	Ltf	Mif	Nupr1	Pim1	Rgs2	S100a8	S100a9	Selenos	Spi1	Srgn	Tbcb	Tmed9	Tmem176a	Tmem176b	Trem2	Wfdc17
TABULA_MURIS_SENIS_TONGUE_BASAL_CELL_OF_EPIDERMIS_AGEING	https://www.gsea-msigdb.org/gsea/msigdb/mouse/geneset/TABULA_MURIS_SENIS_TONGUE_BASAL_CELL_OF_EPIDERMIS_AGEING	Adh7	Aldh3a1	Apoc1	Apoe	B2m	Ccna2	Cdk1	Cenpa	Cks2	Cldn4	Cxcl16	Cysrt1	Ehf	Fabp5	Gadd45b	Gstm1	Gsto1	H2-D1	H2-K1	Ifi27	Krt16	Krt6b	Krtdap	Lgals3	Lypd3	Nfkbia	Ovol1	Pgk1	Plaur	Pmm1	Ppa1	Ptgr1	S100a14	Sfn	Shroom3	Slpi	Sod1	Stx11	Tacstd2	Tgm3	Tsc22d1	Tubb6
TABULA_MURIS_SENIS_SUBCUTANEOUS_ADIPOSE_TISSUE_MYELOID_CELL_AGEING	https://www.gsea-msigdb.org/gsea/msigdb/mouse/geneset/TABULA_MURIS_SENIS_SUBCUTANEOUS_ADIPOSE_TISSUE_MYELOID_CELL_AGEING	Apbb1ip	Arpc4	Arrb2	Bri3	Cdc42ep2	Cdkn1a	Cebpb	Cebpd	Cfl1	Cic	Cmip	Coro1a	Cotl1	Crlf2	Csf2ra	Csrnp1	Cyba	Cybb	Dusp3	Dusp5	Ehd1	Eif3f	Emc10	Emilin2	Ezr	Flna	Fmnl1	Gadd45b	Gnb2	Gngt2	Hck	Hcls1	Hp	Ifrd1	Il1b	Irf1	Kmt2b	Kpna4	Lcn2	Limd2	Lmo4	Map3k14	Mospd3	Msn	Nfkbia	Nupr1	Pim1	Pim3	Pkm	Plaur	Ppp1r18	Rbm38	Rgcc	Rilpl2	Rnf149	S100a8	S100a9	Sgk1	Sirpb1c	Slc16a3	Smpdl3b	Sparc	Spi1	Spn	Tgif1	Tnfaip2	Tppp3	Wfdc2
TABULA_MURIS_SENIS_SPLEEN_B_CELL_AGEING	https://www.gsea-msigdb.org/gsea/msigdb/mouse/geneset/TABULA_MURIS_SENIS_SPLEEN_B_CELL_AGEING	Apoe	B2m	Bcl2a1b	Capg	Cd44	Crip1	Cybb	Emp3	Evi2a	Fcgr2b	Fos	Fxyd5	Gns	H2-Ab1	H2-D1	H2-K1	Jchain	Lat2	Lgals1	Ly6a	Nap1l1	Npc2	Psap	Rabac1	S100a8	S100a9	Sat1	Srgn	Syk	Tcf4	Tnfaip8	Txn1	Txndc5	Zbtb20
TABULA_MURIS_SENIS_LUNG_INTERMEDIATE_MONOCYTE_AGEING	https://www.gsea-msigdb.org/gsea/msigdb/mouse/geneset/TABULA_MURIS_SENIS_LUNG_INTERMEDIATE_MONOCYTE_AGEING	Acp5	Apoe	Aprt	Bcl2a1b	Cbl	Ccdc12	Ccl9	Cd52	Ciao2a	Clec4d	Cnpy2	Cox7a2l	Creg1	Csf2rb	Ctsd	Ctsl	Cyb5a	Cyba	Cybb	Ddt	Dnm2	Eef1d	Eif3c	Eif3k	Emb	Emg1	Esd	Etfb	Fam111a	Fas	Fcgr4	Fth1	Grcc10	Hck	Hp	Ifi27	Ifitm2	Il1b	Jak1	Kif5b	Krtcap2	Lgals1	Lgals3	Lmo4	Ly6a	Macf1	Marcksl1	Mif	Nol7	P4hb	Pgk1	Pirb	Pkm	Plek	Prelid1	Rassf4	Rbm39	Reep5	Rel	Rere	Rexo1	Rilpl2	S100a10	S100a8	S100a9	Sec11c	Slpi	Smim11	Snf8	Sod1	Son	Spata13	Ssr4	Syk	Tbcb	Tmem208	Tnfaip2	Tnfaip8	Tnrc6b	Trappc6a	Trem2	Txn1	Uqcc3	Usp34	Wfdc17	Xpa
TABULA_MURIS_SENIS_MAMMARY_GLAND_T_CELL_AGEING	https://www.gsea-msigdb.org/gsea/msigdb/mouse/geneset/TABULA_MURIS_SENIS_MAMMARY_GLAND_T_CELL_AGEING	1810037I17Rik	Actb	Actr2	Anxa2	Anxa6	Apobec3	Apoe	Arhgap9	Arhgdib	Arpc4	Atf3	Atp6v0e	B2m	BC031181	Bcl2a1b	Bsg	Calm3	Capg	Ccdc107	Ccdc12	Ccnd3	Cd37	Cd44	Cd52	Cd82	Cdkn1a	Cebpb	Celf2	Cfl1	Ciao2a	Clec2d	Cmtm7	Coro1a	Cotl1	Cox17	Cox7c	Crip1	Crlf2	Csrnp1	Ctsb	Ctsd	Ctss	Cxcr4	Cyba	D16Ertd472e	Ddost	Dusp1	Ech1	Egr1	Emc10	Emp3	Etfb	F2r	Fcer1g	Flna	Fos	Fxyd5	Gadd45b	Glrx	Gm2a	Gnb2	Gpsm3	Grcc10	H2-D1	H2-K1	Hcls1	Hilpda	Hmgb1	Ier5	Ifi27	Ifitm2	Il18r1	Itgb2	Kctd12	Klf4	Krt14	Krtcap2	Lcp1	Lgals1	Lgals3	Lmo4	Lpxn	Lsm7	Ly6a	Ly6e	Marcksl1	Msn	Myl12a	Nfkbia	Nop10	Nr4a2	Nt5c	Odc1	Ostf1	Pabpn1	Pdcd4	Pigp	Pkm	Pkp3	Plaat3	Ppp1r12a	Ppp1r18	Psap	Psma1	Ptprc	Pxdc1	Reep5	Rexo2	Rgs1	Rgs2	S100a10	Sec11c	Selenop	Selplg	Sfn	Shisa5	Sla	Smim14	Spint2	Spn	Sri	Ssr4	Taf10	Timp2	Tmbim6	Tmem176a	Tmem176b	Tnfaip8	Tnfrsf1b	Tram1	Trappc6a	Txn1	Txnip	Tyrobp	Ubl3	Ucp2	Vim	Vps28	Wipf1
TABULA_MURIS_SENIS_GONADAL_ADIPOSE_TISSUE_MYELOID_CELL_AGEING	https://www.gsea-msigdb.org/gsea/msigdb/mouse/geneset/TABULA_MURIS_SENIS_GONADAL_ADIPOSE_TISSUE_MYELOID_CELL_AGEING	Apbb1ip	Apoe	Arpc4	Arrb2	Bcl7c	Bri3	Bsg	Cdkn1a	Cfl1	Ckb	Clec3b	Clu	Cmip	Col1a1	Col1a2	Col3a1	Col6a1	Col6a2	Commd10	Cotl1	Crlf2	Csf2ra	Csf2rb	Ctsb	Ctsz	Cyba	Dhrs4	Dmkn	Dpysl2	Dtnbp1	Dusp3	Ece1	Ehd1	Eif3f	Eif3k	Emc10	Etfb	Ezr	Fbn1	Fmnl1	Fstl1	Fth1	Fxyd5	Gadd45b	Gja1	Gpc3	Gpsm3	H2-Ab1	H2-D1	H2-K1	Hcls1	Hilpda	Hspb1	Htra1	Ifitm2	Igfbp7	Il1b	Inmt	Kmt2b	Kpna4	Krt14	Krt15	Krt5	Lgals3	Limd2	Lmo4	Ly6a	Mospd3	Myl12a	Nfkbia	Pim1	Pkm	Plpp3	Prelid1	Psmc4	Rcn1	Reep5	Rexo2	S100a8	S100a9	Serping1	Shisa5	Smim14	Spag7	Sparc	Spi1	Spr	Tacstd2	Tbcb	Tmed9	Zfp703
TABULA_MURIS_SENIS_MARROW_GRANULOCYTE_AGEING	https://www.gsea-msigdb.org/gsea/msigdb/mouse/geneset/TABULA_MURIS_SENIS_MARROW_GRANULOCYTE_AGEING	Alox5ap	Anxa2	Arrb2	B2m	Ccl6	Cd52	Cd63	Cebpd	Cfl1	Coro1a	Cotl1	Cyba	Emp3	Fcer1g	Fxyd5	H2-D1	H2-K1	Hp	Ifitm2	Jchain	Lcn2	Lgals3	Orm1	Pkm	S100a8	S100a9	Slpi	Spi1	Tyrobp
TABULA_MURIS_SENIS_AORTA_PROFESSIONAL_ANTIGEN_PRESENTING_CELL_AGEING	https://www.gsea-msigdb.org/gsea/msigdb/mouse/geneset/TABULA_MURIS_SENIS_AORTA_PROFESSIONAL_ANTIGEN_PRESENTING_CELL_AGEING	Actb	Alox5ap	Anxa2	Apoe	Arhgdib	B2m	Capg	Cd52	Cd68	Cd74	Cdkn1a	Cebpb	Cfl1	Coro1a	Ctss	Ctsz	Cyba	Dusp1	Fcer1g	Fos	Fxyd5	Gm2a	Grn	H2-Ab1	H2-D1	H2-K1	Ifitm2	Krt14	Krt15	Lpxn	Ly6a	Ly6e	Nfkbia	Oas1a	Psap	Reep5	Shisa5	Snx2	Sparc	Srgn	Tgfbi	Tgif1	Timp3	Trf	Tyrobp	Wfdc17
TABULA_MURIS_SENIS_MARROW_GRANULOCYTOPOIETIC_CELL_AGEING	https://www.gsea-msigdb.org/gsea/msigdb/mouse/geneset/TABULA_MURIS_SENIS_MARROW_GRANULOCYTOPOIETIC_CELL_AGEING	1810037I17Rik	AA467197	Alox5ap	Anxa1	Anxa2	Ap3s1	Apoe	Arhgdib	Arrb2	Bsg	Cd177	Cd52	Cd63	Cdk1	Cdkn2d	Cebpd	Cks2	Cyba	Cybb	Emp3	Fcer1g	Fth1	Fxyd5	Gpsm3	Hmbs	Hp	Ifitm2	Jchain	Lcn2	Lgals3	Ltf	Lyz1	Msrb1	Orm1	Reep5	Rgcc	S100a8	S100a9	Slpi	Spc25	Spi1	Tmed3	Tyrobp
TABULA_MURIS_SENIS_MARROW_HEMATOPOIETIC_PRECURSOR_CELL_AGEING	https://www.gsea-msigdb.org/gsea/msigdb/mouse/geneset/TABULA_MURIS_SENIS_MARROW_HEMATOPOIETIC_PRECURSOR_CELL_AGEING	Alox5ap	Anxa1	Anxa2	B2m	Bcl2a1b	Ccl6	Cd24a	Cd52	Cd74	Cd82	Ctsb	Cyba	Glrx	Gpsm3	H2-Ab1	H2-D1	H2-K1	Hp	Itgb2	Lcn2	Lgals3	Ltf	Ly6a	Lyz1	Msrb1	Ostf1	Rabac1	S100a8	S100a9	Sat1	Shisa5	Slfn2	Slpi	Tmbim6	Tyrobp	Vsir
TABULA_MURIS_SENIS_BRAIN_MYELOID_MICROGLIAL_CELL_AGEING	https://www.gsea-msigdb.org/gsea/msigdb/mouse/geneset/TABULA_MURIS_SENIS_BRAIN_MYELOID_MICROGLIAL_CELL_AGEING	Aga	Anxa2	Apoe	Arhgdib	Arpc4	Arrb2	Atp6v0b	Atp6v0e	B2m	Bri3	Bsg	C1qa	C1qb	C1qc	Capg	Cd300c2	Cd37	Cd52	Cd63	Cd68	Cd74	Cdkn1a	Cfl1	Clu	Coro1a	Cotl1	Cox7a2l	Crlf2	Csf2ra	Ctsb	Ctsl	Ctss	Ctsz	Cxcl16	Cyba	Ddah2	Ddhd2	Dok1	Dpysl2	Eef1d	Eif3f	Eif3k	Emc10	Fabp4	Fcer1g	Fcgr2b	Fth1	Gadd45gip1	Gpsm3	Gstm1	H2-Ab1	H2-D1	H2-K1	H2-M3	Ifi27	Kdelr1	Krt14	Krt15	Lat2	Lgals3bp	Limd2	Lpl	Ly6a	Ly6e	Mid1ip1	Naxe	Npc2	Pabpn1	Pkm	Plekho1	Ppp1r18	Ppp1r35	Prelid1	Rabac1	Reep5	Scn1b	Selenos	Serping1	Sf3b4	Shisa5	Sparc	Spi1	Srgn	Timp2	Tmed3	Tmed9	Trem2	Trim35	Tspan7	Tubb6	Tyrobp	Vim	Vkorc1	Vps28	Ypel3
TABULA_MURIS_SENIS_KIDNEY_MACROPHAGE_AGEING	https://www.gsea-msigdb.org/gsea/msigdb/mouse/geneset/TABULA_MURIS_SENIS_KIDNEY_MACROPHAGE_AGEING	Acp5	Aldh2	Alox5ap	Atp1b3	Capg	Ccl6	Ccl9	Cd300a	Cd44	Cd84	Cebpb	Cfp	Cmip	Ctsd	Cyba	Emp3	Ezr	Fos	Gngt2	Grn	Ifitm2	Itgam	Klf4	Lgals3	Lmo4	Ly6a	Ly6e	Lyz1	Mcl1	Ms4a7	Msrb1	Pgk1	Pla2g7	Pltp	Rap2b	Reep5	Rida	Sat1	Sirpb1c	Tnfaip2	Trem2	Txn1	Vim	Zeb2
ZHANG_UTERUS_C10_STROMAL2_RETNLG_HIGH_CELL	https://www.gsea-msigdb.org/gsea/msigdb/mouse/geneset/ZHANG_UTERUS_C10_STROMAL2_RETNLG_HIGH_CELL	Actb	Adam8	Alox5ap	Ccl6	Cd24a	Cd52	Cebpb	Coro1a	Csf2rb	Cxcl3	Cxcr4	Cybb	Fth1	Il1b	Il1rn	Mcl1	Msrb1	Pla2g7	Plek	Rgs1	Serpinb2	Slc7a11	Srgn	Tyrobp
TABULA_MURIS_SENIS_HEART_AND_AORTA_LEUKOCYTE_AGEING	https://www.gsea-msigdb.org/gsea/msigdb/mouse/geneset/TABULA_MURIS_SENIS_HEART_AND_AORTA_LEUKOCYTE_AGEING	Acp5	Anxa1	Ccl6	Clec4d	Cox7a2l	Ecm1	Fabp4	Fcgr2b	Fos	Hspb1	Ier5	Ifitm2	Igfbp7	Il1b	Itgb2	Klf4	Lgals3	Lmo4	Ly6a	Mcl1	Metrnl	Mpeg1	Msrb1	Nupr1	Pim1	Pirb	Plek	Sirpb1c	Srgn	Synj1	Tnfaip2	Wfdc17	Xdh
TABULA_MURIS_SENIS_LUNG_ALVEOLAR_MACROPHAGE_AGEING	https://www.gsea-msigdb.org/gsea/msigdb/mouse/geneset/TABULA_MURIS_SENIS_LUNG_ALVEOLAR_MACROPHAGE_AGEING	Alcam	Aldh2	Apoc1	Apoe	B2m	Ccdc12	Ccl9	Cd24a	Cd274	Cd2ap	Cd52	Cd63	Cd74	Creg1	Crip1	Csf1r	Ctsb	Ctsk	Ctsl	Ctss	Cyba	Cybb	Eif3k	Emp3	Fabp4	Fcer1g	Fcgr4	Foxp1	Grcc10	Gstm1	H2-Ab1	H2-D1	H2-K1	Hexb	Ifitm2	Igf1	Il1b	Krtcap2	Lgals3	Litaf	Lpl	Ly6e	Msn	Npc2	Pgk1	Pirb	Pkm	Psap	Rabac1	Rgs2	Rtn4	S100a10	S100a8	S100a9	Sat1	Scd1	Slpi	Sod1	Spp1	Srgn	Ssr4	Timp2	Trappc6a	Trem2	Tyrobp	Uqcc3	Wfdc17
TABULA_MURIS_SENIS_SPLEEN_MACROPHAGE_AGEING	https://www.gsea-msigdb.org/gsea/msigdb/mouse/geneset/TABULA_MURIS_SENIS_SPLEEN_MACROPHAGE_AGEING	Acp5	Aldh2	Apoe	Atp1b3	Atp6v0e	C1qa	C1qb	C1qc	Cd300c2	Cd63	Cfp	Cmtm7	Creg1	Csf1r	Ctsb	Ctsd	Ctss	Cybb	Fabp5	Fcer1g	Flna	Fth1	Gng11	Grn	Ifitm2	Il1b	Jchain	Lamp2	Lgals1	Lgmn	Litaf	Ly6a	Lyz1	Mpeg1	Msrb1	Npc2	P4hb	Plaat3	Ppbp	Psma5	Rabac1	Reep5	S100a8	S100a9	Sat1	Selenop	Slpi	Sod1	Tmed3	Tmem176a	Tmem176b	Trf	Txn1	Wfdc17
ZHANG_UTERUS_C9_DENDRITIC_CELL	https://www.gsea-msigdb.org/gsea/msigdb/mouse/geneset/ZHANG_UTERUS_C9_DENDRITIC_CELL	Actb	Alox5ap	Arhgdib	B2m	Bcl2a1b	Ccl6	Cd52	Cd53	Cd74	Cdkn1a	Cfl1	Coro1a	Cotl1	Crip1	Ctss	Ctsz	Cxcl16	Cyba	Fcer1g	Fth1	Fxyd5	Gm2a	H2-Ab1	H2-D1	H2-K1	Il1b	Il1r2	Lcp1	Lgals3	Lgmn	Mcl1	Mpeg1	Pim1	Plek	Psap	Rgs1	Rgs2	Rilpl2	Spi1	Srgn	Tyrobp	Ucp2	Wfdc17
DESCARTES_ORGANOGENESIS_WHITE_BLOOD_CELLS	https://www.gsea-msigdb.org/gsea/msigdb/mouse/geneset/DESCARTES_ORGANOGENESIS_WHITE_BLOOD_CELLS	Abr	Adgb	Aga	Alox5ap	Apbb1ip	Apobec1	Apobec3	Apoe	Arhgap9	Arid5a	Arrb2	B2m	Blnk	Blvra	C1qa	C1qb	C1qc	C3ar1	C5ar1	Casp4	Casp8	Ccl6	Ccl9	Cd300a	Cd300c2	Cd300lf	Cd33	Cd36	Cd37	Cd44	Cd52	Cd53	Cd68	Cd74	Cd84	Cebpb	Cebpzos	Cela1	Cfp	Clec2g	Clec4n	Cmtm7	Coro1a	Cracr2b	Crlf2	Csf1r	Csf3r	Ctsa	Ctsb	Ctsd	Ctss	Ctsz	Cyba	Cybb	Cyth4	Dab2	Def6	Dock2	Dtx3l	Ehd4	Emp3	Epsti1	Evi2a	Fam111a	Fcer1g	Fcgr2b	Fcgr3	Fcgrt	Fchsd2	Fgd2	Fmnl1	Fnip2	Fxyd5	Gbp7	Glb1	Gm2a	Gmip	Gna15	Gpr65	Grn	Gsdmd	Gusb	H2-D1	H2-K1	H2-M3	Havcr2	Hck	Hcls1	Hexb	Hfe	Hk3	Hmox1	Ifnar2	Il10rb	Il15	Il17ra	Il18	Il18r1	Il1a	Il3ra	Inpp5d	Irf1	Itgam	Jdp2	Lcp2	Lgals3	Lgmn	Litaf	Lpxn	Lrmda	Ly6e	Madd	Maf	Manba	Map3k5	Mctp1	Mertk	Mlkl	Morc3	Mpeg1	Ms4a7	Msr1	Myb	Myo1f	Myo5a	Ncf1	Nckap1l	Nfam1	Nfatc2	Npl	Oas2	Ocel1	Pik3ap1	Pik3cd	Plcg2	Plxdc1	Pparg	Ppm1h	Psap	Pstpip1	Ptafr	Ptgs1	Ptk2b	Ptpn22	Ptprc	Rab20	Rab32	Rasa4	Rel	Reps2	Rnf213	Runx3	Sat1	Selenop	Selplg	Shisa5	Sirpa	Slc11a1	Slc15a3	Slc29a3	Slc37a2	Slc46a3	Slfn2	Snx2	Snx6	Snx8	Sp100	Spi1	St6galnac4	Stab1	Tap1	Tbc1d5	Tcirg1	Tcn2	Tlr2	Tlr4	Tmem104	Tmem106a	Tmem141	Tnfrsf11a	Tnfrsf1b	Tnfrsf26	Trem2	Trim65	Tyrobp	Vps18	Vsir	Wwp1	Zc3h12a
ZHANG_UTERUS_C5_MACROPHAGE	https://www.gsea-msigdb.org/gsea/msigdb/mouse/geneset/ZHANG_UTERUS_C5_MACROPHAGE	Actb	Alox5ap	Apoe	Atf3	B2m	Bcl2a1b	C1qa	C1qb	C1qc	C3ar1	Ccl6	Ccl9	Cd52	Cd53	Cd68	Cd74	Cdkn1a	Cfl1	Cfp	Coro1a	Cotl1	Creg1	Csf1r	Ctsa	Ctsb	Ctsd	Ctss	Ctsz	Cxcl16	Cyba	Cybb	Dab2	Ehd4	Fcer1g	Fcgr2b	Fcgr3	Fth1	Grn	H2-Ab1	H2-D1	H2-K1	Hexb	Hmox1	Ier5	Il1b	Il1rn	Kctd12	Lcp1	Lgals3	Lgals3bp	Lgmn	Lipa	Lpl	Ly6e	Mafb	Mcl1	Mpeg1	Ms4a7	Npc2	Plek	Plin2	Pltp	Psap	Rgs1	Rgs2	Sat1	Sdc3	Selenop	Sirpa	Snx2	Spi1	Stab1	Tlr2	Tmem176a	Tmem176b	Trem2	Trf	Tyrobp	Ucp2	Wfdc17
ZHANG_UTERUS_C12_MONOCYTE	https://www.gsea-msigdb.org/gsea/msigdb/mouse/geneset/ZHANG_UTERUS_C12_MONOCYTE	Alox5ap	Apoe	Arhgdib	B2m	C1qb	C1qc	C5ar1	Ccl6	Ccl9	Cd44	Cd52	Cd53	Cd68	Cd74	Cdkn1a	Cfp	Coro1a	Cotl1	Crip1	Csf1r	Csf2ra	Csf2rb	Ctsa	Ctsb	Ctss	Ctsz	Cyba	Cybb	Dusp5	Emilin2	Emp3	Esd	Fcer1g	Fcgr2b	Fcgr3	Fth1	Ftl1-ps1	Fxyd5	Got1	Grn	H2-Ab1	H2-D1	Hmox1	Ifrd1	Il1b	Irf7	Itgb2	Kctd12	Lat2	Lcp1	Lgals3	Lgmn	Litaf	Ly6e	Mafb	Mcl1	Mpeg1	Msrb1	Npc2	Pim1	Pkm	Plaur	Plek	Plin2	Por	Psap	Ptprc	Rab20	Rab8b	Rgs1	Rilpl2	Sat1	Sdc3	Slfn2	Spi1	Spp1	Srgn	Tgfbi	Tgif1	Tyrobp	Ubl3	Ucp2	Wfdc17
