# Supplementary material for: TMPRSS11B promotes an acidified microenvironment and immune suppression in squamous lung cancer
Source: EMBO Rep. 2025 Nov 10;26(24):6346–79. doi: 10.1038/s44319-025-00631-1 (PMC12714794; doi:10.1038/s44319-025-00631-1)
Supplement: Supplementary file 18 — Figure EV6 Source Data [file 44319_2025_631_MOESM18_ESM.zip › Figure EV6/EV6C-D/GSEA_Broad Institute_M8_T11b high vs low LUSC/edb/results.edb]

<?xml version="1.0" encoding="UTF-8"?>

<EDB LC_PROC="none" SORT_MODE="real" ORDER="descending" METRIC="None" NUM_PERMS="1000">
  <DTG RANKED_LIST="T11b high vs low squamous_GSEA_Ranked.rnk" TEMPLATE="na_as_pre_ranked" GENESET="gene_sets.gmt#DESCARTES_ORGANOGENESIS_EPENDYMAL_CELL" ES="-0.7125" NES="-3.5287" NP="0.0000" FDR="0.0000" FWER="0.0000" RND_ES="-0.1305 0.2542 -0.1157 0.1655 -0.2001 -0.1877 0.1366 -0.2356 -0.1353 0.2821 -0.2023 0.1509 0.1439 0.1551 0.1599 -0.1964 -0.4162 -0.1582 -0.2218 -0.2304 0.1698 0.2775 0.1956 0.2380 0.2017 -0.2241 0.1862 -0.1873 -0.1418 -0.1358 0.0983 0.1974 -0.1534 0.1758 -0.1522 0.2371 0.2381 0.1634 0.1963 0.2457 -0.1937 0.2602 0.1258 -0.2371 -0.2228 -0.1730 -0.1816 -0.2161 -0.1696 -0.0956 0.2381 -0.3120 -0.1920 -0.1673 -0.2460 -0.2346 -0.1550 -0.2156 0.2099 0.1491 -0.1886 0.1901 0.2191 -0.3300 0.2271 -0.2593 -0.1338 -0.2056 -0.1122 -0.2567 -0.2889 -0.1684 0.1769 0.2387 0.2375 0.1852 -0.2847 -0.2465 0.2733 -0.2345 0.2647 -0.2369 0.1789 -0.1715 0.2320 0.2418 -0.2316 0.2255 0.2115 -0.1597 0.1571 -0.1593 0.2706 0.2746 0.1712 0.2451 -0.1878 -0.2530 -0.1589 -0.2119 0.1863 -0.2965 -0.2303 -0.1869 -0.1087 -0.2428 -0.2868 -0.2377 0.1833 0.1916 -0.4016 -0.2711 -0.1769 -0.2324 -0.1814 -0.1560 0.1535 -0.2113 -0.1145 -0.2075 -0.1746 -0.2954 -0.1676 -0.1700 -0.2769 -0.2443 0.1468 0.1667 -0.1940 -0.1239 0.1265 -0.1294 -0.1297 0.1848 -0.1620 -0.2368 0.2888 -0.2322 -0.2443 -0.1737 -0.2827 0.2081 -0.1447 0.2264 -0.1884 -0.1635 -0.1892 0.1603 0.0951 -0.1740 -0.1254 -0.2988 -0.0920 -0.3310 0.2616 0.2465 -0.2554 -0.3276 0.1539 0.1886 -0.1891 -0.2279 -0.2369 -0.0772 0.1239 -0.1825 0.2862 -0.1224 -0.1143 -0.1731 0.1443 0.1662 -0.1303 -0.2387 -0.2863 -0.1565 0.2912 -0.1421 -0.3048 -0.1086 -0.1162 -0.1294 -0.2132 -0.1597 0.3517 -0.2935 -0.2426 0.1813 -0.1514 0.0986 -0.1964 -0.2564 0.3065 -0.1394 -0.2229 -0.3370 0.1243 -0.2036 0.0861 -0.1797 -0.2408 -0.1497 0.1907 -0.2089 0.2333 -0.1921 0.2210 -0.1535 -0.2620 -0.1851 0.2278 0.1000 -0.2805 -0.1745 0.1727 0.2073 -0.2177 0.2851 -0.2612 -0.3168 -0.1955 -0.2467 0.1633 -0.1989 -0.2214 -0.1060 -0.1855 0.2117 -0.1626 0.2729 0.1024 0.1233 -0.1918 -0.2313 -0.2359 0.1753 -0.2735 0.2713 0.2007 0.1909 -0.1278 -0.1459 0.1662 0.1908 -0.1431 -0.3629 0.2101 -0.2386 0.1362 -0.2628 -0.1297 -0.1550 0.2735 0.1207 0.2017 -0.3018 -0.2201 -0.1278 0.1491 0.2991 -0.1683 0.1055 0.1452 0.1510 0.2690 -0.2369 -0.2974 -0.1684 -0.2034 -0.1834 -0.1392 -0.1739 0.1115 -0.1879 -0.0856 -0.1987 0.0942 0.2288 -0.2556 0.1909 -0.1281 -0.2787 0.2079 -0.1846 0.1898 -0.1293 -0.1782 0.1804 0.1705 -0.2957 0.2649 -0.1004 -0.1884 -0.2864 -0.1731 -0.1722 -0.1801 -0.2185 -0.1918 -0.2544 -0.2600 -0.2030 -0.1593 -0.1813 -0.1661 0.0839 0.1854 0.1862 -0.2946 -0.2027 -0.2455 -0.1804 -0.2251 -0.2858 0.1477 0.1856 0.3030 -0.1476 -0.2141 -0.1645 -0.2444 -0.2334 -0.3049 -0.1716 -0.2968 0.2277 0.3141 0.2437 0.1799 0.1558 -0.2010 -0.1968 0.0992 0.1861 -0.3672 -0.2479 -0.1726 0.1518 0.1428 0.2037 -0.2328 0.1642 0.1786 -0.2223 -0.2068 0.1173 -0.2289 -0.2050 0.0971 0.1904 0.1490 0.1968 0.1633 -0.3018 -0.1316 -0.1167 0.1161 0.1318 0.1560 -0.2461 -0.1887 0.1134 -0.2104 0.1436 0.2379 -0.1210 -0.1762 0.2063 -0.1721 -0.2787 -0.1784 0.2574 -0.2615 0.2212 -0.1105 -0.1190 -0.1691 0.2126 -0.2436 0.2719 -0.3030 -0.1575 -0.2270 -0.2679 -0.1814 -0.1870 0.1755 -0.1975 0.1752 -0.2774 0.2236 0.3471 -0.2498 -0.3116 0.1423 -0.1086 0.2145 0.2283 -0.2179 -0.3097 0.2164 -0.2585 -0.2184 0.2642 -0.2369 0.1276 0.2710 -0.1835 0.2261 -0.1292 -0.1191 -0.2033 -0.2077 0.2076 -0.1301 -0.1573 -0.2410 0.1338 -0.2000 0.3513 -0.1454 -0.1376 -0.1411 -0.3187 0.1513 0.1300 -0.2083 -0.2127 -0.1574 0.1794 0.1735 -0.2255 -0.1317 -0.3455 0.1931 0.1153 0.1400 -0.1828 0.1966 -0.1527 0.2099 0.1881 -0.2504 -0.2696 -0.1828 0.1387 -0.2168 0.2289 0.1524 0.2212 -0.2945 -0.1949 -0.1433 0.1942 -0.1913 0.2004 -0.2007 0.1956 -0.1439 -0.2525 -0.3121 -0.1823 -0.1586 -0.2679 -0.2078 -0.1441 -0.0924 -0.1115 -0.1951 0.1682 -0.1276 -0.3127 -0.3409 0.2944 -0.1972 -0.1674 -0.1497 -0.2011 0.1851 0.1602 -0.1963 -0.2863 -0.2368 0.2240 -0.2779 -0.2252 -0.1791 -0.2030 -0.2240 -0.1151 -0.0878 -0.1979 0.2516 -0.1723 -0.2350 0.1863 -0.1566 -0.1998 -0.1824 0.1014 -0.1372 -0.1137 -0.2372 0.1772 -0.2393 -0.3152 -0.3257 0.1946 0.1322 -0.2281 0.2485 0.2949 -0.2076 -0.1668 -0.1347 0.2703 -0.2484 -0.2166 0.2495 -0.3191 -0.1821 -0.3129 0.3294 -0.2887 -0.2478 0.2685 0.3914 -0.2437 -0.1615 0.2310 -0.2915 -0.2735 0.1574 -0.2122 0.1718 0.2078 -0.1390 0.2671 0.1529 0.2298 0.1642 -0.2633 -0.2472 -0.1813 -0.0919 -0.1627 0.1801 -0.1893 -0.0901 0.1009 -0.2333 -0.2765 0.1476 -0.2734 -0.1381 -0.2369 -0.1317 0.1258 -0.1541 0.2134 -0.1537 -0.1652 0.0869 0.1453 0.2403 -0.2590 -0.2654 -0.2151 0.1558 -0.1336 0.1711 0.1114 0.1318 -0.1173 -0.1184 0.2013 -0.2841 0.1273 0.1823 -0.1268 0.3212 -0.2895 -0.1757 -0.2028 0.1476 -0.1521 0.2240 -0.1608 0.2228 0.0602 -0.1755 -0.1955 0.1468 -0.1392 -0.1322 0.1247 -0.2098 -0.1580 0.3666 -0.2658 -0.2622 -0.1541 -0.2996 -0.2384 -0.2615 -0.2029 0.1853 -0.3051 0.1628 0.2269 -0.1146 -0.2863 0.2080 0.2058 0.1493 0.3240 -0.1843 -0.1867 0.2169 -0.3005 -0.2081 0.1712 -0.0908 0.1207 -0.1854 -0.1250 -0.2505 0.1449 -0.1604 -0.0962 0.1037 -0.2243 -0.2640 0.1567 -0.2550 0.2168 -0.2814 -0.2734 0.2080 0.2686 0.1290 -0.1594 -0.1386 0.1287 0.1760 0.2034 0.1998 0.1940 0.1197 -0.1878 -0.3923 0.2787 -0.2201 -0.2064 -0.2186 0.2636 -0.1018 0.2012 0.1393 0.2220 -0.2029 -0.1698 0.1898 0.1424 0.2319 -0.1321 0.1225 -0.2209 0.1416 -0.1532 0.2877 0.2159 0.3066 0.2049 -0.2764 -0.2348 0.2863 -0.2557 -0.1612 0.2250 -0.1843 0.1669 0.1096 0.2487 -0.1836 -0.1567 -0.2100 0.2414 -0.2860 -0.2011 -0.1765 -0.2508 0.1855 0.2665 0.2707 -0.2308 -0.1604 0.1446 -0.1754 -0.2016 -0.1786 -0.1846 -0.2080 0.2016 -0.2329 -0.1883 0.3110 0.1209 -0.1673 -0.1858 0.1489 -0.1766 -0.1634 -0.1730 0.1522 0.1750 0.1595 -0.2731 -0.1338 0.2732 -0.1454 -0.1882 -0.1578 0.2048 -0.1616 -0.1569 -0.1901 -0.2060 -0.1264 -0.3355 0.2009 -0.2248 0.1648 -0.1369 0.1608 0.1505 0.1999 -0.2425 -0.1464 0.2049 -0.1898 0.1049 -0.2006 0.1971 -0.1812 0.1542 -0.1851 0.1387 -0.0788 -0.1845 -0.2989 0.3468 -0.1114 -0.1674 -0.1563 -0.1005 -0.1631 -0.1900 -0.1496 -0.1589 -0.1779 0.1966 -0.2577 -0.1721 -0.2368 0.1055 -0.2896 -0.1924 -0.2844 -0.2303 -0.1663 0.2439 -0.2092 -0.1863 -0.1693 -0.1798 -0.1411 0.2299 -0.1495 0.1733 -0.2504 -0.1672 0.1537 0.1194 0.1564 -0.2410 -0.1626 0.2038 -0.1864 0.1651 0.1988 0.2041 0.2637 0.2308 0.1768 0.2261 -0.1641 -0.1212 -0.3566 0.2145 -0.3180 -0.1244 -0.1164 -0.2796 0.2721 0.1963 -0.1463 -0.1670 -0.2343 -0.2441 -0.1272 0.1507 -0.1012 0.1442 -0.2801 -0.2148 0.1294 -0.2128 -0.2584 0.1920 0.3010 0.1582 -0.1730 0.1931 0.1753 -0.2352 0.1238 0.1880 0.2095 -0.2627 0.1360 0.2010 -0.2214 -0.2582 -0.2214 -0.0994 -0.1272 -0.1877 -0.1929 -0.1625 0.1151 -0.2583 0.0988 -0.1789 0.1752 0.1388 0.1716 -0.2106 0.2152 0.2705 -0.2694 -0.2091 -0.2086 -0.2234 -0.2703 0.1872 -0.1244 0.2097 -0.1263 0.1755 -0.0940 -0.3279 -0.1880 -0.2154 -0.2019 0.1833 -0.1459 0.2400 -0.2420 -0.2691 -0.1716 0.2106 -0.1893 -0.2863 -0.2238 -0.1799 -0.3386 0.2093 -0.2329 -0.1274 0.2204 -0.2243 0.2098 -0.1672 -0.1715 0.1420 -0.1658 -0.2372 -0.2850 -0.1785 -0.1728 0.2101 -0.2042 -0.2449 -0.1372 0.1780 0.2452 -0.1357 -0.1339 0.1567 -0.3037 0.1239 -0.2014 -0.1903 -0.2252 0.3142 -0.1945 0.2189 0.1192 -0.1614 -0.2762 0.1473 -0.1626 0.1700 -0.1676 0.1934 0.2074 -0.1660 -0.1934 0.1495 -0.2411 0.2671 0.1778 0.1990 -0.2098 -0.2142 0.2312 -0.1757 -0.1522 -0.0932 -0.1851 -0.2122 -0.2116 -0.2146 0.2032 -0.1403 -0.2614 0.2401 -0.1796 -0.1254 0.2220 -0.2140 -0.1229 0.1369 -0.2208 -0.2079 -0.1780 -0.2613 0.1353 -0.2451 0.2580 -0.2726 0.1005 0.1763 -0.2630 -0.1745 -0.2098 0.1188 0.2061 -0.2070 0.2280 0.1664 -0.1563 0.2398 -0.1675 -0.2089 -0.1033 -0.1990 0.1631 -0.2012 0.1505 -0.2009 -0.2190 -0.2487 -0.2338 0.0879 -0.1209 0.1347 -0.1185 -0.1868 -0.2060 -0.1996 -0.2395 -0.2622 0.1999 -0.1635 0.1880 0.2400 0.2204 0.1794 0.1204 0.2540 0.1673 -0.2457 -0.1135 -0.1528 0.1152 0.3102 -0.2135 -0.1740" HIT_INDICES="299 948 1361 1510 1914 2396 2440 2462 2639 2774 3017 3042 3260 3280 3333 3438 3542 3671 3835 3848 3916 3919 3941 3947 3964 3965 3973 3986 3996 4007 4015 4026 4029 4038 4044 4047 4058 4065 4072 4073 4077 4078 4085" ES_PROFILE="-0.0560 -0.2092 -0.3033 -0.3317 -0.4220 -0.5301 -0.5298 -0.5239 -0.5557 -0.5765 -0.6229 -0.6153 -0.6539 -0.6435 -0.6410 -0.6506 -0.6591 -0.6722 -0.6909 -0.6720 -0.6646 -0.6410 -0.6216 -0.5980 -0.5761 -0.5500 -0.5249 -0.5000 -0.4735 -0.4469 -0.4186 -0.3899 -0.3590 -0.3289 -0.2971 -0.2643 -0.2308 -0.1960 -0.1593 -0.1210 -0.0831 -0.0437 0.0010" RANK_AT_ES="3834.0000" RANK_SCORE_AT_ES="-1.5745"/>
  <DTG RANKED_LIST="T11b high vs low squamous_GSEA_Ranked.rnk" TEMPLATE="na_as_pre_ranked" GENESET="gene_sets.gmt#DESCARTES_ORGANOGENESIS_SENSORY_NEURONS" ES="-0.4363" NES="-1.6167" NP="0.0335" FDR="0.2129" FWER="0.8520" RND_ES="-0.3319 -0.2723 -0.4094 0.2182 -0.4327 -0.2469 -0.2597 -0.2819 0.1915 -0.1576 -0.4124 -0.3265 0.1236 -0.2960 -0.2946 0.4673 0.1996 0.2413 0.2701 -0.3120 -0.3105 0.2379 -0.3007 -0.3351 0.3281 -0.2117 -0.4744 -0.2100 -0.2531 0.1869 -0.2162 -0.2923 -0.2554 0.4658 -0.3543 -0.3288 -0.2875 -0.1195 0.1490 0.3279 0.1674 -0.3243 0.2747 -0.2736 -0.2245 0.0965 -0.4664 -0.2041 0.2887 -0.1462 0.2334 0.1875 -0.3142 -0.2059 0.1893 -0.2089 -0.1814 0.1576 0.2908 0.1753 0.2670 0.2767 -0.2320 -0.2551 0.3484 -0.3592 -0.2684 -0.3265 -0.2006 -0.2340 0.2599 -0.2794 -0.1824 -0.2758 -0.2214 0.2633 -0.3321 0.2241 -0.3202 0.3262 -0.3916 -0.1746 0.2379 -0.1136 0.2633 0.3592 -0.1500 -0.1758 -0.1344 -0.3448 -0.1371 -0.1801 -0.2346 -0.3345 -0.3672 -0.2220 0.1813 0.1261 -0.2109 0.2997 0.1892 -0.2025 0.1521 -0.2878 -0.2673 0.3232 0.2813 -0.1499 0.4403 -0.3389 -0.2273 -0.1142 -0.2375 -0.2577 -0.2860 0.2540 -0.1537 -0.2185 -0.1933 -0.3350 -0.1540 0.4102 -0.3156 -0.3438 -0.1426 0.3157 -0.3496 -0.1853 0.1948 0.3636 -0.2257 0.2660 0.2914 0.4151 0.2020 0.4728 0.2770 -0.1801 -0.3478 0.3418 0.3844 -0.1429 -0.3392 -0.1818 0.2120 -0.1478 0.1429 0.3673 -0.3762 -0.3937 -0.3806 0.2989 0.1531 -0.2102 0.2679 0.1813 -0.4084 -0.2964 -0.2376 0.3318 -0.1627 0.2254 -0.2035 0.2965 -0.2651 -0.2009 -0.1463 0.2092 -0.3133 -0.3156 -0.2654 0.2186 -0.3361 -0.2212 0.1761 -0.3757 -0.2025 -0.2458 -0.2693 0.2915 0.4705 -0.2178 -0.3230 0.1597 -0.2150 0.1989 -0.3498 -0.2477 -0.3108 -0.2251 0.2764 -0.4810 -0.1491 -0.3114 -0.1822 0.3889 0.1755 0.3493 -0.2417 -0.2144 -0.3217 0.4009 0.1417 -0.3523 0.2903 -0.2629 -0.1895 0.2800 0.2794 -0.2761 -0.3477 0.1829 0.3170 0.3282 -0.4417 -0.3010 -0.1939 -0.3068 -0.3205 -0.2209 -0.4031 -0.2734 -0.1789 -0.4215 -0.2670 -0.2217 -0.2980 -0.3506 -0.3084 0.1402 -0.2364 -0.2083 0.2075 -0.1726 -0.1835 -0.4494 -0.1688 0.2771 -0.4141 -0.2763 -0.2165 0.4566 -0.2227 -0.1978 0.1985 -0.2311 -0.4037 0.3402 -0.3985 -0.4210 -0.2916 0.1139 -0.1870 0.2454 -0.2446 0.2088 0.2042 -0.4393 -0.3667 0.2094 -0.2371 0.2284 0.2308 -0.1933 -0.2209 -0.2378 -0.2516 -0.1564 0.3538 0.3183 0.2625 -0.2855 -0.3980 0.3660 -0.2522 -0.3393 -0.1811 -0.1597 0.3086 -0.2873 -0.1556 0.2482 -0.1675 0.2374 0.1657 -0.1960 -0.1960 -0.2551 0.1835 0.2987 -0.1722 0.1400 0.3350 0.1948 -0.1739 0.2513 -0.1557 0.1305 -0.3725 0.1319 -0.2311 -0.2484 0.2094 0.2833 0.2640 -0.3074 -0.2494 -0.2012 0.1641 0.2082 0.4485 0.3390 0.2429 0.2173 -0.1771 0.2633 -0.3457 -0.3521 -0.2914 0.3893 -0.3218 -0.2992 0.1664 -0.3342 0.2411 0.2970 0.3114 -0.2193 -0.2407 -0.2481 0.2059 -0.2016 -0.2538 0.3107 -0.3411 0.2884 -0.2414 -0.2416 -0.1773 0.2667 -0.1966 0.2697 -0.2497 -0.1680 0.2652 0.2716 0.2058 -0.2734 0.1677 -0.3197 0.3313 0.3101 -0.3031 -0.2709 -0.2519 0.2320 0.1567 0.2278 0.1380 -0.4035 -0.4235 -0.1326 -0.2545 -0.2097 0.2260 0.2190 0.1191 -0.2559 -0.1982 -0.1176 -0.4208 -0.3657 0.2081 -0.2488 0.2094 -0.2665 -0.2059 -0.3148 -0.2555 -0.2100 -0.3301 -0.2353 -0.2348 -0.1901 -0.2486 0.3581 -0.2855 -0.2000 0.3211 0.2772 0.4511 0.2616 -0.2993 0.1387 0.2396 -0.1903 -0.1727 -0.3404 0.3019 0.2461 0.2785 0.1714 -0.1665 -0.3398 -0.3734 -0.1875 0.2841 -0.1829 0.2421 0.2890 -0.2843 -0.3414 -0.2311 -0.2722 -0.1725 0.2235 0.4362 0.2924 -0.2533 -0.1262 -0.2618 -0.1948 0.3982 -0.3726 -0.1431 -0.2155 -0.3071 -0.2234 -0.2318 0.2655 -0.1596 0.2048 -0.2943 -0.2492 0.1870 0.2181 -0.2562 0.1053 0.1209 -0.3029 -0.3522 0.2205 0.1753 -0.1483 0.2246 0.4304 0.2838 -0.2835 -0.3474 -0.2238 -0.1509 0.4117 0.2351 0.3346 -0.2568 -0.2547 0.2492 0.2951 -0.2880 -0.2625 -0.3253 0.3505 -0.3413 0.2753 -0.1526 0.1843 0.2428 0.2973 0.1582 -0.2900 -0.2066 -0.2299 -0.3405 -0.3374 0.1950 0.2527 -0.2759 -0.3671 -0.2098 0.1651 -0.3503 -0.3524 0.1600 -0.2304 0.2076 -0.3058 0.2184 0.2042 -0.2641 -0.1999 -0.2670 -0.2195 -0.4899 0.2723 0.1165 -0.1995 0.2657 -0.1341 0.2326 0.1795 -0.2457 -0.3221 -0.4447 0.3627 -0.4956 -0.3470 0.4204 -0.3756 0.2016 -0.1708 -0.2325 -0.3093 0.2473 -0.3763 -0.3109 -0.2389 -0.2402 0.2896 -0.2665 -0.4271 -0.2468 0.3222 -0.2886 -0.1834 -0.1801 0.3156 0.1894 0.2497 0.2359 0.2424 0.2991 0.3031 -0.3092 -0.2478 -0.4609 -0.2362 -0.3682 0.2238 0.3127 0.4616 -0.3636 0.4617 0.2759 0.2641 0.2051 -0.3669 0.2148 0.1630 0.2847 -0.3066 -0.2726 0.2407 -0.3120 -0.3589 0.3644 -0.1885 0.2539 -0.3142 -0.3457 -0.3562 -0.1760 0.1474 -0.3407 -0.1535 -0.3355 -0.3755 -0.2646 -0.2516 0.2359 -0.2530 -0.2062 -0.3218 -0.1433 0.2736 -0.3660 -0.2477 -0.2711 0.1314 0.1695 -0.1805 0.1484 0.3137 -0.2075 -0.3712 -0.2527 -0.3448 -0.4826 -0.5476 -0.1645 0.2071 -0.2927 -0.1756 0.1577 -0.2215 -0.3172 -0.2413 -0.1408 -0.2362 0.2816 -0.1639 -0.3578 -0.3888 -0.2245 0.2870 -0.2610 -0.2521 -0.4176 -0.3703 -0.3073 0.2659 0.1218 0.1973 -0.2401 0.4737 -0.3229 -0.3618 -0.2811 -0.3174 -0.1611 -0.1984 0.1731 0.4130 -0.3227 -0.2412 0.3034 0.1854 0.2551 -0.3598 -0.2102 -0.1916 -0.2287 -0.2674 0.1862 0.2670 -0.3407 -0.1388 -0.2977 0.3927 -0.2834 0.3078 -0.4878 -0.3047 -0.1424 -0.1296 -0.2583 -0.2289 -0.2879 -0.2459 0.3495 -0.1447 -0.2625 -0.1861 -0.2246 -0.2634 -0.3290 0.2619 -0.2406 -0.1560 0.3701 -0.2585 0.3866 -0.2869 -0.3061 0.1438 -0.2845 -0.1637 -0.3135 -0.3705 -0.3804 0.2972 0.1893 -0.2846 0.4064 -0.2575 -0.1946 0.3026 0.2119 0.1776 -0.3063 0.3140 0.2514 -0.2005 -0.2936 -0.1975 0.4600 -0.3424 0.1985 -0.2565 -0.2600 -0.2852 -0.3587 0.2131 -0.1869 -0.3611 0.1392 0.2622 0.3581 -0.4348 0.2138 -0.3410 -0.1277 0.2455 -0.2617 -0.1342 -0.1472 -0.1867 -0.3181 0.1959 -0.2555 -0.3058 -0.3147 -0.3607 -0.2083 0.2638 -0.4652 0.4672 -0.2672 -0.3496 0.1643 -0.2447 0.3609 0.1242 -0.2678 0.2198 -0.2314 0.2436 -0.2496 0.2733 0.1655 -0.3132 0.1930 0.1707 0.2564 0.2880 -0.3392 -0.1665 -0.5173 -0.2903 0.3290 0.1549 -0.2725 -0.1451 -0.3498 -0.2188 -0.1656 -0.1920 -0.2072 -0.2014 0.3906 0.2315 0.2466 0.2266 0.2669 0.2986 -0.2298 -0.2364 0.3182 -0.2452 -0.1616 -0.3935 0.3150 -0.2887 0.2367 -0.1346 0.1782 -0.1550 0.1335 0.3807 0.3084 0.4412 0.1929 -0.1197 -0.1960 -0.3037 -0.3682 0.3579 -0.4876 -0.3106 -0.2545 0.1338 -0.2049 0.1807 -0.2326 0.2030 0.1930 -0.1772 -0.3792 0.3783 -0.3475 0.4687 0.1215 0.3267 -0.2139 0.2188 -0.2900 -0.3782 -0.2766 0.2662 -0.2724 -0.2982 0.2301 0.2456 -0.2877 0.1383 0.2077 0.1731 -0.2067 0.3810 -0.3462 -0.2217 -0.1905 -0.3468 -0.3242 -0.1862 -0.3686 0.4598 0.2810 -0.2470 0.2898 -0.2357 0.2322 -0.2434 -0.3954 -0.4401 0.2455 0.2168 0.2767 -0.2230 -0.1379 -0.1083 0.2376 -0.3643 -0.2185 -0.3175 -0.1477 -0.4181 -0.3205 0.2258 -0.1472 0.1107 -0.3331 -0.1195 -0.1727 0.2486 0.3089 0.2164 0.1880 0.3081 0.3983 -0.4184 -0.2446 -0.4181 -0.5007 -0.4717 0.2257 0.1919 0.2853 0.1728 0.1947 0.5930 0.3312 -0.2468 0.4731 -0.2841 -0.3264 0.3038 -0.2839 -0.2063 0.2323 0.2016 -0.4330 0.2477 0.2284 0.3330 -0.1686 -0.3357 0.4749 0.2671 0.1333 -0.2191 -0.2530 -0.1748 0.3317 -0.4118 0.2171 0.3933 0.1871 -0.4062 -0.2020 -0.2472 0.2487 0.3687 -0.2467 0.3055 -0.3381 -0.4284 -0.2335 -0.1483 0.1355 0.2601 -0.3087 -0.2587 0.2190 0.1426 -0.2262 0.2989 -0.2440 0.3103 -0.1301 0.1942 -0.1668 -0.2292 0.2919 -0.3267 0.2039 -0.2922 -0.3162 -0.2028 0.4376 0.2940 -0.3168 0.2400 -0.4346 -0.2387 -0.2088 -0.4039 -0.1861 0.3595 0.1920 0.4819 -0.2445 -0.1422 -0.2868 -0.2775 -0.2676 -0.2914 0.4689 -0.3448 -0.3729 -0.3539 -0.1980 0.2037 0.3119 -0.3591 0.2876 0.2112 0.1964 -0.2009 0.3827 -0.2086 0.2655 -0.3185 -0.3124 0.4334 0.4141 0.2761 0.4644 -0.1471 0.1271 0.2351 -0.4131 -0.2127 -0.3413 -0.2589 0.4051 0.1616 0.2976 -0.2145 -0.3139 0.2027 0.2081 0.1485 0.2203 0.2815 -0.3565 0.4543 0.1514 0.2420 -0.3194 0.3864 0.4386 -0.3507 -0.2378 0.2096 -0.1856 -0.3458 -0.2112 -0.2088 0.2120 -0.2300 0.3040 -0.3687 -0.2460 -0.1819 -0.2250 -0.2533 -0.1888 -0.2341 -0.4593 -0.2687" HIT_INDICES="224 457 648 1051 1609 2060 2704 3043 3087 3314 3318 3443 3565 3604 3895 3921 3925" ES_PROFILE="0.0242 0.0178 0.0085 -0.0633 -0.1681 -0.2413 -0.3533 -0.3845 -0.3421 -0.3392 -0.2814 -0.2500 -0.2140 -0.1558 -0.1375 -0.0515 0.0403" RANK_AT_ES="3042.0000" RANK_SCORE_AT_ES="-0.9907"/>
  <DTG RANKED_LIST="T11b high vs low squamous_GSEA_Ranked.rnk" TEMPLATE="na_as_pre_ranked" GENESET="gene_sets.gmt#ZHANG_UTERUS_C13_EPITHELIAL1_CELL" ES="-0.2560" NES="-1.4852" NP="0.0399" FDR="0.3347" FWER="0.9900" RND_ES="0.2219 -0.1780 -0.1887 0.2049 0.1918 -0.1739 -0.1102 -0.2002 -0.1397 -0.1686 -0.1915 -0.1516 -0.1108 0.3046 -0.1485 -0.1365 -0.2616 -0.1305 0.2005 0.1493 -0.1796 -0.1503 0.2080 0.1152 0.1615 -0.2091 -0.1437 -0.1921 0.1594 -0.1213 -0.2141 0.1381 0.1227 0.1905 0.1879 -0.1949 0.1840 0.1768 -0.2585 -0.1502 0.2528 0.1625 0.1713 -0.1554 -0.2196 0.1833 -0.1762 -0.2299 0.1219 -0.2745 0.0967 -0.1648 -0.2215 0.2111 0.1075 -0.1847 -0.1721 0.1648 0.1075 -0.1051 -0.2459 -0.1613 -0.1363 -0.2445 0.1944 -0.1736 -0.1922 -0.2158 -0.2001 -0.2040 -0.1852 -0.1366 -0.1087 -0.1495 0.1552 -0.1424 -0.2123 0.1520 -0.1913 -0.1227 0.1342 0.1618 -0.1045 -0.1766 0.1373 -0.1780 0.1215 0.1473 0.1382 -0.1633 -0.1276 -0.1621 0.1503 -0.1812 -0.2414 -0.1105 -0.0597 -0.1978 -0.1723 -0.2098 0.1457 -0.1160 -0.1607 -0.0994 -0.1355 0.1404 0.1613 -0.1596 -0.2596 -0.2241 0.1719 0.1196 -0.1228 -0.2411 -0.1184 -0.1320 -0.1153 0.1792 -0.1269 -0.1365 0.1789 -0.1709 -0.1567 -0.1906 -0.1778 -0.2115 -0.1176 -0.1545 0.1967 -0.1606 -0.1771 -0.1673 -0.2088 0.1444 -0.1333 0.1648 -0.2321 0.0999 0.1641 -0.1714 0.2840 -0.2012 -0.1614 0.1328 -0.1137 0.1175 -0.2156 -0.1177 0.1498 -0.1405 0.1411 0.1710 -0.1782 -0.1753 0.1666 -0.1808 -0.1395 -0.2735 -0.1718 0.1575 0.1460 0.1937 -0.2223 0.1196 0.1457 -0.2529 0.1544 -0.2418 -0.1336 -0.1448 -0.2267 -0.1512 -0.1398 -0.1141 -0.1633 -0.1483 0.1486 -0.1460 -0.1241 -0.1177 -0.2004 -0.1520 -0.1438 -0.1331 0.2511 -0.1938 -0.2440 -0.1406 -0.2068 -0.2408 -0.2240 -0.1333 -0.1772 -0.1418 -0.1241 0.2043 -0.2546 0.1345 0.2032 -0.1463 0.1107 0.1387 -0.1165 -0.1413 -0.1490 -0.2068 0.1635 0.1869 -0.2174 -0.1948 -0.2067 0.2163 -0.1838 -0.1986 -0.1837 -0.0855 -0.1327 -0.1174 -0.1882 -0.2214 -0.1996 0.1675 -0.1541 0.2145 0.1533 -0.1300 0.1998 -0.1162 -0.1893 0.1521 0.0805 0.0968 0.0887 -0.0705 -0.1282 -0.1817 -0.1432 -0.2005 0.1550 -0.2133 0.1098 0.1276 -0.1901 -0.1581 -0.1904 0.1555 -0.1538 0.2520 0.0917 -0.1529 0.1699 -0.2064 -0.1437 -0.2340 0.1799 -0.2334 0.1583 -0.2286 -0.1832 0.1862 0.2014 -0.1361 0.1234 0.1713 -0.1572 0.1705 -0.2424 -0.1176 -0.1635 -0.2375 0.1679 -0.1035 -0.2517 -0.1326 -0.1891 -0.1838 -0.1532 0.0873 0.2014 0.1528 0.1608 0.1526 0.1807 0.0740 -0.1995 -0.2383 -0.1650 0.1220 -0.1065 -0.1779 -0.2235 0.2048 0.1303 -0.1042 0.1599 -0.1962 -0.2787 -0.2293 -0.1858 0.1671 -0.1797 -0.1930 -0.1008 -0.1106 0.1751 -0.1291 -0.1043 -0.1218 0.1327 0.1713 -0.1515 -0.1626 -0.1803 0.1020 -0.2393 -0.1333 0.2352 -0.1755 0.1446 -0.1508 -0.1579 0.1556 0.1936 0.1052 -0.1733 -0.1560 -0.2117 -0.2002 -0.1585 0.1761 0.1419 0.1708 0.2102 0.1559 -0.0981 -0.2024 -0.1936 -0.1218 0.1885 0.2143 0.1295 0.2136 -0.1489 -0.1131 -0.1550 0.1168 0.1657 0.1639 0.1769 0.1580 -0.2227 -0.1882 -0.1796 0.1153 -0.1344 -0.1993 -0.1776 -0.1621 -0.1812 -0.1659 -0.0696 -0.1625 -0.1466 0.1308 -0.1458 -0.1745 -0.2214 -0.1848 0.1388 -0.2008 0.1691 -0.1042 -0.1783 -0.1533 0.1769 0.1736 -0.1806 -0.1638 0.0983 -0.1461 -0.2557 0.1013 -0.2123 -0.1806 0.2171 -0.1879 -0.1801 0.1609 -0.2125 -0.1393 0.1657 0.1417 0.1923 -0.1540 -0.1745 -0.1211 -0.1848 -0.1467 0.1911 -0.2895 -0.2118 0.1620 -0.1842 -0.2065 -0.1332 -0.2066 0.1776 0.1296 -0.1385 -0.2660 -0.2185 -0.2714 0.1385 -0.2223 0.1376 -0.1201 -0.1779 -0.1250 -0.1364 0.1247 -0.1742 -0.1649 -0.1248 0.1825 -0.1497 -0.1777 0.1409 -0.1381 -0.1622 -0.1812 -0.1999 0.1607 -0.1612 -0.2124 -0.1297 -0.1878 -0.2008 0.1525 0.1097 -0.1662 -0.1413 -0.2029 0.1576 0.0915 0.1324 -0.1656 0.1925 0.1507 0.1359 -0.1569 0.1191 -0.1739 -0.1106 -0.1534 0.1724 -0.1495 -0.2379 -0.1183 -0.1722 -0.1589 -0.2078 -0.1629 0.1530 -0.2144 -0.0925 -0.1676 -0.1845 -0.1506 0.1763 0.2029 -0.1615 0.1828 0.1724 -0.1656 0.1100 0.2760 -0.1687 0.1556 -0.1809 -0.1693 0.1811 -0.1481 0.1278 -0.1834 0.2133 0.1280 -0.1781 0.1806 -0.2205 -0.2463 0.1136 -0.1848 -0.1924 -0.1859 -0.2024 -0.1544 -0.2174 -0.0563 -0.1251 0.0529 -0.1536 -0.1607 -0.1807 -0.1664 0.1613 -0.1808 -0.1473 -0.1708 -0.2008 -0.2244 -0.1744 -0.2159 -0.1905 -0.1646 -0.1976 0.1958 -0.1509 -0.1751 -0.1978 -0.2536 0.1604 -0.1458 0.2000 -0.2113 0.1945 -0.1416 0.1620 -0.1431 0.1597 0.1626 0.1203 -0.1224 -0.1599 -0.1278 0.1287 -0.1333 -0.1454 -0.1872 0.0920 -0.1831 0.1413 -0.1522 -0.1894 -0.1621 -0.2399 -0.0736 -0.1381 -0.1862 -0.1542 -0.1974 -0.1999 0.1354 -0.1992 0.1504 0.1034 0.0942 -0.2133 0.1682 0.1524 -0.1459 0.2178 -0.2285 0.1327 -0.1936 -0.1295 -0.1856 -0.2256 0.1517 -0.1692 -0.1566 -0.1730 -0.1318 -0.1704 0.1643 0.1757 -0.2050 -0.2562 0.1830 -0.2339 -0.2361 -0.1575 -0.1589 -0.1577 -0.2212 0.1030 -0.1948 -0.3063 -0.1694 0.1727 -0.2615 0.1226 -0.0973 0.0903 0.1275 -0.1701 0.2018 -0.1423 -0.1872 0.1560 -0.1798 0.1986 -0.1446 -0.1370 0.1227 -0.1384 -0.1107 0.2230 0.1776 0.1430 0.2257 -0.1860 -0.1757 -0.1636 0.1642 0.1237 -0.2682 0.1442 -0.1718 0.1628 0.1888 0.1928 -0.1337 -0.1533 -0.1406 -0.2030 -0.1229 0.2237 0.1353 0.1005 -0.2938 0.1343 0.2343 -0.2211 -0.2212 -0.1668 -0.1501 -0.1636 -0.2354 0.1366 0.0824 0.1186 0.1606 0.1558 0.1026 -0.1614 -0.1351 -0.2142 -0.1187 -0.1459 -0.1991 0.1261 -0.2166 0.1631 -0.2216 -0.1514 -0.1156 -0.1755 0.1933 -0.1641 0.1591 0.1436 -0.1696 -0.1324 -0.1212 0.1789 -0.2167 -0.0940 0.1815 -0.2449 0.1207 -0.1229 -0.2012 0.1504 0.1019 -0.1950 -0.2148 -0.1789 -0.1450 0.1529 -0.1805 -0.1267 -0.1599 -0.1233 -0.1405 -0.1839 0.2147 0.2207 -0.1629 -0.1441 -0.1948 -0.1769 -0.1791 0.0951 -0.1690 -0.0814 -0.1166 0.1324 -0.1856 0.1883 -0.1833 -0.1319 -0.1138 0.1221 0.2023 -0.1857 -0.2220 -0.1464 -0.1691 -0.1171 0.0958 -0.0910 -0.2489 -0.1952 0.1486 -0.1733 -0.1927 0.1528 -0.1677 0.1813 -0.1291 -0.0999 -0.2298 -0.2128 -0.2376 -0.2011 0.1837 0.1099 0.1521 0.2320 -0.1725 0.1344 -0.1506 -0.1657 0.1655 -0.2320 -0.2015 0.1953 -0.2089 0.2379 -0.1073 0.1387 0.1354 -0.1180 0.1316 0.1748 0.2390 -0.1413 -0.2282 -0.2030 -0.1780 -0.1473 -0.2623 0.1711 -0.0965 -0.1239 -0.1169 -0.2113 -0.1791 -0.2028 0.1991 -0.1668 -0.1362 -0.1019 -0.2039 -0.2070 -0.1353 0.1708 -0.1458 -0.0887 -0.1884 -0.1961 0.1583 -0.2049 0.1361 -0.2013 -0.1387 -0.1664 0.1577 -0.2168 -0.1626 -0.1098 -0.1374 -0.1704 -0.2068 -0.1581 0.1184 -0.1386 -0.1818 -0.2544 -0.1183 0.1004 -0.1857 0.1653 -0.1559 -0.1302 0.1819 0.1319 -0.1868 -0.1424 -0.1252 -0.2115 -0.1955 -0.2296 -0.1128 0.1573 -0.1427 -0.2163 -0.1730 0.1517 -0.1817 -0.1952 0.1118 0.1447 -0.1467 0.1156 -0.1542 -0.1856 0.1518 -0.1782 -0.1690 -0.1956 -0.1749 0.1589 -0.1744 -0.2156 0.1665 0.1083 -0.1882 -0.1565 -0.1902 0.1283 0.1846 0.2105 -0.1518 -0.1744 -0.2835 -0.1029 -0.1235 -0.1680 -0.2299 -0.1152 -0.1841 0.1245 -0.1313 -0.1387 -0.1239 -0.1235 -0.1266 0.1429 0.1321 0.1254 0.1588 -0.1003 -0.2708 0.2000 0.1218 0.1617 -0.1344 -0.2770 -0.1983 0.1368 -0.1618 -0.1219 -0.1832 -0.2697 0.1191 0.2088 0.1544 -0.1646 -0.1821 -0.3334 0.1408 0.1079 -0.1261 -0.1336 -0.2720 0.1238 -0.1165 -0.1690 -0.1260 -0.2532 0.2269 0.1153 -0.1259 -0.1613 0.1110 0.1679 -0.2515 -0.1826 -0.1580 -0.1695 0.2087 -0.2864 -0.1295 0.1360 -0.1302 0.1496 -0.1988 -0.1310 0.1475 -0.1956 -0.2444 -0.1372 0.1515 0.1842 0.1394 0.1439 -0.1148 -0.2298 -0.1850 -0.1322 -0.1758 -0.1793 0.2087 0.1191 -0.1377 -0.1707 -0.1871 -0.1140 -0.1796 0.1907 0.2764 -0.1223 -0.2070 0.1493 0.1302 -0.2101 -0.2634 -0.1449 0.1746 -0.1206 -0.1423 -0.1753 -0.1751 -0.2751 0.1889 0.1475 -0.1724 0.1380 -0.1937 0.1032 -0.2139 -0.1277 -0.1819 -0.1546 -0.2380 -0.1731 -0.1183 -0.1092 0.1442 -0.1686 0.1296 0.1368 0.1835 -0.2097 0.1426 -0.1643 -0.1396 0.1431 0.1759 -0.1929 -0.1933 -0.2196 -0.1696 -0.1064 -0.0975 0.1531 0.2034 -0.2676 0.0969 0.2059 0.0950 -0.2571 -0.1944 -0.1556 0.1337 -0.2104 -0.1607 -0.1385 -0.2015 0.1655 -0.1995 0.0881 -0.1812 0.1724 0.1868 -0.1407 -0.1778 -0.1370 -0.1810 -0.1679 0.1756 0.1300 0.1713 0.1799 -0.1970 -0.1503 -0.1387 0.2165 -0.1114" HIT_INDICES="29 70 151 178 279 379 444 484 543 582 586 975 979 997 1098 1171 1226 1253 1275 1294 1301 1338 1364 1410 1420 1466 1491 1495 1523 1549 1550 1558 1642 1764 1834 1839 1883 1937 1970 2049 2108 2124 2144 2291 2313 2322 2381 2383 2395 2423 2558 2574 2707 2759 2950 2973 3054 3071 3116 3163 3198 3222 3336 3392 3405 3409 3418 3467 3556 3571 3601 3645 3731 3769 3779 3817 3823 3877 3879 3889 3926 3938 3939 3949 3970 3977 4049 4051" ES_PROFILE="0.0289 0.0460 0.0456 0.0573 0.0471 0.0341 0.0287 0.0288 0.0235 0.0227 0.0305 -0.0611 -0.0564 -0.0553 -0.0747 -0.0869 -0.0946 -0.0952 -0.0945 -0.0931 -0.0886 -0.0916 -0.0917 -0.0968 -0.0928 -0.0977 -0.0974 -0.0918 -0.0921 -0.0919 -0.0854 -0.0807 -0.0948 -0.1181 -0.1283 -0.1223 -0.1258 -0.1317 -0.1324 -0.1443 -0.1511 -0.1472 -0.1441 -0.1724 -0.1695 -0.1632 -0.1693 -0.1611 -0.1554 -0.1536 -0.1782 -0.1729 -0.1965 -0.1996 -0.2368 -0.2320 -0.2413 -0.2345 -0.2345 -0.2348 -0.2319 -0.2261 -0.2422 -0.2435 -0.2341 -0.2223 -0.2118 -0.2109 -0.2195 -0.2094 -0.2028 -0.1993 -0.2053 -0.1989 -0.1854 -0.1781 -0.1626 -0.1581 -0.1405 -0.1247 -0.1147 -0.0982 -0.0789 -0.0615 -0.0457 -0.0258 -0.0170 0.0095" RANK_AT_ES="3391.0000" RANK_SCORE_AT_ES="-1.1580"/>
  <DTG RANKED_LIST="T11b high vs low squamous_GSEA_Ranked.rnk" TEMPLATE="na_as_pre_ranked" GENESET="gene_sets.gmt#DESCARTES_ORGANOGENESIS_HEPATOCYTES" ES="-0.2332" NES="-1.4769" NP="0.0232" FDR="0.2662" FWER="0.9940" RND_ES="-0.2298 -0.2197 -0.1549 0.0997 -0.1773 -0.1255 -0.0991 -0.1154 -0.1795 -0.1306 -0.2007 0.1024 -0.1762 0.1376 -0.1869 -0.1327 0.1463 0.1150 0.1452 -0.1420 0.1116 -0.1191 0.1311 -0.1791 -0.1737 0.0942 -0.1832 -0.2024 -0.1018 -0.1968 -0.1501 -0.1630 -0.1553 0.1146 -0.1818 0.1143 -0.1127 -0.1469 0.1516 -0.1514 -0.1420 0.1072 -0.1805 -0.1647 -0.1717 -0.1338 -0.1623 0.2124 -0.1951 0.1158 0.1424 0.1055 0.1409 -0.1395 -0.1501 -0.1722 0.1601 -0.2038 0.1448 -0.1761 -0.2138 -0.1879 -0.1392 0.1250 -0.1731 -0.1385 -0.1746 0.1104 -0.2576 -0.1716 -0.1612 0.1061 0.1107 0.1694 -0.1869 0.1576 -0.1414 -0.1173 0.1099 0.1433 -0.1482 -0.1331 -0.1059 0.1244 -0.1711 -0.1500 0.1246 -0.1703 0.1101 -0.1750 -0.1280 -0.1725 -0.1306 0.1205 0.1379 -0.1233 -0.1804 -0.1175 -0.1570 -0.1386 -0.1776 -0.1340 -0.1610 0.1295 0.1223 -0.1970 0.1451 -0.2099 -0.1872 -0.1362 -0.1670 -0.1171 -0.1679 -0.1772 0.1299 -0.1108 0.1036 -0.1219 -0.2047 0.1576 0.1450 -0.2263 0.1068 0.0730 0.1851 -0.1460 -0.1716 -0.1331 -0.1388 -0.1773 -0.1545 -0.2687 -0.1585 -0.1279 0.1238 0.1351 -0.1379 0.1738 -0.1354 -0.1764 -0.1479 0.1975 -0.1375 0.1558 0.1224 -0.1875 0.1948 -0.1333 -0.1318 0.1495 -0.1007 -0.1668 0.1293 -0.1193 -0.1705 -0.1744 -0.1579 -0.1950 0.1303 0.1798 0.1410 -0.1604 0.1410 -0.1002 -0.1524 -0.2173 -0.3121 0.1156 -0.1379 -0.1683 0.1264 -0.1312 -0.1948 0.1396 0.1627 0.1872 -0.0971 -0.1403 -0.1652 -0.1461 -0.1725 -0.1254 -0.1318 -0.1784 0.1255 -0.1320 0.1386 -0.1326 0.1937 -0.1907 0.1395 -0.1551 -0.2007 -0.1427 0.1609 0.1397 0.1042 -0.1789 -0.0896 0.1227 -0.1298 -0.1153 -0.1140 -0.2123 -0.0951 -0.1409 0.1176 0.1614 -0.1279 -0.1994 0.1731 0.2076 -0.1751 -0.1712 0.1050 0.1559 0.1191 0.1501 0.1616 0.1884 -0.1844 -0.0961 0.1413 -0.1637 0.1092 0.1234 -0.1872 0.1228 0.1348 0.1215 -0.2128 -0.1496 -0.1518 -0.1587 0.1883 -0.1515 -0.1557 0.1706 0.1323 0.1301 0.1369 -0.1698 0.1422 -0.1596 -0.1881 0.1885 -0.1901 -0.1690 -0.1054 0.1176 0.1210 -0.1544 -0.1463 -0.1868 -0.2567 -0.1659 -0.2033 0.1366 0.1037 -0.1107 -0.1898 -0.1373 -0.1513 0.1855 0.1641 -0.1222 0.1749 0.1791 -0.1129 -0.0953 0.1038 -0.1701 -0.1496 -0.2016 0.1698 -0.1743 0.1494 0.1825 -0.1218 0.1761 -0.1473 -0.2061 0.1272 -0.1569 0.1492 0.1848 0.1148 0.1967 -0.1135 -0.1247 -0.1451 -0.1561 0.0937 -0.1391 0.1456 -0.1388 0.1430 0.1848 0.1290 0.1322 -0.2223 0.1613 -0.1750 0.1431 0.1824 -0.1239 -0.2390 0.1088 0.1176 -0.1201 0.2093 -0.1573 -0.1246 0.1925 -0.1822 -0.1870 -0.1843 -0.1678 -0.1550 0.2367 -0.1173 -0.1971 -0.0953 -0.1212 -0.1165 0.1627 0.2297 -0.1986 -0.1252 0.1647 -0.1539 -0.2314 -0.1572 0.1485 -0.1403 -0.1789 -0.1511 -0.1892 0.1297 -0.1111 0.1948 -0.1517 -0.1689 -0.1475 -0.1556 -0.1294 0.1209 -0.1366 -0.1802 -0.1475 0.1421 0.0963 0.1514 -0.1749 -0.1533 -0.1971 -0.1814 -0.1402 -0.1975 0.1389 -0.1574 0.1260 -0.1750 -0.1526 0.1451 -0.1536 -0.2294 -0.1407 -0.1392 0.1448 0.1612 0.1384 -0.1978 0.1236 -0.1190 -0.1798 0.1980 0.1400 -0.1595 0.1176 0.1825 -0.1571 -0.1789 -0.1116 -0.2159 -0.1547 0.1519 0.1045 -0.1450 -0.1860 0.1023 -0.0876 0.1320 0.2562 -0.1736 0.1378 0.1838 -0.1421 0.1208 -0.1438 0.0967 -0.1488 -0.1799 -0.1183 -0.1282 0.1166 -0.1786 -0.2306 0.1416 -0.1178 -0.1918 -0.1482 0.1453 -0.2305 0.1482 -0.1726 0.1808 0.1448 -0.1361 -0.1645 0.1639 -0.1358 -0.0939 -0.1930 0.1298 0.0582 0.1916 0.1391 0.1165 0.2027 -0.1333 -0.1481 0.2082 0.1949 0.1061 -0.1520 -0.1404 0.1528 -0.1361 -0.2483 -0.1455 -0.1367 -0.1082 0.1113 -0.1796 -0.2164 0.1882 -0.1436 0.1145 0.1070 -0.1830 -0.2323 -0.1525 -0.1484 0.1485 -0.1343 -0.1190 0.1405 0.1997 -0.1950 -0.1714 -0.1086 -0.1327 -0.0943 -0.1535 -0.1220 -0.1241 -0.1240 -0.1870 -0.1854 -0.1536 0.1310 -0.1949 -0.1906 -0.1767 0.2654 -0.1652 -0.1264 0.1797 -0.1301 -0.1961 0.1032 -0.1339 -0.2082 0.1407 0.1794 0.1659 -0.1612 0.2005 -0.1437 -0.1604 -0.1455 -0.1202 -0.1642 -0.1212 0.1270 0.1368 0.0912 0.1342 -0.1790 0.1425 -0.1284 -0.1182 -0.1830 -0.1212 -0.2571 0.2012 0.1402 -0.1175 -0.1955 0.1936 -0.1649 -0.1273 -0.1735 -0.2040 0.1163 -0.1542 0.1546 -0.1491 -0.1422 0.1006 -0.1575 0.1112 0.1210 0.0809 0.1402 -0.2189 0.1304 -0.1749 -0.1424 0.1686 0.1856 0.2140 0.1200 -0.1571 -0.2026 -0.2664 0.1629 0.1278 0.1349 -0.1411 -0.1396 -0.1352 -0.1330 -0.1634 0.1145 -0.1439 -0.1722 -0.0994 -0.1056 -0.1470 -0.1828 -0.1665 -0.1736 -0.1354 -0.1625 0.1760 -0.1596 -0.1748 -0.2223 -0.2029 -0.1675 -0.1292 -0.1588 -0.1680 0.1253 -0.1636 -0.0992 -0.1043 -0.1522 -0.1254 -0.1535 0.1543 0.1462 0.1140 -0.2069 -0.1679 0.2008 0.1140 -0.1389 -0.2816 -0.1413 -0.1774 -0.1741 0.1794 0.1474 -0.1154 0.1908 -0.2133 -0.1667 0.1941 -0.2584 -0.1540 -0.1458 0.0929 -0.2234 -0.1538 -0.1739 -0.1428 -0.2119 0.1629 0.1160 -0.1278 -0.1799 -0.1803 0.1286 -0.2091 -0.1859 -0.1522 -0.1226 -0.1957 -0.2072 0.1497 -0.1086 -0.1414 -0.1830 -0.1792 0.1516 -0.1567 -0.1327 -0.1486 0.1269 0.1272 -0.1018 -0.2677 -0.1646 -0.1023 -0.1034 0.1460 -0.1771 -0.1984 0.1534 -0.1219 -0.1155 0.1181 -0.1938 -0.1681 0.1382 0.1917 -0.1483 -0.1389 -0.1697 -0.1289 0.1372 -0.1531 -0.1649 -0.1465 -0.1912 0.1252 -0.1170 -0.1397 -0.1942 -0.1248 -0.2112 -0.1049 0.1737 0.1374 0.1776 -0.1211 -0.1841 -0.1907 -0.1608 -0.1842 -0.1887 0.1475 0.2141 -0.1678 -0.2065 -0.1554 -0.1297 -0.1606 -0.1020 -0.1019 0.1354 -0.1444 0.1331 -0.1444 -0.1213 -0.2013 -0.1963 -0.1323 -0.0867 0.1594 0.1408 -0.1416 -0.1441 -0.1660 -0.1749 -0.1121 -0.1446 0.1641 -0.0913 0.1093 -0.1544 -0.1399 0.0842 -0.1570 -0.2017 0.1148 0.1046 -0.1292 -0.1518 -0.1406 -0.2263 0.1480 -0.1861 0.1374 -0.1666 -0.1174 0.1484 0.1044 -0.1627 -0.1698 0.2481 0.1641 -0.1665 -0.2091 0.1757 0.1976 -0.1435 -0.1501 -0.1326 -0.1349 0.1632 -0.1956 -0.3354 0.1863 0.1786 -0.1500 -0.1939 -0.1285 -0.1944 -0.1759 0.1763 -0.1119 -0.1387 -0.2450 -0.1086 -0.2592 0.1953 -0.1569 0.1072 -0.1570 0.1926 -0.1296 -0.1075 -0.1887 0.1527 -0.1448 -0.1483 0.1384 -0.1493 -0.2106 -0.1346 -0.1462 -0.1654 -0.1472 -0.1388 0.1784 -0.2003 0.1063 -0.1378 0.1465 -0.1398 -0.1590 -0.1429 -0.1197 0.1493 0.1256 0.1074 0.1670 0.0929 -0.1589 -0.1261 -0.1300 -0.1400 0.1277 -0.1282 0.1690 0.1631 -0.1625 -0.1920 -0.1452 -0.1333 -0.1422 0.1452 -0.1303 -0.0966 -0.0875 0.1841 0.1389 -0.1842 -0.1599 0.1652 0.1463 0.2096 0.1915 -0.1565 -0.1715 0.1204 -0.2236 -0.1217 -0.1283 -0.1060 0.1274 0.1296 -0.1392 -0.0931 0.1331 -0.1532 -0.1080 -0.1945 0.1298 0.1706 -0.1364 0.1500 0.1841 -0.1480 -0.1440 -0.1369 -0.1225 0.1733 -0.2087 -0.1381 0.1010 -0.1577 -0.1151 -0.1848 -0.1630 0.1508 0.1598 -0.1684 -0.1081 0.1966 -0.1392 -0.1851 -0.2061 -0.1396 -0.1303 0.1886 -0.2146 -0.1498 -0.1406 0.1906 -0.1104 -0.0947 0.1291 -0.1872 -0.1494 -0.1456 0.1700 -0.0913 0.1609 -0.1033 -0.1637 0.1298 -0.1384 -0.1328 -0.1382 0.1531 0.1521 -0.1772 0.1808 0.1181 -0.1418 -0.1797 -0.1623 -0.0998 -0.1643 -0.2065 0.1694 0.1389 -0.2075 -0.1161 0.1585 -0.1529 -0.1683 0.1931 -0.1599 0.1487 -0.1362 0.1367 0.1766 0.1916 0.0999 0.1756 -0.0816 -0.2062 -0.2296 -0.1118 -0.1364 -0.1258 -0.1484 -0.1783 0.1364 -0.2268 -0.1722 -0.1482 -0.1443 -0.1446 -0.1704 0.1075 -0.1191 -0.1327 0.1050 -0.1636 0.1499 -0.1089 0.2336 -0.2135 -0.1760 0.1093 0.1474 0.1245 -0.1953 -0.1268 -0.1321 -0.1612 -0.1616 -0.1287 0.1106 0.1556 0.1462 -0.0999 -0.1356 -0.1026 -0.1580 -0.1604 0.1589 -0.1236 -0.1495 0.1563 0.0825 -0.2459 -0.1633 -0.1385 0.1586 0.1090 -0.1399 -0.1601 -0.1763 0.1476 -0.1552 -0.1474 0.1289 -0.1186 -0.1515 -0.1993 -0.1961 -0.1131 -0.1663 -0.1275 -0.1338 -0.1883 0.1231 -0.1263 -0.1816 0.1379 0.1815 -0.1215 0.1436 -0.1896 -0.1459 -0.1765 0.1593 -0.1785 -0.1744 -0.2103 -0.1797 0.1634 -0.1776 -0.1363 -0.1605 0.1166 -0.1057 -0.1570 -0.1322 0.1184 0.1818 0.1632 -0.1707 -0.1523 -0.1893 -0.1846 -0.2084 0.1307 -0.1091 0.1326 0.1280 -0.1645 0.1655 0.1367 -0.1580 0.1939 -0.1751 -0.1421 -0.1648 -0.2176 0.1085 -0.2313" HIT_INDICES="35 121 164 208 276 284 330 332 346 356 370 385 450 458 529 535 601 645 752 757 766 841 899 984 1023 1058 1118 1159 1171 1194 1249 1257 1311 1420 1422 1426 1475 1483 1545 1586 1654 1658 1699 1714 1759 1781 1815 1839 1852 1897 1954 1981 1982 2020 2049 2147 2172 2193 2236 2237 2240 2282 2302 2360 2369 2386 2405 2422 2449 2467 2571 2572 2587 2599 2609 2630 2681 2889 2931 2950 2952 2957 2965 3015 3084 3098 3106 3127 3154 3168 3177 3190 3196 3242 3269 3295 3308 3317 3349 3354 3393 3425 3465 3468 3480 3502 3503 3506 3554 3571 3584 3626 3642 3645 3683 3687 3713 3744 3768 3801 3820 3849 3869 3920 3955 3958 4048 4074 4079" ES_PROFILE="0.0149 0.0084 0.0111 0.0122 0.0058 0.0144 0.0121 0.0209 0.0264 0.0328 0.0380 0.0427 0.0340 0.0396 0.0286 0.0339 0.0234 0.0180 -0.0040 -0.0003 0.0024 -0.0119 -0.0223 -0.0396 -0.0453 -0.0500 -0.0609 -0.0669 -0.0656 -0.0671 -0.0765 -0.0741 -0.0832 -0.1061 -0.1019 -0.0982 -0.1059 -0.1031 -0.1139 -0.1194 -0.1316 -0.1276 -0.1329 -0.1316 -0.1378 -0.1382 -0.1415 -0.1423 -0.1403 -0.1463 -0.1552 -0.1565 -0.1512 -0.1553 -0.1570 -0.1759 -0.1763 -0.1758 -0.1807 -0.1750 -0.1698 -0.1743 -0.1733 -0.1818 -0.1778 -0.1759 -0.1744 -0.1723 -0.1728 -0.1709 -0.1905 -0.1841 -0.1812 -0.1775 -0.1732 -0.1718 -0.1778 -0.2229 -0.2260 -0.2232 -0.2162 -0.2099 -0.2043 -0.2092 -0.2186 -0.2142 -0.2081 -0.2053 -0.2040 -0.1993 -0.1933 -0.1882 -0.1814 -0.1844 -0.1826 -0.1804 -0.1750 -0.1684 -0.1676 -0.1599 -0.1606 -0.1595 -0.1602 -0.1516 -0.1452 -0.1412 -0.1320 -0.1232 -0.1256 -0.1199 -0.1132 -0.1136 -0.1073 -0.0977 -0.0966 -0.0869 -0.0826 -0.0792 -0.0739 -0.0704 -0.0632 -0.0580 -0.0502 -0.0494 -0.0440 -0.0303 -0.0342 -0.0191 0.0025" RANK_AT_ES="2930.0000" RANK_SCORE_AT_ES="-0.9502"/>
  <DTG RANKED_LIST="T11b high vs low squamous_GSEA_Ranked.rnk" TEMPLATE="na_as_pre_ranked" GENESET="gene_sets.gmt#ZHANG_UTERUS_C2_REGENERATIVE_UP" ES="-0.3316" NES="-1.3826" NP="0.1146" FDR="0.3712" FWER="1.0000" RND_ES="-0.2014 0.1710 -0.3447 -0.3046 -0.2249 -0.1914 0.3197 -0.1562 0.3414 -0.3909 -0.3372 0.1946 -0.3449 -0.2878 0.2931 0.1532 0.1069 -0.1441 0.1880 0.1920 -0.2253 -0.1228 -0.2261 -0.1623 -0.1883 0.1751 -0.2700 0.3486 -0.4224 0.3427 -0.1938 0.1988 -0.4302 0.2287 -0.2070 -0.1877 -0.2562 -0.2294 -0.2860 0.1542 -0.3459 -0.1925 -0.2411 0.2605 0.1582 -0.1685 0.2882 0.2350 -0.2320 -0.3101 -0.3623 -0.1936 0.1123 0.3754 -0.1612 0.2787 -0.3034 -0.2011 -0.2989 -0.2916 0.2357 0.2317 -0.3521 -0.1941 0.2999 0.3203 -0.2632 -0.3847 0.1903 -0.3393 0.3115 -0.2479 0.2358 -0.2996 -0.1957 0.2621 -0.2037 0.2528 -0.1512 -0.2799 -0.2348 -0.2259 -0.1986 0.1279 -0.2722 0.3008 -0.1590 0.2040 -0.2338 0.2043 0.1928 0.2647 0.1450 -0.3447 -0.2003 -0.2606 -0.2229 -0.2278 0.2095 0.3092 -0.1615 -0.1415 -0.3273 -0.3157 -0.1777 0.2104 0.1266 -0.1789 -0.2283 0.2666 0.1562 0.1794 0.1421 -0.2924 0.1720 -0.2111 0.1489 0.2001 0.2076 -0.4096 -0.3255 -0.1356 -0.4124 -0.3553 -0.1350 -0.1643 -0.4930 0.1856 0.1033 -0.1616 -0.2436 -0.2905 -0.1864 0.1435 -0.1196 0.2800 -0.1995 0.1599 -0.2613 -0.1770 -0.1513 0.3507 -0.2715 -0.3230 0.1968 0.1062 -0.2493 -0.2027 -0.1964 0.1527 0.1883 0.2157 -0.2542 0.2253 -0.2668 -0.2404 -0.1662 -0.2791 -0.1854 -0.2422 0.2046 0.2303 -0.1524 -0.2935 0.1554 -0.2969 0.1779 0.2557 -0.1951 0.2620 -0.3121 0.2748 0.2565 -0.2120 0.3394 -0.2920 0.1908 -0.1895 -0.3237 0.1231 -0.1881 -0.2615 -0.3109 0.1676 -0.2651 -0.1125 0.1200 -0.1595 -0.1617 0.2270 -0.2031 -0.3578 0.2350 -0.2952 0.1415 -0.2178 -0.2334 -0.2635 -0.2571 0.2129 -0.1556 0.1154 0.2267 -0.1818 0.2490 0.2546 -0.2976 -0.3749 -0.2391 -0.1859 -0.2013 -0.2719 -0.3092 -0.3014 -0.1320 0.2002 -0.1260 0.1934 0.3453 -0.2253 0.1708 -0.3715 0.0923 -0.2695 0.1160 -0.1355 -0.2011 0.2082 -0.2667 0.1635 -0.2742 -0.3310 -0.1962 -0.2883 0.1645 -0.1419 -0.2351 0.2875 -0.2634 -0.2572 0.3096 -0.3183 0.2815 0.2097 -0.2174 -0.3008 -0.2737 0.1463 -0.2251 0.1254 -0.1321 -0.2549 -0.1319 -0.2604 -0.3042 -0.2361 -0.2123 -0.1273 -0.3069 0.2167 -0.1805 -0.2405 -0.2101 -0.1749 -0.2822 -0.2038 -0.2007 -0.1997 0.2126 -0.4809 0.1283 -0.3069 0.1859 0.1614 0.2337 0.3836 -0.2395 -0.3397 0.0963 0.2629 0.2457 0.3438 0.2060 -0.3456 0.3029 0.2067 -0.5192 -0.3048 -0.2733 0.2943 -0.3619 -0.2751 0.1707 -0.2345 0.2069 -0.2963 0.2146 -0.1163 0.1668 -0.3299 -0.2457 0.2052 0.2374 -0.2788 0.3802 -0.2317 0.2122 -0.5847 0.2418 0.1205 0.1921 0.2153 0.2632 0.3580 -0.1999 0.1341 -0.2505 0.1321 0.2481 -0.1459 0.3005 -0.4364 -0.1471 -0.2916 0.3036 -0.3619 -0.1820 0.2714 -0.4625 -0.1882 -0.2551 -0.2413 0.2182 -0.1322 -0.2086 -0.2329 -0.2342 0.2361 -0.2434 0.1010 -0.1560 -0.1721 -0.2093 0.2417 0.1521 -0.2581 0.1536 -0.1722 -0.2311 -0.2381 -0.2193 -0.2641 -0.2077 -0.2356 -0.3756 -0.2456 -0.2907 0.0929 -0.2745 -0.1073 -0.1293 -0.2169 0.2607 -0.2730 -0.2497 0.3744 -0.2279 0.0963 -0.2300 0.1786 0.3711 0.2741 -0.2473 0.2694 -0.2527 0.1298 -0.3498 -0.2485 0.2277 0.1794 0.1601 0.2981 -0.1509 0.1422 -0.3494 -0.1243 0.1612 0.1848 0.2611 -0.2240 -0.2178 -0.2588 -0.1771 0.2310 -0.2270 0.3935 0.1278 0.1799 -0.1323 0.2463 -0.2238 0.2030 0.1992 -0.3283 0.2799 0.1891 -0.1745 -0.1662 0.3534 0.2538 0.1597 0.2038 -0.2588 -0.2327 0.2773 -0.1896 -0.2440 0.1887 0.1448 0.2364 -0.1234 0.1729 -0.1637 -0.1804 -0.2573 -0.1940 -0.1965 0.2556 -0.2106 -0.2604 -0.3016 -0.3881 0.1487 -0.2622 -0.1625 0.1529 0.3818 -0.3027 0.1649 -0.1512 -0.2223 0.1445 0.2436 0.2779 0.3017 -0.1694 -0.2415 0.1937 0.3138 0.1165 0.2102 -0.1812 0.2754 0.2060 0.3510 -0.3105 0.2014 -0.2470 0.2575 0.1127 -0.1579 -0.2467 -0.3667 0.3714 -0.3934 0.1709 -0.3456 0.3076 -0.1553 0.1756 -0.2110 -0.2669 0.1751 -0.1114 -0.1717 0.1896 -0.2711 -0.2296 -0.2122 -0.4035 0.1708 -0.2046 0.1532 -0.2574 -0.2928 -0.1941 -0.2699 0.2533 -0.3311 -0.3272 -0.3147 -0.2019 -0.3116 -0.2247 -0.3640 -0.2791 -0.2542 -0.3896 -0.1742 0.3628 -0.2833 0.1441 -0.2193 0.2944 -0.2114 -0.1858 -0.2416 -0.1985 -0.3557 -0.3957 -0.2311 -0.3146 0.1901 0.1940 -0.2154 -0.2281 0.2734 0.1963 0.1812 0.3204 0.2175 0.3147 -0.3490 -0.2085 0.2573 -0.2988 -0.1802 -0.1427 -0.2260 0.1255 -0.2739 0.1857 -0.1458 0.1642 -0.4214 0.2246 -0.1915 0.2206 -0.1892 -0.1869 0.1332 -0.2336 -0.2593 0.2413 0.2399 -0.1839 0.2047 -0.3019 -0.2440 0.3262 0.2615 0.2933 -0.2688 -0.1594 0.2776 0.2123 0.2376 0.3449 -0.1467 -0.3007 0.2536 -0.3191 -0.1678 0.1796 -0.1829 -0.1688 -0.3091 0.2203 -0.1491 -0.1995 -0.1667 -0.2496 -0.1725 -0.1965 -0.3109 -0.3069 0.2021 0.1804 -0.1295 0.2778 0.2565 -0.2191 0.1690 -0.1375 -0.1860 0.1788 -0.1939 -0.3396 0.1363 -0.1720 -0.1766 0.3713 -0.1752 -0.2682 0.2824 -0.2676 -0.2346 -0.3403 -0.3543 -0.1705 -0.2544 -0.1771 0.2222 -0.3843 -0.2111 0.3475 -0.2140 -0.2326 0.2216 -0.2098 0.2905 0.2761 -0.4324 -0.2104 0.1979 0.2328 -0.2625 -0.2079 -0.1019 -0.2221 0.1784 0.3243 0.1973 -0.3940 -0.1570 -0.2527 0.3430 0.1050 -0.1487 0.2080 0.2298 -0.1245 -0.1506 -0.1607 -0.2080 -0.2509 0.2901 -0.1860 0.2272 0.1595 -0.2783 -0.2411 0.1516 0.1973 -0.2621 0.2683 0.2179 0.2678 -0.1714 -0.1000 -0.1581 -0.2759 -0.2726 -0.3064 0.3872 -0.2947 0.1858 -0.1712 0.2039 -0.2443 -0.0981 -0.2854 0.2564 -0.2403 -0.2582 0.1919 -0.1319 0.2052 0.2972 -0.2226 -0.1708 -0.2077 -0.1956 0.2267 0.2071 -0.2293 0.1675 0.3060 -0.3593 -0.2522 -0.1552 0.1452 -0.2657 -0.1833 0.3246 -0.2647 0.2435 -0.2425 -0.1689 0.3162 -0.0797 -0.2226 0.3664 0.2711 0.2110 0.1891 -0.2526 -0.1964 -0.3319 -0.2570 -0.1828 -0.1453 0.2770 -0.1394 -0.3002 0.2677 -0.2550 0.2669 -0.2037 0.2526 0.1740 0.2380 0.3440 -0.1698 -0.1792 -0.3186 -0.2145 -0.2706 0.2163 -0.1666 0.1806 -0.2826 -0.2427 0.2872 0.1991 -0.3683 -0.2254 -0.4521 0.2106 0.2538 0.2691 0.0796 -0.1472 -0.2107 -0.2453 0.1646 -0.1947 -0.2037 -0.1909 -0.2000 0.3140 -0.1144 -0.2655 -0.2543 -0.1413 -0.2149 -0.1917 -0.2461 -0.2967 -0.3299 -0.2442 -0.3257 -0.2701 0.1893 -0.1495 -0.1693 -0.2607 -0.1955 -0.2461 0.1405 -0.2896 -0.3006 0.1563 -0.3393 0.3033 0.1095 -0.2598 -0.2115 -0.1897 -0.3687 -0.3064 0.2257 0.2074 0.1830 -0.2076 -0.2158 -0.1094 -0.1098 -0.4373 -0.1315 -0.2533 0.2598 -0.2082 0.1919 0.1932 -0.2521 -0.1901 -0.1918 -0.3981 -0.2949 -0.2110 -0.1764 0.2351 -0.1774 0.3450 -0.3401 0.1931 0.2440 -0.3775 0.1250 0.2759 0.1556 -0.3043 -0.1399 -0.1628 -0.2172 -0.1446 -0.2689 -0.2605 -0.3112 -0.1196 0.2477 0.2274 -0.2004 0.2210 0.2047 -0.2101 -0.2910 -0.2210 -0.1153 0.1599 0.1848 -0.1864 0.2188 -0.2036 0.1403 0.1835 -0.3690 0.2712 0.2285 -0.1666 -0.2850 -0.2374 -0.2640 0.2177 -0.2208 0.1416 -0.2852 -0.2925 -0.4160 0.2588 -0.2739 -0.2956 0.2318 -0.2815 -0.1668 -0.4096 -0.1597 -0.2165 -0.2974 -0.1983 -0.2398 0.2364 -0.1937 0.1709 -0.2705 -0.2522 0.2782 0.1415 -0.2039 -0.3451 -0.1515 -0.2109 -0.2142 0.2793 0.2686 0.1898 0.2860 -0.2658 -0.3053 -0.2463 -0.3338 -0.1455 0.2002 -0.1421 -0.0970 0.1712 -0.2205 0.2941 0.2706 0.2872 0.1276 -0.2431 -0.1394 -0.2053 -0.2385 -0.2250 -0.2090 -0.3025 -0.2313 -0.2704 -0.2128 0.3225 0.2950 -0.2246 -0.1701 0.1680 -0.2733 -0.1478 -0.3918 -0.3701 0.1934 0.4036 0.2197 -0.2191 -0.1882 0.1269 -0.1685 0.2551 0.2869 -0.2013 -0.1868 0.1666 -0.1674 -0.1945 -0.2627 -0.2133 -0.3547 -0.1302 0.2205 -0.2083 -0.3169 0.2962 0.2230 -0.1705 0.4086 -0.1878 0.2102 -0.2276 -0.2557 -0.2301 -0.1742 -0.3341 -0.1809 0.2361 -0.3803 0.1554 -0.3139 0.1842 -0.2431 -0.2969 0.3550 0.2675 -0.2366 0.2479 -0.1788 -0.2955 0.2472 -0.1699 -0.1961 0.3784 -0.4611 -0.1596 0.4276 0.2455 -0.1078 -0.2721 0.1567 0.1715 0.1968 -0.2249 -0.3203 0.2030 0.1464 -0.3032 -0.1662 -0.2207 -0.2976 -0.2707 -0.2523 -0.4074 -0.3224 -0.0974 0.2247 -0.1460 0.2748 -0.1787 0.1871 -0.2956 -0.2884 0.1693 0.1800 -0.2867 -0.2178 -0.1057 0.2052 -0.2575 0.1771 -0.2275 0.2829 -0.1439 -0.1190 0.2529 -0.2107 -0.2622 0.1561 -0.3038 0.3430 0.1758 -0.1599" HIT_INDICES="151 178 379 484 711 924 1294 1466 1834 1937 1970 2049 2558 2707 3054 3116 3405 3467 3571 3645 3779 3879 3938 3949 4051" ES_PROFILE="0.0268 0.0799 0.0691 0.0758 0.0433 0.0093 -0.0620 -0.0835 -0.1507 -0.1519 -0.1356 -0.1301 -0.2258 -0.2315 -0.2817 -0.2607 -0.2908 -0.2639 -0.2448 -0.2163 -0.1973 -0.1635 -0.1148 -0.0532 0.0093" RANK_AT_ES="3404.0000" RANK_SCORE_AT_ES="-1.1618"/>
  <DTG RANKED_LIST="T11b high vs low squamous_GSEA_Ranked.rnk" TEMPLATE="na_as_pre_ranked" GENESET="gene_sets.gmt#TABULA_MURIS_SENIS_HEART_VENTRICULAR_MYOCYTE_AGEING" ES="-0.2966" NES="-1.3764" NP="0.0963" FDR="0.3198" FWER="1.0000" RND_ES="-0.1521 -0.2740 0.3061 0.2563 -0.2641 0.2977 -0.1696 0.1778 -0.1978 -0.1563 -0.2212 0.2473 -0.1883 -0.1744 0.2310 0.1618 -0.2052 0.1596 -0.2559 -0.2235 -0.2086 0.1068 0.1485 -0.1082 0.3115 -0.1847 0.2404 -0.1280 0.2087 -0.3629 0.1813 -0.1739 -0.2632 0.1550 -0.2170 -0.3315 0.1272 0.1768 -0.2255 -0.1714 -0.2363 -0.2601 -0.2822 0.2058 -0.2155 0.2130 0.1661 0.3722 0.1811 -0.2636 -0.1755 0.1491 -0.2099 0.1378 -0.2520 0.1693 -0.3434 0.1945 0.1903 -0.2341 -0.2314 -0.2070 -0.2449 0.2402 -0.2524 0.1359 -0.1860 0.1727 -0.2610 -0.1938 -0.2405 -0.2741 0.2339 0.3195 0.1709 0.1662 0.2690 0.1830 -0.1812 0.2993 0.2648 0.2354 -0.2121 -0.1327 0.3619 0.1343 -0.1345 -0.1946 0.1768 0.1842 -0.1538 0.2027 -0.1766 -0.2302 0.2585 -0.2651 -0.2149 -0.2621 -0.2199 -0.1899 0.1275 0.2118 -0.1067 0.2545 0.2766 -0.1522 -0.2116 0.2381 0.1893 0.1568 -0.1853 -0.2443 0.1522 0.2596 -0.1613 -0.2004 -0.2951 -0.2545 0.1905 -0.2104 -0.3055 -0.1760 -0.2703 0.2664 0.1438 0.1602 0.1697 -0.2495 0.1515 0.2154 -0.1704 -0.1863 -0.2478 0.2078 0.1904 0.2248 -0.1594 0.3115 -0.1825 -0.1868 0.2278 -0.2263 -0.1370 0.2841 0.1227 -0.3249 0.2436 0.1421 -0.1883 -0.2058 0.1964 0.1889 0.2625 -0.1752 0.1841 0.1538 -0.3287 0.1694 -0.1360 0.2456 0.1787 -0.2728 0.1719 0.2914 0.1893 0.1940 -0.1483 -0.2437 0.1301 0.2340 -0.1666 -0.1261 -0.1547 -0.2653 0.1669 -0.1668 -0.1938 -0.2141 -0.1529 -0.1496 0.2756 -0.2431 -0.1588 0.2766 0.2002 0.2301 -0.1645 -0.2667 0.1241 -0.3141 -0.3402 -0.1718 -0.1760 0.1883 0.1820 0.2588 0.1646 0.2129 0.1939 -0.2148 -0.3103 -0.2398 -0.0970 -0.2106 0.2261 0.1788 -0.2939 -0.2788 -0.2017 -0.2163 0.2259 -0.1318 0.2395 -0.1951 -0.1671 -0.1669 -0.3129 -0.2137 -0.1480 -0.1439 0.2226 -0.1900 -0.1559 -0.1799 0.1469 -0.1762 0.1328 0.3340 -0.1741 -0.1362 -0.1421 -0.2583 0.3293 0.1886 -0.2236 -0.2353 -0.2179 -0.2147 -0.2480 -0.1780 -0.1854 -0.2046 0.2110 0.2160 -0.1638 -0.2253 -0.2068 -0.1397 0.1470 0.2044 -0.2625 -0.2485 -0.2249 0.2271 -0.1730 -0.1495 -0.1925 -0.2249 0.2430 -0.1419 0.3042 0.2090 -0.1288 0.1745 -0.2142 -0.1797 0.1811 0.1728 -0.2274 0.1687 -0.1809 -0.3006 -0.1778 0.1954 -0.2369 0.2622 -0.2808 -0.2286 0.2115 -0.1939 -0.1785 -0.1906 0.1878 -0.1678 0.2516 -0.0913 -0.2819 -0.2689 -0.1124 -0.1778 -0.1529 -0.2235 -0.1836 0.1061 -0.2221 0.3095 0.2984 -0.2214 0.2749 -0.1702 0.3463 0.1770 0.1770 -0.2618 0.1165 -0.1353 -0.1893 0.1767 -0.3145 0.2332 0.2380 -0.2605 0.1923 0.1308 0.2385 0.2902 -0.2460 -0.2792 0.1410 0.2409 -0.2946 -0.1630 -0.1583 0.3350 0.2649 -0.1877 -0.2518 0.1560 0.2278 0.2537 0.2717 -0.2427 0.1689 -0.1958 -0.2338 -0.3333 0.2279 0.1622 0.2848 0.2660 0.1628 0.1613 -0.2856 -0.2327 -0.2858 -0.1362 -0.1932 -0.2182 -0.2230 -0.1078 0.1524 -0.1213 0.1386 -0.2744 0.2349 -0.2718 -0.2390 -0.2355 -0.1119 -0.1490 -0.1196 0.1278 0.2140 -0.2152 0.2157 -0.2060 -0.1754 -0.3061 -0.2080 -0.1955 -0.2969 -0.2478 -0.1484 0.1855 -0.1603 0.1596 0.1333 -0.1707 0.2021 0.2560 0.1514 0.1493 -0.1515 -0.1156 -0.2048 -0.1712 -0.1541 -0.2966 -0.3024 -0.2977 -0.0980 -0.2562 -0.2607 -0.0937 -0.2468 0.1480 -0.2165 -0.2911 -0.2904 0.3202 -0.1672 0.2660 -0.2206 0.1951 -0.2563 0.2309 -0.1672 -0.1580 0.1082 -0.1909 0.1885 0.3322 -0.2475 -0.1865 0.1888 0.2770 -0.2782 -0.1970 -0.2523 0.1784 0.2534 -0.1881 0.3276 0.1313 -0.2523 -0.2530 -0.2863 -0.1867 -0.2047 0.2359 -0.2896 -0.2407 -0.2444 -0.1881 0.2127 0.2885 0.2583 0.2350 0.2164 -0.3118 0.1337 0.1574 -0.2213 -0.2318 0.2186 0.1791 0.1625 0.2069 -0.2769 0.1730 -0.2228 0.1688 0.1253 -0.1990 -0.4101 0.2895 -0.1426 -0.1465 -0.2045 -0.1892 -0.2245 -0.1546 0.1596 -0.1831 -0.1653 0.1544 0.1482 0.1984 -0.1871 -0.1503 -0.3451 -0.1455 -0.2088 0.2564 -0.1396 -0.1894 0.1812 0.1659 -0.1341 -0.2929 0.1908 0.2255 -0.0915 -0.2289 -0.2647 0.2171 0.1753 -0.2808 0.3321 -0.1360 -0.1614 -0.1853 -0.3603 0.1352 0.2069 -0.1727 0.1811 0.2608 -0.2622 -0.2047 0.2420 -0.2557 0.3019 0.2739 -0.2263 -0.2291 -0.1355 -0.1747 0.1915 -0.3174 0.3552 -0.2465 0.2908 -0.2570 -0.1873 0.1812 -0.4335 0.1786 0.2931 -0.2204 -0.2236 -0.2631 -0.2208 0.2271 -0.2188 0.2530 -0.1909 -0.2998 0.2993 0.2926 -0.3071 0.1524 0.2343 0.2195 -0.1489 0.2349 0.2121 0.1396 0.1646 -0.2154 -0.2903 0.1896 0.1377 -0.1830 0.1972 -0.1432 -0.1337 0.1316 0.2719 0.2161 0.0942 0.3918 0.2739 -0.1503 -0.2118 0.1520 -0.1724 -0.1817 -0.2666 -0.2056 0.1785 0.1021 -0.1610 -0.3731 0.3350 -0.2365 -0.1985 -0.2336 0.1118 -0.1756 0.3182 -0.1356 0.2399 0.1357 -0.2359 0.1444 0.2156 -0.2608 -0.2498 -0.1962 0.1978 -0.2450 0.1965 -0.1462 0.2212 -0.1776 -0.2317 -0.3073 -0.1873 -0.2383 0.2326 -0.2683 -0.1679 -0.1278 -0.2111 -0.2383 -0.2529 0.1814 -0.1425 0.1405 -0.1278 0.1736 0.1895 -0.2722 -0.1901 0.2628 -0.2234 0.2712 0.3486 -0.1912 -0.2037 -0.2329 -0.3022 -0.1468 -0.1562 -0.1602 0.1524 -0.1509 0.1609 0.2033 0.1450 -0.1985 0.2775 0.1682 -0.1434 0.1568 0.1453 -0.2053 0.2638 0.0912 0.1444 -0.2476 -0.1827 0.1445 -0.2231 -0.1080 0.2537 0.1608 -0.3126 -0.2486 -0.2743 -0.2774 0.2049 -0.2823 -0.2019 0.2191 0.1490 -0.1228 0.1424 0.1764 -0.1755 -0.1104 -0.1417 -0.1658 0.1882 -0.2659 0.2471 -0.2364 0.1531 -0.2416 -0.1836 -0.2184 -0.1745 -0.1508 -0.1408 0.2119 -0.2612 0.2207 0.1764 -0.1317 0.2403 -0.2123 -0.2841 -0.2218 -0.2284 -0.1891 -0.1712 -0.2722 0.3151 -0.1753 0.2889 -0.2380 0.2567 0.0958 -0.1160 -0.2180 -0.2746 0.1624 -0.1431 -0.1604 0.2372 0.2706 0.1901 0.2144 -0.1657 -0.2633 -0.2376 -0.1901 0.1496 -0.1834 0.1412 0.3290 -0.2590 -0.1909 0.2395 -0.1964 -0.2945 0.3040 -0.1508 0.2066 -0.3095 -0.2510 -0.1825 -0.2860 0.1601 -0.2226 -0.2483 -0.2689 0.1740 -0.1790 0.1505 -0.1585 -0.2828 -0.2275 0.1602 -0.2052 0.1929 -0.2724 0.1872 0.1763 0.1674 -0.1990 0.3208 -0.3097 0.1771 0.2202 -0.3074 -0.2126 0.3296 -0.3151 0.2933 -0.1305 -0.2606 0.2491 -0.2995 -0.1450 -0.1968 -0.2452 0.1392 0.3219 -0.1859 -0.1321 -0.1373 -0.1277 0.2471 0.2122 -0.2349 -0.1973 -0.1597 0.1707 -0.2637 -0.3138 -0.1719 0.2114 0.2673 0.1636 -0.1600 -0.3246 -0.1795 -0.1668 -0.2311 -0.1985 -0.0954 -0.1383 -0.1060 -0.2170 -0.2539 0.1949 0.2201 -0.2219 0.2132 0.1168 0.1832 -0.4357 0.3075 -0.2721 -0.4256 -0.2576 -0.1270 -0.1496 -0.2003 -0.2079 -0.1735 -0.1996 -0.2250 0.2998 -0.2869 -0.2800 0.2213 0.1321 -0.2724 -0.1536 -0.1275 -0.1810 0.1703 -0.1498 -0.1763 -0.1911 -0.1784 -0.1568 -0.2620 -0.2460 -0.3723 0.1920 -0.1727 -0.2259 -0.1981 -0.4264 0.1906 -0.1702 0.2712 -0.2058 0.3127 -0.2335 -0.2101 -0.2644 -0.3063 -0.2588 0.2668 -0.2583 0.1937 0.1600 0.1436 -0.1575 0.1517 -0.2092 -0.2623 0.3553 0.1936 -0.2389 -0.1708 0.1806 -0.2772 -0.2328 -0.2035 -0.2106 -0.2308 -0.1701 -0.1411 0.2856 -0.3074 0.2340 0.2356 -0.1567 0.2645 0.1718 -0.1459 -0.2378 -0.2390 -0.2758 -0.2093 -0.2761 0.1799 -0.1272 0.1322 -0.2639 0.1475 0.1948 -0.4192 0.2724 -0.1851 -0.2718 -0.2040 -0.1478 -0.0881 -0.1865 -0.2256 0.1288 -0.2494 -0.4421 0.1670 0.1509 0.1543 0.2614 0.1944 -0.3608 -0.3482 0.2710 -0.3280 -0.2141 0.1590 0.2304 -0.3063 0.1687 -0.2644 0.1892 0.1764 -0.2545 0.1685 0.2208 -0.1713 0.1760 0.2438 -0.2136 0.2112 0.2251 -0.2819 -0.2124 -0.2523 0.1969 0.1841 0.1309 -0.3215 -0.1785 0.2415 0.2443 0.1369 -0.2229 -0.2054 -0.1363 -0.2601 0.1997 -0.1602 -0.3089 0.2925 0.2098 -0.1685 0.1461 0.2666 -0.2407 0.1112 -0.2322 -0.2537 -0.2066 0.3084 -0.1323 -0.1375 -0.1345 0.1627 -0.2030 -0.2921 -0.3235 0.3442 -0.1505 -0.3083 -0.2708 0.1848 -0.2044 -0.2561 0.1624 -0.2131 -0.1517 -0.2410 -0.1777 0.1515 -0.2661 -0.1748 -0.1737 0.1759 0.1758 -0.2557 -0.1237 -0.1190 -0.1799 -0.2081 0.1616 -0.3283 -0.2317 0.1263 -0.2382 -0.2080 -0.1679 -0.3112 0.1343 -0.1561 -0.2950 -0.2949 0.1632 -0.2551 -0.1580 0.2817 -0.2973 0.2193 0.1859 -0.2673 -0.2004 -0.1523 -0.2888 -0.2994 0.3079 -0.2300 -0.1907 0.2643 0.1912 -0.1682 0.2018 -0.1902 0.1774 0.1566 -0.1836" HIT_INDICES="240 412 474 601 660 719 807 855 1234 1358 1391 1539 1675 1787 1913 1952 2056 2061 2186 2241 2457 2859 2911 3229 3313 3397 3405 3521 3542 3741 3917 3935 4001 4086" ES_PROFILE="-0.0171 -0.0298 -0.0177 -0.0267 -0.0208 -0.0164 -0.0209 -0.0163 -0.0939 -0.1079 -0.0994 -0.1184 -0.1338 -0.1426 -0.1540 -0.1438 -0.1488 -0.1294 -0.1389 -0.1307 -0.1606 -0.2329 -0.2184 -0.2656 -0.2540 -0.2412 -0.2096 -0.2028 -0.1723 -0.1801 -0.1729 -0.1262 -0.0817 0.0007" RANK_AT_ES="3228.0000" RANK_SCORE_AT_ES="-1.0798"/>
  <DTG RANKED_LIST="T11b high vs low squamous_GSEA_Ranked.rnk" TEMPLATE="na_as_pre_ranked" GENESET="gene_sets.gmt#DESCARTES_ORGANOGENESIS_MYOCYTES" ES="-0.3299" NES="-1.2070" NP="0.2538" FDR="0.6467" FWER="1.0000" RND_ES="0.2655 0.2323 0.3075 -0.3404 0.3272 0.0986 -0.2722 -0.2517 -0.4763 -0.2857 -0.1650 0.1798 -0.2202 0.1885 0.1399 -0.3789 -0.1758 -0.2713 0.1132 -0.3024 -0.1552 0.2066 -0.1488 -0.2057 0.2264 0.2145 0.2108 -0.2465 0.2809 0.2572 0.2595 0.3325 0.3206 0.2993 0.3135 -0.4011 -0.3401 0.3022 0.1885 -0.3418 0.2302 -0.3344 -0.3190 -0.1955 0.2328 0.2235 -0.2676 0.1372 0.2145 -0.1947 -0.2105 -0.2400 -0.3145 0.2785 -0.3162 -0.2564 0.1296 -0.1977 -0.2161 -0.2822 -0.2346 0.2176 0.1724 0.2447 0.2207 -0.2662 -0.2717 -0.2069 0.1495 0.2268 -0.2917 0.1976 -0.2722 -0.1389 0.1635 -0.3679 -0.2913 0.2793 0.3039 0.2395 -0.3072 0.2108 0.2096 -0.3829 -0.3779 -0.3256 0.1742 -0.1516 0.2464 -0.2167 0.4318 0.2741 -0.3583 -0.3178 -0.3534 -0.1454 0.1369 -0.3857 -0.1911 -0.2463 -0.3058 0.2674 0.0955 -0.3091 0.2050 -0.3397 -0.1637 -0.1724 -0.1864 -0.4743 -0.2385 -0.2851 -0.2513 -0.4649 0.1440 0.2067 -0.1179 0.1770 -0.3389 -0.3171 0.1904 0.2756 -0.2910 0.2158 -0.4155 -0.3338 0.4558 -0.4343 -0.2052 0.2458 -0.2355 0.1866 0.2545 -0.1841 -0.2565 -0.3255 -0.2152 0.1953 -0.3218 0.2265 -0.3369 0.3586 0.1758 -0.2055 0.4324 -0.3914 0.3812 -0.1795 0.2102 0.2681 -0.4420 -0.4327 -0.2153 0.2544 0.2485 0.2953 -0.2625 -0.3930 -0.1769 -0.2432 0.2304 0.3205 0.3493 -0.1566 0.3073 0.4226 -0.3090 -0.2266 -0.2688 -0.3477 0.1312 0.2656 -0.2431 0.2217 0.2067 -0.2805 0.2223 -0.2866 -0.3296 -0.2212 -0.1896 -0.2805 -0.1379 -0.1862 -0.3038 0.1812 -0.2501 -0.2556 0.1366 0.2304 0.2529 -0.2257 0.2788 -0.2851 0.3288 -0.1727 -0.2825 0.2537 0.1639 0.3071 0.2960 -0.1936 -0.2019 0.2248 -0.2442 0.2053 -0.2016 -0.3569 0.2887 -0.3272 0.2349 0.3557 -0.3842 -0.2241 -0.2165 0.3308 -0.3693 -0.2508 0.2190 0.2461 -0.2114 0.1531 -0.3123 0.2972 0.2272 -0.2069 -0.2477 -0.3284 0.2510 -0.4154 0.2406 0.2012 -0.3304 0.1609 -0.3064 0.1728 -0.1819 -0.2194 0.1682 -0.2751 -0.2227 -0.1305 -0.2171 -0.2014 -0.2048 0.2625 -0.2275 -0.3928 -0.2048 -0.2881 -0.2429 -0.4180 -0.2689 0.2971 -0.2682 -0.3505 0.1973 -0.4355 -0.2537 0.1791 -0.2970 -0.2515 -0.3612 0.2903 -0.2590 0.1664 0.2006 -0.4437 0.3390 0.1336 -0.2147 -0.1804 -0.2656 0.2725 0.2111 -0.3456 0.2651 0.2904 -0.2087 -0.2015 0.2813 0.2261 -0.3822 0.2989 -0.3157 -0.3315 -0.2990 0.3215 -0.2220 0.4927 -0.2726 0.2335 0.2061 -0.1258 0.2551 -0.3599 0.2842 -0.2526 -0.1182 -0.2076 -0.3256 -0.1780 0.2315 -0.2185 -0.3171 0.1966 -0.3381 -0.2598 -0.3078 0.3901 -0.2195 0.2161 -0.5275 -0.2818 -0.2657 0.2544 0.1255 -0.2954 -0.1644 -0.2928 -0.3641 0.2756 0.3178 0.2531 -0.2126 -0.1523 -0.2424 -0.1255 -0.2247 -0.2250 -0.2145 -0.3231 -0.4566 0.2709 0.1373 -0.2032 -0.2919 -0.2750 -0.2607 0.4296 0.3154 0.2505 0.2318 -0.1614 0.2528 0.3935 -0.1385 -0.2221 0.1561 0.1424 0.1949 0.2375 -0.2287 -0.4111 0.1436 0.2521 -0.1798 -0.3636 -0.5423 0.2651 0.1996 -0.2477 -0.2957 0.1984 -0.2125 0.1212 0.2063 -0.1724 0.2590 -0.1926 0.2789 0.1706 -0.1511 -0.3001 -0.3433 0.2920 0.3008 -0.1706 0.2296 -0.3741 0.3371 -0.2861 -0.3063 -0.2303 0.1524 -0.4266 -0.2951 -0.4183 0.2579 -0.3609 -0.2778 -0.2223 -0.3424 -0.3272 -0.3022 -0.3914 -0.1981 -0.2100 -0.4910 0.1383 0.2338 0.3862 -0.2242 -0.3974 0.2785 -0.2288 0.2112 -0.3045 -0.1900 0.2921 -0.2465 0.2438 -0.3545 -0.2577 -0.1436 0.2878 -0.2150 -0.2995 -0.3443 -0.3353 -0.2307 -0.3764 -0.4572 0.3040 0.2028 -0.2737 -0.3732 -0.2548 -0.3234 -0.2993 -0.3211 -0.4292 -0.2414 -0.2973 -0.3373 0.2923 -0.1570 -0.2377 -0.3705 0.1030 0.1546 -0.2500 0.3563 -0.2714 -0.2625 -0.2131 -0.3528 -0.2151 -0.1715 -0.4273 -0.4530 -0.3104 -0.3462 -0.2939 0.4360 0.1712 0.2754 -0.2198 0.1844 0.2495 -0.3430 0.2585 0.1863 -0.3183 -0.2644 -0.1792 -0.2185 -0.3928 0.5158 -0.2447 -0.2915 -0.3627 -0.2358 -0.2583 -0.2642 -0.2110 -0.2359 0.1890 0.1641 0.2423 0.3028 0.3079 -0.2632 -0.2861 -0.1678 -0.2357 -0.2854 0.1230 -0.2633 -0.2470 -0.3021 0.2973 -0.3778 -0.3549 -0.2352 0.1761 0.3173 0.1758 -0.2808 -0.3661 0.2769 0.3203 0.4483 -0.2854 -0.1746 0.1839 -0.1779 -0.3653 0.2947 0.4082 -0.3100 -0.3418 -0.3321 -0.2943 -0.4353 -0.2699 0.2202 0.2415 -0.2208 -0.3673 0.2077 0.2561 -0.3231 -0.2789 -0.2281 0.4534 -0.1773 -0.2344 -0.1577 0.2897 -0.4354 -0.2267 0.3078 -0.1156 0.1593 0.3065 -0.1653 -0.2216 0.3300 -0.3409 -0.2694 0.1578 0.2837 0.1953 -0.3453 0.1513 0.3445 -0.2460 -0.3322 0.3857 0.2394 -0.2049 -0.3108 -0.2683 -0.1903 0.2119 -0.2139 -0.2081 -0.2273 -0.1647 0.1351 -0.1578 -0.2547 0.2826 -0.2638 0.4236 0.2254 -0.3993 -0.1988 -0.3648 0.1628 0.2597 0.2548 -0.1547 -0.2067 -0.2456 -0.1356 -0.1718 0.3585 -0.2539 0.2060 -0.3052 -0.2471 -0.2398 0.1719 0.2583 -0.1802 0.3037 0.3937 -0.1984 0.3107 -0.2518 0.2743 0.2518 -0.1985 -0.1933 -0.3680 0.1452 0.1697 -0.2032 0.1925 -0.2255 0.3614 -0.4179 -0.5463 -0.1989 -0.1680 -0.2446 -0.3318 -0.3006 -0.2023 -0.3871 -0.1964 -0.3727 -0.1741 -0.1892 0.3148 -0.2084 0.2252 -0.3627 -0.3108 -0.2681 0.1629 -0.3300 -0.2670 -0.3645 -0.2107 0.2542 -0.2989 -0.3225 0.3679 0.1687 0.1898 0.1471 0.2179 0.4114 0.1239 0.2862 -0.4753 -0.2043 -0.2888 0.3108 0.1901 -0.1912 0.2470 0.1399 -0.2595 0.3942 -0.1273 -0.2380 -0.3273 -0.1385 0.3563 -0.2278 0.4541 -0.3799 0.5143 -0.2809 -0.4112 -0.3476 0.1729 -0.1329 -0.2771 -0.1518 0.2430 0.2853 -0.1709 0.2515 -0.3392 0.2055 -0.2977 -0.3006 0.2691 -0.3944 -0.2333 -0.1898 -0.2537 0.2874 -0.4868 0.2085 -0.2652 0.1186 -0.4654 -0.2986 -0.3348 -0.3752 -0.4001 -0.2630 -0.2215 -0.2054 0.3062 0.2401 0.3611 0.1457 0.2174 0.2842 -0.2611 0.2628 0.2541 -0.3196 -0.2901 0.1835 0.2011 -0.2955 -0.2494 0.1544 -0.1896 -0.2072 0.2237 0.3842 -0.2067 0.2061 0.1917 0.3346 -0.3857 0.5670 0.2337 -0.1515 -0.3973 0.2338 0.2632 -0.2013 0.2773 -0.3438 -0.1989 -0.1688 0.2210 -0.2918 0.2709 -0.2940 0.2586 -0.1662 -0.2800 -0.4943 0.2838 0.1972 -0.2615 0.4010 -0.2385 -0.2398 0.1407 -0.1893 0.2958 -0.1618 -0.3294 0.2043 -0.1900 0.2279 -0.1898 -0.2010 -0.2965 -0.4094 0.2146 0.2208 -0.2443 -0.1837 -0.3105 -0.2279 -0.1940 0.1758 0.1607 0.2039 -0.2246 0.2562 0.1858 -0.1694 0.1954 -0.1850 0.2344 0.2244 -0.1367 -0.3268 0.2826 -0.3560 0.4692 -0.3971 -0.3379 0.1909 0.2077 -0.4834 -0.4211 -0.2048 0.1830 0.2080 0.5537 -0.1997 -0.3351 -0.2872 -0.1976 -0.3032 -0.2194 -0.2863 -0.3654 -0.2669 -0.2751 -0.2177 0.1292 -0.2709 -0.2821 0.2502 -0.1994 -0.3767 0.3975 -0.2469 -0.3485 -0.2105 0.1918 0.2029 -0.1915 0.3193 0.3338 0.3030 0.2110 0.2453 -0.3180 -0.4006 -0.3754 0.1499 -0.2809 -0.2567 -0.2146 -0.2950 -0.3103 0.1394 -0.2969 0.2371 -0.3970 -0.1397 -0.3823 -0.2068 -0.2175 0.3860 0.2825 -0.2396 -0.3102 0.1934 0.2740 -0.2768 0.3347 -0.3429 -0.2342 0.3235 -0.3184 -0.2689 -0.2365 -0.2843 -0.1626 0.3123 -0.2286 0.2340 0.3071 -0.2286 -0.3809 -0.2854 -0.2201 0.1981 -0.2952 0.2723 -0.1733 -0.4514 -0.2911 -0.1901 -0.2304 0.3273 0.2645 0.1556 0.2008 -0.1663 0.1802 0.2128 -0.2270 0.2934 0.2794 -0.3792 -0.1463 -0.2222 -0.1768 -0.1930 -0.3337 0.1387 -0.1190 -0.2260 -0.3516 -0.4317 -0.3270 -0.3365 -0.4496 -0.2523 -0.1920 0.4746 -0.2936 0.2344 0.4649 -0.2051 -0.2047 -0.2568 -0.2678 -0.1953 0.3341 -0.3058 0.2528 -0.1179 -0.2209 0.2737 0.1364 0.2221 0.2402 -0.1897 0.2550 -0.2798 0.2632 -0.2167 -0.1271 -0.1795 -0.1110 0.1571 0.2316 0.2197 -0.3337 0.3433 -0.3298 0.2249 -0.1901 0.4217 0.3906 -0.1752 0.2191 -0.4124 -0.3054 -0.3518 -0.1980 0.2630 -0.3595 0.3937 -0.3555 -0.3211 -0.2433 -0.3445 -0.5666 -0.2031 -0.3170 -0.2421 -0.3515 0.2224 -0.1458 0.2580 0.2133 0.2317 0.3764 0.2991 -0.2231 0.2537 0.1883 0.2311 0.1320 0.2360 -0.3740 0.2748 0.1669 0.1682 0.2077 -0.2972 -0.1685 -0.1468 0.1369 0.4404 -0.1808 0.2465 -0.3352 0.2074 -0.1800 -0.3566 -0.2684 0.3030 0.2982 0.3516 0.2259 0.2939 0.3241 -0.1646 -0.3725 -0.3593 0.2522 -0.2413 -0.2742 -0.2700 0.2251 -0.2538 0.1297 -0.4220 0.1572 -0.1849 -0.3315 -0.2166 -0.3467 0.3774 -0.4066 0.3274 -0.1992 -0.2403" HIT_INDICES="48 192 699 1698 1812 2464 2722 2940 2968 2976 3332 3486 3512 3681 3770 3784 3951" ES_PROFILE="0.1229 0.1667 0.0749 -0.1396 -0.1357 -0.2563 -0.2766 -0.2836 -0.2435 -0.1984 -0.2308 -0.2099 -0.1570 -0.1321 -0.0829 -0.0143 0.0339" RANK_AT_ES="2939.0000" RANK_SCORE_AT_ES="-0.9530"/>
  <DTG RANKED_LIST="T11b high vs low squamous_GSEA_Ranked.rnk" TEMPLATE="na_as_pre_ranked" GENESET="gene_sets.gmt#TABULA_MURIS_SENIS_LIVER_HEPATOCYTE_AGEING" ES="-0.2293" NES="-1.1254" NP="0.3010" FDR="0.8096" FWER="1.0000" RND_ES="0.1829 0.2820 -0.1745 -0.2834 -0.2197 -0.2160 0.1394 -0.2370 0.2241 0.2146 -0.2922 -0.1735 -0.2885 0.1319 -0.2736 -0.3115 -0.2667 -0.1581 0.2088 0.2215 -0.1277 0.2262 -0.1980 -0.2561 -0.2491 0.3233 -0.2065 -0.2008 0.1287 -0.2940 -0.1580 -0.2378 -0.2856 -0.1937 -0.2270 -0.1234 -0.1754 0.1099 -0.1748 0.1748 -0.1892 -0.1646 -0.3362 0.1979 0.1309 -0.2426 0.1284 0.1786 -0.2160 0.2498 -0.2295 0.2335 -0.2333 -0.1760 0.2275 -0.1004 -0.1937 0.1697 0.1635 -0.1603 -0.2095 0.1321 -0.2284 -0.1736 0.1834 0.3080 -0.2613 0.2473 -0.1995 0.2644 -0.3310 0.2119 -0.2812 0.2097 0.2305 -0.2226 -0.1581 -0.1867 -0.1797 -0.2372 -0.1933 -0.2771 -0.1683 0.2587 0.1826 0.1852 -0.1579 -0.1481 0.1407 0.2819 0.2184 -0.2663 0.1256 0.1490 0.1278 -0.1927 -0.1163 -0.1758 -0.2018 0.1855 -0.2564 0.2193 0.1299 0.2296 -0.1575 -0.1462 -0.2884 0.1838 0.2279 0.2078 -0.1649 -0.1892 -0.2095 -0.1771 -0.2476 -0.1327 0.2841 0.2883 -0.1358 -0.2241 -0.1973 -0.2226 -0.2399 0.2413 0.1957 -0.1177 -0.1474 -0.2527 -0.2044 0.2652 0.1588 0.2169 -0.1414 -0.1342 -0.1485 -0.0959 0.1600 -0.1852 0.2252 0.1993 -0.1694 -0.1206 0.1988 -0.1919 -0.2071 -0.1868 0.1827 -0.1494 -0.1813 -0.2161 0.2456 -0.1807 0.1554 0.2208 0.2304 -0.1952 0.1633 0.3168 -0.1905 0.1366 -0.2255 -0.1883 -0.3896 -0.3386 -0.1530 -0.2371 -0.1923 0.1858 0.1546 -0.2971 0.2768 -0.2622 -0.2843 -0.1765 0.2319 -0.2180 -0.3786 0.1867 -0.3288 0.2249 0.1818 -0.1712 0.3138 -0.2281 0.1597 -0.2158 -0.1126 0.2275 -0.1903 -0.1978 -0.1979 0.2217 -0.1803 -0.1757 -0.0963 -0.1908 -0.1155 0.1653 -0.2382 -0.2981 -0.0911 -0.1909 -0.1590 -0.2368 -0.1700 0.1763 -0.1951 -0.2437 -0.1484 -0.2012 0.2599 -0.2434 -0.1355 -0.1907 0.1531 -0.2127 -0.2414 -0.1427 -0.1782 -0.1740 -0.3310 0.1819 -0.1555 0.1200 0.1825 0.2001 -0.2100 -0.1975 0.1051 0.2010 0.2404 -0.2196 -0.2013 -0.1964 0.3081 -0.2051 -0.1583 0.1597 -0.2258 -0.1601 -0.0879 0.1095 -0.1521 0.1957 -0.2733 -0.2132 0.1595 0.1368 -0.2664 -0.1486 -0.2490 -0.1485 -0.2224 -0.2640 -0.1728 -0.2674 -0.0921 0.1200 0.1865 0.1555 0.2180 -0.1595 0.2641 -0.2768 -0.2063 0.2033 -0.1834 -0.2867 -0.2065 -0.2825 -0.2685 -0.2201 -0.1011 -0.1596 -0.1570 0.2396 -0.2079 -0.2827 0.1442 -0.1745 -0.1131 0.1657 0.2464 -0.1786 0.2005 -0.2460 -0.1173 0.2368 -0.1311 -0.2483 0.2540 -0.1609 -0.1565 -0.1808 0.1931 0.2343 0.2240 -0.1169 -0.2043 -0.1198 0.2186 0.1634 -0.2939 -0.0933 -0.2580 0.1053 0.1362 0.1973 -0.1990 0.1762 -0.1944 0.1671 -0.1594 0.2186 0.2297 0.1961 -0.1751 0.1265 -0.1363 0.1650 -0.1516 0.1196 -0.2219 0.1160 -0.0911 0.2248 -0.2246 0.1686 0.1520 -0.1397 -0.1605 0.0841 0.1636 0.1578 0.1638 0.1738 0.1862 -0.1618 -0.1329 -0.2108 -0.2532 -0.2723 -0.1439 -0.1698 -0.2158 -0.2381 -0.2811 -0.1588 -0.2750 -0.1856 -0.2279 -0.1167 0.2376 -0.3260 -0.2666 -0.2773 0.1707 0.1938 0.1397 -0.1338 0.1711 0.1195 0.2350 -0.1540 -0.1512 -0.1203 0.2157 -0.2008 -0.2429 -0.2163 -0.1362 -0.2291 -0.3019 -0.2168 0.2318 0.0970 -0.1699 -0.2710 -0.2166 -0.1346 -0.1019 -0.2082 0.2725 -0.2122 0.3065 -0.1828 -0.3367 -0.3847 -0.2475 -0.1774 -0.2158 0.1940 -0.2418 -0.1621 0.2682 -0.2193 -0.2428 -0.1600 -0.1783 -0.2440 -0.1747 0.1986 0.2396 -0.2415 -0.2382 0.1696 -0.1415 0.2346 0.2771 0.1581 -0.2843 -0.1243 0.1462 0.1519 -0.2194 -0.2525 0.1360 -0.1059 0.1203 0.2103 -0.2464 -0.1017 0.1981 -0.2274 0.3894 -0.1872 -0.1491 0.3284 0.1859 -0.1986 -0.2415 0.1793 0.2799 -0.2294 0.2301 0.2194 0.1454 -0.1378 -0.1917 -0.1974 -0.2416 -0.1737 0.1666 -0.1584 -0.2851 -0.1630 -0.1115 -0.2012 -0.2257 -0.1880 -0.1218 0.1421 -0.1980 -0.1672 0.2274 0.1658 -0.1104 0.2072 -0.1816 0.1482 -0.1615 0.1603 -0.2244 -0.2137 0.1902 -0.2570 0.2374 -0.2831 0.2188 -0.1301 -0.1090 -0.2197 0.2381 0.2571 0.2406 -0.1640 0.1329 -0.1384 0.1573 -0.1436 -0.1220 -0.2093 -0.2133 0.1955 0.1258 -0.1632 -0.1687 -0.3339 -0.2599 0.2568 0.1667 0.2988 0.1155 -0.1972 -0.2404 -0.2383 -0.2144 -0.2121 -0.2971 0.1221 -0.1995 -0.2147 0.2844 -0.1816 -0.2516 -0.2089 0.2473 0.1309 -0.1085 0.2558 -0.0961 0.1831 -0.1507 -0.1854 -0.1671 -0.2134 0.1838 0.1142 -0.2521 -0.2536 -0.2674 0.1488 0.1895 -0.1005 -0.1771 0.2287 0.1697 0.2443 -0.3606 0.2050 0.1830 -0.1815 -0.3079 -0.2094 -0.1287 -0.3123 -0.1858 -0.1526 -0.2384 -0.3177 0.1385 -0.1585 -0.2023 -0.1800 -0.2989 0.2132 -0.3042 0.1453 0.1841 -0.2567 0.2005 -0.2155 -0.2120 -0.2410 -0.2611 -0.2722 0.1616 0.1164 -0.2357 -0.2844 -0.3871 0.0987 -0.2385 -0.0898 -0.2442 -0.1860 0.2478 -0.1664 -0.3423 0.1979 0.2045 -0.1417 -0.1312 -0.1660 0.1668 -0.1441 -0.1290 -0.1651 0.1680 -0.1782 0.2493 -0.1942 -0.1838 -0.2155 -0.1661 -0.2083 0.2163 -0.1226 -0.1937 -0.1190 -0.1867 0.3312 -0.2213 -0.3418 0.0851 -0.1760 -0.2746 0.0853 0.2004 -0.1563 -0.2754 0.2166 -0.1436 0.1621 0.0955 0.1038 -0.1290 -0.1879 -0.1958 0.1787 0.1231 0.2494 0.1714 -0.1652 -0.2221 -0.2716 0.1398 -0.1853 -0.1761 -0.2427 -0.2300 0.1557 0.1884 0.2235 0.1337 -0.1769 0.1740 -0.1961 -0.1170 -0.1842 0.2252 -0.2671 0.3001 -0.1828 -0.1270 -0.1416 -0.2466 0.2547 -0.2330 0.3225 -0.3159 -0.1276 -0.1863 0.1653 -0.2690 0.1669 -0.1690 0.1748 -0.3074 0.1342 -0.1911 0.1370 -0.2143 -0.2750 -0.2659 -0.2329 0.1129 0.1776 0.1754 -0.2284 -0.1686 -0.2840 0.3153 -0.2180 -0.2518 -0.2929 0.1429 0.1669 -0.1404 0.1345 -0.2843 0.2528 -0.2904 -0.1282 -0.2223 -0.2474 -0.1649 -0.2001 0.1893 0.1640 -0.2081 0.1754 0.1313 -0.2369 0.1418 0.2032 0.2018 -0.1309 -0.1989 -0.1530 0.1177 0.2025 -0.1633 -0.1687 -0.1918 0.0798 0.2293 0.1385 -0.1452 0.2455 0.1593 0.1524 -0.2683 -0.1459 0.1491 -0.0949 0.1590 -0.1590 0.1370 -0.2155 -0.1356 0.2164 0.1860 -0.1915 -0.1683 0.1718 0.2498 -0.2356 -0.1861 -0.3630 -0.1281 -0.1905 -0.2369 -0.2284 0.1351 -0.1476 0.1653 0.1778 0.1086 -0.2666 -0.2275 -0.1192 -0.1770 0.2399 0.2466 -0.2183 -0.1607 -0.1153 -0.1457 -0.3024 -0.2265 0.1308 -0.1363 0.1414 0.1070 0.1901 -0.2641 0.1114 -0.1457 -0.1558 0.1364 0.2167 -0.1972 0.1297 -0.2801 -0.1684 -0.1099 -0.1682 0.3228 -0.2973 -0.1644 0.1867 -0.1731 -0.1936 0.1398 -0.0778 -0.2474 0.2733 -0.1844 0.1959 0.2465 -0.1341 -0.1549 0.1811 -0.2127 0.2420 -0.2058 -0.2759 -0.2081 -0.2976 -0.1798 -0.1921 -0.1509 0.2358 -0.2912 -0.1350 -0.2222 -0.3194 -0.1774 0.2128 0.2452 0.1113 0.2086 -0.3317 -0.1767 -0.2291 0.1547 -0.1731 0.2476 -0.2362 -0.1464 -0.2236 0.1702 0.1571 -0.1741 -0.1653 -0.3231 -0.2379 -0.1832 -0.1498 0.1406 0.1476 -0.1720 -0.2509 -0.2909 -0.1816 0.1857 -0.2234 -0.2139 0.2827 0.1632 0.2028 -0.3630 0.2392 0.2591 -0.1138 0.3058 0.2083 -0.3153 -0.1097 0.1928 -0.2419 -0.1128 -0.1773 0.1858 -0.1710 -0.2374 -0.1782 -0.1358 0.2233 -0.2963 -0.2100 -0.3128 -0.2678 0.1813 0.1529 -0.2714 -0.1266 -0.1760 -0.2050 0.3608 0.2020 -0.2226 0.2648 0.2118 -0.2590 0.2414 -0.1945 -0.2300 0.2339 0.1171 0.1773 -0.1911 0.1809 -0.1740 -0.1649 -0.2086 -0.1867 -0.1111 -0.1687 0.1762 -0.0931 -0.1782 0.1795 -0.1248 -0.1365 -0.1747 -0.1583 0.1715 0.2682 -0.1998 -0.1649 0.3394 0.2154 0.1352 -0.2451 0.2104 0.2080 0.1701 0.3224 -0.3031 -0.1650 -0.1803 0.2302 0.1571 -0.2183 -0.2947 -0.1435 -0.1823 0.1544 0.1348 -0.2021 -0.1416 -0.2149 -0.1447 -0.2917 0.1997 0.1885 0.2060 -0.1412 -0.2267 0.2299 0.1712 -0.1254 0.1614 -0.3496 -0.1646 -0.2151 0.2144 -0.1995 0.2395 0.1434 -0.2095 0.1692 0.2388 -0.2798 -0.2093 -0.3042 -0.1538 0.1278 0.1335 0.2074 0.1688 0.1815 -0.1617 0.2114 0.2153 -0.2522 -0.0974 -0.1630 0.1100 0.1524 0.1334 0.2164 -0.2547 0.2206 -0.2049 0.1553 -0.1452 0.2201 -0.3136 0.1556 0.2034 -0.2872 -0.1896 -0.2759 -0.2051 -0.2417 -0.2573 0.2107 0.1613 0.1824 -0.3381 -0.1955 -0.1969 -0.2051 -0.2013 -0.2280 -0.2733 -0.2580 -0.2433 -0.1858 -0.1852 0.1994 -0.1590 -0.2271 -0.2781 0.3075 -0.2327 0.0945 0.1930 -0.1533 0.2402 0.1295 -0.2327 -0.1557 -0.1851 -0.2250 -0.2830 -0.2085 0.1329 -0.1625 -0.1636 -0.1227 -0.1524 -0.1500 -0.2252 -0.2850 -0.4544 0.1846" HIT_INDICES="85 152 177 240 285 355 581 633 661 719 855 895 949 1257 1272 1410 1561 1565 1677 1778 1849 1857 2193 2241 2558 2572 3054 3098 3108 3118 3196 3278 3295 3309 3332 3405 3521 3571 3757 3787 3823 3920 3935" ES_PROFILE="0.0318 0.0566 0.0890 0.1069 0.1266 0.1351 0.0979 0.1017 0.1109 0.1116 0.0910 0.0936 0.0919 0.0285 0.0375 0.0167 -0.0067 0.0063 -0.0070 -0.0172 -0.0195 -0.0062 -0.0723 -0.0670 -0.1262 -0.1104 -0.2067 -0.1944 -0.1735 -0.1525 -0.1475 -0.1425 -0.1213 -0.0993 -0.0792 -0.0707 -0.0714 -0.0549 -0.0678 -0.0414 -0.0148 0.0013 0.0381" RANK_AT_ES="3053.0000" RANK_SCORE_AT_ES="-0.9952"/>
  <DTG RANKED_LIST="T11b high vs low squamous_GSEA_Ranked.rnk" TEMPLATE="na_as_pre_ranked" GENESET="gene_sets.gmt#TABULA_MURIS_SENIS_PANCREAS_PANCREATIC_POLYPEPTIDE_CELL_AGEING" ES="-0.2193" NES="-1.0369" NP="0.4095" FDR="1.0000" FWER="1.0000" RND_ES="-0.2261 -0.2892 -0.3351 -0.1356 -0.1458 -0.1193 0.1730 -0.2656 0.2246 -0.1680 0.1146 0.2033 -0.1940 0.1506 -0.2759 0.2731 -0.1897 0.1671 -0.3004 -0.2303 0.1471 -0.1709 -0.3231 -0.2401 -0.1960 0.1036 -0.1889 0.1699 -0.2025 -0.2782 -0.2239 0.2023 0.1458 -0.2507 -0.1916 0.1350 0.2894 -0.2018 -0.2182 -0.2445 0.3077 0.2161 -0.1839 -0.1882 0.1505 -0.1150 -0.1889 -0.1234 -0.1780 0.2192 0.1058 0.1016 -0.1417 0.1491 -0.2351 0.1714 0.1585 0.3092 -0.1383 -0.2047 0.0952 -0.1654 0.1680 -0.2641 0.2879 0.1608 -0.2224 0.2099 0.1767 -0.2962 -0.1683 0.2225 -0.1838 -0.2313 -0.2031 -0.1648 -0.2132 0.3159 -0.1498 0.1326 0.1929 0.1318 0.1364 0.2048 -0.2437 -0.2670 -0.1723 -0.2636 -0.1805 -0.1754 0.1418 -0.1382 -0.2629 -0.2838 -0.1432 0.1731 0.1975 -0.1654 -0.1523 0.1859 -0.2910 -0.1626 0.2479 0.2190 0.1623 0.1179 -0.2804 -0.1865 -0.1321 -0.2024 -0.1747 0.1504 -0.2202 -0.1706 0.1685 -0.2307 0.1752 -0.1229 -0.1301 0.1369 -0.1576 0.3026 -0.1192 -0.2447 -0.4160 -0.1513 0.1601 -0.1822 -0.1435 0.1780 -0.1984 -0.1831 0.1233 0.1565 0.1680 0.1583 -0.2021 -0.2518 0.1609 0.2060 -0.1423 0.1319 -0.2344 0.2662 -0.2336 -0.1501 -0.2981 0.2921 0.2402 0.3070 -0.2566 0.2176 -0.2033 0.1894 -0.1493 0.2000 -0.1843 -0.1470 -0.1455 -0.2317 0.2549 -0.1512 0.1954 0.1026 -0.1735 0.1610 -0.2578 -0.2571 0.2670 -0.2238 -0.1887 0.2823 0.1007 -0.2065 -0.2381 -0.2534 0.1975 -0.2463 -0.2655 0.2098 0.2007 -0.2577 0.1008 -0.3013 0.1786 -0.1915 -0.3863 0.1789 0.1238 -0.1227 -0.1626 -0.1780 -0.1321 0.3045 0.2292 -0.1933 0.3200 0.1654 0.2043 -0.2281 -0.1801 -0.3101 0.1695 -0.2055 -0.2774 0.2145 0.2321 0.1398 -0.2401 0.1013 0.1727 -0.1749 -0.3034 -0.1557 0.2705 0.2372 -0.2896 0.1971 -0.2057 0.2655 -0.3084 -0.2066 -0.2618 0.1931 -0.1545 0.1847 0.1230 -0.2000 -0.1795 0.1787 -0.3665 0.1652 -0.3008 -0.3178 0.1774 -0.1649 -0.1425 -0.1628 0.2755 -0.2718 -0.2003 -0.2039 0.2669 0.2367 0.2867 0.2315 -0.2501 -0.2306 -0.1398 0.2047 0.1311 0.2772 0.1847 0.2343 -0.2207 0.1627 0.2364 -0.2165 0.2568 0.1348 0.1376 -0.2011 0.2592 -0.3065 -0.1368 -0.1581 0.2155 -0.2054 0.1144 0.1313 0.1764 0.1892 -0.1870 0.3459 0.1705 0.2206 0.2379 0.2976 -0.1446 -0.3152 0.1874 -0.1670 -0.1701 -0.3036 -0.2019 0.1110 0.1781 -0.2066 -0.2708 -0.1789 0.2105 -0.3136 -0.1614 -0.2452 -0.1181 -0.2451 -0.2442 -0.2296 0.1583 0.1562 -0.1874 -0.1701 0.2066 -0.1901 0.2107 0.1643 0.2637 0.1242 -0.1448 -0.3128 -0.1708 -0.1915 -0.0979 -0.1995 0.1438 -0.2570 -0.2360 -0.1514 -0.2896 0.2637 -0.2625 0.1540 -0.1341 -0.2586 -0.1824 0.2075 0.1710 0.2508 0.1103 0.2308 -0.2425 -0.1965 0.2811 0.1818 0.1491 -0.1385 -0.1341 -0.0997 0.3278 -0.1554 0.2185 0.2763 -0.2915 -0.2215 -0.3735 -0.1281 0.1435 -0.1764 -0.2015 0.1148 -0.2086 -0.1931 0.2558 -0.1276 -0.1994 0.2187 0.1136 0.1474 -0.2943 0.2231 0.2581 0.1068 -0.1694 0.2798 0.2793 0.2112 -0.1446 -0.2149 -0.2879 -0.2977 -0.1569 0.1581 -0.1995 0.3201 -0.2044 -0.2516 0.3003 -0.4081 -0.2162 -0.1870 -0.2098 0.2174 0.1843 -0.3224 -0.1344 -0.2047 -0.1791 -0.2427 -0.2246 -0.1909 0.2130 0.2735 -0.1433 -0.2003 -0.2575 0.2553 -0.1966 -0.2129 -0.1698 -0.1361 0.2069 -0.2829 0.2345 -0.1583 0.1454 0.2881 -0.2444 -0.3605 0.1192 -0.3345 0.2115 -0.1524 -0.2436 -0.3002 -0.1775 -0.2467 0.1433 -0.1396 -0.2372 0.2418 0.1088 -0.2030 0.1537 0.1637 -0.2369 -0.2551 0.1998 -0.1494 -0.3074 0.2321 -0.1358 -0.3203 -0.1765 -0.1255 -0.2026 0.1938 -0.1721 -0.1505 -0.2234 -0.1088 -0.2012 -0.1306 -0.1650 0.2574 0.1962 -0.1490 0.1358 0.2281 -0.1776 -0.1796 -0.2809 -0.0977 0.1041 0.1954 -0.1420 0.2512 -0.1369 0.2069 -0.3203 -0.1769 -0.2068 -0.2082 -0.3351 -0.3237 0.1595 -0.1986 -0.2838 -0.1736 0.1168 -0.2472 -0.3091 0.1608 -0.1199 -0.2049 -0.2279 0.1751 -0.3126 -0.2623 0.3190 0.2192 0.2283 -0.1279 -0.2327 -0.1990 -0.2414 -0.1969 0.2896 -0.2308 -0.2455 -0.2344 -0.2672 0.2197 0.1347 -0.1163 -0.1759 -0.1442 -0.2294 -0.2057 0.0960 -0.1397 0.1694 -0.2562 0.2543 0.1017 -0.2230 -0.2040 0.1634 0.2457 0.1839 -0.1501 0.1373 0.0836 -0.2507 -0.1992 -0.2250 -0.1204 0.1385 -0.2336 -0.2204 -0.1869 0.1974 -0.3111 -0.1639 -0.1473 -0.3408 -0.2032 0.3418 0.1804 -0.2370 -0.2722 0.1356 0.2401 0.1968 -0.2482 0.1750 -0.1695 -0.2434 -0.1832 -0.2220 -0.1522 0.1802 -0.2119 0.1743 0.2083 -0.1749 -0.2074 0.1883 -0.2573 -0.2424 -0.3587 0.1273 -0.1272 -0.1274 -0.1878 -0.1407 -0.1926 -0.2147 -0.2557 -0.2195 0.1577 -0.2611 0.2303 -0.3086 0.2662 -0.3606 -0.2133 0.3852 -0.1638 -0.3370 -0.1502 0.2765 -0.1896 -0.1696 -0.1710 -0.1544 -0.3012 -0.1794 0.1339 0.2892 -0.2871 0.2849 -0.2101 -0.0990 -0.1569 -0.1885 -0.2031 0.1443 -0.2022 0.2264 -0.1066 -0.2621 -0.2687 -0.1805 -0.1698 -0.1340 -0.2446 0.3125 -0.1590 -0.2766 -0.1193 -0.1672 0.1744 -0.2230 -0.2071 0.1769 0.1683 -0.2164 -0.1351 -0.2128 -0.1383 0.1155 -0.2917 -0.1380 -0.1761 -0.1191 -0.2611 -0.2178 -0.3111 -0.1779 -0.2117 -0.1426 -0.1123 -0.2862 -0.2781 0.2268 -0.3022 -0.1873 0.1257 -0.2320 -0.1472 0.2404 -0.3380 0.1418 -0.1597 -0.2780 -0.4198 0.1346 0.1163 0.1690 -0.2656 -0.2354 -0.1633 -0.3435 -0.1855 -0.1849 -0.2370 0.1183 -0.2343 -0.1187 -0.0752 0.1248 0.2872 0.2133 0.1972 0.1188 -0.1063 -0.2139 0.1562 -0.4239 0.1834 -0.2483 0.2016 0.2020 -0.2848 -0.3040 -0.2863 -0.4078 0.3004 0.1047 0.1709 0.1049 -0.2323 -0.2806 -0.2302 -0.1968 0.2634 0.1175 -0.1114 -0.1548 0.1576 0.1285 0.3233 -0.2070 0.2912 0.3771 -0.1927 -0.1916 -0.1987 -0.2121 -0.2133 -0.1185 0.1082 0.2108 -0.2110 -0.2012 -0.1996 0.1693 0.1777 -0.1775 0.1823 0.3171 0.1817 -0.3395 0.1349 -0.2802 -0.2585 -0.1693 -0.2683 0.2045 -0.3023 -0.1549 0.3263 -0.2647 -0.1665 0.2254 -0.2284 -0.2097 0.1621 -0.2884 -0.2214 -0.2395 -0.1560 0.1995 -0.1434 -0.1402 0.1698 -0.2469 0.2110 -0.2104 -0.1194 0.1867 0.2714 -0.2004 0.1448 -0.2035 -0.1524 -0.2724 0.1218 0.1451 -0.1577 -0.1205 -0.2273 -0.1763 0.2840 0.1066 -0.3281 -0.3406 -0.2118 -0.2480 -0.2576 0.1718 -0.1278 0.3716 -0.2963 -0.2565 -0.1575 -0.1929 0.1998 -0.3109 0.1586 0.1214 -0.2281 -0.3536 -0.1536 0.1479 0.1404 -0.2068 -0.2859 0.1744 0.1852 -0.2483 -0.2407 0.1951 -0.1349 0.1935 0.1696 -0.0998 -0.2381 0.1166 0.1088 0.1657 0.2986 0.2592 -0.2222 -0.2592 0.2800 -0.2062 0.2592 -0.1478 -0.3033 0.1342 -0.2412 -0.1873 0.2094 0.2249 -0.1321 -0.1490 0.2937 -0.2128 0.2173 0.2022 -0.2689 0.1802 -0.2596 0.1300 0.1901 -0.2663 -0.1242 -0.2420 -0.1647 -0.2414 -0.0747 -0.0926 -0.3251 -0.1651 -0.3443 -0.1366 -0.1357 0.1639 0.1400 -0.2659 0.1651 -0.3501 0.1734 -0.1887 -0.1686 -0.2434 -0.1871 -0.2883 0.1963 -0.1855 -0.1987 0.1704 -0.1564 -0.2160 -0.1758 0.1253 -0.2753 0.2251 0.1988 0.1981 -0.1785 -0.1770 0.2396 -0.1759 -0.1123 0.1674 -0.1640 -0.1405 0.1406 -0.2963 -0.3093 -0.1477 -0.1653 0.1974 -0.1623 -0.1075 -0.1074 -0.2221 0.1521 -0.1967 -0.3337 -0.2210 -0.2710 -0.1236 -0.1293 -0.2512 -0.1907 -0.2039 -0.1457 -0.2064 0.2924 0.2014 0.1833 -0.2786 0.2263 -0.2427 0.1921 -0.1781 0.1763 -0.2672 0.1603 -0.1720 0.1335 -0.3000 -0.1605 -0.1860 -0.2759 0.2593 -0.1503 0.3007 -0.1528 -0.3456 0.1869 -0.2534 -0.2078 0.1850 -0.0959 -0.2579 -0.1222 0.1427 -0.2086 -0.3071 -0.3176 0.1966 0.0986 0.1662 -0.1736 -0.2299 0.3223 0.2083 0.1405 -0.1684 -0.1914 -0.1627 -0.2040 0.2180 -0.1680 -0.2775 -0.2257 -0.1786 0.2619 0.1713 0.1741 0.1721 -0.2526 -0.1867 0.1486 -0.2247 -0.1918 -0.2136 0.2372 -0.1744 -0.1964 0.1796 -0.2407 -0.1849 -0.1221 0.1938 0.1307 0.0878 -0.1603 -0.2730 -0.1916 -0.1490 0.1299 0.1781 0.1655 0.1993 -0.2391 0.2317 0.2447 0.1496 -0.2036 -0.2323 0.2276 0.2066 -0.2222 0.1408 -0.1891 -0.2066 0.1855 -0.2329 -0.1411 0.2058 0.2085 -0.2982 0.2194 -0.2241 0.1989 -0.3716 0.2428 -0.2462 -0.1857 -0.1915 -0.2029 -0.3489 -0.3153 0.2070 -0.1878 -0.2387 -0.1986 -0.2629 -0.1778 -0.1829 0.2495 -0.2438 -0.1427 0.2016 -0.1321 0.1758 -0.1643 0.2526 -0.0852 -0.1961 -0.1728 -0.3015 0.2131 0.3698 -0.1763" HIT_INDICES="239 465 506 534 656 895 1107 1119 1177 1204 1234 1261 1458 1606 1718 1908 2046 2186 2269 2489 2522 2530 2752 2763 2867 2916 2937 2961 3012 3080 3150 3189 3461 3504 3543 4023 4075" ES_PROFILE="-0.0160 -0.0437 -0.0275 -0.0090 -0.0181 -0.0611 -0.0978 -0.0852 -0.0836 -0.0741 -0.0653 -0.0557 -0.0869 -0.1053 -0.1142 -0.1411 -0.1543 -0.1671 -0.1653 -0.1954 -0.1792 -0.1567 -0.1853 -0.1616 -0.1598 -0.1440 -0.1210 -0.0986 -0.0823 -0.0692 -0.0559 -0.0344 -0.0664 -0.0412 -0.0143 -0.0662 0.0035" RANK_AT_ES="2488.0000" RANK_SCORE_AT_ES="-0.8172"/>
  <DTG RANKED_LIST="T11b high vs low squamous_GSEA_Ranked.rnk" TEMPLATE="na_as_pre_ranked" GENESET="gene_sets.gmt#DESCARTES_ORGANOGENESIS_EPITHELIAL_CELLS" ES="-0.1712" NES="-0.9575" NP="0.5269" FDR="1.0000" FWER="1.0000" RND_ES="-0.2375 -0.1235 -0.1945 -0.1707 0.1747 -0.2197 -0.2566 -0.1164 0.1703 -0.1685 0.2057 0.1585 0.1594 0.1601 0.2002 -0.1902 0.1858 -0.2301 -0.1221 -0.3139 -0.1792 -0.2187 0.1893 -0.2139 -0.1646 -0.1667 0.1108 -0.1794 0.1576 -0.1669 -0.1625 -0.1436 -0.1265 0.1913 0.1538 0.1170 0.1656 -0.1526 0.1564 0.2176 0.0980 0.2053 -0.1940 -0.1781 -0.1533 0.1184 0.1296 -0.2179 0.1973 0.1314 -0.2396 0.2102 -0.2291 -0.2069 -0.2416 -0.1508 -0.1438 0.1808 -0.1975 -0.1506 0.1702 -0.1906 0.1813 -0.2009 -0.1276 0.0828 -0.1542 -0.1648 -0.1583 0.0832 -0.1842 -0.1549 -0.1907 0.1586 0.1582 0.2138 0.1701 0.1643 -0.2001 -0.1454 0.1213 -0.1734 -0.1864 -0.1083 -0.2793 0.1408 -0.1661 -0.2639 0.0977 0.2499 0.1729 -0.1365 -0.2442 0.1785 -0.2236 -0.1328 -0.1555 -0.2006 0.1613 -0.1428 0.2139 -0.1485 -0.1976 -0.1840 -0.1410 -0.2527 -0.1483 -0.0933 -0.3501 -0.1805 -0.1398 0.1530 0.1632 -0.2165 -0.1823 0.1584 -0.1858 -0.1287 -0.1724 -0.1335 -0.1590 0.1875 0.1185 0.1965 -0.2381 -0.1419 -0.0905 -0.1701 0.1297 -0.1562 0.2755 0.1519 -0.2272 0.1435 0.2719 -0.1861 -0.2639 -0.1381 -0.2415 -0.1192 -0.1379 -0.1495 0.1301 0.0809 -0.1794 -0.1212 0.1786 -0.1867 -0.1868 -0.1238 -0.1540 -0.1621 -0.1841 -0.1748 -0.2294 0.1374 0.2148 0.1147 -0.1141 0.2184 -0.1632 -0.1633 0.2412 -0.1808 -0.1940 -0.1340 -0.1843 -0.1300 -0.2361 -0.2331 -0.2276 -0.1237 -0.2362 -0.1408 -0.1935 0.2015 0.1301 0.0896 -0.1364 0.2615 -0.2248 0.1893 0.1544 0.1479 0.1450 -0.1648 -0.1746 -0.2299 0.1837 0.1747 0.2671 -0.1392 -0.1306 0.1293 0.1442 -0.1620 -0.3071 -0.0751 -0.1685 0.2671 -0.1803 0.1696 0.3249 0.2202 0.1932 0.1166 -0.1356 -0.1926 -0.1988 0.1093 -0.1797 -0.1796 -0.1425 -0.1386 -0.1941 -0.1561 -0.1647 -0.1740 0.1194 -0.0897 0.1869 -0.1619 -0.1832 0.2392 0.1027 0.1651 -0.2518 -0.0647 0.2454 -0.1198 -0.1989 0.1286 -0.2087 -0.2214 0.1792 -0.1716 -0.2780 -0.1379 0.1204 -0.1481 -0.2048 -0.1559 -0.2577 0.1872 -0.2017 -0.1466 -0.1111 0.1274 -0.1224 0.1169 -0.1218 -0.1431 -0.1570 0.1191 0.1509 -0.2035 0.1951 0.2032 -0.1053 -0.2661 -0.1735 -0.1938 -0.1142 0.1861 -0.1784 0.2268 -0.1596 -0.1202 -0.2064 -0.1667 0.2567 -0.1601 0.1059 -0.3046 0.1955 -0.1097 -0.2133 0.2289 -0.1393 -0.2003 -0.1691 0.1811 -0.1781 0.2758 -0.1714 0.2675 -0.1248 0.1302 0.1461 -0.1370 0.1789 -0.2566 0.2416 -0.1211 0.1130 -0.1699 -0.1391 0.2644 0.1278 -0.1226 -0.2332 -0.1551 -0.1659 0.1208 0.2186 -0.1532 -0.2670 -0.2631 -0.2571 -0.2262 -0.0816 -0.1036 -0.2052 0.1831 -0.1851 0.1342 -0.2441 -0.1698 0.1292 -0.2176 0.1177 -0.2288 -0.1513 -0.1239 0.2069 0.1518 0.1493 -0.2277 0.1866 0.1567 -0.1019 -0.1843 -0.1360 0.1569 -0.1615 -0.2045 -0.1548 -0.3087 -0.2002 -0.2050 -0.0798 0.1088 0.1860 -0.1798 -0.1652 -0.2066 0.1760 0.1041 0.1279 -0.2533 0.1727 0.1592 -0.1788 -0.1974 -0.1302 0.1883 0.1441 0.1363 -0.1706 -0.1724 -0.1337 -0.1562 -0.0708 -0.0834 0.1013 -0.1878 0.2214 -0.2257 -0.1457 -0.1801 -0.1672 -0.2205 -0.1395 -0.2876 -0.2589 -0.1762 -0.2034 -0.1713 -0.1677 -0.1092 0.1450 -0.2332 -0.2231 -0.1975 -0.2369 0.1176 -0.1147 -0.1613 -0.1749 -0.2155 -0.2176 -0.2958 -0.2913 -0.2124 -0.2373 -0.1534 0.1739 -0.1732 0.1233 0.2347 -0.2114 -0.1484 0.1475 -0.2823 0.1486 -0.1555 -0.1092 -0.1579 -0.2349 0.2000 0.2367 0.1621 -0.1743 -0.1573 -0.1071 -0.2134 -0.1078 -0.1198 -0.1638 -0.1779 -0.1917 0.1432 -0.2024 -0.1351 -0.1641 0.1615 -0.1463 -0.2106 0.2907 -0.2349 -0.2265 -0.1871 -0.1436 -0.2238 0.1280 -0.2730 0.1474 -0.0937 -0.2250 -0.2162 0.2213 -0.1750 0.1278 0.1469 0.1418 0.2560 -0.1575 -0.1774 -0.1265 -0.1520 -0.1866 0.2501 -0.1885 -0.1226 -0.2659 0.1573 0.1677 -0.1000 0.1847 -0.1201 -0.1605 0.1901 0.1977 -0.2098 0.1495 -0.1336 0.1869 -0.2086 -0.1839 -0.1314 0.1610 -0.1136 0.1130 -0.1956 -0.1822 0.2098 0.1811 -0.1971 -0.1907 -0.0885 0.2396 0.1239 -0.2548 0.2357 -0.1718 0.1976 -0.1917 0.1643 0.1555 -0.1629 -0.1332 -0.2138 -0.1225 0.1641 -0.2668 0.2121 0.1486 -0.1281 -0.1498 0.2411 0.1815 -0.1174 0.2118 -0.1264 -0.1945 -0.1956 -0.1588 -0.1860 0.1178 0.2113 0.1734 0.0885 0.0981 -0.2485 -0.1714 0.2521 0.2026 -0.1453 -0.1699 -0.1808 -0.2096 0.1760 -0.1804 0.0756 0.1305 -0.2046 -0.1731 -0.2273 0.2825 -0.2222 -0.2437 0.1640 -0.1785 0.0987 -0.1451 0.1762 0.1204 -0.1983 -0.1403 -0.1523 -0.1109 -0.1267 -0.2222 -0.1431 -0.1463 -0.1255 -0.1708 -0.1591 -0.1670 -0.2029 -0.1954 0.1329 -0.2196 -0.1868 0.2389 0.1564 0.0881 0.1762 0.1738 -0.1768 -0.1402 -0.2005 -0.1201 -0.1951 0.1491 -0.2056 -0.2411 0.1216 0.1562 0.2192 -0.1772 -0.1225 -0.2220 -0.1977 -0.0947 0.1451 -0.1470 0.2652 0.1849 -0.1586 -0.1614 0.2181 -0.2514 -0.3097 -0.0901 0.1078 -0.2052 -0.1132 0.1642 -0.1382 -0.1350 0.1904 0.1954 0.1162 -0.1613 0.2030 0.1437 -0.1289 -0.1540 -0.1728 -0.1397 0.1868 0.1456 -0.2502 0.1844 -0.1675 -0.1887 0.1617 -0.1330 -0.2116 0.1507 -0.1808 -0.1739 0.1676 -0.2079 -0.2561 -0.1552 0.1595 -0.2592 -0.2707 -0.1306 -0.1792 0.1346 0.1657 -0.2864 -0.1623 -0.2333 0.1235 -0.2250 -0.2381 0.1182 -0.1455 0.1639 -0.1292 -0.2131 -0.1634 -0.1890 0.1619 0.1621 -0.1784 -0.1972 0.1210 0.1501 0.1429 -0.1391 -0.1634 -0.1594 -0.2383 -0.1875 -0.2720 0.1539 0.1826 -0.1430 -0.1354 0.1233 -0.1340 -0.1663 0.2757 0.1373 0.1745 -0.1179 -0.1228 -0.1427 -0.1206 0.0990 -0.1439 -0.1601 0.1242 -0.1708 -0.2575 -0.1611 -0.2532 -0.1484 -0.1651 0.1673 -0.1704 -0.1571 -0.1934 -0.1439 -0.1699 -0.1716 0.1465 -0.1536 0.1865 0.1109 -0.1819 0.1615 -0.2817 0.2646 -0.2135 -0.1937 -0.1522 -0.1522 -0.2503 -0.1625 0.1663 -0.2220 0.1874 0.1900 -0.2267 -0.1271 0.2929 0.1178 -0.1436 -0.1426 0.0958 -0.1467 0.1619 0.2062 -0.1519 0.2025 -0.1986 -0.2296 -0.1709 -0.2072 0.0885 0.2607 -0.1947 0.2083 0.1932 -0.1944 -0.2401 0.2078 -0.1573 0.1714 -0.1623 -0.2094 -0.2421 -0.1725 0.2439 0.1413 0.1669 -0.1790 0.1461 -0.2472 0.1646 0.2311 -0.1405 0.1889 0.2638 -0.1226 -0.1918 -0.1787 -0.2073 -0.1064 0.2336 -0.1397 0.1715 0.1590 0.1171 -0.1374 0.1558 0.2028 0.1383 -0.2405 -0.2206 -0.1121 -0.1693 -0.0957 0.1369 -0.1831 -0.2292 -0.2772 -0.1468 0.1991 -0.1265 -0.3145 0.2221 -0.1550 -0.3055 0.1888 -0.2272 -0.1713 -0.1710 -0.1524 -0.2185 0.1619 0.1360 0.1643 -0.1381 0.2225 0.1428 0.1657 0.0698 -0.1457 -0.2170 -0.2419 0.1254 0.1956 0.2180 0.1861 0.1463 -0.1592 -0.2028 -0.1544 0.1961 -0.2121 -0.2012 -0.1502 -0.2707 -0.1855 0.2458 0.1552 -0.1750 -0.1987 0.1922 -0.1117 -0.2124 0.1159 -0.1195 -0.1807 0.1145 -0.2105 -0.1543 0.1138 -0.1860 -0.2397 -0.1739 -0.1503 -0.1273 -0.2040 -0.1815 0.2047 0.1650 0.1824 0.1544 -0.2498 -0.1765 0.1136 0.1445 -0.2716 0.1608 -0.1925 0.1875 0.1732 0.1592 0.2146 -0.2123 -0.2761 0.1036 -0.1724 0.1293 -0.2192 0.2355 -0.1538 0.2076 -0.2732 0.1956 -0.1437 -0.1491 0.1016 -0.1276 0.1549 -0.2558 -0.1431 -0.1820 -0.1305 -0.1022 0.2476 -0.1805 -0.1330 -0.1286 -0.1555 -0.2223 -0.2000 0.1559 -0.1465 0.1590 -0.2165 0.1288 0.1401 -0.2649 -0.2140 0.1633 -0.2083 -0.0852 -0.2102 -0.1694 -0.2139 -0.2084 -0.2195 -0.0952 -0.1244 -0.1060 -0.2168 -0.2052 -0.1121 0.1505 0.1757 -0.1234 -0.1032 -0.1533 0.0682 0.1225 -0.1503 -0.1592 -0.2764 -0.2073 0.1285 -0.1218 0.1533 0.1350 -0.2922 0.1493 0.2053 -0.2128 -0.1971 -0.2544 -0.1377 0.1873 -0.1662 -0.1332 -0.1456 -0.1403 -0.1852 0.2099 0.1591 0.2120 -0.2508 -0.2470 0.1684 -0.1260 0.1804 -0.1499 -0.0894 0.2409 -0.1529 -0.1899 0.1094 -0.1396 -0.1552 0.0990 -0.1629 -0.1374 0.1243 -0.1810 -0.1015 0.1981 -0.2264 0.1905 0.1896 0.1790 -0.1334 0.2167 -0.1891 -0.2203 -0.1180 -0.1870 -0.1817 -0.1444 -0.2367 -0.1652 0.2151 -0.1365 0.1832 0.1100 -0.1213 0.1449 -0.2046 -0.2336 -0.1742 -0.1156 -0.2846 0.2080 0.1994 -0.1325 -0.2304 0.2062 -0.1115 -0.2140 0.1338 -0.2353 -0.2436 -0.1895 -0.2115 -0.1331 0.2002 -0.2094 0.1239 0.1171 -0.0954 -0.1848 -0.1740 -0.1356 0.1250 -0.1810 0.2151 0.1504 -0.2780 0.1684 0.2126 -0.1354 -0.1405 0.1374 0.1616 -0.1867 -0.1987 -0.2001 -0.2341 0.1461" HIT_INDICES="54 56 160 187 256 257 357 380 402 417 438 439 494 550 557 643 709 772 774 782 811 834 835 904 937 1143 1393 1476 1535 1566 1621 1626 1655 1748 1794 1850 1904 1993 2198 2267 2304 2330 2395 2504 2522 2556 2583 2634 2654 2779 2923 2980 2989 3011 3155 3222 3245 3346 3501 3553 3722 3743 3755 3819 3828 3839 3885 3937 3939 4046 4063" ES_PROFILE="0.0228 0.0584 0.0563 0.0720 0.0744 0.0937 0.0843 0.0936 0.1024 0.1127 0.1211 0.1345 0.1332 0.1309 0.1407 0.1293 0.1220 0.1147 0.1227 0.1290 0.1300 0.1322 0.1399 0.1301 0.1291 0.0852 0.0310 0.0185 0.0121 0.0128 0.0077 0.0150 0.0164 0.0021 -0.0004 -0.0052 -0.0093 -0.0218 -0.0627 -0.0694 -0.0681 -0.0640 -0.0693 -0.0851 -0.0782 -0.0752 -0.0703 -0.0712 -0.0643 -0.0831 -0.1059 -0.1068 -0.0957 -0.0877 -0.1093 -0.1112 -0.1020 -0.1115 -0.1335 -0.1294 -0.1522 -0.1379 -0.1212 -0.1161 -0.0970 -0.0782 -0.0668 -0.0555 -0.0315 -0.0252 0.0065" RANK_AT_ES="3721.0000" RANK_SCORE_AT_ES="-1.4072"/>
  <DTG RANKED_LIST="T11b high vs low squamous_GSEA_Ranked.rnk" TEMPLATE="na_as_pre_ranked" GENESET="gene_sets.gmt#TABULA_MURIS_SENIS_PANCREAS_PANCREATIC_DUCTAL_CELL_AGEING" ES="-0.1545" NES="-0.9014" NP="0.6484" FDR="1.0000" FWER="1.0000" RND_ES="-0.1408 -0.1830 -0.1086 -0.1970 -0.1305 0.1500 0.1157 -0.1201 0.1153 0.1557 0.1479 0.1174 -0.0999 0.1759 0.1585 -0.1633 0.1713 0.1304 0.2229 -0.2346 0.1825 -0.1966 0.2656 -0.1803 0.2246 -0.1623 -0.2490 -0.2128 0.1669 0.1839 -0.2117 0.1902 0.1799 -0.2389 -0.1944 0.0916 0.1845 0.1977 -0.1669 -0.1156 -0.2124 -0.1625 0.1714 0.1724 0.1463 -0.1142 0.2177 -0.1905 -0.1319 -0.2038 -0.1477 0.2177 0.1587 -0.1629 0.1192 0.2234 0.1477 -0.1322 -0.2306 0.1479 0.1873 -0.1576 -0.1622 0.1142 0.0852 0.1377 -0.2149 -0.1383 0.1728 -0.1565 -0.2172 -0.2225 0.1754 -0.1372 -0.1885 -0.1734 -0.2750 -0.1885 -0.1051 0.1871 -0.2022 -0.2635 0.1815 -0.1366 -0.1404 -0.2045 -0.1844 -0.1851 -0.1204 0.1280 0.2164 -0.1657 -0.3116 0.1207 -0.1473 -0.2547 -0.1721 0.2150 -0.2088 -0.1873 -0.1804 0.1676 0.1841 -0.1474 -0.1012 0.1843 0.1535 0.1435 -0.2085 0.1577 -0.1569 -0.2195 -0.1314 -0.1669 -0.1645 0.2293 -0.1925 0.2713 -0.1471 -0.2342 -0.2654 0.2115 -0.1848 0.1879 -0.2068 -0.2050 -0.1948 -0.1235 -0.1831 -0.1520 -0.1726 0.1195 -0.1752 0.1600 -0.1688 -0.1607 0.1114 0.1356 -0.1615 -0.1339 -0.1726 0.2003 -0.2877 0.2086 -0.2009 0.1795 -0.1921 -0.1650 -0.1436 0.1600 -0.1721 -0.2106 0.1577 0.0953 0.1659 -0.1301 -0.2050 0.1739 -0.1094 -0.1576 -0.1424 0.1016 0.2021 0.1480 0.1259 -0.2405 -0.1745 -0.1449 -0.2756 0.1222 -0.2195 0.1564 -0.1714 -0.1738 -0.1930 -0.2254 -0.2171 0.1556 -0.2048 0.1270 -0.1855 0.1702 -0.1917 -0.1836 -0.1420 0.1125 -0.1894 -0.1417 -0.1536 -0.2184 0.0980 -0.2211 -0.2246 -0.2062 0.1458 -0.1469 -0.1516 -0.1756 0.1454 -0.1551 0.1231 0.1841 -0.1865 -0.2676 0.0999 -0.1885 -0.1362 -0.1596 -0.1461 0.1307 -0.1877 -0.1646 0.1247 -0.1244 0.1565 0.1935 0.1180 -0.1656 -0.1387 0.1384 0.2056 0.1097 -0.1976 -0.0882 -0.1940 0.1642 -0.1404 -0.1703 -0.2162 0.1234 -0.1998 -0.1500 -0.1143 -0.1546 -0.1608 -0.1287 -0.1547 -0.1364 0.1396 0.1902 -0.1848 0.1753 -0.1673 -0.1691 -0.1246 -0.2296 -0.0907 0.1402 0.1639 -0.1426 0.1384 0.1738 -0.2740 0.1126 -0.1416 0.2198 0.2078 0.1910 0.1570 -0.1313 0.0843 0.1123 -0.1957 -0.1343 0.1933 0.1687 -0.1679 -0.2111 0.1528 0.1123 -0.1808 -0.2032 -0.1662 -0.1053 0.1437 0.1477 0.1735 -0.2293 0.2179 -0.1630 -0.2204 0.1698 -0.1439 0.2257 -0.2147 -0.2049 0.1427 0.1337 -0.1905 -0.2006 0.1199 0.1117 0.1934 0.1975 -0.1707 -0.1808 0.1751 0.1386 0.1412 -0.1814 -0.1396 -0.1241 -0.1572 -0.2311 -0.3593 -0.1715 -0.1932 0.1022 -0.1877 -0.1763 -0.1368 -0.1815 0.1545 -0.1956 -0.1904 0.2604 -0.2288 -0.2898 -0.2081 -0.2337 0.2180 0.1262 0.2029 0.1400 0.1947 0.1328 -0.2028 -0.1451 0.1127 -0.2139 -0.1529 -0.2030 0.1276 -0.1749 -0.1348 0.1182 0.1519 0.1267 -0.1112 0.1919 -0.1783 -0.1918 -0.1779 0.2787 -0.2115 -0.3436 0.1017 -0.1714 -0.1536 -0.1729 -0.1787 -0.1363 -0.1159 -0.2676 -0.1804 0.1141 -0.1885 0.1589 -0.0961 -0.1604 -0.2693 -0.1424 -0.1035 -0.1312 0.2115 -0.1437 0.1752 -0.1623 0.1130 -0.0845 0.0695 -0.1177 -0.1518 0.1480 0.1828 0.2039 -0.1681 0.1042 -0.2332 -0.1151 -0.1499 0.1322 -0.2073 -0.2153 -0.2313 -0.1545 -0.0931 0.1436 -0.3145 -0.1796 0.1470 0.2602 0.1153 0.1340 -0.1232 -0.1701 -0.0793 -0.1496 0.1540 -0.2086 -0.2322 -0.1901 -0.1378 0.2321 -0.1335 -0.0894 0.1745 -0.1364 -0.2022 -0.1608 0.1697 -0.1798 0.1507 -0.1336 -0.1177 -0.1311 -0.1530 0.1600 -0.1892 -0.1446 -0.2187 -0.1971 -0.1178 0.1638 0.2575 -0.2379 0.2124 0.1450 0.1473 0.1113 0.1754 -0.1149 0.1806 0.1477 -0.1430 -0.1967 -0.1573 -0.1137 -0.1043 -0.1482 -0.1907 0.2307 -0.1745 -0.1321 0.1519 0.1122 0.1846 -0.2348 -0.1724 -0.1560 0.2049 -0.1780 0.1214 0.1695 0.1856 -0.1913 -0.2506 0.1887 -0.2623 -0.1678 0.0925 -0.1514 -0.2211 0.1417 0.2090 -0.1383 0.1290 -0.1375 0.2382 -0.2088 -0.1188 -0.1306 -0.1802 -0.1709 -0.1759 -0.2105 -0.0979 0.1701 -0.1546 -0.1815 -0.2211 0.1416 -0.1314 -0.1557 0.2209 -0.1492 0.1855 -0.1098 0.1699 -0.1769 -0.1360 0.1600 -0.1669 0.2046 -0.1086 0.1445 0.1647 -0.2196 0.1535 0.0845 -0.1783 -0.2078 0.1938 0.1661 -0.1754 0.1163 -0.1751 0.0729 -0.1943 -0.1252 -0.1400 -0.1875 -0.1118 -0.1070 0.1263 0.1092 -0.1505 -0.1811 -0.1850 -0.1380 -0.1294 -0.1867 0.1888 0.2300 0.1329 -0.2285 -0.1658 0.1568 -0.1772 0.1545 -0.2848 0.2064 0.1044 -0.1345 -0.1821 0.1588 -0.1758 0.1766 -0.1487 -0.2225 -0.1333 -0.1349 0.1836 -0.1389 -0.1618 0.1774 0.1319 -0.1982 0.0735 -0.2198 0.2398 -0.1714 -0.1417 -0.1603 -0.1808 -0.1122 -0.1357 -0.1299 -0.1682 -0.1747 0.2218 -0.1486 -0.1772 -0.1479 0.0807 0.1576 -0.1543 -0.2430 -0.1976 0.1147 -0.1434 -0.1966 -0.0942 -0.1221 -0.2138 -0.2153 -0.1499 0.1437 0.1014 0.1669 0.1687 -0.1797 0.1490 -0.1580 -0.1696 -0.1245 -0.1157 0.1247 -0.1218 -0.1796 0.1845 0.0907 -0.1391 0.2317 -0.2295 -0.1299 0.1752 -0.2403 0.1396 0.1147 0.1860 0.0994 0.2148 -0.1569 -0.2017 -0.1140 -0.2416 -0.1870 0.1423 0.1495 -0.1354 -0.2105 0.1510 -0.1497 -0.1943 -0.1622 0.1345 0.1558 -0.2201 -0.1975 -0.1587 -0.1418 0.2668 -0.1315 -0.1449 -0.1847 -0.1709 0.1763 -0.1628 0.1470 0.1612 -0.1549 0.1481 -0.1986 -0.1553 -0.1554 -0.1256 -0.1637 0.1363 -0.1696 -0.2718 -0.2065 -0.1146 -0.2323 -0.1185 -0.1614 -0.1756 -0.1527 0.1387 0.1522 -0.1917 0.1382 0.2054 -0.1361 -0.1479 0.1259 -0.1705 0.1287 -0.1258 -0.1866 -0.1296 -0.1746 -0.1626 0.0892 -0.1644 -0.0994 0.1591 -0.1292 -0.1287 -0.0922 0.1966 -0.2272 -0.2492 -0.1175 -0.1926 0.1131 0.1977 0.2343 0.0818 -0.1336 -0.1880 -0.1634 -0.1295 -0.1589 -0.1722 0.1184 0.1467 -0.1776 0.1366 0.1479 0.1682 -0.1464 -0.1440 -0.1565 0.1416 -0.1695 0.2387 -0.1670 -0.1648 -0.1563 -0.1965 -0.1766 0.1453 0.1242 0.1734 -0.1432 -0.1641 -0.1770 -0.2637 -0.1571 -0.1737 -0.1165 -0.1696 -0.1729 -0.0883 -0.2384 0.1958 0.1699 0.1827 0.1931 -0.1977 -0.2064 -0.2690 0.1457 0.1730 0.1458 -0.0956 -0.1471 0.1504 0.1558 0.2629 0.1927 -0.1029 -0.1844 -0.1610 -0.1596 0.1380 -0.1774 -0.2608 -0.1744 0.1544 0.2255 -0.2255 0.0900 -0.1372 -0.1440 0.1247 0.2389 -0.0641 -0.1026 -0.1182 0.1654 0.0900 0.1277 -0.0985 0.1572 -0.1390 -0.1385 -0.1910 0.1304 -0.1609 -0.1773 -0.1670 -0.1284 -0.1093 -0.1584 -0.1999 0.2245 0.2223 -0.1821 -0.1512 0.1428 0.1687 0.2158 -0.1537 -0.1469 -0.1231 0.1350 -0.1996 0.1273 0.1810 -0.0860 0.1458 -0.1432 0.1640 -0.0998 -0.1981 -0.1635 -0.1588 -0.1133 0.1798 -0.0553 -0.1538 0.0979 -0.2180 -0.2377 0.1306 -0.2103 -0.2920 -0.1502 0.1283 -0.2666 -0.1825 0.1254 -0.1682 -0.1729 -0.1915 0.0679 -0.1092 0.1888 -0.1941 -0.1334 -0.1623 -0.1697 -0.0787 -0.1691 0.1464 -0.2234 0.1883 0.1345 0.1328 -0.2162 -0.2105 0.1732 -0.1701 -0.1575 0.1500 -0.1410 -0.1581 -0.1606 -0.1971 -0.1950 -0.1570 -0.2534 0.1612 -0.2026 -0.1352 -0.1288 -0.1920 0.1221 0.1128 0.1924 0.1336 0.1392 -0.1706 -0.1424 0.1529 0.1075 0.2204 -0.2055 0.3142 -0.1872 0.1204 -0.1193 -0.0919 0.1028 -0.1505 -0.1619 0.1188 -0.1671 -0.1996 0.1377 0.1189 -0.1760 -0.2404 -0.1647 -0.1177 0.1265 0.1308 0.1394 -0.1632 -0.1458 0.1928 -0.1592 -0.1844 -0.1165 0.1113 -0.2153 0.1459 0.2329 0.1663 -0.1628 0.1721 0.1935 -0.1379 -0.1753 -0.1840 -0.2580 0.1193 -0.1418 0.1239 -0.0924 -0.1383 -0.1131 -0.1608 -0.1549 -0.2660 -0.1720 0.1177 -0.1774 -0.1955 -0.2055 -0.1788 -0.2468 -0.2020 0.0883 -0.1312 -0.1657 -0.1278 0.1967 -0.1766 0.1297 0.1456 0.1306 -0.1876 -0.2479 -0.2174 0.1270 0.1516 0.1431 -0.1691 0.1210 0.1626 -0.1201 -0.1772 -0.1687 -0.1954 -0.1620 0.1364 -0.2385 0.1441 -0.1169 -0.1515 -0.1552 0.1073 -0.1205 0.1525 0.1734 -0.1482 -0.1687 -0.1690 -0.1713 0.1727 -0.2202 -0.2286 0.1081 0.1666 -0.1556 -0.1404 -0.2474 0.1642 -0.1751 -0.1923 0.0868 -0.1611 -0.2720 0.1536 0.1526 0.1300 -0.1140 0.1244 0.1526 -0.1990 -0.1871 0.1633 -0.1301 -0.1191 -0.1352 0.1115 0.1442 -0.1524 -0.1830 -0.1320 -0.1787 -0.2045 0.1745 -0.2333 -0.1646 -0.2024 -0.2079 0.1803 -0.2200 -0.2403 -0.1082 -0.1437 0.1809 0.1458 0.2088 -0.2408 -0.1918 0.1773 -0.1742 -0.1126 -0.2247 0.2025 -0.1362 0.1383 0.1484 -0.1725 -0.1504" HIT_INDICES="92 147 185 422 443 444 465 519 522 535 610 632 658 711 719 775 817 834 855 860 895 924 1092 1117 1141 1434 1439 1495 1606 1611 1672 1675 1718 1763 1778 1816 1833 1842 1918 1952 2028 2049 2067 2186 2192 2241 2243 2344 2411 2530 2558 2574 2587 2645 2691 2735 2743 2881 2913 2934 2937 2942 2961 3091 3116 3172 3189 3192 3254 3288 3329 3332 3336 3428 3450 3465 3490 3521 3571 3576 3645 3681 3756 3787 3802 3887 4029" ES_PROFILE="0.0053 0.0146 0.0260 -0.0204 -0.0131 -0.0008 0.0060 0.0036 0.0140 0.0217 0.0126 0.0164 0.0189 0.0142 0.0205 0.0143 0.0113 0.0145 0.0165 0.0225 0.0207 0.0201 -0.0151 -0.0146 -0.0138 -0.0795 -0.0732 -0.0796 -0.0995 -0.0929 -0.1001 -0.0928 -0.0954 -0.0984 -0.0939 -0.0951 -0.0909 -0.0847 -0.0950 -0.0948 -0.1048 -0.1011 -0.0965 -0.1168 -0.1089 -0.1116 -0.1025 -0.1179 -0.1245 -0.1437 -0.1401 -0.1334 -0.1259 -0.1294 -0.1298 -0.1295 -0.1202 -0.1429 -0.1389 -0.1320 -0.1207 -0.1098 -0.1024 -0.1220 -0.1153 -0.1160 -0.1068 -0.0941 -0.0958 -0.0902 -0.0862 -0.0727 -0.0594 -0.0676 -0.0581 -0.0467 -0.0377 -0.0300 -0.0265 -0.0117 -0.0122 -0.0040 -0.0045 0.0064 0.0218 0.0217 0.0150" RANK_AT_ES="2880.0000" RANK_SCORE_AT_ES="-0.9332"/>
  <DTG RANKED_LIST="T11b high vs low squamous_GSEA_Ranked.rnk" TEMPLATE="na_as_pre_ranked" GENESET="gene_sets.gmt#DESCARTES_ORGANOGENESIS_STROMAL_CELLS" ES="-0.1678" NES="-0.8458" NP="0.6871" FDR="1.0000" FWER="1.0000" RND_ES="-0.2746 0.1626 -0.1485 0.1927 -0.1696 0.2221 0.1685 0.1730 0.2865 0.1147 -0.2096 0.1825 -0.1766 -0.1988 0.1223 -0.1476 0.1677 0.1937 -0.1988 -0.2708 0.3073 -0.2861 0.1512 -0.1690 0.2836 -0.2676 0.2367 -0.1734 -0.2181 -0.1520 -0.2931 0.1939 -0.2611 -0.2231 0.2605 -0.1477 0.1764 -0.2081 -0.2526 0.1949 -0.1593 0.1637 -0.1575 -0.2095 -0.1148 0.1140 -0.2594 -0.2684 0.1330 -0.2379 -0.1171 0.1219 -0.1283 -0.1587 -0.3841 -0.1915 -0.1631 -0.1411 -0.2492 -0.1154 0.0879 -0.1278 0.1807 -0.1537 0.1614 -0.1685 -0.2053 -0.1582 -0.2076 -0.2468 -0.1071 -0.2758 -0.2444 -0.1858 -0.2290 -0.2304 0.1497 -0.2138 0.2708 -0.2272 -0.1425 0.1906 -0.1331 0.1647 -0.2337 0.2870 -0.2722 0.1184 -0.0924 -0.3072 -0.1644 0.1264 0.1683 -0.2776 0.1082 -0.2177 0.1404 0.2965 -0.1795 -0.1200 -0.1568 -0.2778 0.1008 -0.1282 -0.2460 0.2723 -0.2790 -0.2471 0.1996 -0.2210 -0.1515 -0.2286 0.1815 -0.1710 0.1775 0.1996 0.1347 -0.1370 -0.1825 0.1233 -0.2154 -0.2155 -0.1995 0.2897 0.2613 -0.1675 -0.2369 -0.2430 -0.1695 -0.0990 0.1814 -0.2159 0.2677 0.1201 0.2800 -0.1799 -0.2753 0.1727 -0.2540 -0.1814 -0.1532 0.2689 0.1831 -0.2602 0.2161 -0.2879 0.1508 0.1442 -0.1121 -0.1784 -0.2569 -0.1979 0.1346 -0.1895 -0.2012 -0.2314 -0.2313 -0.2552 -0.1306 0.1269 -0.2220 0.2298 -0.1564 -0.1854 -0.1827 -0.2892 -0.2426 0.1341 0.2120 -0.2249 0.2491 0.1331 -0.2290 0.2008 0.2128 -0.2606 -0.2213 0.1832 -0.1898 -0.2461 0.1574 -0.2353 0.2214 -0.1087 -0.1904 -0.2094 -0.0936 -0.1678 0.2656 0.0941 -0.1346 0.1327 -0.1794 -0.1649 -0.0874 -0.1707 -0.1002 0.1943 -0.2136 -0.1757 -0.1696 -0.1463 -0.1280 0.2551 -0.1932 -0.1598 -0.2190 -0.2252 0.1971 0.2066 -0.1511 -0.1569 -0.2119 0.2417 -0.1784 0.1622 -0.1763 -0.1981 0.1437 0.1994 -0.2040 -0.2260 -0.2034 -0.1710 -0.2877 0.1714 -0.3155 0.2246 -0.1851 -0.1322 -0.1777 0.1842 0.1760 0.2316 -0.2662 0.1634 -0.1325 -0.2435 0.1957 0.2317 0.2379 -0.1988 -0.2329 -0.1525 -0.1629 0.2155 -0.2086 0.1033 -0.1656 0.1989 -0.2048 0.1620 0.1807 -0.2298 0.1763 -0.1886 -0.1899 -0.1608 -0.1708 -0.1559 -0.1890 -0.2787 -0.2088 -0.1470 -0.2493 -0.1576 0.2017 0.1347 -0.2917 -0.2520 -0.2190 0.1630 -0.3338 0.1911 -0.1899 0.1915 -0.1723 0.2313 -0.1361 -0.1497 -0.2311 -0.2048 0.1200 -0.1857 0.1147 -0.1422 -0.2012 -0.2077 -0.3226 -0.2739 -0.2951 0.2597 0.1793 -0.2288 -0.1967 -0.1237 -0.3255 0.2494 0.2058 0.1634 0.1393 0.1481 -0.2267 -0.1225 -0.1421 -0.3535 0.1639 0.2493 -0.1523 0.1810 -0.1119 -0.2634 0.1543 0.1397 0.0944 0.1908 -0.2060 0.1739 0.2206 -0.2421 0.1906 0.1524 -0.2778 0.1292 0.1622 0.1916 -0.1996 -0.2180 -0.2962 -0.2546 -0.0971 0.1541 -0.1754 0.1079 -0.1664 -0.2667 0.1754 -0.2337 -0.2045 -0.1915 -0.1568 -0.2176 -0.2699 -0.1688 0.1939 -0.2449 -0.3405 -0.2011 -0.1522 -0.1528 0.1287 0.1265 -0.1685 -0.1477 -0.1802 0.2034 -0.1717 -0.1284 -0.1870 -0.2709 -0.1102 0.0992 -0.2449 -0.2573 0.2577 0.2163 -0.1789 -0.0950 -0.1124 -0.2294 0.2157 -0.2478 0.1672 -0.1282 -0.1554 -0.2110 -0.1616 -0.1944 0.2746 -0.1729 0.1850 0.2386 0.1418 -0.2466 -0.1788 -0.1700 -0.3112 -0.1409 -0.2681 0.1394 -0.1279 0.1742 -0.1932 -0.2534 -0.2702 0.3157 0.1790 -0.1993 -0.1368 0.1477 -0.1615 -0.1610 -0.1728 0.1376 0.2099 -0.1172 -0.1481 -0.2155 0.1504 -0.1984 -0.1870 -0.1893 -0.2315 -0.1786 0.1755 -0.1174 0.2771 -0.2331 -0.1921 -0.3056 -0.1789 -0.2346 -0.1677 -0.2853 0.1709 -0.1296 -0.2459 -0.2082 0.1751 -0.2905 0.2153 -0.1864 -0.1656 0.1716 -0.2057 -0.1957 -0.2074 -0.2306 -0.1581 0.2524 0.1300 -0.1848 -0.2150 0.1572 -0.1809 -0.2346 0.1249 -0.1748 0.2237 -0.2301 0.2234 -0.2263 -0.2010 0.2428 0.2292 -0.3233 -0.2573 -0.1949 0.1881 0.1424 0.1339 0.1320 -0.2146 -0.2301 0.2227 -0.2036 -0.2045 -0.2325 -0.2367 -0.1736 0.1434 0.1759 -0.2221 -0.2289 -0.1531 -0.1343 -0.1366 -0.1221 -0.1930 -0.2932 -0.1544 -0.1886 -0.2615 -0.1660 0.1559 -0.2599 -0.2785 -0.4033 -0.1870 -0.1693 -0.1107 -0.2385 -0.2622 -0.2036 -0.2361 -0.1628 -0.1482 -0.1435 -0.2940 0.1849 -0.2163 -0.1696 -0.1466 0.2109 -0.1766 0.1773 0.1668 0.1674 0.1766 0.1932 -0.2744 0.1368 -0.1383 -0.2291 -0.1371 -0.1247 -0.1535 0.1823 0.1778 0.1415 -0.1546 0.1533 -0.1209 -0.1233 0.1442 -0.1533 0.2669 0.2698 0.1785 0.1366 -0.2028 -0.1401 0.2345 -0.1577 -0.1602 -0.1808 0.1761 0.2134 -0.1551 -0.2033 -0.2171 0.1713 0.2422 -0.1265 0.1842 0.1810 0.2532 -0.1844 -0.2067 -0.1140 -0.2219 -0.1824 -0.1476 0.1423 -0.1709 -0.1353 0.1606 0.1510 0.2049 -0.1874 -0.1649 -0.1382 0.2874 -0.2214 -0.2735 -0.1549 -0.2927 -0.1447 0.2180 0.1848 -0.2083 -0.2026 -0.1541 0.1137 -0.1351 -0.1269 -0.1661 -0.1787 -0.1663 -0.2312 -0.1734 -0.1550 -0.2328 -0.3213 -0.1765 -0.1839 -0.2014 0.1378 -0.1656 -0.1945 0.2268 0.2280 -0.1144 -0.2118 0.2018 -0.1805 -0.1766 0.1596 -0.3231 -0.1368 0.1906 0.1718 0.2214 -0.2322 -0.2510 -0.1729 -0.1621 -0.1501 -0.2732 -0.1539 -0.1956 0.1414 0.2187 -0.1114 0.3566 -0.2926 -0.2298 -0.3014 -0.2009 -0.2156 0.2457 0.1414 -0.2309 0.3541 -0.1472 -0.2584 0.1407 -0.1911 -0.3156 -0.2635 -0.1925 0.2234 -0.2249 0.3123 -0.2475 0.2055 -0.1908 -0.1988 -0.1926 0.1415 -0.2335 -0.1199 -0.2997 0.2312 -0.2093 -0.1610 0.2240 0.1975 -0.1485 -0.2227 -0.2118 0.1687 -0.1275 0.1732 0.2366 -0.1804 -0.2399 0.1409 -0.2438 0.1699 -0.1990 0.2339 -0.1973 -0.2367 -0.0870 0.1720 -0.2121 0.1328 -0.2048 -0.2627 -0.2072 0.1575 -0.1892 -0.1657 -0.2126 0.1062 -0.2349 -0.1774 0.1489 -0.2810 -0.1023 0.1832 -0.2231 -0.2048 -0.1621 -0.1547 -0.1645 -0.1205 0.2493 -0.2590 0.1987 0.3619 -0.2161 0.1645 -0.2012 -0.2238 -0.2080 -0.1464 -0.1967 -0.1960 -0.1359 -0.3290 -0.2260 0.3031 -0.1394 -0.2068 0.1498 0.0637 -0.1164 0.1843 0.2550 0.1947 -0.3216 0.2386 -0.1795 -0.1929 -0.2705 -0.2208 0.1371 -0.2535 -0.1979 -0.1909 -0.2957 -0.2117 -0.2116 0.1094 -0.0942 -0.3348 -0.0882 0.2133 -0.2002 0.1673 -0.1974 -0.2874 -0.1746 0.1478 -0.1970 -0.1748 -0.1758 0.2128 -0.2113 -0.2341 0.1921 -0.1859 -0.1462 0.1623 0.2114 0.1682 -0.1516 -0.2318 -0.0908 -0.3068 0.1828 -0.2315 -0.2315 0.1507 0.1371 0.1570 0.2240 -0.2073 -0.1743 -0.1186 -0.1688 0.2636 -0.1383 0.2429 -0.2983 -0.2154 0.2820 0.2378 -0.1254 -0.2761 -0.1717 0.1592 0.1753 -0.1621 0.1392 -0.2488 0.1971 0.1452 -0.1639 -0.1723 0.1518 -0.2460 0.1225 -0.2640 0.1709 0.2227 -0.0655 -0.1730 -0.1559 -0.1564 0.1318 0.1228 0.1424 -0.2036 0.1837 -0.2231 0.1784 -0.1308 -0.1902 -0.1987 -0.1200 -0.2653 -0.2680 -0.1819 0.2034 -0.1389 -0.2323 0.1935 0.2593 0.2370 -0.1932 0.1235 0.1866 -0.2013 -0.1630 -0.1268 -0.1986 -0.1230 0.1187 -0.1523 0.2104 0.1757 -0.2811 -0.1391 -0.0970 -0.0799 -0.3229 0.1973 -0.3199 -0.1768 0.1277 -0.1450 0.2418 -0.1957 0.2475 0.1471 -0.2015 0.1606 0.2193 0.1565 0.1561 -0.1401 0.1881 -0.2252 -0.2093 -0.2355 0.1494 -0.1486 0.1871 0.1416 0.1742 -0.1563 -0.2693 -0.1879 -0.1783 0.2201 -0.2162 -0.2134 -0.1141 0.2297 0.1910 0.1128 -0.1585 0.4373 0.1710 0.2322 -0.2306 -0.1989 -0.2023 -0.1817 0.1782 -0.1255 -0.2198 0.1244 -0.1056 0.1741 0.2406 -0.1500 0.2188 -0.2334 -0.2458 -0.2464 -0.2416 -0.1947 0.0778 -0.1819 0.1551 -0.2192 -0.1913 0.2480 -0.2338 -0.2180 0.1502 0.1138 -0.1482 0.2351 0.2051 0.2847 -0.1840 0.2634 0.0829 0.1722 -0.2363 0.1881 -0.3113 -0.1590 -0.3562 -0.1548 -0.2709 0.2468 0.1050 0.2195 -0.2777 -0.1420 -0.1995 -0.2842 -0.1883 -0.2360 -0.1551 -0.2615 0.2438 0.1838 -0.1349 0.2204 -0.0911 0.0991 0.2530 0.2017 -0.2025 -0.1221 -0.2501 -0.1612 -0.2200 0.1791 -0.2388 -0.1660 -0.2474 0.2474 0.2225 0.2044 -0.1440 0.2378 -0.1939 0.2079 -0.2495 0.2466 -0.2703 0.2816 0.1766 -0.2303 0.3169 -0.1775 0.1830 -0.1434 0.1539 -0.2004 -0.1464 -0.1634 0.2095 -0.2399 -0.2693 0.1345 0.1925 -0.1445 -0.1663 -0.1905 -0.2328 0.1850 -0.1944 -0.1668 -0.1761 0.1712 -0.1987 -0.3343 -0.2032 0.1708 0.1499 -0.2154 -0.2101 -0.1213 -0.2754 -0.2054 0.2411 0.2531 -0.1083 -0.1602 -0.1997 -0.2367 0.2297 0.1840 -0.1934 -0.2284 0.1874 -0.1026 0.1292 0.1800 -0.2240 0.2156" HIT_INDICES="300 610 612 981 995 1031 1123 1196 1214 1247 1341 1355 1399 1428 1558 1588 1606 1637 1682 1786 1814 1841 1880 1990 2043 2047 2257 2381 2427 2432 2520 2588 2608 2684 2711 2749 2870 2905 2942 3136 3208 3351 3373 3505 3712 3752 3956" ES_PROFILE="-0.0398 -0.0963 -0.0768 -0.1545 -0.1445 -0.1397 -0.1483 -0.1520 -0.1419 -0.1354 -0.1435 -0.1318 -0.1273 -0.1190 -0.1350 -0.1261 -0.1142 -0.1053 -0.0997 -0.1082 -0.0977 -0.0868 -0.0785 -0.0872 -0.0816 -0.0639 -0.0957 -0.1055 -0.0956 -0.0755 -0.0753 -0.0697 -0.0520 -0.0476 -0.0309 -0.0167 -0.0218 -0.0054 0.0108 -0.0097 0.0009 -0.0042 0.0208 0.0204 0.0062 0.0346 0.0329" RANK_AT_ES="980.0000" RANK_SCORE_AT_ES="-0.5026"/>
  <DTG RANKED_LIST="T11b high vs low squamous_GSEA_Ranked.rnk" TEMPLATE="na_as_pre_ranked" GENESET="gene_sets.gmt#TABULA_MURIS_SENIS_BRAIN_NON_MYELOID_NEURON_AGEING" ES="-0.1112" NES="-0.7849" NP="0.8724" FDR="1.0000" FWER="1.0000" RND_ES="-0.1476 -0.1844 -0.1042 -0.1793 -0.1262 -0.1381 0.1674 -0.1351 -0.1391 -0.1277 0.1382 -0.1076 0.1478 -0.1612 -0.1394 -0.0899 0.1192 0.1387 -0.1682 0.0968 -0.1784 0.1197 0.1033 -0.1576 -0.1312 0.1323 -0.1610 0.0996 0.1345 0.1329 0.1411 -0.1646 0.1091 -0.1647 -0.1352 -0.1544 -0.1660 0.1267 -0.1495 -0.1322 -0.1405 -0.1162 0.1031 -0.1510 0.1249 0.1180 0.1365 -0.1580 -0.1240 -0.1509 0.1159 0.1697 0.1190 0.1030 -0.1020 -0.1506 -0.1735 0.1458 0.1189 0.1387 -0.1737 0.1365 0.1064 -0.1320 -0.0950 0.1453 -0.1373 -0.1000 -0.1526 -0.1526 0.1201 0.1303 -0.1294 -0.1143 -0.1691 -0.1733 -0.1271 0.1437 0.1144 -0.1686 -0.1120 -0.1031 0.1227 -0.1433 0.1013 0.1592 0.1847 -0.1505 0.1246 -0.1486 0.1739 0.1442 -0.1300 -0.1215 -0.1331 0.1814 -0.1412 -0.1636 0.1462 -0.1681 -0.1004 -0.1244 -0.1362 -0.1743 -0.1618 -0.1160 -0.1745 -0.1621 -0.0950 0.0794 -0.1694 -0.1683 0.1030 -0.0876 0.1257 0.1322 -0.1271 -0.1871 -0.1388 -0.1528 -0.1496 0.1189 -0.1699 -0.1631 -0.1572 -0.1137 0.1328 -0.1284 0.1143 -0.1257 -0.1218 -0.1174 0.0977 0.1653 0.2205 -0.1112 -0.1083 0.1378 0.1001 -0.1273 -0.1425 0.1252 -0.1327 0.1166 -0.1625 0.1388 -0.1916 0.1537 -0.1544 0.1085 -0.1019 -0.0910 -0.1596 -0.1468 0.1453 -0.1523 0.1219 -0.2026 -0.1401 -0.1678 0.1694 -0.1321 -0.1493 0.0974 0.1279 -0.1439 -0.1914 -0.1100 0.1366 -0.1158 0.1063 -0.1224 -0.1569 -0.1599 -0.1622 -0.1381 -0.1556 0.1430 -0.1168 -0.1157 -0.1659 -0.1620 -0.1423 -0.1364 -0.1270 0.1232 -0.1275 -0.1715 -0.1322 -0.1664 -0.1599 -0.1699 -0.1290 0.1357 -0.1516 -0.1447 0.1453 -0.1647 -0.1533 -0.0882 -0.1455 -0.1072 -0.1393 -0.1465 -0.1556 0.1425 -0.1194 -0.0981 0.1132 -0.1095 -0.1162 -0.1560 0.1539 -0.1909 -0.1294 0.2285 0.1615 -0.1156 -0.1280 0.2018 -0.1025 0.1405 -0.1464 -0.1578 0.1230 0.1332 -0.1071 -0.1296 -0.1363 -0.1593 -0.1314 -0.1352 0.2490 -0.1648 -0.1660 -0.1697 -0.1613 -0.0923 -0.1651 -0.1329 -0.1023 0.1379 -0.2034 -0.1368 -0.1195 -0.1475 -0.1581 -0.1631 0.1241 -0.1896 -0.1435 -0.1602 0.1103 0.1281 -0.1486 -0.1311 -0.1425 -0.2319 -0.1321 -0.1453 0.1197 -0.1068 0.1100 -0.1077 -0.1398 -0.1307 -0.1551 -0.1593 -0.1388 -0.1317 0.1141 0.1290 -0.1180 0.1406 0.1326 -0.1118 -0.1967 -0.1534 -0.1030 -0.1446 0.0737 -0.1626 0.1019 0.1123 0.1777 0.1498 -0.1897 -0.1783 0.1013 0.1722 0.1098 0.1078 -0.2068 -0.1954 -0.1485 0.1537 -0.1269 -0.1449 0.1241 -0.1268 0.1331 -0.1587 -0.1228 -0.1681 -0.1453 0.1415 0.1127 0.1142 -0.1456 -0.1464 -0.1278 -0.1268 -0.1274 0.1260 -0.1529 -0.1152 -0.0995 -0.1933 -0.1412 0.1071 0.1290 0.1098 -0.2148 -0.1514 -0.1419 0.1586 -0.1416 -0.1238 0.0980 -0.1624 -0.1564 -0.1171 -0.1504 -0.1572 0.1067 0.1326 -0.1378 -0.1452 -0.1436 0.1006 -0.0992 -0.1876 -0.1229 -0.1240 -0.1572 -0.0924 0.1014 0.1387 0.1188 -0.1535 0.1009 -0.1119 0.1181 -0.1763 -0.1237 -0.1152 -0.1715 -0.1261 -0.0965 -0.1483 -0.1681 -0.1770 -0.0919 -0.2078 0.1790 0.1358 -0.1551 0.1270 -0.1652 -0.1533 -0.1622 -0.1310 0.1023 -0.1592 0.1661 0.1625 0.1606 -0.1018 0.1144 -0.1147 -0.1593 0.1386 -0.1518 -0.0928 -0.1473 -0.1446 0.1447 -0.1259 -0.1343 -0.2078 -0.1182 -0.1154 0.1497 -0.1267 -0.1591 -0.1221 -0.1493 -0.1018 0.0913 0.1442 -0.1880 -0.1109 0.1146 -0.1170 -0.1988 0.1523 -0.1615 -0.0996 -0.1321 -0.1568 -0.1417 -0.1380 -0.1365 0.1135 0.1523 -0.1453 -0.1258 0.1317 0.1203 -0.1418 0.1316 0.1011 0.1545 -0.1407 -0.1388 0.1378 -0.1585 0.1444 0.1616 -0.1259 -0.1048 0.1323 0.1587 -0.1031 -0.1059 0.1502 -0.1969 -0.1568 -0.1189 -0.1493 -0.1868 0.1129 -0.1307 0.1275 0.1196 -0.1478 -0.1480 -0.2022 -0.1783 0.1120 0.1397 -0.1341 0.1021 -0.0939 -0.1622 -0.1009 -0.1586 0.1165 0.1223 0.1010 0.1736 -0.1225 -0.0899 0.1674 -0.1232 -0.1402 -0.1586 -0.2060 0.1065 -0.1052 -0.1629 0.1482 -0.1751 -0.1155 -0.1294 0.1410 -0.1424 -0.1283 -0.1907 -0.1352 -0.1835 -0.0885 -0.1128 -0.1165 -0.2121 -0.1418 -0.1361 -0.0901 -0.1428 -0.1408 -0.1436 -0.1664 -0.2058 -0.1170 -0.1437 -0.1760 0.1123 -0.1316 -0.1361 0.1336 -0.1313 0.1495 -0.1873 -0.1295 -0.1411 -0.1458 0.1511 -0.1343 -0.1912 -0.1565 0.1407 -0.1767 -0.1482 0.1440 -0.2152 -0.1701 0.1720 -0.1216 0.1471 -0.1500 -0.1360 0.1000 0.1177 -0.1272 -0.1049 -0.1442 -0.1753 -0.1327 -0.1189 -0.1370 -0.1447 -0.1408 -0.1518 -0.1461 0.1218 -0.0810 -0.1886 -0.1046 -0.1677 -0.0907 -0.1128 -0.2111 -0.1597 0.1777 -0.1148 0.1395 0.1251 -0.1425 -0.1306 -0.1203 0.1462 0.1448 0.1264 -0.1030 0.1027 -0.1352 -0.1306 0.1448 -0.0954 -0.1509 -0.1448 -0.1261 0.1259 -0.1147 -0.1431 0.1387 -0.1067 0.1224 -0.1141 -0.1420 -0.1340 -0.0899 -0.1326 -0.1939 -0.0998 -0.1662 -0.1491 -0.1612 -0.1775 0.1906 -0.1632 -0.1154 -0.1422 0.1821 -0.1367 -0.1084 -0.1130 0.1095 0.0996 0.0895 0.0923 -0.1423 0.1179 0.1334 0.1143 -0.1349 -0.1274 -0.1317 -0.1614 -0.1444 -0.1556 0.0843 -0.1567 -0.1799 -0.0937 -0.0848 0.1333 -0.1664 -0.1833 -0.1626 0.1281 -0.1169 0.1089 -0.1220 -0.1806 -0.1159 -0.1641 0.1449 -0.1975 -0.1249 0.1437 -0.1537 -0.1645 0.1096 -0.1045 0.1167 -0.1365 -0.1162 0.1277 0.1062 0.1352 -0.1013 -0.1204 0.1746 -0.1499 0.1399 -0.1390 -0.1608 -0.1906 -0.1325 -0.1230 -0.1285 -0.1381 -0.1490 0.1559 -0.1464 -0.1553 -0.1314 -0.1960 -0.1566 0.1830 -0.1514 0.0979 0.1169 -0.1547 -0.1419 -0.1224 0.1244 -0.1529 -0.1136 -0.1485 -0.1599 -0.1338 -0.1506 0.1697 0.1636 0.1342 -0.1485 -0.1210 0.1457 -0.1406 -0.1032 0.1842 -0.1429 -0.0781 -0.1498 0.1359 -0.1536 -0.1248 -0.1373 -0.1446 -0.1575 -0.1348 0.1171 0.1014 -0.1531 0.1282 -0.1221 0.0915 -0.1287 -0.1565 0.1143 -0.1701 -0.1296 0.1415 -0.1357 0.1431 -0.1337 0.1314 -0.1359 -0.1170 0.1246 -0.1533 -0.1183 -0.1490 -0.1756 -0.1612 -0.1774 -0.0733 0.1550 0.1103 0.1260 -0.1654 -0.0980 -0.1435 0.1566 0.1642 -0.1840 0.1566 0.1108 0.1234 -0.1119 -0.1178 -0.1516 0.1195 0.1525 -0.1157 0.1447 -0.2144 -0.1237 -0.1798 0.1427 -0.1574 -0.1344 -0.1540 -0.1366 -0.1188 0.1371 0.1423 -0.1320 -0.1120 -0.1264 0.1719 -0.1845 0.1350 0.1278 -0.1310 -0.1752 -0.1659 -0.1253 -0.1651 -0.1094 -0.1235 -0.1660 -0.1232 0.1119 -0.1223 -0.1204 -0.1524 -0.1512 0.1425 -0.1396 -0.1143 -0.0863 -0.1430 -0.1292 0.1519 0.1268 0.1256 0.1361 0.1552 -0.1618 0.1485 0.1108 -0.1965 0.1325 -0.0936 -0.1740 -0.1047 -0.2068 0.1338 -0.1340 -0.1410 -0.1756 0.1199 -0.1645 0.1203 -0.1346 -0.1438 0.1166 -0.1761 -0.1491 0.1557 0.1087 -0.1195 -0.1447 -0.1373 -0.1592 0.1147 0.1505 0.0910 0.1089 -0.1687 -0.1549 0.1350 -0.1316 0.1460 0.1281 -0.1089 -0.1237 -0.1454 -0.1129 -0.1379 0.1432 -0.1688 -0.1505 -0.1588 0.1000 -0.1391 0.1210 -0.1230 -0.1173 -0.0914 0.1163 0.1319 -0.1612 -0.1301 0.1043 0.1341 -0.1726 -0.1725 -0.1681 -0.1539 -0.1321 -0.0992 -0.1779 -0.1408 -0.1194 0.1265 -0.1325 -0.1099 0.1357 -0.1536 -0.1393 -0.0854 -0.1875 0.1389 -0.1628 -0.1336 0.0909 0.1197 0.1330 0.1626 0.0942 -0.1270 -0.0931 -0.1376 -0.1233 -0.1716 0.1135 0.1321 0.1197 0.1244 0.1668 -0.1571 0.1581 0.1190 -0.1553 -0.1064 0.1189 -0.1490 -0.1612 0.1426 -0.1597 -0.1819 -0.1220 -0.1231 -0.1473 -0.1654 0.1241 0.1313 -0.1326 -0.1494 -0.1485 -0.1514 -0.1522 0.1296 -0.1504 0.1269 0.1643 0.1397 0.1657 -0.1228 -0.0878 -0.1132 -0.0917 -0.1752 -0.1415 -0.1970 0.1233 -0.1118 -0.1497 -0.1432 -0.1926 -0.0964 -0.1357 -0.1051 0.1222 -0.2098 -0.1290 -0.1339 0.0988 -0.1359 -0.1399 0.1308 -0.1060 -0.1061 -0.1402 -0.1230 0.1174 -0.1086 -0.0978 0.1051 -0.0983 0.1097 -0.0933 -0.1461 -0.1070 0.1587 -0.1112 0.0975 0.1333 -0.1154 0.1282 -0.1351 0.1411 -0.1290 -0.1513 -0.1670 -0.2007 0.1466 0.1423 -0.1675 -0.1538 0.1317 -0.1407 -0.1631 -0.1082 -0.1901 -0.1824 -0.1803 -0.1585 -0.1241 -0.1146 0.1120 -0.1677 0.1116 -0.1404 -0.2010 -0.1644 -0.1397 -0.1519 0.1645 0.1378 -0.1234 -0.1414 -0.1248 -0.1125 -0.1119 -0.1314 0.1296 -0.1187 -0.1326 0.1529 0.1241 -0.1648 -0.1257 0.1118 -0.1228 -0.1253 0.1080 -0.1544 -0.1404 0.1502 -0.1435 -0.1356 -0.1359 0.1375 -0.1472 0.2016 -0.1170 -0.1671 -0.1188 0.1377 0.1478 -0.1673 -0.0848 0.0975 -0.1410 -0.1622" HIT_INDICES="68 88 112 147 154 218 237 252 343 383 385 400 418 428 471 483 490 497 502 601 639 658 661 662 682 705 719 729 731 740 743 755 760 775 778 779 786 792 833 849 855 857 860 874 907 911 917 941 955 960 985 996 1001 1007 1010 1033 1038 1048 1074 1103 1109 1110 1142 1153 1157 1164 1174 1184 1221 1231 1244 1256 1285 1298 1309 1317 1346 1374 1376 1384 1387 1410 1430 1434 1485 1492 1504 1505 1506 1513 1516 1520 1528 1529 1536 1549 1553 1561 1585 1592 1609 1611 1631 1679 1680 1687 1693 1696 1721 1726 1746 1747 1749 1813 1829 1861 1865 1882 1908 1918 1935 1948 1967 1980 2002 2010 2037 2045 2049 2054 2067 2135 2149 2156 2162 2184 2190 2199 2237 2240 2241 2243 2272 2285 2292 2317 2327 2334 2444 2449 2464 2471 2513 2543 2553 2574 2601 2604 2627 2642 2683 2687 2698 2721 2731 2741 2750 2751 2753 2771 2777 2781 2796 2815 2852 2869 2922 2942 2997 2999 3001 3014 3019 3044 3048 3049 3076 3101 3146 3156 3200 3204 3222 3230 3256 3263 3315 3345 3351 3352 3354 3377 3390 3394 3409 3440 3443 3490 3494 3523 3544 3586 3609 3612 3614 3655 3664 3679 3681 3697 3709 3716 3719 3748 3760 3787 3801 3802 3805 3815 3833 3846 3867 3956 3964 4001 4034 4048 4063" ES_PROFILE="-0.0058 0.0001 0.0038 0.0036 0.0105 0.0013 0.0035 0.0067 -0.0112 -0.0162 -0.0114 -0.0101 -0.0097 -0.0073 -0.0138 -0.0123 -0.0096 -0.0069 -0.0037 -0.0256 -0.0318 -0.0331 -0.0304 -0.0271 -0.0288 -0.0314 -0.0317 -0.0310 -0.0282 -0.0273 -0.0248 -0.0248 -0.0229 -0.0237 -0.0214 -0.0185 -0.0173 -0.0158 -0.0235 -0.0247 -0.0234 -0.0210 -0.0188 -0.0196 -0.0254 -0.0237 -0.0226 -0.0261 -0.0272 -0.0258 -0.0297 -0.0299 -0.0286 -0.0275 -0.0257 -0.0290 -0.0276 -0.0275 -0.0316 -0.0364 -0.0352 -0.0328 -0.0383 -0.0385 -0.0367 -0.0358 -0.0356 -0.0354 -0.0422 -0.0420 -0.0425 -0.0428 -0.0475 -0.0480 -0.0480 -0.0472 -0.0518 -0.0561 -0.0537 -0.0528 -0.0507 -0.0537 -0.0559 -0.0539 -0.0641 -0.0629 -0.0630 -0.0602 -0.0573 -0.0561 -0.0538 -0.0518 -0.0508 -0.0480 -0.0467 -0.0470 -0.0450 -0.0439 -0.0470 -0.0457 -0.0470 -0.0444 -0.0464 -0.0557 -0.0527 -0.0514 -0.0497 -0.0473 -0.0505 -0.0486 -0.0505 -0.0475 -0.0448 -0.0581 -0.0589 -0.0638 -0.0615 -0.0625 -0.0658 -0.0649 -0.0659 -0.0658 -0.0672 -0.0671 -0.0693 -0.0679 -0.0713 -0.0698 -0.0673 -0.0650 -0.0648 -0.0788 -0.0787 -0.0769 -0.0747 -0.0767 -0.0746 -0.0732 -0.0793 -0.0763 -0.0727 -0.0695 -0.0732 -0.0728 -0.0707 -0.0734 -0.0721 -0.0700 -0.0946 -0.0918 -0.0917 -0.0894 -0.0962 -0.0998 -0.0982 -0.0995 -0.1022 -0.0988 -0.1005 -0.1001 -0.1064 -0.1031 -0.1015 -0.1031 -0.1013 -0.0995 -0.0974 -0.0932 -0.0892 -0.0895 -0.0865 -0.0831 -0.0825 -0.0829 -0.0879 -0.0876 -0.0967 -0.0971 -0.1066 -0.1023 -0.0979 -0.0964 -0.0929 -0.0944 -0.0906 -0.0859 -0.0879 -0.0893 -0.0959 -0.0933 -0.0995 -0.0953 -0.0946 -0.0914 -0.0927 -0.0891 -0.0971 -0.0993 -0.0952 -0.0898 -0.0847 -0.0850 -0.0827 -0.0781 -0.0762 -0.0785 -0.0734 -0.0797 -0.0748 -0.0763 -0.0757 -0.0803 -0.0799 -0.0744 -0.0685 -0.0726 -0.0683 -0.0656 -0.0594 -0.0568 -0.0532 -0.0481 -0.0421 -0.0426 -0.0386 -0.0384 -0.0347 -0.0275 -0.0209 -0.0161 -0.0131 -0.0087 -0.0061 -0.0203 -0.0132 -0.0127 -0.0101 -0.0020 0.0068" RANK_AT_ES="2996.0000" RANK_SCORE_AT_ES="-0.9751"/>
  <DTG RANKED_LIST="T11b high vs low squamous_GSEA_Ranked.rnk" TEMPLATE="na_as_pre_ranked" GENESET="gene_sets.gmt#TABULA_MURIS_SENIS_LARGE_INTESTINE_SECRETORY_CELL_AGEING" ES="-0.1121" NES="-0.7798" NP="0.8709" FDR="1.0000" FWER="1.0000" RND_ES="-0.1353 0.1337 0.1097 -0.1670 0.1428 -0.1668 -0.1607 0.1232 0.1536 -0.1325 0.1191 0.1711 -0.2390 0.1545 -0.1576 -0.1571 -0.1401 -0.1437 -0.1240 -0.1598 0.1284 -0.1208 0.0986 -0.1419 -0.1328 0.1004 -0.1705 -0.1751 -0.1467 -0.1923 0.1277 -0.1203 -0.1389 -0.1841 0.1360 -0.1879 -0.1789 -0.1676 0.1000 0.1115 -0.1004 -0.1199 0.1364 -0.1409 -0.1507 0.1263 0.1211 -0.1853 -0.2094 -0.1520 0.2163 -0.1391 0.1677 0.1216 -0.1581 -0.1109 0.1171 -0.1650 -0.0943 -0.1454 0.1286 -0.1124 0.1586 -0.1201 -0.1307 0.1290 0.1377 -0.1542 -0.1513 -0.1170 0.1027 0.1172 0.1681 -0.1255 -0.1597 -0.1288 -0.1184 -0.1078 0.1426 -0.1098 -0.1279 -0.1298 -0.1237 -0.1710 0.0921 -0.1709 -0.1253 0.1329 -0.1751 0.1399 -0.1198 0.1659 0.1117 -0.1158 -0.1296 0.1366 -0.1518 -0.1571 0.1715 -0.1251 -0.1630 -0.1322 -0.1185 0.1622 0.1730 -0.1796 -0.1354 0.1303 0.0941 -0.2079 -0.1628 -0.1702 0.1136 -0.1087 -0.1688 0.1406 0.1152 0.1421 -0.1084 -0.1713 -0.1881 -0.1272 -0.1337 -0.1594 -0.1340 0.1228 -0.2055 -0.2293 -0.1527 -0.1115 -0.1815 -0.1342 0.1233 -0.1560 0.1424 0.1090 -0.1961 -0.1098 0.1128 -0.2101 -0.1720 -0.2196 -0.1856 0.1346 -0.1201 -0.1966 -0.1518 -0.1528 -0.1466 0.1658 -0.1566 -0.1167 -0.1581 0.1712 -0.1208 0.1273 -0.1632 0.1128 0.1590 -0.1023 0.1376 0.1471 -0.1635 -0.1315 -0.1053 -0.1545 -0.1733 -0.1408 -0.1051 -0.1544 -0.1580 -0.1306 -0.1529 -0.1088 -0.1062 0.1330 0.0884 0.1784 -0.1688 -0.1680 0.1196 -0.1782 -0.1101 0.1552 -0.1440 0.1407 -0.1403 -0.1360 0.1029 0.2088 -0.1505 0.1519 -0.1760 -0.1984 0.1043 -0.1428 -0.1725 0.1029 0.1609 -0.1571 -0.1618 -0.1007 -0.1382 -0.1554 0.1347 0.1637 -0.1168 -0.1282 -0.1254 -0.1143 -0.2138 0.1036 -0.1530 0.1402 -0.1673 -0.1329 0.1292 -0.1650 0.1035 -0.0895 0.1666 -0.1356 0.1334 -0.1254 -0.1829 0.1398 -0.1340 0.1159 -0.1521 0.1198 0.1280 -0.1447 0.1028 -0.1147 -0.1282 -0.1932 -0.1054 -0.1287 -0.2175 0.1114 -0.1312 -0.1158 -0.1624 -0.1243 -0.2002 -0.1697 -0.1376 -0.1745 -0.1437 0.1386 -0.1439 -0.2074 -0.1134 -0.1191 -0.1331 -0.1321 -0.1588 -0.1047 -0.1422 -0.1351 -0.1258 -0.1211 -0.0986 -0.1767 0.1387 -0.1438 -0.1239 -0.1466 -0.1213 -0.1047 0.1232 -0.1336 -0.1193 0.1521 -0.1345 0.1166 -0.1765 -0.1019 0.1345 -0.1758 -0.1255 -0.1379 0.1011 -0.1371 -0.1166 0.1333 0.1230 -0.1117 0.1640 0.1456 -0.1453 0.1372 -0.1519 -0.2090 -0.1200 0.1438 0.1131 0.1425 -0.1317 -0.1138 -0.2153 -0.1559 0.1752 -0.1209 0.1305 -0.1762 -0.1626 0.1026 -0.1482 -0.1260 -0.1479 -0.1607 -0.1179 -0.1501 0.2049 -0.1076 -0.0933 -0.1169 0.1500 -0.0887 0.1077 -0.1394 -0.1026 0.1333 -0.1333 -0.1278 0.1990 0.1233 -0.1072 -0.1523 -0.1479 -0.1471 -0.1262 -0.1625 0.1486 -0.1569 -0.1023 0.1205 0.1333 -0.1689 0.1478 0.1037 -0.1159 -0.1174 -0.1085 -0.1443 -0.1147 0.1493 -0.1273 -0.1394 0.1239 0.1365 -0.1527 -0.1428 -0.1560 -0.1367 -0.1293 -0.1316 -0.1422 -0.1121 -0.1164 -0.1539 -0.1309 -0.1387 -0.1771 -0.1727 -0.1561 -0.1452 0.1481 0.1279 -0.1168 -0.1456 -0.1613 -0.1154 -0.1678 -0.1009 -0.1525 0.1028 0.1448 0.1069 -0.1383 0.1297 -0.1243 -0.1683 -0.1890 -0.0891 0.1306 0.1632 0.1317 0.1327 0.2061 -0.1332 -0.1194 -0.2058 -0.1266 -0.1523 -0.1645 -0.1230 -0.1282 0.1094 0.1307 0.1135 -0.1638 0.1016 0.1528 -0.0980 -0.1304 0.1365 -0.1884 0.1502 -0.1257 0.1168 -0.2043 -0.1143 -0.1374 0.1489 -0.1313 -0.1031 -0.1131 0.1590 -0.1179 -0.1937 -0.2127 -0.2315 -0.1259 -0.1120 0.1206 -0.1438 -0.1441 -0.2132 -0.1027 0.0961 -0.1298 -0.1025 -0.1521 -0.1404 0.1141 -0.1437 0.1724 0.0922 -0.1684 0.1470 0.1565 -0.0795 0.1523 0.1499 -0.1534 0.1499 -0.1306 0.1097 0.1522 0.1885 0.1036 -0.1410 0.1442 0.1785 -0.1593 0.1472 -0.1341 -0.1549 0.1628 -0.1265 -0.1603 -0.1930 -0.1574 0.1149 -0.1297 -0.1498 -0.1185 0.1791 -0.1581 -0.0983 -0.1233 -0.0720 -0.1088 0.1879 -0.1583 0.1522 -0.1429 -0.1205 -0.1456 -0.1373 0.1370 -0.2045 -0.1299 -0.1627 -0.1368 -0.1514 -0.1212 0.0883 -0.2261 -0.1119 0.1453 0.1138 -0.1485 -0.0935 -0.2071 0.1256 0.0965 -0.1711 -0.1536 -0.1886 -0.1139 0.1265 -0.1991 -0.1829 0.1425 0.1212 -0.1486 0.1336 -0.1376 0.1043 -0.1339 -0.1267 -0.1193 0.1194 0.1267 0.0962 0.1444 -0.1174 -0.1109 -0.1991 0.1446 0.1836 -0.1698 -0.1143 -0.1473 -0.1902 -0.1083 -0.1263 -0.1405 0.1248 -0.1189 -0.1659 0.1920 -0.1041 -0.0919 0.1386 -0.1493 -0.1432 -0.1373 0.1426 -0.1202 -0.1244 -0.1514 0.1363 0.1385 -0.1920 0.1328 0.1177 -0.1038 0.1841 0.1244 -0.1519 -0.1171 -0.1351 -0.1524 0.1296 -0.1359 -0.1613 -0.1432 -0.1424 -0.1298 0.1093 -0.1313 0.1791 -0.1436 -0.1266 0.1235 0.1265 -0.1671 -0.0917 0.1159 0.1475 -0.1477 -0.2424 -0.1404 -0.1031 -0.1403 -0.1179 -0.1116 0.1697 0.1313 -0.2086 0.1369 -0.1658 0.1492 0.1326 0.1415 -0.1291 0.1347 0.1686 -0.1190 -0.1486 0.1678 0.1736 -0.1514 -0.2035 -0.1724 0.1271 -0.1032 0.1733 -0.1323 0.1492 -0.1100 -0.1940 0.1238 -0.1555 0.1597 -0.1080 0.1491 -0.1884 0.1572 -0.1139 -0.1793 -0.1430 -0.1577 -0.1411 -0.1337 0.1380 -0.1579 0.1644 -0.0789 0.1288 -0.1488 0.1107 -0.1395 0.1269 0.1299 -0.1902 -0.0954 -0.1968 0.1103 -0.1623 -0.1140 0.1386 -0.2143 0.1715 -0.1301 -0.1225 -0.1741 -0.1551 -0.1649 -0.1294 -0.1149 -0.1257 -0.1622 -0.1210 -0.0973 0.1757 -0.1421 -0.1041 -0.1791 0.1203 -0.1135 -0.1930 0.1295 -0.1980 0.1504 -0.1640 0.1528 -0.1776 -0.1411 0.1486 -0.1512 0.1069 -0.1706 -0.1764 0.1556 -0.1202 -0.1693 -0.1410 0.1292 -0.1750 -0.1925 -0.1306 -0.1450 -0.1739 -0.1826 0.1322 0.1424 -0.1712 0.1262 -0.1477 -0.1383 -0.1521 0.1281 -0.1545 -0.1442 -0.1148 0.1461 -0.1788 -0.1579 -0.1070 -0.1522 -0.1603 -0.1485 -0.1428 0.1139 -0.1427 0.1226 -0.1109 -0.1242 -0.1596 -0.1294 -0.1399 -0.1830 0.1555 0.0992 -0.1202 -0.1390 0.1171 -0.1259 -0.1681 0.1470 -0.1735 -0.1006 -0.1143 -0.1032 -0.1141 -0.1699 0.1362 0.1261 -0.1491 -0.0933 -0.1486 0.1171 -0.1392 -0.1035 -0.1587 -0.1140 -0.1127 -0.1700 -0.1446 -0.1170 -0.1805 -0.1299 -0.0982 -0.1764 0.1049 0.1094 0.1099 0.1049 0.1712 0.1204 -0.1952 -0.1086 -0.1513 -0.1721 -0.1669 -0.1649 -0.2051 0.1254 -0.1180 -0.1216 -0.1356 0.1504 -0.1676 0.1285 -0.1304 -0.1415 -0.1416 -0.1443 0.1163 -0.1545 -0.1449 -0.1224 -0.1413 -0.1496 0.1426 0.1497 -0.1359 -0.1222 0.1041 0.1552 0.1198 0.1250 -0.0863 -0.1545 0.1508 -0.1237 -0.1426 -0.1530 0.1416 0.1432 0.1554 -0.0958 0.1215 0.1061 -0.1894 -0.2394 -0.1415 -0.1078 -0.1182 -0.1826 -0.1186 0.1127 -0.1070 -0.2056 0.1072 -0.1438 0.1211 0.1568 0.0942 -0.1517 0.1551 -0.1226 -0.1134 -0.1456 -0.1396 -0.2092 0.1568 0.1550 -0.1529 0.1543 -0.1283 0.1165 -0.1668 -0.1650 -0.1704 -0.1870 0.1291 0.1164 -0.1471 0.1500 -0.1096 -0.1942 -0.1182 -0.1273 -0.1250 -0.1426 0.1405 -0.1278 -0.1195 -0.1530 -0.1402 0.1074 -0.1438 -0.1863 -0.0845 -0.1294 -0.1405 0.1377 0.1355 -0.1632 -0.1003 0.1301 -0.1211 -0.1615 0.1241 -0.1665 -0.1085 0.0705 -0.1413 -0.1780 0.1543 -0.1373 0.1191 -0.1346 0.0999 0.1410 -0.1225 -0.1107 0.1102 0.1411 0.1336 0.1698 -0.1211 -0.1510 0.1230 -0.1810 0.1880 0.1273 -0.1361 -0.1642 -0.1306 -0.1586 0.1159 -0.1731 -0.1757 -0.1605 0.1317 -0.1585 -0.1214 0.1549 -0.1220 0.1218 -0.1186 0.1371 -0.1472 -0.1217 -0.1219 -0.1165 -0.1247 0.1868 0.1491 -0.1102 -0.1144 -0.1346 0.1197 -0.1481 -0.1518 0.1258 0.1455 -0.1271 -0.1492 0.1414 -0.1492 -0.1329 0.1286 -0.1508 -0.1678 -0.1931 0.1193 0.1589 -0.1538 -0.0847 -0.1445 -0.1054 -0.1313 -0.1074 -0.1548 -0.1226 -0.1139 0.1409 -0.1740 -0.1020 0.1266 0.1702 0.1582 -0.1376 0.1555 0.1523 -0.1373 -0.1458 0.1962 0.1371 -0.1163 -0.1227 -0.1507 -0.1172 -0.1464 0.1502 -0.1864 -0.1530 -0.1098 -0.1369 -0.1957 -0.1634 -0.1476 -0.1605 0.1272 -0.1300 0.1591 0.1215 0.1375 -0.1452 -0.1499 -0.1400 -0.1306 -0.1205 0.1838 -0.1067 0.1149 0.1639 0.0944 0.1042 0.1036 -0.1020 0.0853 -0.1258 -0.1532 -0.1613 -0.1629 -0.0918 -0.1486 -0.1357 0.1362 0.1037 -0.1281 -0.1686 -0.1254 -0.1691 -0.1394 -0.0970 -0.1780 -0.1047 -0.1251 -0.1134 0.1034 -0.1788 -0.1325 0.1291 -0.1479 0.1306 -0.2156 -0.1623 -0.1618 -0.1230 -0.1607" HIT_INDICES="69 177 185 239 240 311 313 465 474 502 522 525 534 601 610 634 656 685 701 708 710 717 791 798 806 807 808 834 844 845 853 861 862 869 878 891 895 898 910 947 961 966 1000 1022 1028 1043 1079 1092 1114 1147 1188 1221 1226 1234 1238 1245 1258 1266 1337 1345 1384 1394 1429 1438 1461 1464 1534 1557 1589 1596 1599 1600 1604 1611 1612 1622 1672 1675 1677 1684 1697 1703 1718 1729 1731 1742 1744 1756 1759 1763 1787 1798 1800 1816 1818 1856 1915 1948 1949 1951 1952 2028 2030 2040 2046 2051 2056 2059 2067 2097 2155 2163 2165 2176 2180 2186 2204 2209 2241 2248 2279 2292 2305 2310 2336 2353 2372 2442 2501 2506 2519 2520 2525 2530 2537 2574 2628 2642 2647 2653 2655 2660 2688 2708 2843 2877 2881 2891 2899 2913 2916 2917 2934 2942 2975 2976 2997 3005 3048 3151 3163 3164 3166 3170 3187 3196 3200 3202 3230 3241 3242 3303 3332 3336 3350 3352 3392 3413 3479 3490 3502 3580 3600 3605 3651 3696 3741 3747 3761 3787 3805 3839 3840 3841 3847 3867 3877 3889 3915 3994 4079" ES_PROFILE="-0.0032 -0.0209 -0.0132 -0.0183 -0.0099 -0.0206 -0.0138 -0.0471 -0.0437 -0.0455 -0.0454 -0.0409 -0.0379 -0.0505 -0.0482 -0.0499 -0.0512 -0.0545 -0.0545 -0.0522 -0.0487 -0.0465 -0.0618 -0.0599 -0.0583 -0.0549 -0.0515 -0.0546 -0.0537 -0.0504 -0.0489 -0.0475 -0.0443 -0.0426 -0.0415 -0.0414 -0.0391 -0.0365 -0.0363 -0.0426 -0.0431 -0.0413 -0.0468 -0.0493 -0.0476 -0.0483 -0.0543 -0.0544 -0.0568 -0.0619 -0.0691 -0.0742 -0.0721 -0.0708 -0.0684 -0.0668 -0.0667 -0.0653 -0.0801 -0.0786 -0.0851 -0.0841 -0.0895 -0.0882 -0.0905 -0.0876 -0.1019 -0.1041 -0.1086 -0.1066 -0.1036 -0.1001 -0.0973 -0.0953 -0.0918 -0.0906 -0.0996 -0.0965 -0.0931 -0.0911 -0.0905 -0.0882 -0.0881 -0.0871 -0.0837 -0.0826 -0.0791 -0.0783 -0.0751 -0.0722 -0.0744 -0.0732 -0.0697 -0.0698 -0.0663 -0.0720 -0.0830 -0.0873 -0.0834 -0.0797 -0.0757 -0.0910 -0.0872 -0.0855 -0.0827 -0.0797 -0.0767 -0.0731 -0.0708 -0.0741 -0.0846 -0.0822 -0.0782 -0.0765 -0.0731 -0.0701 -0.0702 -0.0670 -0.0707 -0.0679 -0.0712 -0.0699 -0.0686 -0.0652 -0.0672 -0.0669 -0.0670 -0.0801 -0.0903 -0.0866 -0.0850 -0.0802 -0.0765 -0.0728 -0.0695 -0.0740 -0.0826 -0.0810 -0.0771 -0.0734 -0.0687 -0.0648 -0.0667 -0.0665 -0.0957 -0.0988 -0.0942 -0.0911 -0.0875 -0.0854 -0.0804 -0.0750 -0.0736 -0.0699 -0.0726 -0.0670 -0.0666 -0.0627 -0.0678 -0.0881 -0.0849 -0.0789 -0.0731 -0.0678 -0.0659 -0.0618 -0.0564 -0.0505 -0.0513 -0.0476 -0.0413 -0.0503 -0.0510 -0.0453 -0.0421 -0.0358 -0.0391 -0.0376 -0.0473 -0.0430 -0.0388 -0.0513 -0.0488 -0.0424 -0.0462 -0.0496 -0.0527 -0.0457 -0.0407 -0.0385 -0.0342 -0.0335 -0.0244 -0.0152 -0.0073 -0.0027 0.0045 0.0114 0.0151 0.0071 0.0026" RANK_AT_ES="1588.0000" RANK_SCORE_AT_ES="-0.6089"/>
  <DTG RANKED_LIST="T11b high vs low squamous_GSEA_Ranked.rnk" TEMPLATE="na_as_pre_ranked" GENESET="gene_sets.gmt#TABULA_MURIS_SENIS_PANCREAS_PANCREATIC_BETA_CELL_AGEING" ES="-0.1505" NES="-0.7652" NP="0.8056" FDR="1.0000" FWER="1.0000" RND_ES="-0.2184 0.1288 -0.1832 -0.1586 0.1493 0.1772 0.2214 -0.2515 -0.2259 0.1756 -0.2788 0.1257 0.2262 0.1856 -0.2341 -0.1886 -0.2848 0.2913 -0.1332 -0.1877 -0.1460 -0.1571 -0.1232 -0.2248 -0.1768 -0.2453 0.1360 -0.1569 0.1733 -0.2935 0.2775 0.1659 -0.1792 0.1387 0.1505 -0.2085 -0.1935 -0.2747 0.1945 -0.2177 0.2066 0.2016 -0.1848 -0.1907 0.1626 -0.1929 -0.2755 -0.1224 0.1571 0.2114 -0.1424 -0.1873 -0.1600 -0.1736 -0.1413 0.2153 -0.2267 0.2655 0.2220 -0.1656 0.2234 0.1735 0.1113 -0.1519 -0.2722 0.1112 0.1513 -0.1705 -0.2337 -0.1465 0.1645 -0.2084 0.2416 0.1957 -0.1864 0.2660 -0.1887 -0.1840 0.1565 0.2409 -0.2381 0.1988 -0.1393 0.1868 0.0998 -0.2323 -0.2097 0.1759 -0.1773 -0.2205 -0.1973 0.2342 -0.2464 -0.1414 -0.1611 -0.1398 -0.2594 -0.1742 -0.2821 -0.1594 0.2388 -0.1424 -0.2265 -0.1007 -0.2904 -0.4010 -0.2628 0.1338 -0.3000 -0.1825 0.1845 -0.2146 -0.3263 0.1564 0.1648 -0.2306 -0.2373 -0.1246 -0.1916 0.1756 0.1996 0.2319 0.1831 -0.1665 -0.1127 -0.2162 0.2263 -0.1127 -0.2166 -0.2012 -0.2149 -0.2214 0.2578 0.1061 0.1320 -0.2261 0.1941 0.2283 -0.1915 0.2069 -0.2480 0.1670 -0.1492 0.2081 0.2533 0.1744 -0.2121 0.2135 -0.1706 0.2135 -0.1579 -0.2128 -0.1607 -0.2239 -0.2182 0.2260 -0.2051 0.1419 0.2036 -0.2460 -0.3072 -0.1485 -0.1593 0.2283 0.1848 0.2787 -0.2881 0.1830 -0.2019 -0.1856 -0.1480 -0.1593 0.1591 0.1366 -0.2637 -0.1787 0.1537 -0.2385 -0.2101 0.1158 -0.2193 0.1553 -0.2142 -0.1741 0.2117 -0.1098 0.3118 0.1524 0.2208 0.2384 -0.1248 -0.1591 0.1805 0.1983 -0.1212 0.2623 0.1455 -0.1918 -0.2557 -0.2072 0.0959 0.1069 -0.1868 0.1379 0.2139 -0.1479 -0.1653 -0.2304 -0.2599 0.0876 -0.2507 0.1754 -0.1724 0.1956 0.1849 0.1141 0.1484 0.1045 0.1741 0.1478 0.1594 -0.1676 -0.1707 -0.1731 -0.1215 0.1235 0.1077 -0.1538 -0.2062 -0.2770 -0.2431 -0.1708 0.1927 -0.1555 0.1422 0.2551 -0.1953 0.2407 -0.2148 0.1684 -0.2233 0.1311 -0.2942 -0.2864 -0.2705 -0.1487 0.1441 -0.1188 -0.2465 -0.1048 -0.2762 -0.1764 0.1964 -0.2618 -0.2096 0.2814 -0.2154 0.1831 -0.1221 -0.2372 -0.1603 0.1669 0.2135 -0.2265 -0.1896 -0.1300 0.1876 -0.2120 -0.2200 -0.2264 -0.1710 0.2364 -0.1796 -0.2264 0.2200 0.1250 0.1375 -0.1623 0.1006 -0.2094 0.2393 0.1147 -0.1959 0.1673 0.1886 -0.1221 0.1069 0.1719 0.1433 -0.2512 -0.2126 0.1841 -0.2749 -0.1958 -0.3192 -0.2327 -0.2427 -0.2524 0.1330 -0.1656 -0.2218 -0.1566 -0.1901 -0.2956 -0.1912 0.1319 -0.2795 -0.2259 0.1753 -0.1601 0.1844 0.2634 -0.2255 0.1519 -0.2023 -0.1456 0.1844 -0.1334 0.1578 0.1743 -0.2145 -0.2381 -0.2450 -0.2807 -0.1559 0.1807 0.1817 0.1601 -0.2601 0.1704 0.2263 0.2271 -0.2765 0.1234 -0.2963 -0.2052 0.1224 0.1410 -0.1702 0.2452 -0.1998 -0.2145 -0.2153 -0.1750 0.2148 -0.1641 0.3370 -0.1539 0.2774 0.2377 0.1015 0.1223 0.1796 -0.1831 0.2426 -0.2326 -0.2627 0.1511 0.1437 -0.2175 -0.1652 -0.2169 -0.1676 -0.2151 0.1675 0.1253 -0.2355 -0.1852 0.2779 0.3627 -0.1353 -0.1159 0.2116 0.1941 -0.1633 0.1909 -0.2107 -0.1411 0.1992 0.1474 0.1379 -0.2209 0.1499 0.1439 0.1735 -0.2103 0.1419 -0.2086 -0.1882 0.2290 0.1478 -0.2709 0.1597 0.2082 0.1663 0.1238 -0.2048 -0.2029 -0.2474 0.1507 -0.1865 -0.1750 0.2406 0.2085 0.1085 0.2422 0.1462 0.2446 -0.1584 -0.1625 -0.2675 -0.1532 -0.2577 -0.0894 -0.3420 0.1140 0.1936 -0.1860 -0.2935 -0.1126 -0.1949 -0.2194 -0.0958 -0.1890 0.2133 0.3024 -0.2230 0.1496 -0.1764 0.1160 0.1630 -0.2124 0.1505 -0.2186 -0.1603 -0.1902 -0.1689 -0.2072 0.1583 -0.2743 0.2095 -0.2075 0.1607 -0.1437 0.3101 -0.2524 -0.2449 0.2641 0.1367 -0.2412 -0.1568 -0.1373 0.2524 -0.1303 0.1900 -0.2237 0.2452 -0.2480 -0.1073 -0.1379 0.1463 -0.1622 -0.1921 0.2244 0.2128 -0.2294 -0.2546 0.1867 -0.1169 0.1903 -0.1827 -0.1925 -0.1344 -0.1335 0.2391 -0.2154 0.1688 -0.1363 0.1745 -0.1614 -0.1868 0.1129 -0.2098 0.1822 0.1923 -0.2098 0.1909 -0.1409 0.1638 -0.1524 0.1630 0.2284 -0.2258 -0.2634 -0.1538 0.1566 -0.1793 -0.2232 -0.3248 -0.2192 -0.1176 0.1712 0.1505 -0.1691 0.2145 -0.1491 -0.2265 -0.1338 -0.1366 0.1858 0.1802 0.2061 -0.1523 -0.1533 0.1804 0.1588 0.2689 -0.1520 -0.2162 -0.3280 -0.1919 0.2146 0.1483 0.1481 -0.3634 -0.2529 -0.1898 0.0741 -0.2958 -0.3179 -0.1924 -0.1528 -0.1702 -0.3024 -0.1588 -0.2224 -0.2766 0.1816 -0.1173 -0.1747 -0.1854 -0.1487 -0.2448 -0.2055 0.2463 -0.1945 -0.1295 -0.1868 0.2093 0.1823 0.2672 0.1842 0.1871 0.1944 0.2553 0.1802 0.1843 -0.0860 -0.1621 -0.1381 -0.2401 0.2418 -0.1523 0.1895 0.2490 0.1940 -0.2333 -0.1082 0.1374 -0.0971 0.2761 -0.1999 0.0824 0.1643 -0.1745 -0.2600 -0.2348 -0.1119 0.1720 0.2966 -0.1576 0.3440 -0.1478 0.2124 -0.1305 0.1601 0.3049 0.2356 -0.3283 -0.2462 -0.3177 -0.1744 0.1451 -0.1838 -0.1339 -0.1660 -0.2069 0.2391 0.3253 -0.1760 0.1750 0.1899 0.2034 -0.2229 0.1442 -0.1574 -0.1018 -0.1668 -0.1627 -0.1894 -0.2114 -0.1334 -0.1963 -0.1116 0.1576 0.1382 -0.1576 -0.2478 0.2172 -0.1320 0.1855 -0.2030 0.1458 -0.0848 -0.1973 -0.1739 -0.3434 0.1570 0.1293 -0.2156 -0.2107 0.1962 0.2904 -0.2049 -0.2381 0.1896 -0.2414 -0.1519 -0.2201 -0.1121 0.1772 -0.1416 -0.3065 -0.1842 0.1699 -0.2104 0.1110 -0.1326 0.1457 -0.2262 0.2016 0.1512 -0.2000 -0.1444 0.2612 0.0961 0.2239 -0.1909 -0.2484 -0.2019 0.2328 0.1535 0.2890 -0.1519 0.1544 0.1427 -0.1619 -0.3041 0.1912 -0.2607 0.1050 0.1448 -0.2016 -0.1837 -0.1594 -0.2456 0.1884 0.1278 -0.1612 -0.2912 0.1459 0.1828 -0.2043 0.2124 -0.2165 0.1828 -0.2130 0.1789 -0.2373 -0.1953 0.2378 -0.1636 0.2167 0.1563 -0.2093 -0.2526 0.1417 0.2366 0.1803 -0.2067 -0.2494 0.1399 0.2170 0.2627 0.1732 0.1321 -0.3118 -0.2143 0.2545 0.2233 -0.2734 -0.1785 -0.1163 -0.1207 -0.1820 -0.2140 0.1594 -0.1143 0.1705 -0.2521 -0.1113 -0.2729 0.1962 -0.1813 -0.1234 -0.1715 0.1367 -0.2005 -0.2706 0.2043 0.1530 0.1878 0.1403 0.1428 -0.1642 -0.2315 -0.3018 -0.2446 -0.2430 -0.2487 -0.1365 0.2014 0.1550 -0.1430 -0.1530 -0.3107 -0.2600 -0.1776 0.2339 0.1073 -0.1971 0.1905 -0.2047 0.2350 -0.3500 -0.2602 -0.2371 -0.2357 0.1948 0.1873 0.1508 0.1542 0.2434 -0.2093 -0.1559 -0.1617 -0.2116 -0.1602 -0.2095 -0.1720 0.2062 -0.2321 -0.2482 0.2270 0.1243 -0.1185 -0.1340 -0.1369 0.1803 -0.2242 0.1369 -0.2376 0.1414 0.1504 -0.3267 0.1608 0.1889 0.1727 0.2194 -0.1393 0.1407 0.2465 -0.1665 -0.2182 -0.1768 -0.1747 -0.2731 -0.1899 -0.1333 -0.1894 -0.1667 -0.1453 0.1896 -0.2141 0.1180 0.2052 -0.1416 0.2033 0.2153 -0.2056 -0.2629 0.2144 -0.1887 0.0762 0.2067 0.1294 -0.1476 0.1128 -0.1769 -0.1324 0.1283 0.2767 -0.2111 -0.2264 0.2099 -0.1456 0.2676 -0.1761 -0.1319 0.2713 -0.1887 0.2516 -0.1698 0.2711 0.2261 0.2004 -0.1655 -0.1811 0.2111 -0.2412 0.1322 0.1647 -0.2065 -0.1331 0.2185 -0.1649 -0.1416 -0.2733 -0.2060 -0.1970 0.1614 -0.1020 0.1768 -0.1514 -0.1642 -0.1522 0.1304 0.1714 0.2953 -0.1487 -0.1909 -0.1876 -0.1558 0.3302 -0.1464 -0.2203 -0.2232 -0.1510 0.1496 0.1679 0.1491 0.1657 -0.2175 -0.1239 -0.1697 0.2966 0.1677 0.2051 0.1665 0.2108 0.1357 -0.2484 -0.1782 0.2043 -0.1250 -0.2242 -0.1267 0.1530 -0.1685 -0.1496 -0.1236 0.2980 -0.2934 -0.1690 0.1982 0.1463 -0.2010 -0.2255 -0.1848 0.2143 -0.1583 -0.1677 -0.2334 0.1554 0.1556 0.2616 0.1644 0.2131 -0.1802 -0.0965 -0.1383 -0.2474 0.1510 -0.1749 0.1817 -0.1354 0.1910 0.1822 -0.2606 0.1899 -0.1914 -0.2180 0.2310 0.2099 0.2068 0.1854 0.1636 0.1172 -0.2414 -0.1773 0.1552 -0.1901 -0.1902 0.1968 -0.3692 -0.1885 -0.2345 -0.1539 -0.3309 -0.1304 -0.2229 -0.1273 -0.1756 0.1640 0.1284 -0.0997 0.2285 -0.1536 0.1717 -0.2016 -0.0913 -0.1411 -0.2656 0.1380 -0.1857 0.1746 0.3156 -0.1534 -0.1564 0.1002 -0.1528 0.2397 0.1325 -0.0841 0.3144 -0.1310 0.2025 -0.1862 -0.1618 -0.2128 0.2421 0.1835 0.1326 0.1228 -0.2777 0.1542 -0.2780 0.1712 -0.2309 0.1299 -0.1890 -0.2549 -0.1437 -0.1919 -0.1702 -0.1987 -0.1849 -0.1796 -0.3386 0.1775 -0.1487 0.1866 0.1621 0.1847 -0.1938 0.1638 0.2034 -0.3138 0.1066 -0.1590" HIT_INDICES="119 185 239 240 267 310 443 456 504 633 701 853 876 895 928 1007 1025 1068 1105 1161 1256 1260 1444 1555 1655 1666 1672 1675 1705 1718 1781 1893 2418 2449 2642 2864 2940 2961 3015 3189 3358 3407 3532 3645 3666 3790 3801 3961 4023 4075" ES_PROFILE="0.0110 0.0287 0.0454 0.0753 0.0976 0.1129 0.1003 0.1170 0.1237 0.1067 0.1037 0.0778 0.0837 0.0901 0.0927 0.0837 0.0899 0.0900 0.0917 0.0889 0.0768 0.0873 0.0538 0.0389 0.0270 0.0373 0.0487 0.0610 0.0666 0.0765 0.0743 0.0605 -0.0530 -0.0441 -0.0741 -0.1099 -0.1091 -0.0945 -0.0877 -0.1090 -0.1273 -0.1155 -0.1211 -0.1219 -0.0993 -0.0995 -0.0711 -0.0722 -0.0411 0.0035" RANK_AT_ES="3357.0000" RANK_SCORE_AT_ES="-1.1417"/>
  <DTG RANKED_LIST="T11b high vs low squamous_GSEA_Ranked.rnk" TEMPLATE="na_as_pre_ranked" GENESET="gene_sets.gmt#DESCARTES_ORGANOGENESIS_SCHWANN_CELL_PRECURSOR" ES="-0.1967" NES="-0.7650" NP="0.7575" FDR="1.0000" FWER="1.0000" RND_ES="-0.3154 0.3907 0.3520 -0.1784 0.2351 0.3197 -0.2048 0.4638 -0.2833 0.2208 0.1573 0.2439 0.2098 -0.2643 -0.1450 0.3379 0.2148 0.2677 0.2489 -0.3057 -0.2279 0.1773 -0.3326 -0.2193 0.1677 0.2624 0.2864 -0.3651 0.2614 -0.3392 -0.3027 -0.2122 -0.4023 -0.1997 -0.1599 -0.3673 -0.3608 0.1799 -0.2900 -0.2739 0.1731 -0.2819 0.1916 -0.2728 -0.1607 -0.2567 -0.3237 0.1985 0.1862 -0.2638 0.3077 -0.1693 -0.1432 -0.4089 -0.3103 0.2494 -0.3030 -0.3027 -0.2324 -0.2142 -0.2990 -0.3217 0.2317 -0.2865 0.2166 0.2475 -0.3027 0.1566 0.2431 0.2403 0.2603 -0.1896 -0.2302 0.2025 0.1639 0.1571 0.2858 -0.4390 0.4023 -0.2173 -0.1636 -0.3509 0.2232 -0.3197 -0.2526 -0.2265 -0.2126 0.1580 -0.2779 -0.4143 -0.1799 -0.3956 0.2076 -0.2018 -0.1756 -0.1473 -0.4953 0.2460 -0.1670 0.2866 0.2799 -0.2418 0.1813 0.1573 0.2052 -0.2877 0.3577 0.2594 0.3354 -0.1659 0.2295 -0.1879 -0.4171 -0.5242 -0.3266 0.2751 0.2416 -0.1496 0.1968 -0.2436 0.1817 -0.1680 0.2939 0.1883 0.2852 0.1664 0.4249 -0.2261 -0.2213 0.1740 0.3718 0.3317 -0.2681 -0.1928 -0.2527 -0.3014 -0.2341 0.3902 -0.2784 0.3302 -0.2138 -0.1370 -0.2601 -0.2238 -0.2531 0.1284 0.1977 -0.2103 -0.2183 0.2503 -0.2410 0.0847 -0.3324 0.2533 -0.2217 0.3256 0.1476 0.3521 0.2041 -0.0817 0.2324 0.1360 -0.4039 -0.1008 -0.1735 -0.2645 0.1916 -0.1604 -0.2585 -0.2382 0.2384 0.2191 0.1695 -0.1981 -0.2466 -0.1581 0.2022 -0.1731 -0.2848 -0.1691 -0.2686 -0.2203 0.2636 -0.2308 0.2534 0.1814 -0.2737 -0.2963 0.2192 -0.2124 0.1175 0.2470 -0.1864 -0.2068 0.1927 0.1424 0.3063 -0.4017 0.4605 0.1319 -0.2606 -0.3434 -0.3016 -0.2268 0.2813 0.3726 0.1882 -0.3063 0.1290 0.1729 0.3050 -0.2789 -0.2630 0.1745 -0.2747 -0.3127 -0.1484 -0.2240 -0.2193 0.4087 0.4316 -0.3847 0.2808 -0.1230 -0.4140 0.3064 -0.2944 -0.5122 -0.2308 0.1764 -0.2303 -0.3063 -0.2639 0.2414 -0.1943 0.1437 -0.1881 -0.3589 0.3383 -0.2270 -0.2462 -0.2765 -0.2561 -0.3082 0.1471 0.2632 0.2831 0.3194 -0.2587 -0.3557 -0.2333 -0.3776 -0.2811 -0.1662 -0.2352 0.2260 -0.1846 0.3354 -0.2013 -0.1792 0.2880 0.2254 -0.2358 -0.3409 -0.3011 -0.1419 -0.2366 -0.2035 0.2262 0.2195 -0.4447 -0.1434 -0.3465 -0.1797 0.2983 0.1826 0.2504 -0.1724 0.1442 -0.1766 -0.1659 0.2200 0.2635 0.3584 -0.1537 0.3121 -0.1746 -0.3294 -0.3490 -0.2437 -0.1905 -0.2729 -0.2461 -0.2488 -0.3119 0.1879 -0.3119 -0.2651 0.3323 0.2906 0.2746 -0.1481 -0.2087 -0.2846 -0.4382 0.2262 0.2292 0.1776 -0.2787 0.2692 -0.1101 -0.2379 -0.4893 0.1380 -0.3301 -0.3323 0.1719 -0.3312 0.2736 -0.2777 -0.2082 -0.2838 -0.5225 0.1782 -0.3090 -0.3843 -0.2641 0.1460 -0.2231 -0.2788 -0.3130 -0.2426 -0.4208 -0.2332 -0.2129 -0.1614 0.3485 -0.1724 -0.2724 0.1705 -0.2804 -0.2986 -0.1792 -0.3062 0.1685 -0.2239 0.1688 -0.1917 0.4358 -0.2908 0.2257 0.4209 -0.2558 -0.2982 -0.3220 -0.3937 -0.2709 -0.2482 0.2755 -0.3974 0.3092 0.3311 -0.2388 0.2486 0.2023 0.2418 -0.2449 -0.2318 -0.2600 -0.2524 0.2078 0.1757 0.3560 -0.3374 -0.2761 -0.2991 0.1604 0.2942 0.3033 0.1873 -0.2792 -0.2403 -0.2326 -0.2731 -0.2071 -0.4616 -0.2367 -0.1758 -0.2766 -0.3264 -0.1384 -0.2102 -0.1762 -0.2571 -0.1537 0.2408 -0.2538 -0.1793 0.1464 -0.3558 0.4184 -0.3468 -0.2143 0.3123 0.2180 0.2126 -0.2335 -0.3609 0.2972 0.1695 -0.1715 -0.2684 -0.1908 -0.2926 -0.2289 -0.3085 -0.2945 -0.1255 -0.2080 -0.3382 -0.1561 0.1303 -0.3545 0.2238 -0.3010 -0.2043 0.2480 0.2032 -0.2766 0.1664 0.4676 -0.3872 -0.1984 -0.4025 -0.2131 -0.2995 0.2331 -0.3287 0.2118 0.3167 0.1620 -0.4328 -0.3081 -0.2555 -0.3868 0.2151 0.3500 -0.1336 -0.3508 0.2176 0.2341 -0.2340 -0.3069 -0.3479 -0.2984 0.2406 -0.2297 -0.2842 0.2915 -0.3704 -0.2765 0.2704 0.2587 0.1694 -0.2521 -0.2757 -0.3499 -0.2011 0.1429 0.3253 -0.1775 -0.1605 0.3345 -0.2936 -0.2376 0.3531 -0.1751 -0.1676 0.1404 -0.1931 0.1712 0.1413 -0.3051 -0.2384 0.4569 -0.2498 -0.4124 -0.2254 -0.2657 0.1861 -0.2399 0.2452 -0.2511 0.2898 -0.1256 0.2196 0.3323 0.2294 -0.3384 -0.3912 -0.3339 -0.1641 -0.2512 -0.2783 -0.1263 0.2738 0.2526 -0.2828 0.2042 -0.2520 0.2783 0.3017 -0.2250 -0.1626 -0.2044 0.1368 0.2592 -0.3069 -0.2401 -0.2781 -0.2127 0.2612 0.1922 -0.1960 0.1792 -0.2165 -0.1980 -0.3715 -0.3263 0.3630 -0.3359 0.1489 -0.2083 0.2541 -0.3272 0.1668 -0.3431 0.2499 0.1413 -0.3197 -0.2453 0.1420 -0.3272 0.2153 0.3256 -0.3138 -0.3414 -0.2206 0.2201 0.2239 0.1035 -0.2007 -0.4049 -0.3213 -0.1916 -0.1410 0.3794 -0.2758 0.3706 0.1427 -0.2954 0.2150 -0.1780 0.3176 -0.3587 0.2430 -0.2806 -0.2965 -0.2604 0.2616 -0.1876 -0.2382 -0.2031 0.3439 0.1519 -0.3388 0.2130 -0.2686 -0.2624 -0.3291 0.3257 -0.1776 0.1633 0.1976 -0.3267 0.1307 -0.2099 -0.3672 -0.1985 -0.1133 0.4593 -0.2262 0.2356 -0.2604 -0.2663 0.2201 -0.3010 0.2498 -0.3941 0.1758 -0.2437 -0.2581 0.3052 -0.2174 -0.1586 -0.2271 -0.2864 -0.2391 -0.1442 -0.1641 -0.2975 -0.2377 -0.1675 -0.2980 0.2712 -0.3671 -0.3167 0.2045 -0.1333 0.2042 -0.2821 -0.3477 0.1793 -0.2830 0.4107 0.3684 0.1558 -0.2687 0.1871 0.2746 -0.3270 -0.2951 -0.3410 -0.3246 0.1739 0.1641 -0.2354 0.2354 -0.2405 -0.2037 0.3264 0.2274 0.2289 0.2424 -0.1174 0.4077 0.2393 0.1962 0.1253 -0.2510 -0.1891 -0.1152 -0.1609 0.3435 -0.2319 0.3412 -0.2477 -0.2606 -0.1768 0.2533 0.2207 0.2637 -0.1492 0.1719 -0.2631 -0.1878 -0.3181 0.2375 -0.2546 -0.1843 -0.2744 -0.2601 0.1746 0.2347 0.4173 0.2361 -0.2882 0.3104 -0.2460 -0.3336 0.2366 -0.1286 0.1840 -0.4194 0.2692 -0.3749 0.2326 0.1405 -0.2926 -0.2496 0.1941 -0.3513 0.1430 -0.2028 -0.3139 -0.2257 -0.2234 -0.1886 -0.1274 0.2427 0.2240 0.4010 -0.2186 -0.1633 -0.1304 -0.2363 -0.1765 0.1550 -0.1625 -0.1583 -0.4219 0.1848 -0.1739 0.3084 -0.2114 0.3304 -0.3972 0.3533 0.2057 -0.2380 0.2512 -0.1127 0.4153 -0.1055 0.1960 -0.1865 -0.1377 -0.1716 -0.2031 -0.1890 -0.2545 0.2683 -0.4285 0.3269 -0.2138 0.1738 0.2339 -0.3586 0.2541 0.3054 0.2016 -0.3631 -0.2832 -0.3263 -0.1574 -0.3586 -0.3843 -0.2414 -0.2821 0.1947 0.2019 -0.2255 0.2484 0.1683 0.2693 -0.3943 -0.3027 -0.2997 -0.2100 -0.2132 -0.2825 -0.1488 -0.4779 0.2570 0.1727 -0.3045 0.4947 0.2072 -0.3036 -0.1581 -0.2607 0.2598 -0.2318 -0.3683 0.2953 -0.1296 0.3610 -0.2817 0.1564 -0.1524 0.2127 -0.2636 -0.1705 -0.2388 -0.2819 -0.2229 0.1853 -0.2169 0.3105 -0.1148 0.2341 -0.5006 -0.2022 -0.2276 0.1214 0.3102 -0.2796 -0.3494 -0.2936 0.2746 0.1975 0.1698 0.2343 -0.1985 -0.1628 -0.2353 -0.3227 -0.3420 0.2691 -0.3753 -0.4276 0.4845 -0.1837 -0.2111 -0.1926 -0.1053 0.2891 -0.2169 0.4052 -0.3286 -0.3815 -0.1571 -0.2006 0.1853 -0.1893 0.1735 -0.1455 -0.3012 0.2879 -0.1219 -0.2101 0.2975 -0.2535 -0.3066 -0.2072 -0.1861 -0.2562 -0.3327 0.4319 -0.2079 0.1819 0.2750 0.2418 -0.2097 0.1865 -0.3520 -0.5107 -0.1813 0.1846 0.1432 -0.2547 -0.1577 0.2473 -0.3040 0.2230 0.2724 -0.3188 -0.1590 0.3333 -0.1923 0.2652 0.3644 -0.1072 0.2171 0.1808 0.2269 -0.2222 0.2325 -0.2279 -0.2396 -0.3316 -0.1785 0.3703 -0.3009 0.2441 0.2704 -0.2496 -0.3050 -0.2174 0.3314 -0.2030 -0.2898 -0.3162 -0.2961 -0.2698 -0.1717 -0.3467 0.2634 0.2233 0.1839 -0.2409 -0.1532 -0.1388 -0.1896 -0.1300 -0.1973 -0.1260 0.1432 0.2662 0.2435 -0.2738 0.2890 0.2588 0.1988 0.2389 -0.2068 0.1345 0.2188 -0.1944 -0.1708 0.1727 0.1787 0.2418 0.2349 -0.2025 -0.2296 -0.2026 -0.1529 0.1913 -0.3591 -0.2042 0.1636 0.2158 0.2057 0.2181 -0.3336 0.3758 0.1481 -0.2522 0.3592 -0.1740 -0.3366 -0.2526 -0.2788 0.3062 -0.1547 -0.4327 -0.1756 -0.3133 -0.4157 0.2196 0.3217 -0.2146 0.3376 0.1483 0.1950 0.4860 0.1729 -0.3290 0.3093 0.4175 -0.2180 -0.3109 -0.2766 -0.4359 0.2858 -0.2884 0.2165 0.3206 -0.2589 0.2197 -0.3032 -0.3183 -0.2393 -0.3300 0.2525 0.1657 -0.3787 -0.1672 0.3458 -0.1934 -0.3720 0.3411 0.2822 -0.1018 -0.2705 -0.2792 -0.1164 0.3231 0.2543 -0.1605 -0.2582 -0.2114 0.2127 0.2612 0.2379 -0.3983 -0.3056 -0.1915 -0.2317 -0.1925 0.1651 -0.1786 0.1133 -0.3213 -0.1445 -0.2104 0.2068 -0.3860 0.4375" HIT_INDICES="329 751 843 876 919 1170 1362 1401 1480 1540 1574 2044 2290 2847 3075 3094 3353 3620 3782 3802" ES_PROFILE="-0.0099 -0.0760 -0.0644 -0.0393 -0.0184 -0.0481 -0.0612 -0.0363 -0.0203 0.0009 0.0290 -0.0444 -0.0593 -0.1409 -0.1366 -0.0806 -0.0760 -0.0636 -0.0151 0.0705" RANK_AT_ES="3074.0000" RANK_SCORE_AT_ES="-1.0080"/>
  <DTG RANKED_LIST="T11b high vs low squamous_GSEA_Ranked.rnk" TEMPLATE="na_as_pre_ranked" GENESET="gene_sets.gmt#TABULA_MURIS_SENIS_LARGE_INTESTINE_INTESTINAL_CRYPT_STEM_CELL_AGEING" ES="-0.1063" NES="-0.6394" NP="0.9449" FDR="1.0000" FWER="1.0000" RND_ES="-0.1457 -0.1338 -0.1408 -0.1586 -0.1856 -0.2062 -0.1494 0.0675 -0.0948 -0.1564 -0.1957 0.1249 0.1839 -0.2593 -0.1665 0.1402 -0.1638 0.1871 0.1830 -0.0750 0.1210 -0.1291 0.2295 -0.2206 -0.1187 0.1995 0.1332 0.1813 -0.2498 -0.1825 -0.1886 -0.1068 -0.2467 -0.2404 -0.1577 -0.1042 -0.1597 0.0970 -0.2025 -0.1541 -0.1574 -0.1850 -0.1487 -0.0915 -0.0959 -0.1551 -0.1202 -0.2284 -0.2186 -0.1541 0.1291 0.0651 -0.2124 0.1769 -0.2038 0.1532 0.1386 -0.2041 0.1820 0.1775 -0.1975 -0.1573 -0.1448 -0.1954 0.1344 0.0999 -0.1879 0.1686 -0.1806 -0.1563 -0.1567 0.1203 0.0973 -0.1306 0.2178 -0.3048 -0.1866 0.1493 0.1706 0.1399 -0.1617 -0.1424 -0.1590 0.1077 -0.1948 -0.1279 -0.0964 -0.1927 0.1765 0.1763 -0.1617 -0.1897 0.1738 0.2066 -0.2162 -0.2282 -0.1440 -0.1611 -0.1478 0.1668 -0.1930 -0.1861 0.1677 -0.1791 -0.1711 -0.1740 -0.1304 -0.2176 0.1334 0.0985 0.1827 -0.1274 -0.1749 0.2498 0.2018 -0.2189 -0.1552 0.1925 -0.1363 -0.0551 -0.1443 0.2011 -0.1802 -0.1743 -0.2177 -0.1762 -0.1349 -0.1200 -0.2228 -0.1311 -0.1616 -0.0882 -0.1539 -0.2142 -0.1761 -0.1679 -0.1429 0.1638 -0.2108 -0.1266 -0.1546 0.1451 -0.2347 -0.2143 0.1706 -0.1543 0.1890 -0.1189 -0.1629 0.2366 0.1410 -0.1241 -0.1308 0.1678 -0.1607 -0.1570 0.1448 -0.1704 -0.2146 0.1238 -0.1136 0.1731 0.1589 0.2140 0.1558 -0.1231 0.1825 -0.2087 0.1485 0.1058 0.1633 0.1029 0.1195 0.1493 0.1861 0.1070 -0.1458 0.0997 -0.1006 0.1372 0.1357 0.1250 -0.2109 -0.1903 0.1555 -0.1734 -0.1775 0.1050 0.1764 -0.1752 -0.1578 0.1923 -0.2007 -0.1709 -0.1725 0.1362 -0.2084 -0.1532 -0.1740 -0.1372 -0.1910 0.1643 0.1835 0.1627 -0.1898 0.1616 -0.1140 -0.1896 -0.1457 -0.1103 -0.1415 -0.1015 -0.1463 -0.1624 0.1359 0.1464 -0.1799 0.1768 -0.1580 -0.2114 -0.0924 -0.0958 -0.2096 -0.1747 -0.1849 0.1439 0.1828 -0.1374 -0.1877 0.1253 -0.1113 -0.2061 -0.2110 0.2254 0.1572 -0.2690 -0.1496 0.1341 0.1410 -0.2426 0.1022 -0.2146 0.2132 -0.1905 -0.1187 -0.2255 -0.1596 -0.1539 0.1371 -0.1292 -0.1215 -0.1858 0.1880 0.1661 -0.2198 -0.1395 0.1253 0.1359 -0.1502 0.1306 0.1245 -0.2268 -0.1865 -0.1381 -0.1153 0.1721 0.1915 0.1327 -0.1529 -0.1188 0.1651 0.1565 -0.1818 -0.2445 -0.1676 -0.1121 0.2036 0.1369 -0.1169 0.1424 -0.1714 -0.1776 -0.1328 -0.1523 0.0773 0.1623 -0.1372 0.1793 -0.1564 0.1885 -0.1791 -0.1937 -0.1349 -0.1604 -0.1761 0.1755 -0.2159 -0.1431 0.2238 -0.1179 0.1151 0.2373 0.1674 -0.1422 -0.1622 0.1897 0.1584 -0.2177 -0.1401 0.1417 -0.1054 -0.1679 -0.0901 -0.1155 -0.2091 -0.1818 -0.1326 -0.1710 -0.1408 -0.1602 0.1530 -0.1754 0.2115 -0.1100 -0.1342 0.1474 -0.2075 -0.1225 -0.1426 -0.3232 -0.2111 -0.1725 -0.1508 -0.1856 0.1863 -0.1173 -0.1220 -0.1423 -0.1451 -0.1506 -0.1976 0.1590 -0.2297 0.1936 -0.1832 -0.1801 -0.1483 -0.2051 -0.1428 0.1528 -0.1713 0.1269 0.1481 0.1574 0.1323 -0.1259 0.1563 0.1818 0.1109 -0.1428 0.1744 0.1396 -0.2148 -0.2273 0.1510 -0.1955 -0.1984 -0.1154 0.1790 -0.1136 0.1618 -0.1196 0.1959 -0.2511 0.1434 -0.1858 -0.2059 -0.1576 0.2020 0.2241 -0.2545 -0.1350 0.0997 0.1369 -0.1341 -0.1076 -0.1733 -0.2099 -0.2106 0.1594 -0.1548 -0.1641 -0.1713 -0.1718 -0.1291 0.1835 0.0845 -0.2038 -0.1544 -0.1168 0.1317 -0.1857 -0.1576 -0.2468 0.2169 -0.1413 -0.1594 -0.1687 0.1611 -0.1782 -0.1558 -0.1784 -0.2433 0.1978 -0.1332 -0.2440 -0.1466 -0.1581 -0.2152 -0.1535 -0.1927 -0.1314 -0.1781 0.2604 -0.1857 0.1565 0.2231 0.1442 -0.1476 -0.2154 -0.1976 -0.1664 -0.1287 0.1490 0.1638 -0.1318 -0.1455 0.1989 -0.1249 -0.1986 0.1920 0.1349 -0.1615 -0.1637 0.2055 -0.1663 -0.2118 -0.1026 -0.1738 -0.1396 -0.1205 0.1569 0.1343 -0.1945 -0.1925 0.2047 -0.1446 -0.1768 -0.1450 -0.1076 0.1424 -0.1361 -0.1796 -0.1306 0.2463 -0.1256 0.1550 -0.1889 0.2035 0.1753 -0.1316 0.1807 -0.1590 0.1916 -0.1690 -0.1455 -0.1995 -0.2313 0.1124 -0.1501 -0.1664 -0.1648 -0.1755 -0.1326 0.1238 0.1819 -0.1591 0.2136 -0.1341 0.0978 -0.1335 -0.1840 -0.2180 0.1512 0.1276 -0.2580 0.1696 0.1103 -0.1507 -0.1430 0.1741 -0.1479 -0.1607 0.2022 0.1178 -0.1533 -0.1823 0.1666 -0.1120 0.1845 -0.2036 0.1288 -0.0903 -0.1822 -0.1357 -0.1376 0.1473 -0.2225 -0.1105 -0.1413 0.1702 -0.2375 -0.1900 -0.1763 0.1610 0.1341 0.1972 -0.2162 -0.1506 -0.1170 -0.1539 -0.1389 -0.1749 -0.1432 -0.1296 -0.2186 -0.1684 -0.2094 -0.2079 -0.1373 0.1476 0.1964 -0.1906 0.1731 -0.1145 -0.1339 -0.1678 -0.1529 0.1202 -0.2674 0.0871 -0.0868 -0.1691 -0.1254 -0.1413 -0.1597 -0.1168 -0.1118 -0.2317 0.2399 -0.1600 -0.1421 0.1866 -0.2137 -0.1663 -0.1165 -0.1281 -0.1467 -0.1863 0.1238 -0.1837 0.1506 -0.1919 -0.1500 -0.1765 -0.1941 -0.1698 -0.1913 -0.1930 0.1416 -0.1121 -0.1391 0.1406 -0.2151 -0.1676 -0.1633 -0.1646 -0.1357 0.1579 -0.1658 -0.1533 -0.1476 0.1188 -0.1991 -0.1225 -0.1712 0.1697 -0.1498 -0.1407 0.1436 -0.1962 0.1712 -0.0972 -0.1479 0.1536 0.0980 -0.1646 0.1667 0.2054 -0.1694 -0.2127 -0.1492 0.1629 -0.1963 -0.2113 -0.2287 0.1074 -0.1796 0.0757 -0.2362 -0.1617 0.1318 0.1316 -0.1567 0.1531 -0.1695 -0.1851 0.2001 0.1929 0.1039 0.1238 -0.1007 -0.1345 0.1222 -0.1546 -0.2193 -0.1030 -0.1643 -0.1103 0.1335 0.1560 -0.1608 0.1537 0.1269 -0.1038 0.2308 -0.1939 -0.1509 -0.1923 -0.1374 -0.2087 -0.1708 0.1050 0.1447 -0.1051 -0.1440 0.1166 -0.1961 0.1529 -0.2701 -0.1361 0.1152 -0.1850 -0.1737 -0.1861 -0.1646 -0.1069 0.1336 -0.1939 -0.1294 -0.1789 -0.1433 -0.1721 0.0840 0.1550 -0.1548 0.1432 -0.1053 0.1534 0.1872 -0.1199 -0.2132 -0.0978 -0.1007 -0.1518 0.1439 -0.1200 0.0977 -0.1690 0.1861 -0.1521 -0.1040 -0.1112 0.1563 -0.1570 0.1994 0.1138 -0.1334 0.1107 -0.2168 -0.2011 -0.2089 0.1962 -0.1408 0.1509 -0.1881 -0.2225 0.1751 -0.2363 0.1129 -0.1240 0.1329 -0.1390 -0.1336 0.1557 0.1601 -0.1434 0.2506 -0.1678 0.1974 0.2087 0.1764 -0.1804 0.1281 0.1583 -0.2560 -0.2179 0.1451 0.1869 -0.2289 -0.1485 0.1436 -0.2947 0.1264 0.2028 -0.2153 -0.1533 -0.2133 -0.1324 0.1196 0.1570 0.1131 0.1638 -0.1098 -0.2726 -0.2032 0.1245 -0.1051 0.1300 0.1555 0.1903 0.1563 -0.1968 -0.0970 0.1317 -0.1107 -0.1426 -0.1194 -0.2108 0.2284 0.1110 -0.1672 0.1512 0.1372 -0.1694 -0.2065 -0.0706 0.1308 -0.1327 0.1378 -0.1780 0.1267 -0.1473 -0.1560 0.2036 -0.1616 -0.1695 -0.1975 -0.1004 0.1398 0.1956 -0.1968 -0.2019 0.1168 -0.1687 -0.1132 0.2256 -0.1232 -0.2314 -0.1785 -0.1169 0.0905 -0.2343 0.1370 0.1111 0.1434 -0.2447 -0.1789 -0.1216 0.1534 -0.1447 -0.1965 -0.1738 -0.1290 -0.1786 -0.1823 0.2484 -0.1154 -0.1385 -0.2369 -0.1679 -0.1089 -0.2166 -0.2043 -0.3249 0.0975 0.1832 -0.2183 -0.1750 -0.2681 0.1776 0.1406 -0.1203 0.2005 -0.1196 -0.1273 -0.1221 0.1364 0.1428 0.1343 0.1235 -0.1504 -0.1793 0.1159 0.1283 0.1520 0.1580 -0.1706 0.1946 -0.1396 -0.1629 -0.1125 -0.1353 -0.2250 0.1717 -0.1387 0.1913 -0.1901 -0.1625 -0.1823 0.1929 0.1608 -0.1194 -0.2338 -0.2172 0.1226 -0.3291 -0.1974 0.1729 0.1675 0.1788 -0.1334 -0.1332 -0.1910 -0.1587 -0.2263 0.1345 -0.1875 0.2284 0.1034 0.1374 0.1519 -0.1589 -0.1988 -0.1065 0.1330 -0.1293 -0.1232 0.1122 -0.1492 0.1397 -0.1607 0.1550 0.1085 -0.2091 -0.1458 -0.1537 0.1043 -0.2012 -0.1192 -0.1766 -0.2106 -0.1652 0.2864 0.0815 -0.1949 -0.1226 -0.2076 -0.2743 -0.2049 -0.2002 0.1843 0.1456 0.1398 -0.2508 0.1312 -0.1426 -0.1640 0.1482 0.2042 -0.1120 0.1721 -0.1872 -0.2526 0.1263 0.2235 0.1551 0.1845 -0.1365 -0.1339 -0.1912 -0.1614 0.1053 -0.1752 0.1049 -0.1785 0.1933 0.1257 0.1749 -0.1353 -0.1510 -0.1502 0.1419 0.1683 0.1279 0.1989 -0.0732 -0.1359 0.1365 -0.1880 0.1441 0.1209 -0.2081 0.1623 -0.1252 -0.2153 -0.1654 -0.1469 0.1211 0.1674 -0.2046 0.0830 -0.1200 -0.1598 -0.1047 0.1424 -0.1383 -0.2122 0.1664 -0.1183 -0.1218 -0.1885 -0.0910 0.1405 0.1526 -0.1697 -0.1440 0.1201 -0.1143 0.1167 -0.2368 -0.0921 -0.1909 0.1947 0.1563 -0.0996 -0.1527 0.1323 -0.1551 -0.1621 -0.1280 -0.1474 0.1083 -0.1442 -0.1721 -0.1727 0.1420 -0.1444 -0.2278 -0.2231 -0.1443 0.1412 -0.2846 0.1348 -0.1710 -0.2530 -0.1475 0.1429 -0.1612 0.0926" HIT_INDICES="138 147 160 221 311 329 389 465 519 522 526 601 632 656 701 719 729 775 798 807 822 834 855 895 991 1092 1142 1153 1218 1221 1226 1231 1234 1325 1444 1448 1461 1483 1495 1529 1546 1565 1675 1697 1738 1763 1818 1842 1857 1948 2021 2028 2046 2059 2067 2104 2186 2192 2241 2291 2395 2475 2487 2518 2522 2525 2530 2574 2607 2637 2655 2660 2680 2696 2755 2881 2897 2899 2942 2965 2975 3028 3098 3185 3201 3202 3222 3223 3226 3237 3303 3336 3405 3518 3666 3681 3741 3789 3805 3841 4057 4074" ES_PROFILE="-0.0140 0.0041 0.0202 0.0218 0.0133 0.0220 0.0191 0.0107 0.0070 0.0160 0.0248 0.0147 0.0151 0.0171 0.0133 0.0162 0.0210 0.0164 0.0173 0.0218 0.0246 0.0281 0.0293 0.0254 0.0071 -0.0123 -0.0188 -0.0155 -0.0256 -0.0202 -0.0152 -0.0102 -0.0048 -0.0212 -0.0444 -0.0388 -0.0354 -0.0342 -0.0304 -0.0322 -0.0296 -0.0275 -0.0480 -0.0463 -0.0494 -0.0484 -0.0548 -0.0534 -0.0496 -0.0647 -0.0751 -0.0690 -0.0656 -0.0608 -0.0548 -0.0560 -0.0683 -0.0615 -0.0653 -0.0693 -0.0865 -0.0974 -0.0912 -0.0897 -0.0815 -0.0729 -0.0649 -0.0665 -0.0652 -0.0631 -0.0579 -0.0495 -0.0447 -0.0389 -0.0437 -0.0648 -0.0583 -0.0483 -0.0484 -0.0434 -0.0351 -0.0374 -0.0436 -0.0536 -0.0457 -0.0340 -0.0270 -0.0152 -0.0039 0.0054 0.0013 0.0056 0.0013 -0.0135 -0.0356 -0.0242 -0.0233 -0.0188 -0.0060 0.0026 -0.0229 0.0038" RANK_AT_ES="2474.0000" RANK_SCORE_AT_ES="-0.8129"/>
  <DTG RANKED_LIST="T11b high vs low squamous_GSEA_Ranked.rnk" TEMPLATE="na_as_pre_ranked" GENESET="gene_sets.gmt#DESCARTES_ORGANOGENESIS_PRIMITIVE_ERYTHROID_LINEAGE" ES="-0.0940" NES="-0.5900" NP="0.9755" FDR="1.0000" FWER="1.0000" RND_ES="-0.1729 -0.1948 0.0858 0.1881 0.1753 -0.1889 0.1805 -0.2146 -0.1622 0.1698 -0.1830 -0.1654 -0.2202 -0.1291 0.1749 -0.1466 -0.0685 -0.1791 -0.1416 0.1513 -0.1295 -0.0921 -0.1428 -0.1319 -0.2023 -0.1502 0.0874 0.1680 -0.1642 -0.1749 -0.2105 -0.1728 -0.0957 -0.1537 -0.1097 -0.1726 0.1119 -0.1350 -0.1156 -0.1501 0.1777 -0.1520 -0.1434 0.1573 -0.1307 0.1158 -0.2260 -0.1609 -0.1965 -0.2160 -0.2703 0.2287 -0.1835 0.1538 0.1496 -0.1825 0.1734 0.0961 -0.1380 -0.2580 -0.1189 -0.1867 -0.1586 -0.1337 0.1722 -0.1990 -0.2023 -0.1922 -0.1423 -0.1795 -0.1692 0.1859 0.1483 0.1508 0.1581 0.1338 -0.1816 -0.1856 -0.1825 -0.1348 -0.1185 0.2140 -0.1791 -0.1166 0.1077 -0.1261 -0.1146 -0.1197 -0.1416 -0.1198 0.1114 -0.1361 0.0952 0.1733 0.1346 0.1228 0.1391 -0.1597 0.1223 0.1394 0.1988 -0.1280 -0.1337 0.1124 0.1595 0.1425 0.1264 0.1217 -0.1434 0.1874 -0.1233 -0.1102 -0.1805 0.1346 -0.2054 0.1531 -0.1482 0.1474 0.2141 -0.2428 -0.1428 -0.1725 -0.1865 -0.1469 -0.1555 -0.1262 0.1979 -0.1117 -0.1764 0.1361 0.1600 0.1131 -0.1258 0.1203 0.2389 0.1750 0.1772 0.1667 0.1730 -0.1784 -0.1065 0.1644 -0.1814 -0.1059 0.1026 -0.2298 0.1880 0.2057 0.1653 0.1559 -0.1913 0.2337 -0.2305 0.1614 -0.0913 -0.1642 -0.1440 -0.1510 -0.1778 0.1453 -0.1201 -0.1140 0.2118 0.1347 -0.2469 -0.1943 -0.2061 -0.1504 0.1639 -0.1776 -0.1363 0.1973 -0.1705 -0.0949 0.1627 -0.1394 -0.2128 -0.1623 0.0880 -0.1270 0.1789 0.1006 0.1740 -0.1816 0.1940 0.1128 0.1591 0.1204 -0.1601 -0.1369 0.1666 -0.1411 -0.1946 -0.1635 -0.2142 -0.1670 -0.2046 -0.1594 0.2284 0.1382 0.1437 -0.1807 -0.1667 0.1906 0.1504 -0.2444 -0.1017 0.1518 0.2028 0.1703 0.1229 -0.1499 0.1791 -0.1933 -0.1143 -0.1570 -0.1309 0.1618 0.1711 -0.0918 -0.1987 0.1569 0.1921 0.1327 -0.1936 0.1663 0.1418 0.1058 -0.1304 0.1475 0.1491 -0.1298 0.1148 -0.1753 -0.1439 -0.1630 0.2291 0.1223 -0.1885 -0.1741 -0.1892 -0.2184 0.0892 -0.1222 0.1193 -0.1444 -0.1159 -0.1609 0.1587 -0.1406 0.1699 -0.1802 0.1993 0.1781 0.1778 0.1333 -0.1390 -0.1394 0.1172 -0.1035 0.1029 0.0989 0.1726 -0.1944 -0.1034 -0.1518 0.0928 0.1990 0.1727 0.1581 0.1635 -0.1644 -0.1362 0.1775 0.1103 -0.1335 -0.1592 -0.1870 0.1605 -0.1237 0.1115 0.1564 -0.1674 0.1413 0.1479 -0.1882 -0.1511 0.1600 0.1705 -0.1388 -0.1276 -0.1403 0.1181 0.1196 -0.1883 -0.1525 0.2113 0.1188 -0.1661 -0.1493 -0.1588 -0.1473 -0.1319 0.1577 -0.1989 -0.1540 -0.1548 0.1628 0.0960 -0.2012 -0.1166 0.1770 -0.2058 -0.1467 -0.1742 -0.1944 0.1570 -0.1646 0.1537 -0.1578 -0.1505 -0.1251 -0.1615 0.1523 -0.2499 0.1639 0.1595 0.2157 -0.1568 -0.1626 -0.2806 -0.1462 0.1546 -0.1292 0.1296 0.1253 -0.1737 -0.1646 -0.1535 -0.1978 0.1728 0.2230 -0.2072 0.1270 -0.2210 0.1596 0.1809 -0.1783 0.1929 -0.1619 -0.1991 -0.1928 0.1483 -0.1082 0.2157 0.1571 -0.1853 0.1908 -0.0819 0.1151 0.1534 0.1074 -0.1806 -0.1141 -0.1292 -0.2179 -0.1593 -0.1686 -0.1846 -0.1852 0.1787 0.1534 0.1894 -0.1598 -0.1118 -0.1882 -0.1223 0.1072 0.1595 -0.1459 0.1230 -0.1579 0.1795 -0.1169 0.1497 0.1026 0.1033 -0.1608 -0.1530 -0.1193 -0.2844 -0.1458 -0.1710 0.1744 -0.1745 -0.2003 -0.1252 0.1249 0.1970 -0.2081 0.2145 0.1823 -0.1329 -0.1767 0.1137 -0.1222 -0.1561 0.1694 -0.1712 -0.1658 0.1385 0.1333 0.1777 -0.1589 0.1680 -0.1851 -0.1412 0.1304 -0.1552 -0.1165 0.1815 -0.2116 -0.1256 -0.1142 0.2027 0.1551 -0.1817 -0.2193 0.1121 -0.2481 0.1458 -0.1357 -0.1705 -0.2175 -0.1499 -0.1878 0.1890 0.1567 0.1743 0.0772 0.1368 -0.1093 0.1355 -0.1580 -0.0936 -0.1668 -0.1234 0.1595 0.1494 0.1544 -0.1288 0.1599 -0.1452 0.1681 -0.1290 -0.1248 0.1444 -0.1316 -0.2191 -0.1588 -0.1598 -0.1415 0.1021 0.1360 0.1890 -0.1633 0.1498 0.1936 -0.1572 -0.1459 -0.0914 -0.1889 -0.2151 -0.2111 -0.1863 0.1235 -0.1932 -0.1529 -0.2003 0.0877 -0.1253 -0.1599 0.1538 -0.1445 -0.1440 0.1128 -0.1231 -0.1015 -0.1441 0.1542 -0.2257 -0.2151 0.1438 -0.1635 -0.0977 0.1067 -0.1318 0.2030 -0.2154 -0.1424 -0.1331 0.1641 -0.1286 -0.1652 -0.1405 -0.1309 0.1317 -0.1417 -0.0960 0.1366 0.1233 0.1456 0.2722 -0.1819 -0.1414 0.1329 -0.1422 0.1828 0.1779 -0.1322 0.1352 0.1371 -0.1503 0.1802 0.0988 -0.1170 -0.1509 -0.1275 -0.1251 -0.1613 -0.2138 -0.1997 -0.1241 0.1610 -0.1949 -0.1525 0.1962 -0.0935 -0.2134 -0.1768 0.1258 -0.1270 0.1450 -0.1185 -0.1380 -0.1691 -0.1253 0.1621 -0.1353 0.2231 -0.1249 -0.1598 -0.1338 -0.1605 -0.1633 0.1660 -0.1478 0.1093 -0.1216 0.1199 -0.1204 -0.1657 -0.1593 0.1228 0.1237 0.1601 -0.1458 -0.1596 -0.1686 -0.1851 0.1569 -0.1600 -0.1444 -0.1761 -0.1051 -0.1725 -0.1006 -0.1861 -0.1414 0.1445 -0.1608 -0.1951 -0.2282 0.1197 -0.2218 -0.1795 -0.1299 -0.1464 0.1490 0.1835 -0.1419 0.1694 0.1534 -0.1551 -0.1432 -0.1927 -0.1452 -0.1604 -0.1540 0.1524 -0.1307 -0.1615 -0.1128 -0.2521 -0.2624 -0.1579 0.1255 -0.1655 -0.1369 0.1702 -0.1905 0.1724 -0.1983 0.1842 -0.1474 -0.1412 -0.1177 0.1566 -0.2701 -0.1662 -0.1388 0.2360 -0.1899 -0.1598 -0.1856 -0.1503 0.1174 0.0931 -0.1256 0.1746 0.1259 -0.1526 -0.0910 -0.2332 -0.1991 0.1839 -0.1282 0.1448 -0.2322 -0.1578 -0.1580 -0.1925 -0.1691 -0.1351 0.0827 -0.2141 0.2054 0.1220 -0.1485 -0.1656 0.1247 -0.1292 -0.1555 -0.1995 0.2014 -0.1591 -0.1655 0.2035 -0.2357 -0.1231 0.1403 0.1423 0.1666 -0.1929 0.1007 -0.0749 -0.2049 0.1488 -0.1135 -0.1147 -0.1546 0.1611 0.0901 -0.1672 -0.2336 -0.2056 -0.2012 -0.1499 -0.1137 -0.1822 -0.1951 0.1377 0.2195 0.1750 0.1282 -0.1796 -0.1416 -0.1313 0.1398 -0.1608 0.1133 0.1274 0.0927 -0.1869 -0.1436 -0.1539 -0.1971 0.1309 -0.1414 0.1405 -0.1359 0.1326 -0.1526 -0.1155 -0.1551 0.1423 0.1919 -0.1457 -0.2872 -0.1981 -0.1119 -0.1060 -0.1587 -0.1299 -0.1039 0.1262 0.1396 0.1982 -0.1900 -0.1372 0.0900 -0.1585 -0.1093 -0.2014 -0.1248 0.1643 0.1701 -0.2358 0.1333 -0.1587 -0.1898 -0.1360 -0.1934 0.1010 0.2094 -0.2116 -0.1918 -0.1263 -0.1441 0.2359 -0.1127 -0.1642 -0.1051 0.1586 0.1082 -0.1207 -0.1566 0.1716 -0.2040 0.1475 -0.1332 -0.1881 -0.1541 -0.1541 -0.1253 0.1899 0.1340 -0.1571 0.2210 -0.1834 -0.1951 -0.1072 -0.1683 -0.1529 0.1671 -0.1911 0.1682 -0.1480 -0.2241 0.2036 0.1769 -0.1665 0.2047 0.1096 0.2155 -0.1259 0.1816 -0.1553 -0.2124 -0.1427 0.1535 -0.2013 0.1068 0.1080 -0.1710 0.1550 0.1293 -0.1135 -0.1027 0.1950 -0.1559 -0.1366 -0.1576 -0.1740 -0.0944 0.1887 -0.1604 -0.1696 0.1522 -0.1575 -0.1933 0.1655 -0.1770 0.2231 0.1239 0.2045 -0.1679 -0.1644 -0.1690 -0.1295 -0.1296 -0.1379 -0.1930 -0.1789 -0.1303 -0.2067 -0.1293 0.1098 0.1459 -0.1466 0.1383 0.1402 0.1544 0.1925 0.2018 -0.1818 0.1990 -0.1064 -0.0841 -0.1358 0.1647 -0.1539 -0.1372 -0.0945 0.0999 0.1397 0.1582 -0.1284 -0.1599 -0.1184 -0.0997 0.1080 -0.1419 0.1344 -0.0914 0.2027 -0.1690 -0.1317 -0.1613 -0.1170 -0.2304 -0.1575 0.1244 0.1498 -0.1691 0.1535 -0.1385 -0.1524 -0.1451 -0.1509 0.1371 -0.1264 0.1008 -0.1697 0.1606 -0.1477 -0.2023 0.1649 0.1749 0.1289 -0.1237 -0.2176 -0.1565 0.1015 0.1387 0.2422 -0.2164 0.1542 -0.1874 0.1567 -0.1435 -0.1271 -0.2544 0.1115 0.1478 0.1183 -0.1798 -0.2087 0.1502 -0.1479 0.1775 0.1293 -0.1121 0.1610 -0.2067 -0.1533 -0.1820 0.2489 -0.1513 -0.1800 -0.1471 -0.2109 -0.1856 0.1190 -0.0920 -0.1237 0.1268 -0.1186 0.1644 -0.0817 0.1599 -0.1369 0.2253 -0.1213 0.1096 0.1704 -0.1948 0.1691 -0.1480 0.1813 -0.1406 -0.1209 -0.1361 0.1045 0.1437 -0.1511 0.1009 0.1370 0.1168 -0.1684 -0.1636 -0.1823 0.2242 0.1587 -0.1349 -0.0923 -0.1548 -0.1354 -0.2012 -0.1679 0.1726 -0.1382 -0.1718 -0.1783 -0.1939 -0.1628 -0.1248 0.1791 -0.2386 -0.1148 0.1200 0.1455 0.1387 -0.2182 0.1295 -0.1193 0.1379 -0.2612 -0.2058 -0.1706 -0.1171 -0.1677 -0.1448 0.1315 -0.2026 0.1584 -0.2366 -0.1426 -0.1822 0.1263 -0.1538 0.1217 -0.1073 -0.2120 -0.1185 -0.1486 -0.1681 0.1235 -0.2028 0.1508 -0.1358 0.1768 -0.1928 0.1389 -0.1196 0.1828 -0.1679 -0.1503 -0.1557 0.0925 -0.2202 -0.1646 -0.1599 -0.1439 -0.1083 -0.1414 0.0987 0.0925 -0.1118 -0.1320" HIT_INDICES="147 149 218 239 243 247 262 272 280 313 416 473 478 552 639 668 685 695 725 787 788 802 812 813 839 863 864 893 907 918 929 979 1042 1043 1044 1081 1110 1116 1150 1157 1188 1195 1265 1315 1349 1383 1417 1418 1455 1466 1511 1541 1627 1648 1681 1694 1702 1712 1764 1820 1830 1846 1863 1873 1906 1960 2040 2087 2216 2259 2264 2280 2289 2313 2329 2385 2406 2483 2530 2569 2610 2640 2655 2670 2673 2686 2692 2705 2744 2773 2787 2788 2827 2974 3013 3019 3044 3047 3048 3053 3065 3099 3121 3166 3186 3334 3383 3458 3581 3692 3704 3753 3814 3881 3892 3911 3936 3960 3972 3985 4045" ES_PROFILE="-0.0203 -0.0038 -0.0070 0.0014 0.0140 0.0265 0.0360 0.0464 0.0572 0.0604 0.0441 0.0386 0.0461 0.0354 0.0203 0.0196 0.0218 0.0257 0.0243 0.0144 0.0199 0.0220 0.0251 0.0305 0.0294 0.0288 0.0339 0.0318 0.0333 0.0356 0.0378 0.0301 0.0191 0.0238 0.0285 0.0242 0.0219 0.0254 0.0220 0.0253 0.0227 0.0261 0.0137 0.0065 0.0033 0.0002 -0.0028 0.0025 -0.0012 0.0016 -0.0040 -0.0058 -0.0216 -0.0210 -0.0233 -0.0206 -0.0166 -0.0131 -0.0201 -0.0280 -0.0242 -0.0220 -0.0199 -0.0161 -0.0180 -0.0251 -0.0386 -0.0437 -0.0692 -0.0729 -0.0670 -0.0638 -0.0589 -0.0577 -0.0545 -0.0611 -0.0589 -0.0706 -0.0747 -0.0766 -0.0789 -0.0783 -0.0740 -0.0696 -0.0622 -0.0572 -0.0505 -0.0455 -0.0470 -0.0458 -0.0408 -0.0326 -0.0338 -0.0618 -0.0624 -0.0547 -0.0517 -0.0431 -0.0340 -0.0259 -0.0195 -0.0185 -0.0144 -0.0160 -0.0111 -0.0378 -0.0394 -0.0471 -0.0662 -0.0814 -0.0715 -0.0704 -0.0715 -0.0729 -0.0599 -0.0484 -0.0382 -0.0269 -0.0118 0.0037 0.0111" RANK_AT_ES="3691.0000" RANK_SCORE_AT_ES="-1.3710"/>
  <DTG RANKED_LIST="T11b high vs low squamous_GSEA_Ranked.rnk" TEMPLATE="na_as_pre_ranked" GENESET="gene_sets.gmt#TABULA_MURIS_SENIS_KIDNEY_EPITHELIAL_CELL_OF_PROXIMAL_TUBULE_AGEING" ES="-0.0927" NES="-0.5385" NP="0.9792" FDR="1.0000" FWER="1.0000" RND_ES="0.2079 0.1328 -0.2054 0.1258 -0.1095 -0.2557 -0.1464 -0.1955 -0.1229 -0.1347 -0.1308 0.2527 -0.1885 0.1353 -0.1393 0.1098 -0.2018 0.0967 -0.1845 -0.2200 0.2359 0.1160 0.1912 -0.1555 -0.1184 0.1280 0.1315 -0.1692 0.1620 0.1523 0.1097 0.1352 -0.1856 -0.2018 0.1606 -0.1652 0.1475 -0.1919 0.1992 0.1957 -0.1818 -0.2449 -0.1247 0.1467 -0.1526 -0.1719 -0.2447 -0.1719 0.1352 -0.1517 -0.2479 -0.0933 0.1601 -0.2332 0.1030 0.1475 -0.0950 0.1054 -0.2084 0.1790 -0.2069 -0.1491 0.1812 -0.2414 -0.1108 0.1989 -0.1844 -0.1401 0.1814 -0.1757 -0.1699 -0.1866 -0.1064 0.2805 -0.1836 -0.1908 0.1768 0.1939 -0.1609 0.1718 0.1340 0.1278 -0.1778 0.1198 0.1600 -0.1537 -0.1843 -0.1548 0.1860 -0.1327 -0.1985 0.1605 0.1409 0.1961 -0.2042 0.2174 0.1639 0.1366 -0.1990 0.2130 -0.1705 0.2098 -0.1613 -0.1785 -0.3078 0.1348 -0.1892 -0.1214 0.2389 -0.1855 -0.1586 -0.2908 -0.2059 0.1532 -0.1517 -0.1560 0.1497 -0.1828 0.1975 0.1576 -0.1505 -0.1261 0.1783 -0.1639 -0.1195 -0.2038 -0.1638 0.1563 -0.1846 0.1148 -0.1253 -0.1519 0.1748 -0.2108 0.1469 0.1835 0.0735 0.1309 0.1008 -0.1957 -0.2892 -0.1371 -0.1328 0.1171 -0.1555 -0.1028 -0.2221 -0.1105 -0.0666 -0.1379 -0.2333 -0.1816 0.1612 0.1777 -0.1216 0.1807 -0.2003 0.1736 0.1255 -0.1086 -0.2214 -0.1999 0.1507 -0.1763 0.1607 -0.2509 0.1460 -0.1938 -0.2157 -0.1325 -0.1628 -0.1468 0.2319 0.1587 -0.2334 -0.1094 -0.1571 0.1485 -0.1773 -0.1810 -0.2091 0.2787 0.1731 0.1452 -0.1368 0.2077 -0.1050 0.2617 -0.2263 -0.1166 0.1248 0.1170 -0.1845 0.0995 0.2046 -0.2032 0.2235 -0.1923 -0.2004 0.2317 -0.1493 -0.2110 -0.2220 0.0900 0.1225 -0.0963 0.1339 -0.1816 -0.1266 0.1184 0.1606 -0.1241 -0.2521 -0.2069 -0.1614 0.1664 -0.1765 -0.1994 -0.1176 -0.1180 -0.1264 0.1501 0.1400 -0.1696 0.1805 0.1226 -0.1552 -0.1840 -0.1747 -0.1434 0.1894 0.1459 0.1766 -0.1310 -0.1875 -0.1725 -0.2036 -0.1548 0.2253 0.1423 -0.1314 0.1310 0.1897 0.1966 -0.1300 0.0882 0.1678 0.1112 -0.1494 -0.0910 0.1519 -0.2135 -0.2105 0.2109 -0.2076 -0.1362 0.1565 -0.2223 0.1163 -0.1389 -0.2347 -0.1513 -0.2040 -0.1881 -0.1384 0.1618 -0.2307 -0.1403 -0.1574 0.2151 -0.1727 -0.2251 -0.1361 0.0984 0.1498 -0.1163 -0.1879 -0.2352 0.1260 -0.2085 -0.2553 0.1265 0.1624 -0.1444 -0.2212 -0.1705 0.2423 -0.1273 0.1766 -0.1661 0.1677 -0.1238 -0.1724 0.1951 0.1667 0.1652 0.1871 -0.2118 -0.1292 -0.1739 0.1043 -0.1658 -0.1405 -0.0919 0.1631 0.1720 0.1590 0.2006 -0.1225 0.1251 -0.1124 -0.1658 0.1052 0.1586 -0.2361 0.1927 -0.1508 -0.2679 -0.1872 0.1421 0.1456 0.2089 -0.1634 -0.1719 -0.1310 -0.1844 -0.1182 -0.1994 -0.1718 0.1506 -0.0906 -0.1398 -0.2540 -0.1816 0.1113 -0.1878 -0.1694 -0.1365 -0.1234 -0.1836 0.2038 -0.1428 -0.2535 -0.1438 0.2857 -0.2405 -0.2206 -0.1951 -0.1393 -0.2281 0.1438 -0.2199 0.1316 -0.2153 -0.1779 -0.1433 -0.2111 -0.1667 0.1129 -0.2322 0.1269 -0.1768 0.0992 -0.0863 0.1310 0.1464 0.0981 -0.1498 -0.1462 0.0916 0.1791 -0.1136 -0.2037 -0.2187 0.0874 0.2779 -0.2161 -0.2012 0.1360 -0.2629 -0.2364 -0.2759 -0.1625 -0.1080 -0.2391 -0.1503 -0.1899 0.1350 -0.2127 -0.0691 -0.1146 -0.1095 -0.1952 -0.1822 -0.0586 0.1497 0.1606 -0.1260 0.2434 0.1906 0.1715 -0.1689 0.1931 -0.1882 -0.1509 -0.1135 -0.2213 0.1042 0.1345 0.1817 0.1833 0.1547 -0.2275 -0.2171 0.1208 0.1912 -0.1382 -0.2336 -0.1865 -0.1521 0.1393 0.1681 -0.1281 0.1662 -0.2776 -0.1565 0.1657 -0.1794 0.1823 -0.1357 -0.1860 0.1555 -0.1538 0.1866 -0.1971 -0.1800 -0.1175 0.1243 0.1335 -0.2156 -0.2081 -0.1699 -0.0950 -0.1447 0.2032 -0.1710 -0.1572 0.1288 0.1677 -0.2410 0.1982 -0.1101 -0.1978 -0.1996 -0.1807 -0.1996 -0.1677 -0.1962 -0.1570 -0.1306 -0.1183 -0.1994 -0.2540 0.1200 -0.1510 -0.1187 -0.1455 -0.1443 -0.1213 -0.2447 -0.1615 -0.1452 0.2150 0.1216 0.1828 0.1170 0.1506 0.1732 -0.1241 -0.2099 0.1549 0.1278 0.1711 0.1771 -0.1699 -0.1291 -0.2920 0.2281 -0.1071 -0.2536 -0.1551 -0.1885 -0.1995 -0.1395 -0.1089 0.1609 0.1490 -0.0930 -0.0771 -0.1198 -0.1637 0.2079 0.1292 -0.0948 0.3087 -0.2249 0.2100 -0.3079 -0.1629 0.1503 -0.2143 -0.2076 -0.1276 -0.1454 0.2789 0.1572 -0.1655 -0.1358 -0.2130 -0.1464 -0.2014 -0.1533 -0.2548 0.1584 0.1266 0.1368 -0.0956 -0.1160 -0.1326 0.1515 0.0900 0.2039 0.1409 -0.1948 -0.1256 -0.1271 -0.1692 -0.2268 -0.1192 -0.1330 -0.1689 0.2082 0.1848 -0.1667 -0.1578 0.1780 0.1308 -0.2444 0.1349 -0.1920 -0.1345 0.1898 -0.1552 0.1267 -0.1847 0.1852 0.2006 0.2518 -0.1552 -0.1533 -0.1719 0.1575 0.2452 -0.1429 -0.1442 0.1573 0.2366 -0.2098 -0.1941 -0.0764 0.1127 -0.1154 -0.1402 -0.1043 -0.1787 0.1458 -0.1712 -0.1925 0.1403 0.2477 0.1647 -0.1556 -0.2132 0.2318 -0.1976 -0.2024 -0.1037 -0.1159 -0.1679 -0.2548 0.1952 -0.1802 -0.2415 -0.1335 -0.2357 -0.2433 -0.0868 0.1330 -0.1939 -0.1369 -0.1345 -0.1156 -0.1983 -0.1600 0.2045 -0.1705 -0.1631 -0.1315 0.1629 -0.1693 -0.1464 0.1996 -0.1603 0.1939 -0.1588 0.1452 -0.2151 0.1475 -0.1412 -0.2691 -0.1234 0.1030 0.2222 0.2220 -0.1525 0.1414 -0.1662 -0.1690 0.1050 0.1534 0.1295 -0.1854 -0.1642 -0.2382 -0.1232 0.1830 -0.1923 -0.2329 -0.1728 0.1721 -0.1721 -0.1512 0.1353 0.1354 -0.1140 0.1553 0.1404 -0.1720 -0.1754 -0.1574 -0.2170 -0.2074 0.2189 -0.1504 -0.1337 -0.1915 -0.1158 -0.1980 -0.1455 -0.1443 -0.1295 -0.2722 0.1250 0.1533 -0.1826 0.1309 -0.1931 -0.0973 -0.1288 -0.2539 0.1593 -0.1681 0.1411 -0.1631 0.1515 -0.2483 -0.2017 0.1264 0.0947 -0.2016 0.1456 -0.2329 -0.1438 -0.2229 -0.1127 -0.1498 0.1588 0.1040 0.1698 -0.1932 -0.1295 -0.1771 -0.1197 -0.1945 -0.1512 0.1560 -0.1870 0.1320 -0.1569 0.2461 -0.2220 -0.2340 -0.1691 0.1993 0.1946 0.1790 -0.1252 -0.2018 -0.2218 -0.1236 -0.1262 0.1411 -0.2156 -0.2825 0.1777 0.1558 -0.1310 -0.1439 0.1169 -0.1628 0.1151 -0.1268 -0.1732 -0.2250 0.2090 -0.1210 -0.1250 -0.2104 -0.2368 -0.1877 -0.2340 -0.1971 -0.1353 0.1632 -0.1292 0.1155 0.1537 -0.1776 -0.1377 0.1452 0.2040 -0.1095 -0.1548 0.1575 0.1101 -0.1593 0.1250 0.1884 -0.1277 0.1544 0.1657 -0.1722 -0.2165 0.1630 0.1520 0.1425 -0.2015 -0.1140 -0.1272 -0.1606 -0.1510 0.1337 -0.1514 -0.1258 0.1602 -0.2425 -0.1162 -0.2148 -0.1293 -0.2461 0.1750 -0.1624 -0.1626 -0.1493 -0.2294 -0.0823 -0.1992 0.1519 -0.1313 -0.2190 -0.1311 0.2102 -0.1986 -0.2096 -0.2147 0.1869 -0.1563 -0.1749 0.2559 -0.1412 0.2032 0.1109 -0.1445 0.1765 0.1804 -0.1452 0.1555 0.0899 -0.1819 0.1374 0.1808 -0.3343 -0.1906 -0.1408 -0.1388 -0.1571 0.1300 0.1312 0.1976 -0.2117 -0.1725 -0.2177 -0.1741 0.1780 0.1207 0.1786 0.1445 0.1714 -0.1471 -0.2317 0.1322 0.1739 -0.1930 0.1902 -0.0637 0.2311 -0.1270 -0.0800 -0.1626 0.1462 -0.1275 -0.1726 0.2038 0.1579 -0.2488 -0.1753 0.2532 -0.1730 0.1040 0.1480 -0.1439 0.1611 0.0949 0.2019 -0.1513 0.1238 0.1470 0.1716 -0.1303 0.1766 -0.1527 -0.1974 -0.1354 -0.1999 -0.1682 -0.1434 0.1915 -0.1329 -0.1870 -0.1760 0.1852 -0.2148 -0.2226 -0.2053 -0.1832 0.1040 -0.1522 -0.1526 0.1350 0.1891 0.2025 0.1247 -0.1837 -0.2480 -0.3105 -0.2508 0.1724 -0.1722 -0.1557 -0.1524 -0.1391 -0.2100 0.1360 -0.1488 0.1253 0.2133 0.1625 -0.1107 -0.1710 0.1235 -0.1046 0.1693 -0.1528 -0.1546 -0.2505 -0.2600 0.1386 -0.2228 -0.1356 -0.0944 -0.1646 -0.1739 -0.1615 -0.1634 -0.1374 -0.2105 0.1589 -0.1842 0.1838 0.1989 -0.1698 0.1506 -0.2228 -0.1814 -0.2278 -0.2084 -0.2432 0.1681 -0.1698 0.1471 -0.2116 0.2121 -0.2167 -0.1877 -0.2236 0.1305 0.1655 0.1153 -0.1573 -0.2045 -0.1639 0.1905 -0.1790 0.1390 -0.1659 -0.1854 -0.2009 0.2188 -0.1650 -0.1450 -0.1198 -0.1793 -0.1819 0.1912 0.1614 -0.1669 -0.1349 0.1388 0.1863 -0.1177 0.1186 -0.1851 -0.1472 0.1597 -0.1840 -0.1363 -0.1624 -0.1896 -0.1930 -0.1689 0.1564 -0.2089 0.1618 -0.1248 -0.1799 -0.2017 -0.1827 -0.1710 -0.1475 -0.2234 0.0647 -0.1845 -0.2231 -0.1166 0.1107 -0.2091 0.2019 0.1944 -0.1683 -0.1648 -0.2263 -0.2307 -0.1330 -0.1805 -0.1743 -0.2140 -0.1468 -0.1524 0.1334 -0.2130 0.2556 0.1401 0.1016 0.1504 -0.1628 0.1901 0.1621 -0.1597 -0.1671 -0.1756" HIT_INDICES="66 88 147 152 268 346 365 535 579 586 711 752 817 849 860 894 909 962 991 1023 1035 1116 1117 1194 1218 1226 1294 1325 1327 1444 1448 1483 1556 1594 1642 1677 1689 1752 1778 1815 1882 1908 1937 1967 2049 2136 2191 2240 2381 2409 2467 2493 2518 2539 2554 2577 2602 2609 2655 2681 2723 2738 2787 2889 2897 2951 3009 3121 3166 3205 3242 3295 3303 3367 3465 3489 3521 3549 3587 3666 3733 3822 3939 4068" ES_PROFILE="0.0169 0.0417 0.0512 0.0739 0.0635 0.0593 0.0694 0.0385 0.0384 0.0473 0.0250 0.0232 0.0148 0.0145 0.0194 0.0182 0.0216 0.0152 0.0147 0.0137 0.0176 0.0045 0.0113 -0.0006 0.0008 0.0061 -0.0034 -0.0035 0.0036 -0.0177 -0.0108 -0.0116 -0.0217 -0.0230 -0.0266 -0.0269 -0.0215 -0.0286 -0.0264 -0.0269 -0.0346 -0.0320 -0.0301 -0.0284 -0.0394 -0.0514 -0.0552 -0.0574 -0.0821 -0.0785 -0.0821 -0.0777 -0.0729 -0.0671 -0.0597 -0.0542 -0.0491 -0.0395 -0.0394 -0.0343 -0.0330 -0.0249 -0.0251 -0.0381 -0.0276 -0.0283 -0.0298 -0.0440 -0.0414 -0.0369 -0.0317 -0.0301 -0.0173 -0.0181 -0.0267 -0.0167 -0.0084 0.0011 0.0086 0.0068 0.0089 0.0072 0.0018 0.0052" RANK_AT_ES="2466.0000" RANK_SCORE_AT_ES="-0.8093"/>
  <DTG RANKED_LIST="T11b high vs low squamous_GSEA_Ranked.rnk" TEMPLATE="na_as_pre_ranked" GENESET="gene_sets.gmt#TABULA_MURIS_SENIS_PANCREAS_PANCREATIC_DELTA_CELL_AGEING" ES="-0.0953" NES="-0.5157" NP="0.9817" FDR="1.0000" FWER="1.0000" RND_ES="0.1765 -0.0981 -0.1791 0.1489 -0.2252 -0.2588 -0.1966 -0.1933 -0.1728 -0.1848 0.1923 0.1118 -0.1734 0.1729 -0.1697 -0.1381 -0.0920 -0.1423 -0.1578 0.1405 0.2468 -0.1622 0.1500 0.2141 -0.2169 0.1955 -0.1807 -0.2493 -0.1436 -0.1932 -0.2330 0.1837 0.1798 0.1011 -0.1643 0.2233 -0.1818 0.2308 -0.1454 -0.2418 0.2566 -0.1541 0.1496 0.1849 0.1312 -0.0855 -0.1939 -0.2079 0.1331 -0.2055 0.1792 -0.0843 -0.2020 0.2856 0.1833 -0.1468 0.1740 -0.2691 0.1282 0.2048 -0.1265 -0.1649 -0.1963 0.2102 -0.0839 -0.1098 -0.1761 -0.2243 -0.1499 0.1251 -0.1398 0.1810 -0.0963 -0.1616 -0.1729 -0.1629 -0.1362 0.1765 0.1940 0.1507 -0.1951 -0.1094 -0.1524 0.1521 -0.1848 -0.1606 -0.1934 -0.1165 -0.1391 -0.2150 -0.1657 0.1317 -0.2408 -0.2453 -0.2500 -0.1831 0.1462 -0.0947 -0.1611 -0.1290 -0.1554 -0.2034 -0.1083 0.1598 -0.1395 0.2094 -0.2688 0.2210 -0.2134 0.1736 -0.1944 -0.1571 0.1528 -0.2366 0.1450 -0.1677 0.2892 -0.1774 0.2256 0.2139 -0.1646 -0.1550 -0.2083 0.2650 0.2781 -0.1280 -0.2334 0.1176 -0.1376 -0.1924 -0.1444 -0.1616 0.1748 -0.3228 -0.2353 0.2354 0.1620 -0.1824 -0.1500 -0.2227 -0.2675 -0.1957 0.0933 -0.1267 0.2052 -0.1895 -0.1721 -0.1711 -0.1112 -0.2104 -0.1267 -0.0954 -0.2320 0.1343 0.2295 -0.2328 -0.1044 0.1520 -0.1495 -0.2166 -0.1344 -0.1485 -0.2035 -0.1518 -0.1944 -0.1463 0.1854 0.0847 -0.2205 0.1808 0.1445 -0.1254 0.1417 -0.2070 -0.2084 -0.1475 0.1989 0.1467 0.1583 -0.2428 -0.1639 0.1915 -0.1498 0.0853 0.1429 0.1702 0.1188 0.2724 -0.2047 -0.2747 -0.1741 0.2337 0.1549 -0.1484 0.1439 -0.2688 0.1263 -0.2395 0.1614 -0.2281 0.1994 -0.1519 -0.0846 0.1999 -0.1805 -0.2136 0.1356 0.2041 -0.3328 0.1668 0.1574 0.2148 0.1151 -0.1704 -0.1789 0.1437 -0.1035 0.1464 -0.3246 0.2110 -0.2122 0.2438 -0.1962 -0.2629 -0.1471 -0.1607 0.1305 -0.1681 -0.2541 0.2056 -0.1365 -0.1576 -0.3154 0.2200 0.2485 0.1176 0.2682 -0.1550 -0.2261 0.1895 -0.2141 0.1369 -0.1483 -0.3112 0.2192 -0.1682 -0.2254 0.1908 -0.2376 0.1670 0.1823 -0.1826 -0.1610 -0.1961 -0.2181 0.2106 -0.1508 -0.1718 -0.2260 -0.2082 0.0903 0.2334 -0.1301 0.2667 -0.1359 -0.1512 -0.1474 -0.1618 -0.1346 -0.1639 0.1609 0.1462 -0.2467 -0.2265 0.2128 0.1734 -0.1809 0.1656 0.2613 -0.2170 -0.1419 0.2175 -0.2133 0.1627 -0.1644 -0.1995 0.1584 -0.1753 0.1715 -0.2333 0.1456 0.1848 -0.1978 0.1130 -0.2036 0.1857 -0.2208 -0.0998 -0.1784 0.1652 -0.2211 -0.1690 0.1234 0.1327 0.1695 0.2129 -0.1498 -0.2479 0.1557 0.1373 -0.1814 0.2137 0.1997 0.1861 -0.1239 0.1566 -0.1625 -0.1750 -0.0982 -0.1449 -0.1630 0.0843 -0.1929 -0.1180 -0.2515 -0.1896 -0.2024 0.2496 -0.1703 -0.2325 0.2144 -0.1255 0.1763 0.1565 -0.2006 -0.1583 -0.1773 -0.2021 0.2108 -0.2035 -0.1337 0.1712 0.1471 -0.3044 -0.2015 -0.2197 -0.1095 -0.1847 0.1677 0.1603 -0.2759 0.1835 0.2132 -0.1974 -0.2160 0.1816 -0.1700 0.1237 -0.1331 0.1338 -0.2503 -0.1901 -0.1693 0.2009 0.2151 -0.1656 -0.1487 0.1598 -0.1198 -0.2663 -0.1634 0.1523 0.0896 0.1681 -0.1603 0.1449 -0.1999 -0.1452 -0.2140 -0.1888 -0.1325 -0.2471 -0.1527 0.1325 -0.1568 -0.1521 -0.1926 0.1148 -0.2326 -0.2041 -0.2194 -0.1295 -0.2359 0.1692 -0.2393 -0.1723 0.2691 -0.2314 -0.1574 -0.1319 -0.1513 -0.1870 -0.0844 0.2048 -0.1942 -0.1316 0.1672 -0.1927 -0.2126 0.1866 -0.0999 -0.1486 0.1874 0.2373 0.2676 -0.1633 -0.2108 -0.2892 -0.1431 -0.2013 0.1647 0.1018 0.2308 -0.1499 0.2763 0.2124 -0.2485 0.2007 -0.1673 -0.2280 0.1311 0.1832 0.2563 -0.1767 0.1781 -0.2090 0.1722 -0.2030 0.1111 -0.1332 -0.1532 -0.2373 0.1288 -0.1331 0.1458 -0.1580 0.3065 0.1609 0.1186 0.1459 -0.2140 0.1412 -0.2116 -0.2348 0.1739 0.1620 -0.2815 0.2363 0.1442 0.2129 -0.2555 -0.1517 -0.2806 0.0935 0.1497 -0.1544 0.1307 -0.1823 -0.1633 0.1823 0.0930 -0.2862 -0.2570 0.2650 -0.1984 -0.2148 -0.1808 -0.1774 -0.2093 0.2329 0.1773 0.1338 0.1907 0.3277 0.2139 -0.2628 -0.2218 0.1138 -0.1848 0.1735 0.1670 -0.1776 0.1833 -0.2649 -0.1955 -0.1434 -0.2087 0.1602 -0.1597 0.1416 -0.2005 -0.1137 0.1923 0.1865 0.2358 -0.1816 -0.1486 0.2102 0.2486 0.1648 -0.1945 -0.1928 -0.1561 0.2142 0.2110 -0.2849 -0.1446 -0.1789 0.1300 -0.1703 -0.0872 0.1919 -0.2204 -0.1237 -0.1981 -0.2326 0.2100 0.1668 0.1740 -0.2049 -0.1552 -0.2102 0.2260 -0.1291 0.2075 -0.2835 0.2027 -0.1877 0.1327 -0.2246 -0.0917 -0.1489 -0.1752 -0.1710 -0.2908 -0.1254 0.3005 0.1858 0.1259 0.1712 0.1146 0.2039 0.1401 -0.0914 -0.1896 0.2273 -0.1525 -0.1874 -0.1943 -0.1746 -0.1741 0.1394 0.1575 -0.2127 0.1928 0.1493 -0.1909 0.1726 -0.1976 -0.1758 -0.2089 -0.2137 -0.2005 -0.1992 -0.1612 -0.2334 0.2091 -0.2176 -0.1037 0.1982 -0.1563 -0.1765 -0.1852 -0.2399 0.2898 -0.2556 0.1987 -0.1765 -0.2869 -0.2228 0.1459 -0.2052 0.1077 -0.2794 0.1422 -0.2280 0.2532 0.1864 0.1558 0.0637 -0.2002 0.1894 -0.2483 -0.1884 -0.1603 0.1904 -0.1446 -0.1988 -0.1939 -0.1581 0.1126 -0.1360 -0.1932 -0.2321 -0.2831 0.1091 0.1780 -0.1546 -0.2269 -0.1549 -0.2833 -0.1005 -0.2387 0.0858 -0.3178 -0.1737 -0.1675 0.0759 -0.1889 -0.1156 -0.4004 0.2074 0.1834 -0.1907 0.1152 -0.2028 0.1285 -0.1795 -0.1358 -0.1284 0.2349 -0.1373 -0.2011 0.1911 0.1578 -0.1889 0.1219 0.2090 0.1910 -0.1717 0.1504 -0.1795 0.1584 0.1524 0.2132 0.1768 -0.1174 0.2407 -0.0975 -0.1347 -0.2004 -0.1361 -0.1135 0.1733 -0.1551 0.1926 -0.1972 0.1110 -0.2138 0.1740 0.1660 -0.1257 -0.1312 -0.2000 0.1443 -0.2066 0.1829 -0.1533 -0.1914 0.1476 0.2018 -0.1739 -0.1870 -0.1741 0.2187 0.1656 -0.2046 -0.1263 0.1771 -0.2160 0.1728 0.1714 0.1432 -0.1201 -0.2332 0.1072 0.2247 -0.1835 0.1966 -0.2264 -0.1709 -0.1889 -0.1418 -0.2494 0.2299 -0.1494 -0.1509 -0.2113 0.1551 0.1885 0.1460 -0.1049 -0.1604 0.1888 0.1821 -0.1586 -0.1710 -0.1895 0.1661 -0.1678 -0.1262 -0.1970 -0.1371 0.1358 -0.1423 -0.1698 -0.2164 0.1389 -0.2379 -0.1899 -0.1293 -0.1086 -0.2072 0.2127 0.1913 0.2418 -0.2921 0.1218 0.1703 0.2320 -0.2681 -0.1615 -0.2149 0.1507 -0.1575 0.1545 -0.1514 0.3315 -0.1572 -0.1648 -0.1731 -0.2162 -0.1401 -0.2374 -0.1567 0.1806 -0.1205 -0.1118 0.1376 -0.1625 -0.1713 -0.1195 -0.2028 -0.1843 -0.1815 -0.1942 -0.2052 -0.2338 0.2389 -0.1319 -0.3003 0.1268 -0.1843 0.1849 0.1652 -0.2175 -0.1395 -0.1582 0.1406 -0.1911 0.1200 -0.1281 0.1228 0.1682 0.2689 0.1251 0.1727 -0.1978 -0.1416 -0.2242 -0.1678 0.2271 0.1252 -0.1888 -0.1540 -0.1717 -0.0980 0.1698 0.1103 -0.2321 -0.2855 -0.0981 -0.1780 0.1755 0.1950 -0.1670 -0.2561 -0.2581 0.2125 -0.1245 -0.2753 -0.1522 -0.1893 -0.1930 -0.2354 -0.1046 -0.2851 0.1127 -0.1517 -0.2390 -0.1556 0.1684 -0.2024 -0.1891 0.1971 0.2565 0.1245 0.1738 -0.1626 -0.2102 0.1783 -0.1451 0.1217 -0.1856 0.1763 -0.1558 0.1464 -0.1569 -0.1767 -0.2996 0.2225 -0.1319 0.1200 0.1875 0.1694 0.1573 0.1955 -0.2449 -0.2783 -0.1929 -0.1378 -0.1733 0.2293 -0.1782 0.1469 -0.1959 -0.1945 -0.1527 -0.2737 0.2651 -0.2364 -0.2301 -0.1039 -0.1553 0.1919 0.1359 -0.2105 -0.1881 -0.1945 -0.1379 0.1220 -0.1506 0.1737 -0.2730 0.1844 0.1843 -0.2403 -0.1478 -0.1553 0.1850 0.1564 0.1863 -0.1645 -0.1648 0.1995 0.1560 0.2017 0.1595 0.1516 0.2499 -0.1684 0.1599 -0.1159 -0.1371 0.2887 -0.1778 0.1641 0.0808 0.1704 0.2652 -0.1687 0.1930 -0.1465 0.1634 -0.1945 -0.1433 -0.2029 -0.2146 0.1265 0.1857 0.1813 -0.1331 -0.2675 0.2058 0.1642 -0.1102 0.1133 0.1618 -0.3121 -0.1636 0.1346 -0.1486 -0.1971 -0.2387 -0.2230 -0.2728 -0.1702 -0.1925 -0.2351 0.1889 0.1644 -0.1948 -0.1946 -0.1953 -0.2645 0.2234 0.2128 -0.1790 0.2329 0.1924 -0.1002 -0.1327 0.1918 0.2104 -0.2132 0.1377 -0.2478 -0.2235 0.2059 -0.1677 -0.2727 -0.0811 -0.1603 0.1624 -0.1990 -0.1219 -0.1017 0.1447 0.1326 0.0680 -0.1732 0.2317 -0.1471 -0.1857 -0.1197 0.1874 -0.2114 0.2499 -0.2013 -0.2213 -0.2452 -0.1928 -0.1941 0.1184 -0.1868 -0.1602 -0.2046 -0.1931 -0.2304 0.1645 0.2605 0.1875 -0.2244 -0.1710 -0.1361 -0.2058 0.1204 -0.1890 -0.2640 -0.2431 0.2607 -0.1547 -0.2387 0.1810 -0.2079 0.2310 0.2040 -0.1576 0.2523 -0.2246" HIT_INDICES="119 141 239 267 497 534 578 602 632 656 701 710 756 791 811 895 910 941 946 1092 1099 1117 1151 1221 1260 1261 1382 1384 1410 1461 1480 1672 1675 1718 2046 2049 2180 2188 2277 2334 2335 2449 2530 2691 2843 2864 2881 2961 2965 3132 3172 3189 3241 3357 3468 3532 3565 3605 3666 3683 3741 4075" ES_PROFILE="0.0067 0.0356 0.0382 0.0573 0.0168 0.0236 0.0277 0.0360 0.0421 0.0493 0.0504 0.0605 0.0606 0.0631 0.0691 0.0582 0.0643 0.0662 0.0744 0.0479 0.0559 0.0613 0.0627 0.0555 0.0560 0.0660 0.0466 0.0567 0.0611 0.0593 0.0656 0.0295 0.0404 0.0415 -0.0269 -0.0146 -0.0335 -0.0218 -0.0299 -0.0298 -0.0158 -0.0292 -0.0340 -0.0578 -0.0786 -0.0666 -0.0536 -0.0557 -0.0390 -0.0614 -0.0520 -0.0367 -0.0296 -0.0374 -0.0429 -0.0361 -0.0212 -0.0074 0.0023 0.0231 0.0350 0.0035" RANK_AT_ES="2842.0000" RANK_SCORE_AT_ES="-0.9195"/>
  <DTG RANKED_LIST="T11b high vs low squamous_GSEA_Ranked.rnk" TEMPLATE="na_as_pre_ranked" GENESET="gene_sets.gmt#TABULA_MURIS_SENIS_LARGE_INTESTINE_LARGE_INTESTINE_GOBLET_CELL_AGEING" ES="-0.0639" NES="-0.4484" NP="1.0000" FDR="1.0000" FWER="1.0000" RND_ES="-0.1761 -0.1194 -0.1306 -0.1223 -0.2038 -0.1371 -0.1355 -0.1781 -0.1275 0.1696 -0.1147 -0.1487 0.1150 0.1703 -0.1768 -0.1416 0.1202 -0.1227 0.1118 0.1242 -0.1340 -0.1120 -0.1571 -0.1344 -0.1480 -0.1056 -0.2119 0.0983 -0.1432 0.1587 -0.1165 -0.1647 -0.1446 -0.1751 -0.1331 -0.1013 -0.1631 -0.1513 -0.1286 0.1013 0.0954 -0.1164 -0.1131 0.1415 -0.1635 -0.1128 -0.1788 -0.1208 -0.1514 -0.2184 0.1073 0.1437 0.1288 -0.2121 0.1282 -0.1707 0.1319 0.1046 -0.1439 -0.1140 0.1697 -0.1463 -0.1383 -0.2253 -0.1762 -0.1142 -0.1699 -0.1866 -0.1568 -0.1390 -0.1394 0.0978 0.0976 -0.1608 -0.1453 0.1115 0.1077 -0.1303 0.1323 -0.0652 0.1525 -0.1370 -0.1247 -0.1055 -0.1596 0.1113 -0.1552 -0.1564 -0.1816 0.1514 -0.1674 0.1042 -0.1325 -0.1144 -0.1403 0.1181 -0.1572 -0.1056 -0.1724 -0.1201 -0.1383 -0.0838 0.1177 -0.1311 -0.1716 -0.2025 0.1167 0.1343 -0.1232 -0.1251 -0.1431 -0.0708 -0.1819 -0.1372 0.1441 -0.2134 -0.1841 -0.1475 0.0973 -0.1370 -0.1340 0.1294 0.1089 -0.1349 -0.1462 0.1109 -0.1369 -0.0929 -0.1346 -0.1139 0.0955 -0.1129 -0.1686 -0.1132 -0.1265 -0.1330 0.1331 -0.1408 -0.1237 -0.1301 -0.1260 -0.1380 -0.1500 -0.1593 -0.1147 -0.1178 -0.1064 -0.1539 -0.1762 -0.1563 0.1234 -0.1934 -0.2053 -0.0961 -0.1643 0.1697 -0.1355 -0.1961 -0.1235 -0.1443 -0.1186 0.1271 -0.1398 -0.1481 0.1605 0.1739 -0.1932 -0.1115 -0.1686 0.2030 0.1198 -0.1208 0.1137 -0.1193 0.0862 -0.1230 -0.1201 -0.1997 -0.1863 -0.1645 0.1413 -0.1579 -0.1245 -0.1025 0.1255 0.1129 -0.1255 -0.1196 -0.1927 -0.1079 -0.1367 -0.1070 -0.1419 0.1524 -0.1224 -0.1847 0.1576 -0.1477 -0.1283 0.1283 -0.1365 -0.1761 -0.1536 -0.1460 0.1106 -0.1262 -0.1494 -0.1308 -0.1473 -0.1253 0.1211 -0.1963 -0.1550 -0.1275 -0.1594 -0.1264 0.1529 0.1122 0.1099 -0.1248 0.1103 -0.1752 -0.1462 -0.1365 -0.1258 -0.1341 -0.1308 0.1035 0.1321 -0.1366 -0.1747 -0.0879 -0.1792 0.1296 0.1097 -0.1246 -0.2047 -0.1709 0.1370 0.1491 -0.1590 -0.1120 -0.1516 -0.1840 -0.1430 -0.1435 0.1360 -0.1078 0.1539 -0.1629 -0.1570 0.1334 0.1422 0.1202 -0.1353 0.1394 -0.1374 -0.1042 -0.1423 -0.1577 -0.1285 -0.1406 0.1106 0.1448 -0.1417 -0.1242 0.1597 0.1017 0.1640 0.1159 -0.1333 0.1459 -0.1346 -0.1259 0.1187 0.1815 -0.1675 0.1701 0.1337 -0.1717 -0.1206 -0.1938 0.1245 -0.1676 -0.1532 -0.1317 0.1048 -0.1485 -0.1618 -0.1157 -0.1252 -0.1493 -0.1043 -0.1678 -0.1257 -0.1700 0.1214 -0.1521 0.1350 -0.1465 0.0794 0.1228 0.1358 -0.1034 -0.1329 -0.1122 -0.1465 -0.1957 -0.1296 -0.1657 0.1550 -0.1419 0.1814 -0.1201 0.1365 -0.0907 -0.1434 0.0959 -0.1261 0.1100 -0.2829 -0.1565 0.1333 -0.1561 0.1273 -0.1352 -0.1350 -0.1836 0.1556 -0.1058 -0.1623 0.1243 0.1324 -0.1576 -0.1219 -0.1508 -0.1444 -0.1169 -0.1059 0.1486 -0.1060 0.1313 -0.1962 -0.1194 0.1276 0.0958 -0.1239 0.1072 0.1414 0.0895 -0.1213 -0.1487 -0.1380 -0.1077 -0.1400 -0.1228 -0.0986 -0.1664 0.1448 -0.1628 0.1167 -0.1434 -0.1534 0.1355 -0.1296 -0.1169 -0.2047 -0.1186 0.1171 0.1087 -0.1235 -0.1572 0.1212 -0.0787 -0.1701 -0.1108 -0.1089 -0.1122 -0.1493 -0.1673 -0.1478 -0.1335 0.1411 0.1095 -0.1384 -0.1278 -0.1510 0.1318 0.1083 0.1042 -0.1708 -0.1264 0.1357 -0.1998 -0.0965 0.1367 -0.0903 -0.1405 0.1306 -0.1248 0.1436 -0.1983 0.1613 0.1207 -0.1421 -0.1550 -0.1319 -0.1765 0.1471 -0.1286 -0.1769 -0.1778 -0.1060 -0.1333 -0.2063 -0.1362 -0.1153 0.1182 0.1640 -0.1264 -0.1392 0.1551 0.1145 -0.0924 -0.1098 -0.1658 -0.1337 -0.1800 -0.1298 0.1198 -0.1237 -0.1574 -0.0954 -0.1028 -0.1766 -0.1599 0.1403 0.1197 -0.1689 -0.1625 -0.1194 0.1184 -0.1768 -0.1352 -0.1512 -0.1214 -0.2206 -0.1619 0.1192 -0.1266 -0.1270 0.1277 -0.1804 -0.1741 -0.1324 0.1329 -0.1411 -0.1239 -0.1820 -0.1195 -0.1245 -0.1178 -0.1432 -0.1481 -0.1248 0.1080 -0.1113 -0.1238 0.1409 -0.1588 0.1754 -0.1240 0.1195 0.1406 -0.1760 0.1387 -0.1559 0.0994 0.1134 -0.1227 -0.1601 -0.1098 -0.1410 -0.1319 -0.1536 0.1225 -0.1452 -0.1285 -0.1521 0.1339 0.1155 0.1689 -0.1988 0.1372 -0.1629 0.1449 0.1302 0.1719 -0.1420 -0.1025 -0.1402 -0.1639 -0.1465 -0.1676 -0.1415 -0.1950 0.1765 -0.1243 -0.1382 0.1098 0.1379 -0.1346 -0.1045 -0.1190 -0.1293 0.1311 0.1593 -0.2148 0.1169 -0.1943 0.1413 -0.1518 -0.1262 -0.1403 -0.1427 0.1409 -0.1715 0.1545 -0.1756 -0.1232 0.1240 -0.1294 -0.1617 -0.1353 -0.1373 -0.1299 -0.0971 -0.1565 0.1823 -0.1262 -0.1507 0.1819 0.1376 0.1352 -0.1443 -0.1216 -0.1406 -0.1074 0.1572 0.1340 -0.1455 -0.1524 -0.1215 0.1421 -0.1646 -0.1520 -0.1347 -0.0876 -0.1335 0.1133 -0.1493 -0.1195 -0.0925 -0.1289 0.1305 -0.0815 0.1079 -0.1263 -0.1189 0.1516 0.0976 -0.1084 0.1616 -0.1644 -0.1407 -0.1632 -0.1430 -0.1826 0.1107 -0.1493 -0.1522 0.1555 0.1411 -0.1062 -0.1434 -0.1659 0.1033 0.1320 0.0883 -0.1472 0.1127 0.1368 -0.1559 -0.0764 -0.1532 -0.0890 0.1605 -0.1680 -0.1650 -0.1135 0.1285 -0.1413 -0.1184 -0.1085 -0.1972 0.1728 -0.1541 0.1577 0.1202 -0.1189 -0.1082 0.1149 -0.1293 0.2458 0.0955 0.1072 -0.1170 -0.1777 -0.1385 -0.1587 -0.1111 -0.1305 -0.1290 0.1838 -0.1637 -0.1153 -0.1464 -0.1929 -0.1529 -0.1232 -0.1331 0.1468 -0.1366 0.1133 -0.1418 -0.1277 0.1505 -0.1360 0.1084 -0.1526 0.1200 -0.1161 -0.1745 -0.1406 0.1396 -0.1209 -0.1423 -0.1478 -0.1655 -0.1143 0.1558 0.1087 -0.1622 -0.1508 -0.1353 0.1179 0.1222 -0.1275 -0.1224 0.1123 -0.1881 -0.1451 0.0659 -0.1852 0.2258 0.0936 -0.1404 -0.1467 -0.1975 0.0947 -0.1515 -0.1440 0.1818 -0.1799 -0.0991 -0.1192 -0.1324 -0.1121 0.1192 0.1563 -0.1301 0.1438 0.0736 -0.1387 -0.1329 -0.1665 -0.1485 -0.1654 -0.1289 -0.1411 -0.1534 -0.1592 0.1613 -0.1433 0.1489 -0.1378 -0.1104 -0.1313 -0.1551 -0.1964 0.1631 -0.1929 0.1362 -0.1030 -0.1906 0.1308 0.1439 0.1559 0.1575 0.1082 -0.1710 0.1289 -0.1982 -0.1143 0.1554 -0.1232 -0.1163 -0.1397 -0.1041 -0.1057 0.1316 -0.1194 0.1529 -0.1432 0.1218 0.1255 -0.1278 -0.1606 0.1213 -0.1233 -0.1421 -0.1157 -0.1087 0.1230 -0.1444 -0.1244 -0.1397 0.1441 0.1265 0.1292 -0.1468 0.1220 -0.1605 0.1341 -0.1366 0.1347 -0.1412 -0.1202 -0.0961 0.1362 -0.1120 0.1461 -0.1820 0.1406 -0.1390 -0.1302 0.1117 0.1587 0.1886 0.1333 -0.1302 -0.1150 -0.1099 0.1892 -0.1216 0.1638 -0.1330 0.1125 -0.1191 -0.0921 -0.1752 -0.1710 -0.1384 -0.1316 -0.1650 -0.1385 -0.1184 -0.1476 -0.1258 -0.1426 -0.1767 0.1177 0.1220 -0.1406 -0.1238 -0.1532 -0.1709 -0.1554 0.1122 0.1149 -0.1554 -0.1417 0.1346 0.1413 -0.1523 0.1265 -0.1635 -0.1390 -0.1521 -0.1630 0.1378 0.1106 0.1336 -0.1335 -0.1202 -0.1381 -0.1188 -0.1186 -0.1644 -0.1210 0.1495 -0.1682 -0.1370 -0.1181 0.1523 -0.1435 -0.1654 -0.1139 0.1193 0.1106 0.1040 -0.1489 0.0990 0.1247 -0.1281 -0.1275 0.1035 0.1559 -0.1266 -0.1626 -0.1229 -0.1153 0.1538 -0.1777 0.1406 0.1129 0.1059 -0.1322 0.1570 0.1323 -0.1760 -0.1404 0.1346 -0.1239 -0.1519 0.1148 0.1957 0.1532 -0.1615 -0.1533 -0.1198 -0.1461 -0.1600 -0.1306 0.1005 -0.1314 0.1187 -0.1530 0.1583 -0.2214 -0.1372 0.0920 -0.1325 -0.1881 -0.1423 -0.1432 -0.1361 0.1372 -0.1686 0.1206 -0.2293 -0.1175 -0.1568 0.1324 -0.1135 -0.1386 0.1479 -0.1442 -0.1683 -0.1720 0.1603 -0.1146 0.0982 -0.0990 0.1117 -0.1483 -0.1196 -0.1002 0.1432 -0.1358 0.1506 -0.1379 -0.1827 0.1355 -0.1490 0.1311 -0.1622 -0.1542 0.1804 -0.1461 0.1570 -0.1283 -0.1066 0.1296 -0.1414 -0.1152 -0.1608 -0.1307 -0.1452 -0.1227 -0.1916 0.1382 0.1547 0.1192 -0.1348 -0.1444 -0.1787 -0.1414 -0.1225 0.1058 -0.1386 0.1396 -0.1016 -0.1317 -0.1972 -0.1986 0.1483 -0.1077 0.1317 0.1277 0.1593 -0.1118 -0.1478 -0.1683 -0.1512 0.1377 -0.1510 0.1198 0.1181 -0.1409 -0.1345 -0.1608 0.1381 -0.0983 -0.1351 -0.1746 -0.1544 -0.1160 -0.1439 -0.1278 0.1153 0.1479 -0.1699 -0.1405 0.1316 -0.1763 0.1280 -0.1013 0.1027 -0.1268 -0.1829 -0.1014 -0.1665 -0.1391 0.1372 -0.1347 0.1067 0.1044 0.1522 -0.1531 0.1548 -0.1309 0.1238 -0.1671 0.1299 -0.1260 -0.1537 -0.1704 0.0911 -0.1140 0.1146 -0.2190 -0.1281 0.1468 -0.1801 0.1669 -0.1085 -0.0849 0.1790 0.1636 -0.1446 -0.1401 -0.1766 -0.1591 -0.1341 -0.1461 -0.1583 -0.1338 -0.1915 -0.1927" HIT_INDICES="138 147 177 239 240 247 302 311 440 443 465 474 484 506 519 522 536 543 564 579 586 632 638 656 677 716 719 775 791 798 807 808 834 841 845 855 860 884 886 895 954 961 962 975 979 991 995 1007 1018 1023 1035 1060 1092 1110 1116 1117 1151 1153 1194 1218 1219 1221 1226 1231 1234 1253 1267 1275 1286 1287 1300 1324 1325 1349 1411 1444 1448 1483 1491 1495 1523 1529 1546 1553 1556 1565 1571 1599 1603 1606 1642 1666 1673 1675 1679 1709 1718 1738 1763 1778 1782 1798 1816 1818 1822 1823 1830 1833 1842 1857 1878 1882 1937 1948 1952 2021 2028 2046 2049 2059 2067 2104 2109 2117 2142 2159 2183 2186 2191 2192 2241 2248 2253 2291 2304 2313 2322 2371 2383 2395 2420 2423 2437 2475 2487 2506 2508 2525 2530 2546 2547 2558 2574 2577 2642 2645 2655 2681 2696 2738 2744 2755 2763 2765 2787 2819 2849 2874 2879 2881 2897 2916 2942 2961 2965 2976 3028 3039 3116 3121 3125 3132 3163 3175 3190 3198 3201 3202 3222 3237 3241 3242 3303 3435 3506 3521 3571 3580 3587 3663 3666 3714 3729 3733 3741 3787 3805 3808 3817 3820 3823 3839 3867 3984 4000 4057 4075" ES_PROFILE="-0.0254 -0.0176 -0.0159 -0.0237 -0.0158 -0.0095 -0.0164 -0.0117 -0.0394 -0.0345 -0.0348 -0.0318 -0.0291 -0.0297 -0.0281 -0.0239 -0.0226 -0.0195 -0.0202 -0.0194 -0.0167 -0.0243 -0.0217 -0.0223 -0.0237 -0.0300 -0.0270 -0.0379 -0.0386 -0.0369 -0.0358 -0.0326 -0.0360 -0.0344 -0.0321 -0.0314 -0.0294 -0.0324 -0.0296 -0.0288 -0.0411 -0.0399 -0.0372 -0.0376 -0.0357 -0.0358 -0.0338 -0.0339 -0.0338 -0.0320 -0.0321 -0.0355 -0.0407 -0.0423 -0.0407 -0.0379 -0.0435 -0.0409 -0.0483 -0.0514 -0.0484 -0.0457 -0.0438 -0.0419 -0.0395 -0.0412 -0.0415 -0.0404 -0.0400 -0.0370 -0.0371 -0.0400 -0.0369 -0.0398 -0.0524 -0.0575 -0.0552 -0.0607 -0.0594 -0.0569 -0.0607 -0.0587 -0.0596 -0.0579 -0.0551 -0.0539 -0.0519 -0.0556 -0.0531 -0.0503 -0.0560 -0.0585 -0.0567 -0.0536 -0.0510 -0.0551 -0.0537 -0.0552 -0.0579 -0.0580 -0.0553 -0.0557 -0.0566 -0.0533 -0.0505 -0.0470 -0.0450 -0.0420 -0.0405 -0.0405 -0.0420 -0.0392 -0.0494 -0.0483 -0.0454 -0.0592 -0.0570 -0.0576 -0.0543 -0.0527 -0.0507 -0.0561 -0.0533 -0.0513 -0.0535 -0.0537 -0.0557 -0.0522 -0.0493 -0.0453 -0.0536 -0.0511 -0.0481 -0.0535 -0.0525 -0.0504 -0.0483 -0.0565 -0.0551 -0.0537 -0.0556 -0.0518 -0.0508 -0.0560 -0.0544 -0.0546 -0.0504 -0.0501 -0.0467 -0.0461 -0.0416 -0.0396 -0.0390 -0.0349 -0.0468 -0.0427 -0.0403 -0.0421 -0.0410 -0.0468 -0.0433 -0.0410 -0.0380 -0.0334 -0.0340 -0.0370 -0.0395 -0.0407 -0.0367 -0.0319 -0.0307 -0.0302 -0.0315 -0.0310 -0.0265 -0.0239 -0.0317 -0.0290 -0.0431 -0.0385 -0.0338 -0.0297 -0.0318 -0.0290 -0.0269 -0.0229 -0.0177 -0.0119 -0.0110 -0.0088 -0.0037 0.0022 -0.0073 -0.0347 -0.0462 -0.0432 -0.0490 -0.0442 -0.0388 -0.0509 -0.0441 -0.0487 -0.0447 -0.0378 -0.0318 -0.0354 -0.0316 -0.0239 -0.0176 -0.0098 -0.0019 0.0028 0.0047 -0.0143 -0.0067 -0.0072 0.0036" RANK_AT_ES="1482.0000" RANK_SCORE_AT_ES="-0.5900"/>
  <DTG RANKED_LIST="T11b high vs low squamous_GSEA_Ranked.rnk" TEMPLATE="na_as_pre_ranked" GENESET="gene_sets.gmt#TABULA_MURIS_SENIS_LARGE_INTESTINE_ENTEROCYTE_OF_EPITHELIUM_OF_LARGE_INTESTINE_AGEING" ES="-0.0487" NES="-0.3530" NP="1.0000" FDR="0.9995" FWER="1.0000" RND_ES="-0.1331 -0.1249 -0.1270 0.1319 -0.1358 0.1199 0.1033 0.1605 -0.1612 0.1021 0.1426 -0.1834 0.1123 -0.1565 0.1363 -0.1054 -0.1248 -0.0928 -0.1435 -0.0990 -0.1005 0.0892 -0.1186 0.1307 0.1252 -0.1765 -0.1369 0.1189 0.1142 -0.1066 -0.1382 -0.0989 0.1237 0.1656 -0.1853 0.1601 -0.1811 -0.1556 -0.1456 0.1533 -0.1027 0.1028 0.1499 0.1371 0.1183 -0.1538 0.1232 -0.1697 -0.1771 -0.1412 -0.0986 0.1129 -0.0880 -0.1535 -0.1405 0.1231 0.1593 -0.1765 -0.1338 -0.1407 0.1104 -0.1368 -0.1463 -0.1345 -0.1453 0.1411 0.1203 -0.1674 -0.1698 -0.1361 -0.1066 0.1163 -0.1167 -0.1271 -0.1889 -0.1293 -0.1433 -0.1609 0.0980 -0.1301 -0.1255 -0.1231 0.1447 0.1323 -0.1167 -0.1040 0.1388 -0.1246 -0.1552 0.1490 -0.1432 -0.1165 -0.1220 0.1071 0.1124 0.1235 -0.1933 -0.1930 -0.1563 -0.1234 0.0878 -0.1829 -0.1362 -0.2016 -0.1803 0.1198 0.1788 -0.1355 0.1094 -0.1660 -0.1423 0.1218 -0.1708 -0.1359 -0.1516 -0.1838 0.1293 -0.1530 0.1356 -0.1428 -0.1678 -0.1621 -0.1263 -0.1481 -0.1426 -0.1190 -0.1191 -0.1201 -0.1342 0.1589 -0.1601 0.1431 -0.1577 -0.1292 -0.1263 -0.1296 -0.1269 -0.1174 0.1475 -0.1237 -0.1256 0.1084 -0.1333 0.1413 -0.1107 -0.1146 0.1235 0.1741 0.1068 -0.0999 0.1372 -0.1402 0.0818 -0.0897 0.1067 0.1223 -0.1275 -0.1257 -0.1230 0.1506 -0.1594 -0.1391 -0.1391 -0.1085 -0.1339 -0.1331 -0.1317 -0.1530 -0.1160 0.1454 -0.1546 -0.1403 -0.1199 -0.1582 -0.2049 0.1606 -0.1062 -0.1224 -0.1689 -0.1148 0.1044 -0.1062 0.1133 0.1384 -0.1067 0.1300 -0.1192 -0.1953 -0.1454 0.1176 -0.1274 0.1471 0.1548 -0.1327 -0.1617 -0.1052 -0.1129 0.0932 -0.1290 -0.1347 0.1284 -0.1258 -0.1503 -0.1159 -0.1446 -0.1171 0.1810 0.1417 -0.1857 -0.1361 -0.1181 0.0976 0.1189 0.1023 -0.1237 -0.1902 -0.1321 -0.1109 0.1327 -0.1405 -0.1499 -0.1309 0.1050 -0.1557 -0.1520 0.1212 -0.1080 -0.1225 0.1419 0.1484 -0.1328 -0.1331 -0.1901 -0.1545 -0.1493 -0.1674 -0.1080 -0.1069 0.0982 -0.1673 -0.1822 -0.1551 -0.1834 -0.1714 0.1375 0.1073 -0.1465 -0.1552 -0.1393 -0.1802 -0.1281 -0.1426 -0.1286 0.1260 -0.1891 0.0948 0.0790 0.1545 0.1206 -0.1080 0.1351 0.1423 -0.1345 -0.1594 -0.1419 -0.1271 -0.1737 -0.1322 -0.1543 0.1358 0.1090 -0.1559 -0.1129 0.1143 -0.1707 -0.1756 0.1401 -0.1431 -0.1773 -0.1616 -0.1189 -0.1037 -0.1219 -0.1198 0.1133 -0.1124 -0.1186 -0.1933 0.1322 0.1411 -0.1404 0.0994 -0.1314 0.1253 -0.1197 0.1483 0.1527 -0.1507 0.1429 -0.1449 -0.1223 -0.1100 0.1087 -0.1677 0.1507 -0.1746 -0.1268 -0.1096 0.1315 0.1348 0.1056 0.1354 -0.1315 -0.1569 0.1527 0.1211 -0.1117 -0.1817 -0.1171 -0.1052 0.0902 -0.1437 0.1110 -0.1580 -0.1339 -0.0938 -0.1123 0.1129 -0.1562 0.1283 -0.1485 0.1354 0.0636 -0.1227 0.1090 -0.1286 -0.1790 -0.0823 0.1202 0.1000 0.1299 -0.1693 -0.1511 -0.1452 0.1526 -0.1629 -0.1644 -0.1602 0.1100 -0.1061 -0.1327 0.1303 0.1351 0.1417 -0.1564 -0.1513 -0.1155 0.1078 -0.1346 -0.1180 -0.1266 0.0934 0.1393 -0.1592 0.1318 -0.1148 0.1300 0.1761 -0.1403 -0.1745 0.1297 0.1112 -0.1493 -0.1714 0.1198 -0.1781 -0.1391 0.1508 -0.1344 0.0827 0.1315 -0.1173 -0.1275 0.1245 -0.1100 0.0817 0.1578 -0.1736 0.1119 0.1300 -0.1398 -0.0840 -0.1718 -0.1360 -0.1359 -0.0987 -0.1474 0.1179 0.1315 -0.1579 -0.1553 -0.1234 0.1375 -0.1127 0.1290 -0.1759 -0.1299 0.1264 -0.1302 -0.1478 -0.1519 -0.1221 -0.1618 -0.1507 -0.0955 -0.1605 0.1213 0.1241 -0.1812 0.1765 0.1285 -0.1172 -0.1618 0.1582 0.1020 -0.2033 -0.1230 -0.1523 -0.1165 -0.1148 -0.1176 0.1202 -0.1055 -0.1249 0.1520 -0.0979 -0.1114 0.1107 -0.1229 0.1032 -0.1905 0.1045 -0.1885 -0.1244 -0.1472 0.1246 -0.1305 -0.1429 0.1034 0.1258 0.1121 -0.1306 -0.1481 0.1147 0.1275 -0.1141 -0.1419 -0.1150 -0.1728 -0.1369 0.1438 -0.1604 -0.0949 -0.1725 -0.1569 0.1096 -0.1119 -0.1589 0.1394 0.1689 0.1067 -0.1009 -0.0906 -0.1297 0.1309 -0.0915 -0.1730 0.1481 0.1325 -0.0728 -0.1259 -0.1858 -0.1416 -0.1561 -0.1481 0.1237 -0.0932 -0.1520 0.1528 -0.1319 -0.1144 -0.1128 -0.0912 -0.1391 -0.1328 -0.1288 -0.1277 0.1285 -0.0951 -0.1389 -0.1464 -0.1563 0.1400 0.1261 -0.1536 -0.1269 -0.1494 -0.1318 0.1519 -0.1847 -0.1369 -0.1748 -0.1558 -0.1344 0.1098 -0.1167 -0.1255 0.1627 -0.1286 -0.1048 -0.1943 0.1088 -0.1168 -0.1690 -0.1404 0.1137 0.1129 -0.1931 -0.1129 -0.1662 -0.1168 0.1608 -0.1688 -0.1169 -0.1560 -0.1168 -0.2104 -0.1219 -0.1125 -0.1383 0.1798 -0.1586 -0.1133 -0.1187 -0.1151 -0.1100 0.0861 0.0906 0.1657 0.1717 0.1509 -0.1742 -0.1444 -0.1284 -0.1420 0.1415 -0.1629 -0.1185 -0.1505 -0.1018 -0.1175 -0.1365 -0.1532 -0.1256 0.0993 -0.1554 0.1245 -0.1329 0.1528 -0.1777 -0.1139 0.1206 -0.1442 0.0886 0.1682 0.1264 -0.1274 -0.1619 -0.1109 -0.1155 0.1217 -0.1042 -0.1407 -0.1761 0.1142 0.1362 -0.1266 -0.1338 0.1285 -0.1290 -0.1274 -0.1147 -0.1260 -0.1303 0.1152 -0.1186 0.1198 0.1175 -0.1457 -0.1449 0.1506 -0.1186 0.1220 -0.1293 -0.1773 -0.1385 -0.1228 -0.0975 -0.1121 0.1480 -0.1504 -0.1070 -0.1146 0.1304 -0.1125 -0.1829 -0.1390 -0.1356 0.0893 -0.1037 -0.1299 -0.1349 0.1318 -0.1114 -0.1068 -0.1090 -0.1636 0.1201 -0.1303 0.1019 -0.1610 -0.1220 0.1613 0.1300 -0.1171 0.1150 -0.1529 -0.1572 -0.1610 -0.1338 -0.1200 0.1378 0.1593 -0.1589 -0.1277 0.1022 -0.1422 -0.1239 -0.1089 -0.1478 -0.1574 -0.1380 0.1157 0.1101 -0.1372 -0.1308 0.1105 -0.1673 -0.1273 -0.1422 -0.1306 -0.1324 -0.1108 0.1398 0.1284 0.1469 -0.1217 0.1135 0.1234 -0.1291 -0.0966 -0.1142 0.1243 -0.1418 -0.1517 -0.1625 0.1402 0.1294 0.1761 -0.1338 0.1375 -0.1711 0.1633 0.1181 -0.1280 -0.1270 -0.1355 0.1675 0.1033 0.1021 -0.1265 0.1347 -0.1566 -0.1402 0.1041 -0.1936 -0.1702 0.1147 -0.1019 -0.1705 0.1407 0.1400 -0.1444 -0.1839 0.1525 -0.1257 -0.1369 -0.1367 -0.1479 -0.1506 -0.1245 0.1635 -0.1477 -0.1226 -0.1194 -0.1551 -0.1228 -0.1491 0.1010 -0.0881 0.1268 -0.1600 -0.1608 -0.1581 -0.1254 -0.1385 -0.1456 -0.0979 -0.0964 0.1268 -0.1247 0.1019 0.1197 -0.1427 0.1604 0.1470 -0.1283 0.0932 -0.0971 -0.1407 0.0977 0.1008 -0.1522 0.0893 -0.1935 0.1028 -0.1110 0.1328 -0.1398 -0.1607 -0.1354 -0.1261 -0.1324 -0.1507 0.1567 0.1047 0.1047 -0.1440 0.1117 -0.1586 -0.1015 0.1762 0.1069 0.1294 -0.1216 0.1194 -0.1476 0.1021 -0.1592 0.1248 0.1202 -0.0986 -0.1133 -0.1590 0.1365 -0.1276 -0.1182 0.1673 -0.1258 0.1730 0.1126 0.1327 0.1202 0.1499 -0.1577 -0.1520 -0.1136 0.1207 0.1483 -0.1603 -0.1183 0.1242 0.1345 0.1181 -0.1481 0.1233 -0.1350 -0.1556 -0.1649 -0.1217 0.1316 -0.1294 -0.1536 0.1017 -0.1178 -0.1334 -0.1115 0.1182 -0.1307 -0.0960 -0.1701 -0.1529 0.1323 -0.1289 -0.1641 -0.1432 -0.1024 -0.1472 -0.1565 0.1072 -0.1561 0.1314 -0.1355 0.1173 0.1395 -0.1217 0.1417 -0.1484 -0.1269 -0.1465 -0.1168 0.1052 -0.1063 -0.1358 -0.1482 -0.1287 -0.1859 -0.1539 0.1298 -0.1279 -0.1239 -0.1062 -0.1528 -0.1314 -0.1337 -0.1193 -0.1144 -0.1306 -0.1824 0.1294 -0.1228 -0.0855 -0.0960 0.1262 -0.1173 -0.1286 0.1524 -0.1965 -0.1538 -0.1536 -0.1513 -0.1726 -0.1189 -0.2085 -0.1415 -0.1384 0.1362 0.1562 0.1602 -0.1473 -0.1692 -0.1256 0.1150 -0.0958 0.1502 -0.1504 -0.1122 -0.1400 -0.1523 -0.1301 0.1232 0.1726 -0.1283 -0.1234 0.0947 -0.1452 0.1276 -0.1836 -0.1477 0.1109 -0.1083 0.1448 0.1059 -0.1938 -0.1362 -0.1208 -0.1041 -0.1180 0.1131 0.1133 -0.1148 -0.1613 -0.1304 -0.1663 0.1138 -0.1485 -0.1198 -0.1423 -0.1006 0.1242 0.0927 -0.1401 -0.1511 -0.1290 -0.1434 0.1274 0.1453 0.1693 -0.1885 -0.1180 -0.1118 0.1411 0.1311 0.1470 -0.1190 0.1932 -0.1169 -0.1673 0.1172 -0.1297 0.1136 0.1225 -0.1402 -0.1807 -0.1747 -0.1619 -0.1006 -0.1006 -0.1384 -0.1119 0.1094 0.1515 -0.1182 -0.1244 0.1304 -0.1506 -0.1400 0.1223 -0.1270 -0.1304 -0.0862 0.1379 0.1101 -0.1054 -0.1368 0.1444 -0.1508 -0.1260 -0.1138 0.1009 0.1450 -0.1296 -0.1427 0.1162 -0.1966 -0.2218 -0.1658 -0.1530 -0.1838 -0.1525 -0.1514 -0.1370 0.1037 -0.1168 -0.1596 0.1077 -0.1066 0.0798 0.1022 0.1596 0.1184 -0.1412 -0.1375 -0.1316 -0.1468 0.1171 0.1128 -0.1826 0.1119 -0.1276 -0.1335 0.1314 -0.0987 -0.1032 0.1627 0.0944 -0.0882 -0.1463 -0.1695 -0.1237" HIT_INDICES="34 138 147 177 181 240 247 280 293 343 377 481 484 506 519 522 536 543 579 586 590 593 632 653 691 701 710 713 716 717 719 736 739 775 798 808 812 817 828 834 845 853 860 879 884 886 895 909 917 946 953 954 957 961 962 975 979 991 995 997 1007 1018 1023 1035 1060 1072 1074 1087 1092 1098 1110 1116 1117 1127 1128 1133 1142 1151 1177 1194 1203 1218 1219 1221 1225 1226 1231 1234 1242 1243 1253 1267 1275 1287 1294 1300 1324 1325 1338 1349 1385 1411 1412 1433 1444 1448 1467 1483 1490 1491 1495 1526 1529 1546 1549 1556 1558 1561 1565 1568 1569 1583 1606 1642 1673 1675 1677 1679 1687 1689 1694 1696 1714 1718 1738 1752 1763 1778 1818 1822 1823 1830 1831 1833 1848 1849 1851 1878 1882 1908 1917 1937 1944 1981 2017 2021 2049 2059 2067 2109 2115 2116 2117 2136 2142 2143 2159 2183 2186 2192 2216 2240 2241 2253 2273 2291 2294 2313 2322 2338 2352 2371 2381 2383 2395 2409 2423 2449 2458 2470 2487 2490 2518 2525 2530 2547 2554 2574 2577 2602 2607 2637 2645 2655 2656 2681 2691 2696 2738 2744 2763 2787 2794 2798 2819 2842 2849 2860 2874 2879 2897 2903 2916 2942 2961 2965 2975 3009 3028 3054 3078 3098 3121 3163 3190 3198 3201 3202 3222 3230 3242 3278 3309 3332 3345 3352 3389 3393 3409 3411 3445 3483 3487 3493 3502 3506 3569 3587 3601 3666 3681 3703 3713 3714 3733 3789 3802 3817 3820 3823 3832 3839 3885 4048 4070 4086" ES_PROFILE="0.0050 -0.0138 -0.0079 -0.0081 -0.0016 -0.0104 -0.0057 -0.0081 -0.0054 -0.0132 -0.0171 -0.0401 -0.0366 -0.0383 -0.0376 -0.0343 -0.0340 -0.0319 -0.0375 -0.0356 -0.0330 -0.0300 -0.0368 -0.0390 -0.0458 -0.0453 -0.0445 -0.0421 -0.0398 -0.0370 -0.0344 -0.0358 -0.0336 -0.0401 -0.0433 -0.0431 -0.0413 -0.0398 -0.0399 -0.0388 -0.0389 -0.0383 -0.0374 -0.0397 -0.0384 -0.0363 -0.0360 -0.0372 -0.0367 -0.0418 -0.0412 -0.0391 -0.0374 -0.0360 -0.0338 -0.0348 -0.0334 -0.0341 -0.0327 -0.0308 -0.0309 -0.0313 -0.0302 -0.0308 -0.0349 -0.0355 -0.0335 -0.0344 -0.0332 -0.0322 -0.0329 -0.0319 -0.0296 -0.0297 -0.0274 -0.0261 -0.0259 -0.0257 -0.0299 -0.0318 -0.0315 -0.0329 -0.0305 -0.0284 -0.0268 -0.0244 -0.0231 -0.0213 -0.0207 -0.0184 -0.0183 -0.0194 -0.0188 -0.0193 -0.0184 -0.0173 -0.0209 -0.0185 -0.0192 -0.0193 -0.0260 -0.0301 -0.0276 -0.0303 -0.0304 -0.0286 -0.0308 -0.0321 -0.0311 -0.0286 -0.0268 -0.0320 -0.0300 -0.0315 -0.0294 -0.0284 -0.0260 -0.0239 -0.0221 -0.0200 -0.0173 -0.0181 -0.0212 -0.0277 -0.0328 -0.0304 -0.0279 -0.0255 -0.0246 -0.0221 -0.0204 -0.0180 -0.0197 -0.0177 -0.0199 -0.0205 -0.0204 -0.0212 -0.0286 -0.0266 -0.0237 -0.0224 -0.0196 -0.0170 -0.0178 -0.0149 -0.0123 -0.0162 -0.0141 -0.0177 -0.0169 -0.0189 -0.0175 -0.0239 -0.0301 -0.0278 -0.0319 -0.0311 -0.0299 -0.0375 -0.0357 -0.0326 -0.0295 -0.0311 -0.0292 -0.0261 -0.0268 -0.0297 -0.0270 -0.0251 -0.0279 -0.0307 -0.0274 -0.0270 -0.0287 -0.0299 -0.0271 -0.0285 -0.0273 -0.0278 -0.0279 -0.0292 -0.0282 -0.0250 -0.0245 -0.0244 -0.0244 -0.0274 -0.0260 -0.0254 -0.0260 -0.0230 -0.0265 -0.0245 -0.0219 -0.0225 -0.0205 -0.0218 -0.0187 -0.0213 -0.0186 -0.0225 -0.0206 -0.0192 -0.0154 -0.0179 -0.0165 -0.0138 -0.0207 -0.0181 -0.0189 -0.0210 -0.0187 -0.0155 -0.0168 -0.0186 -0.0161 -0.0147 -0.0141 -0.0111 -0.0115 -0.0087 -0.0077 -0.0101 -0.0107 -0.0073 -0.0054 -0.0098 -0.0103 -0.0125 -0.0141 -0.0147 -0.0160 -0.0222 -0.0244 -0.0216 -0.0175 -0.0129 -0.0132 -0.0103 -0.0085 -0.0129 -0.0159 -0.0167 -0.0149 -0.0116 -0.0160 -0.0117 -0.0106 -0.0058 -0.0093 -0.0138 -0.0093 -0.0054 -0.0022 0.0023 -0.0085 -0.0074 -0.0052 -0.0161 -0.0139 -0.0133 -0.0096 -0.0035 -0.0021 -0.0100 -0.0066 -0.0035 0.0027 0.0089 0.0136 0.0189 0.0144 -0.0175 -0.0109 0.0008" RANK_AT_ES="690.0000" RANK_SCORE_AT_ES="0.6803"/>
  <DTG RANKED_LIST="T11b high vs low squamous_GSEA_Ranked.rnk" TEMPLATE="na_as_pre_ranked" GENESET="gene_sets.gmt#TABULA_MURIS_SENIS_BRAIN_NON_MYELOID_OLIGODENDROCYTE_AGEING" ES="0.0560" NES="0.4420" NP="1.0000" FDR="0.9953" FWER="1.0000" RND_ES="-0.1716 -0.1376 -0.1695 0.1308 -0.1030 0.1321 -0.1251 -0.1388 -0.1593 -0.1310 0.1246 -0.1658 0.1460 -0.1213 -0.1337 0.1294 0.0833 -0.1314 -0.1262 0.1124 -0.1287 -0.1017 0.1057 -0.1125 0.1191 -0.1393 0.1450 -0.1440 -0.1602 0.1125 0.1084 -0.1824 0.1189 -0.1437 -0.1650 0.1232 -0.1259 -0.1291 -0.1485 -0.1417 -0.1308 -0.1484 -0.1264 0.1294 -0.1232 -0.1306 0.0988 -0.1584 0.1288 -0.1059 0.1069 0.0852 0.1283 0.1091 -0.1060 -0.1741 0.1094 -0.1758 0.1616 -0.1459 -0.1603 0.1567 -0.1646 -0.1349 0.1849 -0.1252 -0.1417 0.1505 0.1215 -0.1307 -0.1293 -0.1447 -0.1918 0.0997 -0.1100 0.1223 0.1446 -0.2036 0.1080 0.1124 -0.1378 0.1238 -0.1321 0.1045 -0.1004 -0.1592 -0.1462 -0.1264 -0.1827 -0.1421 -0.1310 0.1294 -0.1717 -0.1672 -0.1842 -0.1813 -0.1181 0.0969 -0.1508 0.1400 -0.1721 -0.1224 0.1031 -0.1564 -0.1587 -0.1512 -0.1190 -0.1321 -0.0954 0.1012 -0.1722 -0.1265 0.1285 0.1435 0.1626 -0.1324 0.1484 0.1194 0.1185 0.1342 0.1734 -0.1420 -0.1385 -0.1327 -0.1644 0.1420 -0.1578 -0.1322 -0.1175 -0.1776 -0.1230 -0.1015 -0.1960 0.1037 -0.1700 0.0973 0.1012 -0.1582 0.1255 -0.1665 -0.1264 0.1214 -0.1175 -0.1370 -0.1188 0.1808 0.1315 0.1243 0.0970 -0.1729 0.1002 0.1190 0.0764 -0.1147 -0.1925 -0.1841 -0.0997 0.1221 -0.1340 -0.1132 -0.1410 -0.1556 0.1372 -0.1417 -0.1236 -0.1448 0.1677 -0.1367 0.1445 -0.1279 0.1094 0.1002 0.1227 -0.1471 0.1053 -0.1094 -0.1241 -0.1004 0.1406 -0.1481 -0.1450 -0.1738 0.1201 0.1325 -0.1159 -0.0977 0.1379 -0.1219 -0.1173 -0.1052 0.0879 0.1295 -0.1418 -0.1288 0.1496 -0.1983 -0.1308 -0.1257 -0.1409 0.1202 -0.1485 -0.1310 -0.1053 0.1526 0.1008 -0.1327 0.1527 -0.1296 -0.2009 -0.1303 -0.1908 -0.1176 -0.1055 -0.1216 -0.1722 -0.1178 -0.1141 -0.1528 -0.1039 -0.1473 -0.2099 -0.1175 0.1275 0.1095 -0.1306 0.1352 -0.1503 -0.1481 -0.1123 -0.1454 -0.1496 -0.1406 -0.1780 -0.1560 -0.1116 -0.1123 -0.1458 0.1059 -0.1383 0.1084 0.0975 0.1365 0.1167 -0.1711 -0.1792 -0.1262 0.1496 -0.1130 -0.1171 0.1681 -0.1143 -0.1365 0.1236 0.1548 -0.1297 0.1403 -0.1489 0.1267 -0.1754 0.1802 -0.1476 -0.1769 -0.1426 -0.1821 0.1153 -0.1242 -0.1200 -0.1379 -0.1613 0.0944 0.1280 -0.1288 -0.1198 -0.0945 -0.1218 -0.1424 -0.1025 -0.1103 -0.1550 -0.1482 0.1250 -0.1292 -0.1701 -0.1084 -0.1240 0.1317 -0.1191 0.1221 0.1232 -0.1644 -0.1460 -0.1088 -0.1639 -0.1110 0.1670 0.1107 -0.1445 -0.0959 -0.1241 -0.1349 0.1770 -0.1078 0.1290 -0.1224 -0.1430 0.1938 -0.1177 -0.1530 0.1581 -0.1507 -0.1170 -0.1270 -0.0903 -0.1292 0.1566 -0.1433 0.1171 0.1287 0.0988 -0.1238 -0.1175 -0.1176 -0.1529 -0.1424 -0.1532 0.1644 -0.0961 0.1140 0.1164 -0.1118 -0.1360 -0.1351 0.1026 -0.1238 -0.1621 0.1490 0.0988 0.1229 -0.1625 0.1590 -0.1259 -0.1390 0.1398 -0.1906 -0.1548 0.0774 -0.1050 0.1002 -0.1420 0.1294 -0.1415 0.1394 -0.1196 -0.1083 0.1018 -0.1124 -0.1150 -0.1575 0.1317 -0.1354 -0.1231 -0.1155 -0.1499 -0.1666 -0.1701 -0.1078 -0.1416 -0.1165 0.0919 -0.1490 -0.1136 -0.1607 0.1216 0.1180 -0.1390 -0.1340 -0.1445 0.1383 0.1179 -0.1614 0.0980 -0.2462 -0.1569 0.1325 -0.1548 -0.1479 -0.1460 -0.1670 -0.1883 0.1055 0.1450 -0.1814 -0.1128 -0.1369 0.1708 -0.0957 -0.1228 0.1196 -0.1234 -0.1252 -0.1653 -0.1536 -0.1025 0.1535 -0.1166 0.1272 -0.1554 0.1341 -0.1713 -0.1516 -0.1389 0.1938 -0.1165 0.1021 -0.1279 -0.1176 -0.1488 -0.1277 -0.1050 0.1338 -0.1125 0.1531 -0.1337 0.1032 -0.1730 -0.1570 0.1432 -0.1116 -0.1215 -0.1359 -0.1244 -0.1719 -0.1033 0.1031 -0.1708 0.1521 0.1441 -0.1085 -0.1172 -0.0925 -0.1482 -0.1498 -0.1202 -0.1045 -0.1211 0.1231 -0.1688 -0.1551 -0.1643 -0.1528 -0.1245 -0.1435 0.1268 0.1120 0.1445 -0.0770 0.1311 0.1442 -0.1317 0.1086 0.1198 -0.1164 0.1371 -0.1364 0.1038 -0.1326 -0.1230 0.1311 -0.1678 -0.1072 -0.1461 -0.1103 -0.1711 -0.1092 0.0982 -0.1245 -0.0886 -0.1356 0.1308 -0.1757 0.1285 -0.1130 0.1543 -0.1193 -0.1037 0.1309 -0.1670 -0.1491 -0.1253 -0.1521 -0.1788 0.0888 0.1070 -0.1034 -0.1433 -0.1822 -0.1867 -0.1456 -0.1260 -0.2023 -0.1637 -0.1419 -0.1446 -0.1269 -0.1411 -0.1561 -0.1541 0.1061 0.1176 0.1103 0.1247 -0.1427 0.1192 -0.1037 -0.1274 -0.1265 -0.1221 -0.1483 -0.1336 -0.1401 0.1162 0.1257 -0.1328 0.1219 0.1211 -0.1535 0.0929 -0.1235 0.1147 0.1116 -0.1098 -0.1008 -0.1761 -0.0940 -0.1703 -0.1287 0.1311 0.1062 -0.1289 -0.1320 0.1114 -0.1814 -0.1313 -0.1387 0.1310 -0.0958 0.1269 -0.1267 0.1643 -0.1682 -0.1540 -0.1308 -0.1478 -0.1076 0.1298 -0.1445 0.1247 -0.1199 0.1404 -0.2047 0.1408 -0.1411 -0.1809 -0.1496 -0.1399 -0.1162 0.0963 0.1319 -0.1332 0.1229 -0.1647 0.1060 -0.1321 -0.1195 -0.1318 -0.1372 -0.1231 0.1343 0.1240 0.1494 0.1350 0.0875 -0.1675 -0.1351 -0.1340 -0.1156 0.0933 0.1050 -0.1263 -0.1003 -0.1589 -0.1069 -0.1460 0.1144 0.1640 -0.1129 0.1260 -0.1276 0.0991 -0.1197 -0.2094 -0.1632 -0.1535 -0.1325 0.1718 0.1086 -0.1419 -0.1306 0.1313 -0.1239 -0.1325 0.1221 -0.1457 -0.1485 -0.1870 -0.1096 -0.1244 -0.1813 -0.1084 -0.1385 -0.1685 0.1406 0.1345 -0.1563 0.1485 -0.1576 -0.1267 0.1586 0.1154 -0.1287 0.1083 -0.1460 -0.1941 -0.1639 -0.1826 -0.1186 -0.1363 -0.1122 0.1747 -0.1352 0.1055 0.1259 0.1162 -0.1390 0.1242 -0.1462 -0.1876 -0.1532 -0.1509 -0.1172 -0.0753 -0.1954 -0.1415 -0.2055 0.1368 -0.1526 -0.1269 -0.1357 -0.1044 -0.2104 0.0861 -0.1171 -0.1577 -0.1051 -0.1558 -0.1598 0.1567 -0.1611 -0.1001 -0.1554 -0.1341 -0.1099 0.1306 0.0943 -0.1424 -0.1659 0.1370 -0.1371 -0.1583 -0.1774 -0.1417 0.1170 -0.1402 0.1116 0.1343 0.1044 -0.1746 0.1286 -0.1393 -0.1111 0.1057 -0.1563 -0.1259 -0.1626 -0.1635 0.1381 -0.1439 0.1471 -0.1355 0.1137 0.1350 -0.1170 -0.1841 0.0920 0.1246 -0.1623 -0.1013 0.1710 -0.1073 0.1409 -0.1415 -0.1225 -0.1700 -0.1398 0.1422 0.1437 -0.1445 -0.1174 -0.1797 0.1225 0.1767 0.1472 0.0994 0.1377 0.1339 0.1188 -0.1736 0.1597 -0.1128 0.1536 0.1402 -0.1204 0.1241 0.1680 0.1159 0.1504 0.0900 -0.1924 0.0982 0.1611 -0.1462 -0.1683 -0.1350 -0.0983 -0.1474 -0.0834 -0.1079 -0.1530 -0.0925 0.1115 0.1292 -0.1483 -0.1026 -0.1503 0.1651 -0.1430 -0.1115 0.1760 0.1215 -0.1361 0.1134 -0.1495 -0.1063 0.1100 -0.1542 -0.1620 -0.1412 -0.1289 -0.1362 -0.1181 0.1538 -0.1809 -0.1393 -0.1047 -0.1687 -0.1346 -0.1150 -0.1171 0.1151 0.1175 -0.1689 -0.1764 0.1184 0.1208 -0.1134 -0.1380 -0.1113 0.1362 -0.1122 -0.1617 -0.1130 -0.0998 -0.1427 -0.1310 0.1460 -0.1384 -0.1122 -0.1437 0.1521 -0.1337 0.1183 0.1043 -0.1526 -0.1467 0.1273 -0.1427 -0.1575 0.1147 0.0993 -0.1770 -0.1449 -0.1312 -0.1426 -0.1225 0.1205 -0.1031 -0.1287 -0.1396 -0.1414 -0.1628 0.1487 -0.1374 0.1256 0.1035 -0.1391 -0.1390 0.1040 0.1539 -0.1373 0.1110 0.1235 0.1164 -0.1554 -0.1541 0.1398 -0.1225 -0.1433 -0.1157 0.0877 -0.1366 -0.1384 -0.1886 0.1198 0.1337 -0.1693 0.0868 -0.1026 -0.1227 0.1657 0.1135 0.0939 -0.1545 -0.1308 -0.1221 0.1030 -0.1253 -0.1380 -0.1170 -0.1365 0.0907 -0.1343 -0.1328 -0.1210 -0.1429 -0.0852 -0.1303 -0.1190 -0.1166 -0.1290 0.1378 -0.1511 -0.1423 0.1480 -0.1123 -0.1321 0.1457 -0.1003 0.1111 -0.1033 -0.1337 -0.1166 -0.1397 0.1409 -0.1315 0.1213 -0.1281 -0.1226 0.1729 -0.1204 -0.1525 -0.1102 0.1258 0.1351 -0.1465 -0.1292 0.0969 -0.1066 -0.0992 -0.1083 0.1309 0.1353 -0.1245 -0.1219 -0.1616 0.1208 -0.1558 0.1136 -0.1388 -0.1330 0.1218 0.1384 0.1451 0.1590 0.1296 -0.1486 -0.1221 -0.1548 -0.1308 -0.1370 -0.1375 0.1453 -0.1187 -0.2277 -0.1017 0.1456 0.0877 -0.1558 -0.0979 0.1222 0.1310 -0.1343 -0.1057 -0.1434 0.1433 -0.1601 -0.1716 -0.1368 0.1439 -0.1596 0.1059 -0.1362 0.1229 -0.1737 0.1213 -0.1065 -0.1250 0.1417 -0.1136 0.0917 -0.1169 -0.1218 -0.1289 -0.1564 -0.1109 -0.1444 -0.1402 0.1048 -0.1254 -0.1384 0.1093 0.1205 -0.0876 0.1415 0.1089 0.1338 -0.1413 -0.1590 -0.1286 -0.1436 -0.2115 0.1574 -0.1328 0.1015 0.1386 0.1471 0.1169 -0.1886 -0.1268 -0.1071 -0.1442 0.1684 -0.1365 -0.0946 -0.1437 -0.1495 -0.1267 -0.1336 -0.1336 0.1322 0.1028 0.1458 -0.1162 0.1312 -0.1260 -0.1034 -0.1326 -0.1327 0.1150 -0.1258 -0.1260" HIT_INDICES="15 88 138 147 160 175 177 280 315 347 422 440 484 506 510 534 536 590 602 610 632 634 653 658 672 677 698 713 716 719 731 739 760 775 791 792 798 807 808 815 839 853 855 856 860 879 884 895 909 910 919 941 954 957 961 969 975 989 991 995 997 1018 1022 1023 1032 1035 1038 1053 1087 1092 1095 1098 1099 1110 1117 1123 1128 1133 1150 1151 1152 1161 1177 1221 1226 1233 1234 1244 1257 1262 1267 1275 1281 1286 1287 1296 1300 1325 1349 1405 1411 1412 1434 1439 1444 1448 1503 1538 1546 1549 1553 1558 1561 1565 1569 1583 1603 1611 1613 1673 1675 1677 1679 1680 1697 1715 1719 1721 1738 1752 1778 1798 1816 1818 1822 1823 1831 1833 1842 1844 1851 1859 1882 1889 1917 1918 1959 1967 1968 2017 2021 2026 2028 2046 2049 2052 2058 2059 2067 2109 2133 2137 2142 2176 2180 2186 2191 2216 2241 2251 2253 2294 2303 2322 2335 2344 2349 2371 2420 2437 2451 2457 2458 2461 2475 2506 2512 2518 2525 2530 2546 2554 2562 2574 2602 2637 2645 2655 2656 2660 2672 2681 2687 2691 2696 2738 2744 2763 2765 2787 2819 2845 2864 2874 2875 2879 2888 2897 2913 2916 2920 2934 2937 2942 2956 2961 2965 3013 3025 3059 3078 3101 3121 3125 3133 3175 3187 3189 3223 3255 3278 3288 3306 3312 3332 3336 3373 3389 3392 3409 3421 3472 3493 3521 3555 3558 3590 3605 3614 3709 3729 3734 3798 3802 3817 3949 4001 4023" ES_PROFILE="0.0143 0.0060 0.0018 0.0081 0.0129 0.0171 0.0245 0.0041 0.0009 -0.0020 -0.0167 -0.0166 -0.0237 -0.0251 -0.0218 -0.0239 -0.0202 -0.0304 -0.0298 -0.0282 -0.0303 -0.0273 -0.0287 -0.0266 -0.0268 -0.0247 -0.0269 -0.0275 -0.0251 -0.0226 -0.0225 -0.0214 -0.0238 -0.0247 -0.0259 -0.0232 -0.0218 -0.0212 -0.0185 -0.0174 -0.0208 -0.0216 -0.0193 -0.0167 -0.0149 -0.0171 -0.0156 -0.0158 -0.0168 -0.0144 -0.0141 -0.0173 -0.0181 -0.0163 -0.0148 -0.0144 -0.0134 -0.0145 -0.0124 -0.0109 -0.0089 -0.0118 -0.0102 -0.0079 -0.0077 -0.0059 -0.0040 -0.0054 -0.0116 -0.0103 -0.0084 -0.0066 -0.0042 -0.0044 -0.0036 -0.0025 -0.0011 0.0003 -0.0015 0.0009 0.0034 0.0037 0.0022 -0.0065 -0.0051 -0.0042 -0.0017 -0.0015 -0.0022 -0.0007 0.0008 0.0015 0.0027 0.0042 0.0067 0.0071 0.0089 0.0052 0.0017 -0.0100 -0.0087 -0.0060 -0.0089 -0.0073 -0.0056 -0.0037 -0.0152 -0.0213 -0.0204 -0.0182 -0.0162 -0.0145 -0.0122 -0.0102 -0.0083 -0.0089 -0.0111 -0.0101 -0.0076 -0.0201 -0.0175 -0.0149 -0.0123 -0.0095 -0.0108 -0.0123 -0.0102 -0.0076 -0.0089 -0.0093 -0.0129 -0.0149 -0.0164 -0.0137 -0.0115 -0.0085 -0.0073 -0.0046 -0.0037 -0.0009 0.0006 0.0018 -0.0009 0.0006 -0.0034 -0.0003 -0.0076 -0.0063 -0.0032 -0.0125 -0.0101 -0.0080 -0.0051 -0.0063 -0.0036 -0.0009 0.0010 0.0043 0.0057 -0.0018 -0.0045 -0.0019 0.0004 -0.0049 -0.0024 -0.0003 0.0020 -0.0009 -0.0037 -0.0026 0.0005 -0.0064 -0.0051 -0.0063 -0.0059 -0.0044 -0.0019 -0.0039 -0.0128 -0.0133 -0.0130 -0.0106 -0.0070 -0.0038 -0.0035 -0.0076 -0.0051 -0.0027 -0.0005 0.0023 0.0021 0.0041 0.0061 0.0071 0.0039 -0.0011 0.0010 0.0026 0.0066 0.0097 0.0108 0.0127 0.0154 0.0186 0.0215 0.0149 0.0176 0.0170 0.0208 0.0194 0.0155 0.0132 0.0127 0.0146 0.0189 0.0224 0.0246 0.0268 0.0271 0.0310 0.0345 0.0354 0.0393 0.0426 0.0436 0.0469 0.0505 0.0427 0.0443 0.0403 0.0402 0.0391 0.0388 0.0427 0.0456 0.0397 0.0417 0.0462 0.0425 0.0394 0.0387 0.0414 0.0421 0.0459 0.0460 0.0504 0.0462 0.0476 0.0524 0.0535 0.0560 0.0484 0.0487 0.0472 0.0443 0.0495 0.0472 0.0495 0.0533 0.0351 0.0366 0.0420 0.0325 0.0386 0.0420 0.0161 0.0124 0.0173" RANK_AT_ES="3421.0000" RANK_SCORE_AT_ES="-1.1715"/>
  <DTG RANKED_LIST="T11b high vs low squamous_GSEA_Ranked.rnk" TEMPLATE="na_as_pre_ranked" GENESET="gene_sets.gmt#TABULA_MURIS_SENIS_TRACHEA_ENDOTHELIAL_CELL_AGEING" ES="0.1235" NES="0.6796" NP="0.8837" FDR="0.9065" FWER="1.0000" RND_ES="0.2140 0.1231 -0.2217 0.1986 0.1431 0.1889 -0.2561 0.1244 0.1455 0.2021 -0.0778 -0.1207 0.2014 0.1914 0.1971 -0.0878 -0.2416 -0.2697 0.1308 -0.1361 0.1771 -0.1501 0.1894 0.1337 -0.1938 -0.2208 0.1426 -0.1990 -0.1850 -0.3229 0.1734 0.1734 0.1940 0.1656 -0.2402 -0.2209 -0.1355 0.2678 0.1981 -0.2516 -0.2200 -0.2471 0.1557 -0.1885 -0.3223 -0.2218 0.1542 -0.2033 -0.2187 -0.1517 -0.3965 -0.1366 -0.0974 -0.2362 0.1791 -0.1223 -0.2130 0.2489 0.1368 -0.1506 0.1380 -0.2671 0.1754 -0.1242 -0.2717 0.1945 0.2064 -0.2320 -0.1421 -0.1746 -0.1994 0.1733 -0.1975 0.1311 0.1890 -0.1360 0.1616 0.2149 0.1314 -0.0824 -0.2067 0.2044 0.1425 0.2033 0.1153 0.1345 -0.1442 0.3184 -0.2114 -0.1022 0.2444 0.3143 0.2530 -0.1745 -0.2596 0.2076 -0.2057 -0.2396 -0.1543 0.1122 -0.2167 0.1303 0.2053 0.1783 0.1908 -0.2483 -0.2102 -0.1374 -0.1891 0.2602 -0.2147 -0.2162 0.1783 -0.1442 -0.1523 -0.1924 0.2186 0.1553 0.1490 -0.1190 -0.2118 -0.1990 -0.1927 -0.2498 -0.2521 -0.1245 0.1955 -0.1618 0.1442 0.1134 0.1342 -0.1433 0.1424 -0.2125 -0.1652 -0.2280 -0.1401 -0.3385 -0.1912 -0.1650 -0.2394 -0.2293 -0.2133 0.2293 0.1623 -0.1808 -0.1854 0.1354 -0.2000 -0.2858 0.2472 0.1839 -0.1546 -0.1722 -0.1884 -0.2076 0.1574 -0.1143 -0.2205 0.1997 0.2229 -0.1122 -0.1972 -0.1493 0.1492 0.2620 -0.2066 0.2171 -0.2251 -0.1448 0.1613 -0.2723 0.2185 0.1442 0.1223 0.1796 -0.1876 0.1492 -0.2056 -0.1429 0.1228 -0.1331 0.1582 -0.2180 -0.1562 0.1588 -0.1821 -0.1939 0.2678 -0.2171 -0.0790 -0.2813 -0.1196 -0.3119 -0.0971 0.0993 0.1313 0.2353 0.1966 0.1616 -0.1844 0.1896 0.1611 0.2427 0.0807 -0.3186 0.1126 -0.1497 -0.1999 -0.1528 0.2056 -0.1505 0.1613 -0.1545 -0.1443 0.1693 -0.1781 -0.3715 0.2325 -0.2475 -0.1501 -0.2177 -0.2139 0.1500 -0.1713 -0.2572 -0.1707 0.2604 0.2692 -0.1620 -0.2676 -0.1352 -0.1006 -0.2143 0.1765 -0.1498 -0.1370 0.1492 -0.2095 0.1717 -0.2249 0.1812 0.2351 0.1831 -0.2324 -0.1372 0.2242 -0.1582 -0.1994 -0.1980 -0.1560 0.2825 0.2604 0.1890 0.1378 0.1696 -0.1482 -0.2630 -0.2645 0.1523 -0.1802 -0.2503 -0.2000 -0.1986 -0.1353 -0.1941 0.2721 -0.2129 -0.1081 0.1410 0.1510 -0.2136 -0.1541 -0.1367 0.1358 0.1860 -0.2593 -0.2154 0.2430 0.1830 0.2426 -0.2006 0.2035 -0.2928 -0.1611 -0.1668 -0.1822 0.2008 0.1124 -0.1621 -0.3383 -0.0768 -0.1900 -0.2579 -0.1522 -0.1901 -0.1092 -0.2435 0.1753 -0.2024 -0.1218 0.2336 -0.1554 -0.2179 -0.1199 -0.2218 -0.1142 0.2362 0.2125 -0.2089 0.1462 -0.2911 0.1774 -0.1784 -0.2265 0.1638 0.1297 0.2025 -0.1499 0.2021 -0.1443 -0.2519 0.1899 -0.1584 0.1975 -0.1392 0.1206 -0.1339 -0.2318 -0.1442 -0.1741 -0.2052 -0.1589 0.1580 0.1548 -0.1491 -0.1255 -0.1111 0.1452 0.1423 -0.1908 -0.2214 0.2587 0.2031 -0.2089 -0.1790 0.1713 0.0880 0.1555 0.2129 -0.1410 0.2841 -0.1987 0.1644 -0.2476 -0.2456 -0.2028 -0.1308 0.1526 -0.1490 0.2292 0.2446 -0.1859 -0.1870 0.1615 -0.1090 -0.2619 -0.2162 -0.2125 -0.2546 -0.1389 0.2291 -0.1606 0.1651 -0.1625 -0.2111 -0.1608 -0.2634 -0.1889 -0.1231 0.2486 -0.1532 -0.1637 -0.2125 -0.1663 -0.2620 -0.1157 0.1481 -0.2065 -0.1217 0.1325 0.2907 0.2798 -0.1084 -0.1157 0.1558 -0.1755 0.2759 -0.1731 -0.2134 -0.1333 -0.1583 -0.1906 0.1422 -0.1590 -0.1523 0.3458 -0.1947 0.3496 -0.1778 -0.1874 -0.1675 0.0999 0.1787 -0.2282 -0.1960 -0.1675 -0.1841 0.1259 0.1682 -0.2878 0.1648 -0.1500 -0.3463 0.1336 -0.2603 0.1202 -0.1557 -0.1884 0.1579 0.2097 0.1039 -0.1247 -0.2370 0.1363 -0.2075 -0.2184 -0.2959 0.1635 0.2427 -0.3052 0.1565 0.2112 -0.1231 -0.1737 0.2430 -0.1495 -0.2187 -0.2740 0.1308 -0.1934 0.1773 -0.2060 -0.2089 0.1688 -0.1727 -0.2061 -0.1750 -0.2655 0.1564 0.3171 -0.2262 -0.0928 -0.2158 0.2428 -0.1103 0.2189 0.1502 -0.2681 -0.2682 -0.2930 -0.2135 -0.2279 0.1748 0.1280 0.1962 -0.2444 0.0842 0.0911 0.1953 -0.2914 -0.1431 0.1027 -0.1633 0.1918 0.1616 0.1553 0.2512 -0.2429 0.1532 -0.2414 -0.2229 -0.2275 -0.1417 -0.1660 -0.1987 -0.2048 -0.1320 -0.1425 -0.1113 0.2205 -0.2035 0.2916 0.1366 -0.1407 0.2289 -0.3111 0.1272 -0.1732 0.2308 0.1527 -0.1048 0.0958 -0.1899 0.2103 -0.1746 -0.2289 -0.1976 -0.1936 0.1664 0.2451 -0.1569 -0.2260 -0.1565 -0.1561 -0.1577 -0.2714 -0.2272 0.1208 0.1204 -0.1635 -0.2000 -0.1229 -0.2581 -0.2126 0.1618 -0.1719 -0.1833 0.1914 0.1584 -0.3418 -0.2058 -0.2710 -0.2153 0.1550 0.1857 -0.1046 0.1620 0.1693 -0.1770 0.1257 0.1545 -0.1402 -0.1217 0.1821 0.1314 -0.1851 -0.2183 -0.1883 -0.2819 0.2564 -0.1797 -0.1670 0.2125 0.1542 -0.1767 -0.1605 -0.2424 0.2070 -0.2802 -0.1591 -0.1562 0.1895 -0.2472 -0.1923 0.1064 0.1679 -0.1522 -0.2387 -0.1944 0.1080 0.2037 -0.2306 -0.0998 -0.2059 0.2244 0.2114 -0.1743 -0.2114 0.2336 0.1932 -0.2008 -0.2363 -0.2691 -0.2001 -0.2896 0.1643 -0.2290 -0.1721 -0.1622 -0.2296 -0.2516 -0.2159 0.1941 0.2129 0.1737 -0.3161 -0.2448 -0.2468 -0.2188 -0.1368 0.1886 0.1810 -0.1549 -0.2194 -0.2159 0.1792 -0.2064 -0.2641 -0.1645 -0.2065 -0.2538 -0.2588 -0.2045 -0.1971 -0.1594 -0.1230 -0.1166 -0.1781 -0.1241 -0.1724 -0.1970 -0.2192 -0.1856 -0.2460 -0.1943 -0.1358 -0.1176 -0.1819 -0.2009 -0.1729 0.2267 0.2665 0.1938 -0.1801 -0.2610 0.1966 -0.1790 -0.2665 -0.1671 -0.2476 -0.2656 -0.1902 -0.1255 -0.2215 0.1492 -0.1589 -0.2036 0.1804 0.0920 0.1766 0.1586 0.1824 -0.1492 0.1843 0.2693 -0.1183 0.0862 0.1852 -0.2889 -0.1364 0.1967 -0.2229 0.3154 0.1189 0.2025 0.2281 -0.1855 -0.1516 -0.1834 -0.2456 0.1984 0.2326 -0.1952 0.1895 0.2396 -0.1922 0.1329 -0.1799 -0.2090 -0.2355 -0.2049 -0.1486 -0.2359 -0.1953 -0.1492 0.1280 -0.1774 -0.1617 -0.1576 -0.1565 -0.1440 -0.3483 -0.2005 -0.2134 0.1825 0.2475 -0.1671 0.1590 -0.2539 -0.0890 0.1064 -0.2582 -0.2512 -0.1715 -0.1519 0.1685 -0.1088 -0.2606 0.1520 0.1592 0.2758 -0.2269 -0.1109 -0.2791 0.0835 -0.1391 -0.1230 0.1867 -0.1928 -0.1899 -0.1665 -0.2545 -0.2787 0.1596 -0.1803 -0.2936 0.3413 -0.1986 -0.1915 0.1227 0.1569 -0.1582 0.0827 -0.1023 0.1671 -0.2629 0.2092 0.3728 -0.1321 -0.1274 0.1316 0.2171 0.2573 -0.1517 -0.1824 -0.2421 0.2238 -0.2523 -0.1795 0.1847 0.2295 0.2109 0.2134 -0.1179 -0.1539 0.2230 -0.2034 -0.1219 -0.1913 0.0806 -0.1907 0.1846 -0.1733 -0.1376 -0.3095 0.1647 -0.2658 -0.2223 -0.1205 -0.3254 -0.2117 -0.2054 -0.2302 0.1417 -0.2662 -0.1872 -0.1374 0.1483 0.1966 0.1655 0.1229 -0.2283 -0.1118 -0.2321 -0.1679 -0.2012 -0.2647 0.1480 -0.2170 -0.2120 -0.1678 0.1937 0.2008 0.1481 0.0879 -0.2762 -0.2094 0.1304 -0.2852 0.1323 0.2654 -0.1575 -0.1516 0.4297 0.1200 -0.1761 -0.2167 0.1929 0.1381 -0.1536 0.2075 0.1379 -0.1597 0.1502 0.2688 -0.1367 0.1378 -0.1950 -0.2207 0.1106 -0.1788 -0.1617 0.1792 0.1068 0.1431 -0.2102 -0.2252 -0.0866 -0.2206 -0.1748 -0.2875 0.2382 -0.2579 -0.1326 -0.1848 0.1753 -0.1954 -0.1918 -0.3140 -0.1752 -0.1925 -0.2109 -0.1611 -0.1893 -0.2011 -0.1289 -0.1248 0.1187 0.1844 -0.2692 -0.1515 0.2253 -0.1903 -0.2513 0.1722 -0.1264 -0.2275 0.2002 0.1339 -0.2445 0.1368 0.1973 -0.2474 -0.2669 -0.1198 -0.1268 0.2471 -0.1674 -0.2395 -0.1246 0.2456 -0.3115 0.1310 -0.2251 -0.2407 0.1013 0.1171 -0.1593 -0.1625 -0.1287 -0.1365 0.1396 0.1679 0.1537 -0.2087 -0.1800 0.1730 -0.1730 -0.1209 -0.1576 -0.2282 -0.2008 -0.2166 -0.1498 -0.1312 0.2447 0.2060 0.3229 0.1255 -0.1395 -0.1493 0.2301 -0.2917 -0.1867 0.1984 -0.2230 -0.2469 -0.1665 -0.1179 -0.2242 0.2231 -0.1821 0.1773 0.1445 -0.2240 0.2320 0.2201 0.1118 0.2612 -0.2468 -0.2184 0.1293 0.2078 -0.1399 -0.1971 0.1850 -0.1956 0.2037 0.1083 -0.0928 0.1678 -0.2382 -0.1940 0.1128 0.2379 -0.2988 0.1061 -0.2651 -0.2074 0.1552 -0.1834 -0.2024 -0.2065 -0.1124 -0.1636 -0.2839 0.1848 -0.1315 0.1743 -0.1791 -0.1565 0.1810 -0.1436 -0.2020 -0.2164 -0.1599 -0.2698 -0.1905 0.1463 -0.1835 -0.2551 0.1953 0.1815 0.2586 -0.1262 -0.2220 -0.0837 0.1679 -0.1170 0.0863 -0.1855 0.2045 -0.1732 0.2199 0.1787 0.1501 0.2026 -0.3177 0.1760 0.1658 -0.1641 -0.2091 -0.1719 -0.1923 0.1645 -0.2769 0.1607 -0.1133 0.1220" HIT_INDICES="147 214 252 440 506 519 536 581 610 677 716 775 857 877 894 895 916 962 991 1092 1117 1150 1151 1218 1234 1247 1286 1412 1546 1675 1721 1778 1844 2123 2216 2291 2310 2322 2506 2530 2573 2648 2655 2657 2744 2845 2879 2881 3112 3336 3509 3721 3753 3867 3929" ES_PROFILE="0.0036 0.0210 0.0434 0.0186 0.0220 0.0381 0.0529 0.0597 0.0692 0.0679 0.0727 0.0715 0.0638 0.0711 0.0789 0.0907 0.0971 0.0969 0.1009 0.0875 0.0930 0.0967 0.1082 0.1037 0.1119 0.1208 0.1235 0.1051 0.0853 0.0672 0.0699 0.0700 0.0683 0.0151 0.0085 0.0067 0.0189 0.0329 0.0055 0.0178 0.0257 0.0261 0.0435 0.0621 0.0601 0.0554 0.0676 0.0877 0.0530 0.0223 0.0062 -0.0154 0.0083 0.0161 0.0397" RANK_AT_ES="1286.0000" RANK_SCORE_AT_ES="-0.5529"/>
  <DTG RANKED_LIST="T11b high vs low squamous_GSEA_Ranked.rnk" TEMPLATE="na_as_pre_ranked" GENESET="gene_sets.gmt#TABULA_MURIS_SENIS_BROWN_ADIPOSE_TISSUE_MESENCHYMAL_STEM_CELL_OF_ADIPOSE_AGEING" ES="0.0896" NES="0.7145" NP="0.9841" FDR="0.8814" FWER="1.0000" RND_ES="-0.1233 -0.1810 -0.1101 -0.1612 -0.1175 -0.1385 -0.1399 -0.1615 -0.1420 -0.1016 -0.1459 -0.1082 -0.1680 0.1193 -0.1144 -0.1222 -0.1406 -0.0905 -0.1049 -0.1256 -0.1467 -0.1422 0.1784 -0.1596 0.1145 -0.1172 0.1721 -0.0919 0.0895 0.1152 0.0925 -0.1099 -0.1666 -0.1545 -0.1503 -0.1367 -0.1456 -0.1444 -0.1210 0.1361 -0.1301 0.1531 -0.1346 -0.1928 -0.1717 0.1379 0.1268 -0.1673 -0.1242 0.1006 -0.1562 -0.1092 0.1171 -0.1120 -0.1143 -0.1986 -0.1380 0.1221 -0.1351 -0.1295 0.1273 -0.1262 -0.1428 -0.1194 0.1078 -0.1172 -0.1438 -0.1632 -0.1177 -0.1646 0.1111 -0.1376 -0.1330 -0.0838 -0.1172 -0.1073 -0.1051 -0.1512 -0.1419 -0.1170 -0.1902 0.1047 -0.1058 0.1180 -0.1431 -0.1200 0.1095 -0.1569 -0.1392 -0.1251 -0.1393 0.1306 0.1433 0.1092 0.1733 -0.1363 -0.1396 0.1222 0.0750 -0.1427 -0.1345 -0.1318 -0.1430 -0.1437 0.1670 -0.1774 0.1472 -0.1204 -0.1471 -0.1121 -0.1360 -0.1392 0.1263 0.1288 -0.1061 -0.1263 -0.0980 0.1464 -0.1311 0.1350 0.1068 0.1440 0.1263 -0.1424 -0.1619 -0.1502 0.1133 -0.1649 -0.1592 -0.1686 0.1117 0.0992 -0.1382 -0.1425 0.1586 -0.1264 0.1406 -0.1337 0.1191 -0.1155 -0.1445 -0.1370 0.1247 -0.1335 -0.1091 -0.1415 -0.1109 0.1425 -0.1542 0.1232 -0.1491 -0.1267 0.1164 0.1489 -0.1229 0.1320 0.1219 0.1267 -0.1235 -0.1536 0.1279 -0.1563 0.1315 -0.1244 -0.0981 0.1026 -0.1377 -0.1315 -0.1395 0.0949 0.1124 0.1295 -0.1626 -0.1171 0.1110 -0.1334 -0.1172 0.1080 0.1354 -0.2404 -0.1204 -0.1325 -0.1557 0.1219 -0.1010 -0.0977 -0.1755 -0.1541 -0.1515 0.1243 0.1075 -0.1231 -0.1285 -0.1478 -0.1450 -0.1417 -0.2005 0.1309 -0.1163 0.1209 -0.1026 -0.1335 -0.1173 -0.1413 0.1400 -0.1253 0.1174 -0.0792 -0.1618 -0.1222 -0.2023 -0.1231 -0.1703 -0.1551 -0.1615 -0.1541 -0.1090 0.1335 -0.1410 0.1184 0.1716 -0.1493 -0.1854 -0.1143 -0.1439 -0.1103 -0.1573 -0.1734 -0.1213 -0.1584 -0.1264 -0.1210 -0.2144 0.1353 -0.1367 -0.0988 -0.1090 -0.0972 -0.1434 -0.1335 0.1138 -0.1627 0.1280 -0.1478 -0.1736 -0.1300 -0.1008 -0.1252 -0.0768 -0.1380 0.1348 -0.1314 -0.1416 0.1106 -0.1370 -0.1554 -0.1034 0.1178 -0.1237 0.1356 0.0737 0.1201 -0.1284 0.1040 -0.1325 -0.1600 -0.1106 0.0919 -0.1178 -0.1340 -0.1446 0.1317 -0.1670 -0.1537 -0.1474 -0.1350 -0.1763 -0.1103 -0.1518 -0.1572 -0.1750 0.1123 0.1144 -0.1242 0.1409 -0.1397 -0.1256 -0.1232 -0.1369 -0.1227 -0.1752 -0.1376 -0.1545 -0.1591 0.1186 0.1299 0.1500 -0.1469 -0.1059 -0.1453 0.1207 -0.1184 0.1217 0.1191 -0.1257 -0.1318 -0.1245 0.1750 0.1444 -0.1474 -0.1501 -0.1210 -0.1489 -0.1228 0.1585 -0.1159 -0.1194 -0.1453 -0.1011 -0.1485 0.1244 0.1334 0.1175 -0.1566 -0.1402 -0.1076 -0.1505 -0.1355 0.1470 -0.1038 -0.1005 -0.1108 -0.1454 -0.1497 -0.0995 0.1375 -0.1586 -0.1776 -0.1345 0.1246 0.0951 -0.1031 -0.1251 -0.1327 0.1149 -0.1058 0.1509 -0.0909 -0.1179 0.1058 -0.1956 -0.1267 -0.1249 -0.1027 -0.1327 -0.1445 0.1285 -0.1362 -0.1249 -0.1112 0.1116 -0.1610 -0.1259 -0.1453 -0.1306 -0.1323 -0.1568 0.1295 0.1486 -0.1521 -0.1256 0.1120 -0.1502 0.1352 0.1274 -0.1153 0.0985 -0.1387 0.1054 -0.1505 0.1479 -0.1461 -0.1251 -0.1489 -0.1392 -0.1349 -0.1497 0.1151 -0.1266 -0.1674 0.1949 -0.1323 -0.1104 -0.1409 0.1368 0.1168 -0.2012 -0.1079 -0.1697 -0.1183 0.1512 0.1312 -0.1353 0.1209 0.1502 -0.1677 -0.1662 0.1422 -0.1367 -0.1273 -0.1485 -0.1425 -0.1411 -0.1654 -0.1080 -0.1176 -0.1078 0.1478 -0.1748 0.1255 0.1287 -0.1561 0.1345 -0.1181 0.1867 -0.1654 0.1370 -0.1138 0.1584 -0.1204 -0.1628 -0.1434 -0.1230 -0.1747 -0.1395 -0.1076 -0.1118 0.1367 -0.1373 0.1185 -0.1814 0.1323 -0.1450 -0.1276 -0.1335 -0.1522 -0.1601 -0.1342 -0.1480 0.1029 0.1605 -0.1070 -0.1264 -0.1621 -0.1329 -0.1709 0.1218 0.1323 0.1053 0.1593 0.1259 -0.1259 0.1480 -0.1149 -0.0958 0.1073 -0.1716 -0.1516 -0.1252 -0.1933 -0.1141 -0.1285 0.1356 0.1224 -0.1517 -0.1526 -0.0899 -0.1530 0.1339 0.1356 0.1028 -0.1321 -0.1430 -0.1073 -0.1040 -0.0925 -0.1509 -0.1038 0.1320 -0.2153 -0.1169 0.1098 -0.1737 0.1000 0.1135 -0.1126 0.1176 -0.1180 -0.1505 -0.1218 0.1520 -0.1554 -0.1528 0.1057 -0.1702 -0.1237 -0.1330 0.1312 -0.1155 -0.1007 -0.0893 0.1631 0.1129 -0.0992 0.1035 0.1005 -0.1332 -0.1856 0.1138 -0.1797 -0.1235 -0.1382 0.1860 -0.1635 -0.1338 -0.1605 -0.1754 0.1061 0.1592 -0.1368 -0.1532 -0.1182 -0.1913 -0.1883 -0.1742 -0.1071 -0.1253 0.1033 0.1199 -0.1556 -0.0945 -0.1580 0.1025 -0.1756 -0.1318 -0.1399 -0.1309 -0.1781 0.1448 -0.1290 0.1184 -0.2099 -0.1493 -0.1507 -0.1461 -0.1216 -0.1314 -0.1343 0.1391 -0.1190 -0.1522 -0.1148 -0.1584 -0.1737 0.0895 -0.1365 -0.1460 0.1058 0.1352 -0.1344 0.1078 0.1085 -0.1517 -0.1542 -0.1167 -0.2032 -0.1319 0.1206 -0.1609 -0.1575 0.1088 0.1255 -0.1596 -0.1726 -0.1186 -0.1360 0.1446 -0.1554 -0.1204 -0.1275 -0.1570 -0.1437 0.1211 0.1160 -0.1442 -0.1504 -0.1045 0.0901 0.0919 -0.1184 0.1321 -0.1085 0.1071 -0.1451 0.1066 0.1034 0.1333 -0.1310 0.1236 -0.1473 -0.1938 -0.1583 -0.1216 0.1379 -0.1781 -0.1702 -0.1198 -0.1561 0.1266 -0.1694 -0.1170 0.1242 -0.1254 -0.1287 0.1437 -0.1279 -0.1414 -0.1682 -0.1250 -0.1384 -0.1152 -0.1754 -0.1556 -0.1596 -0.1693 -0.1196 0.1009 -0.1325 -0.1290 -0.1364 -0.1034 -0.1348 -0.1511 -0.1704 0.1412 -0.1205 0.1101 -0.1397 -0.1757 -0.1397 -0.1473 -0.1300 -0.1243 -0.1441 0.1264 -0.1761 -0.1459 0.1702 0.1195 -0.1516 -0.1172 -0.1700 0.1344 -0.1176 -0.1793 -0.1781 -0.1070 -0.1568 -0.1164 0.1285 0.0992 -0.1517 0.0995 -0.1254 -0.1625 -0.1759 0.1151 -0.1912 0.1603 -0.1192 -0.1187 0.1347 -0.1184 -0.1071 -0.1532 -0.1798 -0.1669 0.1201 -0.1356 -0.1043 0.2083 -0.1275 -0.1905 0.1172 -0.1762 -0.1532 -0.1170 -0.1307 -0.1183 -0.1106 -0.0870 -0.1154 0.1069 0.1077 -0.1957 -0.1006 0.1183 0.1069 0.1394 0.1469 -0.1570 0.1012 0.1482 0.0939 0.1195 -0.1112 0.1633 -0.1223 -0.0967 -0.1028 -0.1160 -0.1496 0.1227 0.1164 0.1170 -0.1441 0.1239 0.0977 -0.1344 -0.1547 -0.1811 0.1206 -0.1297 0.1191 -0.1340 -0.1488 -0.1656 0.1064 -0.1681 -0.1456 -0.1081 -0.1315 -0.1116 -0.1691 -0.1807 0.1450 -0.1265 -0.1349 -0.0923 0.1157 0.1751 -0.1567 0.0982 -0.0938 -0.1268 -0.1143 0.1095 -0.1299 -0.1466 -0.1429 -0.1304 -0.1402 -0.1421 0.0965 -0.1446 -0.1377 0.1155 -0.1125 -0.1566 -0.1363 -0.1239 0.1289 0.1380 -0.1479 0.1602 0.1331 0.1154 -0.1502 -0.1475 0.1297 -0.1132 -0.1438 -0.1559 0.1535 -0.1727 -0.1352 -0.1067 0.1274 0.1583 0.1240 -0.1401 -0.1056 -0.1012 -0.1383 -0.1298 -0.1555 -0.1244 0.1090 -0.1665 -0.1190 -0.1704 -0.1286 -0.1166 0.1050 -0.1328 -0.1003 0.1056 -0.1890 -0.1506 -0.1074 -0.1666 -0.1045 0.1107 -0.1111 0.0998 0.1033 -0.1262 0.1596 -0.1249 -0.1254 -0.1417 -0.1403 0.1339 0.1237 -0.1308 -0.1404 -0.1811 0.1126 -0.1302 -0.1481 -0.1442 -0.1165 -0.1587 -0.1587 -0.1603 0.1264 -0.1606 0.1270 -0.2108 -0.1568 0.1431 0.1186 0.1364 -0.1257 -0.1533 -0.1322 0.1190 0.1146 -0.1505 -0.1273 -0.1326 -0.1438 -0.1169 -0.1731 -0.1634 0.1195 -0.1439 0.1022 0.1263 0.1231 -0.1373 -0.1223 0.1374 -0.1354 -0.1644 -0.1275 -0.1161 -0.1669 -0.1452 -0.1168 0.1122 0.1116 0.1228 -0.1708 -0.0849 0.1405 -0.1992 -0.1001 -0.1571 -0.1439 -0.1055 -0.1461 0.1184 -0.0922 0.0939 -0.1382 -0.1292 0.1554 -0.1414 0.1199 -0.1363 0.1107 -0.1359 -0.1243 -0.1286 0.1381 0.1346 -0.1151 0.0989 -0.1680 0.1286 0.1409 0.1268 0.1355 -0.1311 -0.1445 -0.2143 -0.1496 -0.1362 0.1355 -0.1241 -0.1394 0.1211 -0.1548 -0.1263 0.1192 -0.1421 0.1176 0.1562 0.1228 0.1148 0.1265 -0.1446 -0.1261 0.1009 0.1077 -0.1079 -0.1616 0.1473 -0.1406 -0.1269 -0.1403 -0.1353 -0.1410 -0.1552 -0.1597 -0.1489 0.1032 0.1200 -0.1418 0.1055 -0.1133 -0.1228 0.0959 0.1392 -0.1461 -0.2146 0.1095 -0.1615 0.1204 -0.1251 0.1218 -0.1262 -0.1063 -0.1273 -0.1511 0.1235 -0.1325 -0.1078 -0.1667 -0.1325 -0.1192 0.1080 0.1561 -0.1578 -0.1221 0.1147 -0.1377 -0.1219 -0.0847 -0.1206 -0.1769 0.1365 -0.1757 0.1340 -0.1254 0.1101 -0.1276 0.1646 -0.1639 -0.1191 -0.1615 -0.1425 0.1102 -0.1409 -0.1596 -0.1156 -0.1343 0.1299 0.1079 -0.1561 0.1566 0.1255 -0.1164 -0.1180 -0.1137 0.1697 -0.1059 0.0774 -0.1423" HIT_INDICES="55 88 116 119 138 153 161 192 195 214 217 255 256 262 264 267 282 300 302 343 372 392 393 399 422 440 460 465 467 490 504 519 522 525 534 536 543 582 589 590 600 601 610 613 620 632 653 656 658 661 675 701 707 710 713 716 717 719 736 754 764 765 775 779 798 807 808 819 832 842 849 854 855 869 875 876 879 884 894 895 910 915 916 925 953 971 988 991 995 1000 1006 1008 1023 1077 1087 1092 1107 1113 1116 1123 1128 1139 1142 1151 1155 1182 1197 1225 1234 1249 1273 1275 1281 1282 1286 1298 1302 1324 1325 1349 1352 1358 1382 1410 1411 1412 1439 1489 1490 1498 1536 1549 1559 1565 1568 1597 1612 1618 1637 1641 1643 1665 1666 1673 1675 1697 1706 1718 1729 1739 1742 1744 1752 1777 1787 1816 1818 1822 1827 1842 1844 1864 1902 1908 1927 1930 1955 1967 1970 2026 2028 2046 2049 2058 2059 2074 2083 2105 2109 2123 2160 2163 2178 2180 2196 2237 2240 2241 2243 2251 2253 2277 2286 2292 2297 2303 2310 2319 2345 2371 2391 2457 2465 2473 2481 2497 2506 2523 2527 2530 2558 2574 2579 2616 2618 2645 2648 2655 2659 2660 2672 2678 2722 2752 2757 2758 2781 2803 2834 2844 2858 2864 2876 2879 2916 2934 2942 2956 2993 3005 3048 3098 3114 3116 3121 3125 3135 3142 3157 3167 3168 3180 3189 3195 3203 3210 3247 3254 3306 3332 3336 3345 3413 3467 3472 3493 3521 3545 3549 3555 3569 3571 3612 3681 3732 3734 3741 3781 3783 3790 3802 3810 3817 3872 3893 3932 3977 4037 4063 4086" ES_PROFILE="-0.0039 -0.0033 -0.0025 0.0048 0.0075 0.0109 0.0159 0.0144 0.0203 0.0216 0.0271 0.0231 0.0287 0.0330 0.0383 0.0434 0.0451 0.0457 0.0506 0.0446 0.0416 0.0409 0.0451 0.0479 0.0461 0.0455 0.0443 0.0470 0.0505 0.0483 0.0484 0.0481 0.0510 0.0540 0.0552 0.0584 0.0601 0.0533 0.0549 0.0580 0.0587 0.0617 0.0626 0.0650 0.0663 0.0663 0.0638 0.0661 0.0686 0.0709 0.0701 0.0662 0.0675 0.0696 0.0716 0.0737 0.0762 0.0785 0.0769 0.0748 0.0749 0.0773 0.0773 0.0789 0.0765 0.0767 0.0790 0.0787 0.0778 0.0777 0.0783 0.0795 0.0817 0.0805 0.0814 0.0835 0.0852 0.0863 0.0861 0.0882 0.0866 0.0876 0.0896 0.0896 0.0844 0.0819 0.0797 0.0812 0.0824 0.0833 0.0840 0.0857 0.0840 0.0721 0.0718 0.0728 0.0712 0.0719 0.0734 0.0739 0.0750 0.0744 0.0760 0.0759 0.0772 0.0725 0.0709 0.0660 0.0660 0.0645 0.0606 0.0625 0.0634 0.0656 0.0669 0.0662 0.0676 0.0643 0.0665 0.0627 0.0644 0.0653 0.0615 0.0567 0.0589 0.0612 0.0567 0.0461 0.0484 0.0489 0.0416 0.0408 0.0408 0.0418 0.0437 0.0387 0.0375 0.0386 0.0363 0.0379 0.0401 0.0370 0.0395 0.0403 0.0425 0.0395 0.0399 0.0395 0.0393 0.0395 0.0414 0.0437 0.0444 0.0406 0.0408 0.0360 0.0383 0.0400 0.0416 0.0405 0.0428 0.0404 0.0333 0.0347 0.0326 0.0348 0.0312 0.0310 0.0332 0.0214 0.0239 0.0222 0.0244 0.0251 0.0279 0.0271 0.0278 0.0250 0.0270 0.0265 0.0199 0.0222 0.0214 0.0240 0.0230 0.0154 0.0178 0.0208 0.0235 0.0246 0.0273 0.0242 0.0251 0.0268 0.0287 0.0304 0.0318 0.0327 0.0292 0.0257 0.0238 0.0098 0.0112 0.0125 0.0139 0.0132 0.0143 0.0133 0.0158 0.0185 0.0147 0.0141 0.0163 0.0102 0.0133 0.0099 0.0127 0.0145 0.0171 0.0205 0.0211 0.0232 0.0153 0.0112 0.0136 0.0172 0.0149 0.0129 0.0086 0.0099 0.0101 0.0125 0.0132 0.0164 0.0106 0.0099 0.0118 0.0122 0.0065 0.0075 0.0003 -0.0086 -0.0085 -0.0047 -0.0017 0.0016 0.0033 0.0057 0.0061 0.0079 0.0120 0.0133 0.0153 0.0182 0.0205 0.0232 0.0180 0.0207 0.0117 0.0095 0.0132 0.0155 0.0025 -0.0067 -0.0031 -0.0036 -0.0059 -0.0070 -0.0029 0.0007 0.0022 0.0069 0.0015 -0.0110 -0.0186 -0.0132 -0.0092 -0.0137 -0.0081 -0.0038 -0.0007 0.0034 0.0079 0.0002 0.0017 -0.0014 -0.0051 -0.0114 -0.0076 0.0008" RANK_AT_ES="916.0000" RANK_SCORE_AT_ES="0.5244"/>
  <DTG RANKED_LIST="T11b high vs low squamous_GSEA_Ranked.rnk" TEMPLATE="na_as_pre_ranked" GENESET="gene_sets.gmt#TABULA_MURIS_SENIS_SPLEEN_PROERYTHROBLAST_AGEING" ES="0.1029" NES="0.7543" NP="0.9288" FDR="0.8449" FWER="1.0000" RND_ES="0.1554 -0.1157 -0.1545 -0.2082 -0.1411 -0.1249 -0.1360 0.1575 -0.0865 0.1694 -0.0924 -0.1290 0.1264 -0.1208 0.2181 -0.0764 0.1423 -0.1380 0.1505 0.1773 -0.0965 -0.1607 -0.1130 -0.1548 -0.1365 -0.1070 -0.1296 0.1296 -0.1797 -0.1646 -0.1891 -0.0972 0.1510 -0.1749 -0.1158 -0.1646 0.1517 -0.1426 0.1200 -0.2009 -0.1084 -0.1220 -0.1602 0.1750 0.1596 -0.1954 -0.1011 -0.1480 0.1280 -0.1277 0.0731 -0.1671 0.1478 -0.1032 -0.1781 0.1424 0.1224 0.1637 -0.1496 -0.1526 0.1441 -0.1456 -0.1275 0.1474 -0.1371 0.1213 -0.1605 -0.1517 -0.1256 -0.1352 -0.1118 -0.1967 -0.1724 0.1220 -0.1519 -0.1364 -0.1593 0.1287 -0.2378 0.1600 -0.1634 0.1426 -0.1308 -0.1405 0.1009 -0.1676 0.1435 -0.1888 0.1534 0.1501 -0.1098 -0.1161 -0.0993 0.1005 0.1153 0.1633 -0.1344 -0.1330 -0.1771 0.1247 0.1639 0.1734 -0.1887 -0.1307 -0.1017 0.0757 -0.1073 -0.1453 0.1457 -0.1186 0.1115 0.1247 -0.1407 0.2127 0.1219 -0.1664 0.1035 -0.1430 -0.1196 -0.1896 -0.1930 -0.1216 -0.1526 0.1398 0.1419 0.1747 -0.1477 -0.1397 -0.1528 -0.0874 -0.1712 -0.1798 0.1111 -0.1347 -0.1170 0.1537 -0.1630 -0.1376 -0.1583 -0.1415 -0.1646 -0.1378 -0.1047 -0.0910 0.1334 0.1309 -0.1054 -0.1564 -0.1279 0.1130 -0.1383 -0.1867 -0.1694 -0.1538 0.1431 -0.1667 -0.1286 -0.1097 -0.1150 -0.2222 -0.0880 -0.1271 0.1170 -0.1671 0.1117 -0.1612 0.1573 -0.1252 0.1537 0.1246 -0.1487 -0.1497 0.1320 -0.1318 0.1016 -0.2014 -0.2167 0.1014 -0.1482 -0.1242 -0.1377 -0.1728 -0.1452 0.1327 -0.1530 0.1406 0.1657 -0.1853 -0.1809 -0.1313 -0.1443 -0.1049 -0.1291 -0.1454 -0.1616 0.1068 -0.1618 -0.1778 -0.1301 -0.1610 -0.1414 0.1889 0.1274 -0.1226 -0.1741 -0.1368 0.1287 0.1249 -0.1783 0.1257 0.0909 0.1350 0.1201 -0.1888 0.1436 -0.1376 -0.1236 0.1352 -0.1258 0.1445 -0.1434 0.1895 -0.1394 0.1210 -0.1260 0.1618 0.1322 0.1104 0.1780 -0.1697 -0.1365 -0.1548 -0.1799 -0.1203 -0.1098 -0.1525 0.1397 -0.1851 -0.1401 -0.1378 0.1238 0.1217 -0.1438 -0.1207 -0.1741 0.1638 0.1521 0.1264 0.1022 -0.1391 -0.1939 -0.1619 0.1809 -0.1408 0.1143 0.1690 -0.1089 -0.1480 -0.1389 -0.1537 -0.1903 0.1571 -0.1176 0.1331 0.1774 -0.1925 -0.1698 -0.1334 0.1174 0.1341 -0.2088 -0.1365 -0.1195 -0.1052 0.1526 -0.1711 0.0777 -0.0744 0.1210 -0.1494 -0.1201 0.1104 0.1650 -0.1312 0.1581 -0.1497 -0.1442 -0.1187 0.1111 0.1108 -0.1471 0.1093 -0.1112 -0.1342 -0.1144 0.1875 0.1043 -0.0978 0.1014 0.1326 -0.1703 0.1458 -0.0928 -0.1324 -0.1475 -0.1215 0.1477 -0.1809 0.1197 -0.1761 0.1489 -0.1480 -0.1659 0.1409 0.1375 0.1819 0.1748 -0.1539 0.1720 -0.1354 -0.1713 0.1135 -0.2412 0.1185 -0.1566 -0.1091 -0.1127 -0.1613 -0.1279 0.1588 -0.1679 0.1260 0.1037 0.1301 -0.1137 -0.1305 -0.1273 -0.1342 -0.1534 -0.1150 -0.1541 -0.1487 0.1779 0.1034 -0.1382 0.1290 -0.1466 0.1343 0.1061 -0.2193 -0.1707 -0.1610 -0.1428 0.1131 -0.1489 0.1648 -0.1716 0.1123 0.1693 -0.0933 -0.1031 0.0960 0.1094 0.1754 -0.1776 -0.1866 -0.1702 -0.1721 -0.1970 -0.1703 0.1067 -0.1335 0.1682 0.1428 -0.0916 -0.2198 0.1319 -0.1612 -0.1497 0.1104 -0.1524 -0.1585 -0.1751 -0.1122 -0.1193 -0.2060 -0.1390 -0.1121 -0.1337 -0.1037 0.1012 0.1170 0.1319 0.1041 -0.1642 -0.1123 -0.1245 0.1655 0.1174 -0.1493 0.0913 -0.1504 0.1241 -0.1196 -0.1472 -0.1201 -0.1179 -0.1480 -0.1397 0.1061 -0.1047 -0.1370 -0.1432 -0.1666 -0.1531 0.0974 -0.1695 -0.1311 0.1167 0.1112 -0.1366 -0.1280 0.1507 -0.2094 -0.1535 0.1568 -0.1216 0.1461 -0.1277 0.1346 -0.1601 -0.1126 0.1323 -0.1501 -0.1715 -0.1009 -0.1187 0.1856 -0.1597 -0.1333 -0.1792 -0.1412 -0.1289 -0.1765 -0.1054 -0.1111 -0.1285 0.1426 -0.1105 -0.1929 -0.1492 -0.1562 -0.1244 -0.1126 -0.1425 0.0965 -0.2159 0.1188 -0.1350 -0.1166 -0.1076 -0.1267 0.1241 -0.1493 -0.1812 0.1066 -0.1423 0.1609 0.1688 -0.1264 -0.1289 0.1702 -0.1416 -0.1727 0.1027 0.1242 -0.1529 0.1306 -0.1677 0.1858 -0.0996 0.1914 0.1242 -0.0923 0.1398 -0.1740 0.1326 -0.1806 -0.1202 -0.1461 0.1679 -0.1538 -0.1335 0.1753 -0.1471 -0.0693 -0.1762 -0.1182 0.1232 -0.1420 0.1241 0.1106 -0.0782 -0.1230 -0.1107 -0.1226 -0.1218 -0.1298 -0.1138 0.1666 -0.1449 -0.1148 -0.1782 0.1514 -0.1504 0.1159 -0.1318 -0.1448 -0.1406 -0.1598 -0.1313 0.1631 0.1544 -0.1786 -0.1222 0.1298 -0.1758 -0.1512 -0.1409 0.1233 0.1409 -0.1380 0.1687 -0.1246 -0.1068 0.1157 -0.1271 -0.1203 0.0946 -0.2187 -0.1265 -0.1273 0.0999 0.0937 -0.1227 0.1328 0.1369 0.1417 -0.1957 -0.1581 -0.1284 -0.1579 -0.2141 -0.1616 0.1419 -0.1760 -0.1281 0.1629 0.1133 0.1099 -0.1252 -0.1521 0.1246 -0.1126 0.1269 -0.1524 -0.1160 -0.1780 -0.1732 -0.1254 -0.1305 0.1520 -0.1254 -0.1684 0.1259 -0.1261 0.1230 0.1315 -0.1595 0.1836 0.1601 0.1503 -0.1151 -0.1392 0.1203 0.1422 -0.1327 0.1336 -0.1044 0.1232 -0.1542 -0.1509 -0.1444 -0.1080 0.1615 -0.1717 -0.1460 -0.1301 -0.1921 0.1253 -0.1282 -0.1345 0.1542 -0.1592 -0.2059 -0.1438 -0.1273 0.1561 -0.1369 -0.1800 -0.1343 0.1707 -0.1101 0.1040 0.1023 -0.1114 -0.0860 -0.1202 0.1637 -0.1241 -0.1105 -0.1215 0.1361 -0.0816 -0.1354 0.1304 -0.1589 0.1444 0.1542 0.1406 -0.1180 -0.0846 -0.1172 -0.1833 -0.1533 0.0998 -0.1279 -0.1490 -0.1767 0.1524 -0.1944 0.1519 -0.1050 -0.1357 0.1569 -0.1626 0.1161 -0.1712 0.1366 0.1144 0.1279 0.1237 -0.1431 0.1484 0.1564 0.1372 -0.0763 0.1364 -0.1900 -0.1478 0.1617 -0.1429 -0.1258 -0.1130 -0.1377 -0.1330 -0.1013 0.1071 -0.1122 -0.1544 -0.1142 0.1785 -0.1479 0.1189 0.1524 0.1414 0.1539 -0.0927 -0.1504 0.1660 0.1320 -0.1543 -0.1272 -0.0960 0.2432 -0.1289 -0.1612 0.1055 0.1543 -0.2003 -0.1708 -0.1299 0.1009 -0.1269 0.1567 0.1286 0.1311 0.1613 0.1238 -0.1241 0.1100 -0.1335 -0.1433 -0.1140 -0.1503 -0.1936 0.1416 0.1378 -0.1720 0.1281 0.1231 0.1079 0.1055 -0.1303 -0.0830 0.1249 -0.1102 0.1318 -0.1467 0.1181 -0.1235 0.1243 -0.1579 -0.1538 -0.1184 -0.1195 -0.1647 0.0776 -0.1852 -0.1319 -0.1623 0.1279 -0.1397 -0.1594 -0.1685 -0.1706 -0.1764 -0.1242 0.1305 -0.1485 0.1522 0.1319 -0.1155 -0.1083 -0.1313 -0.1722 -0.1731 0.1153 -0.1904 -0.1463 -0.1599 -0.1606 -0.1217 -0.1880 0.1498 0.1127 -0.0805 -0.1355 -0.1553 0.1241 -0.1452 -0.1208 -0.1279 -0.1379 0.1168 0.1093 -0.1278 0.1471 0.0852 0.1553 -0.1026 -0.1765 -0.1022 -0.1549 -0.1419 -0.1366 0.1281 -0.1304 -0.1856 -0.1210 -0.2099 0.1598 -0.1412 -0.1443 -0.1351 -0.1662 -0.1958 -0.1156 -0.1316 0.1564 0.1698 -0.1502 -0.1342 -0.1359 0.1206 0.1632 0.1286 0.1321 -0.1413 0.1089 0.1530 0.1397 0.1135 -0.1256 0.1313 -0.1291 -0.1336 -0.1974 -0.1482 -0.1750 0.1064 0.1072 0.1357 0.1369 -0.1681 -0.1580 -0.1373 -0.1494 -0.1381 -0.1544 0.1754 -0.1823 -0.1874 -0.1205 -0.1183 0.1897 0.1400 0.1603 -0.1466 -0.1769 0.1269 -0.1442 -0.1804 0.1859 -0.1406 0.0940 0.1960 0.1513 -0.1411 -0.1582 0.1140 -0.1583 -0.1383 -0.1652 -0.1385 0.1471 -0.1186 -0.1689 0.1260 0.0927 -0.1522 -0.1505 -0.1848 -0.1828 -0.1336 0.1216 0.1462 0.1377 0.1055 0.1329 0.1416 -0.1600 -0.1044 -0.0708 0.1537 0.1465 -0.1675 -0.1416 -0.1316 0.1203 -0.1456 -0.1854 -0.1018 -0.1408 -0.1312 -0.1970 -0.1306 -0.1653 0.1242 -0.1330 0.1256 -0.1483 0.1639 -0.1485 -0.1734 -0.1150 0.1751 -0.1481 -0.1127 -0.1221 0.1060 -0.1446 -0.1353 0.1226 -0.1659 0.1058 -0.1307 -0.1737 -0.1273 0.1357 -0.1621 -0.1689 -0.1156 -0.1471 -0.1586 -0.1177 -0.1445 -0.1570 0.1257 -0.1261 -0.1382 -0.1229 -0.2242 -0.1088 0.1188 -0.1712 -0.1517 0.1577 -0.1407 -0.1375 0.1331 -0.1212 0.1240 -0.1720 0.1501 -0.1327 -0.2077 -0.1186 -0.1184 -0.1622 0.1615 -0.1312 -0.1155 0.1602 -0.1561 -0.1332 0.1288 0.1165 -0.0938 0.1617 0.1126 -0.1260 -0.1319 -0.1421 -0.1395 0.1806 -0.1299 -0.1219 -0.1362 0.1220 -0.1655 -0.1739 0.2052 -0.1492 -0.1474 -0.2254 0.1485 -0.1226 -0.1270 -0.1785 -0.1615 0.1132 0.1149 0.1337 -0.1538 -0.1048 0.1202 -0.1843 -0.1447 -0.1659 0.1775 0.1731 0.1422 -0.1195 -0.1493 0.1109 -0.1385 -0.1499 0.1247 0.1759 0.1361 -0.2151 -0.1147 -0.1228 0.1223 0.1637 0.1094 -0.1137 -0.2136 0.1307 0.1491 0.1291 -0.0900 -0.1354 0.1558 -0.1419 -0.1220 0.1093 -0.1194 -0.1662" HIT_INDICES="38 66 82 98 105 150 171 199 262 280 282 286 290 293 343 385 420 481 484 496 506 558 579 582 586 632 641 653 673 695 698 710 714 717 739 743 770 777 799 808 809 812 839 857 862 879 917 920 927 961 962 975 984 991 994 997 1006 1008 1015 1018 1032 1035 1043 1049 1060 1087 1092 1098 1116 1124 1127 1128 1133 1151 1161 1177 1219 1220 1228 1230 1231 1234 1238 1239 1243 1267 1273 1275 1281 1301 1323 1349 1351 1359 1412 1433 1444 1448 1466 1469 1489 1490 1491 1498 1546 1550 1558 1565 1568 1569 1570 1572 1583 1596 1673 1675 1679 1680 1686 1687 1689 1702 1738 1742 1752 1778 1780 1809 1830 1833 1851 1883 1926 1937 1961 1962 1991 1998 2002 2040 2056 2058 2067 2108 2115 2116 2121 2123 2126 2136 2142 2143 2168 2182 2203 2216 2238 2273 2294 2322 2326 2377 2381 2392 2417 2418 2473 2509 2518 2520 2525 2530 2546 2594 2645 2658 2691 2696 2738 2759 2787 2789 2794 2819 2863 2864 2874 2941 2951 2961 2973 2975 3009 3048 3068 3121 3125 3215 3224 3226 3248 3278 3281 3284 3336 3409 3493 3556 3558 3569 3571 3587 3649 3654 3720 3729 3731 3775 3798 3817 3837" ES_PROFILE="0.0068 0.0139 0.0231 0.0312 0.0414 0.0402 0.0445 0.0463 0.0381 0.0413 0.0486 0.0553 0.0619 0.0688 0.0625 0.0579 0.0548 0.0444 0.0489 0.0511 0.0537 0.0451 0.0444 0.0484 0.0520 0.0444 0.0463 0.0474 0.0463 0.0445 0.0477 0.0485 0.0514 0.0545 0.0526 0.0553 0.0519 0.0537 0.0516 0.0528 0.0560 0.0587 0.0552 0.0539 0.0560 0.0549 0.0482 0.0505 0.0518 0.0461 0.0488 0.0485 0.0492 0.0504 0.0527 0.0550 0.0557 0.0582 0.0595 0.0618 0.0612 0.0635 0.0645 0.0661 0.0663 0.0625 0.0643 0.0659 0.0644 0.0655 0.0679 0.0708 0.0727 0.0712 0.0718 0.0709 0.0633 0.0663 0.0675 0.0703 0.0733 0.0758 0.0780 0.0810 0.0833 0.0803 0.0821 0.0849 0.0866 0.0848 0.0825 0.0791 0.0820 0.0833 0.0730 0.0711 0.0717 0.0742 0.0730 0.0757 0.0741 0.0774 0.0806 0.0824 0.0735 0.0761 0.0776 0.0794 0.0822 0.0856 0.0889 0.0920 0.0928 0.0930 0.0768 0.0800 0.0827 0.0862 0.0883 0.0918 0.0950 0.0954 0.0898 0.0926 0.0938 0.0909 0.0942 0.0905 0.0890 0.0921 0.0913 0.0870 0.0799 0.0811 0.0789 0.0827 0.0793 0.0816 0.0846 0.0789 0.0790 0.0826 0.0845 0.0781 0.0805 0.0844 0.0874 0.0911 0.0945 0.0962 0.0989 0.1029 0.1008 0.1015 0.1004 0.1014 0.1001 0.0955 0.0945 0.0917 0.0952 0.0866 0.0902 0.0919 0.0901 0.0945 0.0850 0.0805 0.0830 0.0873 0.0908 0.0943 0.0950 0.0875 0.0794 0.0810 0.0776 0.0814 0.0757 0.0754 0.0734 0.0781 0.0821 0.0809 0.0749 0.0801 0.0829 0.0711 0.0740 0.0770 0.0795 0.0845 0.0814 0.0771 0.0777 0.0699 0.0748 0.0578 0.0616 0.0673 0.0679 0.0665 0.0721 0.0777 0.0708 0.0586 0.0438 0.0346 0.0413 0.0457 0.0524 0.0556 0.0472 0.0536 0.0445 0.0503 0.0579 0.0548 0.0575 0.0613 0.0651" RANK_AT_ES="2143.0000" RANK_SCORE_AT_ES="-0.7270"/>
  <DTG RANKED_LIST="T11b high vs low squamous_GSEA_Ranked.rnk" TEMPLATE="na_as_pre_ranked" GENESET="gene_sets.gmt#TABULA_MURIS_SENIS_PANCREAS_ENDOTHELIAL_CELL_AGEING" ES="0.1358" NES="0.7857" NP="0.7909" FDR="0.8129" FWER="1.0000" RND_ES="-0.1901 -0.1538 -0.1780 0.1494 -0.0839 0.1989 -0.1045 -0.1470 -0.1980 0.1628 0.1237 -0.2938 -0.1377 -0.1263 0.2209 0.2169 -0.1262 -0.1823 -0.1901 -0.1366 0.1707 -0.2142 -0.0566 0.2328 -0.2105 -0.2102 -0.1605 -0.1594 0.2309 -0.1637 -0.1065 0.1902 -0.1483 0.1383 -0.1639 -0.2311 -0.1677 -0.1252 0.1597 -0.1270 -0.1997 -0.1146 0.1837 -0.1941 0.2306 -0.2372 0.1197 -0.1808 -0.1669 -0.2228 -0.2068 -0.1871 -0.0989 -0.1883 -0.1923 -0.2255 0.1923 0.2879 -0.1814 -0.0885 -0.2449 -0.1635 -0.2321 -0.1263 -0.1114 -0.0919 -0.2539 0.2366 -0.2464 0.1859 0.1154 0.2312 -0.1563 -0.1485 -0.0968 -0.2523 -0.1738 0.2112 -0.2610 -0.2876 0.1345 0.1285 -0.1328 -0.2107 -0.1943 0.1612 -0.1290 0.0901 -0.2150 0.1826 -0.2005 -0.2410 0.1307 -0.1899 0.0830 0.1557 -0.1255 0.1019 0.2186 -0.2449 -0.1987 -0.1531 0.2703 -0.2350 0.1707 0.1462 0.1528 -0.2414 -0.2016 -0.2451 -0.2439 0.1388 -0.2030 0.1594 -0.1582 0.1321 -0.1536 -0.1140 -0.2011 -0.1265 -0.1547 0.1143 0.2399 -0.1269 -0.1434 -0.1663 0.1526 -0.1882 -0.1700 -0.1671 -0.2060 0.1861 0.1986 -0.1685 -0.1533 0.1162 -0.1771 -0.1975 0.1944 -0.2662 0.1685 0.2032 0.2132 -0.2484 -0.2024 -0.1294 0.1302 -0.1713 0.2297 -0.0685 -0.2146 0.1660 0.1559 0.1224 -0.2082 -0.1238 -0.1906 -0.1604 0.1449 -0.2050 -0.2987 -0.1650 0.1168 -0.1805 -0.1647 0.1031 0.1158 0.1471 -0.1927 -0.2257 -0.1628 -0.1888 -0.1260 0.2634 0.1619 0.1694 -0.1103 -0.1849 0.1127 0.1925 -0.1514 -0.1535 0.2108 -0.1395 0.1776 -0.1784 0.1448 -0.2200 -0.1529 -0.1400 -0.2358 0.1136 -0.1495 -0.2805 -0.1710 0.1626 0.1614 0.1307 -0.2306 -0.2545 -0.1974 -0.1328 0.1871 0.1729 -0.1413 -0.1923 0.2036 -0.2194 0.1483 0.0979 0.1377 0.2230 -0.1576 0.1331 -0.1281 -0.1528 0.0954 -0.2370 -0.1359 -0.1689 -0.1335 0.2140 -0.1787 0.1906 0.1690 0.2975 0.0832 0.1499 -0.1178 0.1366 -0.2169 0.1633 -0.2183 -0.1460 0.0934 0.2261 0.1153 -0.0717 0.2105 -0.1883 -0.2388 -0.0916 -0.1941 -0.1187 0.2009 -0.1930 -0.1198 -0.2808 -0.1553 0.2771 -0.2679 -0.1835 -0.1512 -0.1780 -0.2160 0.1802 -0.1569 -0.1856 -0.1044 -0.2248 -0.1457 -0.1882 0.1800 0.2227 -0.2361 0.1961 -0.1844 -0.1940 0.2013 -0.1214 -0.1469 0.1665 -0.1947 0.0879 -0.1080 -0.1770 -0.2874 -0.1837 0.1146 -0.0804 -0.1979 0.1935 0.2173 -0.2309 -0.2050 -0.1619 -0.1311 0.1566 -0.2037 0.1833 0.1252 -0.1572 0.2887 -0.1342 -0.1432 -0.1867 0.2575 -0.1266 0.1695 -0.1858 -0.2163 0.1548 0.1310 -0.2314 0.1706 -0.2597 0.1264 0.1317 -0.1533 -0.1418 0.1360 -0.2358 -0.1236 -0.2691 -0.2405 0.1934 -0.2079 -0.0927 -0.1470 0.1445 -0.2810 -0.2046 0.2325 -0.1800 -0.1972 0.1696 -0.1893 0.1554 -0.2172 0.2895 -0.2025 -0.1420 -0.2255 -0.1502 0.1473 -0.1795 -0.1820 -0.1594 0.1526 -0.2653 -0.1937 -0.1657 -0.3133 -0.1365 0.1824 0.1373 -0.1497 -0.1538 0.1263 0.1915 -0.1543 0.1999 0.1974 0.2727 0.2013 -0.1924 -0.2877 0.1213 -0.0991 0.2577 0.1946 0.1847 0.1902 -0.1605 0.1457 -0.1442 0.1291 -0.2738 -0.1638 0.1414 -0.2094 0.1410 -0.1082 0.2183 0.2346 0.1259 -0.1089 -0.2320 -0.2035 -0.1718 0.1630 -0.1592 -0.1903 0.1323 -0.1915 -0.1279 0.1049 -0.2007 0.1536 -0.3364 -0.1931 0.1906 -0.2206 -0.2164 0.2490 -0.1044 -0.1108 0.2043 -0.1457 -0.1389 0.1363 -0.1283 -0.1803 -0.1732 -0.2598 0.1658 -0.1464 -0.2289 0.1306 -0.1249 -0.2763 -0.1029 -0.1462 0.2418 0.1906 -0.2442 -0.1610 0.1853 -0.1545 -0.1095 -0.1891 0.1591 -0.1807 -0.1451 -0.1551 0.1866 0.2128 -0.1182 0.2270 -0.2018 0.2251 -0.2019 0.2331 -0.1995 0.1636 0.2944 0.1474 0.2563 -0.2271 -0.1491 0.3162 0.1293 -0.2373 -0.2211 0.1562 -0.1643 0.1642 -0.1966 0.1676 0.1511 -0.1696 -0.1159 -0.1363 0.0944 -0.3252 -0.1513 -0.2150 -0.2634 -0.1260 -0.2921 0.1587 -0.2710 0.1964 0.1367 0.1496 -0.1591 -0.2574 0.1534 -0.2012 -0.1804 -0.0724 0.1928 -0.1269 -0.1283 -0.1899 0.1951 -0.1290 0.1346 -0.1962 -0.2035 -0.1961 0.1789 -0.2148 0.1871 0.2606 -0.2195 -0.1921 -0.1394 0.1890 -0.1106 0.1056 0.1748 0.2625 -0.0805 0.1799 -0.2083 0.2218 -0.2073 -0.2333 0.2049 -0.2214 -0.1895 -0.2240 -0.1411 0.1516 -0.1857 0.1272 0.2497 0.1313 -0.0966 -0.1648 -0.1998 -0.1724 -0.2451 -0.1826 -0.1725 -0.2078 -0.0978 -0.1896 0.1206 0.2468 0.1324 -0.1266 0.1826 -0.1413 -0.1654 0.1609 -0.1760 0.1839 -0.1614 0.0937 -0.1831 -0.1804 0.2142 -0.2624 -0.3170 -0.2149 -0.2259 0.1375 -0.2740 0.2310 -0.2390 -0.1362 0.1617 -0.1965 -0.2415 -0.1654 -0.1376 -0.1904 -0.1736 0.2073 -0.1598 -0.1956 0.2027 -0.1961 -0.1489 -0.1150 -0.2265 -0.1392 -0.1457 0.1764 -0.1670 0.2176 0.1422 -0.1256 0.2520 0.2303 0.1549 -0.2928 -0.1556 0.1315 0.1093 0.1583 -0.1426 0.2185 -0.1992 -0.2311 -0.1245 0.1204 0.1326 -0.1592 0.1556 -0.1775 -0.2677 -0.1835 -0.1992 -0.1845 -0.2017 0.2427 -0.1320 -0.1021 -0.1310 -0.1518 -0.1749 -0.2849 -0.1543 -0.1852 0.1658 -0.1873 -0.2031 -0.2333 0.2042 -0.1277 -0.1804 -0.2140 -0.2528 0.0809 -0.1589 -0.2248 -0.1880 -0.2544 0.2196 -0.1525 -0.1977 0.1661 0.1480 -0.1470 0.1285 -0.2507 -0.1634 0.1646 -0.2511 0.2369 -0.1929 -0.1612 -0.1170 0.1600 -0.2397 0.0989 0.1806 -0.1941 0.1219 0.1094 -0.1573 -0.1758 -0.2290 0.1158 -0.1336 -0.1875 0.1749 -0.1227 0.2045 -0.1425 0.1460 0.1034 0.1714 0.1384 0.1626 -0.0802 0.1885 -0.1731 -0.2577 -0.1644 0.2116 -0.2280 -0.1874 -0.1861 -0.2233 -0.2099 0.1563 -0.1595 0.1776 -0.2548 -0.1839 0.1219 -0.1142 -0.2185 -0.1774 -0.1172 0.2309 -0.1325 -0.2587 -0.1788 -0.2213 -0.2079 -0.1681 -0.1362 -0.1439 -0.2559 0.1487 -0.2112 -0.1644 0.2147 -0.1603 -0.1581 -0.1851 0.1949 0.2295 0.1241 -0.1366 0.1473 -0.1155 -0.2279 0.1610 -0.2249 -0.2200 -0.2583 -0.1960 -0.1398 -0.0925 -0.3379 -0.1822 -0.3188 0.1582 -0.1764 -0.2425 0.1738 0.1668 0.1544 -0.1319 -0.1944 -0.2668 -0.1844 0.2371 -0.2343 -0.1880 -0.1743 -0.1950 -0.1349 -0.1716 -0.0894 -0.2472 -0.2403 -0.1696 -0.1637 0.1471 0.1392 0.1382 -0.1727 0.1536 -0.2294 -0.1931 0.1844 -0.2188 -0.1316 -0.1807 -0.1320 -0.2179 -0.2966 0.2710 0.2895 -0.2171 0.2441 -0.1938 -0.2237 -0.1359 -0.1525 0.1521 -0.1396 -0.1318 0.2278 0.1844 -0.1729 0.1646 -0.1767 -0.1462 0.2020 0.1517 0.1443 -0.2169 -0.1173 -0.2220 -0.1702 -0.1739 -0.1238 -0.1231 -0.1771 -0.1437 0.1551 0.1722 -0.2369 0.1451 0.1520 0.1658 0.1380 0.1783 -0.2309 0.1693 -0.1523 -0.2180 0.1588 -0.1914 -0.1152 -0.2025 -0.2223 0.1603 0.1504 0.1632 -0.2006 0.2163 -0.2593 0.1635 -0.2609 -0.1463 0.1151 -0.1775 -0.1484 0.1660 -0.2101 0.1631 -0.1932 -0.2364 0.1711 0.2002 0.0787 0.1730 -0.1578 -0.1530 0.1394 0.1621 -0.2355 0.1833 -0.2151 -0.2146 -0.1887 -0.1260 0.1257 -0.1807 0.2167 -0.1786 0.2071 0.1629 -0.1936 0.2281 -0.1069 -0.2101 0.1804 -0.1597 0.1431 -0.1547 -0.2009 -0.1153 -0.1102 -0.1432 0.1941 -0.2211 -0.1081 -0.1705 -0.2784 -0.1722 -0.1557 0.1602 -0.1620 -0.2180 0.1568 -0.1391 -0.1753 0.2416 0.1531 -0.1520 0.1649 -0.1491 -0.1967 0.1787 0.2795 0.2274 0.1927 0.1366 -0.1375 -0.1462 -0.2495 0.1168 -0.1404 0.1606 0.1228 0.3141 -0.1148 -0.1449 -0.3146 -0.1541 -0.1983 -0.1589 0.1953 0.2239 0.1695 -0.1683 -0.1712 -0.1794 -0.1539 0.1310 0.1235 -0.2854 0.1574 0.2078 0.1469 -0.1815 0.1301 -0.1649 -0.1301 -0.2511 0.1493 -0.2103 0.1322 0.1409 -0.1545 0.2463 0.1449 0.1678 -0.1230 -0.1488 -0.2192 -0.1044 -0.2064 -0.2629 0.1492 -0.1548 -0.2073 0.0822 0.1423 0.1392 -0.2475 -0.1236 -0.1330 -0.1660 -0.1635 -0.3059 -0.1318 -0.1598 0.1419 -0.0877 -0.1758 -0.1462 -0.2323 0.1716 0.2485 0.2183 -0.1886 -0.2683 -0.2172 0.2399 0.1923 -0.2246 0.0994 -0.1955 -0.1211 -0.2951 -0.1327 0.2188 -0.1819 -0.1801 -0.1730 -0.2210 -0.1887 -0.1761 -0.1410 0.1090 0.0959 -0.1743 -0.1884 0.1840 -0.2548 0.1274 0.1261 0.1562 0.2502 -0.1686 -0.1809 -0.1524 -0.1173 -0.2415 -0.1770 -0.2554 -0.1831 -0.1518 0.1646 0.2006 -0.1816 -0.1423 -0.1768 -0.2552 -0.1477 -0.1680 -0.1647 -0.2466 -0.1468 0.2389 0.2091 0.1836 0.1552 0.1815 0.2330 -0.1002 -0.1909 -0.2011 -0.2310 -0.1405 -0.1711 0.1791 -0.2246 0.1630 0.1150 0.1655 -0.1856 0.1680 -0.1766 -0.2394 -0.1190 0.1278 0.1964 -0.2170" HIT_INDICES="15 90 239 354 400 414 418 465 474 479 610 632 634 641 651 798 807 808 894 895 910 1027 1314 1342 1490 1524 1592 1605 1611 1665 1718 1751 1780 1822 1833 2049 2059 2108 2177 2255 2269 2297 2310 2344 2368 2384 2411 2530 2648 2655 2659 2691 2769 2781 2843 2881 2916 2942 3215 3336 3351 3353 3413 3532 3719 3790 3840 3999" ES_PROFILE="0.0599 0.0781 0.0647 0.0545 0.0600 0.0731 0.0887 0.0924 0.1055 0.1193 0.0990 0.1054 0.1167 0.1267 0.1358 0.1090 0.1165 0.1259 0.1134 0.1219 0.1269 0.1062 0.0440 0.0463 0.0192 0.0205 0.0136 0.0204 0.0289 0.0257 0.0229 0.0251 0.0284 0.0287 0.0367 -0.0055 0.0036 0.0030 -0.0022 -0.0093 -0.0005 0.0049 0.0142 0.0183 0.0250 0.0338 0.0400 0.0239 0.0085 0.0208 0.0339 0.0401 0.0353 0.0469 0.0464 0.0521 0.0588 0.0678 0.0173 0.0054 0.0201 0.0381 0.0420 0.0324 0.0085 0.0149 0.0280 0.0224" RANK_AT_ES="651.0000" RANK_SCORE_AT_ES="0.7117"/>
  <DTG RANKED_LIST="T11b high vs low squamous_GSEA_Ranked.rnk" TEMPLATE="na_as_pre_ranked" GENESET="gene_sets.gmt#TABULA_MURIS_SENIS_MARROW_HEMATOPOIETIC_STEM_CELL_AGEING" ES="0.1159" NES="0.8294" NP="0.8072" FDR="0.7562" FWER="1.0000" RND_ES="0.0996 -0.1639 -0.1473 0.1440 -0.1351 -0.1621 -0.1655 -0.1476 -0.1435 -0.1240 0.1421 -0.0793 -0.1757 0.1253 -0.0799 -0.1492 -0.1394 -0.1583 -0.1054 -0.1500 0.1303 0.1383 0.1487 -0.1777 -0.1301 0.1619 -0.1351 0.1153 0.1106 -0.1151 0.1888 -0.1786 -0.1436 -0.1216 -0.1088 -0.1400 -0.2443 0.1749 0.1315 0.2137 -0.1656 -0.1206 0.1299 -0.1594 0.1428 -0.1542 -0.1598 0.1472 -0.1718 -0.1291 0.1855 0.1038 0.1777 -0.1179 0.1916 -0.1202 -0.1158 0.1736 0.1313 -0.0795 0.1319 0.1738 0.1451 -0.1553 -0.1299 0.1757 0.1128 -0.2070 -0.1904 -0.1596 -0.1025 0.1010 -0.1889 0.1060 0.1239 -0.1614 0.1175 0.1051 0.1559 -0.1477 -0.1812 0.1455 -0.1856 -0.1385 -0.1237 -0.1237 0.1561 -0.1240 0.1459 -0.1857 -0.1374 -0.1072 -0.1446 -0.1078 0.1187 0.1246 -0.1686 -0.1710 -0.1752 0.1186 -0.1356 -0.1094 -0.1316 -0.1552 -0.1057 -0.1676 -0.1203 -0.1516 -0.1415 -0.1592 -0.1453 -0.1622 0.2409 0.1403 0.1347 -0.1092 -0.1163 0.1041 -0.1732 -0.1365 -0.1493 -0.1543 0.1498 0.1555 -0.1180 -0.1261 -0.1550 0.1993 0.1415 -0.1211 -0.1870 0.1474 -0.1465 -0.1591 -0.1203 0.1153 -0.1580 -0.1806 0.1394 -0.1265 -0.2069 -0.1419 -0.1849 -0.1361 -0.1625 -0.1417 -0.1153 -0.1566 0.1354 0.1519 -0.0988 -0.1018 -0.1171 -0.1169 -0.2065 -0.1333 -0.1370 -0.1072 -0.1308 -0.1153 -0.1627 0.1469 -0.1769 0.1571 0.1511 0.1603 -0.1480 -0.2154 0.1411 -0.1622 0.1309 -0.1536 -0.2170 -0.1598 -0.1326 -0.1757 -0.2281 0.1099 0.1088 -0.1455 -0.1252 0.1209 -0.1654 0.1253 0.1254 0.1525 0.1850 -0.1441 -0.2248 0.1184 -0.1915 -0.1226 0.1034 0.1653 0.1210 -0.1747 -0.1808 -0.1404 -0.1407 -0.1247 0.1394 -0.1146 -0.1477 0.1443 0.1562 -0.1103 -0.1060 -0.1823 0.1731 0.1794 -0.1873 0.1061 -0.1561 0.1118 0.1298 0.1181 0.1536 0.1311 0.1429 -0.1115 -0.1785 -0.1383 -0.1113 -0.1650 -0.1103 -0.1385 -0.1357 -0.1760 -0.1333 -0.1742 0.1645 -0.0928 -0.1460 0.2056 -0.1106 0.1407 0.1652 -0.1328 -0.2042 -0.1501 -0.1415 -0.1108 -0.1788 -0.1420 0.0974 0.1538 0.1006 0.1623 0.1640 -0.1268 -0.1458 -0.1235 -0.1454 -0.1283 0.1410 -0.1337 -0.1408 0.1262 -0.1343 -0.1750 -0.1510 0.1289 -0.1521 -0.1004 0.0981 -0.1512 0.1569 -0.1275 -0.1649 -0.0968 0.1200 0.1009 -0.1096 -0.1778 0.1484 -0.1271 0.1278 -0.1315 -0.1696 0.1624 0.1320 0.1046 -0.1176 -0.1814 -0.1531 -0.1137 0.1330 0.0845 -0.1212 -0.1369 -0.1287 -0.1902 -0.1783 -0.1327 -0.1299 -0.1493 -0.1660 -0.1387 -0.1682 0.1517 0.1231 0.1345 0.1834 0.1596 -0.1488 0.1358 -0.1073 0.1881 -0.1445 0.1220 -0.1807 -0.1764 0.0922 0.1944 0.1088 -0.1121 -0.1043 -0.1577 -0.1286 -0.1528 -0.1232 0.1154 -0.1722 0.1179 -0.1973 -0.1238 0.1492 -0.1363 -0.1768 -0.1157 -0.1159 0.1120 -0.1188 -0.0952 0.1703 -0.1494 -0.1841 0.1687 -0.1708 -0.1254 -0.1272 -0.1065 -0.1578 0.1248 0.1710 0.1946 -0.1496 0.1991 -0.1660 0.1078 -0.2264 -0.1396 -0.1524 -0.1323 0.1301 -0.1182 -0.2106 -0.1430 -0.1883 -0.1195 -0.0868 0.1010 0.1412 -0.1744 -0.2137 -0.0975 0.1223 -0.1154 -0.1541 0.1493 -0.1936 -0.1146 -0.1255 0.1726 0.1623 -0.1795 -0.1212 -0.1256 0.1144 0.1863 -0.1172 -0.1145 -0.1617 -0.1278 -0.1115 -0.1311 -0.1635 0.1200 -0.1500 -0.1040 -0.1434 -0.1105 -0.1066 -0.0853 -0.0980 0.1246 -0.1253 -0.1125 0.1157 -0.1316 -0.1212 -0.1707 0.1140 0.1044 0.1547 0.1426 -0.1402 -0.1676 0.1349 0.1420 -0.1656 -0.1954 0.1532 0.1349 0.1101 0.0947 0.1850 -0.1634 -0.1469 0.1144 0.1247 0.0844 -0.1237 -0.1578 -0.2575 -0.1530 0.1389 -0.1296 0.1050 -0.1755 -0.1406 -0.1544 0.1226 0.1337 -0.1560 -0.1345 -0.1040 -0.0955 0.0964 -0.1582 0.1162 0.1533 0.1824 -0.1935 -0.1298 -0.0895 -0.1743 -0.1592 -0.1332 -0.1739 0.1427 0.0923 -0.1271 -0.1420 -0.1588 -0.1290 0.1382 0.1131 0.1441 -0.1346 -0.1154 -0.2190 -0.1599 -0.1317 -0.1089 -0.1849 0.1324 -0.1620 -0.1018 -0.2086 0.1524 0.1136 0.0777 0.1466 -0.1772 -0.0994 0.1393 -0.1510 -0.1238 -0.1226 -0.0786 -0.1305 -0.1450 0.1541 -0.2082 0.1728 -0.1597 -0.1261 0.1557 -0.1731 -0.1539 -0.1844 -0.1194 -0.1741 -0.1355 -0.1225 -0.1150 -0.1787 -0.2011 0.1762 0.1435 0.1295 0.1163 -0.1655 -0.1509 0.1643 -0.1740 0.1017 0.1316 0.0981 0.1669 -0.1623 -0.1563 0.1175 -0.1271 -0.1868 0.1125 -0.1153 -0.1692 -0.1419 -0.1493 -0.1427 -0.1111 -0.0966 -0.1296 -0.1009 -0.1462 0.1807 0.1143 -0.1912 -0.1185 -0.1512 0.1160 0.1165 0.1388 -0.1035 -0.1255 -0.1761 -0.0937 -0.1893 -0.1410 -0.1542 -0.1770 0.1198 -0.0942 -0.1211 -0.1230 0.1485 -0.1054 -0.1276 -0.1663 0.1457 -0.1411 -0.1614 -0.1356 0.1596 0.1045 -0.1170 0.1450 -0.1288 -0.1158 -0.1596 0.1736 -0.1893 -0.1759 0.1440 0.1331 -0.0951 0.1658 -0.1504 -0.1804 0.1037 -0.1361 0.1791 0.1168 -0.1086 -0.1557 -0.1013 -0.1239 0.1219 -0.1888 -0.1885 0.1668 -0.1088 -0.1690 -0.1250 -0.1306 0.1267 0.1382 -0.1862 -0.1922 -0.1037 -0.1002 -0.1922 -0.1174 -0.2055 -0.1347 -0.1776 -0.1321 -0.1055 -0.1022 0.1086 -0.1095 -0.1396 0.1396 0.1270 0.1328 -0.1570 -0.1041 -0.1612 0.1317 0.2103 -0.1278 -0.1492 -0.1137 -0.1261 -0.2477 0.1572 0.1284 -0.1628 -0.1060 -0.1776 -0.1632 -0.1437 0.0874 -0.1285 0.1637 -0.1032 0.1492 -0.1070 -0.1653 -0.1434 -0.2031 0.1742 -0.1850 0.1625 -0.1725 -0.0915 -0.1047 -0.1379 0.1102 -0.1369 0.1376 0.1441 0.1105 -0.1502 -0.1490 -0.1891 -0.1030 0.1234 0.1824 -0.0952 -0.1912 -0.1563 -0.1368 0.1444 0.1420 0.1406 -0.1290 0.1417 -0.1287 -0.1335 -0.1875 -0.1110 -0.1062 0.0981 -0.1705 0.1292 0.1198 0.1947 -0.1511 -0.1913 -0.1749 -0.1798 -0.1818 0.0868 -0.1644 -0.1420 0.1245 0.1229 -0.1357 -0.1122 -0.1046 -0.1606 -0.1787 -0.1475 0.1045 -0.2020 -0.1519 -0.1464 -0.1383 -0.1494 -0.1049 -0.1538 0.1718 -0.1741 -0.1174 -0.1662 0.1526 -0.1242 -0.1263 -0.1214 -0.1414 -0.1246 0.1967 0.1305 -0.1394 0.1177 -0.1255 -0.1217 -0.0915 0.1534 -0.2173 -0.1808 -0.1408 0.1258 -0.1579 0.1989 0.1333 -0.1530 -0.1396 0.1455 -0.1260 0.1569 -0.1503 -0.2221 -0.1345 -0.1142 0.1870 0.1128 -0.1465 -0.1568 0.1701 0.1256 -0.1856 0.1122 -0.1837 -0.1648 -0.1289 0.1396 -0.1087 0.1516 -0.2033 -0.1563 -0.1613 -0.1418 0.0998 -0.1549 -0.1196 0.1169 -0.1026 0.1091 0.1373 -0.1143 -0.1725 -0.1993 0.1674 -0.1708 -0.1352 -0.1103 -0.1340 0.1121 -0.1670 -0.1086 0.1277 0.1189 0.1754 0.1428 -0.1641 -0.1582 -0.1296 0.1976 0.1990 -0.1276 0.1209 -0.1210 0.1264 0.1876 -0.1425 0.1644 -0.1837 -0.1658 -0.1655 -0.1751 0.1176 -0.1335 -0.1080 -0.1456 -0.1636 -0.1183 -0.1477 -0.1202 -0.1666 -0.1408 -0.1390 -0.1189 -0.1531 0.1248 0.1606 -0.1271 0.1332 -0.1464 -0.2030 -0.1252 -0.1250 -0.1539 -0.1684 -0.0988 -0.1892 -0.1263 0.1283 -0.1779 -0.1908 0.1532 -0.1375 -0.1347 -0.2368 -0.1775 -0.1732 -0.1576 -0.1290 -0.1332 -0.1815 0.1644 -0.0887 -0.1063 0.1384 -0.1586 -0.1771 0.1891 -0.2304 -0.1120 -0.1612 -0.1307 -0.1558 -0.1308 -0.1052 -0.1770 0.1555 -0.1780 -0.1726 0.1558 -0.1660 -0.1074 -0.1513 -0.1340 -0.1797 -0.1596 -0.1580 -0.1175 -0.1468 0.1373 -0.1185 -0.1753 -0.1346 0.1348 -0.1669 0.1487 0.1569 -0.1646 -0.1451 -0.1370 -0.1362 -0.1714 0.1383 -0.1055 0.1562 -0.1028 0.1224 0.0975 0.1209 0.1212 -0.1677 0.0862 -0.1450 -0.0891 -0.1726 0.1480 -0.1844 -0.1774 0.1291 -0.1447 -0.1382 -0.1302 0.1338 -0.1622 -0.1110 0.1487 -0.1216 -0.1516 -0.1389 0.1519 0.0848 0.1473 -0.1648 0.1341 -0.1773 -0.1793 -0.1704 -0.1419 -0.1215 0.1185 -0.1508 0.1383 0.1449 -0.1400 0.1525 0.1349 -0.1377 -0.1151 -0.1612 0.1677 0.1535 -0.1935 -0.1696 -0.1524 0.1299 -0.1139 0.1610 0.1215 0.1633 0.1370 -0.1097 0.1930 -0.1764 0.1537 -0.1585 -0.1238 -0.1309 -0.1507 -0.1521 -0.1554 -0.1801 -0.1846 -0.1533 -0.1583 -0.1292 0.1437 -0.1108 -0.1368 -0.1567 -0.1632 -0.1468 -0.1378 -0.1117 0.1578 -0.1372 -0.1819 -0.1559 -0.1080 -0.1880 0.1774 0.1506 -0.1049 -0.1062 0.1286 -0.2285 -0.1726 -0.1425 -0.1148 -0.1285 -0.1422 0.1378 0.1268 0.1804 -0.1327 -0.1316 -0.1537 -0.1676 0.0968 -0.1519 -0.1335 -0.0844 -0.1361 -0.1663 -0.1419 -0.1625 -0.1359 0.1396 -0.1436 -0.1499 -0.1655 -0.1779 0.1458 -0.1497 -0.1227 0.0950 0.1429 -0.1291 -0.1394 -0.1488 0.1313 -0.1522 -0.1469 -0.1008 -0.1447 -0.1500 0.1884 -0.1760 -0.1818" HIT_INDICES="15 88 92 138 147 157 158 177 182 185 239 262 264 270 280 343 347 355 378 399 465 506 519 526 534 536 552 590 602 632 653 656 658 677 680 691 698 701 719 792 798 806 808 817 839 849 855 860 879 884 895 915 954 971 991 995 1035 1092 1150 1166 1226 1231 1233 1234 1275 1281 1282 1301 1324 1325 1326 1349 1402 1405 1418 1434 1439 1444 1448 1464 1466 1529 1546 1558 1565 1579 1606 1611 1673 1675 1679 1697 1715 1718 1731 1738 1742 1782 1822 1831 1842 1844 1922 1927 2021 2028 2046 2049 2059 2067 2099 2136 2138 2142 2180 2186 2191 2223 2241 2248 2253 2291 2292 2294 2322 2413 2416 2419 2420 2437 2475 2525 2530 2537 2546 2547 2558 2573 2645 2655 2660 2696 2714 2722 2744 2763 2819 2863 2874 2879 2881 2916 2961 2975 2993 3048 3096 3121 3125 3133 3135 3180 3185 3189 3200 3222 3223 3251 3309 3332 3336 3405 3518 3532 3558 3569 3571 3605 3651 3663 3798 3800 3802 3808 3817 4051" ES_PROFILE="0.0202 0.0156 0.0285 0.0283 0.0374 0.0457 0.0563 0.0619 0.0710 0.0805 0.0757 0.0787 0.0870 0.0941 0.1001 0.0912 0.0974 0.1024 0.1033 0.1046 0.0936 0.0888 0.0910 0.0947 0.0981 0.1030 0.1043 0.0996 0.1014 0.0984 0.0975 0.1013 0.1053 0.1048 0.1084 0.1099 0.1124 0.1159 0.1155 0.1006 0.1029 0.1047 0.1080 0.1095 0.1075 0.1086 0.1108 0.1131 0.1118 0.1141 0.1148 0.1131 0.1064 0.1053 0.1035 0.1058 0.0988 0.0876 0.0762 0.0756 0.0638 0.0660 0.0691 0.0724 0.0654 0.0675 0.0708 0.0696 0.0673 0.0707 0.0741 0.0719 0.0620 0.0650 0.0654 0.0650 0.0675 0.0700 0.0728 0.0725 0.0757 0.0635 0.0630 0.0638 0.0659 0.0663 0.0633 0.0660 0.0541 0.0576 0.0606 0.0600 0.0595 0.0628 0.0636 0.0659 0.0689 0.0628 0.0568 0.0587 0.0601 0.0638 0.0482 0.0513 0.0316 0.0343 0.0342 0.0379 0.0399 0.0424 0.0387 0.0339 0.0380 0.0416 0.0366 0.0397 0.0431 0.0397 0.0398 0.0428 0.0463 0.0414 0.0460 0.0503 0.0480 0.0298 0.0341 0.0383 0.0431 0.0439 0.0393 0.0317 0.0357 0.0391 0.0421 0.0471 0.0495 0.0510 0.0380 0.0409 0.0451 0.0414 0.0423 0.0459 0.0458 0.0466 0.0380 0.0326 0.0356 0.0402 0.0456 0.0426 0.0371 0.0396 0.0411 0.0333 0.0274 0.0274 0.0328 0.0373 0.0433 0.0383 0.0437 0.0493 0.0531 0.0542 0.0607 0.0604 0.0525 0.0537 0.0597 0.0493 0.0279 0.0321 0.0332 0.0382 0.0456 0.0449 0.0415 0.0468 0.0215 0.0304 0.0393 0.0472 0.0544 0.0097" RANK_AT_ES="701.0000" RANK_SCORE_AT_ES="0.6653"/>
  <DTG RANKED_LIST="T11b high vs low squamous_GSEA_Ranked.rnk" TEMPLATE="na_as_pre_ranked" GENESET="gene_sets.gmt#DESCARTES_ORGANOGENESIS_CHONDROCYTE_PROGENITORS" ES="0.2209" NES="0.8404" NP="0.6549" FDR="0.7452" FWER="1.0000" RND_ES="-0.3009 -0.3368 -0.2048 -0.1876 -0.2041 -0.2064 0.4555 -0.3107 -0.1941 0.2130 -0.2118 0.2291 0.2605 0.2349 -0.2012 0.2433 0.2647 -0.1511 -0.2417 -0.2237 -0.4398 0.2239 -0.3941 0.2706 0.1896 -0.2934 0.5125 -0.3018 -0.3359 0.4359 0.2399 -0.4017 0.2487 0.3785 -0.4167 -0.3143 -0.4016 -0.2542 -0.2275 0.2718 -0.3269 0.3420 0.2097 -0.3546 -0.2633 -0.4024 0.2434 -0.3737 -0.1659 0.3149 0.2838 -0.4548 0.3452 -0.4275 -0.3624 0.2529 0.3055 0.2079 0.2931 -0.2516 0.2086 -0.2475 -0.2449 0.2196 0.2931 -0.1911 0.1117 -0.2838 0.2269 -0.2145 -0.3051 -0.2328 0.2704 -0.3067 0.1929 0.3823 -0.1325 -0.3150 -0.3361 0.2310 0.2305 -0.3747 0.1884 0.1387 -0.4288 -0.1666 -0.2329 -0.4494 -0.3246 -0.2328 0.1414 -0.2512 0.2424 0.1993 -0.3317 0.1800 0.5237 -0.3401 -0.2907 -0.2485 0.2015 0.2841 -0.3538 0.2463 -0.2167 0.1985 -0.3390 0.2672 -0.3014 -0.2451 0.2092 -0.3807 -0.2453 -0.3609 -0.4199 -0.3128 0.2896 -0.3598 -0.1578 0.3366 0.3307 0.1597 -0.2282 0.3700 -0.3705 -0.1733 -0.2510 -0.1662 -0.1177 0.2489 -0.2745 0.2140 -0.3303 -0.3324 -0.3279 0.1566 -0.1894 0.2108 0.2221 -0.3182 -0.1321 -0.1653 0.2361 0.1735 -0.2649 0.1339 -0.2395 -0.2192 -0.4424 -0.2690 -0.3317 -0.1861 -0.4586 -0.1480 -0.3385 -0.2528 -0.2775 -0.2661 0.2940 -0.3703 -0.3399 0.2910 0.1501 -0.1851 0.1471 -0.3890 0.3084 0.2623 0.2582 -0.2092 -0.3726 -0.1887 -0.2448 0.1890 -0.3337 -0.4008 0.3580 -0.2221 -0.3029 -0.2881 -0.3156 -0.2508 0.3406 0.2197 0.3394 -0.2837 -0.3457 -0.1615 0.4072 -0.2692 0.1570 -0.3880 0.3266 -0.3632 0.1706 -0.2442 0.2467 0.2947 -0.2787 0.1567 -0.3579 0.5061 -0.2543 0.1102 0.2721 -0.3867 -0.1588 -0.3031 -0.4641 -0.2521 -0.2572 0.1989 0.2558 0.2186 -0.1557 -0.3344 0.3085 0.2830 -0.3409 -0.4387 -0.2919 0.2394 -0.2131 0.4547 -0.2177 -0.3265 -0.2072 -0.3628 -0.3009 -0.2943 -0.1496 0.4097 -0.2715 -0.3049 0.2332 0.2596 -0.3987 0.2231 -0.2259 0.2110 0.3176 0.3268 -0.3765 0.2336 -0.5567 0.1887 -0.2768 0.4041 -0.3021 0.3127 0.5044 0.2558 0.2825 -0.2545 -0.2485 0.3227 -0.3397 -0.4588 -0.3357 0.3609 -0.2894 -0.2084 0.3370 0.3616 -0.2538 0.4392 -0.2142 -0.2846 -0.2716 0.1968 0.2976 0.2274 -0.2316 -0.1343 -0.1734 0.1697 -0.3345 0.2965 0.4695 -0.2047 -0.4672 -0.2779 -0.3276 0.2045 0.4220 0.3553 0.2939 0.1539 0.2661 0.2393 -0.3098 -0.2773 0.2191 0.2423 -0.2067 0.2175 0.3811 -0.2715 0.2427 0.3910 -0.1784 0.2890 0.3261 -0.2668 0.2687 0.4058 -0.2029 0.2609 0.3169 -0.3278 -0.2648 -0.3206 -0.3350 -0.3528 0.3255 -0.2935 -0.3443 -0.3736 0.2885 0.3473 -0.3059 0.2633 -0.2936 0.2287 0.2240 0.2830 0.2361 -0.1418 -0.3481 -0.2085 -0.3272 0.1697 0.2299 0.1771 0.3928 -0.1579 0.2924 -0.2619 0.1792 -0.1437 0.1954 0.2846 -0.3894 -0.2456 -0.3141 0.2128 -0.2926 -0.2159 0.4035 0.1611 -0.2883 0.1770 0.2371 -0.1669 -0.1963 -0.2029 -0.1576 -0.2908 -0.1263 -0.2084 0.1599 -0.1458 0.2996 -0.3215 -0.1838 0.1992 -0.2540 -0.3544 0.3010 0.2250 0.3616 -0.3985 -0.2226 -0.2009 -0.3013 0.3509 0.1782 -0.2795 0.2613 -0.4299 -0.1904 -0.3616 -0.2472 -0.4200 -0.2447 -0.1902 -0.4645 -0.4248 -0.2918 0.1630 0.2236 -0.4777 -0.5447 0.2425 0.4775 0.2236 -0.3130 -0.4177 0.1591 -0.1650 0.2649 -0.4067 0.3648 -0.2597 0.2154 -0.1560 -0.2989 0.1887 0.1725 -0.2143 0.1107 0.2608 -0.2476 0.3175 0.1866 0.2255 -0.2367 -0.2597 0.2647 0.2502 0.3047 0.2423 -0.2548 0.1623 0.2973 -0.2115 0.4451 -0.1776 0.1846 0.1695 0.2473 -0.2188 0.2089 0.1868 -0.2963 -0.2523 -0.2732 0.2321 -0.2917 0.3441 -0.2053 -0.1504 -0.3141 -0.4569 -0.4022 -0.3115 -0.4792 -0.2100 0.1787 -0.1689 -0.3540 0.1701 0.2050 -0.2783 -0.4659 -0.2734 0.2493 0.3930 -0.2196 0.1550 -0.2458 0.2616 -0.2619 -0.3600 -0.2469 -0.2197 -0.1597 -0.2773 0.3612 -0.2651 -0.3367 0.2912 -0.3395 -0.2871 0.3327 0.1929 -0.2668 0.2274 -0.2191 -0.2438 -0.1685 -0.1603 -0.3677 0.3126 -0.2827 0.3467 -0.3011 0.3027 0.1803 -0.4379 -0.2284 0.2138 0.1747 0.4636 -0.1217 -0.1679 -0.2746 -0.3147 -0.2571 0.5168 0.1945 -0.3593 0.3108 0.3083 0.2840 -0.2176 -0.1796 -0.4462 -0.4750 -0.3698 0.2210 -0.4637 -0.4249 -0.3095 0.1287 0.1272 -0.4255 -0.3049 -0.1387 -0.1932 0.1505 -0.4012 -0.1996 -0.4070 0.1779 0.3503 0.2113 -0.3192 0.1636 -0.1666 0.1164 -0.1374 0.3091 -0.2088 0.1496 -0.2939 -0.3710 -0.3728 -0.2950 -0.2207 -0.2738 0.2634 0.2794 -0.3054 0.2126 -0.1911 -0.3662 -0.1916 0.2995 -0.2679 -0.1289 0.1950 0.2930 0.2185 -0.4706 0.2671 -0.1092 0.2398 0.1758 -0.2112 -0.2813 -0.3753 -0.3287 0.1691 -0.3326 0.3397 -0.2932 -0.2692 0.2211 -0.4488 0.2058 0.3712 -0.3117 0.2568 0.2734 -0.4333 -0.2987 0.3644 0.1870 -0.3225 -0.3228 -0.1383 -0.2681 0.2967 0.2328 -0.2561 -0.2313 -0.3132 0.3640 0.3483 -0.3492 0.1970 -0.2623 -0.4795 -0.2231 0.2317 0.2687 0.3437 -0.3725 0.3697 -0.2171 0.2494 -0.3893 -0.3455 -0.5141 0.4260 -0.1945 -0.2712 0.1985 0.1990 -0.2468 -0.2799 -0.3556 -0.3366 -0.3415 -0.2628 -0.2975 0.2833 -0.2111 -0.3339 -0.5005 0.5077 -0.1783 0.2204 -0.2715 -0.4244 -0.3853 -0.3697 -0.1336 -0.2167 -0.3528 -0.2389 0.3180 0.1256 -0.2314 0.2104 -0.4913 -0.2096 -0.2355 -0.3271 -0.2088 -0.2744 0.4105 -0.3262 -0.1870 0.1792 -0.3490 -0.1604 -0.4631 -0.2675 0.3085 0.1414 -0.1718 0.3479 -0.2397 0.3024 0.2476 0.1835 0.2521 -0.4218 0.1710 0.3416 -0.2132 0.3466 -0.2818 0.3051 0.1681 -0.1960 0.2310 0.2391 -0.2591 -0.2475 -0.1844 -0.2051 -0.2445 -0.3096 0.2402 0.1397 0.1685 -0.2934 -0.1937 0.1708 -0.3635 -0.1663 -0.2650 0.2366 -0.2584 -0.5326 -0.3075 -0.2671 -0.2155 0.3557 -0.2160 -0.2593 -0.2915 0.2008 -0.2416 -0.3210 0.3566 -0.1711 -0.2290 -0.3432 -0.3677 0.2624 -0.1958 -0.3237 -0.3945 0.2150 -0.2645 -0.2028 -0.2337 0.1705 -0.2782 0.1717 -0.2992 0.4642 -0.4486 -0.2514 0.3412 0.4936 -0.5588 -0.2690 -0.3102 0.2145 -0.2186 -0.1207 0.2496 0.2610 0.1817 0.1708 -0.1663 0.2153 -0.2678 -0.1491 -0.4013 0.1667 0.2716 -0.5036 -0.2393 0.2378 0.3573 -0.4777 -0.1588 -0.2403 -0.3368 -0.3775 -0.2891 0.1654 -0.3192 0.1860 -0.4316 0.1784 0.1970 0.2423 0.1971 0.2044 0.2594 0.3136 -0.3086 0.1719 0.3181 0.4110 -0.3163 -0.2165 0.2997 0.2345 -0.2536 0.2333 -0.4000 -0.3818 0.2742 0.2711 -0.1656 0.1405 0.1545 0.2898 0.1964 -0.2844 -0.1719 0.3680 -0.3246 -0.3952 0.3670 0.2337 0.3123 0.2217 0.2181 -0.2995 0.4880 0.3027 -0.3059 -0.2897 -0.2478 0.3038 -0.2244 0.2307 0.1777 0.2429 -0.1339 0.2366 0.1995 0.2566 0.1677 -0.2556 -0.1724 -0.1935 0.3384 0.2168 -0.4402 0.3300 -0.2804 0.1944 -0.1929 -0.3875 0.2178 -0.3008 0.2520 0.1840 -0.1928 -0.2484 -0.2926 -0.3930 0.3940 0.2294 -0.2045 0.3194 -0.4436 -0.3333 0.1872 0.4669 0.2180 0.3564 -0.2506 0.3784 -0.1612 -0.2965 -0.5005 -0.2154 -0.3465 -0.2588 -0.5143 0.1667 -0.2938 -0.1652 -0.2368 -0.2987 0.2363 -0.2817 -0.1873 -0.4053 0.2459 -0.3114 0.1967 0.2099 -0.3006 -0.4402 0.2909 0.2299 -0.3699 -0.4000 0.3081 -0.2992 -0.2629 0.1490 -0.2784 -0.2594 -0.1918 0.2548 0.2535 -0.2384 0.2760 0.2337 -0.1757 0.2582 0.2868 0.1756 0.3335 -0.2975 -0.2372 -0.2894 0.2783 -0.2543 -0.2116 -0.1997 -0.1191 -0.2254 0.3108 0.3957 -0.2364 -0.2057 -0.5177 0.3703 -0.2747 0.1702 0.2123 -0.1822 -0.2582 -0.3320 -0.1844 -0.2568 -0.3281 -0.2280 0.2855 0.2154 0.3445 0.1713 -0.3751 0.2375 -0.2826 0.3033 -0.3207 0.1605 0.2326 -0.1494 -0.1866 -0.2033 -0.2290 -0.4471 0.1416 -0.2894 -0.3719 -0.2300 -0.2694 0.2267 -0.2484 0.1649 -0.1947 -0.2733 0.2232 -0.2247 0.2768 -0.2769 -0.2725 0.3372 -0.4200 0.2394 -0.2590 0.2355 -0.3765 0.2647 0.2476 0.2572 -0.2956 -0.2495 -0.1486 -0.3581 -0.3552 -0.3160 -0.3612 -0.1390 0.2573 -0.2664 0.2013 -0.3176 -0.3417 0.3886 -0.2548 -0.3191 0.3008 -0.3901 -0.1825 -0.4267 0.2094 -0.4137 -0.3557 0.3412 0.2445 0.5594 0.1909 0.2987 0.1372 -0.2514 -0.4055 -0.2391 -0.4522 0.2785 -0.2288 -0.3291 -0.2127 -0.3063 -0.2749 -0.3271 -0.2992 -0.2050 0.4884 -0.3707 -0.2441 0.4445 -0.3705 0.4032 0.3158 -0.3569 0.2532 0.1885 0.3496 0.2520 0.1723 0.2580 -0.2533 0.2266" HIT_INDICES="126 128 335 587 764 873 1089 1778 1943 2069 2183 2584 2815 3203 3220 4050" ES_PROFILE="0.0853 0.2008 0.2209 0.2072 0.2009 0.2078 0.1862 0.0559 0.0566 0.0685 0.0849 0.0372 0.0353 0.0041 0.0646 0.0096" RANK_AT_ES="335.0000" RANK_SCORE_AT_ES="1.1788"/>
  <DTG RANKED_LIST="T11b high vs low squamous_GSEA_Ranked.rnk" TEMPLATE="na_as_pre_ranked" GENESET="gene_sets.gmt#TABULA_MURIS_SENIS_TRACHEA_T_CELL_AGEING" ES="0.1266" NES="0.8577" NP="0.7335" FDR="0.7252" FWER="1.0000" RND_ES="0.1593 -0.1797 0.1796 0.1345 -0.1483 -0.1785 0.1259 0.1827 0.1389 -0.1541 -0.1353 -0.1346 0.1833 -0.1528 -0.1644 -0.1756 -0.1762 -0.1356 -0.1535 0.1204 0.1292 0.2435 -0.2010 0.1200 -0.1700 0.1477 0.1642 -0.1566 0.1803 0.1231 -0.1983 -0.1188 0.1179 0.1665 0.1977 -0.1214 0.1326 0.1772 0.1302 -0.1451 -0.1716 0.1371 -0.1274 0.1816 -0.1367 0.1370 -0.1355 -0.1359 0.1423 0.2043 0.1677 0.1690 -0.1891 -0.1911 -0.1581 0.1208 -0.1187 -0.2516 -0.1451 0.1814 -0.1353 -0.1274 -0.2147 -0.1705 0.1226 0.1603 -0.1041 0.1736 0.1898 -0.1171 -0.1652 -0.2159 -0.1734 -0.1981 0.1685 0.1636 -0.2480 0.1277 -0.1922 -0.1187 0.1693 -0.1236 0.0967 -0.0747 -0.1509 -0.1727 -0.1256 -0.1434 -0.1431 0.1440 -0.1169 0.1385 -0.1573 -0.1719 -0.0909 0.1436 -0.1918 -0.1426 -0.0985 0.1844 -0.1117 0.1023 -0.1434 -0.1379 -0.1362 0.1180 0.1432 -0.1067 0.1384 0.1162 -0.1222 -0.1088 -0.1484 -0.1293 0.1307 0.1444 0.1528 -0.1793 -0.1153 -0.1589 -0.0862 0.1580 0.1321 -0.2312 -0.1912 -0.1622 -0.1221 -0.1250 0.1977 -0.2349 -0.1437 0.0716 -0.2023 -0.1413 -0.1618 0.1260 -0.1680 -0.2112 -0.1330 -0.1572 0.1601 -0.1570 -0.1384 -0.1437 -0.1241 -0.1549 0.1585 0.1226 0.1697 -0.2342 -0.1315 -0.1120 -0.1966 -0.1023 -0.1156 -0.1649 -0.1581 -0.2026 -0.1805 0.1277 -0.1417 0.1618 -0.0830 -0.1735 0.0894 -0.1427 -0.1745 -0.1411 0.1448 0.1312 0.1912 -0.1734 0.1076 0.1363 -0.1010 -0.1692 -0.1947 -0.2113 -0.1676 0.1486 -0.1205 0.1105 0.1627 0.1495 -0.2082 -0.1198 -0.2128 -0.0948 -0.1475 -0.1516 0.1480 0.2041 -0.1373 -0.0856 -0.1768 -0.1022 -0.1407 -0.1613 -0.1084 -0.2092 -0.1437 -0.1456 -0.1672 -0.1005 -0.1846 -0.1053 -0.1167 0.1428 0.1399 -0.1998 -0.1418 -0.1405 0.1139 0.1344 -0.1490 -0.1351 -0.1134 0.1148 -0.1134 -0.1489 0.0864 -0.1771 -0.1870 -0.1403 -0.1750 -0.1116 0.1420 0.1326 -0.0994 -0.0955 -0.1146 0.1324 0.1442 -0.1941 0.1804 0.1309 -0.1616 -0.1588 -0.1879 -0.1415 0.1300 -0.1476 -0.1910 -0.1843 -0.1241 0.1441 0.0965 0.1301 -0.2162 -0.1398 -0.0886 0.1316 -0.0940 0.1903 0.1808 0.1514 0.1488 -0.1424 0.1870 -0.1309 0.1881 -0.2452 -0.1622 -0.2234 -0.1712 -0.1301 -0.1695 0.1205 -0.2166 -0.2085 0.1231 0.1163 -0.1683 -0.2154 0.1142 -0.1805 -0.1147 0.1388 0.1227 0.1137 -0.1699 0.2097 -0.1312 0.1366 -0.1424 0.1330 -0.1360 -0.1461 0.0973 0.1526 0.1473 -0.1475 -0.1926 -0.0847 -0.1553 -0.1718 -0.2476 0.1244 -0.2039 -0.2479 -0.2366 -0.1715 -0.1083 -0.1404 -0.1854 0.1145 -0.1676 -0.1379 -0.2120 0.1119 -0.1511 -0.1051 -0.1736 -0.1673 -0.1094 -0.2088 -0.1318 0.2030 -0.1649 -0.1403 -0.2062 -0.1375 -0.1485 0.1561 0.1665 -0.1077 -0.1633 0.1518 -0.1736 0.1373 0.1265 -0.2203 0.1135 0.1644 -0.1315 -0.1883 -0.1352 -0.1344 0.1084 -0.1928 -0.1911 -0.1730 0.1284 -0.1901 -0.1918 -0.1379 -0.1380 0.1371 -0.1132 -0.1622 -0.1464 -0.1568 -0.1240 -0.2023 0.1556 -0.1670 0.1065 -0.1823 -0.1558 -0.1403 -0.2045 0.1337 -0.1200 -0.1739 0.1449 -0.1212 -0.1885 -0.1486 0.1455 0.1776 -0.1348 0.1538 -0.1249 0.1403 0.1104 -0.1644 -0.1445 -0.1088 -0.1168 -0.2231 -0.1797 0.1809 -0.2055 -0.0894 0.1537 -0.1469 -0.1223 -0.1554 -0.1326 -0.1354 0.1436 -0.1006 -0.1207 -0.1650 -0.1492 -0.0906 -0.1253 -0.1273 0.1640 -0.1529 -0.1000 0.1343 0.1671 0.1567 0.1429 0.2091 -0.1447 -0.1312 0.1711 -0.1758 -0.2363 -0.1134 -0.1660 -0.1854 -0.1037 -0.1845 0.1497 -0.1505 0.1317 -0.2140 -0.1721 -0.1258 0.1733 -0.1272 0.1138 -0.1304 -0.1067 -0.2155 -0.2975 -0.1563 0.1341 0.1662 -0.1858 -0.1680 0.1348 -0.1422 -0.1821 0.1093 0.1296 -0.1531 -0.1501 -0.1433 -0.1708 -0.1183 -0.1681 -0.1302 0.1171 -0.1252 -0.1243 -0.1489 0.1581 0.1804 -0.1699 0.1438 0.1309 -0.1455 -0.1264 -0.1359 0.1224 -0.1466 -0.0945 0.1602 0.1233 -0.2089 -0.1479 -0.1630 0.1643 -0.1881 0.1325 -0.1332 0.1173 -0.1890 0.1087 -0.1954 0.1637 0.1387 -0.1394 -0.0907 -0.1337 0.1375 0.1131 -0.2295 0.1238 -0.0958 -0.1838 0.1561 -0.1694 0.1330 -0.2121 0.1685 0.1532 -0.1016 -0.1871 0.1555 0.1750 0.1549 -0.1095 -0.1591 -0.1151 -0.1736 -0.1040 -0.1773 0.1720 -0.1515 -0.1440 -0.1542 0.0909 -0.1507 -0.1645 -0.1423 -0.1774 0.1678 -0.1306 -0.1420 0.1248 0.1127 0.1760 0.2314 -0.2235 -0.1444 0.1979 -0.1813 -0.1704 -0.1337 -0.2110 -0.1553 -0.1265 -0.2496 -0.1333 -0.1595 0.1190 -0.1715 0.1919 0.1247 0.1352 0.1347 -0.1449 -0.2523 0.1952 -0.1491 0.0964 0.1133 -0.1876 -0.1083 -0.1671 0.1763 0.0990 -0.1585 0.1553 -0.1282 -0.1748 -0.1545 0.1462 0.1474 0.1366 -0.0921 0.2140 -0.1815 0.1420 0.2071 -0.1606 0.1473 -0.2293 -0.2013 0.0907 -0.1935 0.1962 -0.1189 -0.1086 -0.1830 -0.1600 -0.0886 -0.1703 -0.1492 -0.2064 -0.1608 0.1880 -0.1696 -0.0925 -0.1549 0.1419 -0.1137 -0.1026 0.1156 -0.1256 -0.2675 -0.1474 -0.1314 -0.1360 -0.1296 -0.1461 -0.1382 -0.1636 0.1028 -0.1359 -0.0958 0.1551 -0.1340 -0.1899 0.1130 -0.1842 -0.1864 -0.1140 -0.1087 0.1410 0.1096 0.1893 -0.1671 -0.1519 0.1352 0.1333 -0.1730 0.2129 0.1417 -0.1855 0.1178 -0.1650 -0.2070 -0.1466 0.0876 -0.2124 -0.1866 -0.2391 -0.1247 -0.1800 -0.1469 -0.0917 -0.2102 -0.1942 -0.1427 -0.1259 -0.1417 -0.2032 -0.1782 0.1221 0.1471 -0.1962 -0.1991 -0.1270 0.2715 -0.2342 -0.1985 -0.1521 0.1206 -0.1260 0.1153 -0.1165 0.1802 -0.1247 0.1104 -0.1287 0.1437 0.1176 0.1094 -0.1251 -0.1747 0.1037 -0.1255 0.1453 -0.1161 -0.1826 0.1545 0.1264 -0.1707 -0.1729 -0.1483 0.1922 -0.1542 0.1809 -0.1711 -0.1233 -0.1588 -0.1043 -0.2078 0.0949 -0.1282 0.1964 0.1721 -0.1457 0.1624 -0.1767 0.1366 0.1294 -0.1285 0.1471 -0.2223 -0.1431 -0.1149 -0.1372 -0.2271 -0.2677 -0.0993 -0.1036 -0.1357 -0.1391 -0.1710 -0.1459 -0.1884 0.1709 0.1565 -0.2072 0.0917 0.0960 -0.1778 -0.1297 -0.1434 -0.2258 -0.1556 -0.1409 -0.1748 0.1071 -0.1404 -0.1621 -0.1434 -0.2119 0.1568 -0.0745 -0.1370 0.1828 -0.1163 -0.1797 -0.2168 -0.1394 -0.1545 0.1765 -0.1433 0.1936 -0.1118 -0.2290 -0.1073 -0.1506 0.1179 0.1377 -0.2075 -0.2084 -0.1293 -0.1515 -0.1594 0.1468 -0.1562 -0.2471 0.1672 -0.2062 0.1153 -0.1148 -0.1416 -0.1463 0.1351 0.1972 -0.0931 0.1979 0.1372 -0.1079 -0.1095 0.1406 0.1596 0.1896 0.0989 -0.1724 -0.1060 -0.1354 0.1313 -0.1380 0.2113 -0.1184 -0.1639 -0.1049 -0.2089 0.1250 0.1675 -0.1360 0.1340 -0.1420 0.1499 -0.2256 -0.0898 0.1722 -0.1605 -0.1341 0.1726 0.1649 0.1603 0.1312 -0.2105 -0.1699 0.1094 -0.1815 -0.1344 -0.1331 0.1489 -0.1104 0.1629 0.1441 0.1815 -0.1851 -0.1460 0.2145 -0.1689 0.1488 0.1461 0.2420 0.1306 -0.1103 -0.1804 0.1713 -0.1278 -0.1694 -0.1563 0.1550 -0.2253 -0.1566 0.1842 -0.1582 -0.1613 -0.1316 -0.1649 -0.1745 -0.1719 -0.1561 -0.1715 -0.1749 -0.1278 0.1077 -0.1739 0.1076 -0.1712 -0.1644 -0.1205 0.1276 0.0954 -0.0851 -0.1373 -0.1266 0.1464 -0.1319 -0.1939 -0.1693 -0.2158 -0.1021 -0.1570 -0.1108 0.2094 -0.1609 -0.1049 0.1868 -0.1379 0.1795 -0.1663 -0.1255 -0.1323 -0.1194 -0.1898 -0.1506 -0.1794 -0.1110 -0.1453 0.1543 0.1144 0.1552 -0.1573 0.1340 -0.1624 0.1522 -0.1917 -0.1582 0.1408 -0.2020 -0.1195 -0.2378 -0.1430 -0.1763 0.1489 -0.1498 0.1119 0.1464 -0.1856 -0.1309 -0.1794 -0.1784 0.0935 -0.1807 -0.1789 0.1818 0.1799 0.1641 -0.1796 -0.1848 -0.1335 -0.1558 0.1784 0.1850 -0.2110 -0.1801 0.1552 -0.2261 0.1287 0.1658 0.1164 0.1323 -0.1569 -0.1720 0.1587 0.1225 -0.2170 -0.1924 -0.1926 -0.1424 -0.1271 0.1206 0.1425 0.1162 0.1113 -0.1902 -0.1485 0.1567 -0.1821 0.1231 -0.1513 -0.1363 -0.2175 -0.1335 0.1358 -0.1567 0.1548 0.1964 -0.1292 -0.1309 -0.1922 -0.1406 0.1406 -0.2978 0.1427 0.1711 0.1991 -0.1127 -0.1600 -0.1328 -0.1421 -0.2177 -0.1327 -0.1937 0.1769 -0.1718 -0.1290 -0.1536 0.1793 -0.1908 -0.1931 -0.1293 -0.1224 -0.1317 -0.1305 -0.1554 -0.1969 0.1947 -0.1379 0.1116 0.1468 -0.2438 -0.1319 -0.1621 -0.2256 -0.2072 0.1549 -0.1545 -0.1115 -0.1087 -0.1441 0.1800 0.1627 -0.2003 0.1505 -0.1961 0.1066 -0.2381 -0.1496 -0.2005 -0.0841 0.1851 -0.1570 -0.1881 -0.2332 -0.1957 -0.1642 -0.1858 0.1240 -0.1271 -0.1721 -0.1578 -0.1873 -0.1147 0.2033 0.1494 0.1625 0.1091 0.2004 -0.1407 -0.1149 -0.1831 0.1364" HIT_INDICES="13 74 98 105 112 147 157 247 264 345 359 481 503 519 536 567 691 713 719 758 773 788 798 855 895 898 957 978 987 1018 1020 1040 1057 1062 1079 1087 1092 1107 1110 1117 1128 1142 1219 1231 1234 1243 1300 1346 1388 1410 1434 1471 1556 1591 1611 1612 1650 1671 1675 1683 1697 1744 1750 1752 1822 1842 1844 1859 1860 1876 1882 1917 1950 1956 1975 2001 2025 2027 2028 2033 2037 2041 2067 2074 2125 2145 2186 2221 2227 2241 2243 2244 2253 2315 2343 2345 2419 2460 2475 2501 2530 2574 2580 2655 2744 2781 2814 2819 2820 2875 2881 2885 2944 2976 2991 2993 2997 3048 3065 3130 3133 3171 3175 3192 3223 3282 3336 3343 3382 3397 3595 3656 3703 3704" ES_PROFILE="0.0322 0.0386 0.0518 0.0689 0.0854 0.0929 0.1061 0.0962 0.1047 0.0945 0.1011 0.0786 0.0811 0.0850 0.0885 0.0882 0.0630 0.0634 0.0679 0.0637 0.0655 0.0672 0.0701 0.0609 0.0557 0.0599 0.0496 0.0490 0.0514 0.0482 0.0524 0.0521 0.0526 0.0561 0.0566 0.0593 0.0629 0.0639 0.0680 0.0711 0.0732 0.0745 0.0601 0.0621 0.0663 0.0691 0.0598 0.0534 0.0480 0.0478 0.0470 0.0431 0.0271 0.0239 0.0244 0.0298 0.0259 0.0263 0.0310 0.0347 0.0370 0.0309 0.0353 0.0406 0.0289 0.0299 0.0354 0.0376 0.0435 0.0455 0.0501 0.0474 0.0454 0.0501 0.0516 0.0513 0.0516 0.0575 0.0636 0.0687 0.0740 0.0794 0.0793 0.0840 0.0777 0.0793 0.0756 0.0735 0.0788 0.0820 0.0883 0.0949 0.0995 0.0907 0.0907 0.0972 0.0857 0.0827 0.0862 0.0871 0.0873 0.0837 0.0899 0.0787 0.0642 0.0630 0.0629 0.0698 0.0778 0.0723 0.0793 0.0867 0.0804 0.0810 0.0860 0.0943 0.1020 0.0981 0.1028 0.0957 0.1042 0.1041 0.1125 0.1177 0.1196 0.1146 0.1111 0.1195 0.1200 0.1266 0.0880 0.0846 0.0852 0.0973" RANK_AT_ES="3397.0000" RANK_SCORE_AT_ES="-1.1606"/>
  <DTG RANKED_LIST="T11b high vs low squamous_GSEA_Ranked.rnk" TEMPLATE="na_as_pre_ranked" GENESET="gene_sets.gmt#DESCARTES_ORGANOGENESIS_CARDIAC_MUSCLE_LINEAGES" ES="0.2157" NES="0.9328" NP="0.5394" FDR="0.6032" FWER="1.0000" RND_ES="-0.2685 -0.1449 -0.3135 -0.2034 0.2307 0.4080 -0.2938 0.1315 -0.2213 -0.1568 -0.2794 -0.1457 -0.1241 0.2478 -0.1873 -0.1843 0.3811 0.3407 -0.2721 -0.2463 0.3038 0.1638 -0.1640 -0.2750 0.2797 -0.3317 0.2906 0.4082 -0.1757 -0.2504 0.3393 -0.4090 0.2108 0.3910 0.1793 0.1987 -0.3015 0.2183 -0.1699 0.3548 -0.2680 -0.1956 0.1885 -0.1981 -0.2379 -0.2451 -0.4216 -0.2291 -0.2038 0.1804 0.1973 0.3281 -0.2665 -0.3776 -0.3796 0.1646 -0.3559 0.2350 -0.1749 0.2212 -0.2561 0.2241 0.2969 0.5233 -0.2568 -0.1470 -0.2091 -0.1961 0.1735 -0.1520 -0.2767 0.1432 0.3752 0.2030 -0.1853 -0.2181 0.2640 -0.2190 -0.3618 0.1195 -0.3205 -0.2408 -0.2554 -0.2327 -0.1553 0.1075 -0.2479 0.2579 0.2593 0.2879 -0.3928 0.2483 -0.2245 0.2179 -0.2807 0.1587 -0.2111 -0.2070 0.2344 -0.2011 0.2041 -0.3446 -0.3800 -0.1649 -0.2560 -0.2431 -0.1646 -0.1445 -0.3361 -0.3610 0.3175 -0.2593 -0.2006 -0.1530 -0.4016 0.2915 0.2328 0.2069 -0.2508 -0.3364 -0.2590 -0.1656 -0.1494 -0.1533 -0.1534 0.2998 0.3105 -0.3820 -0.3219 0.4513 0.2182 -0.2374 0.2489 0.1082 0.2389 -0.2153 0.2532 -0.3217 -0.1907 0.1944 0.2685 0.1385 -0.2531 -0.1933 -0.2306 -0.2775 -0.3414 0.3666 -0.3558 0.3174 0.2781 0.2247 -0.1856 0.3260 -0.0787 0.2123 0.3013 0.2007 0.2149 0.2025 -0.2521 0.1842 0.1781 -0.3246 -0.2199 -0.3776 0.1497 0.1881 0.3545 0.1586 0.2549 -0.2006 0.3235 -0.1829 0.2527 0.1972 -0.1750 0.1874 -0.2880 -0.2833 0.3481 0.2224 -0.2411 -0.2162 -0.1542 0.1388 -0.3999 -0.2070 -0.1980 -0.2045 0.2553 -0.3983 -0.1308 -0.3278 0.1488 0.3118 0.2606 0.2194 0.2152 -0.1680 0.2844 -0.1541 0.1361 0.2740 -0.2026 -0.1446 -0.2166 -0.3107 -0.1604 0.2319 -0.1605 0.2188 0.2726 -0.2018 -0.3247 0.1936 -0.2511 -0.2064 -0.2209 -0.1620 0.1554 -0.2324 -0.2099 -0.1261 0.2950 -0.2106 0.2710 -0.2174 0.2370 0.1278 0.2476 -0.1494 -0.3065 -0.2405 -0.1496 0.1176 -0.3694 -0.2380 0.3210 0.2668 0.1291 -0.4617 0.1812 -0.0864 -0.2101 -0.1386 0.2425 0.2849 -0.1861 -0.2287 -0.1879 -0.1102 0.1311 -0.2660 0.2067 -0.1957 0.2706 -0.3392 -0.2608 0.1854 0.2255 -0.1555 0.1618 -0.2249 -0.3373 0.2416 0.2158 -0.2998 0.1729 -0.1735 -0.2882 0.1749 -0.1832 -0.2819 -0.1083 -0.2331 -0.2819 0.2403 -0.2134 -0.1697 -0.2671 -0.4551 -0.2676 -0.2728 -0.1543 0.1977 -0.1777 -0.2522 -0.2518 0.3258 -0.2451 0.2393 -0.1865 -0.3466 -0.4105 0.3321 -0.2915 0.1978 -0.3471 0.2588 -0.2306 -0.3039 0.2570 0.3047 -0.1987 0.1586 -0.1725 -0.1529 -0.2316 0.2515 0.2160 0.2078 0.1936 0.1702 -0.2772 0.1841 -0.2489 -0.2980 -0.2774 0.1736 -0.2317 -0.3423 -0.2659 -0.1901 -0.2865 -0.2432 0.1950 -0.1353 -0.2638 0.1744 -0.2170 0.1324 -0.3437 0.2412 0.1460 -0.3165 0.2368 -0.1952 0.1760 -0.2641 -0.2395 0.3104 0.3811 0.2257 -0.1577 0.1585 0.2550 0.2580 0.1820 -0.2543 0.1817 -0.3006 -0.2510 -0.3994 -0.2010 -0.2479 -0.4183 0.1913 0.1312 -0.2242 -0.1403 0.2169 -0.1801 -0.3372 0.2464 0.2785 0.1473 -0.2544 -0.4515 -0.2140 -0.3143 -0.1975 -0.1843 0.1947 -0.2346 -0.1780 0.2140 -0.1603 -0.2776 -0.2294 -0.2752 0.3830 0.2313 -0.3135 0.2119 0.3596 0.1780 -0.2824 0.2044 -0.2481 -0.2018 -0.2783 0.1872 -0.1583 -0.2217 -0.1474 0.2147 0.2770 0.2237 -0.3852 0.3134 0.2872 -0.3412 0.1331 -0.2101 0.2457 -0.1034 0.1446 -0.2068 -0.2345 -0.2686 -0.2427 -0.1250 0.2972 0.1543 0.1473 0.3372 -0.2666 -0.2546 -0.2629 -0.1839 0.2438 0.1614 -0.2252 0.1018 0.2559 -0.3557 0.2579 -0.1953 -0.1657 0.2956 -0.1742 0.3052 0.2073 0.1534 0.1144 -0.4063 -0.3029 -0.2401 0.2423 0.1895 0.1573 -0.2912 0.2287 -0.3781 -0.1718 -0.2740 0.2943 -0.3323 0.2300 -0.2700 -0.2782 0.1899 -0.1900 -0.1864 -0.2954 -0.2832 0.2631 0.1917 0.2466 -0.2177 -0.3017 -0.1345 0.1846 0.2027 -0.4535 -0.4031 -0.4160 0.1869 -0.2634 0.2796 0.2434 -0.1812 -0.1736 -0.2689 -0.2062 -0.3473 -0.3885 0.2497 -0.1524 -0.3593 -0.1218 0.1936 0.2325 0.3601 -0.1775 -0.2388 -0.1677 -0.2487 0.3620 -0.2959 -0.2780 -0.4222 -0.2191 -0.3904 0.3367 0.2907 -0.2969 -0.3071 -0.2684 -0.2668 -0.4121 -0.2633 0.1572 -0.3045 0.2040 -0.2789 -0.1640 -0.4116 0.1716 0.2020 0.2075 0.1650 -0.3310 -0.3553 -0.1328 -0.1542 0.2103 0.2719 0.2122 0.3017 -0.2758 -0.1778 -0.3565 -0.1955 -0.2800 -0.1710 -0.2114 -0.1681 0.2867 -0.2023 0.1476 -0.1265 -0.1401 -0.1833 0.3445 0.2446 -0.1376 0.1975 -0.3283 -0.3417 0.1691 -0.3279 -0.2259 -0.1372 0.1153 0.2020 0.3329 -0.3098 -0.1983 -0.2449 -0.1440 -0.3021 0.2698 -0.3301 0.1525 0.2313 0.2124 -0.1585 -0.1316 -0.2436 -0.2300 -0.2514 0.1715 -0.1941 0.3538 -0.4266 0.1686 -0.1364 -0.2016 0.1799 -0.2641 -0.2600 -0.2793 0.1902 0.1765 -0.2746 -0.3067 -0.2735 -0.1167 -0.2274 -0.2849 -0.2554 -0.3714 0.2799 -0.2307 -0.2612 0.2989 0.1421 -0.1821 0.1526 -0.2872 -0.2485 0.2227 0.3285 0.1378 0.1520 -0.3201 0.1756 0.2830 -0.1025 -0.3758 -0.1656 -0.3411 -0.2159 -0.4412 -0.2704 -0.1600 -0.1941 -0.1654 -0.1163 -0.3369 -0.2627 0.2577 0.1966 -0.3423 0.3782 0.2767 -0.2667 -0.3432 -0.3377 -0.2660 -0.2568 -0.1347 0.3403 0.2193 0.2726 0.1969 0.1519 0.1458 -0.4563 -0.2889 -0.2291 -0.3398 -0.2739 -0.3395 -0.1992 0.3047 0.1602 0.1914 0.2883 -0.2435 -0.2507 -0.4174 -0.2326 -0.2540 -0.3633 -0.1902 0.1344 -0.1723 -0.2079 -0.1875 0.1393 0.1691 -0.2335 0.1489 -0.1715 -0.2312 0.2824 -0.2991 0.2167 0.1734 0.2316 -0.1980 -0.2201 -0.4202 0.2172 -0.1964 -0.2164 0.2649 0.3268 -0.3460 0.1947 -0.2021 -0.1310 0.2940 -0.2681 -0.2789 0.1725 -0.1920 -0.2659 0.1741 -0.2230 0.3070 -0.1765 0.3256 0.2336 -0.2362 -0.1531 -0.2007 -0.2789 -0.1946 0.1906 -0.1954 -0.2192 -0.4366 0.2854 0.1367 -0.1534 0.2732 -0.2048 -0.1928 -0.1363 0.2521 0.2951 -0.2946 0.1973 0.1994 -0.2561 -0.1580 0.1815 -0.2241 -0.4020 -0.2210 -0.1504 -0.2299 -0.1824 0.3956 -0.4376 0.2481 0.3599 -0.2324 -0.2616 0.1328 -0.1567 0.2488 0.2811 -0.2694 -0.2015 0.2767 0.3525 0.2838 -0.2192 -0.1886 0.1157 0.3103 -0.2881 -0.1962 0.1396 -0.2471 0.2600 -0.2668 -0.1640 0.2525 0.1610 0.1375 -0.2751 -0.1924 -0.2591 -0.1863 -0.1966 0.1815 -0.2023 -0.1917 -0.2668 -0.4007 -0.2260 0.2332 0.1287 0.1612 -0.2465 -0.2116 -0.1490 -0.1186 0.2054 -0.1704 -0.2069 0.3941 0.3228 0.2097 -0.1828 0.1399 -0.1932 0.3128 -0.1863 0.3069 -0.2135 -0.2644 -0.2438 -0.2273 -0.1721 0.2415 0.1554 -0.2434 -0.3022 -0.3444 -0.2161 -0.2985 -0.1774 -0.2153 -0.1190 -0.2974 0.1823 -0.2533 -0.2648 -0.3303 -0.2778 0.1723 0.2494 -0.3735 0.3359 0.1921 -0.1445 0.2809 -0.1981 -0.2500 0.2689 0.1729 0.2378 -0.3197 0.2412 0.2882 -0.2051 -0.3204 0.2862 -0.1612 -0.2386 0.0958 -0.2294 -0.2914 0.2615 -0.1878 -0.3461 0.2259 -0.2353 -0.2346 -0.2324 -0.3437 0.3049 -0.1067 -0.2619 -0.2371 0.2341 -0.1582 0.1863 -0.3668 -0.3563 -0.3055 -0.1646 -0.1460 0.1565 0.2443 -0.1435 -0.2127 -0.4054 0.2528 0.2236 -0.2169 -0.2955 -0.3482 0.1994 -0.2903 -0.3223 -0.1790 -0.1499 0.3546 0.2600 -0.2370 0.1955 -0.2016 -0.4047 -0.1876 -0.1904 -0.4147 -0.2291 -0.3175 -0.4227 -0.1947 -0.2782 -0.3019 -0.1591 -0.1756 -0.2313 -0.3471 0.1967 0.3116 0.1693 0.3150 -0.2567 -0.2152 -0.2912 0.2706 0.3422 0.2709 0.1362 -0.4145 0.2507 -0.2508 0.2416 -0.1501 0.2255 -0.3827 0.2259 -0.3431 0.1293 -0.1536 0.1485 -0.2662 -0.1241 -0.1688 0.2018 -0.3031 -0.2896 -0.2086 -0.2324 0.1764 -0.4159 0.1689 -0.2469 0.1520 0.1624 -0.2270 -0.3296 -0.0960 0.2482 -0.2511 -0.1725 0.3429 -0.4102 -0.1229 -0.2419 -0.2183 0.2192 -0.2118 -0.2870 -0.2968 0.2913 0.1648 -0.2579 0.1942 -0.2623 -0.2601 -0.2059 -0.4488 0.2313 -0.2600 -0.2191 -0.1945 -0.3725 0.3851 -0.2968 0.2730 0.1169 -0.2442 0.1944 -0.3428 -0.1620 -0.2154 0.2970 -0.3637 -0.2562 -0.3443 -0.3550 -0.1244 -0.2697 0.3609 -0.2331 0.3261 0.1827 -0.2249 0.2759 -0.2302 -0.2452 -0.1861 -0.1940 -0.1960 -0.3520 0.2023 -0.1611 -0.2854 -0.2318 0.1964 -0.2165 -0.2287 0.2296 0.1830 0.1685 0.1337 -0.4098 0.0999 0.1883 -0.2978 -0.1742 -0.3031 0.1835 -0.2552 -0.2069 0.1195 -0.2879 -0.3206 0.1764 -0.3667 -0.2432 0.1239 0.3685 -0.4387 -0.1982 0.3230 -0.2867 -0.1189" HIT_INDICES="314 422 484 500 531 617 638 650 743 759 949 1072 1129 1397 1604 2146 2320 2415 2559 2602 3515 4020 4041" ES_PROFILE="-0.0182 0.0041 0.0331 0.0723 0.1064 0.1211 0.1506 0.1820 0.1897 0.2157 0.1934 0.1881 0.1995 0.1613 0.1398 0.0416 0.0357 0.0505 0.0553 0.0855 -0.0805 -0.0970 0.0118" RANK_AT_ES="759.0000" RANK_SCORE_AT_ES="0.6210"/>
  <DTG RANKED_LIST="T11b high vs low squamous_GSEA_Ranked.rnk" TEMPLATE="na_as_pre_ranked" GENESET="gene_sets.gmt#TABULA_MURIS_SENIS_KIDNEY_KIDNEY_COLLECTING_DUCT_PRINCIPAL_CELL_AGEING" ES="0.1427" NES="0.9673" NP="0.5158" FDR="0.5495" FWER="1.0000" RND_ES="0.1809 -0.2149 -0.1615 -0.1967 0.1297 -0.1600 -0.1520 -0.1569 -0.1379 -0.1429 0.2122 -0.1371 -0.1107 -0.2538 -0.1996 0.1536 0.1677 -0.2620 -0.2014 -0.1010 -0.1589 -0.1905 0.1702 -0.1722 0.1792 0.1539 -0.1618 0.1634 0.1036 -0.1797 0.1101 -0.1154 0.1346 -0.0983 -0.1337 0.1415 -0.1898 -0.1718 0.1622 0.1453 -0.1926 -0.1413 0.1806 -0.0925 0.1695 -0.2821 0.1247 0.1245 -0.1493 -0.1295 -0.1209 -0.2055 -0.1953 0.1983 -0.1805 -0.1377 0.1796 -0.1342 0.1089 -0.1099 0.1225 0.1577 -0.2370 -0.1027 -0.1639 0.1465 -0.1703 0.1832 -0.1256 -0.1557 0.1246 -0.2218 -0.1720 -0.0951 -0.1956 0.0991 -0.0992 -0.1850 0.1470 -0.0896 0.1276 -0.1274 -0.1261 -0.1808 -0.1419 -0.1850 0.1612 -0.1455 -0.1431 0.0927 -0.2758 -0.1522 -0.2397 -0.1044 0.1909 -0.2035 -0.1864 -0.2007 0.1763 -0.1495 0.0755 -0.1652 -0.1367 -0.1033 -0.1061 0.1684 0.1425 -0.1641 0.1296 0.1985 -0.1798 0.1406 0.1428 0.1083 -0.1569 0.0808 0.1511 -0.1923 0.1402 -0.2149 0.1572 -0.0988 0.1229 0.1074 -0.1754 0.1442 0.1191 0.1790 -0.1964 -0.1387 0.1153 0.1580 -0.1523 -0.1371 0.1845 0.1576 0.1361 -0.1073 -0.1869 0.1946 -0.2695 0.1862 0.1471 -0.1464 -0.1840 -0.0693 0.1177 -0.1865 -0.2016 0.1058 -0.1410 -0.1367 -0.1087 0.1321 -0.1550 -0.1068 0.2039 -0.1524 0.1459 -0.1600 -0.1955 -0.1535 -0.1262 0.1825 -0.1066 -0.1391 -0.1487 0.1226 -0.1622 0.1640 -0.1363 -0.1525 0.1443 -0.1313 -0.1414 -0.1697 -0.1475 -0.1648 -0.2030 0.0780 0.0976 0.1133 -0.1869 -0.1313 0.1409 0.1764 -0.2560 -0.1109 -0.1506 -0.1574 0.1628 -0.2329 -0.1707 0.1532 0.2370 -0.1660 -0.1410 -0.1307 0.1770 -0.1798 0.1474 -0.1285 0.1122 0.1163 -0.1324 -0.2333 0.1624 0.1496 -0.1319 0.1464 -0.1105 0.1580 -0.1943 -0.1289 -0.2115 -0.0935 -0.1722 -0.1265 -0.1156 0.1095 -0.2121 -0.1650 0.1434 0.1506 -0.1068 0.2039 -0.1643 -0.0777 -0.1881 0.1101 -0.1114 -0.1630 -0.1870 -0.1154 0.1597 -0.1393 -0.0910 -0.2345 0.1374 0.1260 -0.1996 -0.1994 -0.1502 -0.1209 -0.1736 0.1324 0.1797 -0.2208 0.1765 -0.1532 -0.1388 0.0969 -0.1475 0.1749 -0.1104 -0.1899 -0.1873 -0.1788 -0.1729 -0.1612 -0.1964 -0.2093 -0.1717 -0.1098 -0.1525 -0.2139 0.1400 -0.1859 -0.1897 -0.1753 0.1804 -0.1350 -0.1763 -0.1817 0.2128 -0.1528 0.1785 -0.1180 -0.1715 -0.2364 0.1415 -0.1621 -0.1695 0.1300 0.1502 -0.1178 -0.1588 -0.2136 -0.1207 -0.1449 -0.0870 -0.1461 -0.2591 -0.1365 -0.1388 0.1383 -0.1808 0.1293 0.1767 -0.1454 -0.1825 0.1423 -0.1703 -0.0963 -0.1541 0.1997 0.0896 -0.1079 0.1148 0.1990 0.1776 -0.1825 -0.1537 0.2002 -0.1300 0.0587 0.1483 -0.1879 -0.1018 0.1107 -0.1202 -0.1238 -0.1686 -0.1606 -0.1549 -0.1550 -0.1206 -0.1706 -0.1408 -0.2180 -0.1135 -0.1482 -0.1236 -0.2202 -0.1999 0.1407 0.1497 0.1807 -0.2062 -0.2003 0.1234 0.1748 -0.1763 0.1345 -0.1366 -0.1153 -0.1354 -0.1481 -0.1354 -0.1816 0.1329 -0.0881 0.1290 -0.1131 -0.1276 0.1634 -0.1766 -0.1615 -0.1892 -0.1692 -0.2180 -0.1267 0.1510 -0.2636 0.1722 -0.1409 -0.1531 -0.1343 0.1820 -0.2661 0.1124 -0.1650 0.1418 -0.1737 0.1808 -0.1894 -0.0988 0.1211 -0.1513 -0.1379 -0.1397 0.1298 -0.1707 -0.1432 -0.2290 0.1866 -0.1804 -0.1160 -0.1914 -0.1376 0.1608 0.1316 -0.1784 -0.1253 -0.1597 -0.1977 0.1274 0.1610 0.1144 -0.1846 -0.0969 0.1860 0.1147 0.1495 -0.2065 -0.1071 0.1343 -0.1728 0.1573 -0.1538 0.1201 -0.0875 0.1836 -0.1495 -0.1816 0.1700 0.1148 -0.1724 0.1604 0.1263 -0.2299 -0.1491 -0.1627 -0.1422 0.1452 0.1291 -0.1557 -0.1711 0.1440 0.1411 -0.1938 -0.1143 -0.1363 0.1549 -0.1358 -0.1148 -0.1319 -0.2037 0.0975 0.1314 0.1647 0.1054 -0.2103 0.1725 -0.1488 -0.1274 0.2346 -0.2534 -0.1156 -0.1212 -0.1783 0.1457 0.1724 -0.1539 -0.1339 0.2006 0.1612 -0.1500 -0.1242 0.1178 -0.1797 -0.1090 -0.1712 -0.2039 -0.2205 -0.2234 0.1020 -0.1656 0.1611 0.1396 0.0942 -0.1600 -0.1304 -0.1866 -0.1424 0.1646 0.1192 -0.0893 -0.1177 0.1916 0.1539 0.1150 -0.1689 -0.1043 0.2002 -0.2132 -0.1140 0.2217 0.1603 -0.1026 -0.1768 0.1776 0.1135 -0.1594 -0.1760 -0.1472 -0.1400 -0.1951 -0.1375 0.1878 -0.2132 0.1237 -0.1817 -0.1639 -0.0914 0.2183 -0.1241 -0.1146 -0.1924 0.1436 0.1304 -0.1765 -0.1330 0.1576 -0.1319 -0.2030 0.1576 -0.1416 -0.1537 0.1239 -0.1622 -0.1495 -0.1901 -0.1877 0.1195 -0.1422 -0.1790 -0.1109 -0.1358 -0.1657 0.1894 -0.1630 -0.2125 -0.1435 -0.2534 0.1576 0.1432 -0.1226 -0.1623 0.1421 -0.1601 -0.1888 0.1450 -0.1855 -0.0873 -0.1582 -0.1571 -0.0884 -0.2350 -0.1612 0.1406 0.1862 0.1113 0.1409 -0.2319 -0.1537 -0.1479 -0.1980 -0.1548 -0.1862 -0.1676 0.2715 -0.1316 -0.2214 0.1601 -0.1062 -0.2059 -0.1159 0.1615 -0.1584 -0.1583 -0.2129 -0.2205 -0.1860 0.1808 -0.1527 -0.1674 -0.1544 -0.1921 -0.1721 -0.1920 -0.1349 -0.2008 -0.1420 0.1384 -0.1017 -0.1376 0.1264 -0.1230 0.1276 -0.1734 0.1547 -0.2267 -0.0815 -0.1159 -0.2204 0.1007 0.0985 -0.1720 0.1163 0.1679 -0.1434 -0.1526 0.1861 -0.1471 0.1231 -0.1447 -0.1751 -0.1692 -0.1688 0.1784 -0.0985 -0.1677 -0.1712 0.1144 -0.1569 -0.1497 -0.1603 0.1432 -0.0930 0.1529 0.1350 -0.0915 -0.1977 -0.1795 -0.2029 0.0831 -0.1855 -0.1538 0.1165 0.1394 -0.2640 -0.1245 -0.1950 0.1073 0.1010 -0.1626 -0.1908 0.1347 -0.1039 0.2506 0.1591 -0.1650 0.1425 0.1830 0.1488 -0.0862 0.1551 -0.1162 -0.1746 -0.1705 -0.0956 -0.1343 -0.1334 -0.1740 0.1626 -0.1281 0.1331 -0.2453 0.1152 -0.1751 -0.2000 0.1360 0.1811 -0.1939 0.1479 0.1324 -0.1529 -0.1550 -0.1516 0.1186 0.1420 -0.1341 -0.1829 -0.1677 -0.1526 -0.1718 -0.1394 -0.1127 -0.0951 -0.1394 -0.1616 -0.1250 -0.1307 -0.1435 -0.1596 -0.1078 -0.1490 -0.1643 -0.1378 -0.2063 -0.1243 0.1886 -0.1142 -0.1606 -0.1380 -0.1555 -0.1877 0.1393 0.2122 -0.1593 0.1330 -0.1510 0.1184 -0.1935 -0.1593 0.1610 0.1431 -0.1475 -0.0897 -0.1469 -0.1282 -0.1076 0.1295 -0.1020 0.1557 0.2726 0.1754 -0.2313 -0.1161 0.1723 -0.1379 0.1417 -0.1342 -0.1371 -0.2718 -0.0721 0.0820 -0.1882 -0.1621 -0.1216 -0.1257 0.1202 -0.2293 -0.1470 0.1787 0.1384 -0.1182 0.1377 0.0930 0.1634 -0.1521 0.1914 0.0936 -0.1781 0.1872 -0.1258 -0.1421 -0.1642 -0.1780 -0.1257 -0.1814 0.1306 0.1990 -0.1184 0.2027 0.1237 -0.1143 -0.1457 0.1018 -0.1256 0.1423 -0.1584 -0.1717 -0.1562 -0.1437 -0.1486 -0.1946 -0.1516 -0.1257 -0.1148 -0.1350 -0.1269 -0.1574 -0.2394 -0.2669 -0.1676 0.1036 -0.2300 -0.1364 -0.1467 -0.1431 -0.0739 0.1177 -0.1627 0.1842 -0.2018 -0.1423 -0.1745 -0.1548 0.1713 0.1694 -0.1528 -0.2260 0.1235 -0.1318 -0.1591 -0.1912 0.1447 0.1250 -0.2040 -0.2281 -0.1412 0.1124 -0.1251 -0.1850 -0.1207 0.1160 0.1752 -0.1429 0.1374 0.1246 -0.2577 -0.1383 -0.1613 -0.1682 0.1696 -0.1721 -0.2030 0.1308 0.1663 -0.1701 0.2462 0.1224 0.1357 0.1629 -0.1856 0.1341 -0.2330 -0.1120 0.2061 -0.1968 0.0792 0.1385 0.1933 -0.1151 -0.1704 0.0803 0.1671 0.1225 0.1617 -0.1766 0.1581 -0.1343 -0.1554 -0.1689 -0.0715 -0.1502 -0.1775 -0.1278 -0.1770 -0.1605 -0.2475 -0.1881 -0.1191 -0.1419 0.1572 -0.1715 -0.1510 -0.2059 0.1066 -0.2501 -0.2040 0.1272 -0.1422 -0.1624 -0.1733 -0.1285 0.1323 -0.1578 -0.1928 0.1280 0.1033 0.1423 -0.1227 -0.1274 0.1473 -0.1387 -0.1514 0.1249 0.1543 -0.1924 0.1531 0.1886 0.1015 -0.2296 -0.2411 -0.1891 -0.0847 -0.1481 -0.0572 -0.2531 0.1340 -0.2317 -0.1519 -0.2292 0.1459 0.1441 -0.1117 -0.1784 0.1618 0.1749 -0.1138 -0.1507 0.1347 0.1432 0.1590 0.1333 -0.1907 -0.1402 -0.1268 -0.1544 0.1212 -0.1305 -0.2116 0.1135 0.1540 -0.2245 -0.1669 -0.1855 0.2075 0.1266 -0.1980 -0.1893 0.1528 -0.1858 -0.1279 0.1381 -0.1797 -0.1296 -0.1347 0.1075 0.1408 -0.1632 0.1000 0.1189 -0.2318 -0.1068 0.2904 0.1403 -0.1407 -0.1812 0.1754 -0.1147 -0.2671 0.1831 -0.0757 -0.1414 -0.1713 -0.1826 0.1078 -0.1297 -0.1445 -0.1240 0.1574 0.1555 -0.2327 -0.2210 -0.1207 -0.1333 -0.1365 -0.1457 -0.1666 -0.1575 -0.1315 -0.2164 0.1041 -0.1422 -0.1213 -0.1400 -0.2232 0.1714 -0.1811 -0.1410 0.1601 0.0938 0.1380 -0.1865 -0.1560 -0.1121 0.1979 0.1458 -0.1457 -0.1519 0.1380 -0.1244 -0.1722 0.1219 -0.1299 -0.1893 -0.0962 0.1326 -0.1745 -0.1824 -0.1701 -0.1338 0.1081 -0.2480 -0.1845 -0.1944" HIT_INDICES="66 75 88 111 218 239 276 342 372 373 444 471 504 506 519 522 534 550 552 561 581 626 633 662 713 719 754 756 775 806 811 849 855 856 860 883 896 937 946 950 961 975 979 1015 1049 1077 1080 1161 1184 1188 1201 1220 1222 1260 1342 1397 1410 1456 1469 1486 1506 1525 1554 1555 1566 1567 1684 1686 1718 1778 1833 1851 1857 1883 1899 2032 2040 2049 2058 2116 2117 2123 2267 2340 2378 2381 2409 2488 2489 2645 2654 2672 2704 2705 2759 2974 3029 3071 3189 3263 3411 3415 3451 3507 3699 3720 3775 3801 3802 3917 3926 3962 4009 4040 4086" ES_PROFILE="0.0078 0.0291 0.0480 0.0622 0.0501 0.0590 0.0632 0.0579 0.0612 0.0717 0.0635 0.0660 0.0665 0.0748 0.0801 0.0879 0.0934 0.0977 0.1055 0.1114 0.1144 0.1103 0.1157 0.1154 0.1091 0.1141 0.1115 0.1172 0.1184 0.1165 0.1211 0.1172 0.1213 0.1267 0.1313 0.1311 0.1332 0.1280 0.1308 0.1349 0.1371 0.1387 0.1427 0.1387 0.1353 0.1335 0.1379 0.1229 0.1224 0.1268 0.1289 0.1296 0.1345 0.1305 0.1155 0.1074 0.1099 0.1041 0.1067 0.1083 0.1092 0.1104 0.1091 0.1149 0.1181 0.1239 0.1007 0.1065 0.1047 0.0960 0.0887 0.0907 0.0958 0.0959 0.0985 0.0720 0.0769 0.0816 0.0864 0.0789 0.0857 0.0913 0.0625 0.0518 0.0499 0.0569 0.0577 0.0459 0.0537 0.0229 0.0291 0.0331 0.0337 0.0420 0.0372 -0.0074 -0.0116 -0.0123 -0.0317 -0.0396 -0.0654 -0.0550 -0.0525 -0.0548 -0.0896 -0.0813 -0.0809 -0.0727 -0.0583 -0.0702 -0.0553 -0.0462 -0.0372 -0.0222 0.0008" RANK_AT_ES="979.0000" RANK_SCORE_AT_ES="-0.5022"/>
  <DTG RANKED_LIST="T11b high vs low squamous_GSEA_Ranked.rnk" TEMPLATE="na_as_pre_ranked" GENESET="gene_sets.gmt#TABULA_MURIS_SENIS_MAMMARY_GLAND_ENDOTHELIAL_CELL_AGEING" ES="0.1413" NES="0.9759" NP="0.5053" FDR="0.5382" FWER="1.0000" RND_ES="-0.1221 0.1446 -0.1809 -0.1552 0.1776 -0.1551 -0.1223 -0.2080 -0.1803 -0.1432 -0.1503 -0.1889 0.1012 -0.2139 -0.1325 0.2137 0.1104 -0.1808 -0.1512 0.1548 0.1370 -0.1105 -0.1281 0.1751 0.1511 0.1361 -0.1341 -0.1528 0.1246 -0.1899 -0.1706 0.1265 -0.1241 0.1979 -0.1249 -0.2089 -0.1553 -0.2035 -0.1266 -0.1180 -0.1667 -0.1083 -0.1556 -0.1468 -0.1719 -0.1618 -0.1698 0.1198 -0.0965 -0.1681 -0.1656 -0.0928 -0.1223 0.1710 -0.1649 -0.1962 -0.1878 0.1568 0.1250 -0.2603 0.1427 -0.1422 -0.1332 -0.1157 -0.1538 -0.2062 -0.1382 -0.1179 0.1485 -0.1682 -0.1507 0.1724 -0.1265 0.1446 -0.1161 0.1794 -0.1298 -0.1874 0.1175 -0.2013 -0.1549 -0.1078 -0.1523 -0.0988 -0.1738 0.1386 -0.2003 0.1746 -0.1241 0.1434 -0.1319 0.1219 0.1395 0.0938 -0.1401 0.1858 0.1040 -0.1446 -0.1221 -0.1964 0.0849 -0.1836 0.2357 -0.1735 -0.2010 0.1008 -0.1319 -0.2075 0.1484 0.1840 0.1199 0.1856 -0.1221 -0.1314 -0.1880 0.1600 0.1363 0.1692 -0.0920 -0.1554 -0.0998 -0.1648 0.1174 0.1501 0.1749 0.1655 -0.1797 -0.1313 -0.0641 0.1190 -0.1932 0.1018 -0.1469 0.2371 -0.1486 0.1691 -0.1523 -0.1943 0.1514 -0.1373 0.1206 -0.2247 -0.1470 -0.1508 -0.1627 -0.1184 -0.1372 -0.1828 -0.1553 0.1183 -0.1241 -0.1032 -0.1993 0.1610 0.1603 -0.1474 -0.1411 -0.2036 -0.1793 0.1376 -0.1568 -0.1035 0.1828 -0.1674 -0.1389 -0.0993 -0.2029 -0.1705 -0.1718 0.1907 0.1552 -0.1509 -0.1826 0.1289 0.1337 -0.2180 -0.1223 0.1314 -0.1401 -0.0914 0.1349 -0.2024 0.1951 -0.1227 -0.1186 -0.1579 0.1444 -0.1993 0.1421 0.1655 -0.1515 -0.1265 -0.1281 -0.1445 0.0909 -0.1798 -0.1800 -0.1509 0.1707 0.1062 -0.1264 -0.2169 0.1074 -0.1445 0.1844 -0.2333 0.1812 0.1496 0.1203 -0.1185 -0.1175 -0.1701 0.1562 0.1409 -0.1517 -0.1537 0.1624 0.1728 -0.1364 -0.1472 -0.1535 0.1493 -0.1792 -0.1426 0.1587 0.1096 0.1446 0.1559 0.1403 0.0999 -0.1066 -0.0868 0.1278 0.1611 -0.1524 -0.1531 0.1713 -0.1435 -0.1269 -0.1531 0.1203 0.1668 -0.1196 -0.1476 -0.1390 0.0892 -0.2103 -0.2246 0.1304 -0.1254 -0.1570 -0.1363 0.1314 0.1307 0.1430 0.1138 0.1265 -0.1839 -0.1082 -0.1212 -0.1621 -0.1656 -0.1133 0.1307 -0.1532 -0.1826 0.1449 -0.1223 -0.1542 -0.1368 0.1598 -0.0895 0.1110 -0.1354 -0.1314 -0.1415 -0.0978 -0.1451 -0.1547 0.1236 0.0972 -0.1395 -0.1656 -0.2095 -0.1931 -0.1406 0.1525 -0.1404 -0.0849 -0.1589 -0.1518 -0.1344 0.1222 -0.2018 -0.1798 0.1464 -0.1334 -0.1086 -0.1665 -0.1135 0.1088 0.1815 -0.1963 0.1434 -0.1553 -0.1462 -0.1217 0.1796 -0.1106 -0.1240 0.1355 -0.1168 -0.1465 -0.2002 0.0936 -0.1951 -0.2019 -0.1838 -0.1234 0.1945 -0.1474 0.2053 0.2329 -0.1352 -0.1186 -0.1670 -0.1634 -0.1759 0.1148 -0.1545 0.1536 -0.1810 -0.1123 0.1969 -0.1330 0.1175 -0.1382 0.1343 -0.1318 -0.1422 0.1201 -0.1336 0.1342 -0.1426 -0.2129 0.1513 -0.1101 -0.1195 0.1144 -0.1033 -0.1270 -0.2030 -0.1764 -0.0895 -0.1217 -0.1376 -0.1277 -0.1289 -0.2076 -0.1557 -0.1896 0.1282 -0.1109 -0.1700 -0.1800 -0.1978 -0.1929 -0.1643 0.1129 -0.1368 -0.1495 -0.1633 -0.1356 -0.2281 0.1689 0.1747 -0.1645 -0.1853 0.1700 -0.1492 0.1601 0.1477 0.1108 0.1024 -0.1165 0.1403 0.1282 -0.1972 -0.1828 0.2069 0.1443 -0.1573 0.0797 0.1161 -0.1397 -0.1347 -0.1463 0.1955 0.1281 -0.1920 0.1307 -0.1368 0.1223 -0.1784 -0.1303 -0.2272 0.1403 -0.1423 0.1093 -0.1252 -0.1285 -0.1438 0.1308 0.1077 -0.1008 0.1828 -0.1748 -0.1252 -0.1423 -0.1366 -0.1658 -0.1345 -0.1875 -0.1552 -0.1181 0.0990 -0.1514 -0.0824 0.1020 -0.1923 -0.1751 -0.1442 0.0631 0.1290 -0.0981 -0.1143 0.1156 -0.1781 -0.1432 -0.1030 -0.1357 0.1347 -0.2245 -0.2045 -0.1295 -0.1886 0.1488 -0.1900 -0.2179 -0.1540 -0.1140 0.1624 -0.1165 -0.0967 -0.1146 -0.2199 -0.1502 -0.1430 -0.1869 -0.1778 0.1661 0.1043 -0.1546 -0.1097 0.1873 -0.2091 -0.0800 0.0970 -0.1914 -0.2095 -0.1872 -0.1813 0.1315 -0.1622 0.1067 -0.1519 0.1090 -0.1125 -0.1834 -0.1360 -0.1627 -0.1175 -0.0901 0.0995 0.1338 0.1550 -0.1596 -0.1186 0.1406 0.1542 -0.1722 -0.1137 0.1173 0.2036 -0.1764 -0.1655 0.1470 -0.1932 0.1756 0.1465 0.0954 -0.1712 0.1503 -0.2281 -0.2101 -0.1732 -0.1984 -0.1441 0.1401 -0.2319 -0.1047 -0.1898 -0.1269 -0.1471 -0.1647 -0.1451 -0.1335 0.1335 0.1185 -0.1991 0.1923 -0.1525 -0.1217 -0.1787 -0.1296 0.1793 -0.1799 0.1256 -0.1833 0.1814 0.1879 0.1680 -0.0904 0.1549 0.1150 0.1200 -0.1025 -0.1354 0.2060 0.1297 0.1432 -0.2228 0.1089 -0.1647 -0.1044 -0.1114 -0.2707 0.1500 0.1485 -0.1050 0.1796 -0.0857 -0.1922 -0.1158 -0.1400 0.1475 -0.0942 0.1000 0.1852 -0.1748 0.1165 0.2384 0.2127 0.1518 -0.1237 0.1653 0.1048 -0.1252 0.1250 -0.1324 0.1180 -0.1983 0.2031 -0.1676 0.1403 -0.0961 -0.1400 -0.1579 -0.1394 0.1926 -0.2026 -0.1404 -0.1337 -0.1321 0.1327 -0.1249 0.1567 -0.1478 0.1038 0.1664 -0.1625 0.1479 0.1090 -0.2019 -0.1324 -0.1577 0.1746 0.1843 -0.1538 -0.1197 0.1294 0.0936 0.1821 -0.2250 -0.0947 0.1685 -0.1199 0.1708 -0.1368 -0.1697 0.0988 -0.2127 -0.1661 -0.1511 -0.1257 0.1730 0.1172 -0.1494 -0.1094 -0.1856 0.1293 -0.1791 -0.1945 -0.2356 -0.1750 0.1994 -0.1085 -0.1939 -0.1576 0.1442 -0.2076 -0.1874 0.0895 0.1825 -0.1503 -0.1315 0.1871 -0.1970 -0.1771 -0.1267 -0.1902 -0.0858 -0.1528 0.1522 0.1141 -0.2424 -0.2466 0.1267 -0.2132 -0.1552 0.0938 0.1551 -0.1688 -0.1695 -0.1180 0.1535 -0.1889 -0.2687 -0.1668 -0.1625 0.1279 -0.1493 -0.1822 -0.1358 -0.1386 -0.1696 0.1424 0.1924 -0.1389 0.1360 0.1329 0.1982 -0.1423 0.1023 0.1662 -0.1674 0.1671 -0.1430 -0.1356 -0.1669 -0.1665 -0.1198 0.1574 0.1951 -0.1203 -0.2298 -0.2124 -0.1943 -0.1159 0.1782 0.1104 0.1385 -0.2257 0.1323 0.0955 -0.1159 -0.1653 0.1689 0.1330 -0.1735 -0.1263 -0.1473 0.1338 -0.1293 -0.1952 -0.1215 0.1382 0.1594 0.1490 -0.1434 -0.1639 -0.1343 -0.2307 0.1410 -0.1542 -0.1625 0.1147 -0.1284 0.1329 -0.1945 -0.1626 0.1734 -0.1381 -0.1563 0.1544 -0.1436 0.1399 0.1284 0.0930 -0.1184 0.1609 -0.1466 0.1852 -0.1518 -0.1699 -0.1841 0.1843 0.1797 -0.1271 -0.1603 -0.1631 -0.1740 -0.1716 -0.1551 0.1354 -0.1391 -0.1476 -0.1443 -0.0965 -0.1561 0.1788 -0.1626 0.1295 -0.1693 -0.1791 -0.1582 0.1900 -0.1544 -0.0926 0.1310 -0.1762 0.1430 0.1766 -0.1582 0.1131 0.1185 0.1078 -0.1327 0.1563 -0.1576 0.1407 0.1343 0.1336 -0.1316 -0.1578 -0.1189 -0.1341 -0.1204 -0.1671 -0.1481 -0.1694 0.1144 0.1404 0.1216 0.0878 -0.2138 0.1723 -0.0928 -0.2441 -0.1681 0.1256 0.1377 -0.1411 -0.1399 -0.2150 0.1223 -0.1745 0.1352 -0.1888 -0.1988 -0.1574 0.1312 -0.1487 0.1717 -0.1551 -0.1136 -0.1627 -0.1454 0.1428 -0.1806 0.1581 -0.1347 -0.1581 -0.1517 0.2298 0.2005 0.1576 -0.1502 0.1207 0.1169 -0.1460 0.1668 -0.1070 -0.2533 -0.1321 0.1288 -0.1751 0.2112 -0.1256 0.1304 -0.1787 -0.1319 0.1596 0.1097 -0.1446 -0.1923 -0.1377 0.1695 -0.1135 -0.1729 -0.1553 -0.0965 -0.1726 -0.2146 -0.1307 -0.1287 -0.2090 -0.1982 0.1262 0.1682 0.1757 0.1428 -0.1074 -0.1732 -0.1680 0.1334 -0.1686 -0.1214 -0.1931 -0.1683 0.1312 -0.1376 -0.1085 0.0936 -0.1849 -0.1149 0.1508 0.1642 -0.1707 -0.1668 0.1608 -0.1845 -0.1539 -0.1805 0.1732 0.1513 -0.1831 -0.1299 0.1612 0.1917 -0.0961 -0.1463 -0.1206 0.1317 -0.1697 -0.1354 0.1501 0.0934 -0.1479 -0.1086 -0.1015 -0.1046 -0.1916 -0.1535 0.1315 -0.1680 -0.1745 0.1458 0.1366 -0.1056 -0.2185 -0.1594 0.2266 0.1186 -0.1496 0.0996 0.2024 -0.1493 0.1515 0.1289 0.1415 0.1509 0.1500 -0.1399 -0.1276 -0.1850 0.1609 0.1426 -0.1246 -0.1282 0.1532 -0.1515 -0.1508 0.1340 0.1304 -0.1303 -0.2036 0.1048 -0.1362 -0.1855 -0.2010 -0.2438 -0.1264 -0.1143 -0.2066 -0.1254 -0.1308 0.1295 0.1173 -0.1196 -0.1053 -0.1163 -0.1579 0.1513 -0.1504 0.1402 0.1882 0.1154 0.1121 -0.1030 -0.1227 0.1188 -0.1653 0.1097 -0.1546 -0.1505 0.1224 -0.2034 -0.1347 -0.1590 -0.1848 -0.1796 -0.2065 0.1313 -0.1707 -0.1301 0.1203 -0.2018 -0.1164 0.2029 -0.1733 0.1425 0.1732 0.1683 -0.1797 0.1381 0.1260 0.1006 -0.1504 -0.1296 -0.1497 0.1620 0.1373 -0.1930 0.1089 -0.1385 0.1089 -0.1646 -0.1512 0.1660 0.1752 0.1516 -0.1352 0.1739 0.1415 0.1882 0.1067 -0.1739 0.1650 0.1502" HIT_INDICES="88 92 98 138 147 192 240 256 285 343 361 372 373 385 397 408 419 430 464 471 506 508 519 521 590 610 620 634 661 662 677 681 691 716 731 742 754 775 791 798 806 834 839 857 875 884 894 895 910 917 919 961 975 997 1007 1008 1018 1035 1072 1116 1117 1163 1219 1234 1267 1275 1286 1299 1316 1349 1351 1358 1378 1412 1415 1433 1444 1465 1511 1565 1569 1603 1642 1680 1689 1822 1833 1857 1863 1882 1937 1952 2040 2049 2054 2059 2136 2142 2186 2191 2201 2203 2216 2240 2241 2253 2310 2371 2388 2409 2473 2506 2518 2529 2530 2615 2645 2656 2667 2696 2738 2744 2787 2819 2879 2881 2898 3009 3029 3032 3100 3121 3125 3189 3190 3217 3222 3229 3248 3278 3284 3290 3309 3345 3394 3423 3509 3521 3532 3625 3790 3817 3846 3867 3917" ES_PROFILE="-0.0052 0.0111 0.0261 0.0303 0.0420 0.0430 0.0421 0.0490 0.0520 0.0462 0.0503 0.0561 0.0644 0.0697 0.0749 0.0801 0.0852 0.0902 0.0889 0.0945 0.0925 0.0989 0.1029 0.1092 0.0979 0.0987 0.1020 0.1041 0.1027 0.1080 0.1096 0.1140 0.1167 0.1155 0.1168 0.1190 0.1209 0.1203 0.1210 0.1239 0.1266 0.1240 0.1272 0.1271 0.1270 0.1291 0.1308 0.1348 0.1352 0.1376 0.1413 0.1346 0.1351 0.1335 0.1350 0.1388 0.1403 0.1401 0.1348 0.1278 0.1317 0.1243 0.1144 0.1149 0.1109 0.1132 0.1148 0.1159 0.1161 0.1122 0.1161 0.1189 0.1183 0.1143 0.1181 0.1181 0.1199 0.1193 0.1123 0.1033 0.1071 0.1033 0.0983 0.0936 0.0962 0.0676 0.0700 0.0691 0.0728 0.0732 0.0646 0.0662 0.0493 0.0526 0.0569 0.0612 0.0473 0.0515 0.0460 0.0505 0.0538 0.0591 0.0616 0.0613 0.0669 0.0698 0.0613 0.0519 0.0537 0.0545 0.0446 0.0426 0.0460 0.0496 0.0558 0.0409 0.0399 0.0439 0.0478 0.0472 0.0434 0.0488 0.0449 0.0438 0.0358 0.0426 0.0455 0.0249 0.0275 0.0343 0.0249 0.0275 0.0345 0.0264 0.0343 0.0358 0.0428 0.0494 0.0530 0.0539 0.0609 0.0679 0.0717 0.0714 0.0678 0.0695 0.0570 0.0634 0.0701 0.0565 0.0260 0.0309 0.0358 0.0430 0.0437" RANK_AT_ES="919.0000" RANK_SCORE_AT_ES="0.5229"/>
  <DTG RANKED_LIST="T11b high vs low squamous_GSEA_Ranked.rnk" TEMPLATE="na_as_pre_ranked" GENESET="gene_sets.gmt#TABULA_MURIS_SENIS_BRAIN_NON_MYELOID_ASTROCYTE_AGEING" ES="0.1436" NES="0.9814" NP="0.5159" FDR="0.5331" FWER="1.0000" RND_ES="-0.1462 0.1749 -0.2105 -0.1454 0.1021 0.0830 0.1314 0.1338 0.1261 -0.2127 0.0915 -0.1898 -0.1211 0.1020 -0.1304 -0.1523 0.1155 0.1725 -0.1968 0.2012 0.1443 -0.1604 -0.1847 -0.1431 -0.2095 -0.1696 -0.1452 -0.1992 0.1453 -0.1149 -0.1098 0.1657 -0.1521 -0.1589 0.1441 -0.1673 0.1308 0.2370 0.1611 0.1384 0.2094 0.1346 -0.1885 0.1434 0.1729 -0.1896 -0.1379 -0.1172 -0.1269 0.0843 0.1724 -0.1544 -0.1362 0.1709 -0.1329 -0.1464 -0.1168 -0.1779 0.1360 -0.1482 -0.1540 0.1804 -0.1270 0.1091 0.1297 0.1268 0.1437 -0.1682 -0.1606 -0.1285 0.1147 0.1705 -0.1244 0.1169 -0.1826 0.1104 0.1634 -0.1349 -0.1372 -0.1846 -0.1286 -0.1582 -0.1379 0.2212 0.1086 -0.1271 0.1300 -0.1176 -0.1777 0.1090 -0.1106 0.0765 0.1564 -0.1508 0.0985 -0.1541 -0.1588 -0.1072 0.1640 -0.1633 -0.0988 0.1450 -0.1071 -0.1863 0.1666 -0.2141 0.1333 -0.1284 0.1913 0.1172 -0.1095 0.1755 -0.1606 0.1574 -0.1810 -0.2351 -0.1684 -0.0922 0.1431 -0.2007 -0.1189 -0.1370 0.0906 -0.1087 -0.1383 0.1431 0.1306 -0.1388 -0.1560 -0.1389 -0.1699 -0.1567 -0.2216 0.1592 -0.1623 0.1648 -0.1597 -0.1443 0.1517 -0.1430 -0.1672 -0.1306 -0.1651 -0.1962 0.1225 0.1141 0.1590 -0.1469 -0.1486 -0.2171 0.1571 0.1389 -0.1728 -0.1622 -0.1093 -0.2326 -0.1742 -0.2356 -0.2255 0.1123 -0.1321 -0.1677 0.1114 -0.1167 0.1030 -0.1403 -0.1055 -0.1677 -0.1264 0.2533 0.1527 -0.1305 -0.1563 -0.2246 0.1403 0.1322 -0.1515 -0.1083 -0.1087 -0.1884 0.0788 0.1402 -0.1291 0.1781 -0.1438 0.1560 -0.1391 -0.1517 -0.1232 -0.1089 -0.1510 -0.1640 0.1235 -0.1612 -0.1428 -0.1664 -0.1561 -0.1194 0.0864 0.1823 -0.2326 -0.1645 0.1751 -0.1759 0.1465 -0.2202 0.1184 -0.1311 -0.1537 0.1799 0.1545 -0.1390 -0.2198 -0.1450 0.2053 -0.1901 -0.1861 0.2064 -0.1247 -0.1724 0.1555 0.1140 -0.1646 0.1255 0.1256 -0.1551 0.1884 -0.1429 0.1167 -0.2228 -0.1093 0.1279 -0.1761 -0.1235 0.1439 0.1202 0.1641 -0.1245 -0.2318 0.1173 0.1686 -0.2317 -0.1223 -0.1551 -0.1867 -0.1421 -0.1993 0.1534 0.1979 0.1657 -0.1421 -0.1248 0.1105 0.1709 -0.2399 -0.1231 -0.1754 -0.2462 -0.1476 -0.1758 -0.1751 -0.1720 -0.1463 0.1346 -0.1386 0.1119 0.1083 -0.1454 -0.2327 -0.1859 -0.1218 0.1800 0.1634 -0.1228 -0.1833 -0.1338 -0.1330 -0.2208 0.1541 0.1531 -0.1615 0.2067 -0.1431 -0.1019 0.0955 -0.1311 -0.1093 0.1663 0.1650 -0.3055 -0.1971 -0.1459 -0.2084 0.1504 -0.2011 0.1356 0.0957 -0.1300 -0.1655 0.1613 -0.1770 -0.1665 0.0642 -0.1711 0.1425 -0.0995 -0.1542 0.1510 0.1600 -0.1608 -0.1624 -0.1247 -0.2214 0.1842 -0.1695 0.1621 -0.2102 0.1495 0.2539 -0.1402 -0.1559 0.1581 0.1692 0.1789 -0.1090 -0.1657 0.1036 -0.1606 0.1097 0.1036 0.1480 0.1455 0.1172 -0.1517 -0.1005 -0.2106 -0.1803 -0.1383 0.1770 -0.1457 -0.1505 -0.1834 -0.1116 -0.1497 0.1198 -0.2260 0.0988 -0.1728 -0.2336 0.1315 0.1518 0.1241 -0.1621 -0.1630 -0.1461 -0.1588 -0.1413 0.1956 -0.1421 -0.1802 0.1839 -0.1163 0.1158 0.1343 0.1590 -0.1804 0.1410 -0.1606 -0.2030 0.1321 0.1698 -0.2190 -0.1490 -0.1457 -0.2320 -0.1791 -0.1254 0.1027 -0.1123 -0.1317 0.1499 -0.1092 -0.1834 -0.1493 -0.2277 -0.0792 -0.1435 -0.1798 -0.1345 0.1508 -0.1384 0.1349 -0.1130 -0.1537 -0.1019 -0.1412 0.1559 -0.2096 -0.1800 0.1024 -0.1423 0.1893 -0.1531 -0.1362 -0.2227 0.1283 0.1462 -0.0931 -0.1688 -0.1113 -0.2060 0.1416 -0.2028 0.1915 -0.2576 -0.1674 -0.1275 -0.1895 -0.1454 -0.1781 -0.2197 -0.0521 -0.1879 -0.1766 -0.1343 -0.1750 -0.1911 0.1407 -0.1744 -0.1460 0.1265 -0.1956 0.1533 0.1765 -0.1309 0.1093 -0.2288 0.1509 -0.1395 -0.0954 0.2256 -0.1045 -0.2261 -0.1614 0.0873 0.1841 -0.1540 0.1293 -0.1391 0.1266 0.1676 -0.1852 0.1560 -0.1180 -0.1767 -0.1169 -0.1074 0.1324 -0.1344 -0.1387 0.0927 -0.2155 0.1992 0.1463 0.1549 -0.1046 -0.1205 -0.1929 0.1106 0.1446 0.2124 -0.2083 -0.1458 -0.1794 -0.1272 0.1375 -0.1659 -0.1201 -0.1406 0.0944 0.1085 -0.1624 -0.2214 -0.1250 -0.1400 -0.1310 -0.1466 -0.1346 -0.1760 -0.1914 -0.2340 -0.2241 -0.1237 0.0813 0.1545 0.2007 0.0981 -0.1808 0.1635 -0.1321 0.0959 -0.1329 -0.1379 0.1197 -0.1367 -0.1329 0.2254 -0.2553 -0.1354 0.2025 0.1160 0.1167 -0.1190 0.2101 0.1427 -0.1616 -0.1390 0.1522 0.1433 0.1771 0.1077 -0.1668 -0.1652 -0.1447 -0.1895 -0.1412 -0.1411 -0.1025 -0.1656 0.1186 -0.1532 -0.1618 0.1386 -0.1683 0.1617 -0.1172 -0.1474 0.1813 0.1368 -0.1121 -0.1425 -0.1344 -0.1474 0.2284 -0.1250 -0.1478 -0.1969 0.1430 -0.1230 -0.1945 0.1456 -0.1971 -0.1469 0.1268 -0.1475 -0.1368 -0.1552 0.1655 -0.1183 -0.1968 -0.2216 0.1236 0.1245 0.1378 -0.1059 -0.1540 -0.1786 0.1554 0.1896 -0.1239 -0.2011 0.1882 0.1698 -0.1713 -0.1512 -0.1403 -0.1395 -0.1780 -0.1395 -0.1490 -0.1514 0.0813 -0.1366 0.1467 0.1768 -0.1494 0.1527 -0.1626 0.1609 -0.0980 -0.1686 0.1451 -0.1470 -0.1860 0.0850 0.1356 -0.1522 -0.1487 -0.1008 -0.1722 -0.2020 -0.1247 0.0911 0.1284 -0.1242 -0.1388 -0.1988 -0.1453 -0.2103 -0.1593 -0.1746 -0.1980 -0.1463 -0.1633 -0.1788 -0.1106 -0.1057 -0.1293 -0.1886 0.1669 -0.1227 0.1066 -0.1464 -0.1015 -0.1780 0.1414 -0.1771 0.1454 0.1515 0.0749 0.1374 -0.1383 -0.1017 -0.1606 0.1362 0.1079 -0.1425 -0.1166 -0.1196 -0.1308 0.1473 -0.2100 -0.1153 -0.1344 -0.2076 -0.2314 0.1431 -0.1519 -0.2140 -0.1859 -0.1941 -0.1223 0.1948 0.1370 0.1128 -0.1674 0.1843 0.1361 -0.1385 0.1264 0.1714 -0.0948 0.2203 -0.2307 0.1449 0.1473 0.1560 -0.2256 -0.1458 0.1519 -0.2622 0.1777 0.0984 0.1351 0.1688 -0.1391 -0.1923 -0.1179 -0.2230 -0.2070 -0.0950 -0.2101 0.2464 -0.1336 -0.1488 -0.0761 -0.1645 -0.2165 -0.1827 0.1244 0.1646 -0.1293 -0.2000 0.1267 0.1527 0.2353 -0.1641 0.1967 -0.1505 0.1183 0.1522 0.1142 0.1926 0.1105 0.1252 0.1524 -0.1543 -0.1213 -0.1466 0.1171 -0.2012 0.1178 0.1667 0.1383 -0.1488 -0.1210 -0.1359 -0.1179 -0.1822 -0.2019 -0.1878 -0.1816 -0.0946 -0.1392 0.0978 -0.1468 -0.1873 0.1697 -0.1174 0.1686 -0.1353 0.1094 -0.2178 0.2500 -0.1785 -0.1414 0.1925 0.0772 -0.1785 -0.1920 -0.2058 -0.1276 -0.1146 0.2326 -0.1766 -0.1128 -0.2100 -0.2048 0.1662 0.1242 -0.1465 -0.1763 -0.1575 -0.2308 0.1140 0.1331 -0.1715 0.1306 -0.1221 0.0928 0.1440 -0.1652 -0.1392 -0.1278 -0.1591 -0.1345 -0.2436 -0.1555 -0.1199 -0.1534 -0.1312 -0.1408 -0.1345 -0.1158 -0.1440 -0.1000 -0.1878 0.1776 -0.1538 -0.2550 -0.1847 -0.1275 -0.1203 -0.1665 0.1667 -0.1390 0.1659 -0.1584 0.1605 -0.1601 -0.1231 0.1710 0.1422 0.1629 -0.1319 0.1086 -0.1869 -0.1609 -0.1781 -0.1856 -0.1924 0.0849 -0.1551 0.1539 -0.1282 -0.1367 0.1580 -0.1689 0.1446 -0.2291 0.1429 0.1609 0.1348 0.1164 0.1240 -0.1655 0.1438 0.1742 -0.1348 -0.1370 -0.1541 -0.1113 0.1768 -0.1343 -0.1361 -0.1360 0.1204 -0.0986 0.1184 0.0925 -0.2124 -0.1082 -0.1103 -0.1395 -0.1820 -0.1355 -0.1620 -0.0956 0.1539 0.1514 -0.1398 -0.1794 0.1207 0.0953 -0.1442 0.1503 0.1214 -0.1195 0.1377 -0.1479 0.1604 0.1019 -0.1351 -0.1027 -0.1669 0.1609 -0.2711 0.2674 0.1684 0.0997 0.1388 0.1496 0.2012 0.1094 -0.1305 -0.1846 0.1643 0.1895 -0.1204 0.2108 0.1801 -0.1899 0.1299 0.1485 -0.1229 -0.1505 -0.1857 -0.2122 0.1699 0.1752 -0.1421 -0.1469 -0.2280 -0.1542 0.1227 0.1331 -0.1431 -0.1345 0.2039 -0.1888 0.1719 -0.1112 0.1323 -0.1857 0.1648 -0.1568 -0.2421 0.1449 -0.1409 -0.1726 0.1240 -0.1573 -0.1466 0.1295 0.2130 -0.1490 -0.1802 -0.1674 0.1371 0.1046 0.1721 0.1061 -0.1112 0.1528 0.1340 -0.1483 0.1381 0.1731 -0.1823 0.1767 -0.1448 -0.1497 -0.1960 -0.2034 0.1010 -0.1759 -0.2002 0.1383 -0.1805 -0.1293 0.1486 -0.1782 0.1473 -0.0982 0.1655 0.1667 -0.1876 0.1414 0.1743 -0.1616 -0.1180 -0.1965 -0.1430 -0.1769 -0.1637 0.1655 -0.2579 -0.1558 -0.1876 -0.1248 0.1174 0.1330 -0.1060 -0.1357 -0.1618 0.1157 0.1640 0.1728 -0.1609 0.1247 -0.2473 -0.1538 -0.1975 -0.1406 -0.1587 -0.1639 0.1312 -0.2229 0.1404 0.1194 0.1859 -0.1551 -0.1366 -0.1341 -0.1603 0.1663 -0.1844 -0.1593 -0.1875 -0.1328 -0.1761 -0.1192 0.1791 -0.0781 -0.1706 -0.1485 -0.1614 -0.1534 -0.1879 -0.1611 -0.1654 -0.1799 0.1321 0.1082 0.1393 -0.1953 -0.1554 -0.1485 -0.1046 -0.1339" HIT_INDICES="15 66 112 141 151 171 208 214 250 256 343 377 414 443 460 484 490 536 541 543 552 578 601 632 656 710 711 716 719 775 792 798 817 855 860 867 884 895 961 971 989 1018 1038 1060 1097 1110 1111 1116 1260 1287 1300 1316 1324 1325 1353 1372 1439 1450 1465 1499 1549 1565 1585 1657 1675 1680 1742 1756 1778 1783 1803 1859 1882 1918 1928 1948 1967 1977 2032 2049 2067 2137 2140 2169 2241 2255 2263 2357 2457 2518 2521 2523 2602 2655 2667 2677 2681 2696 2769 2804 2832 2844 2847 2864 2871 2875 2890 2904 2914 2916 2940 2965 3130 3167 3189 3302 3303 3555 3729 3734 3802 3825 3839 3854 3877 3924 3940" ES_PROFILE="0.0310 0.0407 0.0472 0.0565 0.0702 0.0803 0.0849 0.0972 0.1010 0.1123 0.1007 0.1019 0.1017 0.1033 0.1076 0.1099 0.1165 0.1127 0.1191 0.1263 0.1316 0.1324 0.1336 0.1323 0.1327 0.1251 0.1309 0.1356 0.1408 0.1322 0.1333 0.1372 0.1378 0.1334 0.1373 0.1406 0.1414 0.1436 0.1315 0.1336 0.1337 0.1311 0.1307 0.1299 0.1254 0.1269 0.1315 0.1351 0.1038 0.1020 0.1039 0.1050 0.1081 0.1130 0.1111 0.1115 0.1000 0.1025 0.1041 0.1010 0.0939 0.0953 0.0959 0.0834 0.0845 0.0890 0.0791 0.0814 0.0818 0.0864 0.0872 0.0791 0.0794 0.0765 0.0802 0.0814 0.0828 0.0866 0.0790 0.0811 0.0830 0.0720 0.0778 0.0771 0.0657 0.0690 0.0738 0.0571 0.0391 0.0312 0.0379 0.0448 0.0325 0.0269 0.0317 0.0370 0.0438 0.0479 0.0375 0.0368 0.0380 0.0433 0.0508 0.0549 0.0615 0.0689 0.0735 0.0784 0.0844 0.0924 0.0949 0.0972 0.0648 0.0649 0.0688 0.0502 0.0599 0.0075 -0.0238 -0.0124 -0.0161 -0.0081 0.0025 0.0130 0.0219 0.0257 0.0376" RANK_AT_ES="895.0000" RANK_SCORE_AT_ES="0.5377"/>
  <DTG RANKED_LIST="T11b high vs low squamous_GSEA_Ranked.rnk" TEMPLATE="na_as_pre_ranked" GENESET="gene_sets.gmt#TABULA_MURIS_SENIS_AORTA_FIBROBLAST_OF_CARDIAC_TISSUE_AGEING" ES="0.1363" NES="0.9950" NP="0.5095" FDR="0.5136" FWER="1.0000" RND_ES="-0.1583 0.1228 -0.1122 0.1305 0.1249 0.1349 -0.1516 -0.1067 0.1075 0.1249 -0.1019 -0.1418 -0.1106 -0.1745 0.1539 0.1271 -0.2126 -0.1110 0.1463 -0.2001 -0.1215 -0.1322 -0.1414 -0.1552 -0.1556 -0.1343 0.1418 -0.1269 -0.1506 -0.1480 -0.1394 0.1073 0.1352 -0.1422 -0.1485 -0.0925 -0.1804 -0.1311 -0.1731 0.1753 -0.1651 0.1187 -0.1411 -0.1113 0.1530 -0.1717 -0.1404 0.1180 -0.1323 -0.2140 0.1553 0.1424 0.1005 -0.1545 0.1476 -0.1052 0.1459 0.1443 -0.1356 0.1584 -0.1120 -0.1189 -0.1954 0.1758 -0.1518 -0.1214 -0.1400 -0.1513 0.1233 0.1448 -0.1559 0.1049 -0.1572 0.1565 -0.1363 -0.1637 -0.1310 -0.1475 0.1503 -0.1342 -0.1080 0.1174 -0.1749 0.1017 0.1204 0.1584 0.1435 0.1407 -0.1060 0.1041 0.1330 -0.1359 0.1245 -0.1532 -0.0956 -0.1456 -0.1280 0.1614 0.1651 -0.1374 -0.1339 0.1052 -0.1566 0.1414 -0.1966 -0.1504 -0.1593 0.1070 0.1283 0.1583 -0.0968 0.1480 -0.1405 -0.1154 -0.1174 -0.1935 -0.1504 0.1391 0.1878 -0.1708 -0.1077 -0.1859 -0.1436 0.1608 -0.1185 -0.1625 -0.1024 0.1098 -0.1580 -0.1378 -0.1587 -0.1328 -0.1653 -0.1116 -0.1394 -0.1793 -0.1986 0.1429 0.1563 -0.1513 -0.1505 -0.1291 -0.1779 -0.1383 -0.1498 0.1259 0.1001 -0.1194 -0.1157 -0.1320 0.1021 -0.1842 -0.1383 -0.1428 0.1283 0.1163 0.1380 -0.1254 -0.1357 -0.1555 -0.1170 -0.1241 -0.1625 -0.1451 0.1585 -0.1540 -0.1568 -0.1787 -0.0819 0.1389 0.1428 -0.1811 -0.1381 -0.1101 -0.1392 -0.1303 -0.1636 -0.1335 -0.1115 -0.1170 -0.1021 -0.1709 0.1464 -0.1351 0.0954 0.1341 0.1440 0.1401 -0.1151 0.0880 0.1158 -0.1532 0.1473 0.1276 -0.1136 -0.1751 -0.1082 -0.1321 -0.1332 0.1392 -0.1207 0.1246 0.1352 -0.1015 0.1363 -0.1537 -0.1429 0.1466 -0.1006 0.1684 0.1539 -0.1848 -0.1126 0.1402 -0.2280 0.1443 0.2071 -0.1239 0.1118 -0.1471 -0.0974 -0.1472 -0.1695 -0.1462 0.1130 0.1344 -0.1489 -0.1256 0.0945 0.1408 -0.1474 0.1507 0.1378 0.1038 0.1928 0.1303 -0.1372 -0.1573 0.0905 -0.1732 0.1024 -0.1120 0.0976 -0.1021 -0.0921 0.1417 0.1408 0.1445 -0.1244 -0.1409 -0.1020 -0.1572 0.2012 0.1533 -0.1084 -0.1613 -0.1728 -0.1448 -0.1401 -0.1288 -0.1727 0.1294 0.1524 -0.1682 -0.0767 0.1531 -0.1369 -0.1855 -0.1534 -0.1601 -0.1197 0.1481 -0.1793 -0.1282 -0.1173 0.1343 0.1189 0.1241 -0.1093 -0.1061 0.1120 -0.1390 0.0911 -0.1278 -0.1846 -0.1180 0.1162 -0.1422 -0.1281 -0.1844 -0.1455 -0.1301 -0.1907 -0.1520 -0.1533 -0.1397 0.1531 0.1280 -0.1394 -0.0872 0.1107 -0.1530 -0.1094 -0.1978 -0.1255 -0.1431 0.0952 -0.1711 -0.1098 -0.1476 -0.1079 -0.1402 0.1256 -0.1411 0.1270 0.1394 0.0773 0.1169 0.1471 -0.1395 -0.1564 0.1243 -0.1883 -0.1012 -0.1739 0.1715 0.1642 -0.1559 -0.1600 -0.1470 -0.1546 -0.1210 -0.1268 -0.1141 -0.1498 -0.1093 0.1787 -0.1441 -0.1712 -0.1233 0.1340 -0.1546 0.1079 -0.1098 -0.1459 -0.1625 0.1071 -0.1814 -0.1393 0.1667 -0.1051 -0.1644 -0.1263 -0.1227 0.1258 0.1085 -0.1411 -0.1281 -0.1313 -0.1329 0.0985 0.1746 -0.1218 -0.1202 0.1653 -0.1657 -0.1588 -0.1340 0.1455 -0.1515 -0.1373 -0.2220 -0.1194 -0.1387 0.1377 -0.1459 -0.1175 -0.1611 0.1067 0.1120 -0.1632 -0.1490 -0.1170 -0.1422 -0.1238 -0.1333 -0.1636 0.1400 -0.0929 -0.1626 -0.1624 -0.1249 -0.1521 -0.1370 0.1737 0.1365 -0.1663 0.1526 0.1379 -0.0951 0.1486 -0.1289 -0.1396 -0.1398 -0.1356 -0.1958 -0.0981 -0.1119 -0.0914 0.1271 -0.1289 0.1165 -0.1292 0.1092 -0.1350 0.1287 0.1653 -0.1063 0.1243 0.1491 0.1516 -0.1352 -0.1056 -0.1123 0.1633 0.1401 0.1288 0.1402 -0.1458 -0.0896 -0.1721 -0.1240 -0.1414 0.1221 -0.1673 0.1326 -0.1709 0.1363 0.1470 -0.1204 -0.1304 -0.1427 -0.0990 0.1509 0.1456 -0.1698 -0.1168 0.1444 0.1472 0.1239 0.1056 -0.1393 -0.1964 0.1623 0.1345 -0.1576 -0.1370 -0.1652 -0.1505 -0.1015 0.1243 -0.1594 0.1397 -0.0757 -0.2071 -0.1452 -0.2045 0.1092 -0.1543 -0.1383 -0.1353 0.1372 0.1432 -0.1270 0.1309 -0.1537 0.1551 0.1481 0.1748 -0.1954 -0.1309 0.1607 -0.1630 0.1084 0.1182 -0.1170 -0.1224 0.1261 -0.1649 -0.1727 0.1733 -0.1379 -0.1636 0.1447 0.0907 0.1768 -0.1275 -0.1192 -0.1189 -0.1271 -0.1355 -0.1913 -0.1369 0.1207 0.1301 -0.1419 -0.1278 -0.1056 -0.1075 -0.1395 -0.1145 -0.1609 0.1370 -0.1461 -0.1607 0.1217 0.1297 0.1397 -0.1399 0.1267 -0.1927 -0.1185 0.1751 0.1875 0.1993 0.1536 -0.1382 -0.1759 0.1148 0.1340 -0.1731 0.1097 0.1601 -0.2012 -0.1497 0.1230 0.1530 0.1339 -0.1261 -0.0941 -0.1257 -0.1536 -0.0859 -0.1175 0.1378 0.1715 0.0878 0.1188 0.1559 -0.1835 -0.1874 0.1575 -0.1628 -0.1470 -0.1698 0.1680 -0.1600 -0.1365 0.1463 -0.1381 -0.1372 -0.1539 0.1434 -0.1289 -0.1705 0.1364 -0.1436 0.1240 -0.1933 -0.1444 0.1569 0.1317 0.1227 0.1522 0.1704 0.2245 -0.1270 0.1544 -0.1448 -0.1257 0.1216 0.1559 -0.1323 -0.1358 -0.1698 -0.1601 -0.1478 0.1136 -0.1254 0.1653 0.1157 -0.1368 -0.1209 0.1206 0.1451 -0.2319 -0.1256 -0.1365 0.0897 -0.1898 -0.1630 0.1135 0.1146 -0.1321 -0.1209 -0.1582 -0.1670 -0.1561 -0.1948 -0.1803 0.1335 0.1311 0.1450 -0.1421 -0.2212 -0.1769 -0.1115 0.1167 0.1226 -0.1198 0.1087 -0.1147 -0.1626 0.1357 0.0938 0.1052 -0.1716 0.2255 -0.1094 0.1071 -0.1478 0.1052 -0.1806 -0.1203 -0.0966 0.1776 0.1348 -0.1478 -0.0998 -0.1338 -0.1356 -0.1755 0.1337 -0.1183 0.0978 -0.1591 0.1337 -0.2076 0.1377 0.1470 -0.2175 -0.1323 -0.1647 0.1541 -0.1801 -0.1001 -0.1206 -0.1443 -0.1237 -0.1387 -0.1885 0.1366 0.1340 -0.1213 0.1463 0.1630 -0.1392 0.1601 0.1550 -0.0947 0.1279 -0.1151 -0.1405 0.1235 -0.1297 -0.1403 -0.1541 -0.1094 -0.1613 -0.1330 -0.2148 -0.1304 -0.1149 -0.1492 -0.1433 -0.1506 -0.1800 -0.1563 -0.1949 -0.1133 -0.1623 0.1327 -0.1322 0.1551 -0.1339 -0.1616 -0.1315 -0.1647 -0.1337 0.1204 -0.1219 -0.1447 0.1490 0.1426 -0.1377 -0.2077 0.1316 0.1140 -0.1655 -0.1386 0.1100 -0.1565 -0.1139 -0.2095 -0.1165 0.1247 0.1250 0.1306 -0.1358 -0.1452 -0.1354 -0.0954 -0.1276 0.1284 0.1136 -0.1496 0.1093 -0.1095 -0.1148 0.1154 0.1437 -0.2188 0.1612 0.1577 0.1082 -0.1153 -0.1683 0.1225 -0.1328 -0.1392 -0.1810 0.1495 -0.1162 0.1019 -0.1446 -0.1414 0.1241 0.1641 -0.1270 -0.1198 0.1102 0.1079 -0.1319 -0.1920 -0.2175 -0.1432 -0.1524 -0.1789 -0.1559 -0.1231 0.1230 0.1409 -0.2039 0.1387 0.1450 -0.1642 -0.1064 -0.1106 -0.1223 -0.1610 0.1368 -0.1559 0.1398 -0.1195 0.1633 -0.0946 -0.1459 -0.1614 0.1474 -0.1364 -0.1697 -0.1123 0.1506 -0.1715 0.1702 -0.1869 -0.1526 -0.1398 -0.1628 0.1790 0.1818 -0.1345 -0.1036 0.1370 -0.1036 0.0989 -0.1686 -0.1721 -0.1230 -0.0745 -0.1229 -0.1243 0.1763 -0.1771 0.1027 -0.1649 0.1146 -0.1446 -0.1413 -0.1385 -0.1394 0.0992 -0.1511 0.1480 -0.1220 -0.1636 -0.1314 0.1460 0.1610 -0.1308 0.1378 -0.1867 -0.1661 0.1956 -0.1180 -0.1202 -0.1293 0.1703 0.1780 -0.2335 -0.1220 -0.0957 -0.1235 -0.1452 -0.1134 -0.1490 0.1432 -0.1865 -0.1209 0.1310 0.1066 -0.1295 0.1878 0.1278 -0.1356 -0.1536 0.1066 0.1441 0.1778 -0.1203 -0.1160 -0.1557 -0.1327 -0.0895 -0.1409 -0.2042 0.1434 0.1248 -0.1143 0.1176 -0.1507 -0.2150 -0.1111 -0.1822 0.1303 0.1020 -0.1748 0.1576 -0.1599 -0.1318 0.1642 -0.1879 -0.1820 -0.1230 -0.1202 -0.1614 0.1616 -0.1024 -0.1828 0.1269 -0.1645 0.1490 -0.1300 -0.1712 0.1066 0.1720 -0.1213 0.1653 0.1050 -0.1452 -0.1533 0.1391 -0.2392 -0.1689 -0.1845 -0.1605 0.1393 -0.1439 -0.1345 -0.2066 0.1499 -0.1170 -0.1786 -0.1413 -0.1252 0.1813 0.1213 -0.1541 0.1138 0.1703 -0.1628 -0.1644 -0.1676 -0.1996 -0.2086 -0.1260 -0.1240 -0.1778 0.1174 0.1118 0.1638 0.1257 -0.1700 -0.1339 -0.1368 0.1528 -0.1682 0.1863 -0.1070 0.1731 0.1422 -0.1063 -0.1556 -0.1004 -0.1687 0.1438 0.1300 -0.1840 -0.1351 0.1685 -0.1292 0.1681 -0.1547 -0.1587 0.1303 -0.1473 0.1175 -0.1178 -0.1873 0.1449 -0.1237 -0.1785 0.1340 -0.1208 -0.1674 -0.1368 -0.1330 0.1119 -0.1136 -0.1429 0.1390 -0.1100 -0.1310 -0.1709 -0.1686 0.1739 0.1383 -0.1626 0.1550 0.1161 -0.1790 -0.1470 0.1227 -0.1694 0.1275 -0.1353 -0.1540 -0.1616 -0.0955 -0.1020 -0.1472 0.1289 0.1059 -0.1827 0.1204 0.1551 -0.1060 0.1076 -0.1078 0.1218 0.1170 -0.1530 -0.1869 -0.2168 -0.1276 -0.1372 -0.1237 -0.1152 -0.1429 -0.1197" HIT_INDICES="13 43 62 97 137 138 141 147 153 157 177 184 192 195 239 270 316 336 343 346 373 406 422 438 443 449 460 465 506 510 516 547 552 590 594 602 614 632 634 638 653 656 661 701 709 710 711 719 730 736 756 775 798 813 815 819 860 895 897 910 916 951 953 962 979 995 1018 1033 1037 1074 1077 1087 1095 1110 1116 1127 1129 1133 1151 1157 1161 1203 1228 1234 1250 1260 1267 1281 1300 1389 1402 1583 1584 1614 1630 1675 1697 1705 1740 1816 1822 1833 1842 1899 1918 1938 1942 1950 1959 2006 2030 2046 2049 2054 2063 2067 2121 2163 2169 2171 2186 2196 2227 2237 2241 2269 2276 2291 2301 2310 2345 2351 2357 2383 2419 2436 2443 2444 2509 2520 2530 2544 2576 2605 2645 2648 2658 2668 2672 2681 2691 2696 2714 2738 2743 2761 2798 2833 2846 2861 2868 2871 2904 2905 2916 2919 2961 3025 3053 3121 3125 3157 3175 3189 3195 3199 3254 3288 3306 3309 3336 3378 3381 3382 3391 3435 3437 3450 3561 3564 3573 3605 3613 3629 3663 3681 3719 3758 3775 3783 3786 3792 3802 3854 3868 3903 3932 4063" ES_PROFILE="0.0174 0.0243 0.0330 0.0356 0.0352 0.0448 0.0539 0.0620 0.0699 0.0782 0.0819 0.0889 0.0954 0.1031 0.0996 0.0989 0.0936 0.0947 0.0991 0.1045 0.1034 0.1005 0.1018 0.1030 0.1071 0.1108 0.1131 0.1169 0.1112 0.1150 0.1182 0.1148 0.1181 0.1126 0.1159 0.1180 0.1190 0.1184 0.1218 0.1247 0.1247 0.1278 0.1304 0.1238 0.1253 0.1287 0.1321 0.1336 0.1343 0.1363 0.1346 0.1331 0.1304 0.1298 0.1326 0.1348 0.1274 0.1214 0.1238 0.1234 0.1248 0.1187 0.1210 0.1215 0.1199 0.1186 0.1156 0.1146 0.1164 0.1098 0.1119 0.1122 0.1131 0.1122 0.1136 0.1137 0.1161 0.1181 0.1164 0.1178 0.1198 0.1120 0.1086 0.1101 0.1090 0.1095 0.1108 0.1102 0.1084 0.0887 0.0885 0.0453 0.0484 0.0440 0.0433 0.0352 0.0330 0.0344 0.0289 0.0129 0.0150 0.0158 0.0171 0.0061 0.0049 0.0035 0.0062 0.0079 0.0094 0.0011 -0.0013 -0.0016 0.0015 0.0041 0.0057 0.0086 -0.0014 -0.0082 -0.0058 -0.0023 -0.0021 -0.0007 -0.0046 -0.0031 -0.0000 -0.0031 -0.0008 -0.0005 0.0011 0.0029 -0.0019 0.0008 0.0034 0.0010 -0.0039 -0.0040 -0.0014 0.0027 -0.0096 -0.0080 -0.0060 -0.0052 -0.0088 -0.0117 -0.0174 -0.0135 -0.0114 -0.0093 -0.0056 -0.0032 -0.0011 0.0024 0.0025 0.0011 0.0046 0.0048 0.0001 -0.0040 -0.0023 -0.0012 0.0020 0.0063 0.0028 0.0077 0.0099 0.0142 0.0086 -0.0026 -0.0045 -0.0165 -0.0120 -0.0147 -0.0137 -0.0116 -0.0075 -0.0028 -0.0111 -0.0140 -0.0127 -0.0075 -0.0084 -0.0131 -0.0077 -0.0018 0.0020 -0.0030 0.0028 0.0057 -0.0162 -0.0103 -0.0058 -0.0072 -0.0024 0.0004 -0.0012 0.0014 -0.0010 -0.0033 0.0000 0.0058 0.0129 0.0192 0.0247 0.0198 0.0248 0.0248 0.0267 0.0067" RANK_AT_ES="736.0000" RANK_SCORE_AT_ES="0.6393"/>
  <DTG RANKED_LIST="T11b high vs low squamous_GSEA_Ranked.rnk" TEMPLATE="na_as_pre_ranked" GENESET="gene_sets.gmt#TABULA_MURIS_SENIS_SUBCUTANEOUS_ADIPOSE_TISSUE_EPITHELIAL_CELL_AGEING" ES="0.1400" NES="1.0019" NP="0.4482" FDR="0.5062" FWER="1.0000" RND_ES="-0.2099 -0.1653 -0.1766 -0.1656 -0.1438 -0.1534 0.1231 -0.1593 -0.2314 0.1635 -0.1062 0.1867 -0.1879 -0.0994 0.0877 -0.1984 -0.1502 -0.1222 -0.1463 -0.1477 0.1472 -0.0852 -0.1319 -0.1527 -0.1562 -0.1733 0.1184 -0.1375 0.1527 0.1128 -0.1751 -0.1376 0.1239 -0.1590 0.1330 0.1596 0.1883 -0.1293 -0.1149 0.0932 0.1504 -0.1530 0.1712 -0.0903 -0.2150 -0.1227 -0.1838 -0.1439 -0.1546 -0.1495 -0.2187 -0.1977 0.1631 -0.1730 -0.1748 0.1343 -0.1448 -0.1893 -0.1223 -0.1340 0.1362 -0.1614 0.1461 -0.1587 -0.1508 -0.1123 -0.2215 -0.1358 -0.1167 0.1537 0.1208 -0.1520 -0.1279 -0.1424 0.1720 0.1075 -0.2362 -0.1635 0.1331 -0.1558 0.1625 -0.1537 0.1167 0.1392 0.1393 -0.1723 0.0975 -0.1494 -0.1266 0.1298 -0.1536 0.1936 -0.1731 -0.1849 -0.1373 0.1576 -0.1629 -0.1764 -0.1284 -0.1499 -0.1407 -0.1318 -0.1649 -0.1404 -0.1649 -0.1681 -0.1207 -0.1588 -0.1400 -0.2076 -0.1754 0.1119 0.1421 0.1279 0.1729 0.1316 -0.1209 -0.0970 0.1331 -0.1436 0.1649 -0.0874 -0.1246 -0.1296 -0.1285 0.1491 -0.1072 -0.1489 -0.1062 -0.1421 0.1265 0.1054 -0.1880 -0.1474 0.1719 -0.1580 -0.1077 -0.1655 -0.1565 -0.1213 -0.1077 -0.1419 -0.1449 -0.1616 -0.1020 0.1909 -0.1131 -0.1065 -0.2130 -0.1399 -0.1820 -0.1762 -0.1610 0.1550 -0.1929 -0.1796 0.1688 -0.1661 0.1745 -0.1458 0.1630 -0.0995 -0.1177 -0.1024 0.2035 0.1190 0.1241 -0.1143 -0.1433 0.1033 -0.0872 -0.1992 -0.1725 -0.1056 0.1554 -0.1155 -0.1471 -0.1632 0.1084 -0.1850 -0.1404 0.1948 -0.0954 0.1481 -0.0912 0.1201 -0.2366 -0.1192 -0.1053 -0.1222 0.1606 -0.1844 -0.1765 -0.1532 0.1693 0.2271 0.2200 -0.1620 0.1321 0.1391 0.1351 0.1886 -0.1177 -0.1156 -0.1899 -0.1632 0.1293 -0.1667 -0.1758 -0.1302 -0.1148 -0.1216 0.1528 -0.1390 -0.1405 -0.1593 -0.1831 -0.1343 -0.1240 -0.1398 -0.1271 -0.2003 0.1511 0.1025 -0.1652 0.1168 0.1388 -0.1209 0.2265 0.1266 0.1856 -0.1233 0.1536 -0.1367 -0.1605 -0.1955 -0.1285 -0.2028 -0.1514 0.1158 -0.1948 -0.1386 -0.1017 -0.1816 -0.1387 0.1188 -0.1602 0.1173 0.1273 0.1396 0.1548 -0.1791 -0.1521 -0.1024 -0.1843 0.1499 -0.1163 0.1372 -0.0853 -0.1446 -0.1369 -0.1490 -0.1523 -0.1512 -0.1152 -0.1124 -0.1507 -0.1602 -0.1317 -0.1934 -0.1482 -0.1930 -0.1462 0.1672 0.1430 -0.1658 0.1200 0.1559 0.1618 0.1192 0.1362 0.1591 0.1420 -0.1638 -0.1378 -0.1612 0.1337 -0.1507 0.1801 -0.1173 -0.1891 0.1219 -0.2052 0.1404 0.1532 -0.2333 -0.1132 -0.1765 0.1274 0.1768 -0.1148 -0.1263 0.1426 -0.1833 -0.1794 0.1107 -0.1820 0.1422 0.1300 0.1306 -0.0981 -0.1278 0.1275 -0.1672 -0.1189 -0.2063 0.1563 -0.1511 -0.1053 -0.1231 -0.1034 0.1346 0.1316 0.1305 -0.1298 -0.1715 0.1371 -0.1551 0.1314 0.1114 -0.1499 -0.0987 -0.1576 -0.1263 0.1208 0.1165 0.1445 -0.1714 0.1199 0.1164 -0.1616 -0.1484 0.1396 -0.1439 -0.1223 -0.1650 -0.1951 -0.1230 -0.1357 -0.1543 0.2261 0.1161 -0.1227 -0.2443 -0.1384 -0.1253 0.1330 0.1104 -0.1771 -0.0901 -0.1714 -0.1390 -0.1288 -0.1763 -0.1627 -0.1822 -0.1695 -0.1712 0.1109 -0.1724 0.1888 -0.1424 0.1236 -0.1473 0.1627 -0.1596 -0.1312 0.1016 0.1359 -0.0930 -0.1128 0.1834 0.1391 -0.1796 0.1421 -0.1736 -0.1411 0.1180 -0.1703 -0.1359 0.1263 -0.1452 0.1399 0.1608 -0.1248 -0.1551 0.1197 0.1285 -0.1608 -0.1556 -0.0958 0.1438 -0.1424 -0.1477 -0.1428 -0.1634 -0.1979 -0.1251 -0.1269 -0.1598 0.1498 -0.1776 -0.0771 0.2124 -0.1886 -0.1649 0.1504 -0.1066 -0.1236 -0.1454 0.1920 -0.1630 0.1593 -0.1345 -0.1326 -0.1671 0.1322 -0.1829 -0.1355 -0.1441 0.0837 0.1428 -0.1028 -0.1070 0.1597 -0.2044 -0.1319 -0.1170 -0.1540 -0.1021 -0.1605 -0.1288 -0.1034 0.1062 -0.1591 -0.1420 0.1265 0.1154 0.1419 -0.1209 0.1458 -0.1146 0.1322 -0.1073 -0.0932 -0.1029 -0.1544 -0.1446 -0.2286 -0.1329 -0.1359 0.1043 -0.1821 -0.1919 0.1420 0.1534 0.1795 0.1491 -0.2043 0.1352 -0.1776 -0.1034 -0.1160 -0.1688 -0.1640 -0.1386 -0.1535 -0.1599 0.1621 -0.1077 -0.1489 -0.1359 -0.1136 0.1311 -0.1311 0.1295 -0.1408 0.1378 -0.1493 0.1056 0.1478 -0.1376 0.1999 -0.1060 -0.1823 0.1359 0.1483 -0.1379 -0.1240 0.1449 -0.1199 -0.1366 -0.1566 0.1745 -0.1720 -0.1448 0.1174 0.1508 0.1497 -0.1162 0.1362 -0.1321 -0.1356 0.2041 0.1405 -0.1836 -0.1239 -0.1127 0.1093 0.1470 0.1038 0.1355 -0.1015 0.1635 -0.1549 -0.1192 0.1827 -0.1828 -0.1959 0.1480 0.1771 -0.1819 -0.1245 0.1431 0.1675 -0.1721 -0.1570 -0.1281 0.1177 -0.1951 -0.2140 -0.1236 -0.1425 -0.1125 0.1595 -0.1295 -0.1047 0.1773 -0.1454 0.1273 0.1487 -0.1506 -0.1684 0.1038 -0.2016 0.1458 0.1789 -0.1500 -0.1272 -0.1763 0.1473 -0.2066 0.2114 0.1810 -0.1209 -0.1465 -0.0750 0.1685 0.1020 0.1211 -0.1431 0.1413 -0.1443 -0.1742 -0.2035 0.1239 0.1473 0.1615 0.1310 -0.0990 -0.1894 -0.1232 -0.1604 -0.1418 0.1202 -0.1450 -0.1309 0.1288 0.1260 -0.1990 0.1575 -0.1322 -0.2068 -0.1096 -0.1831 0.1133 -0.1529 0.1327 0.1125 0.1065 0.0913 0.1370 -0.1186 -0.1118 -0.1566 -0.1505 -0.1082 -0.1567 -0.0904 -0.1425 -0.1351 -0.1788 -0.1198 -0.1268 -0.1356 -0.1659 -0.1718 0.1329 -0.1131 -0.1685 -0.1337 -0.0952 0.2022 -0.1189 -0.1454 -0.1696 -0.1752 0.1096 0.1359 0.1627 0.1210 0.1870 -0.1397 -0.1715 0.1488 0.1518 0.1526 0.1330 -0.1843 -0.1108 0.1609 -0.1765 -0.1923 -0.1343 0.1301 -0.1367 -0.1435 0.1330 0.1502 -0.1844 -0.0905 0.1144 -0.1247 0.1546 -0.1554 -0.1682 -0.1382 0.1146 0.1279 -0.1557 -0.1785 -0.1785 -0.0990 0.1484 0.1218 -0.1245 0.1800 0.1061 -0.1455 -0.1589 -0.1456 0.1225 0.1460 0.0893 -0.1718 -0.1736 0.1249 -0.1166 -0.1586 -0.2042 -0.1758 0.1354 0.1731 -0.0997 -0.1768 -0.1499 0.1303 0.0938 -0.1827 -0.1511 -0.1037 -0.1357 -0.2217 -0.1876 -0.2193 -0.1389 0.1197 -0.1043 -0.1859 -0.1021 -0.1384 -0.1464 0.0925 -0.0692 0.1128 -0.1950 -0.1391 0.1393 0.1661 -0.1514 0.1577 -0.1397 0.1377 -0.1488 -0.0956 0.1261 0.1509 0.1137 -0.1790 -0.2141 -0.1179 -0.1644 0.1497 0.1356 0.1129 0.1126 -0.1304 -0.1441 0.1319 -0.1776 -0.1277 -0.1957 -0.1669 0.1647 -0.1568 -0.1389 -0.1775 -0.1379 0.1940 -0.2350 -0.1149 0.1511 0.1132 -0.1670 -0.1342 -0.1077 -0.1411 -0.1163 -0.1828 -0.1088 0.1065 -0.1322 0.0811 -0.2249 0.1426 0.1418 -0.1503 -0.1924 -0.1937 0.1348 -0.1313 0.1207 -0.1005 -0.1903 0.1255 0.1277 0.1503 -0.1250 0.1147 0.1428 -0.1385 0.1632 -0.1265 -0.1562 -0.1789 -0.1575 0.1342 -0.1467 -0.1741 -0.1603 0.1262 0.1178 0.1162 0.1911 -0.1636 -0.1279 -0.2212 0.1518 -0.1269 -0.1380 -0.2333 0.1472 -0.1773 -0.1226 0.1967 -0.1317 0.1093 0.1364 -0.1080 0.0826 -0.1253 -0.1577 -0.1493 0.1794 -0.1753 -0.1704 0.1404 -0.1355 0.1485 -0.1866 -0.1749 -0.1221 -0.1135 -0.1236 -0.1425 0.1686 -0.1412 -0.0949 -0.1741 -0.1616 0.1028 0.1223 -0.1339 0.1214 0.0921 -0.1125 -0.1635 -0.1223 -0.1364 0.1172 0.1078 -0.1754 -0.1573 0.1462 -0.1164 -0.1130 -0.1243 0.1268 -0.1321 -0.1182 -0.1396 -0.2164 -0.1760 -0.1160 -0.2039 -0.1379 -0.1569 0.1658 -0.1519 -0.1457 -0.0888 -0.1676 0.1719 0.1306 -0.1522 -0.1588 -0.1188 -0.0983 0.1332 -0.1895 0.1316 -0.1611 -0.1933 0.1048 0.1485 -0.1325 -0.1404 0.1119 -0.1392 -0.1627 0.1334 -0.1440 -0.1394 -0.1637 -0.1923 0.0934 -0.1283 -0.1869 0.1128 -0.1996 0.1692 0.2379 0.1013 -0.1696 0.1428 -0.1402 -0.1307 -0.1469 0.1223 -0.1478 0.1195 0.0886 0.1409 -0.1554 -0.1297 -0.1565 0.1211 -0.1275 -0.1505 0.1510 -0.0863 -0.1571 0.2366 -0.1402 -0.1537 -0.1369 0.1176 0.1594 -0.1388 -0.0999 -0.1291 -0.1510 -0.1602 -0.1429 0.1612 0.0984 0.1320 -0.1488 0.1251 0.1111 0.1348 -0.1825 -0.0870 -0.1538 0.1354 -0.1289 -0.1805 -0.1166 -0.1906 -0.1488 0.1339 -0.1446 -0.1144 -0.1714 -0.1500 -0.1421 -0.1454 -0.1301 0.1034 0.1317 -0.1240 0.1498 -0.1455 0.1536 0.1177 0.1145 0.1567 0.1612 -0.1267 0.1014 0.1285 -0.1357 0.1006 -0.1027 -0.2007 -0.1598 -0.1543 -0.1833 0.1196 0.1499 -0.1083 -0.1501 -0.2199 -0.1408 -0.1294 0.1153 0.1313 -0.1875 -0.1956 0.1312 -0.1345 0.1155 -0.1385 -0.1881 -0.0965 -0.1352 0.1197 0.1436 -0.2731 -0.1526 0.1530 -0.1342 -0.1596 -0.1709 -0.1383 0.1430 -0.1608 0.1508 0.1167 -0.1222 -0.1850 -0.1720 -0.2241 -0.1256 -0.1637 -0.1152 0.0948 0.1485 -0.1464 -0.1415" HIT_INDICES="34 38 63 82 88 147 152 169 175 185 205 211 221 231 267 279 302 328 329 358 392 400 405 426 433 472 489 562 571 588 593 598 601 608 629 639 660 695 740 768 828 861 863 865 886 895 897 909 910 917 919 946 950 970 979 1007 1012 1025 1065 1070 1089 1107 1108 1161 1180 1252 1263 1279 1298 1309 1321 1342 1358 1359 1367 1371 1406 1420 1431 1434 1469 1470 1481 1503 1524 1561 1640 1643 1660 1753 1785 1790 1806 1816 1817 1838 1842 1877 1916 1969 2032 2044 2048 2054 2238 2313 2352 2354 2372 2373 2389 2410 2427 2461 2481 2491 2521 2587 2614 2627 2630 2700 2705 2720 2778 2798 2858 2892 2916 2940 2980 2991 2996 2999 3056 3092 3126 3127 3151 3165 3198 3210 3224 3253 3275 3298 3322 3332 3464 3473 3500 3547 3562 3564 3592 3649 3652 3658 3689 3703 3712 3716 3723 3733 3766 3802 3832 3837 3866 3918 3956 3965 4051 4063" ES_PROFILE="0.0102 0.0272 0.0362 0.0456 0.0578 0.0538 0.0635 0.0695 0.0783 0.0857 0.0902 0.0981 0.1048 0.1112 0.1106 0.1159 0.1180 0.1186 0.1256 0.1251 0.1230 0.1273 0.1324 0.1333 0.1376 0.1335 0.1348 0.1213 0.1241 0.1248 0.1284 0.1319 0.1360 0.1389 0.1381 0.1400 0.1390 0.1343 0.1268 0.1235 0.1119 0.1070 0.1101 0.1131 0.1112 0.1123 0.1152 0.1155 0.1186 0.1202 0.1230 0.1194 0.1216 0.1197 0.1206 0.1167 0.1186 0.1186 0.1116 0.1137 0.1121 0.1109 0.1140 0.1038 0.1024 0.0875 0.0881 0.0875 0.0862 0.0869 0.0874 0.0857 0.0852 0.0885 0.0901 0.0926 0.0873 0.0874 0.0883 0.0912 0.0860 0.0894 0.0904 0.0885 0.0869 0.0813 0.0650 0.0681 0.0677 0.0480 0.0439 0.0467 0.0467 0.0482 0.0520 0.0508 0.0539 0.0492 0.0434 0.0342 0.0225 0.0238 0.0272 0.0301 -0.0123 -0.0267 -0.0318 -0.0275 -0.0272 -0.0226 -0.0218 -0.0223 -0.0216 -0.0253 -0.0254 -0.0229 -0.0254 -0.0371 -0.0387 -0.0367 -0.0322 -0.0446 -0.0405 -0.0389 -0.0482 -0.0477 -0.0573 -0.0602 -0.0605 -0.0608 -0.0650 -0.0619 -0.0571 -0.0519 -0.0603 -0.0633 -0.0657 -0.0596 -0.0594 -0.0566 -0.0585 -0.0550 -0.0520 -0.0527 -0.0515 -0.0506 -0.0499 -0.0455 -0.0720 -0.0669 -0.0665 -0.0709 -0.0671 -0.0599 -0.0593 -0.0657 -0.0583 -0.0517 -0.0513 -0.0465 -0.0403 -0.0328 -0.0261 -0.0200 -0.0196 -0.0196 -0.0178 -0.0095 -0.0070 -0.0097 -0.0083 0.0009 -0.0061 0.0066" RANK_AT_ES="639.0000" RANK_SCORE_AT_ES="0.7209"/>
  <DTG RANKED_LIST="T11b high vs low squamous_GSEA_Ranked.rnk" TEMPLATE="na_as_pre_ranked" GENESET="gene_sets.gmt#TABULA_MURIS_SENIS_BRAIN_NON_MYELOID_OLIGODENDROCYTE_PRECURSOR_CELL_AGEING" ES="0.1581" NES="1.0383" NP="0.3846" FDR="0.4485" FWER="1.0000" RND_ES="0.1313 -0.1937 -0.1691 0.1230 0.1974 -0.1101 -0.1589 -0.1368 -0.1512 -0.1680 0.1885 0.1370 0.1250 -0.1699 0.1433 0.1455 -0.1353 0.1255 -0.1948 -0.1942 0.1255 -0.1379 -0.1381 0.1425 0.1603 -0.1593 0.1526 -0.1950 -0.1624 0.1151 0.1726 0.1811 -0.1447 -0.2122 -0.2214 -0.1003 0.1832 0.1375 0.1598 0.1701 0.1735 -0.1387 -0.1480 -0.1544 -0.1351 -0.2095 -0.1050 0.1964 -0.1809 -0.1725 0.1561 0.1158 0.1322 0.1111 -0.1795 0.1551 -0.1893 0.1343 -0.2351 0.1362 0.1812 0.1149 0.0803 0.1009 -0.1321 0.1277 0.1772 -0.2015 0.1396 0.1647 -0.1361 -0.2262 -0.1165 -0.2278 0.1544 -0.1598 0.1511 -0.2460 -0.2156 -0.1463 -0.1199 0.0982 -0.2086 0.1152 -0.1445 -0.1231 0.1874 -0.1432 -0.1108 -0.1197 -0.0999 0.1669 -0.1303 -0.1137 -0.1391 -0.0817 -0.1542 0.1194 0.1049 -0.2202 -0.1337 0.1547 -0.1803 -0.1375 -0.1801 -0.2090 0.1774 0.1706 -0.1885 -0.1520 -0.2226 0.2539 -0.1226 0.1306 0.1563 0.2180 -0.1078 -0.1225 0.1405 -0.1430 0.1271 -0.1154 0.1377 -0.1770 -0.1212 -0.1596 -0.2015 0.1246 -0.1541 -0.1380 -0.1193 0.1745 0.1407 -0.1286 -0.2366 -0.1280 -0.1191 0.1516 0.1838 0.1554 0.1881 -0.1766 0.1463 -0.1598 0.1546 -0.1592 0.1732 -0.1710 -0.1540 0.1318 -0.2265 -0.0966 0.1327 -0.1168 -0.2083 -0.1509 -0.1243 -0.1442 -0.2020 0.1126 0.1194 -0.1061 -0.1625 -0.1458 -0.1087 0.1107 0.1451 -0.1615 0.1589 -0.1945 0.1287 -0.1342 -0.1774 -0.1472 -0.1332 0.1931 -0.1453 -0.1153 -0.2208 -0.1492 0.0661 0.1645 -0.1449 -0.1129 0.1797 0.1086 -0.3031 0.1641 -0.2237 -0.2268 -0.1292 0.1785 0.1499 -0.1740 -0.1658 -0.1248 -0.1691 0.1408 0.1432 0.1540 0.1526 -0.1431 0.1064 -0.1213 -0.1414 -0.1965 -0.1618 0.1998 -0.1576 0.1312 -0.1318 0.1204 0.1393 -0.1486 -0.1331 -0.1804 -0.1982 -0.1686 -0.1567 0.1729 -0.1099 0.1550 -0.1380 0.1395 -0.1636 -0.1589 -0.1628 0.1229 -0.1041 -0.1365 0.1393 -0.1468 -0.1725 -0.1304 -0.2659 -0.1733 0.1463 -0.1649 0.1051 0.1730 -0.1279 0.1339 0.1168 0.1822 0.1418 -0.1333 -0.1358 -0.1020 0.1460 0.1867 -0.2568 -0.1966 -0.1611 0.1623 -0.1806 0.1621 -0.1367 -0.1893 0.1439 -0.1845 0.1191 -0.1641 -0.1797 -0.1321 -0.1466 -0.1826 -0.2155 -0.1347 0.1075 -0.2137 -0.1863 0.1533 0.1204 0.1915 -0.1828 -0.1488 -0.1255 -0.1523 0.1097 -0.1886 -0.1800 -0.1648 -0.2122 0.0975 0.1059 -0.2138 -0.1696 -0.1741 -0.1306 -0.2136 -0.1551 -0.1508 -0.2326 0.2037 -0.2170 -0.1408 0.0984 0.1276 -0.1839 0.1520 0.1732 0.1345 -0.1622 0.1974 0.1159 -0.1083 -0.1794 0.1303 -0.1528 -0.1740 -0.1963 -0.1596 0.1695 0.2259 -0.2375 -0.1548 -0.1013 -0.1495 -0.1929 -0.2148 -0.0915 0.1519 0.1842 -0.1871 0.1737 0.1864 0.1274 0.1973 -0.1536 -0.1630 0.1666 -0.2094 0.1688 -0.0883 0.1892 -0.2352 0.1335 -0.1436 -0.1690 0.1073 -0.1855 0.1001 0.1368 -0.1273 0.1084 0.1304 -0.1194 0.1639 -0.1673 -0.1489 -0.1874 0.1378 -0.1019 -0.1434 -0.1312 0.2689 0.2445 -0.0961 -0.1309 -0.1722 0.1230 0.2019 0.2371 0.2317 0.0959 -0.1479 -0.1454 -0.1205 -0.1643 0.1437 -0.1980 -0.1285 -0.1734 0.0971 -0.1430 -0.1647 -0.1537 -0.1365 -0.1997 -0.1847 0.2445 -0.0931 0.0920 0.1633 -0.1374 -0.1833 0.1287 -0.1525 -0.1932 -0.1329 -0.1460 0.1073 -0.1805 -0.1150 -0.1511 0.1556 -0.1657 0.1378 -0.1424 -0.0800 0.1186 -0.1693 -0.1806 -0.2071 -0.1322 -0.1471 0.1481 -0.1520 -0.1906 0.1561 -0.1160 -0.1714 0.0810 -0.1377 -0.1444 0.1084 0.1623 0.1704 -0.1511 -0.1549 -0.1933 -0.1235 -0.1938 -0.1841 -0.1943 -0.1824 -0.1499 0.2036 0.1505 -0.1982 -0.2128 -0.1909 -0.1210 0.3430 0.1980 -0.1676 0.0769 -0.1202 -0.1725 -0.1328 0.0852 -0.1651 0.1495 0.1416 0.2145 -0.1412 -0.1850 -0.1622 0.1231 -0.1519 -0.1397 0.1186 -0.1422 -0.1125 -0.1047 -0.1324 0.1500 -0.1491 -0.1945 0.1346 -0.1833 0.1486 -0.1148 -0.1319 -0.1493 -0.1566 0.1340 -0.1942 0.1058 -0.1851 0.1690 0.1466 0.1227 -0.1479 -0.1588 -0.1628 -0.1553 -0.1641 -0.1389 -0.1668 -0.0900 -0.1752 -0.1436 0.1405 -0.1574 -0.1587 0.1566 -0.1485 -0.1833 -0.1222 -0.2176 -0.0906 -0.1181 -0.1753 -0.1625 -0.1501 -0.1254 -0.1879 -0.1956 0.1322 -0.1751 -0.1618 0.1447 -0.0957 -0.1477 -0.1695 0.1385 -0.1405 -0.1449 -0.2212 -0.2041 0.1603 -0.2330 -0.1921 -0.1417 -0.1676 -0.1292 0.1765 -0.1401 -0.1383 -0.2120 0.1709 0.1095 -0.1788 -0.1798 -0.2377 0.1364 0.0794 -0.0991 -0.1345 -0.1298 0.1392 -0.2000 -0.1813 -0.1933 0.1635 0.1681 -0.2526 0.2095 0.2232 -0.1618 -0.1418 -0.1516 -0.1588 -0.1906 -0.1588 -0.2167 0.1611 0.1079 -0.1939 -0.2538 0.1392 0.1408 -0.1165 0.1489 -0.1709 -0.1695 0.1454 -0.1871 -0.1461 0.1660 -0.1225 0.1285 0.1181 -0.2185 0.1751 -0.1215 0.1023 0.1244 -0.1498 -0.1154 0.1256 -0.1956 0.1677 -0.2240 -0.1752 -0.1310 -0.1055 -0.2618 0.1511 0.1618 0.1489 -0.0809 0.1296 -0.0844 -0.1723 -0.1312 -0.1996 -0.1489 0.3021 -0.1763 -0.1325 -0.2658 -0.2510 0.1996 0.1333 0.1334 -0.1965 -0.1282 -0.1343 -0.2067 -0.1327 -0.1713 -0.1418 -0.1226 -0.1171 -0.1646 0.1730 -0.1623 -0.1487 -0.1658 0.1515 -0.1898 -0.1324 -0.1699 -0.1220 0.1050 -0.1995 -0.2444 0.1255 0.1479 -0.1277 -0.2167 0.1155 -0.1498 -0.1863 -0.1222 -0.1861 -0.1132 -0.1499 -0.1780 -0.1770 -0.1281 -0.1522 0.2062 -0.2176 -0.1810 -0.1809 0.1242 -0.1841 -0.1919 -0.1528 -0.0615 -0.1208 0.1990 -0.1736 0.1568 0.1341 -0.1535 -0.1567 -0.1257 -0.1120 -0.1578 0.1654 -0.2127 -0.1530 -0.1266 0.1602 0.1438 -0.1631 -0.1866 -0.1935 -0.1634 0.1389 -0.1010 -0.1592 -0.1801 -0.1762 -0.1668 0.1280 -0.1551 -0.1696 -0.1923 0.2122 0.1433 -0.1272 -0.2592 0.1680 0.1082 0.1582 0.1616 -0.1606 0.1479 0.0757 -0.1699 -0.1594 -0.1539 -0.1663 -0.1917 -0.1355 0.1401 -0.1505 0.1581 -0.1592 -0.1708 -0.1989 0.1606 0.1726 -0.1434 0.1163 -0.1646 0.1269 0.1273 0.1097 -0.1458 -0.1877 -0.2059 -0.1397 -0.1725 0.1615 0.2002 0.1653 -0.1963 -0.1031 0.1057 -0.1700 0.1393 -0.1905 -0.0877 0.1663 -0.1400 0.1943 -0.1450 -0.1433 -0.1631 -0.1650 0.1214 -0.2098 -0.1467 -0.1628 0.1401 0.1980 -0.1205 -0.1640 0.2455 0.1821 -0.1430 -0.1317 0.1241 -0.1511 -0.1494 0.1436 0.2220 0.2041 0.1110 -0.2235 -0.1835 0.0897 -0.1975 0.1713 -0.1140 -0.1614 -0.0910 -0.1356 -0.1379 -0.2003 -0.1286 0.1745 -0.1359 -0.1302 0.1339 -0.1707 -0.2082 0.2338 -0.1209 -0.1850 -0.1192 -0.1946 0.1587 -0.1302 0.1513 -0.1763 -0.1170 0.1420 0.1502 -0.2009 0.1212 -0.1045 0.2224 0.1706 0.1835 -0.1821 -0.1317 -0.1637 0.1974 0.2070 -0.0928 0.2220 0.1213 -0.1489 0.2205 0.0874 -0.1477 -0.1946 -0.1340 -0.1901 0.1828 0.1880 -0.1193 -0.1309 0.1683 0.1192 -0.1632 -0.1466 -0.1576 -0.1774 -0.1675 -0.1462 -0.1514 -0.1608 -0.1416 -0.0989 -0.1817 -0.1602 0.1221 -0.1528 -0.2076 -0.1325 -0.1161 0.1738 -0.1566 -0.0637 -0.1602 0.1504 -0.1633 -0.1538 -0.1605 0.1417 0.1627 -0.1479 0.1944 -0.1296 -0.1827 -0.1065 0.1429 -0.1262 -0.2200 -0.0909 -0.0792 0.1435 0.1594 -0.1198 -0.1455 -0.1587 -0.1686 -0.1510 -0.1419 0.1357 -0.1045 -0.1553 -0.1086 -0.1265 -0.1823 0.1344 -0.1165 -0.1461 -0.1434 -0.1250 -0.2011 0.1273 0.1298 -0.1696 -0.1340 -0.1727 -0.1233 -0.1369 0.1552 0.1313 -0.1386 -0.1559 0.1331 -0.2316 -0.2185 -0.1910 -0.1321 -0.1435 -0.1714 -0.2549 -0.1711 0.1526 0.1349 0.1494 -0.1631 -0.1509 0.1368 0.0939 -0.1580 -0.1608 -0.1508 -0.1569 -0.1350 -0.1452 -0.1139 -0.1338 -0.1640 0.1261 -0.2134 -0.1842 -0.2004 -0.0796 0.2082 -0.1248 -0.1093 -0.1038 0.1465 -0.1353 -0.1990 -0.2699 -0.1917 -0.1273 -0.1121 0.1350 -0.1090 -0.1639 0.1225 -0.1116 0.2144 -0.1634 -0.1988 0.1317 -0.1369 -0.1847 -0.1287 -0.1992 -0.1278 -0.1650 -0.2223 -0.1986 -0.1783 -0.2330 -0.1710 0.1563 0.1464 0.1641 0.1797 -0.1419 0.1076 0.1307 0.1903 -0.1324 0.2277 -0.1171 -0.1710 -0.1426 -0.1358 0.1255 -0.1791 -0.1625 0.1596 -0.1916 -0.2306 -0.1528 -0.1118 0.1832 -0.1680 0.2047 -0.2001 -0.1586 0.1801 0.1648 0.1726 0.1573 -0.1390 0.1441 -0.1486 -0.1120 -0.1307 -0.2025 -0.1976 0.1299 -0.1449 0.1886 -0.1747 -0.2424 0.1715 0.1847 -0.1237 -0.1672 0.1366 0.1581 -0.1728 -0.1071 -0.0878 -0.2237 -0.1381 -0.0921 -0.1462 -0.1631 -0.1423 -0.1788 -0.1726 -0.1944 -0.1809 -0.1101 0.1760 -0.1269 0.1959 0.1259 0.2308 0.1368" HIT_INDICES="15 52 56 88 147 160 175 185 371 373 385 393 422 473 490 578 590 601 632 656 658 677 716 719 756 759 786 791 808 817 822 855 860 884 895 919 954 991 997 1000 1007 1092 1225 1411 1439 1461 1546 1549 1565 1593 1606 1611 1675 1680 1694 1718 1767 1778 1822 1829 1842 2046 2049 2052 2067 2071 2137 2142 2176 2241 2253 2309 2322 2419 2523 2530 2554 2558 2574 2645 2655 2680 2691 2696 2744 2765 2796 2832 2881 2904 2916 2942 2961 3003 3025 3121 3189 3193 3195 3274 3312 3336 3356 3428 3532 3645 3734 3745 3879 4023 4063" ES_PROFILE="0.0345 0.0514 0.0761 0.0904 0.0934 0.1072 0.1200 0.1336 0.0978 0.1082 0.1158 0.1244 0.1271 0.1236 0.1283 0.1142 0.1191 0.1240 0.1234 0.1244 0.1310 0.1330 0.1298 0.1355 0.1325 0.1379 0.1371 0.1418 0.1435 0.1471 0.1516 0.1490 0.1534 0.1529 0.1555 0.1548 0.1510 0.1468 0.1504 0.1548 0.1581 0.1420 0.1140 0.0731 0.0719 0.0722 0.0569 0.0622 0.0642 0.0633 0.0661 0.0710 0.0612 0.0662 0.0689 0.0692 0.0633 0.0670 0.0624 0.0672 0.0705 0.0263 0.0325 0.0388 0.0421 0.0482 0.0388 0.0448 0.0435 0.0346 0.0391 0.0326 0.0369 0.0204 0.0024 0.0089 0.0111 0.0183 0.0226 0.0133 0.0193 0.0216 0.0275 0.0349 0.0316 0.0351 0.0363 0.0362 0.0331 0.0366 0.0430 0.0458 0.0505 0.0496 0.0537 0.0397 0.0330 0.0424 0.0523 0.0433 0.0447 0.0498 0.0559 0.0494 0.0353 0.0199 0.0114 0.0227 0.0052 -0.0090 0.0065" RANK_AT_ES="1007.0000" RANK_SCORE_AT_ES="-0.5058"/>
  <DTG RANKED_LIST="T11b high vs low squamous_GSEA_Ranked.rnk" TEMPLATE="na_as_pre_ranked" GENESET="gene_sets.gmt#ZHANG_UTERUS_C7_EPITHELIAL2_CELL" ES="0.1423" NES="1.0420" NP="0.3787" FDR="0.4462" FWER="1.0000" RND_ES="-0.1546 0.1109 -0.2141 -0.1774 0.1180 -0.1508 0.1198 -0.1273 -0.1877 -0.1375 0.1452 -0.1171 -0.1266 -0.1015 -0.1798 -0.1439 -0.1545 -0.1890 -0.1308 0.1125 -0.1793 0.1323 -0.1705 -0.1373 0.1348 -0.1399 0.1824 -0.1859 0.1168 -0.1633 0.1063 -0.1055 0.1082 -0.1368 -0.1272 -0.1482 -0.1799 -0.1287 0.1422 0.1964 -0.1285 -0.1275 -0.1603 -0.1742 -0.0974 0.1443 0.1333 0.1399 0.0845 -0.1051 -0.1710 -0.1302 0.1461 -0.1010 0.1441 -0.1774 -0.1568 0.1010 0.1517 0.1306 -0.1714 -0.1722 -0.1803 -0.1845 -0.1379 0.1299 0.1426 -0.2202 -0.1103 -0.0911 0.1723 0.1346 -0.1236 -0.0994 -0.1421 -0.1921 -0.1456 -0.2199 -0.1278 -0.1335 -0.1485 -0.1330 -0.2471 0.1414 -0.1443 -0.1111 -0.1323 0.1199 0.1357 -0.1191 0.1162 0.1109 0.1289 0.2162 -0.1469 -0.1120 0.2061 -0.2610 0.1894 0.0900 -0.1320 -0.1705 -0.1809 -0.1839 0.1745 0.1095 -0.1409 0.1307 -0.2163 -0.1642 0.1535 -0.1568 -0.1264 0.1629 -0.1117 -0.1649 -0.1228 -0.1259 0.1378 0.0841 0.1290 -0.1079 0.1268 0.1389 -0.1753 -0.1378 -0.1208 -0.2019 -0.1098 -0.1649 0.1392 0.1079 -0.1122 0.1264 -0.1426 0.1989 -0.1641 -0.1433 0.1305 -0.1856 -0.1495 -0.1208 -0.1594 -0.1748 -0.1096 0.1101 -0.1590 -0.1241 -0.1213 -0.1514 -0.1207 -0.1490 -0.0954 -0.0961 0.1216 -0.1402 -0.1023 0.1382 -0.1575 -0.1242 0.1307 -0.1152 -0.1357 -0.1792 -0.1361 -0.1813 -0.1469 0.1240 0.1564 -0.1546 0.1142 -0.1434 -0.1342 -0.1615 -0.1565 -0.1407 0.0951 -0.2000 -0.1955 -0.1344 -0.1374 -0.1907 0.1350 -0.1670 -0.1086 -0.1655 0.1514 -0.1005 0.1142 0.0959 0.1064 -0.1407 -0.1576 -0.2165 0.1103 0.1395 -0.1519 -0.1275 0.1615 0.1493 -0.1677 -0.1340 -0.1410 0.1852 0.1388 -0.1457 0.1391 0.1545 -0.2333 0.1236 0.0924 -0.1500 -0.1163 -0.1220 0.1320 -0.1268 -0.1087 -0.1689 0.1009 0.1616 -0.1469 0.1032 -0.1535 -0.1763 -0.1146 -0.1341 0.1210 -0.1234 0.1358 0.0929 0.1533 -0.1660 -0.1866 -0.0957 -0.1805 0.1338 -0.1082 0.1199 0.1390 -0.1276 -0.1496 -0.1086 0.1512 -0.1753 -0.1594 0.1054 -0.2071 0.1481 0.1590 -0.1626 0.1322 -0.1248 0.1826 -0.1448 -0.1141 -0.1327 -0.1220 -0.1245 -0.1685 0.1952 -0.1632 -0.1248 0.1600 0.1391 0.1162 -0.1812 0.1328 -0.0815 0.1537 -0.1683 0.1250 0.1229 -0.1394 -0.0975 0.1638 -0.1882 -0.1646 -0.1134 -0.1357 -0.1203 -0.1695 -0.1920 -0.1235 -0.1442 -0.1270 0.1493 0.1004 -0.1471 -0.1548 -0.1460 0.1582 0.0674 0.1253 -0.1316 0.1550 0.1608 -0.1435 -0.1625 0.1576 -0.1508 0.1412 -0.1089 0.1719 0.1201 -0.0937 0.1137 0.1117 -0.1954 -0.1579 -0.1270 0.1772 -0.1474 -0.0905 -0.1165 -0.1241 -0.1442 -0.1767 -0.2027 -0.0916 -0.1283 -0.1472 -0.1365 0.1055 -0.1359 -0.1641 -0.1295 -0.1462 -0.1883 0.1343 0.1153 -0.1412 -0.1416 -0.1090 -0.1579 -0.0712 0.1734 -0.1474 0.1222 0.1227 0.0770 -0.1553 0.1486 -0.1304 -0.1070 -0.1041 0.1298 0.1018 0.2223 -0.1120 -0.1811 -0.1898 0.1379 0.1393 -0.1550 -0.1247 -0.1958 -0.1619 -0.1393 -0.1499 0.1051 -0.1230 0.1693 0.1252 -0.1583 -0.1663 -0.1568 -0.1740 0.1437 -0.2178 -0.1088 0.1233 -0.1140 -0.1692 -0.1427 0.1418 -0.1652 -0.1335 -0.1327 0.1397 0.1202 0.1130 -0.1498 -0.1301 -0.1859 -0.1181 -0.1472 0.1477 -0.1730 -0.1131 -0.1615 0.1798 -0.1793 -0.1550 -0.1207 0.1368 -0.1061 -0.1163 -0.1084 -0.1502 0.1418 0.1755 -0.1315 -0.1261 -0.1176 -0.1457 -0.1738 -0.1280 -0.1468 0.1451 -0.1809 0.1217 0.1160 -0.1487 0.1349 -0.1637 -0.1599 -0.1749 0.2010 0.1016 -0.1594 0.1479 -0.1957 0.1062 -0.1350 -0.1256 0.1609 -0.1344 -0.1347 -0.2011 -0.2103 0.1857 -0.1529 0.2052 0.1846 -0.1000 -0.1311 0.1124 -0.1404 -0.1646 -0.1659 -0.1735 -0.1488 -0.1288 -0.2230 -0.1386 -0.1301 -0.1304 -0.0860 0.1508 0.0903 -0.1511 -0.1037 -0.1534 -0.1419 -0.1616 -0.1591 0.1455 -0.1077 0.1267 0.1485 -0.1715 0.1112 -0.1295 -0.1214 -0.1487 -0.2014 -0.0984 -0.1304 0.1495 -0.1536 -0.1122 -0.1735 -0.1226 -0.1581 -0.0979 -0.1791 0.1750 -0.1327 -0.0996 0.1723 -0.1355 0.1186 0.1301 0.1542 -0.1650 -0.1412 -0.1353 -0.1639 -0.1202 0.1571 -0.1572 -0.1050 -0.1265 -0.1557 -0.1375 -0.1348 0.1356 -0.1101 0.1030 0.1789 0.1403 -0.1635 -0.1333 -0.1365 0.1478 -0.1223 -0.1910 0.1611 -0.1174 0.1570 0.1220 0.1419 -0.1694 0.1232 0.1152 -0.1101 -0.1424 -0.1246 0.1506 -0.1433 -0.1099 -0.1179 -0.1893 -0.1186 -0.1389 -0.0932 -0.1479 0.1644 -0.1214 -0.1337 -0.2324 0.1286 0.1255 0.1239 -0.1620 0.1288 -0.1786 -0.1455 0.1188 -0.1428 -0.1407 -0.1758 -0.1750 0.1091 0.1051 0.1578 0.1251 -0.1440 0.1496 -0.1767 0.1165 -0.1191 0.0967 0.1551 -0.1810 -0.1761 0.1294 -0.1812 0.0992 -0.2325 0.0915 -0.1374 -0.1408 -0.0984 -0.1270 -0.1641 -0.1043 -0.1109 0.1265 -0.1646 -0.1465 -0.1238 -0.1436 -0.1636 -0.1686 -0.1702 -0.1833 -0.0862 -0.1524 -0.0740 0.1651 0.1561 0.1372 0.1152 -0.1400 -0.2313 -0.1679 -0.2013 -0.1515 -0.1290 0.1071 0.1195 -0.1287 -0.1838 -0.1164 0.1499 0.1243 -0.1141 0.1882 -0.0933 -0.1787 -0.1198 0.1289 -0.1514 -0.1203 -0.1957 -0.1269 0.1161 -0.1060 0.1369 -0.1537 0.1342 -0.1454 -0.1010 0.1346 0.1647 -0.1770 0.1405 0.1486 0.0992 -0.1580 -0.1635 -0.0912 0.1389 -0.1407 0.1311 -0.1146 -0.1195 -0.1803 0.1282 -0.1655 -0.1272 -0.1748 -0.1594 0.0761 -0.1663 -0.0934 0.1989 0.1532 -0.1862 0.1102 -0.1685 0.1193 -0.1142 -0.1353 -0.1812 -0.1833 -0.1287 -0.1770 0.1474 0.1313 -0.1452 -0.1580 -0.1229 -0.1079 -0.1660 0.1728 -0.1189 -0.1237 -0.1372 0.1519 -0.1128 -0.1461 -0.1570 0.1346 0.1471 -0.1910 0.1384 0.1100 0.1517 -0.1617 -0.1629 0.1288 0.1358 -0.1351 0.1146 -0.1069 -0.1054 -0.2282 0.1760 -0.1587 -0.1181 0.1256 -0.1449 -0.1313 0.1265 -0.1232 -0.1393 -0.1456 0.1030 0.1140 0.1034 -0.1348 0.1378 -0.1348 -0.0869 0.1365 -0.1623 0.1074 -0.1093 0.1040 0.1444 -0.1108 0.0902 0.1309 -0.1323 -0.1772 0.1585 -0.1090 -0.1609 -0.1910 0.1697 -0.1061 -0.1273 -0.1249 -0.1099 0.1175 -0.1751 0.1455 0.1126 -0.1432 -0.1346 0.0937 -0.1728 0.1329 -0.1550 -0.1324 -0.1098 0.1183 -0.1285 -0.1399 -0.1135 -0.1302 -0.1654 0.1626 -0.1830 -0.1262 0.2135 -0.1495 -0.1414 0.1111 -0.1652 -0.1646 -0.1428 -0.1565 0.1393 -0.1039 0.1178 -0.1639 -0.2265 -0.1834 -0.0943 -0.1778 0.1286 -0.1240 0.1451 0.1660 -0.1957 -0.1191 0.1325 -0.1360 0.1815 -0.1591 -0.1607 -0.1167 -0.1458 -0.1645 -0.1472 -0.1878 -0.2155 -0.1305 -0.1461 0.1580 -0.1054 -0.1336 -0.1162 0.1811 0.1267 0.1422 0.0984 -0.1731 0.1226 -0.1785 -0.1213 -0.0984 -0.1574 -0.1698 -0.1060 -0.1778 0.1240 0.0909 0.1285 0.1448 -0.1409 0.1581 -0.1379 -0.1835 -0.1234 -0.1755 -0.1342 -0.1494 -0.1460 -0.1782 -0.1323 -0.1401 -0.1521 0.1001 0.1559 -0.1702 -0.1276 0.1152 -0.1989 -0.1550 -0.1276 -0.1726 0.1122 0.1764 -0.1216 -0.1066 -0.1287 -0.1361 -0.1874 -0.1118 -0.1428 -0.2252 0.1671 -0.1048 -0.0869 -0.1395 -0.1431 -0.1248 -0.1210 -0.1642 0.1618 -0.0794 -0.1139 0.1536 -0.1089 0.1430 -0.1446 -0.1266 -0.1036 -0.1301 0.1628 0.1272 -0.1521 -0.1097 -0.1550 0.1243 -0.2057 -0.1525 -0.0865 -0.1199 -0.1149 -0.1000 -0.1305 -0.1935 0.1487 -0.0918 0.1212 0.1079 -0.1327 0.1336 0.1282 -0.1157 -0.1580 0.1590 -0.1631 0.1291 -0.1788 -0.1210 -0.1542 0.1486 0.1965 0.1452 -0.1335 -0.1396 -0.2578 -0.1930 -0.1302 -0.1917 -0.1567 -0.1670 -0.1426 0.1158 0.1607 -0.1773 -0.1387 -0.2232 -0.1942 -0.1185 -0.1409 -0.2125 0.1611 0.1449 -0.1856 0.1822 0.1403 0.1699 -0.1702 0.1189 -0.1400 -0.1383 -0.2267 0.1572 0.2116 0.0680 -0.1224 -0.1818 -0.1335 0.1051 0.1695 0.1234 -0.1034 0.1275 -0.0936 -0.1400 -0.1595 -0.2014 0.1098 -0.0961 -0.1531 -0.0870 -0.1407 -0.1437 -0.1363 0.1129 -0.1289 0.1728 0.1112 -0.1174 -0.0822 -0.1936 -0.0915 -0.1507 -0.1763 -0.1294 -0.1231 -0.2018 0.1246 -0.1420 -0.1774 -0.1356 -0.1344 -0.1888 -0.1092 -0.1034 -0.1036 0.1333 -0.1765 -0.1305 -0.1575 -0.1185 0.1781 0.1600 -0.1583 0.0990 -0.1627 -0.1769 0.1417 -0.1750 0.1366 0.1168 -0.1577 0.1132 -0.1329 -0.1044 -0.1590 0.1490 -0.1780 -0.1354 0.1727 0.1598 -0.1530 -0.1258 0.1544 0.1115 0.1503 -0.0932 -0.1261 -0.1605 -0.1479 0.1476 0.1177 -0.1476 -0.0976 -0.1591 -0.1540 -0.1120 0.1285 0.1551 -0.1488 -0.1422 -0.1033 -0.0825 0.0918 -0.1760 -0.1496 -0.1825 -0.1574" HIT_INDICES="13 26 34 66 70 75 81 92 120 178 187 227 290 306 343 354 426 433 444 473 496 506 519 543 561 564 582 586 638 691 717 742 745 751 760 766 767 798 807 811 816 817 825 834 841 850 862 865 879 886 892 917 937 946 947 957 961 975 991 997 1006 1007 1015 1035 1043 1092 1098 1124 1127 1151 1220 1222 1245 1267 1275 1338 1361 1368 1369 1410 1412 1420 1464 1491 1495 1502 1523 1524 1549 1568 1569 1572 1599 1606 1637 1642 1679 1729 1731 1738 1756 1758 1786 1833 1834 1841 1851 1883 1913 1925 2052 2055 2059 2067 2108 2144 2183 2192 2203 2273 2279 2304 2313 2322 2353 2381 2395 2470 2480 2518 2522 2525 2527 2537 2584 2654 2668 2759 2766 2789 2794 2809 2863 2925 2937 2959 2973 2989 3009 3028 3029 3157 3163 3198 3222 3253 3267 3281 3295 3303 3413 3415 3421 3429 3430 3461 3472 3556 3571 3761 3787 3801 3823 3889 3894 3926 3939 3962 3967 3970 4049" ES_PROFILE="0.0207 0.0383 0.0555 0.0627 0.0769 0.0903 0.1030 0.1139 0.1187 0.1142 0.1219 0.1208 0.1129 0.1166 0.1142 0.1184 0.1062 0.1106 0.1139 0.1123 0.1120 0.1150 0.1171 0.1162 0.1168 0.1212 0.1217 0.1256 0.1168 0.1075 0.1050 0.1026 0.1058 0.1083 0.1099 0.1122 0.1159 0.1117 0.1131 0.1159 0.1183 0.1218 0.1234 0.1247 0.1266 0.1279 0.1284 0.1312 0.1311 0.1328 0.1347 0.1317 0.1299 0.1308 0.1338 0.1345 0.1367 0.1363 0.1355 0.1372 0.1381 0.1411 0.1423 0.1405 0.1417 0.1325 0.1343 0.1310 0.1337 0.1309 0.1167 0.1197 0.1173 0.1152 0.1166 0.1041 0.1018 0.1037 0.1070 0.1002 0.1034 0.1050 0.0975 0.0943 0.0971 0.0991 0.0975 0.1010 0.0984 0.0974 0.1010 0.1041 0.1010 0.1031 0.0991 0.1017 0.0962 0.0875 0.0910 0.0932 0.0926 0.0962 0.0931 0.0852 0.0891 0.0914 0.0931 0.0891 0.0857 0.0869 0.0588 0.0625 0.0659 0.0684 0.0623 0.0577 0.0523 0.0546 0.0564 0.0433 0.0465 0.0448 0.0473 0.0498 0.0467 0.0444 0.0458 0.0316 0.0342 0.0296 0.0337 0.0380 0.0427 0.0453 0.0385 0.0259 0.0277 0.0100 0.0137 0.0135 0.0178 0.0196 0.0115 0.0015 0.0043 0.0046 0.0070 0.0089 0.0099 0.0111 0.0169 -0.0094 -0.0045 -0.0069 -0.0065 -0.0077 -0.0045 -0.0013 0.0020 0.0068 -0.0142 -0.0076 -0.0019 0.0032 0.0102 0.0096 0.0141 0.0003 0.0042 -0.0356 -0.0332 -0.0276 -0.0237 -0.0304 -0.0213 -0.0188 -0.0112 -0.0057 0.0046 0.0156 0.0102" RANK_AT_ES="1015.0000" RANK_SCORE_AT_ES="-0.5074"/>
  <DTG RANKED_LIST="T11b high vs low squamous_GSEA_Ranked.rnk" TEMPLATE="na_as_pre_ranked" GENESET="gene_sets.gmt#TABULA_MURIS_SENIS_KIDNEY_KIDNEY_PROXIMAL_CONVOLUTED_TUBULE_EPITHELIAL_CELL_AGEING" ES="0.2000" NES="1.0451" NP="0.3922" FDR="0.4443" FWER="1.0000" RND_ES="0.2321 -0.1504 0.2425 -0.1860 0.2428 -0.2262 0.1402 -0.1876 0.1210 -0.3425 0.1073 0.1780 0.1611 0.1956 -0.1878 -0.2014 0.2249 -0.2105 0.2043 -0.1801 0.2256 -0.2612 0.1596 0.3000 -0.2816 0.2570 0.1341 -0.2244 0.0974 -0.2447 -0.3110 -0.2156 -0.1673 0.1171 -0.1420 0.1753 -0.1306 -0.2638 -0.1939 -0.3045 -0.3108 -0.2406 0.1375 0.1615 -0.2145 0.1000 -0.1754 0.3240 0.1294 0.2001 -0.1506 0.2062 0.1873 0.1466 -0.2099 -0.3083 -0.2377 -0.1657 0.1215 -0.1519 -0.1881 0.2107 0.1883 -0.2082 0.2375 -0.1421 0.2685 -0.1752 -0.2937 0.2082 0.1704 -0.1382 -0.1478 0.1695 -0.1161 -0.2499 -0.1084 -0.2363 -0.1633 -0.1677 -0.1345 -0.1331 0.1551 -0.2239 -0.1863 -0.2092 -0.2072 0.1431 -0.1423 -0.1051 -0.1620 0.1822 -0.2465 0.1446 -0.2102 -0.2135 0.1765 -0.1833 -0.1551 0.1699 -0.1115 -0.1342 -0.1931 -0.1828 -0.2463 -0.0915 0.2028 0.2440 -0.2083 -0.3745 -0.1845 0.1654 0.2182 -0.1679 -0.1907 -0.2473 -0.2506 -0.1509 -0.1680 -0.1781 0.2316 -0.2163 -0.1777 -0.1949 -0.1805 -0.1747 -0.0972 -0.1362 -0.1892 -0.2313 0.2881 -0.1035 -0.1868 -0.1310 -0.1461 0.1463 0.1832 0.2297 -0.1455 0.2811 -0.1396 -0.2139 -0.1153 -0.3406 0.1941 -0.1460 -0.3366 -0.2388 -0.1784 0.2671 0.1640 -0.1983 -0.2179 -0.1996 0.1597 -0.1968 -0.2850 0.1940 -0.2149 -0.1514 0.2159 -0.2991 0.1175 0.1679 0.2404 -0.2033 -0.1809 -0.2057 -0.1546 -0.1366 -0.1488 -0.1853 -0.2606 -0.1968 -0.2455 -0.2099 -0.2395 -0.1148 -0.1216 -0.1471 -0.2600 0.1631 -0.1331 -0.3026 0.1496 -0.1668 -0.1053 0.2467 -0.2516 0.1469 0.2148 -0.1278 -0.2166 -0.1669 -0.1605 -0.2029 -0.1955 0.2449 0.1718 0.1243 0.1477 -0.1901 -0.1859 -0.1968 0.2692 0.2779 0.0750 -0.2797 -0.1337 0.2648 -0.1460 -0.2065 -0.2259 -0.1645 -0.1489 -0.2421 0.2922 -0.2048 -0.2407 -0.2012 -0.1833 0.1574 -0.2210 -0.2377 -0.2211 -0.2589 -0.1508 -0.1869 0.1437 0.2385 0.1293 -0.1901 -0.1925 0.2073 -0.2502 -0.1947 0.1370 -0.1061 -0.2341 -0.2007 -0.2347 0.1494 0.2156 -0.3059 0.1269 -0.2948 -0.2047 -0.1480 -0.2618 0.1633 -0.1551 0.1555 -0.1287 -0.2212 -0.2220 -0.1939 -0.1572 0.1730 0.2300 0.1551 -0.3152 -0.2580 -0.2780 -0.1812 -0.1179 -0.1237 -0.2146 0.2463 0.1601 -0.2975 0.1647 -0.2368 0.1870 -0.1337 0.1815 -0.0835 -0.1836 -0.1437 -0.1644 0.0998 0.2066 -0.1735 -0.2117 0.2173 -0.1199 0.1895 -0.2046 -0.1837 -0.2011 0.1483 0.2102 -0.1229 -0.2037 -0.1525 0.2746 0.2312 0.2509 -0.2592 0.1741 -0.1757 -0.1745 -0.2548 -0.1781 -0.1802 -0.2356 -0.1518 -0.2761 -0.1124 -0.1930 -0.1744 -0.1448 0.3244 0.1865 0.1756 -0.2130 -0.1395 -0.1553 -0.1551 0.1783 0.2887 -0.1946 -0.2255 -0.2348 -0.1696 0.2363 0.3125 -0.1446 -0.1780 -0.1438 -0.1306 -0.2215 -0.2411 0.2518 -0.1567 -0.1789 -0.2768 -0.1205 -0.0870 0.1709 -0.2686 -0.1543 0.1971 -0.3051 -0.1723 0.1553 0.1167 0.1564 -0.1923 -0.1744 -0.2170 -0.1813 -0.1654 -0.1534 0.1675 -0.1459 -0.3146 -0.2239 0.2254 -0.1925 0.1783 -0.1624 -0.2044 0.1824 -0.1884 0.2744 -0.1916 0.1957 -0.2663 -0.1836 -0.2258 -0.1704 -0.2742 -0.1892 -0.1450 0.1669 0.1261 0.2122 0.1698 0.2238 -0.1267 0.3148 0.1982 -0.1726 0.1809 0.2149 -0.1748 -0.1790 0.1697 -0.1856 -0.2253 -0.1762 -0.1146 -0.1405 -0.1623 0.2233 0.1685 -0.2189 -0.1537 0.1003 -0.1476 -0.1989 0.2652 -0.2243 -0.1680 -0.1152 0.1411 -0.2303 0.1913 -0.2091 -0.1356 -0.2217 0.1908 -0.2667 0.1556 0.1130 -0.2035 -0.1739 0.1764 0.2083 -0.2600 0.1847 -0.2317 -0.2351 0.1907 -0.2600 -0.1738 -0.1111 0.1986 0.1978 -0.1920 -0.2438 0.1680 -0.1026 0.1076 0.1582 0.1448 -0.2160 0.2040 -0.1111 0.2304 0.1401 0.2878 0.1860 0.1573 -0.1930 0.2319 -0.2729 -0.1285 -0.1843 0.2050 -0.1624 0.1695 0.1460 0.2312 0.1896 -0.1497 -0.2414 0.3015 -0.2141 0.2444 0.1503 -0.1208 0.1745 -0.1708 -0.1638 -0.1585 -0.1644 -0.2215 -0.1232 0.2570 -0.1422 -0.3269 0.1825 0.2522 -0.2117 -0.2312 0.1944 -0.1514 0.1021 -0.2340 0.1646 -0.1506 0.1040 -0.2480 -0.2262 0.2220 -0.2580 -0.1799 0.1233 0.2009 0.1554 0.2213 -0.1642 0.1667 0.2488 0.2197 0.1940 -0.3225 0.1860 0.2180 -0.1858 0.1786 -0.2310 -0.2782 -0.2936 -0.0836 -0.2901 0.1574 -0.1849 0.2124 -0.1956 -0.2444 0.1761 0.1888 0.3785 -0.1871 -0.2802 -0.1527 0.2743 -0.1497 0.1719 -0.1951 -0.2444 -0.1929 -0.1840 0.2270 -0.1645 -0.1293 -0.2042 0.1958 0.1916 0.1908 0.1412 -0.1924 -0.1258 0.1561 -0.2196 -0.1513 -0.1445 -0.2022 0.2040 -0.1521 -0.2552 -0.1171 -0.2568 0.1991 -0.2049 -0.2069 -0.1379 -0.1815 0.1512 -0.2249 0.1559 -0.3364 -0.2557 -0.2394 -0.1928 -0.2410 -0.1910 -0.2373 -0.2133 -0.1649 0.2103 0.1800 0.1652 0.2371 0.1555 -0.2049 0.1511 0.2252 -0.1503 0.2068 0.1825 0.1442 0.0949 -0.1909 -0.1636 -0.2696 -0.2328 -0.2745 0.2034 0.1198 -0.1726 0.1728 -0.1923 -0.2227 -0.1456 0.1566 0.0808 0.1836 -0.1187 0.1122 -0.1913 0.2555 -0.2144 -0.2900 -0.1954 0.1692 -0.2631 0.2147 0.1868 0.1678 -0.1584 -0.2029 -0.3967 -0.2012 -0.2356 -0.1380 0.2033 -0.1544 -0.1181 -0.2005 -0.2014 -0.2316 0.2230 -0.1460 -0.2013 -0.2332 -0.2376 -0.1734 -0.2450 -0.1209 0.2372 0.1822 -0.1162 0.1467 -0.2329 -0.1685 -0.2270 -0.1655 -0.2564 -0.2451 0.2224 0.1851 -0.2099 -0.1835 0.2037 -0.1413 -0.2214 -0.1676 -0.1779 0.1644 0.1527 0.2203 -0.2301 -0.2046 -0.1808 -0.1583 -0.3718 -0.1621 0.1431 0.1893 -0.1971 -0.1488 -0.2025 -0.1755 -0.1338 0.1646 0.1837 -0.1846 -0.2159 0.1771 -0.2274 -0.3165 -0.2114 -0.2176 -0.1194 -0.3026 0.2760 -0.1430 0.1815 -0.1969 -0.2955 0.2552 -0.2177 0.2251 0.1886 0.1495 -0.1505 0.1457 -0.2002 -0.1745 -0.1388 -0.2878 -0.4663 0.2183 -0.1720 -0.2495 -0.2318 0.0848 -0.1464 -0.1548 0.2562 -0.2906 0.2167 0.2508 0.1179 -0.1823 -0.2271 -0.1175 -0.2224 -0.2914 0.1596 -0.1751 0.2051 -0.3719 -0.2855 -0.1467 -0.1795 -0.1589 -0.2942 0.2225 -0.3640 -0.1675 -0.1507 0.2815 0.1486 -0.2015 -0.2128 0.1900 -0.1533 -0.1983 0.1531 -0.2612 0.2006 0.1461 0.2763 0.3274 0.2817 0.2173 -0.1436 -0.1537 -0.2409 -0.2162 0.1357 -0.3520 0.2067 0.1721 -0.1831 0.1453 -0.2587 -0.1539 -0.2360 -0.1622 -0.2663 -0.1825 0.3156 -0.2779 -0.2179 -0.2027 -0.1426 -0.3054 -0.1985 -0.2033 -0.1895 -0.2280 -0.2443 -0.2983 -0.1807 0.2256 -0.1886 0.1364 -0.1698 -0.2313 -0.3625 -0.1101 -0.1376 0.1699 -0.1955 -0.1585 0.1242 -0.2631 -0.1456 -0.1562 -0.2109 0.1350 -0.2471 0.1780 -0.1749 0.1344 -0.1840 0.1992 -0.2199 -0.1573 0.0881 0.1372 -0.2648 0.1375 0.1386 -0.1851 0.2313 -0.2271 -0.1635 0.2270 -0.3076 0.2532 -0.2367 0.1380 -0.1176 -0.1638 0.2119 0.2461 0.1658 -0.1719 -0.1994 -0.2426 0.2636 -0.1284 0.0781 -0.2051 0.3889 0.1817 -0.1234 -0.2531 -0.2353 -0.1032 -0.2874 0.2321 0.1961 -0.1929 -0.2072 0.2198 -0.2661 -0.2499 0.1649 -0.1907 -0.2000 0.1080 0.2149 -0.1821 -0.1132 -0.1399 -0.1570 0.1401 0.2241 -0.1898 -0.2029 -0.1729 -0.2742 0.2053 -0.2130 -0.2382 0.2346 -0.1855 -0.1772 0.2135 0.2805 -0.1686 -0.2579 0.1223 0.1775 -0.2081 0.2283 -0.2698 0.2713 0.1338 0.1705 -0.2111 0.1477 -0.1221 -0.1835 -0.1997 0.1823 -0.1984 0.2966 -0.0929 -0.1753 -0.1553 -0.2510 -0.0953 -0.0979 0.1638 0.2738 -0.1424 -0.1619 0.2101 -0.1656 0.1422 -0.2206 -0.1432 -0.2307 0.2239 -0.2161 -0.2952 -0.2569 -0.1629 -0.1718 -0.1550 0.2712 -0.1800 -0.1442 -0.1724 -0.1479 -0.2727 0.1647 0.1811 -0.1166 -0.2691 -0.2613 -0.2654 0.1984 -0.2619 0.2303 -0.1588 0.1887 -0.1858 0.3451 -0.2249 -0.3082 -0.2050 0.1527 -0.2221 -0.3122 0.1036 -0.2273 -0.1545 -0.2125 0.1923 -0.1936 -0.1955 -0.1464 -0.1948 -0.1873 -0.1319 -0.1647 0.1448 -0.1304 -0.2227 -0.1493 -0.2514 -0.1983 -0.1156 0.1776 0.1548 -0.2023 -0.1902 0.1710 -0.2526 0.1476 -0.1398 -0.2467 -0.1840 0.1418 -0.2530 -0.1195 0.1794 -0.1997 -0.1380 0.1781 -0.1620 -0.1600 -0.1732 -0.2560 -0.1868 -0.1744 -0.2165 0.2658 -0.1866 -0.1514 -0.2084 -0.1617 -0.2305 -0.1841 -0.1934 0.2394 0.1272 0.2508 -0.3366 -0.1185 -0.2141 -0.1880 -0.2266 -0.1712 0.1790 -0.1953 -0.1372 -0.1609 0.2474 -0.2865 0.1427 -0.1811 0.1490 0.2806 0.1391 -0.2336 -0.1977 -0.1690 -0.3458 -0.1560 -0.2315 -0.1946 0.1651 0.2425 0.2557 0.1665 -0.1875 0.1508 -0.2582 -0.2046 0.1588" HIT_INDICES="88 141 154 239 240 268 276 280 535 601 706 719 755 826 849 855 860 890 915 946 972 1218 1327 1635 1778 1967 2054 2191 2493 2539 2577 2609 2681 2723 2760 3189 3198 3249 3295 3303 3465 3666 3730 3733 3750 3789 3801 3989" ES_PROFILE="0.0253 0.0509 0.0847 0.0940 0.1240 0.1460 0.1726 0.2000 0.1548 0.1545 0.1423 0.1528 0.1569 0.1514 0.1576 0.1679 0.1784 0.1824 0.1872 0.1902 0.1943 0.1448 0.1296 0.0663 0.0444 0.0120 0.0052 -0.0133 -0.0710 -0.0652 -0.0571 -0.0474 -0.0471 -0.0392 -0.0298 -0.1140 -0.0942 -0.0841 -0.0725 -0.0515 -0.0668 -0.0886 -0.0751 -0.0464 -0.0209 0.0002 0.0286 0.0247" RANK_AT_ES="280.0000" RANK_SCORE_AT_ES="1.3734"/>
  <DTG RANKED_LIST="T11b high vs low squamous_GSEA_Ranked.rnk" TEMPLATE="na_as_pre_ranked" GENESET="gene_sets.gmt#TABULA_MURIS_SENIS_MESENTERIC_ADIPOSE_TISSUE_ENDOTHELIAL_CELL_AGEING" ES="0.2604" NES="1.0539" NP="0.3647" FDR="0.4338" FWER="1.0000" RND_ES="-0.2579 0.2447 -0.3272 -0.3193 0.3088 -0.1842 -0.2486 0.1726 -0.1977 -0.1926 0.4235 -0.1828 -0.3740 -0.2325 0.1936 -0.2980 -0.1783 0.2222 0.3087 0.2239 0.4104 -0.4440 -0.1611 -0.2391 -0.2683 -0.1704 0.3321 0.1445 0.1601 -0.2707 0.3262 0.1008 -0.1776 0.1391 -0.2050 -0.2089 0.1937 -0.3662 0.1398 -0.2676 -0.2624 -0.3272 0.2732 -0.1950 -0.2743 -0.3578 0.2721 0.3028 0.2215 0.2459 0.4611 -0.2934 -0.2575 0.2567 0.1968 0.1842 -0.1969 0.2564 0.2510 -0.1274 0.1781 0.2599 0.1147 -0.1828 0.1946 0.2826 0.1663 -0.2211 -0.3728 -0.2761 -0.3399 -0.3191 -0.3151 0.2996 0.2435 -0.2940 -0.2325 -0.3479 -0.4619 0.2512 -0.3459 -0.1596 -0.2922 -0.3798 -0.3387 -0.1736 0.3466 0.1933 0.3021 -0.3342 0.2540 -0.2103 -0.2092 0.3030 -0.3468 0.2093 -0.2856 0.3466 -0.1831 0.2419 -0.4402 -0.2898 -0.2445 0.1526 -0.1645 -0.3065 0.1482 0.2807 0.2378 -0.3470 -0.1536 -0.3248 0.2596 -0.3023 0.3494 0.2574 -0.1922 -0.1927 -0.2029 -0.2400 -0.3492 -0.2860 -0.3213 -0.2627 -0.4524 0.3082 -0.2837 -0.1346 -0.2489 0.2382 -0.1780 0.2521 -0.2960 0.2820 -0.3089 0.1349 0.1266 0.2227 -0.1729 0.2048 -0.1169 -0.3145 -0.2707 -0.1355 -0.1606 0.3591 -0.2463 0.2752 0.4403 -0.1386 0.1290 0.2469 -0.2748 0.1752 -0.2862 -0.2847 -0.2535 -0.2666 -0.2776 -0.3814 -0.2241 0.4160 -0.2461 -0.2259 -0.2566 -0.2071 0.3169 -0.3506 -0.3288 0.4277 -0.1904 -0.2019 -0.3050 -0.2509 -0.2365 0.1491 -0.1509 0.2510 0.1826 -0.1847 -0.3433 -0.3344 0.3762 0.2471 -0.1933 0.1050 0.3038 -0.1710 -0.2828 -0.2044 -0.2843 0.3439 -0.1971 -0.2243 0.2474 -0.1842 -0.4203 0.1839 0.1804 0.2470 0.3110 0.2463 -0.1981 0.2214 0.1659 -0.2469 -0.1870 -0.2407 0.2510 0.2272 0.2743 0.3020 -0.1812 0.1866 0.2060 -0.2788 0.1986 0.1748 0.1901 -0.3162 -0.3514 -0.1184 -0.3250 -0.1864 -0.2166 -0.1944 -0.4094 -0.1258 -0.1818 -0.1934 0.2365 0.3982 0.2973 -0.2099 0.1997 -0.2009 0.1850 0.2417 -0.2845 -0.1710 0.2313 -0.2256 -0.3665 -0.1585 0.1866 -0.1918 -0.2504 0.1484 -0.3332 0.1890 -0.2948 -0.2443 -0.2541 0.3713 -0.2315 -0.2928 -0.2972 0.3031 -0.2692 -0.2215 -0.2072 -0.0973 0.1411 -0.4278 -0.5270 0.2044 0.2566 -0.2912 0.2527 -0.2164 -0.2377 -0.2912 -0.1691 0.1464 0.2244 -0.2058 -0.1732 -0.2601 0.2269 -0.2893 -0.2546 -0.2287 -0.2977 0.1694 -0.2786 -0.3492 0.1479 0.2324 -0.2313 -0.3387 -0.3029 -0.1766 -0.2458 0.3103 0.1929 -0.1909 -0.2911 0.3060 -0.1730 0.2819 -0.1934 -0.1941 -0.3367 -0.2001 -0.3046 0.1280 -0.1896 -0.2665 -0.4675 0.2010 0.1337 -0.3626 0.2138 -0.2430 0.2769 0.3217 -0.3325 0.3227 0.2148 0.2111 -0.1292 0.1870 0.2146 0.1004 0.3175 -0.1738 -0.2821 0.3008 0.3331 -0.4699 0.2629 0.2782 -0.2666 -0.3228 0.2345 -0.3847 -0.3802 0.1985 -0.2705 0.2280 -0.3291 -0.3171 -0.1243 0.3559 -0.1766 0.2312 -0.2079 -0.4404 0.1832 -0.2428 -0.3356 -0.1489 -0.2326 -0.1717 -0.4561 0.2490 -0.2993 -0.2156 -0.2003 -0.1559 -0.3069 0.2025 0.1284 -0.3583 -0.3097 0.1909 0.2546 0.3152 0.2166 0.3763 0.2459 -0.3369 -0.2665 0.3725 0.3277 0.1309 0.1221 -0.2929 0.1622 0.2541 -0.2597 -0.2472 -0.2772 0.2398 -0.1888 0.2830 0.1437 0.2239 0.3682 -0.3381 -0.2081 0.3127 0.1655 -0.2602 -0.2445 -0.2724 0.4591 -0.1599 0.1799 -0.3320 -0.2208 0.2327 0.2500 -0.1978 -0.1812 -0.0936 -0.2528 -0.1489 -0.1665 0.2994 0.2651 0.2767 -0.3059 -0.1878 0.2286 -0.3855 -0.2759 0.1620 -0.3559 -0.3050 0.2935 -0.2819 0.1702 -0.3607 -0.3008 -0.3443 -0.1874 -0.0975 -0.2187 0.2036 0.2838 -0.3655 0.1827 -0.2868 -0.3167 -0.1749 0.1619 -0.2676 -0.3314 -0.4015 -0.1933 0.2016 -0.3757 -0.3702 0.2631 -0.2734 -0.1850 -0.2050 -0.1782 -0.3658 -0.2703 -0.3954 -0.3615 -0.2747 -0.1837 -0.3617 0.1763 -0.3937 -0.2189 -0.1342 0.2141 -0.3331 -0.2342 0.2929 0.2361 -0.1695 -0.2487 0.3038 -0.2831 0.4250 -0.3345 -0.3586 0.2475 -0.1296 -0.1822 -0.3336 0.1957 -0.3020 -0.3854 -0.1896 -0.2987 0.2612 0.2040 -0.3578 0.3005 0.2367 -0.4509 -0.3801 -0.2570 0.2025 0.1839 0.2473 0.0883 -0.1435 -0.4076 0.3363 -0.2631 0.1684 0.1289 -0.0849 0.3595 -0.4298 0.1975 0.1612 -0.3512 -0.2061 -0.3061 0.2386 -0.2866 -0.3005 0.0995 -0.3746 0.3080 -0.2773 -0.2266 -0.1457 0.3282 -0.1691 -0.1560 -0.3330 0.1142 -0.2305 0.4880 0.2191 0.1139 0.2632 0.3563 -0.2633 -0.4438 0.1705 -0.1723 -0.4158 0.3334 -0.2000 -0.2115 0.1829 0.2329 -0.2299 0.2208 0.3858 -0.2012 0.2516 -0.2730 0.1978 0.2748 0.2247 0.2589 0.2435 -0.2894 -0.3024 0.1344 0.1639 -0.1759 0.2364 0.3689 0.2727 -0.3749 -0.1464 -0.3379 0.5216 0.2373 0.2313 -0.1777 0.1302 0.1329 -0.4218 -0.3964 -0.2149 -0.1768 0.2734 0.2630 0.4700 -0.2252 -0.1511 -0.2604 -0.2643 -0.3053 -0.4287 -0.2876 -0.3511 -0.1765 0.2777 0.2754 -0.2228 -0.1924 -0.2486 0.2931 0.3661 0.1962 -0.2400 0.2371 -0.4340 -0.1776 0.2712 0.4432 -0.3076 0.3337 -0.3310 0.1601 0.1215 0.5074 0.2933 -0.1473 0.2454 -0.3510 -0.3081 0.2175 0.2886 0.6038 0.1289 0.2743 -0.3695 -0.1774 -0.1569 -0.1461 -0.2170 0.2280 -0.3100 0.1501 -0.2162 -0.2086 0.3233 -0.2160 0.2162 -0.3904 0.2829 -0.1824 0.3217 -0.3230 0.4868 -0.2124 -0.2240 0.3079 -0.2393 -0.2547 0.2016 -0.3268 -0.1714 -0.1430 -0.2095 -0.3339 -0.1580 0.1831 0.3162 0.2574 0.2004 0.4107 -0.2435 -0.4725 0.2543 0.3343 0.2451 0.1234 -0.1329 0.3471 0.3318 -0.1898 0.3588 -0.3264 -0.2585 0.1905 -0.2804 -0.2746 -0.1861 0.2109 -0.3708 0.1841 -0.2073 -0.2371 -0.4968 -0.3040 -0.3949 -0.1816 -0.2036 0.3487 -0.2895 -0.3091 0.2264 -0.2597 -0.3078 0.3124 0.2487 -0.1904 0.3542 0.3581 -0.2551 0.1874 0.2537 0.3271 -0.1689 -0.2327 -0.1915 -0.4101 -0.2777 -0.1511 0.1599 -0.2650 -0.1997 0.1928 0.4109 0.2421 0.2694 0.1769 -0.4090 0.2272 -0.1943 0.2472 -0.1836 0.3096 -0.2373 0.3269 0.1910 -0.2737 0.1535 -0.2609 -0.2333 0.2225 -0.1379 0.2266 -0.3823 0.3095 0.2750 -0.2031 -0.2307 -0.2274 0.3012 -0.2103 -0.2427 0.2096 0.3085 0.2289 -0.2485 -0.3417 -0.2007 -0.3157 0.1508 0.2554 0.1877 -0.2355 -0.2203 -0.1978 0.1986 -0.1453 0.2149 -0.1559 -0.1835 -0.1360 -0.1837 -0.2392 -0.2400 -0.3846 -0.1771 -0.2537 -0.2097 0.1965 0.2264 -0.3654 0.1374 0.2208 -0.2187 -0.2929 -0.3456 0.2843 -0.2307 -0.1368 -0.1313 0.3436 -0.3838 -0.2327 -0.2070 -0.2491 -0.2106 -0.2121 0.2757 -0.2570 0.2492 -0.4013 0.2337 -0.1548 0.2586 0.2876 -0.2091 0.2176 -0.3585 0.3330 -0.2259 -0.1627 -0.2837 -0.2032 -0.1394 -0.2571 -0.3583 -0.2435 0.2551 0.1610 0.1759 0.3635 -0.3116 0.2730 -0.1447 0.1411 0.4405 -0.1899 0.2291 -0.3349 0.2500 -0.3559 -0.2070 0.2216 -0.1775 -0.3141 -0.2879 0.1752 -0.1590 -0.2750 -0.1830 0.2337 -0.2666 0.3201 -0.3129 0.3585 0.3516 -0.2699 -0.2098 -0.2102 -0.2747 -0.3715 0.1229 0.1423 -0.3489 -0.2432 0.2044 -0.2506 -0.1294 -0.3525 -0.2756 -0.2273 0.1663 -0.3772 -0.2361 0.1509 0.3350 0.1823 -0.3551 -0.3070 -0.1444 0.2856 0.3850 -0.2686 0.4837 0.2638 0.4321 -0.3308 -0.2283 0.1096 -0.4794 -0.3640 -0.1662 -0.2664 -0.4321 -0.2641 0.2208 -0.3291 0.2398 -0.2094 -0.2750 0.1978 -0.1966 -0.1955 -0.2396 -0.3949 0.1935 -0.1897 0.1923 -0.3873 -0.2601 0.2862 -0.3173 -0.2498 -0.1151 -0.1302 -0.2110 -0.2254 -0.2458 0.1131 0.2362 -0.2464 -0.2558 0.1648 0.1631 -0.1565 0.1896 0.2659 -0.1673 0.2458 0.2822 -0.2544 0.2550 -0.2664 -0.3638 -0.2803 -0.1706 -0.2217 -0.2060 -0.2445 -0.4594 0.1366 -0.3391 -0.1629 -0.2921 0.3015 -0.2525 -0.2662 0.1634 -0.3731 0.3039 0.2619 0.1291 0.1946 -0.1410 -0.1371 -0.2689 0.1600 0.2784 -0.2792 0.2104 0.1531 -0.3170 -0.2808 -0.2886 -0.2630 -0.2944 -0.3497 -0.2232 -0.1402 -0.2752 0.2673 0.1685 -0.2937 0.2320 -0.1850 -0.2594 -0.2804 0.1274 -0.1554 -0.3142 -0.2285 -0.4247 -0.3061 0.2360 -0.2245 -0.3568 0.1456 -0.3199 0.2459 0.3906 -0.2014 0.1983 -0.2359 -0.2235 0.2818 -0.2795 -0.2796 -0.2290 0.1706 0.3924 -0.3439 0.2162 0.2170 0.2591 0.3014 0.1602 -0.2498 0.1717 0.3190 -0.4104 -0.2301 0.4663 0.1079 -0.2868 -0.2858 0.2229 0.2393 -0.4526 0.2449 -0.3441 -0.4267 -0.2809 0.2098 0.2162 -0.2211 -0.1881 0.3833 -0.2165 -0.2306 0.2192 0.2441 -0.2529 0.2443 0.1492" HIT_INDICES="175 219 252 581 634 849 895 910 915 1168 1182 1557 2049 2419 2520 2530 2691 2881 3288 3488" ES_PROFILE="0.0554 0.1328 0.2085 0.1748 0.2039 0.1841 0.2041 0.2311 0.2604 0.2293 0.2571 0.2001 0.1201 0.0754 0.0984 0.1440 0.1552 0.1627 0.1270 0.1477" RANK_AT_ES="915.0000" RANK_SCORE_AT_ES="0.5249"/>
  <DTG RANKED_LIST="T11b high vs low squamous_GSEA_Ranked.rnk" TEMPLATE="na_as_pre_ranked" GENESET="gene_sets.gmt#TABULA_MURIS_SENIS_KIDNEY_BRUSH_CELL_AGEING" ES="0.2728" NES="1.0542" NP="0.3619" FDR="0.4372" FWER="1.0000" RND_ES="0.1656 0.2335 -0.3048 0.2062 0.1800 -0.2607 -0.3747 -0.2336 -0.2146 -0.2057 -0.2885 -0.2719 0.3890 -0.2142 0.2663 -0.2959 0.2569 0.2196 0.2304 -0.4167 -0.3169 0.2433 0.1774 0.2256 -0.3411 0.3184 -0.3205 0.1863 -0.2397 0.2196 -0.3204 -0.2480 -0.2919 0.3017 0.3438 -0.3679 -0.1802 0.1840 0.3614 0.2736 -0.3291 0.1913 -0.2688 0.2879 -0.2645 -0.2114 0.1154 0.2116 -0.2592 -0.3535 -0.2532 -0.2629 -0.1843 -0.1704 0.1707 0.2927 -0.1554 0.3657 0.2447 0.2229 0.2437 -0.3380 -0.2027 0.3121 0.3732 0.1483 -0.2561 0.2919 0.1598 -0.2533 -0.1630 -0.2165 0.2397 -0.2303 -0.2728 -0.1345 -0.2727 0.2070 0.2669 -0.1588 -0.2516 -0.1949 0.3492 -0.2552 0.3266 -0.2335 0.2463 0.1868 0.2155 -0.1890 -0.2574 0.2330 -0.2191 0.2712 -0.3534 -0.4081 0.1557 -0.1984 0.2038 -0.2059 0.1909 0.2964 -0.1350 -0.2674 0.2401 0.2435 -0.1385 0.2850 -0.2509 0.1722 -0.2620 -0.2328 -0.2241 -0.2557 0.1620 -0.3444 -0.3532 0.3040 -0.2302 -0.1711 0.2064 0.1961 -0.4798 0.2506 0.2623 0.2262 0.2288 0.1682 -0.2012 -0.4001 0.3247 -0.2158 -0.0986 0.2061 -0.4751 0.1403 -0.1964 -0.1670 -0.3433 0.1253 0.3839 0.1316 -0.2761 -0.1425 -0.3466 -0.1645 -0.3131 -0.4166 -0.2102 -0.1977 -0.2940 0.4399 -0.3615 -0.3684 0.2925 -0.2131 -0.1326 -0.1947 0.2459 -0.2636 0.3158 0.3319 0.1891 -0.3791 0.1920 -0.3133 0.1779 -0.3832 -0.2424 -0.2984 -0.1515 -0.2492 0.5345 -0.1599 -0.4501 -0.3973 -0.1810 -0.2770 -0.1347 0.1973 -0.1854 -0.2745 -0.2615 -0.2860 -0.3525 -0.1976 0.3365 0.2290 -0.3075 0.2992 0.2371 -0.3432 -0.2840 0.2811 -0.2307 0.3626 0.1993 0.4062 -0.3546 0.2759 -0.2049 -0.2518 -0.1989 -0.1647 0.2002 -0.2267 -0.2765 -0.1677 -0.1701 -0.3291 0.2097 -0.3789 -0.3402 0.1702 -0.1654 -0.1112 0.2172 0.3442 -0.2381 -0.3049 0.3597 -0.2811 -0.3151 0.1793 0.2690 0.2058 0.3581 0.3073 0.1384 -0.2591 -0.1539 -0.3926 -0.2724 0.3181 -0.3270 0.1417 -0.1375 -0.2110 0.3036 0.1534 0.2432 0.2470 0.2650 0.1248 -0.2878 -0.2408 -0.2658 -0.1360 -0.5190 0.4054 0.2144 0.1835 -0.3328 0.2749 0.2734 -0.2732 -0.2376 0.1825 0.1530 0.4082 0.3085 0.2126 -0.2192 -0.1394 0.2085 -0.0701 -0.2111 -0.2994 0.1515 -0.1757 0.1303 -0.2912 -0.1549 -0.3332 -0.1910 -0.2183 -0.2179 -0.3163 -0.3395 0.3982 0.1618 -0.1389 -0.2353 -0.2385 0.2193 0.3284 -0.3832 0.2721 -0.1304 -0.2428 -0.3213 -0.1053 -0.1564 -0.2742 -0.2251 -0.2684 0.2642 -0.2088 0.1628 0.4032 -0.2393 0.3525 -0.3063 0.2882 0.2374 0.3040 -0.3075 0.1311 -0.3158 -0.2059 0.2344 0.3478 0.1924 0.2628 -0.3438 0.3586 -0.1422 0.2708 0.2472 -0.2698 -0.3498 -0.3350 -0.3185 0.1464 0.2105 -0.3776 -0.3623 -0.3076 -0.3111 0.2649 -0.2807 0.2666 -0.2920 -0.1627 0.2135 0.1820 -0.3226 0.2727 0.1919 0.2510 -0.2353 0.2570 0.3702 -0.2316 0.2659 -0.2950 -0.5075 -0.4273 -0.2608 -0.2565 0.1696 -0.4726 -0.3779 -0.4001 0.3520 -0.2069 0.3189 -0.2869 -0.1925 -0.3335 -0.2105 0.1557 -0.2521 -0.2369 0.2173 0.2720 0.1292 -0.4481 -0.2240 -0.1637 -0.1568 0.1920 -0.3619 0.2930 -0.3392 -0.3585 -0.2503 0.1698 -0.1831 0.1865 0.1731 -0.3618 -0.3920 -0.2523 -0.2698 -0.1812 0.2138 0.1992 -0.2507 -0.2788 -0.1801 -0.3279 -0.3751 -0.2841 0.2284 0.2733 0.2700 0.1819 -0.1821 -0.4591 -0.3444 0.3087 -0.3147 0.1915 0.2279 -0.3967 0.1728 0.4537 0.2495 0.1639 -0.3292 -0.1966 0.2903 0.2605 -0.3485 -0.1819 -0.2750 0.3400 -0.2508 0.2340 -0.2595 -0.2241 0.4656 0.4234 -0.3999 -0.3573 -0.2153 -0.3555 0.2393 -0.2430 0.3498 0.2054 -0.3361 0.2209 -0.1480 -0.2498 -0.3830 -0.2560 0.2078 -0.2253 -0.2225 0.1464 -0.1618 0.1708 -0.3114 0.2578 -0.2938 0.2166 -0.3380 -0.2545 -0.1956 -0.2573 0.1810 -0.3781 0.2065 -0.2662 0.3678 -0.2702 -0.1375 -0.3166 0.3175 -0.4261 -0.1514 0.3459 -0.2573 -0.3087 -0.1985 -0.1298 -0.2636 0.3616 0.3484 -0.4067 0.2294 -0.2580 0.3762 -0.2631 -0.2452 -0.2438 -0.3321 0.2805 0.3467 -0.2400 -0.1714 -0.1914 -0.2280 -0.4685 -0.2706 0.2224 -0.2895 0.3404 0.1769 0.1976 0.5076 -0.1816 0.1388 -0.4585 0.1859 0.2335 0.2666 0.1794 -0.2258 -0.4380 0.2102 -0.2709 0.2992 0.2542 -0.3162 0.2251 -0.2754 0.1697 -0.1412 0.1278 0.1767 -0.1628 -0.4427 -0.2245 0.4023 0.2778 0.3273 -0.1568 0.2057 -0.1998 -0.3468 -0.2251 -0.2825 -0.2485 0.1701 0.2768 0.2904 -0.2659 -0.2937 0.3305 -0.2963 -0.4251 -0.3164 -0.3177 -0.3450 0.2314 -0.2596 -0.3196 0.2091 -0.3127 0.3291 -0.3191 -0.1199 -0.2610 -0.2997 -0.2888 -0.4088 -0.1768 -0.1905 -0.2458 0.2035 0.2439 0.2933 -0.2754 -0.3165 0.2337 -0.2505 0.1719 -0.2106 0.3122 0.2606 -0.3147 -0.2435 -0.2627 -0.1859 -0.3390 -0.2146 -0.2388 -0.2098 -0.3338 -0.3334 -0.2498 0.2586 0.2112 0.1929 -0.3171 0.2445 -0.2606 -0.4136 0.2075 0.3038 0.3682 0.4729 0.1411 -0.1909 -0.2975 0.2504 -0.2171 0.2562 -0.4066 -0.2714 0.3822 -0.3403 -0.3994 0.2516 -0.3042 0.2828 -0.1851 0.2425 -0.3163 -0.2456 0.4138 0.3615 0.1792 -0.1782 0.2886 -0.2170 0.4790 0.2340 -0.3267 -0.1569 -0.2470 0.2317 -0.3552 -0.2983 -0.2699 -0.2727 -0.4542 -0.2486 -0.1833 0.3290 -0.2815 -0.3406 -0.2096 -0.2453 -0.2794 0.1705 0.3050 -0.1788 -0.2683 0.1829 -0.2245 0.1606 -0.2832 -0.2317 0.1513 -0.1646 -0.2400 0.1943 0.2051 -0.3013 0.2335 -0.1934 -0.2627 -0.4824 0.3491 -0.2082 -0.3977 -0.3834 -0.1863 0.1988 -0.2493 -0.1426 -0.2659 -0.3868 0.1479 0.2988 -0.3695 -0.1930 0.2934 0.3104 -0.2445 -0.2393 -0.3135 0.4108 -0.4289 0.2096 -0.1840 -0.2789 0.3762 -0.2095 -0.3941 0.1939 -0.1434 0.2563 -0.2650 0.2486 -0.2064 -0.2271 -0.2047 -0.2271 0.2354 0.2259 -0.3838 0.3322 -0.2749 -0.1666 0.3097 -0.2269 0.2107 -0.1792 -0.5798 -0.1825 -0.2655 0.1632 0.4762 -0.1152 -0.1485 0.2217 -0.1513 -0.4035 0.3711 -0.2522 -0.3000 -0.3904 -0.3748 -0.2698 -0.3765 0.3455 -0.1970 -0.1535 -0.3956 -0.3065 0.2203 -0.3221 0.1762 -0.3271 0.2165 -0.1169 0.3286 0.3206 -0.1618 -0.3360 0.1567 0.2276 0.2011 -0.3892 0.2489 -0.3252 0.2621 0.3804 0.2376 -0.2907 -0.3648 0.3887 0.2616 -0.2328 0.2200 0.2730 -0.2102 -0.0884 0.3090 -0.3554 -0.2642 -0.2024 -0.2690 0.2525 -0.3985 0.1971 -0.1836 -0.2580 0.1449 -0.3380 -0.2459 -0.2700 -0.2791 -0.1713 -0.2684 0.3938 0.1854 -0.1700 -0.2808 0.2997 -0.2824 0.2632 0.3880 -0.2183 0.2983 0.1672 0.4294 0.2308 0.2925 -0.2113 -0.3700 -0.2078 -0.2186 -0.3391 0.2326 0.2982 0.3135 -0.3042 0.3706 0.1868 0.2502 0.2536 0.1200 0.4631 -0.1559 -0.1791 -0.3969 0.2945 0.3235 -0.1739 -0.1177 0.2661 -0.2594 -0.2359 -0.2280 -0.3456 -0.2287 -0.4038 -0.2398 -0.2750 0.2157 -0.3279 -0.2131 -0.3086 0.2487 -0.2476 0.5600 -0.1757 -0.2964 0.1893 0.3347 0.3015 -0.2287 -0.4245 -0.3241 -0.3335 0.2600 0.1454 -0.2446 -0.2802 -0.2412 -0.2036 0.1801 0.1781 0.3908 -0.3777 0.2920 -0.3082 0.2515 -0.2540 -0.3471 -0.2974 0.1953 0.4285 -0.3501 0.2468 -0.3246 -0.1911 -0.1776 0.2673 -0.2861 -0.2354 0.1479 0.2178 -0.2130 -0.3811 -0.3247 0.4031 0.2110 0.3129 -0.1343 0.1654 0.2412 0.4372 0.2021 0.2405 -0.2676 -0.2662 0.2799 -0.1757 -0.2411 -0.3796 0.1178 0.2749 -0.2823 0.1653 -0.1830 0.1898 -0.3587 0.3427 -0.2538 0.2517 0.2418 -0.1646 -0.1839 -0.3807 -0.2574 -0.1916 -0.3378 -0.2646 0.2359 -0.1536 -0.2421 0.2269 0.1218 0.2136 -0.2113 -0.2949 0.2164 0.3968 -0.2991 -0.2483 -0.1984 -0.3965 -0.2038 -0.2370 0.2567 -0.1929 0.2181 -0.2502 -0.2672 -0.3692 0.3022 0.1797 -0.2554 -0.1380 0.1854 -0.2610 -0.2204 0.4628 0.3380 0.3207 -0.3155 -0.4487 0.2239 0.3954 0.1323 0.1882 -0.3977 0.2653 0.4146 -0.2561 0.1756 -0.4498 -0.1519 0.1953 0.2397 -0.1922 -0.3069 -0.3189 0.3049 -0.2412 0.2511 0.2532 -0.2831 0.2645 -0.1440 0.1501 0.3770 -0.3228 -0.1453 0.3559 -0.1415 0.1495 -0.1400 -0.1629 -0.3343 0.4568 -0.2530 -0.2317 -0.2537 -0.2939 -0.1869 0.2422 0.4550 -0.1890 -0.2201 -0.3647 0.2228 0.3956 -0.2866 0.3823 0.3154 0.2287 -0.4452 0.2308 -0.1296 -0.1951 -0.2232 -0.3363 0.3918 -0.2212 0.2361 0.1542 0.3164 -0.1764 -0.2716 0.2224 0.2631 -0.1954 -0.4664 0.2008 0.2307 -0.1433 0.2786 0.3231 -0.4467 -0.2061 0.2372 -0.2685 -0.3254 -0.2919 -0.3791 0.1958 -0.2644" HIT_INDICES="13 88 535 711 849 855 860 915 918 2577 2654 2681 3295 3521 3822 3939 4068" ES_PROFILE="0.1846 0.2728 0.2031 0.1908 0.1834 0.2083 0.2334 0.2445 0.2683 -0.0998 -0.0785 -0.0446 -0.1437 -0.1421 -0.1439 -0.0890 0.0052" RANK_AT_ES="88.0000" RANK_SCORE_AT_ES="2.2964"/>
  <DTG RANKED_LIST="T11b high vs low squamous_GSEA_Ranked.rnk" TEMPLATE="na_as_pre_ranked" GENESET="gene_sets.gmt#TABULA_MURIS_SENIS_THYMUS_THYMOCYTE_AGEING" ES="0.1681" NES="1.0801" NP="0.3057" FDR="0.3994" FWER="1.0000" RND_ES="-0.1741 -0.1947 -0.1945 -0.0824 -0.1204 0.0957 0.1319 -0.1630 -0.2438 -0.1878 0.1705 -0.2196 -0.2225 -0.1524 -0.1874 0.1495 -0.1542 0.1834 -0.1663 -0.1917 0.2325 0.1635 -0.2205 0.1401 0.1341 0.1321 0.1455 -0.1090 0.1807 -0.1271 0.2504 0.1542 -0.2429 -0.1974 0.1557 0.1680 -0.1682 -0.1801 -0.1265 0.2594 0.1685 -0.0956 -0.1285 -0.0883 -0.1350 0.1482 -0.1290 -0.1724 -0.2594 0.1545 -0.1443 0.1183 0.1747 -0.1239 0.1642 -0.1888 -0.1399 -0.2235 0.0873 -0.1239 -0.1200 -0.1483 0.1148 0.1543 0.1730 -0.2630 -0.1725 0.1202 0.2145 -0.1574 -0.1347 -0.1145 -0.1331 0.1266 -0.1225 -0.1894 -0.1669 0.1783 -0.1481 -0.1485 0.1423 0.1303 -0.1779 0.1612 -0.1244 0.1316 -0.1768 0.1767 0.1529 -0.1360 0.1674 0.1837 -0.1364 0.1401 0.1190 -0.1383 -0.2109 0.1676 -0.1753 -0.2061 0.1852 -0.1953 -0.1493 -0.1644 -0.1760 0.1592 0.1535 -0.1869 0.1911 -0.3068 -0.1811 0.1268 0.1647 -0.1144 -0.2195 0.1301 0.1811 -0.2369 0.1124 -0.2069 -0.2465 0.1568 0.1594 0.1619 -0.1185 -0.2283 0.1025 -0.2220 -0.2171 0.1890 0.1393 0.1295 -0.1432 -0.2125 -0.1538 -0.1572 0.1553 0.1054 0.0991 0.1098 0.1948 -0.1417 -0.1155 -0.1072 -0.2020 -0.2189 -0.1505 -0.1656 0.1920 -0.1528 0.1928 0.2001 -0.2207 -0.1327 -0.1642 -0.2084 0.1634 0.1655 -0.2191 0.1090 -0.1808 -0.1904 0.0837 -0.2235 0.1903 -0.1784 0.1849 0.1540 0.1929 0.1544 -0.1499 0.2168 -0.0964 -0.1381 0.1808 -0.2010 -0.1716 -0.1016 0.0996 -0.2066 -0.1442 0.2502 0.0999 -0.1661 -0.1948 0.1747 0.1503 0.1645 -0.2015 -0.1885 -0.1414 -0.1943 -0.1397 0.1279 -0.2526 0.1559 -0.1683 -0.1294 -0.1414 -0.2021 0.0962 0.0928 -0.1661 -0.1158 -0.2900 0.1615 0.1726 0.1203 0.1449 -0.1277 0.1611 -0.2654 0.1324 0.2510 -0.1365 0.0750 0.1497 0.1190 0.1178 0.1730 0.2019 0.1830 0.1568 0.2198 -0.1355 -0.1089 0.2132 -0.2440 -0.1582 -0.1119 0.1226 0.1451 -0.1690 -0.1743 -0.1325 0.1326 -0.1415 -0.1508 -0.2304 -0.1657 0.1611 -0.1068 -0.1198 -0.2013 -0.1412 -0.1689 -0.1578 -0.1128 -0.1892 0.1347 0.1443 -0.1927 0.1765 0.1792 -0.1708 -0.1564 0.1680 -0.1142 -0.1864 0.1845 0.1709 -0.1483 -0.1111 -0.1252 0.2001 -0.1577 -0.1507 0.1016 0.1333 0.1143 -0.1681 0.1611 0.0950 -0.1640 -0.1671 -0.1664 -0.1496 -0.1536 -0.1323 0.1540 0.1199 -0.1528 -0.1668 -0.1174 -0.0943 -0.2187 -0.3336 -0.1708 -0.1537 -0.1399 -0.1511 0.1472 -0.2020 0.1038 -0.1055 -0.1915 -0.1719 -0.1241 -0.1246 0.1293 0.1455 0.1201 0.1719 0.1938 0.1338 -0.1285 0.1464 -0.2293 -0.1966 -0.1487 -0.1215 0.2109 -0.2071 -0.1209 -0.1226 0.1630 -0.1422 0.1664 0.2430 -0.1361 -0.1151 -0.1589 0.0990 -0.2500 -0.2627 0.1747 -0.1552 0.1524 -0.1926 -0.1632 -0.1353 0.1237 0.0756 -0.2059 0.1403 0.1506 -0.2043 -0.2164 -0.1205 -0.1358 -0.1425 0.2328 0.1485 0.2062 -0.2732 -0.2423 -0.0770 0.1923 -0.0749 0.1285 -0.1978 0.1629 -0.1617 0.2840 -0.2394 -0.2350 0.1172 0.1247 0.1761 0.1572 -0.1535 -0.1692 -0.1559 0.1044 0.1537 0.1878 -0.1072 -0.2155 -0.1351 -0.1957 0.1451 -0.1150 -0.1860 0.1488 -0.1667 -0.1446 -0.1506 0.1936 -0.2344 -0.1861 0.1636 0.1887 0.1964 0.1263 -0.1360 -0.2034 -0.0957 0.1153 -0.2158 0.1820 0.1860 -0.1634 0.2277 0.1474 -0.2197 -0.2461 -0.1922 -0.2200 -0.1568 -0.2172 -0.1234 -0.1199 0.1233 0.1638 0.1745 0.1403 -0.1419 -0.0942 0.1818 -0.1223 0.1410 -0.1181 -0.1918 -0.1483 -0.2048 -0.1267 0.1522 -0.2603 -0.1444 -0.1875 -0.1825 0.1728 -0.1911 0.2173 -0.1653 -0.2553 0.1655 -0.1287 -0.2071 -0.1359 0.1431 0.1320 0.1309 -0.1659 -0.1245 -0.1340 -0.1499 -0.1936 -0.2305 0.1238 0.1470 -0.1845 -0.2020 -0.1250 -0.1600 0.1468 -0.1932 0.1669 0.1206 -0.1208 -0.1794 -0.1969 0.1455 0.1663 0.1669 -0.1386 -0.0931 0.1717 -0.1741 0.1528 0.1251 0.1370 -0.1034 0.1530 -0.1246 0.1454 0.2063 -0.2187 -0.1657 -0.2091 -0.2024 -0.1721 -0.1790 -0.1538 -0.1590 -0.2122 -0.1216 -0.2702 0.1823 -0.1745 -0.1246 0.0983 -0.1836 -0.2014 -0.2415 0.1704 0.1522 -0.1423 -0.1334 -0.2667 -0.1465 -0.1397 -0.1102 0.1523 -0.1713 0.1895 -0.1427 0.1443 0.2351 0.1947 -0.1895 -0.1297 -0.1233 -0.2033 0.1886 -0.1631 -0.1630 -0.1480 -0.1088 0.1409 0.1542 0.1665 -0.1704 -0.1627 -0.1294 -0.1506 -0.1706 -0.1482 -0.1458 -0.1525 0.1590 -0.2674 0.1375 0.1527 0.1239 0.1785 0.1365 0.1490 0.1942 -0.1167 -0.2260 0.1833 0.1638 0.1250 0.1423 0.1650 0.1397 0.1955 -0.2080 -0.1555 -0.1403 -0.2171 -0.1646 -0.1821 -0.2166 -0.2118 -0.1574 -0.1065 -0.1939 -0.0899 -0.1267 -0.1614 -0.1726 -0.1361 -0.1975 -0.1201 0.1238 0.1610 -0.1788 -0.1701 -0.2354 -0.1748 0.1621 -0.1292 0.1252 -0.1937 0.1780 -0.1923 0.1170 0.1560 -0.1599 -0.1969 -0.1436 -0.1452 0.1498 -0.1746 -0.1594 -0.1368 -0.1631 -0.1510 -0.1709 -0.2620 0.1252 0.1095 -0.1479 -0.1374 -0.1437 0.1416 -0.1817 0.0965 -0.1721 -0.1983 0.1864 -0.1778 0.1534 -0.1174 0.1587 0.0735 -0.1208 0.1254 -0.1743 -0.1428 -0.1944 -0.1132 -0.1667 -0.2482 -0.0917 -0.1790 0.1564 0.1551 0.1161 -0.1117 0.1857 -0.1804 0.1855 -0.1157 0.1987 0.0945 -0.1053 -0.1274 0.1387 -0.1295 -0.1272 0.1375 -0.1527 0.2077 -0.2075 -0.1954 -0.2015 0.1323 -0.1504 -0.2315 0.1789 -0.1959 -0.1503 -0.2057 0.1417 0.1883 -0.1511 -0.1660 -0.1617 -0.2139 -0.1145 0.1719 0.0858 -0.1113 0.1419 -0.1940 0.2139 -0.1909 0.1286 -0.2048 0.1307 -0.1420 -0.2015 0.1615 -0.2145 -0.1269 -0.1614 0.2075 -0.1050 -0.1296 -0.1451 0.1547 0.1314 0.1507 -0.1809 -0.2622 0.1505 -0.1937 0.1535 -0.1563 -0.1755 -0.1784 -0.1746 -0.1674 -0.1250 -0.0809 0.1969 -0.1533 -0.1558 -0.1885 -0.1168 0.2273 -0.1274 0.1673 -0.1778 -0.1540 -0.1428 -0.1555 -0.2237 -0.1240 -0.1477 0.1593 -0.1537 -0.1661 -0.1473 0.1804 -0.1891 -0.1256 -0.1921 0.1702 0.1503 -0.1295 0.1198 -0.2363 0.1915 -0.1988 -0.1365 0.2234 -0.1284 -0.0929 -0.2170 -0.2851 0.1245 -0.1987 -0.1315 -0.1580 0.1442 -0.1129 -0.2331 -0.1802 -0.1122 0.1310 -0.1660 -0.1851 -0.1567 -0.2201 -0.1476 -0.1291 0.1615 -0.1298 -0.1493 -0.1237 -0.1752 0.1831 -0.1530 -0.1183 0.1155 -0.1612 -0.1747 -0.1514 -0.1453 -0.1404 -0.0973 -0.0830 0.1790 0.1437 -0.2057 0.1104 -0.2203 -0.1340 -0.1791 0.1411 -0.1473 0.1512 -0.2328 0.1834 -0.1311 -0.1412 -0.1565 0.2084 0.1433 -0.1539 0.1189 -0.2216 -0.1943 0.1526 0.1599 -0.2283 -0.2518 -0.1211 0.1380 0.1706 0.1623 0.1697 -0.1785 -0.2319 -0.2087 -0.2462 -0.2157 0.1176 -0.1199 0.1698 -0.2276 -0.2150 -0.1192 0.3065 -0.1314 0.2040 -0.1655 0.1512 -0.1727 0.1355 -0.1134 0.1954 -0.2967 -0.1781 -0.1559 0.1669 -0.1270 0.1546 -0.1434 -0.1471 -0.1982 -0.1776 -0.1493 -0.2574 -0.1947 -0.1777 0.2405 0.1439 -0.1343 -0.2193 0.1645 -0.2259 0.1222 -0.1787 0.1639 -0.2158 0.1459 -0.2105 0.1322 -0.1526 -0.0689 0.1769 -0.1876 0.1605 -0.1475 -0.1445 0.1600 -0.1473 0.1206 -0.1590 0.1406 -0.1059 0.1512 -0.2104 0.1138 0.1646 -0.1419 0.1174 0.1281 -0.1323 -0.2679 0.1489 0.1581 -0.2077 0.2070 -0.1937 -0.1996 -0.1549 0.1570 -0.1216 -0.1055 -0.1228 -0.1319 0.1205 0.1235 -0.1778 -0.2232 -0.1154 -0.1285 0.1552 0.1239 0.1742 0.1061 0.1398 0.1338 0.2069 -0.1023 0.1318 -0.1514 -0.2327 -0.2057 0.1183 -0.1096 -0.1613 0.1839 -0.1218 -0.1829 0.1268 -0.1412 0.1628 0.1940 0.1637 -0.2893 0.1426 -0.1523 -0.1254 -0.1186 -0.1249 -0.1765 -0.1710 0.1072 -0.2172 0.1601 0.2161 0.1085 -0.1810 0.1864 0.1706 -0.2190 -0.2186 -0.1461 0.1408 -0.1714 0.1609 0.1318 0.1426 0.1585 0.1974 -0.1659 -0.1757 0.2317 0.1799 -0.1392 0.1348 -0.1419 -0.1121 -0.1106 -0.1351 -0.1740 -0.1393 -0.1684 0.1160 0.1858 -0.1448 -0.1282 -0.1655 0.1268 -0.1784 -0.1531 0.1383 -0.1128 -0.0907 -0.1921 -0.2320 0.1021 -0.1683 -0.1512 -0.0971 -0.1478 -0.1042 -0.1632 -0.1486 -0.1410 -0.1642 0.1767 0.1077 -0.1197 -0.1655 0.1463 -0.1912 -0.1627 -0.1847 -0.1859 -0.1418 0.1317 0.1454 -0.1359 -0.1446 -0.2042 0.1324 -0.1564 0.2266 -0.1690 -0.1568 0.1326 -0.1351 -0.1514 -0.2964 -0.2211 0.2052 -0.3438 0.1262 0.1401 -0.1384 0.1523 -0.1975 -0.1307 -0.1685 -0.2429 0.1370 0.1616 0.0730 -0.1941 0.1455 -0.2261 -0.1108 -0.1477 0.1634 -0.1932 -0.1627 -0.2027 -0.2195 0.1235 -0.1243 0.2281 -0.2544" HIT_INDICES="115 147 385 484 506 519 586 638 652 653 656 658 694 704 713 717 719 724 756 760 787 812 813 839 850 855 860 879 892 895 909 915 961 971 991 997 1087 1092 1124 1219 1234 1243 1275 1281 1296 1301 1325 1412 1413 1464 1489 1546 1558 1565 1570 1606 1611 1673 1675 1680 1687 1689 1697 1702 1742 1823 1833 1842 1851 1857 1883 1991 2046 2067 2273 2322 2353 2381 2475 2497 2518 2525 2530 2574 2637 2655 2660 2681 2691 2881 2973 2975 2993 3009 3201 3278 3336 3654 3741 3798 3817" ES_PROFILE="-0.0020 0.0146 -0.0303 -0.0427 -0.0361 -0.0275 -0.0334 -0.0366 -0.0304 -0.0210 -0.0121 -0.0029 -0.0028 0.0038 0.0105 0.0185 0.0269 0.0345 0.0351 0.0426 0.0440 0.0458 0.0536 0.0549 0.0599 0.0664 0.0729 0.0757 0.0799 0.0865 0.0903 0.0960 0.0914 0.0958 0.0977 0.1032 0.0877 0.0937 0.0929 0.0765 0.0803 0.0855 0.0851 0.0912 0.0950 0.1014 0.1031 0.0892 0.0969 0.0922 0.0940 0.0880 0.0932 0.0998 0.1068 0.1062 0.1133 0.1063 0.1144 0.1217 0.1285 0.1366 0.1432 0.1506 0.1493 0.1379 0.1444 0.1512 0.1579 0.1655 0.1681 0.1505 0.1463 0.1508 0.1094 0.1076 0.1103 0.1140 0.1015 0.1071 0.1130 0.1225 0.1325 0.1328 0.1287 0.1359 0.1464 0.1529 0.1623 0.1273 0.1173 0.1299 0.1386 0.1478 0.1141 0.1097 0.1104 0.0488 0.0462 0.0522 0.0682" RANK_AT_ES="1883.0000" RANK_SCORE_AT_ES="-0.6702"/>
  <DTG RANKED_LIST="T11b high vs low squamous_GSEA_Ranked.rnk" TEMPLATE="na_as_pre_ranked" GENESET="gene_sets.gmt#TABULA_MURIS_SENIS_MARROW_MATURE_ALPHA_BETA_T_CELL_AGEING" ES="0.1674" NES="1.1300" NP="0.2472" FDR="0.3294" FWER="1.0000" RND_ES="0.1475 0.1489 -0.1267 0.1175 -0.1914 -0.1818 0.1342 -0.1652 -0.2331 -0.1455 -0.1822 0.1814 0.1666 0.1685 -0.2367 -0.1864 -0.1414 -0.1785 0.1845 -0.1831 -0.1119 -0.1426 0.1426 -0.2468 -0.1624 -0.1357 0.1300 -0.2662 -0.1889 -0.1539 -0.1462 -0.1263 0.1955 0.1711 -0.2043 -0.2201 0.1548 -0.1658 0.1588 0.1632 -0.1640 -0.1829 -0.1499 -0.1633 0.1457 -0.1583 0.1590 -0.1886 0.1447 -0.1584 -0.1818 -0.1589 -0.1446 0.1648 0.1462 -0.2640 -0.1792 0.1470 -0.1979 -0.1503 0.1712 0.1392 -0.2280 -0.1256 -0.1609 -0.0971 -0.1315 0.1578 -0.1527 -0.1544 -0.1561 -0.1930 -0.1148 -0.1409 -0.1587 0.1163 -0.1413 -0.2349 -0.1253 -0.1355 -0.1935 0.1397 0.1369 0.1031 0.1524 0.1108 -0.1611 -0.2307 -0.1813 0.1425 -0.1250 0.1255 0.2045 0.1665 -0.1281 -0.1733 -0.1436 0.1372 0.1341 -0.1816 -0.2065 -0.1507 -0.1981 -0.1568 -0.1634 0.1265 -0.1191 -0.1782 -0.1481 -0.2067 0.1523 -0.1944 -0.1370 -0.1410 -0.0917 0.1325 -0.1468 -0.1880 0.1554 -0.2040 -0.1198 -0.1481 0.1166 -0.1450 -0.1517 -0.1692 -0.1090 0.1436 -0.2229 0.1997 -0.2151 0.1664 -0.1279 -0.1320 0.1457 -0.1762 0.2129 -0.1435 0.1172 -0.1975 0.1641 -0.1163 -0.1940 -0.1930 -0.1540 -0.1582 0.1276 -0.1444 0.2406 -0.1555 -0.1269 -0.1290 -0.1767 -0.1339 -0.1636 0.1487 -0.1332 0.1445 -0.1908 -0.1410 -0.1663 0.0985 -0.1889 0.1310 -0.1649 -0.1350 0.1313 -0.1065 0.2160 0.1007 -0.1586 -0.1343 0.1563 -0.1203 -0.1484 -0.1284 -0.2160 -0.1225 -0.1380 -0.2005 0.0865 -0.1212 -0.1984 -0.1645 -0.0948 0.1344 0.1994 0.1064 0.1316 -0.1286 0.1904 -0.1518 -0.1892 -0.1654 -0.1398 0.1829 -0.1651 -0.1859 0.1563 -0.1766 -0.1157 -0.1335 -0.1862 0.1571 -0.1613 -0.1242 -0.1752 -0.1290 -0.1598 0.1201 -0.1474 0.2531 0.1088 0.0970 0.0784 0.1310 0.1805 -0.1017 -0.1415 -0.1200 0.1149 0.1653 0.2076 0.1157 -0.1746 0.1381 0.1242 -0.2203 -0.1723 -0.1082 -0.1698 -0.1575 0.1735 -0.1359 -0.1135 -0.1408 -0.1921 -0.0924 -0.1936 -0.1244 -0.1549 0.1328 -0.2239 -0.1282 0.1500 -0.1374 -0.1525 -0.1418 0.1137 -0.1779 -0.1388 -0.1229 -0.1366 -0.1783 -0.1648 0.1376 0.1086 0.1325 -0.1439 -0.1132 -0.1728 -0.1503 -0.1346 0.1482 0.1569 -0.1769 -0.1231 -0.1099 -0.1527 -0.1803 -0.1955 -0.2616 0.1249 0.1541 0.1262 -0.1345 -0.1178 -0.0856 -0.1285 -0.1441 0.1246 -0.1670 -0.2059 -0.1764 -0.1367 0.1755 -0.1532 -0.1696 -0.1550 -0.1570 0.2236 -0.1730 -0.1224 -0.1570 -0.1480 0.1824 -0.1363 0.2141 -0.1383 -0.2338 -0.1098 0.1024 -0.2432 0.2209 -0.1750 0.1972 0.1291 0.1766 -0.1494 -0.0998 0.1833 -0.1863 0.0984 0.1287 0.0967 0.1751 -0.0886 -0.1267 -0.1275 0.1215 -0.1777 0.1902 0.1565 0.1046 0.1291 -0.1353 0.1332 -0.1746 -0.1028 -0.1315 0.1965 0.1416 0.0919 0.1385 -0.1421 0.1111 -0.2569 0.1731 0.1336 -0.1344 -0.1217 0.1792 0.1246 0.1353 0.1387 0.1435 -0.1837 0.1435 -0.1332 0.1851 -0.1707 0.2312 0.1412 0.1120 0.1195 -0.2283 0.1953 -0.1478 0.1956 -0.0879 0.1465 0.1627 0.1659 -0.1398 -0.1617 -0.1528 -0.1348 -0.1355 0.1467 -0.1516 -0.1250 -0.1600 0.1377 0.1886 0.1371 0.1131 0.1205 -0.1453 -0.1201 -0.1550 -0.1350 -0.1469 -0.2157 0.1161 -0.1897 -0.2496 -0.1752 -0.1771 -0.1339 -0.1437 0.1571 -0.1192 -0.1853 0.1310 -0.1754 -0.2048 -0.1445 -0.1760 0.1628 -0.2198 0.0817 0.1008 -0.1152 -0.1961 -0.1500 -0.1722 -0.2036 -0.1245 -0.1816 -0.1203 -0.1470 -0.1341 0.1083 -0.2151 0.1515 -0.1669 0.1392 -0.1324 -0.0868 -0.1282 0.1767 0.1433 -0.1729 -0.1809 -0.1303 -0.1658 -0.2127 -0.2263 -0.1897 -0.2071 0.1560 -0.1303 -0.2150 -0.1392 0.2114 0.1624 -0.1493 -0.1162 -0.1135 -0.2902 -0.1472 -0.1843 0.1640 -0.1233 0.1087 -0.1638 0.1037 -0.1914 0.1210 -0.1854 -0.2258 -0.1454 -0.1428 -0.1279 -0.1989 0.1571 0.1215 -0.1960 -0.1914 -0.1588 -0.0915 0.1387 -0.1591 -0.1127 -0.1501 0.1617 -0.1600 -0.0917 0.1365 -0.2047 -0.1850 -0.1682 0.1334 -0.1745 -0.1445 0.1620 -0.1799 -0.1759 0.1463 -0.1803 0.1630 -0.1767 -0.1404 -0.2313 -0.1698 -0.1811 -0.1894 0.1130 -0.1385 0.1405 0.1636 -0.1230 -0.1504 0.1669 -0.1269 -0.1344 -0.1418 -0.1613 -0.1847 -0.1323 0.1317 -0.1551 0.1046 -0.1956 0.1055 -0.2370 -0.0808 0.1132 0.1579 -0.1315 -0.1702 -0.1892 -0.1649 0.1834 -0.1739 0.1338 -0.1183 -0.1818 0.1183 -0.1767 -0.1738 -0.1793 -0.1697 0.1950 -0.1419 -0.1655 -0.1543 -0.1882 0.1216 -0.1855 -0.0802 -0.1517 0.1367 -0.1952 0.1423 -0.1630 -0.1281 -0.1801 0.2450 -0.1449 -0.0921 0.1321 0.1228 -0.1504 0.1125 0.1609 -0.1453 -0.1426 0.2143 -0.1429 -0.1991 -0.1515 -0.1481 0.1314 -0.1071 0.1239 0.0992 -0.1555 0.1235 -0.1046 -0.1111 0.1682 0.2042 -0.1972 0.0917 -0.1895 -0.1583 -0.2500 -0.1432 0.1510 -0.1600 -0.1483 0.0948 0.1542 -0.1143 0.1321 0.1947 -0.1772 0.1536 -0.1840 -0.1867 0.1796 -0.1117 0.1042 -0.1416 0.1413 -0.1831 -0.1482 -0.1437 -0.1610 -0.1498 0.1558 -0.0971 -0.1254 0.1225 0.1652 -0.1885 -0.1556 -0.1764 -0.1586 0.1338 0.1548 0.1582 -0.1148 -0.1237 -0.1488 -0.1706 0.1358 -0.1372 -0.1612 -0.1412 -0.1348 0.1833 -0.1558 -0.1578 -0.1470 -0.1823 0.1599 -0.1515 -0.1401 -0.1635 -0.1177 0.1495 0.2029 0.2217 -0.2213 0.1661 0.1501 -0.0855 -0.1313 -0.2134 -0.1413 0.2220 -0.1322 -0.1733 -0.1676 0.1314 -0.1493 0.0857 -0.1814 0.1695 -0.1639 -0.1581 -0.1744 -0.1566 -0.1308 -0.1988 0.1465 -0.1739 -0.1602 -0.0999 -0.1496 -0.2442 -0.1213 -0.1785 -0.2279 0.1482 -0.2449 0.1171 -0.1288 0.2235 -0.1088 0.1296 -0.1117 -0.1603 -0.0961 -0.1153 -0.1916 0.0875 0.1072 -0.1791 0.1121 -0.1759 0.1902 0.1164 -0.1376 -0.1343 0.0975 -0.1698 -0.1489 -0.1554 -0.1219 -0.1182 -0.1461 -0.1846 -0.2177 0.1194 -0.1706 -0.1603 0.1192 -0.1934 -0.0805 -0.1581 -0.1437 -0.1134 -0.2011 -0.1279 -0.0743 -0.1988 0.1337 0.0999 -0.2016 -0.1571 0.1948 -0.1876 -0.1176 0.1339 0.0898 -0.1494 -0.1770 0.1380 0.1226 -0.1752 -0.1896 0.1434 0.1832 -0.1542 -0.1687 0.1780 -0.1648 0.1797 0.1889 0.1698 -0.1369 0.1745 -0.0976 -0.1943 0.1305 -0.1352 0.1383 -0.1723 0.1423 0.1560 -0.2059 -0.1801 -0.1722 0.1663 -0.2325 -0.1517 -0.1272 -0.1549 -0.1585 -0.1431 0.1579 -0.1708 0.1839 0.1299 -0.1171 0.1849 0.2004 -0.1207 0.1445 0.2007 -0.1364 0.1403 -0.2241 -0.1415 -0.1052 -0.1968 -0.1260 -0.1034 0.1335 0.1923 0.0888 0.1404 0.1311 0.1381 -0.1539 -0.1103 -0.1351 0.1814 0.1723 -0.0944 -0.1507 0.1615 0.1744 0.1773 -0.1514 -0.1425 -0.1546 0.1720 -0.1225 -0.1605 -0.1046 -0.1519 0.1887 -0.1731 0.1014 -0.1845 -0.1268 0.1871 -0.1851 0.2308 0.1460 -0.1287 -0.1518 -0.1851 0.1865 0.1638 0.1352 -0.1757 0.1357 -0.2105 -0.2027 0.1339 -0.1309 0.2202 -0.2060 0.0763 0.1365 -0.1422 -0.1770 0.1973 -0.1355 0.1260 -0.1293 -0.1830 -0.1615 0.1824 -0.1326 -0.1838 0.1021 -0.1717 -0.1946 -0.2100 -0.1389 0.0911 0.1266 -0.1064 -0.1732 -0.1652 -0.2186 0.2278 -0.1259 -0.1257 -0.2122 -0.1105 0.2046 -0.1219 -0.1555 -0.1725 -0.1408 -0.1708 0.1481 0.2362 0.1536 0.1598 0.1748 -0.1096 0.1126 -0.1238 0.1487 -0.1551 -0.1839 -0.1948 -0.1761 0.1567 0.1145 0.1894 -0.1720 -0.1214 -0.1469 -0.1675 -0.1123 0.1564 -0.1197 -0.1187 -0.2060 -0.1118 0.1020 -0.0979 -0.1362 0.1497 0.1380 -0.1697 -0.1536 -0.1736 -0.1272 -0.1544 -0.1235 -0.2337 0.1617 0.1395 -0.1281 -0.1361 -0.1643 0.1125 0.1150 0.1147 -0.1962 -0.1567 0.1413 -0.2100 0.1157 -0.1519 -0.1854 -0.1159 -0.1817 -0.1360 -0.2138 0.1599 0.1411 -0.1422 0.0830 -0.1635 -0.1653 0.1165 0.1765 -0.1676 -0.1511 -0.1488 0.1653 0.1587 0.1503 -0.1712 -0.2630 0.1255 0.1512 -0.1205 0.1568 0.1344 0.1173 0.1469 0.1186 -0.1267 -0.2344 -0.1589 0.1369 -0.1331 -0.1250 -0.1630 -0.1793 -0.1184 -0.1241 -0.1508 0.1580 -0.1020 -0.1166 -0.1682 -0.1495 -0.1359 -0.1350 -0.1998 -0.1574 -0.1503 -0.1786 -0.1406 0.1388 0.1274 0.1754 0.2037 -0.2164 -0.1533 -0.1130 -0.1799 0.1159 -0.1260 -0.2033 -0.0943 -0.2209 -0.2861 -0.1238 -0.2052 -0.1421 0.1077 -0.1527 0.1565 -0.1111 -0.1333 -0.1500 -0.2009 -0.0782 0.1198 -0.1184 -0.1894 -0.1546 -0.2315 -0.1583 0.1270 -0.1590 0.1676 0.0952 -0.1528 -0.1194 0.1982 -0.2032 -0.1910 -0.1089 -0.2059 -0.1320 0.1225 -0.2009 -0.1613 0.1275 0.1450 -0.1780 -0.1206 -0.2108 -0.0995 0.1487" HIT_INDICES="45 74 147 157 161 169 214 247 264 289 371 377 402 419 461 488 519 526 536 590 635 653 656 670 713 716 719 737 750 768 798 808 813 814 855 857 860 863 895 911 915 955 961 979 991 1007 1027 1065 1078 1096 1097 1102 1116 1234 1244 1296 1310 1349 1434 1538 1603 1611 1665 1671 1675 1680 1686 1689 1781 1810 1833 1842 1851 1881 1885 1937 2014 2023 2067 2079 2123 2134 2200 2216 2225 2313 2338 2344 2413 2431 2445 2521 2525 2530 2558 2574 2587 2656 2695 2744 2785 2794 2846 2916 2944 2961 2966 2986 2988 2992 3054 3125 3205 3223 3282 3336 3358 3401 3433 3440 3555 3571 3649 3764 3841" ES_PROFILE="0.0148 0.0307 0.0297 0.0439 0.0595 0.0738 0.0772 0.0826 0.0919 0.0984 0.0883 0.0973 0.1010 0.1065 0.1051 0.1071 0.1077 0.1143 0.1201 0.1141 0.1098 0.1121 0.1182 0.1214 0.1170 0.1226 0.1282 0.1298 0.1327 0.1341 0.1323 0.1355 0.1400 0.1455 0.1407 0.1457 0.1504 0.1552 0.1524 0.1535 0.1577 0.1525 0.1559 0.1563 0.1582 0.1592 0.1591 0.1546 0.1564 0.1570 0.1619 0.1657 0.1674 0.1430 0.1458 0.1381 0.1400 0.1357 0.1200 0.0996 0.0891 0.0931 0.0856 0.0901 0.0952 0.1000 0.1046 0.1100 0.0931 0.0921 0.0926 0.0968 0.1009 0.0999 0.1054 0.0989 0.0862 0.0907 0.0865 0.0903 0.0862 0.0905 0.0810 0.0841 0.0890 0.0743 0.0754 0.0813 0.0716 0.0748 0.0790 0.0678 0.0747 0.0814 0.0824 0.0865 0.0913 0.0822 0.0808 0.0770 0.0753 0.0817 0.0775 0.0689 0.0710 0.0759 0.0839 0.0881 0.0969 0.1053 0.0992 0.0911 0.0812 0.0869 0.0826 0.0798 0.0851 0.0854 0.0886 0.0981 0.0810 0.0890 0.0821 0.0669 0.0625" RANK_AT_ES="1116.0000" RANK_SCORE_AT_ES="-0.5250"/>
[truncated: 1,000,014 more chars]
