# Supplementary material for: TMPRSS11B promotes an acidified microenvironment and immune suppression in squamous lung cancer
Source: EMBO Rep. 2025 Nov 10;26(24):6346–79. doi: 10.1038/s44319-025-00631-1 (PMC12714794; doi:10.1038/s44319-025-00631-1)
Supplement: Supplementary file 19 — Appendix Figure S1 Source Data [file 44319_2025_631_MOESM19_ESM.zip]

Archive with 363 entries (358 files):
- Appendix Figure S1/
- Appendix Figure S1/S1C/
- Appendix Figure S1/S1D/
- Appendix Figure S1/S1C/GSEA Broad Institute_low pH vs rest of the regions (high pH)_Mh/
- __MACOSX/Appendix Figure S1/S1C/._GSEA Broad Institute_low pH vs rest of the regions (high pH)_Mh
- Appendix Figure S1/S1C/Read Me.rtf
- __MACOSX/Appendix Figure S1/S1C/._Read Me.rtf
- Appendix Figure S1/S1D/Read Me.rtf
- __MACOSX/Appendix Figure S1/S1D/._Read Me.rtf
- Appendix Figure S1/S1C/GSEA Broad Institute_low pH vs rest of the regions (high pH)_Mh/edb/
- __MACOSX/Appendix Figure S1/S1C/GSEA Broad Institute_low pH vs rest of the regions (high pH)_Mh/._edb
- Appendix Figure S1/S1C/GSEA Broad Institute_low pH vs rest of the regions (high pH)_Mh/enplot_HALLMARK_ADIPOGENESIS_179.png
- __MACOSX/Appendix Figure S1/S1C/GSEA Broad Institute_low pH vs rest of the regions (high pH)_Mh/._enplot_HALLMARK_ADIPOGENESIS_179.png
- Appendix Figure S1/S1C/GSEA Broad Institute_low pH vs rest of the regions (high pH)_Mh/enplot_HALLMARK_ALLOGRAFT_REJECTION_161.png
- __MACOSX/Appendix Figure S1/S1C/GSEA Broad Institute_low pH vs rest of the regions (high pH)_Mh/._enplot_HALLMARK_ALLOGRAFT_REJECTION_161.png
- Appendix Figure S1/S1C/GSEA Broad Institute_low pH vs rest of the regions (high pH)_Mh/enplot_HALLMARK_ANDROGEN_RESPONSE_213.png
- __MACOSX/Appendix Figure S1/S1C/GSEA Broad Institute_low pH vs rest of the regions (high pH)_Mh/._enplot_HALLMARK_ANDROGEN_RESPONSE_213.png
- Appendix Figure S1/S1C/GSEA Broad Institute_low pH vs rest of the regions (high pH)_Mh/enplot_HALLMARK_ANGIOGENESIS_181.png
- __MACOSX/Appendix Figure S1/S1C/GSEA Broad Institute_low pH vs rest of the regions (high pH)_Mh/._enplot_HALLMARK_ANGIOGENESIS_181.png
- Appendix Figure S1/S1C/GSEA Broad Institute_low pH vs rest of the regions (high pH)_Mh/enplot_HALLMARK_APICAL_JUNCTION_175.png
- __MACOSX/Appendix Figure S1/S1C/GSEA Broad Institute_low pH vs rest of the regions (high pH)_Mh/._enplot_HALLMARK_APICAL_JUNCTION_175.png
- Appendix Figure S1/S1C/GSEA Broad Institute_low pH vs rest of the regions (high pH)_Mh/enplot_HALLMARK_APOPTOSIS_199.png
- __MACOSX/Appendix Figure S1/S1C/GSEA Broad Institute_low pH vs rest of the regions (high pH)_Mh/._enplot_HALLMARK_APOPTOSIS_199.png
- Appendix Figure S1/S1C/GSEA Broad Institute_low pH vs rest of the regions (high pH)_Mh/enplot_HALLMARK_BILE_ACID_METABOLISM_217.png
- __MACOSX/Appendix Figure S1/S1C/GSEA Broad Institute_low pH vs rest of the regions (high pH)_Mh/._enplot_HALLMARK_BILE_ACID_METABOLISM_217.png
- Appendix Figure S1/S1C/GSEA Broad Institute_low pH vs rest of the regions (high pH)_Mh/enplot_HALLMARK_CHOLESTEROL_HOMEOSTASIS_183.png
- __MACOSX/Appendix Figure S1/S1C/GSEA Broad Institute_low pH vs rest of the regions (high pH)_Mh/._enplot_HALLMARK_CHOLESTEROL_HOMEOSTASIS_183.png
- Appendix Figure S1/S1C/GSEA Broad Institute_low pH vs rest of the regions (high pH)_Mh/enplot_HALLMARK_COAGULATION_167.png
- __MACOSX/Appendix Figure S1/S1C/GSEA Broad Institute_low pH vs rest of the regions (high pH)_Mh/._enplot_HALLMARK_COAGULATION_167.png
- Appendix Figure S1/S1C/GSEA Broad Institute_low pH vs rest of the regions (high pH)_Mh/enplot_HALLMARK_COMPLEMENT_165.png
- __MACOSX/Appendix Figure S1/S1C/GSEA Broad Institute_low pH vs rest of the regions (high pH)_Mh/._enplot_HALLMARK_COMPLEMENT_165.png
- Appendix Figure S1/S1C/GSEA Broad Institute_low pH vs rest of the regions (high pH)_Mh/enplot_HALLMARK_DNA_REPAIR_191.png
- __MACOSX/Appendix Figure S1/S1C/GSEA Broad Institute_low pH vs rest of the regions (high pH)_Mh/._enplot_HALLMARK_DNA_REPAIR_191.png
- Appendix Figure S1/S1C/GSEA Broad Institute_low pH vs rest of the regions (high pH)_Mh/enplot_HALLMARK_E2F_TARGETS_207.png
- __MACOSX/Appendix Figure S1/S1C/GSEA Broad Institute_low pH vs rest of the regions (high pH)_Mh/._enplot_HALLMARK_E2F_TARGETS_207.png
- Appendix Figure S1/S1C/GSEA Broad Institute_low pH vs rest of the regions (high pH)_Mh/enplot_HALLMARK_EPITHELIAL_MESENCHYMAL_TRANSITION_163.png
- __MACOSX/Appendix Figure S1/S1C/GSEA Broad Institute_low pH vs rest of the regions (high pH)_Mh/._enplot_HALLMARK_EPITHELIAL_MESENCHYMAL_TRANSITION_163.png
- Appendix Figure S1/S1C/GSEA Broad Institute_low pH vs rest of the regions (high pH)_Mh/enplot_HALLMARK_ESTROGEN_RESPONSE_EARLY_205.png
- __MACOSX/Appendix Figure S1/S1C/GSEA Broad Institute_low pH vs rest of the regions (high pH)_Mh/._enplot_HALLMARK_ESTROGEN_RESPONSE_EARLY_205.png
- Appendix Figure S1/S1C/GSEA Broad Institute_low pH vs rest of the regions (high pH)_Mh/enplot_HALLMARK_ESTROGEN_RESPONSE_LATE_203.png
- __MACOSX/Appendix Figure S1/S1C/GSEA Broad Institute_low pH vs rest of the regions (high pH)_Mh/._enplot_HALLMARK_ESTROGEN_RESPONSE_LATE_203.png
- Appendix Figure S1/S1C/GSEA Broad Institute_low pH vs rest of the regions (high pH)_Mh/enplot_HALLMARK_FATTY_ACID_METABOLISM_227.png
- __MACOSX/Appendix Figure S1/S1C/GSEA Broad Institute_low pH vs rest of the regions (high pH)_Mh/._enplot_HALLMARK_FATTY_ACID_METABOLISM_227.png
- Appendix Figure S1/S1C/GSEA Broad Institute_low pH vs rest of the regions (high pH)_Mh/enplot_HALLMARK_G2M_CHECKPOINT_211.png
- __MACOSX/Appendix Figure S1/S1C/GSEA Broad Institute_low pH vs rest of the regions (high pH)_Mh/._enplot_HALLMARK_G2M_CHECKPOINT_211.png
- Appendix Figure S1/S1C/GSEA Broad Institute_low pH vs rest of the regions (high pH)_Mh/enplot_HALLMARK_GLYCOLYSIS_215.png
- __MACOSX/Appendix Figure S1/S1C/GSEA Broad Institute_low pH vs rest of the regions (high pH)_Mh/._enplot_HALLMARK_GLYCOLYSIS_215.png
- Appendix Figure S1/S1C/GSEA Broad Institute_low pH vs rest of the regions (high pH)_Mh/enplot_HALLMARK_HEME_METABOLISM_237.png
- __MACOSX/Appendix Figure S1/S1C/GSEA Broad Institute_low pH vs rest of the regions (high pH)_Mh/._enplot_HALLMARK_HEME_METABOLISM_237.png
- Appendix Figure S1/S1C/GSEA Broad Institute_low pH vs rest of the regions (high pH)_Mh/enplot_HALLMARK_HYPOXIA_223.png
- __MACOSX/Appendix Figure S1/S1C/GSEA Broad Institute_low pH vs rest of the regions (high pH)_Mh/._enplot_HALLMARK_HYPOXIA_223.png
- Appendix Figure S1/S1C/GSEA Broad Institute_low pH vs rest of the regions (high pH)_Mh/enplot_HALLMARK_IL2_STAT5_SIGNALING_187.png
- __MACOSX/Appendix Figure S1/S1C/GSEA Broad Institute_low pH vs rest of the regions (high pH)_Mh/._enplot_HALLMARK_IL2_STAT5_SIGNALING_187.png
- Appendix Figure S1/S1C/GSEA Broad Institute_low pH vs rest of the regions (high pH)_Mh/enplot_HALLMARK_IL6_JAK_STAT3_SIGNALING_169.png
- __MACOSX/Appendix Figure S1/S1C/GSEA Broad Institute_low pH vs rest of the regions (high pH)_Mh/._enplot_HALLMARK_IL6_JAK_STAT3_SIGNALING_169.png
- Appendix Figure S1/S1C/GSEA Broad Institute_low pH vs rest of the regions (high pH)_Mh/enplot_HALLMARK_INFLAMMATORY_RESPONSE_177.png
- __MACOSX/Appendix Figure S1/S1C/GSEA Broad Institute_low pH vs rest of the regions (high pH)_Mh/._enplot_HALLMARK_INFLAMMATORY_RESPONSE_177.png
- Appendix Figure S1/S1C/GSEA Broad Institute_low pH vs rest of the regions (high pH)_Mh/enplot_HALLMARK_INTERFERON_ALPHA_RESPONSE_233.png
- __MACOSX/Appendix Figure S1/S1C/GSEA Broad Institute_low pH vs rest of the regions (high pH)_Mh/._enplot_HALLMARK_INTERFERON_ALPHA_RESPONSE_233.png
- Appendix Figure S1/S1C/GSEA Broad Institute_low pH vs rest of the regions (high pH)_Mh/enplot_HALLMARK_INTERFERON_GAMMA_RESPONSE_171.png
- __MACOSX/Appendix Figure S1/S1C/GSEA Broad Institute_low pH vs rest of the regions (high pH)_Mh/._enplot_HALLMARK_INTERFERON_GAMMA_RESPONSE_171.png
- Appendix Figure S1/S1C/GSEA Broad Institute_low pH vs rest of the regions (high pH)_Mh/enplot_HALLMARK_KRAS_SIGNALING_DN_201.png
- __MACOSX/Appendix Figure S1/S1C/GSEA Broad Institute_low pH vs rest of the regions (high pH)_Mh/._enplot_HALLMARK_KRAS_SIGNALING_DN_201.png
- Appendix Figure S1/S1C/GSEA Broad Institute_low pH vs rest of the regions (high pH)_Mh/enplot_HALLMARK_KRAS_SIGNALING_UP_173.png
- __MACOSX/Appendix Figure S1/S1C/GSEA Broad Institute_low pH vs rest of the regions (high pH)_Mh/._enplot_HALLMARK_KRAS_SIGNALING_UP_173.png
- Appendix Figure S1/S1C/GSEA Broad Institute_low pH vs rest of the regions (high pH)_Mh/enplot_HALLMARK_MITOTIC_SPINDLE_239.png
- __MACOSX/Appendix Figure S1/S1C/GSEA Broad Institute_low pH vs rest of the regions (high pH)_Mh/._enplot_HALLMARK_MITOTIC_SPINDLE_239.png
- Appendix Figure S1/S1C/GSEA Broad Institute_low pH vs rest of the regions (high pH)_Mh/enplot_HALLMARK_MTORC1_SIGNALING_231.png
- __MACOSX/Appendix Figure S1/S1C/GSEA Broad Institute_low pH vs rest of the regions (high pH)_Mh/._enplot_HALLMARK_MTORC1_SIGNALING_231.png
- Appendix Figure S1/S1C/GSEA Broad Institute_low pH vs rest of the regions (high pH)_Mh/enplot_HALLMARK_MYC_TARGETS_V1_209.png
- __MACOSX/Appendix Figure S1/S1C/GSEA Broad Institute_low pH vs rest of the regions (high pH)_Mh/._enplot_HALLMARK_MYC_TARGETS_V1_209.png
- Appendix Figure S1/S1C/GSEA Broad Institute_low pH vs rest of the regions (high pH)_Mh/enplot_HALLMARK_MYC_TARGETS_V2_221.png
- __MACOSX/Appendix Figure S1/S1C/GSEA Broad Institute_low pH vs rest of the regions (high pH)_Mh/._enplot_HALLMARK_MYC_TARGETS_V2_221.png
- Appendix Figure S1/S1C/GSEA Broad Institute_low pH vs rest of the regions (high pH)_Mh/enplot_HALLMARK_MYOGENESIS_185.png
- __MACOSX/Appendix Figure S1/S1C/GSEA Broad Institute_low pH vs rest of the regions (high pH)_Mh/._enplot_HALLMARK_MYOGENESIS_185.png
- Appendix Figure S1/S1C/GSEA Broad Institute_low pH vs rest of the regions (high pH)_Mh/enplot_HALLMARK_OXIDATIVE_PHOSPHORYLATION_229.png
- __MACOSX/Appendix Figure S1/S1C/GSEA Broad Institute_low pH vs rest of the regions (high pH)_Mh/._enplot_HALLMARK_OXIDATIVE_PHOSPHORYLATION_229.png
- Appendix Figure S1/S1C/GSEA Broad Institute_low pH vs rest of the regions (high pH)_Mh/enplot_HALLMARK_P53_PATHWAY_235.png
- __MACOSX/Appendix Figure S1/S1C/GSEA Broad Institute_low pH vs rest of the regions (high pH)_Mh/._enplot_HALLMARK_P53_PATHWAY_235.png
- Appendix Figure S1/S1C/GSEA Broad Institute_low pH vs rest of the regions (high pH)_Mh/enplot_HALLMARK_PI3K_AKT_MTOR_SIGNALING_195.png
- __MACOSX/Appendix Figure S1/S1C/GSEA Broad Institute_low pH vs rest of the regions (high pH)_Mh/._enplot_HALLMARK_PI3K_AKT_MTOR_SIGNALING_195.png
- Appendix Figure S1/S1C/GSEA Broad Institute_low pH vs rest of the regions (high pH)_Mh/enplot_HALLMARK_TNFA_SIGNALING_VIA_NFKB_197.png
- __MACOSX/Appendix Figure S1/S1C/GSEA Broad Institute_low pH vs rest of the regions (high pH)_Mh/._enplot_HALLMARK_TNFA_SIGNALING_VIA_NFKB_197.png
- Appendix Figure S1/S1C/GSEA Broad Institute_low pH vs rest of the regions (high pH)_Mh/enplot_HALLMARK_UNFOLDED_PROTEIN_RESPONSE_225.png
- __MACOSX/Appendix Figure S1/S1C/GSEA Broad Institute_low pH vs rest of the regions (high pH)_Mh/._enplot_HALLMARK_UNFOLDED_PROTEIN_RESPONSE_225.png
- Appendix Figure S1/S1C/GSEA Broad Institute_low pH vs rest of the regions (high pH)_Mh/enplot_HALLMARK_UV_RESPONSE_DN_189.png
- __MACOSX/Appendix Figure S1/S1C/GSEA Broad Institute_low pH vs rest of the regions (high pH)_Mh/._enplot_HALLMARK_UV_RESPONSE_DN_189.png
- Appendix Figure S1/S1C/GSEA Broad Institute_low pH vs rest of the regions (high pH)_Mh/enplot_HALLMARK_UV_RESPONSE_UP_193.png
- __MACOSX/Appendix Figure S1/S1C/GSEA Broad Institute_low pH vs rest of the regions (high pH)_Mh/._enplot_HALLMARK_UV_RESPONSE_UP_193.png
- Appendix Figure S1/S1C/GSEA Broad Institute_low pH vs rest of the regions (high pH)_Mh/enplot_HALLMARK_XENOBIOTIC_METABOLISM_219.png
- __MACOSX/Appendix Figure S1/S1C/GSEA Broad Institute_low pH vs rest of the regions (high pH)_Mh/._enplot_HALLMARK_XENOBIOTIC_METABOLISM_219.png
- Appendix Figure S1/S1C/GSEA Broad Institute_low pH vs rest of the regions (high pH)_Mh/gene_set_sizes.tsv
- __MACOSX/Appendix Figure S1/S1C/GSEA Broad Institute_low pH vs rest of the regions (high pH)_Mh/._gene_set_sizes.tsv
- Appendix Figure S1/S1C/GSEA Broad Institute_low pH vs rest of the regions (high pH)_Mh/global_es_histogram.png
- __MACOSX/Appendix Figure S1/S1C/GSEA Broad Institute_low pH vs rest of the regions (high pH)_Mh/._global_es_histogram.png
- Appendix Figure S1/S1C/GSEA Broad Institute_low pH vs rest of the regions (high pH)_Mh/gsea_report_for_na_neg_1723672247527.html
- __MACOSX/Appendix Figure S1/S1C/GSEA Broad Institute_low pH vs rest of the regions (high pH)_Mh/._gsea_report_for_na_neg_1723672247527.html
- Appendix Figure S1/S1C/GSEA Broad Institute_low pH vs rest of the regions (high pH)_Mh/gsea_report_for_na_neg_1723672247527.tsv
- __MACOSX/Appendix Figure S1/S1C/GSEA Broad Institute_low pH vs rest of the regions (high pH)_Mh/._gsea_report_for_na_neg_1723672247527.tsv
- Appendix Figure S1/S1C/GSEA Broad Institute_low pH vs rest of the regions (high pH)_Mh/gsea_report_for_na_pos_1723672247527.html
- __MACOSX/Appendix Figure S1/S1C/GSEA Broad Institute_low pH vs rest of the regions (high pH)_Mh/._gsea_report_for_na_pos_1723672247527.html
- Appendix Figure S1/S1C/GSEA Broad Institute_low pH vs rest of the regions (high pH)_Mh/gsea_report_for_na_pos_1723672247527.tsv
- __MACOSX/Appendix Figure S1/S1C/GSEA Broad Institute_low pH vs rest of the regions (high pH)_Mh/._gsea_report_for_na_pos_1723672247527.tsv
- Appendix Figure S1/S1C/GSEA Broad Institute_low pH vs rest of the regions (high pH)_Mh/gset_rnd_es_dist_162.png
- __MACOSX/Appendix Figure S1/S1C/GSEA Broad Institute_low pH vs rest of the regions (high pH)_Mh/._gset_rnd_es_dist_162.png
- Appendix Figure S1/S1C/GSEA Broad Institute_low pH vs rest of the regions (high pH)_Mh/gset_rnd_es_dist_164.png
- __MACOSX/Appendix Figure S1/S1C/GSEA Broad Institute_low pH vs rest of the regions (high pH)_Mh/._gset_rnd_es_dist_164.png
- Appendix Figure S1/S1C/GSEA Broad Institute_low pH vs rest of the regions (high pH)_Mh/gset_rnd_es_dist_166.png
- __MACOSX/Appendix Figure S1/S1C/GSEA Broad Institute_low pH vs rest of the regions (high pH)_Mh/._gset_rnd_es_dist_166.png
- Appendix Figure S1/S1C/GSEA Broad Institute_low pH vs rest of the regions (high pH)_Mh/gset_rnd_es_dist_168.png
- __MACOSX/Appendix Figure S1/S1C/GSEA Broad Institute_low pH vs rest of the regions (high pH)_Mh/._gset_rnd_es_dist_168.png
- Appendix Figure S1/S1C/GSEA Broad Institute_low pH vs rest of the regions (high pH)_Mh/gset_rnd_es_dist_170.png
- __MACOSX/Appendix Figure S1/S1C/GSEA Broad Institute_low pH vs rest of the regions (high pH)_Mh/._gset_rnd_es_dist_170.png
- Appendix Figure S1/S1C/GSEA Broad Institute_low pH vs rest of the regions (high pH)_Mh/gset_rnd_es_dist_172.png
- __MACOSX/Appendix Figure S1/S1C/GSEA Broad Institute_low pH vs rest of the regions (high pH)_Mh/._gset_rnd_es_dist_172.png
- Appendix Figure S1/S1C/GSEA Broad Institute_low pH vs rest of the regions (high pH)_Mh/gset_rnd_es_dist_174.png
- __MACOSX/Appendix Figure S1/S1C/GSEA Broad Institute_low pH vs rest of the regions (high pH)_Mh/._gset_rnd_es_dist_174.png
- Appendix Figure S1/S1C/GSEA Broad Institute_low pH vs rest of the regions (high pH)_Mh/gset_rnd_es_dist_176.png
- __MACOSX/Appendix Figure S1/S1C/GSEA Broad Institute_low pH vs rest of the regions (high pH)_Mh/._gset_rnd_es_dist_176.png
- Appendix Figure S1/S1C/GSEA Broad Institute_low pH vs rest of the regions (high pH)_Mh/gset_rnd_es_dist_178.png
- __MACOSX/Appendix Figure S1/S1C/GSEA Broad Institute_low pH vs rest of the regions (high pH)_Mh/._gset_rnd_es_dist_178.png
- Appendix Figure S1/S1C/GSEA Broad Institute_low pH vs rest of the regions (high pH)_Mh/gset_rnd_es_dist_180.png
- __MACOSX/Appendix Figure S1/S1C/GSEA Broad Institute_low pH vs rest of the regions (high pH)_Mh/._gset_rnd_es_dist_180.png
- Appendix Figure S1/S1C/GSEA Broad Institute_low pH vs rest of the regions (high pH)_Mh/gset_rnd_es_dist_182.png
- __MACOSX/Appendix Figure S1/S1C/GSEA Broad Institute_low pH vs rest of the regions (high pH)_Mh/._gset_rnd_es_dist_182.png
- Appendix Figure S1/S1C/GSEA Broad Institute_low pH vs rest of the regions (high pH)_Mh/gset_rnd_es_dist_184.png
- __MACOSX/Appendix Figure S1/S1C/GSEA Broad Institute_low pH vs rest of the regions (high pH)_Mh/._gset_rnd_es_dist_184.png
- Appendix Figure S1/S1C/GSEA Broad Institute_low pH vs rest of the regions (high pH)_Mh/gset_rnd_es_dist_186.png
- __MACOSX/Appendix Figure S1/S1C/GSEA Broad Institute_low pH vs rest of the regions (high pH)_Mh/._gset_rnd_es_dist_186.png
- Appendix Figure S1/S1C/GSEA Broad Institute_low pH vs rest of the regions (high pH)_Mh/gset_rnd_es_dist_188.png
- __MACOSX/Appendix Figure S1/S1C/GSEA Broad Institute_low pH vs rest of the regions (high pH)_Mh/._gset_rnd_es_dist_188.png
- Appendix Figure S1/S1C/GSEA Broad Institute_low pH vs rest of the regions (high pH)_Mh/gset_rnd_es_dist_190.png
- __MACOSX/Appendix Figure S1/S1C/GSEA Broad Institute_low pH vs rest of the regions (high pH)_Mh/._gset_rnd_es_dist_190.png
- Appendix Figure S1/S1C/GSEA Broad Institute_low pH vs rest of the regions (high pH)_Mh/gset_rnd_es_dist_192.png
- __MACOSX/Appendix Figure S1/S1C/GSEA Broad Institute_low pH vs rest of the regions (high pH)_Mh/._gset_rnd_es_dist_192.png
- Appendix Figure S1/S1C/GSEA Broad Institute_low pH vs rest of the regions (high pH)_Mh/gset_rnd_es_dist_194.png
- __MACOSX/Appendix Figure S1/S1C/GSEA Broad Institute_low pH vs rest of the regions (high pH)_Mh/._gset_rnd_es_dist_194.png
- Appendix Figure S1/S1C/GSEA Broad Institute_low pH vs rest of the regions (high pH)_Mh/gset_rnd_es_dist_196.png
- __MACOSX/Appendix Figure S1/S1C/GSEA Broad Institute_low pH vs rest of the regions (high pH)_Mh/._gset_rnd_es_dist_196.png
- Appendix Figure S1/S1C/GSEA Broad Institute_low pH vs rest of the regions (high pH)_Mh/gset_rnd_es_dist_198.png
- __MACOSX/Appendix Figure S1/S1C/GSEA Broad Institute_low pH vs rest of the regions (high pH)_Mh/._gset_rnd_es_dist_198.png
- Appendix Figure S1/S1C/GSEA Broad Institute_low pH vs rest of the regions (high pH)_Mh/gset_rnd_es_dist_200.png
- __MACOSX/Appendix Figure S1/S1C/GSEA Broad Institute_low pH vs rest of the regions (high pH)_Mh/._gset_rnd_es_dist_200.png
- Appendix Figure S1/S1C/GSEA Broad Institute_low pH vs rest of the regions (high pH)_Mh/gset_rnd_es_dist_202.png
- __MACOSX/Appendix Figure S1/S1C/GSEA Broad Institute_low pH vs rest of the regions (high pH)_Mh/._gset_rnd_es_dist_202.png
- Appendix Figure S1/S1C/GSEA Broad Institute_low pH vs rest of the regions (high pH)_Mh/gset_rnd_es_dist_204.png
- __MACOSX/Appendix Figure S1/S1C/GSEA Broad Institute_low pH vs rest of the regions (high pH)_Mh/._gset_rnd_es_dist_204.png
- Appendix Figure S1/S1C/GSEA Broad Institute_low pH vs rest of the regions (high pH)_Mh/gset_rnd_es_dist_206.png
- __MACOSX/Appendix Figure S1/S1C/GSEA Broad Institute_low pH vs rest of the regions (high pH)_Mh/._gset_rnd_es_dist_206.png
- Appendix Figure S1/S1C/GSEA Broad Institute_low pH vs rest of the regions (high pH)_Mh/gset_rnd_es_dist_208.png
- __MACOSX/Appendix Figure S1/S1C/GSEA Broad Institute_low pH vs rest of the regions (high pH)_Mh/._gset_rnd_es_dist_208.png
- Appendix Figure S1/S1C/GSEA Broad Institute_low pH vs rest of the regions (high pH)_Mh/gset_rnd_es_dist_210.png
- __MACOSX/Appendix Figure S1/S1C/GSEA Broad Institute_low pH vs rest of the regions (high pH)_Mh/._gset_rnd_es_dist_210.png
- Appendix Figure S1/S1C/GSEA Broad Institute_low pH vs rest of the regions (high pH)_Mh/gset_rnd_es_dist_212.png
- __MACOSX/Appendix Figure S1/S1C/GSEA Broad Institute_low pH vs rest of the regions (high pH)_Mh/._gset_rnd_es_dist_212.png
- Appendix Figure S1/S1C/GSEA Broad Institute_low pH vs rest of the regions (high pH)_Mh/gset_rnd_es_dist_214.png
- __MACOSX/Appendix Figure S1/S1C/GSEA Broad Institute_low pH vs rest of the regions (high pH)_Mh/._gset_rnd_es_dist_214.png
- Appendix Figure S1/S1C/GSEA Broad Institute_low pH vs rest of the regions (high pH)_Mh/gset_rnd_es_dist_216.png
- __MACOSX/Appendix Figure S1/S1C/GSEA Broad Institute_low pH vs rest of the regions (high pH)_Mh/._gset_rnd_es_dist_216.png
- Appendix Figure S1/S1C/GSEA Broad Institute_low pH vs rest of the regions (high pH)_Mh/gset_rnd_es_dist_218.png
- __MACOSX/Appendix Figure S1/S1C/GSEA Broad Institute_low pH vs rest of the regions (high pH)_Mh/._gset_rnd_es_dist_218.png
- Appendix Figure S1/S1C/GSEA Broad Institute_low pH vs rest of the regions (high pH)_Mh/gset_rnd_es_dist_220.png
- __MACOSX/Appendix Figure S1/S1C/GSEA Broad Institute_low pH vs rest of the regions (high pH)_Mh/._gset_rnd_es_dist_220.png
- Appendix Figure S1/S1C/GSEA Broad Institute_low pH vs rest of the regions (high pH)_Mh/gset_rnd_es_dist_222.png
- __MACOSX/Appendix Figure S1/S1C/GSEA Broad Institute_low pH vs rest of the regions (high pH)_Mh/._gset_rnd_es_dist_222.png
- Appendix Figure S1/S1C/GSEA Broad Institute_low pH vs rest of the regions (high pH)_Mh/gset_rnd_es_dist_224.png
- __MACOSX/Appendix Figure S1/S1C/GSEA Broad Institute_low pH vs rest of the regions (high pH)_Mh/._gset_rnd_es_dist_224.png
- Appendix Figure S1/S1C/GSEA Broad Institute_low pH vs rest of the regions (high pH)_Mh/gset_rnd_es_dist_226.png
- __MACOSX/Appendix Figure S1/S1C/GSEA Broad Institute_low pH vs rest of the regions (high pH)_Mh/._gset_rnd_es_dist_226.png
- Appendix Figure S1/S1C/GSEA Broad Institute_low pH vs rest of the regions (high pH)_Mh/gset_rnd_es_dist_228.png
- __MACOSX/Appendix Figure S1/S1C/GSEA Broad Institute_low pH vs rest of the regions (high pH)_Mh/._gset_rnd_es_dist_228.png
- Appendix Figure S1/S1C/GSEA Broad Institute_low pH vs rest of the regions (high pH)_Mh/gset_rnd_es_dist_230.png
- __MACOSX/Appendix Figure S1/S1C/GSEA Broad Institute_low pH vs rest of the regions (high pH)_Mh/._gset_rnd_es_dist_230.png
- Appendix Figure S1/S1C/GSEA Broad Institute_low pH vs rest of the regions (high pH)_Mh/gset_rnd_es_dist_232.png
- __MACOSX/Appendix Figure S1/S1C/GSEA Broad Institute_low pH vs rest of the regions (high pH)_Mh/._gset_rnd_es_dist_232.png
- Appendix Figure S1/S1C/GSEA Broad Institute_low pH vs rest of the regions (high pH)_Mh/gset_rnd_es_dist_234.png
- __MACOSX/Appendix Figure S1/S1C/GSEA Broad Institute_low pH vs rest of the regions (high pH)_Mh/._gset_rnd_es_dist_234.png
- Appendix Figure S1/S1C/GSEA Broad Institute_low pH vs rest of the regions (high pH)_Mh/gset_rnd_es_dist_236.png
- __MACOSX/Appendix Figure S1/S1C/GSEA Broad Institute_low pH vs rest of the regions (high pH)_Mh/._gset_rnd_es_dist_236.png
- Appendix Figure S1/S1C/GSEA Broad Institute_low pH vs rest of the regions (high pH)_Mh/gset_rnd_es_dist_238.png
- __MACOSX/Appendix Figure S1/S1C/GSEA Broad Institute_low pH vs rest of the regions (high pH)_Mh/._gset_rnd_es_dist_238.png
- Appendix Figure S1/S1C/GSEA Broad Institute_low pH vs rest of the regions (high pH)_Mh/gset_rnd_es_dist_240.png
- __MACOSX/Appendix Figure S1/S1C/GSEA Broad Institute_low pH vs rest of the regions (high pH)_Mh/._gset_rnd_es_dist_240.png
- Appendix Figure S1/S1C/GSEA Broad Institute_low pH vs rest of the regions (high pH)_Mh/HALLMARK_ADIPOGENESIS.html
- __MACOSX/Appendix Figure S1/S1C/GSEA Broad Institute_low pH vs rest of the regions (high pH)_Mh/._HALLMARK_ADIPOGENESIS.html
- Appendix Figure S1/S1C/GSEA Broad Institute_low pH vs rest of the regions (high pH)_Mh/HALLMARK_ADIPOGENESIS.tsv
- __MACOSX/Appendix Figure S1/S1C/GSEA Broad Institute_low pH vs rest of the regions (high pH)_Mh/._HALLMARK_ADIPOGENESIS.tsv
- Appendix Figure S1/S1C/GSEA Broad Institute_low pH vs rest of the regions (high pH)_Mh/HALLMARK_ALLOGRAFT_REJECTION.html
- __MACOSX/Appendix Figure S1/S1C/GSEA Broad Institute_low pH vs rest of the regions (high pH)_Mh/._HALLMARK_ALLOGRAFT_REJECTION.html
- Appendix Figure S1/S1C/GSEA Broad Institute_low pH vs rest of the regions (high pH)_Mh/HALLMARK_ALLOGRAFT_REJECTION.tsv
- __MACOSX/Appendix Figure S1/S1C/GSEA Broad Institute_low pH vs rest of the regions (high pH)_Mh/._HALLMARK_ALLOGRAFT_REJECTION.tsv
- Appendix Figure S1/S1C/GSEA Broad Institute_low pH vs rest of the regions (high pH)_Mh/HALLMARK_ANDROGEN_RESPONSE.html
- __MACOSX/Appendix Figure S1/S1C/GSEA Broad Institute_low pH vs rest of the regions (high pH)_Mh/._HALLMARK_ANDROGEN_RESPONSE.html
- Appendix Figure S1/S1C/GSEA Broad Institute_low pH vs rest of the regions (high pH)_Mh/HALLMARK_ANDROGEN_RESPONSE.tsv
- __MACOSX/Appendix Figure S1/S1C/GSEA Broad Institute_low pH vs rest of the regions (high pH)_Mh/._HALLMARK_ANDROGEN_RESPONSE.tsv
- Appendix Figure S1/S1C/GSEA Broad Institute_low pH vs rest of the regions (high pH)_Mh/HALLMARK_ANGIOGENESIS.html
- __MACOSX/Appendix Figure S1/S1C/GSEA Broad Institute_low pH vs rest of the regions (high pH)_Mh/._HALLMARK_ANGIOGENESIS.html
- Appendix Figure S1/S1C/GSEA Broad Institute_low pH vs rest of the regions (high pH)_Mh/HALLMARK_ANGIOGENESIS.tsv
- __MACOSX/Appendix Figure S1/S1C/GSEA Broad Institute_low pH vs rest of the regions (high pH)_Mh/._HALLMARK_ANGIOGENESIS.tsv
- Appendix Figure S1/S1C/GSEA Broad Institute_low pH vs rest of the regions (high pH)_Mh/HALLMARK_APICAL_JUNCTION.html
- __MACOSX/Appendix Figure S1/S1C/GSEA Broad Institute_low pH vs rest of the regions (high pH)_Mh/._HALLMARK_APICAL_JUNCTION.html
- Appendix Figure S1/S1C/GSEA Broad Institute_low pH vs rest of the regions (high pH)_Mh/HALLMARK_APICAL_JUNCTION.tsv
- __MACOSX/Appendix Figure S1/S1C/GSEA Broad Institute_low pH vs rest of the regions (high pH)_Mh/._HALLMARK_APICAL_JUNCTION.tsv
- Appendix Figure S1/S1C/GSEA Broad Institute_low pH vs rest of the regions (high pH)_Mh/HALLMARK_APOPTOSIS.html
- __MACOSX/Appendix Figure S1/S1C/GSEA Broad Institute_low pH vs rest of the regions (high pH)_Mh/._HALLMARK_APOPTOSIS.html
- Appendix Figure S1/S1C/GSEA Broad Institute_low pH vs rest of the regions (high pH)_Mh/HALLMARK_APOPTOSIS.tsv
- __MACOSX/Appendix Figure S1/S1C/GSEA Broad Institute_low pH vs rest of the regions (high pH)_Mh/._HALLMARK_APOPTOSIS.tsv
- Appendix Figure S1/S1C/GSEA Broad Institute_low pH vs rest of the regions (high pH)_Mh/HALLMARK_BILE_ACID_METABOLISM.html
- __MACOSX/Appendix Figure S1/S1C/GSEA Broad Institute_low pH vs rest of the regions (high pH)_Mh/._HALLMARK_BILE_ACID_METABOLISM.html
- Appendix Figure S1/S1C/GSEA Broad Institute_low pH vs rest of the regions (high pH)_Mh/HALLMARK_BILE_ACID_METABOLISM.tsv
- __MACOSX/Appendix Figure S1/S1C/GSEA Broad Institute_low pH vs rest of the regions (high pH)_Mh/._HALLMARK_BILE_ACID_METABOLISM.tsv
- Appendix Figure S1/S1C/GSEA Broad Institute_low pH vs rest of the regions (high pH)_Mh/HALLMARK_CHOLESTEROL_HOMEOSTASIS.html
- __MACOSX/Appendix Figure S1/S1C/GSEA Broad Institute_low pH vs rest of the regions (high pH)_Mh/._HALLMARK_CHOLESTEROL_HOMEOSTASIS.html
- Appendix Figure S1/S1C/GSEA Broad Institute_low pH vs rest of the regions (high pH)_Mh/HALLMARK_CHOLESTEROL_HOMEOSTASIS.tsv
- __MACOSX/Appendix Figure S1/S1C/GSEA Broad Institute_low pH vs rest of the regions (high pH)_Mh/._HALLMARK_CHOLESTEROL_HOMEOSTASIS.tsv
- Appendix Figure S1/S1C/GSEA Broad Institute_low pH vs rest of the regions (high pH)_Mh/HALLMARK_COAGULATION.html
- __MACOSX/Appendix Figure S1/S1C/GSEA Broad Institute_low pH vs rest of the regions (high pH)_Mh/._HALLMARK_COAGULATION.html
- Appendix Figure S1/S1C/GSEA Broad Institute_low pH vs rest of the regions (high pH)_Mh/HALLMARK_COAGULATION.tsv
- __MACOSX/Appendix Figure S1/S1C/GSEA Broad Institute_low pH vs rest of the regions (high pH)_Mh/._HALLMARK_COAGULATION.tsv
- Appendix Figure S1/S1C/GSEA Broad Institute_low pH vs rest of the regions (high pH)_Mh/HALLMARK_COMPLEMENT.html
- __MACOSX/Appendix Figure S1/S1C/GSEA Broad Institute_low pH vs rest of the regions (high pH)_Mh/._HALLMARK_COMPLEMENT.html
- Appendix Figure S1/S1C/GSEA Broad Institute_low pH vs rest of the regions (high pH)_Mh/HALLMARK_COMPLEMENT.tsv
- __MACOSX/Appendix Figure S1/S1C/GSEA Broad Institute_low pH vs rest of the regions (high pH)_Mh/._HALLMARK_COMPLEMENT.tsv
- Appendix Figure S1/S1C/GSEA Broad Institute_low pH vs rest of the regions (high pH)_Mh/HALLMARK_DNA_REPAIR.html
- __MACOSX/Appendix Figure S1/S1C/GSEA Broad Institute_low pH vs rest of the regions (high pH)_Mh/._HALLMARK_DNA_REPAIR.html
- Appendix Figure S1/S1C/GSEA Broad Institute_low pH vs rest of the regions (high pH)_Mh/HALLMARK_DNA_REPAIR.tsv
- __MACOSX/Appendix Figure S1/S1C/GSEA Broad Institute_low pH vs rest of the regions (high pH)_Mh/._HALLMARK_DNA_REPAIR.tsv
- Appendix Figure S1/S1C/GSEA Broad Institute_low pH vs rest of the regions (high pH)_Mh/HALLMARK_E2F_TARGETS.html
- __MACOSX/Appendix Figure S1/S1C/GSEA Broad Institute_low pH vs rest of the regions (high pH)_Mh/._HALLMARK_E2F_TARGETS.html
- Appendix Figure S1/S1C/GSEA Broad Institute_low pH vs rest of the regions (high pH)_Mh/HALLMARK_E2F_TARGETS.tsv
- __MACOSX/Appendix Figure S1/S1C/GSEA Broad Institute_low pH vs rest of the regions (high pH)_Mh/._HALLMARK_E2F_TARGETS.tsv
- Appendix Figure S1/S1C/GSEA Broad Institute_low pH vs rest of the regions (high pH)_Mh/HALLMARK_EPITHELIAL_MESENCHYMAL_TRANSITION.html
- __MACOSX/Appendix Figure S1/S1C/GSEA Broad Institute_low pH vs rest of the regions (high pH)_Mh/._HALLMARK_EPITHELIAL_MESENCHYMAL_TRANSITION.html
- Appendix Figure S1/S1C/GSEA Broad Institute_low pH vs rest of the regions (high pH)_Mh/HALLMARK_EPITHELIAL_MESENCHYMAL_TRANSITION.tsv
- __MACOSX/Appendix Figure S1/S1C/GSEA Broad Institute_low pH vs rest of the regions (high pH)_Mh/._HALLMARK_EPITHELIAL_MESENCHYMAL_TRANSITION.tsv
- Appendix Figure S1/S1C/GSEA Broad Institute_low pH vs rest of the regions (high pH)_Mh/HALLMARK_ESTROGEN_RESPONSE_EARLY.html
- __MACOSX/Appendix Figure S1/S1C/GSEA Broad Institute_low pH vs rest of the regions (high pH)_Mh/._HALLMARK_ESTROGEN_RESPONSE_EARLY.html
- Appendix Figure S1/S1C/GSEA Broad Institute_low pH vs rest of the regions (high pH)_Mh/HALLMARK_ESTROGEN_RESPONSE_EARLY.tsv
- __MACOSX/Appendix Figure S1/S1C/GSEA Broad Institute_low pH vs rest of the regions (high pH)_Mh/._HALLMARK_ESTROGEN_RESPONSE_EARLY.tsv
- Appendix Figure S1/S1C/GSEA Broad Institute_low pH vs rest of the regions (high pH)_Mh/HALLMARK_ESTROGEN_RESPONSE_LATE.html
- __MACOSX/Appendix Figure S1/S1C/GSEA Broad Institute_low pH vs rest of the regions (high pH)_Mh/._HALLMARK_ESTROGEN_RESPONSE_LATE.html
- Appendix Figure S1/S1C/GSEA Broad Institute_low pH vs rest of the regions (high pH)_Mh/HALLMARK_ESTROGEN_RESPONSE_LATE.tsv
- __MACOSX/Appendix Figure S1/S1C/GSEA Broad Institute_low pH vs rest of the regions (high pH)_Mh/._HALLMARK_ESTROGEN_RESPONSE_LATE.tsv
- Appendix Figure S1/S1C/GSEA Broad Institute_low pH vs rest of the regions (high pH)_Mh/HALLMARK_FATTY_ACID_METABOLISM.html
- __MACOSX/Appendix Figure S1/S1C/GSEA Broad Institute_low pH vs rest of the regions (high pH)_Mh/._HALLMARK_FATTY_ACID_METABOLISM.html
- Appendix Figure S1/S1C/GSEA Broad Institute_low pH vs rest of the regions (high pH)_Mh/HALLMARK_FATTY_ACID_METABOLISM.tsv
- __MACOSX/Appendix Figure S1/S1C/GSEA Broad Institute_low pH vs rest of the regions (high pH)_Mh/._HALLMARK_FATTY_ACID_METABOLISM.tsv
- Appendix Figure S1/S1C/GSEA Broad Institute_low pH vs rest of the regions (high pH)_Mh/HALLMARK_G2M_CHECKPOINT.html
- __MACOSX/Appendix Figure S1/S1C/GSEA Broad Institute_low pH vs rest of the regions (high pH)_Mh/._HALLMARK_G2M_CHECKPOINT.html
- Appendix Figure S1/S1C/GSEA Broad Institute_low pH vs rest of the regions (high pH)_Mh/HALLMARK_G2M_CHECKPOINT.tsv
- __MACOSX/Appendix Figure S1/S1C/GSEA Broad Institute_low pH vs rest of the regions (high pH)_Mh/._HALLMARK_G2M_CHECKPOINT.tsv
- Appendix Figure S1/S1C/GSEA Broad Institute_low pH vs rest of the regions (high pH)_Mh/HALLMARK_GLYCOLYSIS.html
- __MACOSX/Appendix Figure S1/S1C/GSEA Broad Institute_low pH vs rest of the regions (high pH)_Mh/._HALLMARK_GLYCOLYSIS.html
- Appendix Figure S1/S1C/GSEA Broad Institute_low pH vs rest of the regions (high pH)_Mh/HALLMARK_GLYCOLYSIS.tsv
- __MACOSX/Appendix Figure S1/S1C/GSEA Broad Institute_low pH vs rest of the regions (high pH)_Mh/._HALLMARK_GLYCOLYSIS.tsv
- Appendix Figure S1/S1C/GSEA Broad Institute_low pH vs rest of the regions (high pH)_Mh/HALLMARK_HEME_METABOLISM.html
- __MACOSX/Appendix Figure S1/S1C/GSEA Broad Institute_low pH vs rest of the regions (high pH)_Mh/._HALLMARK_HEME_METABOLISM.html
- Appendix Figure S1/S1C/GSEA Broad Institute_low pH vs rest of the regions (high pH)_Mh/HALLMARK_HEME_METABOLISM.tsv
- __MACOSX/Appendix Figure S1/S1C/GSEA Broad Institute_low pH vs rest of the regions (high pH)_Mh/._HALLMARK_HEME_METABOLISM.tsv
- Appendix Figure S1/S1C/GSEA Broad Institute_low pH vs rest of the regions (high pH)_Mh/HALLMARK_HYPOXIA.html
- __MACOSX/Appendix Figure S1/S1C/GSEA Broad Institute_low pH vs rest of the regions (high pH)_Mh/._HALLMARK_HYPOXIA.html
- Appendix Figure S1/S1C/GSEA Broad Institute_low pH vs rest of the regions (high pH)_Mh/HALLMARK_HYPOXIA.tsv
- __MACOSX/Appendix Figure S1/S1C/GSEA Broad Institute_low pH vs rest of the regions (high pH)_Mh/._HALLMARK_HYPOXIA.tsv
- Appendix Figure S1/S1C/GSEA Broad Institute_low pH vs rest of the regions (high pH)_Mh/HALLMARK_IL2_STAT5_SIGNALING.html
- __MACOSX/Appendix Figure S1/S1C/GSEA Broad Institute_low pH vs rest of the regions (high pH)_Mh/._HALLMARK_IL2_STAT5_SIGNALING.html
- Appendix Figure S1/S1C/GSEA Broad Institute_low pH vs rest of the regions (high pH)_Mh/HALLMARK_IL2_STAT5_SIGNALING.tsv
- __MACOSX/Appendix Figure S1/S1C/GSEA Broad Institute_low pH vs rest of the regions (high pH)_Mh/._HALLMARK_IL2_STAT5_SIGNALING.tsv
- Appendix Figure S1/S1C/GSEA Broad Institute_low pH vs rest of the regions (high pH)_Mh/HALLMARK_IL6_JAK_STAT3_SIGNALING.html
- __MACOSX/Appendix Figure S1/S1C/GSEA Broad Institute_low pH vs rest of the regions (high pH)_Mh/._HALLMARK_IL6_JAK_STAT3_SIGNALING.html
- Appendix Figure S1/S1C/GSEA Broad Institute_low pH vs rest of the regions (high pH)_Mh/HALLMARK_IL6_JAK_STAT3_SIGNALING.tsv
- __MACOSX/Appendix Figure S1/S1C/GSEA Broad Institute_low pH vs rest of the regions (high pH)_Mh/._HALLMARK_IL6_JAK_STAT3_SIGNALING.tsv
- Appendix Figure S1/S1C/GSEA Broad Institute_low pH vs rest of the regions (high pH)_Mh/HALLMARK_INFLAMMATORY_RESPONSE.html
- __MACOSX/Appendix Figure S1/S1C/GSEA Broad Institute_low pH vs rest of the regions (high pH)_Mh/._HALLMARK_INFLAMMATORY_RESPONSE.html
- Appendix Figure S1/S1C/GSEA Broad Institute_low pH vs rest of the regions (high pH)_Mh/HALLMARK_INFLAMMATORY_RESPONSE.tsv
- __MACOSX/Appendix Figure S1/S1C/GSEA Broad Institute_low pH vs rest of the regions (high pH)_Mh/._HALLMARK_INFLAMMATORY_RESPONSE.tsv
- Appendix Figure S1/S1C/GSEA Broad Institute_low pH vs rest of the regions (high pH)_Mh/HALLMARK_INTERFERON_ALPHA_RESPONSE.html
- __MACOSX/Appendix Figure S1/S1C/GSEA Broad Institute_low pH vs rest of the regions (high pH)_Mh/._HALLMARK_INTERFERON_ALPHA_RESPONSE.html
- Appendix Figure S1/S1C/GSEA Broad Institute_low pH vs rest of the regions (high pH)_Mh/HALLMARK_INTERFERON_ALPHA_RESPONSE.tsv
- __MACOSX/Appendix Figure S1/S1C/GSEA Broad Institute_low pH vs rest of the regions (high pH)_Mh/._HALLMARK_INTERFERON_ALPHA_RESPONSE.tsv
- Appendix Figure S1/S1C/GSEA Broad Institute_low pH vs rest of the regions (high pH)_Mh/HALLMARK_INTERFERON_GAMMA_RESPONSE.html
- __MACOSX/Appendix Figure S1/S1C/GSEA Broad Institute_low pH vs rest of the regions (high pH)_Mh/._HALLMARK_INTERFERON_GAMMA_RESPONSE.html
- Appendix Figure S1/S1C/GSEA Broad Institute_low pH vs rest of the regions (high pH)_Mh/HALLMARK_INTERFERON_GAMMA_RESPONSE.tsv
- __MACOSX/Appendix Figure S1/S1C/GSEA Broad Institute_low pH vs rest of the regions (high pH)_Mh/._HALLMARK_INTERFERON_GAMMA_RESPONSE.tsv
- Appendix Figure S1/S1C/GSEA Broad Institute_low pH vs rest of the regions (high pH)_Mh/HALLMARK_KRAS_SIGNALING_DN.html
- __MACOSX/Appendix Figure S1/S1C/GSEA Broad Institute_low pH vs rest of the regions (high pH)_Mh/._HALLMARK_KRAS_SIGNALING_DN.html
- Appendix Figure S1/S1C/GSEA Broad Institute_low pH vs rest of the regions (high pH)_Mh/HALLMARK_KRAS_SIGNALING_DN.tsv
- __MACOSX/Appendix Figure S1/S1C/GSEA Broad Institute_low pH vs rest of the regions (high pH)_Mh/._HALLMARK_KRAS_SIGNALING_DN.tsv
- Appendix Figure S1/S1C/GSEA Broad Institute_low pH vs rest of the regions (high pH)_Mh/HALLMARK_KRAS_SIGNALING_UP.html
- __MACOSX/Appendix Figure S1/S1C/GSEA Broad Institute_low pH vs rest of the regions (high pH)_Mh/._HALLMARK_KRAS_SIGNALING_UP.html
- Appendix Figure S1/S1C/GSEA Broad Institute_low pH vs rest of the regions (high pH)_Mh/HALLMARK_KRAS_SIGNALING_UP.tsv
- __MACOSX/Appendix Figure S1/S1C/GSEA Broad Institute_low pH vs rest of the regions (high pH)_Mh/._HALLMARK_KRAS_SIGNALING_UP.tsv
- Appendix Figure S1/S1C/GSEA Broad Institute_low pH vs rest of the regions (high pH)_Mh/HALLMARK_MITOTIC_SPINDLE.html
- __MACOSX/Appendix Figure S1/S1C/GSEA Broad Institute_low pH vs rest of the regions (high pH)_Mh/._HALLMARK_MITOTIC_SPINDLE.html
- Appendix Figure S1/S1C/GSEA Broad Institute_low pH vs rest of the regions (high pH)_Mh/HALLMARK_MITOTIC_SPINDLE.tsv
- __MACOSX/Appendix Figure S1/S1C/GSEA Broad Institute_low pH vs rest of the regions (high pH)_Mh/._HALLMARK_MITOTIC_SPINDLE.tsv
- Appendix Figure S1/S1C/GSEA Broad Institute_low pH vs rest of the regions (high pH)_Mh/HALLMARK_MTORC1_SIGNALING.html
- __MACOSX/Appendix Figure S1/S1C/GSEA Broad Institute_low pH vs rest of the regions (high pH)_Mh/._HALLMARK_MTORC1_SIGNALING.html
- Appendix Figure S1/S1C/GSEA Broad Institute_low pH vs rest of the regions (high pH)_Mh/HALLMARK_MTORC1_SIGNALING.tsv
- __MACOSX/Appendix Figure S1/S1C/GSEA Broad Institute_low pH vs rest of the regions (high pH)_Mh/._HALLMARK_MTORC1_SIGNALING.tsv
- Appendix Figure S1/S1C/GSEA Broad Institute_low pH vs rest of the regions (high pH)_Mh/HALLMARK_MYC_TARGETS_V1.html
[truncated: 63 more entries]
