# Supplementary material for: TMPRSS11B promotes an acidified microenvironment and immune suppression in squamous lung cancer
Source: EMBO Rep. 2025 Nov 10;26(24):6346–79. doi: 10.1038/s44319-025-00631-1 (PMC12714794; doi:10.1038/s44319-025-00631-1)
Supplement: Supplementary file 19 — Appendix Figure S1 Source Data [file 44319_2025_631_MOESM19_ESM.zip › Appendix Figure S1/S1C/GSEA Broad Institute_low pH vs rest of the regions (high pH)_Mh/gene_set_sizes.tsv]

NAME	ORIGINAL SIZE	AFTER RESTRICTING TO DATASET	STATUS
HALLMARK_ADIPOGENESIS	200	56
HALLMARK_ALLOGRAFT_REJECTION	192	45
HALLMARK_ANDROGEN_RESPONSE	96	29
HALLMARK_ANGIOGENESIS	36	15
HALLMARK_APICAL_JUNCTION	199	52
HALLMARK_APICAL_SURFACE	44		Rejected!
HALLMARK_APOPTOSIS	161	48
HALLMARK_BILE_ACID_METABOLISM	111	24
HALLMARK_CHOLESTEROL_HOMEOSTASIS	71	24
HALLMARK_COAGULATION	134	47
HALLMARK_COMPLEMENT	185	64
HALLMARK_DNA_REPAIR	148	22
HALLMARK_E2F_TARGETS	199	15
HALLMARK_EPITHELIAL_MESENCHYMAL_TRANSITION	194	79
HALLMARK_ESTROGEN_RESPONSE_EARLY	197	80
HALLMARK_ESTROGEN_RESPONSE_LATE	194	65
HALLMARK_FATTY_ACID_METABOLISM	155	43
HALLMARK_G2M_CHECKPOINT	195	27
HALLMARK_GLYCOLYSIS	200	66
HALLMARK_HEDGEHOG_SIGNALING	36		Rejected!
HALLMARK_HEME_METABOLISM	189	42
HALLMARK_HYPOXIA	199	63
HALLMARK_IL2_STAT5_SIGNALING	199	68
HALLMARK_IL6_JAK_STAT3_SIGNALING	85	25
HALLMARK_INFLAMMATORY_RESPONSE	197	49
HALLMARK_INTERFERON_ALPHA_RESPONSE	94	15
HALLMARK_INTERFERON_GAMMA_RESPONSE	188	45
HALLMARK_KRAS_SIGNALING_DN	194	30
HALLMARK_KRAS_SIGNALING_UP	198	79
HALLMARK_MITOTIC_SPINDLE	199	38
HALLMARK_MTORC1_SIGNALING	199	46
HALLMARK_MYC_TARGETS_V1	197	30
HALLMARK_MYC_TARGETS_V2	58	16
HALLMARK_MYOGENESIS	199	49
HALLMARK_NOTCH_SIGNALING	32		Rejected!
HALLMARK_OXIDATIVE_PHOSPHORYLATION	195	30
HALLMARK_P53_PATHWAY	200	55
HALLMARK_PANCREAS_BETA_CELLS	39		Rejected!
HALLMARK_PEROXISOME	103	19
HALLMARK_PI3K_AKT_MTOR_SIGNALING	105	22
HALLMARK_PROTEIN_SECRETION	94	18
HALLMARK_REACTIVE_OXYGEN_SPECIES_PATHWAY	48		Rejected!
HALLMARK_SPERMATOGENESIS	135		Rejected!
HALLMARK_TGF_BETA_SIGNALING	53		Rejected!
HALLMARK_TNFA_SIGNALING_VIA_NFKB	196	54
HALLMARK_UNFOLDED_PROTEIN_RESPONSE	111	27
HALLMARK_UV_RESPONSE_DN	144	47
HALLMARK_UV_RESPONSE_UP	156	39
HALLMARK_WNT_BETA_CATENIN_SIGNALING	42		Rejected!
HALLMARK_XENOBIOTIC_METABOLISM	196	58
