# Supplementary material for: TMPRSS11B promotes an acidified microenvironment and immune suppression in squamous lung cancer
Source: EMBO Rep. 2025 Nov 10;26(24):6346–79. doi: 10.1038/s44319-025-00631-1 (PMC12714794; doi:10.1038/s44319-025-00631-1)
Supplement: Supplementary file 19 — Appendix Figure S1 Source Data [file 44319_2025_631_MOESM19_ESM.zip › Appendix Figure S1/S1C/GSEA Broad Institute_low pH vs rest of the regions (high pH)_Mh/gsea_report_for_na_neg_1723672247527.tsv]

NAME	GS<br> follow link to MSigDB	GS DETAILS	SIZE	ES	NES	NOM p-val	FDR q-val	FWER p-val	RANK AT MAX	LEADING EDGE
HALLMARK_KRAS_SIGNALING_DN	HALLMARK_KRAS_SIGNALING_DN	Details ...	30	-0.70125526	-2.9203906	0.0	0.0	0.0	379	tags=63%, list=12%, signal=72%
HALLMARK_ESTROGEN_RESPONSE_LATE	HALLMARK_ESTROGEN_RESPONSE_LATE	Details ...	65	-0.43035284	-2.1199775	0.0	0.002977357	0.009	690	tags=45%, list=23%, signal=56%
HALLMARK_ESTROGEN_RESPONSE_EARLY	HALLMARK_ESTROGEN_RESPONSE_EARLY	Details ...	80	-0.3706426	-1.9572785	0.0	0.010139499	0.047	589	tags=36%, list=19%, signal=44%
HALLMARK_E2F_TARGETS	HALLMARK_E2F_TARGETS	Details ...	15	-0.45449716	-1.5563226	0.041800644	0.20873465	0.71	1374	tags=87%, list=45%, signal=157%
HALLMARK_MYC_TARGETS_V1	HALLMARK_MYC_TARGETS_V1	Details ...	30	-0.36345515	-1.5240096	0.05087209	0.20019151	0.775	1947	tags=100%, list=64%, signal=275%
HALLMARK_G2M_CHECKPOINT	HALLMARK_G2M_CHECKPOINT	Details ...	27	-0.36606595	-1.4751811	0.083577715	0.22010465	0.863	1363	tags=74%, list=45%, signal=133%
HALLMARK_ANDROGEN_RESPONSE	HALLMARK_ANDROGEN_RESPONSE	Details ...	29	-0.34423843	-1.4140304	0.10164425	0.25980195	0.936	1000	tags=59%, list=33%, signal=87%
HALLMARK_GLYCOLYSIS	HALLMARK_GLYCOLYSIS	Details ...	66	-0.25777847	-1.2883451	0.15949367	0.41952363	0.997	690	tags=35%, list=23%, signal=44%
HALLMARK_BILE_ACID_METABOLISM	HALLMARK_BILE_ACID_METABOLISM	Details ...	24	-0.27769154	-1.0946629	0.3497823	0.7771715	1.0	836	tags=46%, list=28%, signal=63%
HALLMARK_XENOBIOTIC_METABOLISM	HALLMARK_XENOBIOTIC_METABOLISM	Details ...	58	-0.22750123	-1.08345	0.36455697	0.7249234	1.0	770	tags=38%, list=25%, signal=50%
HALLMARK_MYC_TARGETS_V2	HALLMARK_MYC_TARGETS_V2	Details ...	16	-0.3012629	-1.0230021	0.42901236	0.7905485	1.0	1902	tags=94%, list=63%, signal=249%
HALLMARK_HYPOXIA	HALLMARK_HYPOXIA	Details ...	63	-0.2002304	-1.0031741	0.47543162	0.7651616	1.0	346	tags=16%, list=11%, signal=18%
HALLMARK_UNFOLDED_PROTEIN_RESPONSE	HALLMARK_UNFOLDED_PROTEIN_RESPONSE	Details ...	27	-0.24372908	-0.9716677	0.49271137	0.7710928	1.0	626	tags=30%, list=21%, signal=37%
HALLMARK_FATTY_ACID_METABOLISM	HALLMARK_FATTY_ACID_METABOLISM	Details ...	43	-0.20087957	-0.91104126	0.60385144	0.8329803	1.0	1203	tags=56%, list=40%, signal=91%
HALLMARK_OXIDATIVE_PHOSPHORYLATION	HALLMARK_OXIDATIVE_PHOSPHORYLATION	Details ...	30	-0.20163988	-0.83126795	0.66618496	0.91833717	1.0	2153	tags=93%, list=71%, signal=317%
HALLMARK_MTORC1_SIGNALING	HALLMARK_MTORC1_SIGNALING	Details ...	46	-0.1618196	-0.75240463	0.79038715	0.987149	1.0	726	tags=33%, list=24%, signal=42%
HALLMARK_INTERFERON_ALPHA_RESPONSE	HALLMARK_INTERFERON_ALPHA_RESPONSE	Details ...	15	-0.22610866	-0.7499286	0.7379845	0.93283194	1.0	649	tags=33%, list=21%, signal=42%
HALLMARK_P53_PATHWAY	HALLMARK_P53_PATHWAY	Details ...	55	-0.14459942	-0.7015693	0.8530997	0.93943524	1.0	818	tags=29%, list=27%, signal=39%
HALLMARK_HEME_METABOLISM	HALLMARK_HEME_METABOLISM	Details ...	42	-0.153033	-0.680307	0.8413793	0.9126704	1.0	404	tags=17%, list=13%, signal=19%
HALLMARK_MITOTIC_SPINDLE	HALLMARK_MITOTIC_SPINDLE	Details ...	38	-0.11669238	-0.5148202	0.9675141	0.9740158	1.0	2334	tags=92%, list=77%, signal=392%
