# Supplementary material for: TMPRSS11B promotes an acidified microenvironment and immune suppression in squamous lung cancer
Source: EMBO Rep. 2025 Nov 10;26(24):6346–79. doi: 10.1038/s44319-025-00631-1 (PMC12714794; doi:10.1038/s44319-025-00631-1)
Supplement: Supplementary file 19 — Appendix Figure S1 Source Data [file 44319_2025_631_MOESM19_ESM.zip › Appendix Figure S1/S1C/GSEA Broad Institute_low pH vs rest of the regions (high pH)_Mh/gsea_report_for_na_pos_1723672247527.tsv]

NAME	GS<br> follow link to MSigDB	GS DETAILS	SIZE	ES	NES	NOM p-val	FDR q-val	FWER p-val	RANK AT MAX	LEADING EDGE
HALLMARK_ALLOGRAFT_REJECTION	HALLMARK_ALLOGRAFT_REJECTION	Details ...	45	0.5387431	3.0663192	0.0	0.0	0.0	740	tags=71%, list=24%, signal=93%
HALLMARK_EPITHELIAL_MESENCHYMAL_TRANSITION	HALLMARK_EPITHELIAL_MESENCHYMAL_TRANSITION	Details ...	79	0.45754868	2.982232	0.0	0.0	0.0	870	tags=71%, list=29%, signal=97%
HALLMARK_COMPLEMENT	HALLMARK_COMPLEMENT	Details ...	64	0.44041333	2.7563283	0.0	0.0	0.0	525	tags=47%, list=17%, signal=55%
HALLMARK_COAGULATION	HALLMARK_COAGULATION	Details ...	47	0.41685614	2.38285	0.0	8.8141026E-4	0.002	658	tags=55%, list=22%, signal=70%
HALLMARK_IL6_JAK_STAT3_SIGNALING	HALLMARK_IL6_JAK_STAT3_SIGNALING	Details ...	25	0.46882418	2.2173038	0.0	0.002427747	0.007	954	tags=84%, list=31%, signal=121%
HALLMARK_INTERFERON_GAMMA_RESPONSE	HALLMARK_INTERFERON_GAMMA_RESPONSE	Details ...	45	0.31425297	1.7705812	0.004048583	0.03797622	0.11	749	tags=49%, list=25%, signal=64%
HALLMARK_KRAS_SIGNALING_UP	HALLMARK_KRAS_SIGNALING_UP	Details ...	79	0.27275234	1.7525212	0.0048076925	0.03668281	0.125	778	tags=48%, list=26%, signal=63%
HALLMARK_APICAL_JUNCTION	HALLMARK_APICAL_JUNCTION	Details ...	52	0.27776787	1.6734371	0.027131783	0.05418867	0.202	907	tags=58%, list=30%, signal=81%
HALLMARK_INFLAMMATORY_RESPONSE	HALLMARK_INFLAMMATORY_RESPONSE	Details ...	49	0.2750859	1.629107	0.01984127	0.062735125	0.256	751	tags=47%, list=25%, signal=61%
HALLMARK_ADIPOGENESIS	HALLMARK_ADIPOGENESIS	Details ...	56	0.23939516	1.4553547	0.072072074	0.14502762	0.531	752	tags=36%, list=25%, signal=47%
HALLMARK_ANGIOGENESIS	HALLMARK_ANGIOGENESIS	Details ...	15	0.350368	1.3727691	0.116094984	0.20059662	0.686	728	tags=67%, list=24%, signal=87%
HALLMARK_CHOLESTEROL_HOMEOSTASIS	HALLMARK_CHOLESTEROL_HOMEOSTASIS	Details ...	24	0.2793164	1.3266494	0.13157895	0.22668849	0.761	161	tags=21%, list=5%, signal=22%
HALLMARK_MYOGENESIS	HALLMARK_MYOGENESIS	Details ...	49	0.21209669	1.2132454	0.20754717	0.3428826	0.909	934	tags=53%, list=31%, signal=75%
HALLMARK_IL2_STAT5_SIGNALING	HALLMARK_IL2_STAT5_SIGNALING	Details ...	68	0.17784809	1.1463549	0.28959277	0.4205365	0.959	907	tags=44%, list=30%, signal=61%
HALLMARK_UV_RESPONSE_DN	HALLMARK_UV_RESPONSE_DN	Details ...	47	0.19937101	1.1321365	0.31111112	0.4188123	0.968	710	tags=38%, list=23%, signal=49%
HALLMARK_DNA_REPAIR	HALLMARK_DNA_REPAIR	Details ...	22	0.22862817	1.0233078	0.4207317	0.58683985	0.994	2349	tags=100%, list=77%, signal=437%
HALLMARK_UV_RESPONSE_UP	HALLMARK_UV_RESPONSE_UP	Details ...	39	0.14289613	0.7997105	0.75974023	0.9776208	1.0	524	tags=23%, list=17%, signal=28%
HALLMARK_PI3K_AKT_MTOR_SIGNALING	HALLMARK_PI3K_AKT_MTOR_SIGNALING	Details ...	22	0.1645873	0.7242108	0.83076924	1.0	1.0	973	tags=50%, list=32%, signal=73%
HALLMARK_TNFA_SIGNALING_VIA_NFKB	HALLMARK_TNFA_SIGNALING_VIA_NFKB	Details ...	54	0.11274885	0.68078977	0.908	1.0	1.0	1098	tags=48%, list=36%, signal=74%
HALLMARK_APOPTOSIS	HALLMARK_APOPTOSIS	Details ...	48	0.11915209	0.6737978	0.9102564	0.985926	1.0	494	tags=19%, list=16%, signal=22%
HALLMARK_PROTEIN_SECRETION	HALLMARK_PROTEIN_SECRETION		18	0.15022872	0.6262071	0.93465906	0.975575	1.0	2292	tags=94%, list=75%, signal=382%
HALLMARK_PEROXISOME	HALLMARK_PEROXISOME		19	0.14317472	0.6095829	0.92753625	0.94229954	1.0	815	tags=37%, list=27%, signal=50%
