# Supplementary material for: TMPRSS11B promotes an acidified microenvironment and immune suppression in squamous lung cancer
Source: EMBO Rep. 2025 Nov 10;26(24):6346–79. doi: 10.1038/s44319-025-00631-1 (PMC12714794; doi:10.1038/s44319-025-00631-1)
Supplement: Supplementary file 19 — Appendix Figure S1 Source Data [file 44319_2025_631_MOESM19_ESM.zip › Appendix Figure S1/S1C/GSEA Broad Institute_low pH vs rest of the regions (high pH)_Mh/HALLMARK_ADIPOGENESIS.tsv]

NAME	SYMBOL	RANK IN GENE LIST	RANK METRIC SCORE	RUNNING ES	CORE ENRICHMENT
row_0	Apoe	6	2.176579475402832	0.04094733	Yes
row_1	Fabp4	12	2.100139617919922	0.080721125	Yes
row_2	Lpl	34	1.83320152759552	0.10986457	Yes
row_3	Cd36	52	1.7475942373275757	0.13865891	Yes
row_4	Plin2	90	1.6074748039245605	0.15798536	Yes
row_5	Abca1	206	1.3674629926681519	0.14643542	Yes
row_6	Cd302	283	1.2370017766952515	0.14538033	Yes
row_7	Col4a1	286	1.2351367473602295	0.16908737	Yes
row_8	Col15a1	289	1.2339996099472046	0.19277194	Yes
row_9	Cat	297	1.225014328956604	0.2146036	Yes
row_10	Mgll	316	1.207516074180603	0.23240356	Yes
row_11	Enpp2	553	0.947532594203949	0.17201605	Yes
row_12	Sparcl1	566	0.9381952285766602	0.1865113	Yes
row_13	Mylk	588	0.9054685235023499	0.19734454	Yes
row_14	Cavin2	626	0.8695253133773804	0.20210646	Yes
row_15	Esyt1	678	0.8291401267051697	0.20137963	Yes
row_16	Lama4	698	0.8109778761863708	0.2110182	Yes
row_17	Scarb1	738	0.7717000842094421	0.21317916	Yes
row_18	Ifngr1	740	0.7702280282974243	0.22804563	Yes
row_19	Dhrs7	752	0.7618294358253479	0.23939516	Yes
row_20	Rab34	891	0.6368808746337891	0.2057183	No
row_21	Slc27a1	896	0.6324899196624756	0.21686095	No
row_22	Itga7	899	0.6297171711921692	0.22861911	No
row_23	C3	948	0.6020026803016663	0.22441475	No
row_24	Ywhag	981	0.5751599073410034	0.22504254	No
row_25	Dgat1	987	0.5712258219718933	0.23464093	No
row_26	Gpx3	1070	0.5265436172485352	0.21755315	No
row_27	Stom	1085	0.5173885822296143	0.2230729	No
row_28	Sowahc	1089	0.5089343190193176	0.23211212	No
row_29	Slc25a1	1126	-0.5044012069702148	0.2300029	No
row_30	Coq9	1192	-0.5175653696060181	0.21843497	No
row_31	Idh3g	1205	-0.5211117267608643	0.22469845	No
row_32	Slc25a10	1343	-0.5512237548828125	0.18966615	No
row_33	Mccc1	1402	-0.5632551312446594	0.18134584	No
row_34	Idh3a	1408	-0.5646232962608337	0.19081391	No
row_35	Gpd2	1481	-0.581817090511322	0.17816827	No
row_36	Phyh	1502	-0.5868038535118103	0.18304731	No
row_37	Gpat4	1643	-0.6313194036483765	0.14859045	No
row_38	Sqor	1649	-0.6322097778320312	0.15939245	No
row_39	Ephx2	1664	-0.6374298930168152	0.16728139	No
row_40	Retsat	1742	-0.6693869829177856	0.15468845	No
row_41	Elmod3	1847	-0.7055606842041016	0.1337612	No
row_42	Hadh	1869	-0.7111924290657043	0.14076011	No
row_43	Tob1	1942	-0.7366240620613098	0.13116981	No
row_44	Acadm	1975	-0.7495534420013428	0.13523951	No
row_45	Atl2	1993	-0.7569727301597595	0.14448245	No
row_46	Gphn	2003	-0.7622017860412598	0.15650955	No
row_47	Cmbl	2054	-0.7871676087379456	0.15528946	No
row_48	Pim3	2306	-0.9300374388694763	0.08952985	No
row_49	Acadl	2329	-0.940721869468689	0.10072374	No
row_50	Slc1a5	2375	-0.9889113903045654	0.10516097	No
row_51	Por	2395	-1.0049716234207153	0.11862829	No
row_52	Dbt	2469	-1.0640065670013428	0.11516424	No
row_53	Hspb8	2503	-1.0973049402236938	0.12576222	No
row_54	Reep6	2570	-1.1709785461425781	0.12675527	No
row_55	Tst	2769	-1.5241413116455078	0.09048259	No
