# Supplementary material for: TMPRSS11B promotes an acidified microenvironment and immune suppression in squamous lung cancer
Source: EMBO Rep. 2025 Nov 10;26(24):6346–79. doi: 10.1038/s44319-025-00631-1 (PMC12714794; doi:10.1038/s44319-025-00631-1)
Supplement: Supplementary file 19 — Appendix Figure S1 Source Data [file 44319_2025_631_MOESM19_ESM.zip › Appendix Figure S1/S1C/GSEA Broad Institute_low pH vs rest of the regions (high pH)_Mh/HALLMARK_ALLOGRAFT_REJECTION.tsv]

NAME	SYMBOL	RANK IN GENE LIST	RANK METRIC SCORE	RUNNING ES	CORE ENRICHMENT
row_0	Ctss	14	2.0878746509552	0.036696248	Yes
row_1	Ly86	66	1.6772083044052124	0.05290132	Yes
row_2	Spi1	86	1.6159619092941284	0.07857729	Yes
row_3	Was	89	1.611558437347412	0.10984212	Yes
row_4	Fcgr2b	102	1.5718578100204468	0.13698141	Yes
row_5	Itgb2	138	1.4977065324783325	0.15497194	Yes
row_6	Gpr65	151	1.4614475965499878	0.17992347	Yes
row_7	Hcls1	156	1.4508724212646484	0.20733657	Yes
row_8	Cfp	168	1.4235994815826416	0.23187205	Yes
row_9	Ccr5	173	1.4099949598312378	0.25847518	Yes
row_10	Igsf6	198	1.3787152767181396	0.2777807	Yes
row_11	St8sia4	225	1.3432978391647339	0.29571667	Yes
row_12	Ptprc	255	1.2831698656082153	0.31145957	Yes
row_13	Prkcb	268	1.2630512714385986	0.33247992	Yes
row_14	Ccr2	288	1.2340189218521118	0.3505878	Yes
row_15	Fgr	296	1.226742148399353	0.37255815	Yes
row_16	Cd74	376	1.1330008506774902	0.36863098	Yes
row_17	Il2rg	380	1.1278609037399292	0.38997757	Yes
row_18	B2m	402	1.097032070159912	0.4047033	Yes
row_19	Nos2	407	1.0923303365707397	0.425012	Yes
row_20	H2-DMa	418	1.0826667547225952	0.44312584	Yes
row_21	Lcp2	449	1.046682596206665	0.4538489	Yes
row_22	Fas	457	1.0392885208129883	0.4721049	Yes
row_23	H2-Aa	465	1.035446286201477	0.4902848	Yes
row_24	Icam1	492	0.9991356730461121	0.50140125	Yes
row_25	Mmp9	499	0.9926204681396484	0.51906645	Yes
row_26	H2-DMb2	630	0.8674472570419312	0.49284902	Yes
row_27	Irf8	663	0.8395429253578186	0.49879986	Yes
row_28	Tgfb1	664	0.8391002416610718	0.51542646	Yes
row_29	Ets1	671	0.8313988447189331	0.52989703	Yes
row_30	Flna	707	0.8051967024803162	0.5341657	Yes
row_31	Ifngr1	740	0.7702280282974243	0.5387431	Yes
row_32	Ltb	902	0.6277944445610046	0.4974264	No
row_33	Ifnar2	958	0.5968783497810364	0.49088943	No
row_34	F2r	1002	0.5623416304588318	0.48767483	No
row_35	Ly75	1042	0.5421776175498962	0.48539624	No
row_36	Ptpn6	1096	0.504647970199585	0.47769955	No
row_37	Egfr	1252	-0.5324381589889526	0.43649676	No
row_38	Bcl3	1709	-0.6571515202522278	0.29726428	No
row_39	Cdkn2a	2223	-0.873537540435791	0.14328773	No
row_40	Ccnd2	2242	-0.8865732550621033	0.15484494	No
row_41	Il18	2586	-1.1909141540527344	0.06391839	No
row_42	Irf7	2638	-1.2646663188934326	0.07194905	No
row_43	Gcnt1	2743	-1.4630403518676758	0.06621428	No
row_44	Tlr2	2819	-1.629252314567566	0.07345576	No
