# Supplementary material for: TMPRSS11B promotes an acidified microenvironment and immune suppression in squamous lung cancer
Source: EMBO Rep. 2025 Nov 10;26(24):6346–79. doi: 10.1038/s44319-025-00631-1 (PMC12714794; doi:10.1038/s44319-025-00631-1)
Supplement: Supplementary file 19 — Appendix Figure S1 Source Data [file 44319_2025_631_MOESM19_ESM.zip › Appendix Figure S1/S1C/GSEA Broad Institute_low pH vs rest of the regions (high pH)_Mh/HALLMARK_ANDROGEN_RESPONSE.tsv]

NAME	SYMBOL	RANK IN GENE LIST	RANK METRIC SCORE	RUNNING ES	CORE ENRICHMENT
row_0	Mertk	24	1.9344767332077026	0.057570286	No
row_1	B2m	402	1.097032070159912	-0.030469276	No
row_2	Ncoa4	683	0.824616014957428	-0.09552322	No
row_3	Akap12	713	0.800757110118866	-0.078024514	No
row_4	Adamts1	723	0.793441891670227	-0.054131337	No
row_5	Gucy1a1	759	0.7520138621330261	-0.04027677	No
row_6	Fkbp5	935	0.6057575941085815	-0.07787362	No
row_7	Krt8	1193	-0.518530547618866	-0.14565924	No
row_8	Hmgcr	1281	-0.5376140475273132	-0.15633865	No
row_9	Pmepa1	1426	-0.5704395771026611	-0.1848365	No
row_10	Appbp2	1480	-0.5811273455619812	-0.18274975	No
row_11	Ank	1878	-0.7132099270820618	-0.2904357	No
row_12	Ngly1	2041	-0.7791105508804321	-0.31784177	Yes
row_13	Tnfaip8	2050	-0.7847039699554443	-0.29391253	Yes
row_14	Iqgap2	2051	-0.7855933904647827	-0.26729622	Yes
row_15	Hmgcs1	2251	-0.8936627507209778	-0.30310947	Yes
row_16	Slc38a2	2296	-0.9234347343444824	-0.2864361	Yes
row_17	Dhcr24	2316	-0.9345200657844543	-0.2610843	Yes
row_18	Gpd1l	2397	-1.0056473016738892	-0.25358167	Yes
row_19	Pgm3	2398	-1.0058259963989258	-0.21950379	Yes
row_20	Slc26a2	2411	-1.0124558210372925	-0.18918665	Yes
row_21	Krt19	2476	-1.067379355430603	-0.17427869	Yes
row_22	Acsl3	2510	-1.1027990579605103	-0.1478751	Yes
row_23	Tmprss2	2557	-1.1586077213287354	-0.1238982	Yes
row_24	Ell2	2637	-1.2644565105438232	-0.107294895	Yes
row_25	Spdef	2763	-1.5141955614089966	-0.097507626	Yes
row_26	Abcc4	2791	-1.5693329572677612	-0.053304944	Yes
row_27	Aldh1a3	2868	-1.8451133966445923	-0.016032347	Yes
row_28	Homer2	2918	-2.1396396160125732	0.040186077	Yes
