# Supplementary material for: TMPRSS11B promotes an acidified microenvironment and immune suppression in squamous lung cancer
Source: EMBO Rep. 2025 Nov 10;26(24):6346–79. doi: 10.1038/s44319-025-00631-1 (PMC12714794; doi:10.1038/s44319-025-00631-1)
Supplement: Supplementary file 19 — Appendix Figure S1 Source Data [file 44319_2025_631_MOESM19_ESM.zip › Appendix Figure S1/S1C/GSEA Broad Institute_low pH vs rest of the regions (high pH)_Mh/HALLMARK_ANGIOGENESIS.tsv]

NAME	SYMBOL	RANK IN GENE LIST	RANK METRIC SCORE	RUNNING ES	CORE ENRICHMENT
row_0	Lpl	34	1.83320152759552	0.0841315	Yes
row_1	Spp1	232	1.3269178867340088	0.088039614	Yes
row_2	Thbd	306	1.214572548866272	0.12709478	Yes
row_3	Nrp1	353	1.1583404541015625	0.1721501	Yes
row_4	Col5a2	387	1.11569082736969	0.21928413	Yes
row_5	Postn	400	1.098219633102417	0.27245137	Yes
row_6	Col3a1	501	0.9924468398094177	0.29102495	Yes
row_7	Fstl1	573	0.9275731444358826	0.3158103	Yes
row_8	Vegfa	650	0.8516745567321777	0.33499417	Yes
row_9	Slco2a1	728	0.7847927808761597	0.350368	Yes
row_10	Tnfrsf21	1702	-0.6539223194122314	0.062735	No
row_11	Jag1	1979	-0.7502216696739197	0.0105251465	No
row_12	Ccnd2	2242	-0.8865732550621033	-0.029963	No
row_13	Pglyrp1	2963	-2.4920027256011963	-0.13833463	No
row_14	Cxcl5	2999	-3.1356053352355957	0.013223027	No
