# Supplementary material for: TMPRSS11B promotes an acidified microenvironment and immune suppression in squamous lung cancer
Source: EMBO Rep. 2025 Nov 10;26(24):6346–79. doi: 10.1038/s44319-025-00631-1 (PMC12714794; doi:10.1038/s44319-025-00631-1)
Supplement: Supplementary file 19 — Appendix Figure S1 Source Data [file 44319_2025_631_MOESM19_ESM.zip › Appendix Figure S1/S1C/GSEA Broad Institute_low pH vs rest of the regions (high pH)_Mh/HALLMARK_APICAL_JUNCTION.tsv]

NAME	SYMBOL	RANK IN GENE LIST	RANK METRIC SCORE	RUNNING ES	CORE ENRICHMENT
row_0	Sirpa	56	1.7017710208892822	0.012327219	Yes
row_1	Speg	82	1.6199966669082642	0.033536334	Yes
row_2	Cd274	104	1.5685596466064453	0.055145063	Yes
row_3	Sdc3	106	1.5638688802719116	0.083361596	Yes
row_4	Layn	187	1.3949429988861084	0.082054995	Yes
row_5	Syk	200	1.3734760284423828	0.10311417	Yes
row_6	Evl	204	1.3687094449996948	0.12709838	Yes
row_7	Cldn5	227	1.337689757347107	0.1441575	Yes
row_8	Ptprc	255	1.2831698656082153	0.1585479	Yes
row_9	Msn	280	1.2426962852478027	0.1732034	Yes
row_10	Vwf	343	1.17012357711792	0.17381641	Yes
row_11	Icam2	355	1.1558066606521606	0.19123632	Yes
row_12	Itga9	454	1.043453574180603	0.17748857	Yes
row_13	Icam1	492	0.9991356730461121	0.18334669	Yes
row_14	Mmp9	499	0.9926204681396484	0.19946072	Yes
row_15	Thbs3	537	0.9591543674468994	0.2045889	Yes
row_16	Fbn1	568	0.9349049925804138	0.2116171	Yes
row_17	Bmp1	619	0.8726785778999329	0.2108158	Yes
row_18	Tspan4	625	0.8697342872619629	0.22502097	Yes
row_19	Tgfbi	651	0.8507533073425293	0.2321862	Yes
row_20	Pecam1	658	0.8449085354804993	0.24560347	Yes
row_21	Cnn2	727	0.7894818782806396	0.23725916	Yes
row_22	Rras	788	0.7165983319282532	0.23026161	Yes
row_23	Fscn1	817	0.6941137313842773	0.23356308	Yes
row_24	Epb41l2	827	0.6832165718078613	0.24302436	Yes
row_25	Cd34	835	0.679254412651062	0.25308266	Yes
row_26	Lama3	849	0.6717819571495056	0.2609965	Yes
row_27	Actb	856	0.6641097664833069	0.27111295	Yes
row_28	Cldn18	889	0.637205183506012	0.27203676	Yes
row_29	Traf1	907	0.6255494356155396	0.27776787	Yes
row_30	Adam15	974	0.5804588794708252	0.2662768	No
row_31	Exoc4	995	0.5666057467460632	0.26992777	No
row_32	Rsu1	1079	0.5185908079147339	0.2516178	No
row_33	Egfr	1252	-0.5324381589889526	0.2037748	No
row_34	Wasl	1306	-0.5416879057884216	0.19592665	No
row_35	Cldn4	1430	-0.5715347528457642	0.16519637	No
row_36	Nectin2	1479	-0.5810275673866272	0.1597398	No
row_37	Gtf2f1	1622	-0.6228328943252563	0.12358731	No
row_38	Pcdh1	1696	-0.6517928838729858	0.11105589	No
row_39	Hadh	1869	-0.7111924290657043	0.066476375	No
row_40	Mpzl1	2081	-0.799788236618042	0.010462136	No
row_41	Nectin1	2239	-0.885897159576416	-0.025907746	No
row_42	Jup	2337	-0.9501507878303528	-0.04102424	No
row_43	Tnfrsf11b	2433	-1.037156343460083	-0.053882953	No
row_44	Itgb4	2445	-1.047011375427246	-0.038449295	No
row_45	Grb7	2550	-1.1496294736862183	-0.052266657	No
row_46	Cldn7	2642	-1.2694170475006104	-0.059546348	No
row_47	Cdh1	2655	-1.294026255607605	-0.039937668	No
row_48	Mpzl2	2710	-1.38785982131958	-0.03267211	No
row_49	Nectin4	2786	-1.558478593826294	-0.029319718	No
row_50	Pard6g	2829	-1.6628152132034302	-0.013018299	No
row_51	Col17a1	3036	-4.544320583343506	0.0010039088	No
