# Supplementary material for: TMPRSS11B promotes an acidified microenvironment and immune suppression in squamous lung cancer
Source: EMBO Rep. 2025 Nov 10;26(24):6346–79. doi: 10.1038/s44319-025-00631-1 (PMC12714794; doi:10.1038/s44319-025-00631-1)
Supplement: Supplementary file 19 — Appendix Figure S1 Source Data [file 44319_2025_631_MOESM19_ESM.zip › Appendix Figure S1/S1C/GSEA Broad Institute_low pH vs rest of the regions (high pH)_Mh/HALLMARK_APOPTOSIS.tsv]

NAME	SYMBOL	RANK IN GENE LIST	RANK METRIC SCORE	RUNNING ES	CORE ENRICHMENT
row_0	Hmox1	16	2.05072021484375	0.043745134	Yes
row_1	Cav1	107	1.5638337135314941	0.051101945	Yes
row_2	Atf3	161	1.4443888664245605	0.06796565	Yes
row_3	Hgf	247	1.2944062948226929	0.070543684	Yes
row_4	Timp2	334	1.1798014640808105	0.07004395	Yes
row_5	Lgals3	344	1.1695560216903687	0.095034234	Yes
row_6	Fas	457	1.0392885208129883	0.08248088	Yes
row_7	Psen2	474	1.0242863893508911	0.10165395	Yes
row_8	Pdgfrb	494	0.9962047934532166	0.11915209	Yes
row_9	Gpx1	603	0.8883094191551208	0.10432131	No
row_10	Ifngr1	740	0.7702280282974243	0.07730545	No
row_11	Cdkn1a	749	0.7645745873451233	0.092935	No
row_12	Mcl1	861	0.6550523042678833	0.07151754	No
row_13	Bgn	870	0.6496616005897522	0.08439617	No
row_14	Bcl2l11	885	0.6407924294471741	0.09505712	No
row_15	Timp3	959	0.5964649319648743	0.084937654	No
row_16	F2r	1002	0.5623416304588318	0.08436227	No
row_17	Gpx3	1070	0.5265436172485352	0.074574284	No
row_18	Cd44	1072	0.523080050945282	0.08676221	No
row_19	Bnip3l	1074	0.5200947523117065	0.09887867	No
row_20	Madd	1135	-0.5059258937835693	0.09093668	No
row_21	Hspb1	1190	-0.5167208313941956	0.08525848	No
row_22	Erbb3	1223	-0.526556134223938	0.08716865	No
row_23	Gch1	1277	-0.5366742014884949	0.08230233	No
row_24	Anxa1	1347	-0.5518553256988525	0.072451845	No
row_25	Casp6	1431	-0.571678102016449	0.058396753	No
row_26	Btg2	1440	-0.5729490518569946	0.069438934	No
row_27	Pmaip1	1451	-0.5751277208328247	0.07986482	No
row_28	Casp4	1495	-0.5848762392997742	0.07949467	No
row_29	Crebbp	1505	-0.5879421234130859	0.090561554	No
row_30	Dap	1535	-0.5951577425003052	0.095116675	No
row_31	Bid	1565	-0.6058673858642578	0.09992818	No
row_32	Casp7	1587	-0.6127638816833496	0.107578576	No
row_33	Retsat	1742	-0.6693869829177856	0.07213262	No
row_34	Gstm2	1848	-0.705937922000885	0.053938672	No
row_35	Ank	1878	-0.7132099270820618	0.061319876	No
row_36	Rara	1927	-0.7305632829666138	0.06276625	No
row_37	Pak1	2001	-0.7615238428115845	0.056598164	No
row_38	Dnajc3	2133	-0.8201461434364319	0.032448437	No
row_39	Plat	2156	-0.8316214680671692	0.0450039	No
row_40	Ccnd2	2242	-0.8865732550621033	0.03781872	No
row_41	Sc5d	2421	-1.0240689516067505	0.0028421932	No
row_42	Bik	2425	-1.027138590812683	0.02642846	No
row_43	Il18	2586	-1.1909141540527344	0.0014621308	No
row_44	Erbb2	2600	-1.2136013507843018	0.026169932	No
row_45	Dcn	2701	-1.3619194030761719	0.025350817	No
row_46	Isg20	2853	-1.7577400207519531	0.016961904	No
row_47	Clu	2876	-1.8743047714233398	0.054478437	No
