# Supplementary material for: TMPRSS11B promotes an acidified microenvironment and immune suppression in squamous lung cancer
Source: EMBO Rep. 2025 Nov 10;26(24):6346–79. doi: 10.1038/s44319-025-00631-1 (PMC12714794; doi:10.1038/s44319-025-00631-1)
Supplement: Supplementary file 19 — Appendix Figure S1 Source Data [file 44319_2025_631_MOESM19_ESM.zip › Appendix Figure S1/S1C/GSEA Broad Institute_low pH vs rest of the regions (high pH)_Mh/HALLMARK_BILE_ACID_METABOLISM.tsv]

NAME	SYMBOL	RANK IN GENE LIST	RANK METRIC SCORE	RUNNING ES	CORE ENRICHMENT
row_0	Abca1	206	1.3674629926681519	-0.0062111844	No
row_1	Cat	297	1.225014328956604	0.019571126	No
row_2	Npc1	638	0.8588727712631226	-0.05416288	No
row_3	Hsd3b7	754	0.760343611240387	-0.057768587	No
row_4	Abcd1	815	0.6970807313919067	-0.046010748	No
row_5	Pecr	1110	-0.5018373131752014	-0.12070436	No
row_6	Abca5	1482	-0.5820736885070801	-0.21728526	No
row_7	Phyh	1502	-0.5868038535118103	-0.1969405	No
row_8	Slc22a18	1519	-0.5912847518920898	-0.17539759	No
row_9	Ephx2	1664	-0.6374298930168152	-0.19419973	No
row_10	Nudt12	1698	-0.6521002054214478	-0.17553203	No
row_11	Retsat	1742	-0.6693869829177856	-0.15939504	No
row_12	Gclm	2000	-0.7610193490982056	-0.2100523	No
row_13	Aldh1a1	2205	-0.8605774641036987	-0.23861606	Yes
row_14	Amacr	2285	-0.9158403873443604	-0.22322494	Yes
row_15	Dhcr24	2316	-0.9345200657844543	-0.19073895	Yes
row_16	Crot	2333	-0.9447425007820129	-0.15314688	Yes
row_17	Cyp27a1	2463	-1.0601507425308228	-0.14778143	Yes
row_18	Tfcp2l1	2528	-1.1245630979537964	-0.117939524	Yes
row_19	Pex26	2545	-1.1449557542800903	-0.071256556	Yes
row_20	Rbp1	2599	-1.2128486633300781	-0.033758737	Yes
row_21	Pex7	2649	-1.2805397510528564	0.008138931	Yes
row_22	Cyp39a1	2663	-1.3083282709121704	0.06323471	Yes
row_23	Acsl1	2687	-1.3456779718399048	0.116710745	Yes
