# Supplementary material for: TMPRSS11B promotes an acidified microenvironment and immune suppression in squamous lung cancer
Source: EMBO Rep. 2025 Nov 10;26(24):6346–79. doi: 10.1038/s44319-025-00631-1 (PMC12714794; doi:10.1038/s44319-025-00631-1)
Supplement: Supplementary file 19 — Appendix Figure S1 Source Data [file 44319_2025_631_MOESM19_ESM.zip › Appendix Figure S1/S1C/GSEA Broad Institute_low pH vs rest of the regions (high pH)_Mh/HALLMARK_CHOLESTEROL_HOMEOSTASIS.tsv]

NAME	SYMBOL	RANK IN GENE LIST	RANK METRIC SCORE	RUNNING ES	CORE ENRICHMENT
row_0	Lgmn	28	1.87798273563385	0.06553714	Yes
row_1	Lpl	34	1.83320152759552	0.13691613	Yes
row_2	Antxr2	77	1.631852626800537	0.18800525	Yes
row_3	Gusb	123	1.5299111604690552	0.23403822	Yes
row_4	Atf3	161	1.4443888664245605	0.2793164	Yes
row_5	Lgals3	344	1.1695560216903687	0.26556802	No
row_6	Cxcl16	479	1.0128105878829956	0.26148984	No
row_7	Anxa5	743	0.7688427567481995	0.2049198	No
row_8	Fasn	884	0.6412363648414612	0.18404828	No
row_9	Plaur	1098	0.503523051738739	0.13348587	No
row_10	Hmgcr	1281	-0.5376140475273132	0.09456019	No
row_11	S100a11	1339	-0.5504643321037292	0.09759211	No
row_12	Fabp5	1603	-0.6166783571243286	0.03495968	No
row_13	Aldoc	1714	-0.6592621803283691	0.024753284	No
row_14	Fdft1	1952	-0.740716814994812	-0.024316622	No
row_15	Jag1	1979	-0.7502216696739197	-0.0030476323	No
row_16	Cyp51	2098	-0.8056465983390808	-0.010074427	No
row_17	Acss2	2126	-0.8164573907852173	0.013501905	No
row_18	Lss	2249	-0.8903400897979736	0.008523132	No
row_19	Hmgcs1	2251	-0.8936627507209778	0.0437961	No
row_20	Sc5d	2421	-1.0240689516067505	0.028561682	No
row_21	Sqle	2622	-1.2344112396240234	0.011429026	No
row_22	Hsd17b7	2654	-1.2925325632095337	0.05264647	No
row_23	Clu	2876	-1.8743047714233398	0.05404503	No
