# Supplementary material for: TMPRSS11B promotes an acidified microenvironment and immune suppression in squamous lung cancer
Source: EMBO Rep. 2025 Nov 10;26(24):6346–79. doi: 10.1038/s44319-025-00631-1 (PMC12714794; doi:10.1038/s44319-025-00631-1)
Supplement: Supplementary file 19 — Appendix Figure S1 Source Data [file 44319_2025_631_MOESM19_ESM.zip › Appendix Figure S1/S1C/GSEA Broad Institute_low pH vs rest of the regions (high pH)_Mh/HALLMARK_COAGULATION.tsv]

NAME	SYMBOL	RANK IN GENE LIST	RANK METRIC SCORE	RUNNING ES	CORE ENRICHMENT
row_0	Ctsl	8	2.1529035568237305	0.03580009	Yes
row_1	Lgmn	28	1.87798273563385	0.06301202	Yes
row_2	C1qa	29	1.8622111082077026	0.09629025	Yes
row_3	Mmp3	30	1.8613361120224	0.12955286	Yes
row_4	F10	33	1.8368918895721436	0.1617104	Yes
row_5	Apoc1	40	1.810664176940918	0.1920628	Yes
row_6	Ctsb	46	1.7775893211364746	0.22215825	Yes
row_7	Ctsk	71	1.6683560609817505	0.24395353	Yes
row_8	Dpp4	121	1.5321239233016968	0.2549615	Yes
row_9	Plek	135	1.50928795337677	0.2775894	Yes
row_10	Lrp1	183	1.4024324417114258	0.28694797	Yes
row_11	Fgg	221	1.3520232439041138	0.29874682	Yes
row_12	Thbd	306	1.214572548866272	0.29238608	Yes
row_13	Sh2b2	308	1.2137155532836914	0.31374142	Yes
row_14	Mmp11	313	1.2088606357574463	0.33400762	Yes
row_15	Vwf	343	1.17012357711792	0.3452288	Yes
row_16	Htra1	363	1.1495356559753418	0.3594232	Yes
row_17	Sparc	460	1.0383293628692627	0.34590358	Yes
row_18	Mmp9	499	0.9926204681396484	0.35094568	Yes
row_19	Itgb3	516	0.9749535918235779	0.36302257	Yes
row_20	Serping1	519	0.972784698009491	0.37973827	Yes
row_21	Fn1	520	0.9727350473403931	0.39712134	Yes
row_22	Trf	541	0.9571846723556519	0.40754423	Yes
row_23	Fbn1	568	0.9349049925804138	0.4155643	Yes
row_24	Bmp1	619	0.8726785778999329	0.4144537	Yes
row_25	Pecam1	658	0.8449085354804993	0.41685614	Yes
row_26	Ctsh	890	0.6370705366134644	0.3510607	No
row_27	Iscu	905	0.6264925599098206	0.3575787	No
row_28	C3	948	0.6020026803016663	0.3543039	No
row_29	Timp3	959	0.5964649319648743	0.36162177	No
row_30	Cfh	1030	0.5479205250740051	0.34802535	No
row_31	Plau	1059	0.5337432622909546	0.34820834	No
row_32	Maff	1259	-0.5330079197883606	0.29124486	No
row_33	Anxa1	1347	-0.5518553256988525	0.27203885	No
row_34	Rac1	1404	-0.5636218786239624	0.2634006	No
row_35	Ctse	1586	-0.612444281578064	0.21387072	No
row_36	Plat	2156	-0.8316214680671692	0.038621765	No
row_37	Hnf4a	2271	-0.9095340371131897	0.016786518	No
row_38	Gda	2280	-0.9134948253631592	0.03043802	No
row_39	F3	2372	-0.9853909015655518	0.017642956	No
row_40	Mmp15	2405	-1.009653091430664	0.024994126	No
row_41	Prss23	2623	-1.2382956743240356	-0.025379691	No
row_42	Hpn	2653	-1.2907477617263794	-0.012002943	No
row_43	Cfb	2772	-1.5285269021987915	-0.024113066	No
row_44	Capn5	2830	-1.666580080986023	-0.013375251	No
row_45	Clu	2876	-1.8743047714233398	0.005084017	No
row_46	Cfi	2977	-2.744345188140869	0.02071494	No
