# Supplementary material for: TMPRSS11B promotes an acidified microenvironment and immune suppression in squamous lung cancer
Source: EMBO Rep. 2025 Nov 10;26(24):6346–79. doi: 10.1038/s44319-025-00631-1 (PMC12714794; doi:10.1038/s44319-025-00631-1)
Supplement: Supplementary file 19 — Appendix Figure S1 Source Data [file 44319_2025_631_MOESM19_ESM.zip › Appendix Figure S1/S1C/GSEA Broad Institute_low pH vs rest of the regions (high pH)_Mh/HALLMARK_COMPLEMENT.tsv]

NAME	SYMBOL	RANK IN GENE LIST	RANK METRIC SCORE	RUNNING ES	CORE ENRICHMENT
row_0	Ctsl	8	2.1529035568237305	0.02513217	Yes
row_1	F7	10	2.1320888996124268	0.05234752	Yes
row_2	Ctss	14	2.0878746509552	0.078319475	Yes
row_3	C1qc	20	1.9880777597427368	0.10232979	Yes
row_4	Lgmn	28	1.87798273563385	0.12424539	Yes
row_5	C1qa	29	1.8622111082077026	0.14830934	Yes
row_6	Spock2	31	1.8590245246887207	0.17199607	Yes
row_7	F10	33	1.8368918895721436	0.19539681	Yes
row_8	Apoc1	40	1.810664176940918	0.21677853	Yes
row_9	Ctsb	46	1.7775893211364746	0.23806886	Yes
row_10	Cd36	52	1.7475942373275757	0.2589716	Yes
row_11	Lipa	54	1.7211896181106567	0.2808772	Yes
row_12	Gngt2	58	1.6981700658798218	0.3018133	Yes
row_13	Pik3r5	63	1.6849474906921387	0.32224253	Yes
row_14	Pla2g7	65	1.682791829109192	0.34365195	Yes
row_15	Was	89	1.611558437347412	0.3567484	Yes
row_16	Fcer1g	95	1.596817970275879	0.37570274	Yes
row_17	Dpp4	121	1.5321239233016968	0.3871007	Yes
row_18	Plek	135	1.50928795337677	0.4022358	Yes
row_19	Ctsd	136	1.5069302320480347	0.4217087	Yes
row_20	Lrp1	183	1.4024324417114258	0.42437428	Yes
row_21	Mmp12	218	1.3535809516906738	0.43044087	Yes
row_22	Col4a2	331	1.181898593902588	0.40807924	Yes
row_23	Timp2	334	1.1798014640808105	0.42265287	Yes
row_24	Lgals3	344	1.1695560216903687	0.43474197	Yes
row_25	Dock10	440	1.057023525238037	0.41647905	Yes
row_26	Lcp2	449	1.046682596206665	0.42731637	Yes
row_27	Serping1	519	0.972784698009491	0.41670144	Yes
row_28	Fn1	520	0.9727350473403931	0.42927134	Yes
row_29	Ctsc	525	0.966245710849762	0.44041333	Yes
row_30	Msrb1	629	0.8683041334152222	0.41702354	No
row_31	Cblb	702	0.8088468313217163	0.4032821	No
row_32	Anxa5	743	0.7688427567481995	0.39977643	No
row_33	Notch4	766	0.7455276250839233	0.40201783	No
row_34	Cebpb	773	0.7358120083808899	0.40951005	No
row_35	Grb2	816	0.6954764723777771	0.40438426	No
row_36	Prcp	842	0.6761672496795654	0.40472132	No
row_37	Pim1	859	0.6561885476112366	0.4078244	No
row_38	Ctsh	890	0.6370705366134644	0.40597615	No
row_39	Rhog	932	0.6089158058166504	0.40006784	No
row_40	C3	948	0.6020026803016663	0.40280673	No
row_41	Prkcd	984	0.5740846395492554	0.39846444	No
row_42	Sh2b3	991	0.5680713057518005	0.40378904	No
row_43	Cfh	1030	0.5479205250740051	0.3981006	No
row_44	Plaur	1098	0.503523051738739	0.38209382	No
row_45	Cpm	1180	-0.5146054029464722	0.36152592	No
row_46	Calm3	1189	-0.5166584253311157	0.36551413	No
row_47	Maff	1259	-0.5330079197883606	0.3492163	No
row_48	Rnf4	1284	-0.5377200245857239	0.34810033	No
row_49	Gpd2	1481	-0.581817090511322	0.2897585	No
row_50	Casp4	1495	-0.5848762392997742	0.29294816	No
row_51	Brpf3	1526	-0.5925427079200745	0.29052448	No
row_52	Casp7	1587	-0.6127638816833496	0.27828148	No
row_53	Usp16	1669	-0.6391362547874451	0.2593228	No
row_54	Gnb4	1779	-0.6807218194007874	0.2314929	No
row_55	Plat	2156	-0.8316214680671692	0.11589524	No
row_56	Hnf4a	2271	-0.9095340371131897	0.089342006	No
row_57	F3	2372	-0.9853909015655518	0.06847332	No
row_58	Mmp15	2405	-1.009653091430664	0.07076761	No
row_59	Irf7	2638	-1.2646663188934326	0.009152949	No
row_60	Cfb	2772	-1.5285269021987915	-0.015785916	No
row_61	Cdh13	2854	-1.7586334943771362	-0.020278169	No
row_62	Clu	2876	-1.8743047714233398	-0.0031143988	No
row_63	Ltf	3035	-4.453547477722168	0.0013440227	No
