# Supplementary material for: TMPRSS11B promotes an acidified microenvironment and immune suppression in squamous lung cancer
Source: EMBO Rep. 2025 Nov 10;26(24):6346–79. doi: 10.1038/s44319-025-00631-1 (PMC12714794; doi:10.1038/s44319-025-00631-1)
Supplement: Supplementary file 19 — Appendix Figure S1 Source Data [file 44319_2025_631_MOESM19_ESM.zip › Appendix Figure S1/S1C/GSEA Broad Institute_low pH vs rest of the regions (high pH)_Mh/HALLMARK_DNA_REPAIR.tsv]

NAME	SYMBOL	RANK IN GENE LIST	RANK METRIC SCORE	RUNNING ES	CORE ENRICHMENT
row_0	Hcls1	156	1.4508724212646484	0.040531434	Yes
row_1	Npr2	320	1.2031166553497314	0.062995434	Yes
row_2	Sdcbp	945	0.6024978756904602	-0.105467655	Yes
row_3	Arl6ip1	961	0.5953611731529236	-0.0725951	Yes
row_4	Aaas	1052	0.5360742211341858	-0.06834187	Yes
row_5	Stx3	1053	0.5359429717063904	-0.034275923	Yes
row_6	Ddb2	1209	-0.5232425332069397	-0.05237576	Yes
row_7	Upf3b	1309	-0.5421934723854065	-0.05071569	Yes
row_8	Dguok	1359	-0.5538808703422546	-0.03174547	Yes
row_9	Surf1	1396	-0.5618643760681152	-0.007960315	Yes
row_10	Polr2h	1511	-0.5888698101043701	-0.00830355	Yes
row_11	Nelfe	1569	-0.6068684458732605	0.011383936	Yes
row_12	Ak3	1592	-0.6139628291130066	0.043119445	Yes
row_13	Gtf2f1	1622	-0.6228328943252563	0.073099345	Yes
row_14	Rpa2	1783	-0.6810007095336914	0.0633703	Yes
row_15	Xpc	1812	-0.6924137473106384	0.09810429	Yes
row_16	Zwint	1875	-0.7122839093208313	0.12283554	Yes
row_17	Tyms	1908	-0.7235865592956543	0.15822557	Yes
row_18	Gtf2h3	1910	-0.7253948450088501	0.20400223	Yes
row_19	Gtf2a2	2095	-0.804171085357666	0.19414996	Yes
row_20	Pom121	2253	-0.894568920135498	0.19898991	Yes
row_21	Vps37b	2349	-0.961509108543396	0.22862817	Yes
