# Supplementary material for: TMPRSS11B promotes an acidified microenvironment and immune suppression in squamous lung cancer
Source: EMBO Rep. 2025 Nov 10;26(24):6346–79. doi: 10.1038/s44319-025-00631-1 (PMC12714794; doi:10.1038/s44319-025-00631-1)
Supplement: Supplementary file 19 — Appendix Figure S1 Source Data [file 44319_2025_631_MOESM19_ESM.zip › Appendix Figure S1/S1C/GSEA Broad Institute_low pH vs rest of the regions (high pH)_Mh/HALLMARK_E2F_TARGETS.tsv]

NAME	SYMBOL	RANK IN GENE LIST	RANK METRIC SCORE	RUNNING ES	CORE ENRICHMENT
row_0	Cdkn1a	749	0.7645745873451233	-0.18979634	No
row_1	Ctcf	1124	-0.5040438771247864	-0.2753236	No
row_2	Paics	1667	-0.6379931569099426	-0.40626058	Yes
row_3	Rpa2	1783	-0.6810007095336914	-0.3927889	Yes
row_4	Nop56	1822	-0.6964670419692993	-0.3526933	Yes
row_5	Nbn	1876	-0.7122839093208313	-0.31636053	Yes
row_6	Nap1l1	1905	-0.7232257723808289	-0.270936	Yes
row_7	Pop7	2037	-0.7768439650535583	-0.25550717	Yes
row_8	Cdkn2a	2223	-0.873537540435791	-0.2506189	Yes
row_9	Mlh1	2260	-0.8989570736885071	-0.19455256	Yes
row_10	Pold2	2301	-0.9281353950500488	-0.13760245	Yes
row_11	Cdc25a	2319	-0.9354480504989624	-0.07249613	Yes
row_12	Psip1	2410	-1.0119749307632446	-0.02573611	Yes
row_13	Rbbp7	2609	-1.2222754955291748	0.0012215647	Yes
row_14	Shmt1	2871	-1.8595783710479736	0.05553717	Yes
