# Supplementary material for: TMPRSS11B promotes an acidified microenvironment and immune suppression in squamous lung cancer
Source: EMBO Rep. 2025 Nov 10;26(24):6346–79. doi: 10.1038/s44319-025-00631-1 (PMC12714794; doi:10.1038/s44319-025-00631-1)
Supplement: Supplementary file 19 — Appendix Figure S1 Source Data [file 44319_2025_631_MOESM19_ESM.zip › Appendix Figure S1/S1C/GSEA Broad Institute_low pH vs rest of the regions (high pH)_Mh/HALLMARK_EPITHELIAL_MESENCHYMAL_TRANSITION.tsv]

NAME	SYMBOL	RANK IN GENE LIST	RANK METRIC SCORE	RUNNING ES	CORE ENRICHMENT
row_0	Mmp3	30	1.8613361120224	0.012948615	Yes
row_1	Lgals1	45	1.7810896635055542	0.030305764	Yes
row_2	Itga5	85	1.616036057472229	0.037173178	Yes
row_3	Vim	128	1.5209410190582275	0.041848253	Yes
row_4	Col6a3	175	1.4079688787460327	0.04377159	Yes
row_5	Lrp1	183	1.4024324417114258	0.05879751	Yes
row_6	Pcolce2	184	1.401612639427185	0.07617732	Yes
row_7	Cxcl15	190	1.3913267850875854	0.09174097	Yes
row_8	Emp3	191	1.3886504173278809	0.10896006	Yes
row_9	Glipr1	208	1.3642209768295288	0.12047265	Yes
row_10	Anpep	212	1.3607951402664185	0.13633315	Yes
row_11	Spp1	232	1.3269178867340088	0.14637002	Yes
row_12	Col6a2	237	1.3155872821807861	0.16133223	Yes
row_13	Pmp22	266	1.2633905410766602	0.16754185	Yes
row_14	Fbln5	275	1.2576234340667725	0.18043442	Yes
row_15	Col4a1	286	1.2351367473602295	0.19237272	Yes
row_16	Gja1	314	1.208287000656128	0.1982368	Yes
row_17	Col4a2	331	1.181898593902588	0.2074886	Yes
row_18	Htra1	363	1.1495356559753418	0.21127325	Yes
row_19	Fstl3	379	1.1290183067321777	0.22020708	Yes
row_20	Col5a2	387	1.11569082736969	0.23167743	Yes
row_21	Postn	400	1.098219633102417	0.24124253	Yes
row_22	Fas	457	1.0392885208129883	0.23521705	Yes
row_23	Sparc	460	1.0383293628692627	0.24741675	Yes
row_24	Cxcl12	488	1.003495454788208	0.25074142	Yes
row_25	Pdgfrb	494	0.9962047934532166	0.26140562	Yes
row_26	Plod1	497	0.9950056672096252	0.2730681	Yes
row_27	Col3a1	501	0.9924468398094177	0.28436115	Yes
row_28	Col5a1	508	0.9831169843673706	0.29452533	Yes
row_29	Itgb3	516	0.9749535918235779	0.30425057	Yes
row_30	Fn1	520	0.9727350473403931	0.31529918	Yes
row_31	Plod3	539	0.9578016996383667	0.32109678	Yes
row_32	Serpinh1	546	0.9531296491622925	0.3308891	Yes
row_33	Dpysl3	551	0.9491485357284546	0.34130752	Yes
row_34	Lox	559	0.9421346783638	0.3506258	Yes
row_35	Fbn1	568	0.9349049925804138	0.35951674	Yes
row_36	Fstl1	573	0.9275731444358826	0.36966762	Yes
row_37	Mylk	588	0.9054685235023499	0.37616718	Yes
row_38	Bmp1	619	0.8726785778999329	0.37685657	Yes
row_39	Col1a1	643	0.8564211130142212	0.37970844	Yes
row_40	Vegfa	650	0.8516745567321777	0.38824275	Yes
row_41	Tgfbi	651	0.8507533073425293	0.39879197	Yes
row_42	Crlf1	653	0.8487110733985901	0.40897816	Yes
row_43	Tgfb1	664	0.8391002416610718	0.41600567	Yes
row_44	Col1a2	704	0.8069281578063965	0.41284025	Yes
row_45	Flna	707	0.8051967024803162	0.42214912	Yes
row_46	Gpc1	721	0.7939164638519287	0.4276032	Yes
row_47	Efemp2	767	0.7426265478134155	0.42161408	Yes
row_48	Prrx1	778	0.7266786098480225	0.42724755	Yes
row_49	Wipf1	781	0.7244852185249329	0.43555564	Yes
row_50	Rgs4	791	0.7135242819786072	0.44136372	Yes
row_51	Sfrp1	833	0.6800612807273865	0.43594974	Yes
row_52	Lama3	849	0.6717819571495056	0.4392139	Yes
row_53	Fermt2	853	0.6680182218551636	0.44648406	Yes
row_54	Dab2	867	0.6511961817741394	0.4501684	Yes
row_55	Bgn	870	0.6496616005897522	0.45754868	Yes
row_56	Mgp	898	0.6298969388008118	0.45624077	No
row_57	Timp3	959	0.5964649319648743	0.44337344	No
row_58	Serpine2	967	0.5904292464256287	0.4483306	No
row_59	Fgf2	1014	0.5546516180038452	0.43967292	No
row_60	Slc6a8	1041	0.5427921414375305	0.43762267	No
row_61	Cald1	1066	0.529056966304779	0.43607754	No
row_62	P3h1	1068	0.5280506610870361	0.44228756	No
row_63	Cd44	1072	0.523080050945282	0.44776052	No
row_64	Loxl1	1091	0.5061575770378113	0.44795778	No
row_65	Plaur	1098	0.503523051738739	0.45217505	No
row_66	Sdc1	1228	-0.5274162888526917	0.4151486	No
row_67	Pmepa1	1426	-0.5704395771026611	0.3556904	No
row_68	Nt5e	1516	-0.5906801819801331	0.33295733	No
row_69	Dst	2035	-0.7766156196594238	0.16764638	No
row_70	Tpm2	2092	-0.8037016987800598	0.15869965	No
row_71	Basp1	2191	-0.8548094034194946	0.13620225	No
row_72	Tnfrsf11b	2433	-1.037156343460083	0.06767144	No
row_73	Dcn	2701	-1.3619194030761719	-0.005613175	No
row_74	Ecm1	2738	-1.4549294710159302	2.6970706E-4	No
row_75	Igfbp3	2753	-1.4915261268615723	0.014036305	No
row_76	Areg	2775	-1.5379443168640137	0.026014417	No
row_77	Qsox1	2881	-1.9022786617279053	0.014141436	No
row_78	Cxcl5	2999	-3.1356053352355957	0.01350886	No
