# Supplementary material for: TMPRSS11B promotes an acidified microenvironment and immune suppression in squamous lung cancer
Source: EMBO Rep. 2025 Nov 10;26(24):6346–79. doi: 10.1038/s44319-025-00631-1 (PMC12714794; doi:10.1038/s44319-025-00631-1)
Supplement: Supplementary file 19 — Appendix Figure S1 Source Data [file 44319_2025_631_MOESM19_ESM.zip › Appendix Figure S1/S1C/GSEA Broad Institute_low pH vs rest of the regions (high pH)_Mh/HALLMARK_ESTROGEN_RESPONSE_EARLY.tsv]

NAME	SYMBOL	RANK IN GENE LIST	RANK METRIC SCORE	RUNNING ES	CORE ENRICHMENT
row_0	Gla	181	1.4030976295471191	-0.045426432	No
row_1	Gja1	314	1.208287000656128	-0.07648174	No
row_2	Cbfa2t3	394	1.106667160987854	-0.09077032	No
row_3	Podxl	420	1.0805237293243408	-0.087108605	No
row_4	Cxcl12	488	1.003495454788208	-0.09849921	No
row_5	Ccn5	542	0.9553889632225037	-0.10569914	No
row_6	Rab31	543	0.9546090364456177	-0.0950024	No
row_7	Dlc1	576	0.9228078722953796	-0.09547281	No
row_8	Clic3	594	0.9008058309555054	-0.0911222	No
row_9	Wfs1	639	0.8582706451416016	-0.09636983	No
row_10	Dhrs3	703	0.8074377775192261	-0.10860598	No
row_11	Olfm1	716	0.7976652383804321	-0.10372191	No
row_12	Scarb1	738	0.7717000842094421	-0.10216932	No
row_13	Slc7a2	795	0.711094081401825	-0.113120176	No
row_14	Sh3bp5	881	0.6417080760002136	-0.13464582	No
row_15	Fasn	884	0.6412363648414612	-0.12813622	No
row_16	Syngr1	911	0.6224434971809387	-0.1299453	No
row_17	Fkbp5	935	0.6057575941085815	-0.13092783	No
row_18	Cd44	1072	0.523080050945282	-0.17101248	No
row_19	Slc1a1	1093	0.5054844617843628	-0.17210509	No
row_20	Akap1	1129	-0.505061686038971	-0.17827003	No
row_21	Med24	1187	-0.5161437392234802	-0.1917432	No
row_22	Krt8	1193	-0.518530547618866	-0.18762207	No
row_23	Bag1	1264	-0.5341486930847168	-0.20528539	No
row_24	Tsku	1373	-0.5576586127281189	-0.2355231	No
row_25	Bcl2	1390	-0.5609217286109924	-0.23464318	No
row_26	Pmaip1	1451	-0.5751277208328247	-0.24846894	No
row_27	Isg20l2	1544	-0.5987250208854675	-0.2728411	No
row_28	Retreg1	1612	-0.6192048192024231	-0.2885378	No
row_29	Ovol2	1648	-0.6321529746055603	-0.29327863	No
row_30	Fhl2	1756	-0.6729904413223267	-0.32188618	No
row_31	Mast4	1762	-0.6750651597976685	-0.316011	No
row_32	Itpk1	1784	-0.6815369725227356	-0.31546876	No
row_33	Rhod	1804	-0.6884098649024963	-0.3141738	No
row_34	Siah2	1909	-0.7240251302719116	-0.34119597	No
row_35	Rara	1927	-0.7305632829666138	-0.33875299	No
row_36	Tob1	1942	-0.7366240620613098	-0.33522856	No
row_37	Fdft1	1952	-0.740716814994812	-0.3299691	No
row_38	Xbp1	1976	-0.7497546076774597	-0.3293381	No
row_39	Hr	1982	-0.7508982419967651	-0.3226132	No
row_40	Mlph	1995	-0.7570369839668274	-0.31818438	No
row_41	Nrip1	2104	-0.8072736263275146	-0.34562507	No
row_42	Fkbp4	2117	-0.8144696950912476	-0.34055272	No
row_43	Frk	2131	-0.8185042142868042	-0.33577296	No
row_44	Ppif	2171	-0.8446254134178162	-0.3394843	No
row_45	Slc39a6	2185	-0.8519782423973083	-0.3343295	No
row_46	Flnb	2221	-0.8712841272354126	-0.33639073	No
row_47	Tbc1d30	2231	-0.8822089433670044	-0.32954583	No
row_48	Hes1	2255	-0.895728588104248	-0.32727912	No
row_49	Tiam1	2352	-0.9666913151741028	-0.34887943	No
row_50	Slc26a2	2411	-1.0124558210372925	-0.3571291	No
row_51	Ptges	2452	-1.0530771017074585	-0.3588425	Yes
row_52	Slc7a5	2465	-1.0611634254455566	-0.35100582	Yes
row_53	Celsr1	2472	-1.065267562866211	-0.34109613	Yes
row_54	Krt19	2476	-1.067379355430603	-0.3301493	Yes
row_55	Tjp3	2478	-1.0704559087753296	-0.31849226	Yes
row_56	Fos	2491	-1.083367943763733	-0.3104068	Yes
row_57	Hspb8	2503	-1.0973049402236938	-0.3018273	Yes
row_58	Elf3	2533	-1.1300517320632935	-0.29896197	Yes
row_59	Esrp2	2535	-1.1322040557861328	-0.28661305	Yes
row_60	Nadsyn1	2576	-1.1768640279769897	-0.28693938	Yes
row_61	Tpbg	2601	-1.2161973714828491	-0.28141958	Yes
row_62	Slc37a1	2618	-1.230445146560669	-0.27303737	Yes
row_63	Prss23	2623	-1.2382956743240356	-0.2605132	Yes
row_64	Cldn7	2642	-1.2694170475006104	-0.25237	Yes
row_65	Lad1	2675	-1.3247623443603516	-0.24833636	Yes
row_66	Areg	2775	-1.5379443168640137	-0.26454908	Yes
row_67	Muc1	2794	-1.5790696144104004	-0.25293612	Yes
row_68	Ttc39a	2798	-1.5881693363189697	-0.23615362	Yes
row_69	Aqp3	2802	-1.5942182540893555	-0.21930334	Yes
row_70	Igf1r	2859	-1.8106520175933838	-0.21793325	Yes
row_71	Foxc1	2895	-1.9834007024765015	-0.20753285	Yes
row_72	Lrig1	2913	-2.1033878326416016	-0.18970686	Yes
row_73	Reep1	2914	-2.103740930557251	-0.16613369	Yes
row_74	Stc2	2919	-2.148350954055786	-0.143412	Yes
row_75	Krt15	2935	-2.2559170722961426	-0.12320119	Yes
row_76	Celsr2	2961	-2.4044246673583984	-0.10470469	Yes
row_77	Car12	3022	-3.774545431137085	-0.082679816	Yes
row_78	Krt13	3025	-3.8232526779174805	-0.04051456	Yes
row_79	Klk10	3029	-4.007577896118164	0.0033782914	Yes
