# Supplementary material for: TMPRSS11B promotes an acidified microenvironment and immune suppression in squamous lung cancer
Source: EMBO Rep. 2025 Nov 10;26(24):6346–79. doi: 10.1038/s44319-025-00631-1 (PMC12714794; doi:10.1038/s44319-025-00631-1)
Supplement: Supplementary file 19 — Appendix Figure S1 Source Data [file 44319_2025_631_MOESM19_ESM.zip › Appendix Figure S1/S1C/GSEA Broad Institute_low pH vs rest of the regions (high pH)_Mh/HALLMARK_ESTROGEN_RESPONSE_LATE.tsv]

NAME	SYMBOL	RANK IN GENE LIST	RANK METRIC SCORE	RUNNING ES	CORE ENRICHMENT
row_0	Cav1	107	1.5638337135314941	-0.016613321	No
row_1	Gla	181	1.4030976295471191	-0.023787245	No
row_2	Ckb	422	1.0778247117996216	-0.091121	No
row_3	Cxcl12	488	1.003495454788208	-0.10055109	No
row_4	Ccn5	542	0.9553889632225037	-0.1065429	No
row_5	Rab31	543	0.9546090364456177	-0.09472923	No
row_6	Clic3	594	0.9008058309555054	-0.100388125	No
row_7	Wfs1	639	0.8582706451416016	-0.1045566	No
row_8	Olfm1	716	0.7976652383804321	-0.12023139	No
row_9	Scarb1	738	0.7717000842094421	-0.11774012	No
row_10	Emp2	915	0.6184316873550415	-0.16924645	No
row_11	Fkbp5	935	0.6057575941085815	-0.1681365	No
row_12	Jak1	1040	0.542898416519165	-0.1963759	No
row_13	Cd44	1072	0.523080050945282	-0.20032275	No
row_14	Ptpn6	1096	0.504647970199585	-0.20180863	No
row_15	Mettl3	1241	-0.529857873916626	-0.24365479	No
row_16	Bag1	1264	-0.5341486930847168	-0.24443944	No
row_17	Llgl2	1344	-0.5513357520103455	-0.26417106	No
row_18	Bcl2	1390	-0.5609217286109924	-0.2723555	No
row_19	Fabp5	1603	-0.6166783571243286	-0.33598435	No
row_20	Ovol2	1648	-0.6321529746055603	-0.34295112	No
row_21	Itpk1	1784	-0.6815369725227356	-0.37989497	No
row_22	Lsr	1792	-0.6847728490829468	-0.37377357	No
row_23	Siah2	1909	-0.7240251302719116	-0.40380508	No
row_24	Tob1	1942	-0.7366240620613098	-0.40544537	No
row_25	Fdft1	1952	-0.740716814994812	-0.3993039	No
row_26	Dnajc1	1957	-0.7422575950622559	-0.3914627	No
row_27	Xbp1	1976	-0.7497546076774597	-0.38823462	No
row_28	Hr	1982	-0.7508982419967651	-0.38062263	No
row_29	Dnajc12	2024	-0.7713397145271301	-0.38485852	No
row_30	Nrip1	2104	-0.8072736263275146	-0.4014228	No
row_31	Fkbp4	2117	-0.8144696950912476	-0.39537704	No
row_32	Frk	2131	-0.8185042142868042	-0.38961747	No
row_33	Ppif	2171	-0.8446254134178162	-0.39227414	No
row_34	Unc13b	2200	-0.8593344688415527	-0.3910513	No
row_35	Flnb	2221	-0.8712841272354126	-0.3869915	No
row_36	Gale	2351	-0.9654427766799927	-0.4184051	Yes
row_37	Tiam1	2352	-0.9666913151741028	-0.4064419	Yes
row_38	Slc26a2	2411	-1.0124558210372925	-0.41340816	Yes
row_39	Dcxr	2434	-1.037216067314148	-0.40796715	Yes
row_40	Ptges	2452	-1.0530771017074585	-0.4006492	Yes
row_41	Slc7a5	2465	-1.0611634254455566	-0.39155048	Yes
row_42	Krt19	2476	-1.067379355430603	-0.38170257	Yes
row_43	Tjp3	2478	-1.0704559087753296	-0.3687914	Yes
row_44	Fos	2491	-1.083367943763733	-0.35941792	Yes
row_45	Hspb8	2503	-1.0973049402236938	-0.3495358	Yes
row_46	Trim29	2540	-1.139946460723877	-0.34752935	Yes
row_47	Tpbg	2601	-1.2161973714828491	-0.3526465	Yes
row_48	Prss23	2623	-1.2382956743240356	-0.34438092	Yes
row_49	St14	2628	-1.2454167604446411	-0.33031294	Yes
row_50	Cdh1	2655	-1.294026255607605	-0.32303834	Yes
row_51	Fgfr3	2662	-1.3079752922058105	-0.3088684	Yes
row_52	Pkp3	2706	-1.3769237995147705	-0.30628222	Yes
row_53	Tst	2769	-1.5241413116455078	-0.3082607	Yes
row_54	Areg	2775	-1.5379443168640137	-0.2909087	Yes
row_55	Isg20	2853	-1.7577400207519531	-0.2950383	Yes
row_56	Foxc1	2895	-1.9834007024765015	-0.28427446	Yes
row_57	Homer2	2918	-2.1396396160125732	-0.26519054	Yes
row_58	Agr2	2938	-2.2596933841705322	-0.24361248	Yes
row_59	Celsr2	2961	-2.4044246673583984	-0.22125173	Yes
row_60	Car12	3022	-3.774545431137085	-0.19470829	Yes
row_61	Cpe	3023	-3.8022239208221436	-0.14765425	Yes
row_62	Krt13	3025	-3.8232526779174805	-0.10067611	Yes
row_63	Klk10	3029	-4.007577896118164	-0.052089147	Yes
row_64	Ltf	3035	-4.453547477722168	0.0013446031	Yes
