# Supplementary material for: TMPRSS11B promotes an acidified microenvironment and immune suppression in squamous lung cancer
Source: EMBO Rep. 2025 Nov 10;26(24):6346–79. doi: 10.1038/s44319-025-00631-1 (PMC12714794; doi:10.1038/s44319-025-00631-1)
Supplement: Supplementary file 19 — Appendix Figure S1 Source Data [file 44319_2025_631_MOESM19_ESM.zip › Appendix Figure S1/S1C/GSEA Broad Institute_low pH vs rest of the regions (high pH)_Mh/HALLMARK_FATTY_ACID_METABOLISM.tsv]

NAME	SYMBOL	RANK IN GENE LIST	RANK METRIC SCORE	RUNNING ES	CORE ENRICHMENT
row_0	Lgals1	45	1.7810896635055542	0.03188368	No
row_1	Cd36	52	1.7475942373275757	0.07589839	No
row_2	Fmo1	281	1.2425591945648193	0.032540713	No
row_3	Mgll	316	1.207516074180603	0.052991696	No
row_4	Blvra	612	0.878363311290741	-0.022311483	No
row_5	Acsl4	699	0.810417115688324	-0.029667377	No
row_6	Maoa	805	0.7031490206718445	-0.04618747	No
row_7	G0s2	878	0.644508421421051	-0.053240646	No
row_8	Fasn	884	0.6412363648414612	-0.03802429	No
row_9	S100a10	965	0.5916234850883484	-0.04913934	No
row_10	Erp29	1003	0.5622861981391907	-0.046679202	No
row_11	Gabarapl1	1061	0.5326536297798157	-0.05167267	No
row_12	Idh3g	1205	-0.5211117267608643	-0.08566542	No
row_13	Idh3b	1206	-0.521461546421051	-0.07193457	No
row_14	Acss1	1367	-0.5565513372421265	-0.11066648	No
row_15	Ostc	1457	-0.5764004588127136	-0.12518539	No
row_16	Gpd2	1481	-0.581817090511322	-0.11753963	No
row_17	Bckdhb	1694	-0.6513969302177429	-0.1711248	No
row_18	Retsat	1742	-0.6693869829177856	-0.16918121	No
row_19	Trp53inp2	1838	-0.7026108503341675	-0.18237881	Yes
row_20	Aldh3a1	1866	-0.7103068232536316	-0.1726844	Yes
row_21	Hadh	1869	-0.7111924290657043	-0.154625	Yes
row_22	Eci1	1871	-0.7114881277084351	-0.13622414	Yes
row_23	Nbn	1876	-0.7122839093208313	-0.11880333	Yes
row_24	Fh1	1923	-0.7297868132591248	-0.11493566	Yes
row_25	Hsp90aa1	1965	-0.7453309297561646	-0.10899036	Yes
row_26	Acadm	1975	-0.7495534420013428	-0.09225652	Yes
row_27	Sucla2	1992	-0.7565878033638	-0.07767313	Yes
row_28	Pts	2017	-0.7682008147239685	-0.06545329	Yes
row_29	Apex1	2125	-0.816330075263977	-0.0796605	Yes
row_30	Cbr3	2160	-0.8342417478561401	-0.06903837	Yes
row_31	Aldh1a1	2205	-0.8605774641036987	-0.061059456	Yes
row_32	Hmgcs1	2251	-0.8936627507209778	-0.052543025	Yes
row_33	Grhpr	2258	-0.8976741433143616	-0.030907953	Yes
row_34	Dhcr24	2316	-0.9345200657844543	-0.025319694	Yes
row_35	Acadl	2329	-0.940721869468689	-0.004553115	Yes
row_36	D2hgdh	2344	-0.9541569948196411	0.015899897	Yes
row_37	Gpd1	2364	-0.9778314828872681	0.035307955	Yes
row_38	Cryz	2436	-1.0392522811889648	0.03898263	Yes
row_39	Reep6	2570	-1.1709785461425781	0.025438497	Yes
row_40	Hsd17b7	2654	-1.2925325632095337	0.031778406	Yes
row_41	Acsl1	2687	-1.3456779718399048	0.05653473	Yes
row_42	Adh7	2943	-2.300755262374878	0.032031894	Yes
