# Supplementary material for: TMPRSS11B promotes an acidified microenvironment and immune suppression in squamous lung cancer
Source: EMBO Rep. 2025 Nov 10;26(24):6346–79. doi: 10.1038/s44319-025-00631-1 (PMC12714794; doi:10.1038/s44319-025-00631-1)
Supplement: Supplementary file 19 — Appendix Figure S1 Source Data [file 44319_2025_631_MOESM19_ESM.zip › Appendix Figure S1/S1C/GSEA Broad Institute_low pH vs rest of the regions (high pH)_Mh/HALLMARK_G2M_CHECKPOINT.tsv]

NAME	SYMBOL	RANK IN GENE LIST	RANK METRIC SCORE	RUNNING ES	CORE ENRICHMENT
row_0	Cenpa	655	0.8472810983657837	-0.18087925	No
row_1	Tgfb1	664	0.8391002416610718	-0.14737487	No
row_2	Ccna2	1094	0.5052047371864319	-0.26798698	No
row_3	Ctcf	1124	-0.5040438771247864	-0.25589108	No
row_4	Ythdc1	1358	-0.5535905957221985	-0.30936664	No
row_5	Kif5b	1372	-0.557576596736908	-0.2896535	No
row_6	Mnat1	1421	-0.5681564807891846	-0.28110078	No
row_7	Prmt5	1678	-0.6420192718505859	-0.33839926	Yes
row_8	Bcl3	1709	-0.6571515202522278	-0.32003734	Yes
row_9	Rpa2	1783	-0.6810007095336914	-0.31491917	Yes
row_10	Smarcc1	1816	-0.694720447063446	-0.29560208	Yes
row_11	Katna1	1911	-0.7259970903396606	-0.29551467	Yes
row_12	Tfdp1	2061	-0.7890449166297913	-0.31096455	Yes
row_13	Sap30	2116	-0.8143768310546875	-0.29379278	Yes
row_14	Lig3	2159	-0.8340816497802734	-0.2717891	Yes
row_15	Tent4a	2176	-0.8472397923469543	-0.24058914	Yes
row_16	G3bp1	2307	-0.9300374388694763	-0.2436572	Yes
row_17	Cdc25a	2319	-0.9354480504989624	-0.20699657	Yes
row_18	Fancc	2323	-0.9378569722175598	-0.16757698	Yes
row_19	Uck2	2365	-0.9780174493789673	-0.13903877	Yes
row_20	Kif23	2458	-1.0578895807266235	-0.12398525	Yes
row_21	Dkc1	2460	-1.0585521459579468	-0.07870073	Yes
row_22	Slc7a5	2465	-1.0611634254455566	-0.034299366	Yes
row_23	Slc7a1	2531	-1.1275746822357178	-0.0072817244	Yes
row_24	Slc12a2	2621	-1.232640266418457	0.016298046	Yes
row_25	Sqle	2622	-1.2344112396240234	0.0694928	Yes
row_26	Tle3	2801	-1.5913281440734863	0.078990914	Yes
