# Supplementary material for: TMPRSS11B promotes an acidified microenvironment and immune suppression in squamous lung cancer
Source: EMBO Rep. 2025 Nov 10;26(24):6346–79. doi: 10.1038/s44319-025-00631-1 (PMC12714794; doi:10.1038/s44319-025-00631-1)
Supplement: Supplementary file 19 — Appendix Figure S1 Source Data [file 44319_2025_631_MOESM19_ESM.zip › Appendix Figure S1/S1C/GSEA Broad Institute_low pH vs rest of the regions (high pH)_Mh/HALLMARK_GLYCOLYSIS.tsv]

NAME	SYMBOL	RANK IN GENE LIST	RANK METRIC SCORE	RUNNING ES	CORE ENRICHMENT
row_0	Mertk	24	1.9344767332077026	0.020722397	No
row_1	Sdc3	106	1.5638688802719116	0.01676264	No
row_2	Gusb	123	1.5299111604690552	0.03415355	No
row_3	Nol3	273	1.2598811388015747	0.0028044772	No
row_4	Chst12	357	1.1552973985671997	-0.007908864	No
row_5	Plod1	497	0.9950056672096252	-0.03983781	No
row_6	Col5a1	508	0.9831169843673706	-0.028567785	No
row_7	Hs2st1	615	0.8762001395225525	-0.05116884	No
row_8	Pygl	633	0.8645076751708984	-0.044017904	No
row_9	Vegfa	650	0.8516745567321777	-0.03672172	No
row_10	Tgfbi	651	0.8507533073425293	-0.02405929	No
row_11	Cenpa	655	0.8472810983657837	-0.012457283	No
row_12	Txn1	656	0.8462356925010681	1.3790757E-4	No
row_13	P4ha1	693	0.8165850043296814	1.8687476E-4	No
row_14	Gpc1	721	0.7939164638519287	0.0029246751	No
row_15	Cxcr4	847	0.6725645065307617	-0.029095951	No
row_16	Pgam1	880	0.6431262493133545	-0.03028372	No
row_17	Ext1	1064	0.5313791632652283	-0.08390807	No
row_18	Cd44	1072	0.523080050945282	-0.07847639	No
row_19	Med24	1187	-0.5161437392234802	-0.109126434	No
row_20	Sdc1	1228	-0.5274162888526917	-0.11472638	No
row_21	Egfr	1252	-0.5324381589889526	-0.11453538	No
row_22	Fam162a	1258	-0.5328760147094727	-0.108285405	No
row_23	Got2	1317	-0.5447638034820557	-0.11967961	No
row_24	Slc25a10	1343	-0.5512237548828125	-0.119881496	No
row_25	Casp6	1431	-0.571678102016449	-0.1406263	No
row_26	Irs2	1443	-0.5735795497894287	-0.13578798	No
row_27	Nt5e	1516	-0.5906801819801331	-0.15120624	No
row_28	Ak3	1592	-0.6139628291130066	-0.16728671	No
row_29	Mpi	1642	-0.6311063766479492	-0.17436959	No
row_30	Pgk1	1680	-0.642210841178894	-0.17725222	No
row_31	Pgm2	1899	-0.7206647396087646	-0.23982795	No
row_32	Gmppa	1915	-0.7265990972518921	-0.23405711	No
row_33	G6pdx	1934	-0.7332045435905457	-0.22919671	No
row_34	Fut8	1949	-0.7398793697357178	-0.22289197	No
row_35	Met	1981	-0.7508099675178528	-0.22214074	No
row_36	Cog2	2046	-0.7831693887710571	-0.23200406	No
row_37	Cited2	2055	-0.787577211856842	-0.2229719	No
row_38	Sap30	2116	-0.8143768310546875	-0.23102574	No
row_39	Fkbp4	2117	-0.8144696950912476	-0.21890335	No
row_40	B3gnt3	2195	-0.8563905954360962	-0.23204808	No
row_41	Sox9	2201	-0.8595916032791138	-0.22093533	No
row_42	Gmppb	2217	-0.8681588768959045	-0.21305756	No
row_43	Gale	2351	-0.9654427766799927	-0.24340902	Yes
row_44	Cldn3	2379	-0.9913827776908875	-0.23773217	Yes
row_45	B3galt6	2406	-1.0100194215774536	-0.2314417	Yes
row_46	Kdelr3	2415	-1.0164521932601929	-0.21900302	Yes
row_47	Bik	2425	-1.027138590812683	-0.20674154	Yes
row_48	Gal3st1	2470	-1.0641683340072632	-0.20569758	Yes
row_49	Slc25a13	2489	-1.0823988914489746	-0.19563983	Yes
row_50	Gfpt1	2493	-1.0864390134811401	-0.18047826	Yes
row_51	Glrx	2526	-1.1191935539245605	-0.17458034	Yes
row_52	Elf3	2533	-1.1300517320632935	-0.15977837	Yes
row_53	Tpbg	2601	-1.2161973714828491	-0.16420534	Yes
row_54	Slc35a3	2644	-1.2723852396011353	-0.15938982	Yes
row_55	Dcn	2701	-1.3619194030761719	-0.15794916	Yes
row_56	Pam	2741	-1.4593247175216675	-0.14934254	Yes
row_57	Fbp2	2748	-1.4861379861831665	-0.12924066	Yes
row_58	Igfbp3	2753	-1.4915261268615723	-0.10838611	Yes
row_59	Pygb	2757	-1.5053664445877075	-0.0869893	Yes
row_60	Dsc2	2797	-1.5826088190078735	-0.076547734	Yes
row_61	Capn5	2830	-1.666580080986023	-0.06250264	Yes
row_62	Isg20	2853	-1.7577400207519531	-0.043738257	Yes
row_63	Qsox1	2881	-1.9022786617279053	-0.024503829	Yes
row_64	Stc2	2919	-2.148350954055786	-0.0049693924	Yes
row_65	Gpr87	2992	-3.022275447845459	0.01580369	Yes
