# Supplementary material for: TMPRSS11B promotes an acidified microenvironment and immune suppression in squamous lung cancer
Source: EMBO Rep. 2025 Nov 10;26(24):6346–79. doi: 10.1038/s44319-025-00631-1 (PMC12714794; doi:10.1038/s44319-025-00631-1)
Supplement: Supplementary file 19 — Appendix Figure S1 Source Data [file 44319_2025_631_MOESM19_ESM.zip › Appendix Figure S1/S1C/GSEA Broad Institute_low pH vs rest of the regions (high pH)_Mh/HALLMARK_HEME_METABOLISM.tsv]

NAME	SYMBOL	RANK IN GENE LIST	RANK METRIC SCORE	RUNNING ES	CORE ENRICHMENT
row_0	Ctsb	46	1.7775893211364746	0.03177954	No
row_1	Hebp1	224	1.3445903062820435	0.008384667	No
row_2	Cat	297	1.225014328956604	0.01684324	No
row_3	Tns1	373	1.1342853307724	0.021895962	No
row_4	Acp5	483	1.008251667022705	0.012266692	No
row_5	Bmp2k	604	0.888190507888794	-0.0042144586	No
row_6	Blvra	612	0.878363311290741	0.016735671	No
row_7	Tmcc2	634	0.8640243411064148	0.0326359	No
row_8	Ncoa4	683	0.824616014957428	0.03848543	No
row_9	Atp6v0a1	784	0.71952223777771	0.024204073	No
row_10	Mfhas1	793	0.7122582197189331	0.040417276	No
row_11	Mpp1	928	0.6111400723457336	0.011921863	No
row_12	Sdcbp	945	0.6024978756904602	0.022556923	No
row_13	C3	948	0.6020026803016663	0.037848633	No
row_14	Kdm7a	964	0.5918785333633423	0.048535734	No
row_15	Picalm	993	0.5676763653755188	0.054245025	No
row_16	Lpin2	1035	0.5460489392280579	0.05504475	No
row_17	Slc6a8	1041	0.5427921414375305	0.06776615	No
row_18	Bnip3l	1074	0.5200947523117065	0.07087985	No
row_19	Nr3c1	1076	0.519074559211731	0.08430673	No
row_20	Agpat4	1086	0.5168317556381226	0.095005706	No
row_21	Rap1gap	1140	-0.5068729519844055	0.09076423	No
row_22	Xpo7	1314	-0.5444250702857971	0.047491558	No
row_23	Btg2	1440	-0.5729490518569946	0.020985719	No
row_24	Cir1	1528	-0.5931247472763062	0.007689845	No
row_25	Bsg	1560	-0.6035444140434265	0.013349311	No
row_26	Ctse	1586	-0.612444281578064	0.021246044	No
row_27	Minpp1	1593	-0.6141350269317627	0.035525154	No
row_28	Vezf1	1786	-0.6821951270103455	-0.0104328515	No
row_29	Igsf3	1971	-0.7477688789367676	-0.051984083	No
row_30	Gclm	2000	-0.7610193490982056	-0.04114936	No
row_31	Sec14l1	2112	-0.8122351765632629	-0.056642048	No
row_32	Klf3	2248	-0.8898026943206787	-0.0780838	No
row_33	Smox	2377	-0.9895871877670288	-0.09454541	No
row_34	Nudt4	2437	-1.039994239807129	-0.086655416	No
row_35	Ell2	2637	-1.2644565105438232	-0.11951282	Yes
row_36	Slc6a9	2685	-1.341769814491272	-0.099620216	Yes
row_37	Asns	2703	-1.3708600997924805	-0.068949774	Yes
row_38	Aqp3	2802	-1.5942182540893555	-0.059376214	Yes
row_39	Pdzk1ip1	2812	-1.6139488220214844	-0.019593153	Yes
row_40	Tent5c	2850	-1.7463866472244263	0.014361219	Yes
row_41	Mboat2	2864	-1.8237653970718384	0.058372203	Yes
