# Supplementary material for: TMPRSS11B promotes an acidified microenvironment and immune suppression in squamous lung cancer
Source: EMBO Rep. 2025 Nov 10;26(24):6346–79. doi: 10.1038/s44319-025-00631-1 (PMC12714794; doi:10.1038/s44319-025-00631-1)
Supplement: Supplementary file 19 — Appendix Figure S1 Source Data [file 44319_2025_631_MOESM19_ESM.zip › Appendix Figure S1/S1C/GSEA Broad Institute_low pH vs rest of the regions (high pH)_Mh/HALLMARK_HYPOXIA.tsv]

NAME	SYMBOL	RANK IN GENE LIST	RANK METRIC SCORE	RUNNING ES	CORE ENRICHMENT
row_0	Hmox1	16	2.05072021484375	0.026223088	No
row_1	Plin2	90	1.6074748039245605	0.02646983	No
row_2	Sdc3	106	1.5638688802719116	0.04552739	No
row_3	Cav1	107	1.5638337135314941	0.06962304	No
row_4	Atf3	161	1.4443888664245605	0.07407512	No
row_5	Cdkn1c	446	1.0492039918899536	-0.005156737	No
row_6	Hexa	476	1.0206493139266968	8.2814187E-4	No
row_7	Col5a1	508	0.9831169843673706	0.005562902	No
row_8	Ccn5	542	0.9553889632225037	0.009198611	No
row_9	Lox	559	0.9421346783638	0.018340543	No
row_10	Dusp1	569	0.9346721172332764	0.029718852	No
row_11	Vegfa	650	0.8516745567321777	0.015968816	No
row_12	Tgfbi	651	0.8507533073425293	0.029077277	No
row_13	Ets1	671	0.8313988447189331	0.035505258	No
row_14	P4ha1	693	0.8165850043296814	0.041033167	No
row_15	Akap12	713	0.800757110118866	0.04698902	No
row_16	Gpc1	721	0.7939164638519287	0.056870375	No
row_17	Wsb1	730	0.7802252173423767	0.06620487	No
row_18	Scarb1	738	0.7717000842094421	0.075743906	No
row_19	Cdkn1a	749	0.7645745873451233	0.08416543	No
row_20	Cxcr4	847	0.6725645065307617	0.061945215	No
row_21	Pim1	859	0.6561885476112366	0.06836081	No
row_22	Bgn	870	0.6496616005897522	0.07501175	No
row_23	Atp7a	874	0.6479722857475281	0.083988026	No
row_24	Pklr	949	0.6017450094223022	0.068402514	No
row_25	Ndst1	1019	0.5529204607009888	0.05374425	No
row_26	Ext1	1064	0.5313791632652283	0.047151793	No
row_27	Bnip3l	1074	0.5200947523117065	0.052142266	No
row_28	Nr3c1	1076	0.519074559211731	0.05980429	No
row_29	Plaur	1098	0.503523051738739	0.060508523	No
row_30	Slc25a1	1126	-0.5044012069702148	0.059210837	No
row_31	Egfr	1252	-0.5324381589889526	0.025426097	No
row_32	Fam162a	1258	-0.5328760147094727	0.031957142	No
row_33	Maff	1259	-0.5330079197883606	0.04016976	No
row_34	Fosl2	1283	-0.5376604795455933	0.04072817	No
row_35	Pdk1	1331	-0.5487054586410522	0.03339495	No
row_36	Bcl2	1390	-0.5609217286109924	0.022554968	No
row_37	Casp6	1431	-0.571678102016449	0.017927073	No
row_38	Irs2	1443	-0.5735795497894287	0.023069829	No
row_39	Pgk1	1680	-0.642210841178894	-0.046309385	No
row_40	Aldoc	1714	-0.6592621803283691	-0.047236416	No
row_41	Pgm2	1899	-0.7206647396087646	-0.09793956	No
row_42	Siah2	1909	-0.7240251302719116	-0.089806914	No
row_43	Cited2	2055	-0.787577211856842	-0.12637863	No
row_44	Klhl24	2080	-0.7987928986549377	-0.122132584	No
row_45	Sap30	2116	-0.8143768310546875	-0.121341415	No
row_46	Grhpr	2258	-0.8976741433143616	-0.15487312	No
row_47	F3	2372	-0.9853909015655518	-0.17764783	No
row_48	B3galt6	2406	-1.0100194215774536	-0.17317037	No
row_49	Kdelr3	2415	-1.0164521932601929	-0.16019608	No
row_50	Fos	2491	-1.083367943763733	-0.16869663	No
row_51	Glrx	2526	-1.1191935539245605	-0.16287291	No
row_52	Tpbg	2601	-1.2161973714828491	-0.16899091	No
row_53	Plac8	2695	-1.3528770208358765	-0.1793852	Yes
row_54	Dcn	2701	-1.3619194030761719	-0.1600802	Yes
row_55	Pam	2741	-1.4593247175216675	-0.15069526	Yes
row_56	Igfbp3	2753	-1.4915261268615723	-0.13140874	Yes
row_57	Hs3st1	2816	-1.624454379081726	-0.12720537	Yes
row_58	Isg20	2853	-1.7577400207519531	-0.112214714	Yes
row_59	Stc2	2919	-2.148350954055786	-0.10094685	Yes
row_60	Tmem45a	2934	-2.244241714477539	-0.07107015	Yes
row_61	Pkp1	2996	-3.08345627784729	-0.044050492	Yes
row_62	Car12	3022	-3.774545431137085	0.0057102265	Yes
