# Supplementary material for: TMPRSS11B promotes an acidified microenvironment and immune suppression in squamous lung cancer
Source: EMBO Rep. 2025 Nov 10;26(24):6346–79. doi: 10.1038/s44319-025-00631-1 (PMC12714794; doi:10.1038/s44319-025-00631-1)
Supplement: Supplementary file 19 — Appendix Figure S1 Source Data [file 44319_2025_631_MOESM19_ESM.zip › Appendix Figure S1/S1C/GSEA Broad Institute_low pH vs rest of the regions (high pH)_Mh/HALLMARK_IL2_STAT5_SIGNALING.tsv]

NAME	SYMBOL	RANK IN GENE LIST	RANK METRIC SCORE	RUNNING ES	CORE ENRICHMENT
row_0	Ager	41	1.8028168678283691	0.013246912	Yes
row_1	Plin2	90	1.6074748039245605	0.021208366	Yes
row_2	Cd83	101	1.5750173330307007	0.04146896	Yes
row_3	Cd48	146	1.4756879806518555	0.0487995	Yes
row_4	Gpr65	151	1.4614475965499878	0.06937539	Yes
row_5	Tnfrsf1b	171	1.4121382236480713	0.08416452	Yes
row_6	Spp1	232	1.3269178867340088	0.083879925	Yes
row_7	Ctsz	242	1.3031272888183594	0.10039863	Yes
row_8	Col6a1	246	1.2971687316894531	0.1188468	Yes
row_9	Lrrc8c	287	1.2350705862045288	0.12391396	Yes
row_10	Adam19	312	1.2088606357574463	0.13397156	Yes
row_11	Nrp1	353	1.1583404541015625	0.13788776	Yes
row_12	Fgl2	428	1.072547197341919	0.12907696	Yes
row_13	She	444	1.0506459474563599	0.1397896	Yes
row_14	Cdkn1c	446	1.0492039918899536	0.15519123	Yes
row_15	Dennd5a	521	0.9727241396903992	0.14488308	Yes
row_16	Il3ra	609	0.882656991481781	0.12884976	Yes
row_17	Irf8	663	0.8395429253578186	0.123609826	Yes
row_18	Slc39a8	674	0.8302247524261475	0.1326985	Yes
row_19	Gbp3	686	0.821369469165802	0.14131787	Yes
row_20	P4ha1	693	0.8165850043296814	0.15154783	Yes
row_21	Dhrs3	703	0.8074377775192261	0.16063118	Yes
row_22	Ifngr1	740	0.7702280282974243	0.16007158	Yes
row_23	Hipk2	746	0.7664952278137207	0.16988668	Yes
row_24	Spry4	794	0.7111760973930359	0.16474009	Yes
row_25	Map6	814	0.6971959471702576	0.16880505	Yes
row_26	Prnp	820	0.6897398233413696	0.1774688	Yes
row_27	Pim1	859	0.6561885476112366	0.17452566	Yes
row_28	Ltb	902	0.6277944445610046	0.16981071	Yes
row_29	Traf1	907	0.6255494356155396	0.17784809	Yes
row_30	Myo1e	1010	0.5580281019210815	0.1518982	No
row_31	Gabarapl1	1061	0.5326536297798157	0.14306435	No
row_32	Cd44	1072	0.523080050945282	0.14754584	No
row_33	Etfbkmt	1194	-0.5191285014152527	0.11461946	No
row_34	Rabgap1l	1215	-0.5247555375099182	0.11576135	No
row_35	Maff	1259	-0.5330079197883606	0.10928812	No
row_36	Dcps	1357	-0.5535519123077393	0.08495347	No
row_37	Bcl2	1390	-0.5609217286109924	0.08260016	No
row_38	Pdcd2l	1401	-0.5627514123916626	0.08767672	No
row_39	Pus1	1450	-0.5749936699867249	0.08015091	No
row_40	Nt5e	1516	-0.5906801819801331	0.06714035	No
row_41	Spred2	1590	-0.6135832071304321	0.05178154	No
row_42	St3gal4	1629	-0.6259068250656128	0.048384167	No
row_43	Ckap4	1631	-0.6268388628959656	0.057450302	No
row_44	Nop2	1663	-0.6371545195579529	0.056576964	No
row_45	Tnfrsf21	1702	-0.6539223194122314	0.053599827	No
row_46	Galm	1846	-0.7054892182350159	0.016066449	No
row_47	Xbp1	1976	-0.7497546076774597	-0.016092312	No
row_48	Mxd1	2005	-0.7630888223648071	-0.014067209	No
row_49	Ptrh2	2096	-0.8046694993972778	-0.032279767	No
row_50	Ccnd2	2242	-0.8865732550621033	-0.067769825	No
row_51	Sh3bgrl2	2257	-0.8973932266235352	-0.059019517	No
row_52	Amacr	2285	-0.9158403873443604	-0.05436666	No
row_53	Phlda1	2291	-0.91954505443573	-0.04225581	No
row_54	Tiam1	2352	-0.9666913151741028	-0.047943823	No
row_55	Uck2	2365	-0.9780174493789673	-0.037311204	No
row_56	Ahr	2374	-0.9880945682525635	-0.02518153	No
row_57	Slc1a5	2375	-0.9889113903045654	-0.010347814	No
row_58	Hopx	2384	-0.9947280287742615	0.0018813614	No
row_59	Nfkbiz	2444	-1.046603798866272	-0.0022714864	No
row_60	Irf6	2657	-1.2947226762771606	-0.05418302	No
row_61	Cdcp1	2704	-1.3735146522521973	-0.04905803	No
row_62	Ecm1	2738	-1.4549294710159302	-0.03833766	No
row_63	Muc1	2794	-1.5790696144104004	-0.033157602	No
row_64	Ikzf2	2807	-1.5992913246154785	-0.013205843	No
row_65	Igf1r	2859	-1.8106520175933838	-0.0032061418	No
row_66	Gsto1	2912	-2.1031558513641357	0.010844658	No
row_67	Lrig1	2913	-2.1033878326416016	0.042395573	No
