# Supplementary material for: TMPRSS11B promotes an acidified microenvironment and immune suppression in squamous lung cancer
Source: EMBO Rep. 2025 Nov 10;26(24):6346–79. doi: 10.1038/s44319-025-00631-1 (PMC12714794; doi:10.1038/s44319-025-00631-1)
Supplement: Supplementary file 19 — Appendix Figure S1 Source Data [file 44319_2025_631_MOESM19_ESM.zip › Appendix Figure S1/S1C/GSEA Broad Institute_low pH vs rest of the regions (high pH)_Mh/HALLMARK_IL6_JAK_STAT3_SIGNALING.tsv]

NAME	SYMBOL	RANK IN GENE LIST	RANK METRIC SCORE	RUNNING ES	CORE ENRICHMENT
row_0	Hmox1	16	2.05072021484375	0.06794002	Yes
row_1	Cd36	52	1.7475942373275757	0.11875128	Yes
row_2	Pik3r5	63	1.6849474906921387	0.17561683	Yes
row_3	Csf2ra	143	1.478047251701355	0.20220682	Yes
row_4	Tnfrsf1b	171	1.4121382236480713	0.24368979	Yes
row_5	Crlf2	352	1.1635850667953491	0.22554877	Yes
row_6	Il2rg	380	1.1278609037399292	0.25687805	Yes
row_7	Fas	457	1.0392885208129883	0.26879165	Yes
row_8	Acvrl1	462	1.0378563404083252	0.30453467	Yes
row_9	Il10rb	469	1.0314792394638062	0.3393866	Yes
row_10	Itgb3	516	0.9749535918235779	0.35895255	Yes
row_11	Il3ra	609	0.882656991481781	0.35996485	Yes
row_12	Tgfb1	664	0.8391002416610718	0.37202507	Yes
row_13	Ifngr1	740	0.7702280282974243	0.37466013	Yes
row_14	Osmr	751	0.7622697949409485	0.39856985	Yes
row_15	Grb2	816	0.6954764723777771	0.4021834	Yes
row_16	Pim1	859	0.6561885476112366	0.41169053	Yes
row_17	Ltb	902	0.6277944445610046	0.4201835	Yes
row_18	Csf3r	924	0.6146820187568665	0.4351733	Yes
row_19	Ptpn1	940	0.6039219498634338	0.45176882	Yes
row_20	Tyk2	954	0.598223865032196	0.46882418	Yes
row_21	Cd44	1072	0.523080050945282	0.44870138	No
row_22	Tnfrsf21	1702	-0.6539223194122314	0.26343435	No
row_23	Tlr2	2819	-1.629252314567566	-0.048521902	No
row_24	Reg1	3012	-3.392127752304077	0.008955188	No
