# Supplementary material for: TMPRSS11B promotes an acidified microenvironment and immune suppression in squamous lung cancer
Source: EMBO Rep. 2025 Nov 10;26(24):6346–79. doi: 10.1038/s44319-025-00631-1 (PMC12714794; doi:10.1038/s44319-025-00631-1)
Supplement: Supplementary file 19 — Appendix Figure S1 Source Data [file 44319_2025_631_MOESM19_ESM.zip › Appendix Figure S1/S1C/GSEA Broad Institute_low pH vs rest of the regions (high pH)_Mh/HALLMARK_INFLAMMATORY_RESPONSE.tsv]

NAME	SYMBOL	RANK IN GENE LIST	RANK METRIC SCORE	RUNNING ES	CORE ENRICHMENT
row_0	C3ar1	4	2.2072079181671143	0.038828474	Yes
row_1	Pik3r5	63	1.6849474906921387	0.050098915	Yes
row_2	Itga5	85	1.616036057472229	0.07248578	Yes
row_3	Rgs1	105	1.56655752658844	0.09464093	Yes
row_4	Lamp3	109	1.559802770614624	0.12202255	Yes
row_5	Cybb	119	1.5352064371109009	0.14695054	Yes
row_6	Cd48	146	1.4756879806518555	0.16511174	Yes
row_7	Tnfrsf1b	171	1.4121382236480713	0.18278515	Yes
row_8	Cxcl15	190	1.3913267850875854	0.20208585	Yes
row_9	Emp3	191	1.3886504173278809	0.22735593	Yes
row_10	Abca1	206	1.3674629926681519	0.24755971	Yes
row_11	Msr1	252	1.288046956062317	0.2559539	Yes
row_12	Ptafr	395	1.1059523820877075	0.2286038	Yes
row_13	Pdpn	429	1.071167230606079	0.23706333	Yes
row_14	Lcp2	449	1.046682596206665	0.24975802	Yes
row_15	Icam1	492	0.9991356730461121	0.25389773	Yes
row_16	Itgb3	516	0.9749535918235779	0.26394978	Yes
row_17	Ptpre	623	0.8714871406555176	0.24436909	Yes
row_18	Calcrl	631	0.8669008612632751	0.25780421	Yes
row_19	Axl	729	0.7817550897598267	0.23959965	Yes
row_20	Bst2	736	0.7722899913787842	0.2516474	Yes
row_21	Cdkn1a	749	0.7645745873451233	0.2615488	Yes
row_22	Osmr	751	0.7622697949409485	0.2750859	Yes
row_23	Slc7a2	795	0.711094081401825	0.27364963	No
row_24	Slc31a2	832	0.6803082823753357	0.2739935	No
row_25	Csf3r	924	0.6146820187568665	0.2547546	No
row_26	Rhog	932	0.6089158058166504	0.26349503	No
row_27	P2rx7	951	0.59940105676651	0.2683846	No
row_28	Plaur	1098	0.503523051738739	0.2287344	No
row_29	Gabbr1	1173	-0.5128739476203918	0.21332657	No
row_30	Selenos	1201	-0.5201470851898193	0.2137649	No
row_31	Gch1	1277	-0.5366742014884949	0.19845584	No
row_32	Btg2	1440	-0.5729490518569946	0.15471964	No
row_33	Hbegf	1860	-0.7086981534957886	0.027529301	No
row_34	Met	1981	-0.7508099675178528	0.0010718568	No
row_35	Mxd1	2005	-0.7630888223648071	0.0072684833	No
row_36	F3	2372	-0.9853909015655518	-0.097166896	No
row_37	Ahr	2374	-0.9880945682525635	-0.07952031	No
row_38	Ly6e	2392	-1.0011298656463623	-0.0669859	No
row_39	Atp2a2	2399	-1.0060497522354126	-0.05068426	No
row_40	Slc7a1	2531	-1.1275746822357178	-0.073963195	No
row_41	Il18	2586	-1.1909141540527344	-0.07034562	No
row_42	Tpbg	2601	-1.2161973714828491	-0.052894488	No
row_43	Irf7	2638	-1.2646663188934326	-0.041916743	No
row_44	Hpn	2653	-1.2907477617263794	-0.023108978	No
row_45	Slc4a4	2742	-1.4599909782409668	-0.025962288	No
row_46	Tlr2	2819	-1.629252314567566	-0.021723418	No
row_47	Ifitm1	2906	-2.0633668899536133	-0.012928079	No
row_48	Cxcl5	2999	-3.1356053352355957	0.013373377	No
