# Supplementary material for: TMPRSS11B promotes an acidified microenvironment and immune suppression in squamous lung cancer
Source: EMBO Rep. 2025 Nov 10;26(24):6346–79. doi: 10.1038/s44319-025-00631-1 (PMC12714794; doi:10.1038/s44319-025-00631-1)
Supplement: Supplementary file 19 — Appendix Figure S1 Source Data [file 44319_2025_631_MOESM19_ESM.zip › Appendix Figure S1/S1C/GSEA Broad Institute_low pH vs rest of the regions (high pH)_Mh/HALLMARK_INTERFERON_ALPHA_RESPONSE.tsv]

NAME	SYMBOL	RANK IN GENE LIST	RANK METRIC SCORE	RUNNING ES	CORE ENRICHMENT
row_0	Lamp3	109	1.559802770614624	0.060375385	No
row_1	Cd74	376	1.1330008506774902	0.042470127	No
row_2	B2m	402	1.097032070159912	0.10201114	No
row_3	Tmem140	495	0.9951057434082031	0.1331035	No
row_4	Gbp3	686	0.821369469165802	0.12106087	No
row_5	Bst2	736	0.7722899913787842	0.1525963	No
row_6	Psmb8	838	0.6783369183540344	0.16113459	No
row_7	Tdrd7	1333	-0.5488995909690857	0.031755242	No
row_8	Usp18	1621	-0.6224128603935242	-0.024650631	No
row_9	Oas1a	2188	-0.8535587191581726	-0.15900122	No
row_10	Ly6e	2392	-1.0011298656463623	-0.16423073	Yes
row_11	Oasl1	2408	-1.010396122932434	-0.106738746	Yes
row_12	Irf7	2638	-1.2646663188934326	-0.1042746	Yes
row_13	Isg20	2853	-1.7577400207519531	-0.06637583	Yes
row_14	Ifitm1	2906	-2.0633668899536133	0.043966867	Yes
