# Supplementary material for: TMPRSS11B promotes an acidified microenvironment and immune suppression in squamous lung cancer
Source: EMBO Rep. 2025 Nov 10;26(24):6346–79. doi: 10.1038/s44319-025-00631-1 (PMC12714794; doi:10.1038/s44319-025-00631-1)
Supplement: Supplementary file 19 — Appendix Figure S1 Source Data [file 44319_2025_631_MOESM19_ESM.zip › Appendix Figure S1/S1C/GSEA Broad Institute_low pH vs rest of the regions (high pH)_Mh/HALLMARK_INTERFERON_GAMMA_RESPONSE.tsv]

NAME	SYMBOL	RANK IN GENE LIST	RANK METRIC SCORE	RUNNING ES	CORE ENRICHMENT
row_0	Slamf7	25	1.9097390174865723	0.035776287	Yes
row_1	Fcgr1	38	1.8175337314605713	0.07376279	Yes
row_2	Cd274	104	1.5685596466064453	0.08830071	Yes
row_3	St8sia4	225	1.3432978391647339	0.07927013	Yes
row_4	Nlrc5	374	1.133737564086914	0.056048863	Yes
row_5	Cd74	376	1.1330008506774902	0.08189237	Yes
row_6	B2m	402	1.097032070159912	0.09889148	Yes
row_7	H2-DMa	418	1.0826667547225952	0.118897595	Yes
row_8	Fgl2	428	1.072547197341919	0.14067324	Yes
row_9	Lcp2	449	1.046682596206665	0.1581785	Yes
row_10	Fas	457	1.0392885208129883	0.1798535	Yes
row_11	H2-Aa	465	1.035446286201477	0.20143972	Yes
row_12	Icam1	492	0.9991356730461121	0.2158431	Yes
row_13	Samhd1	505	0.9845665097236633	0.23458432	Yes
row_14	Serping1	519	0.972784698009491	0.25271943	Yes
row_15	Ciita	536	0.9591543674468994	0.26953796	Yes
row_16	Irf5	624	0.8707235455513	0.26060718	Yes
row_17	Il18bp	640	0.8582572340965271	0.2754284	Yes
row_18	Irf8	663	0.8395429253578186	0.28748006	Yes
row_19	Gbp3	686	0.821369469165802	0.29911178	Yes
row_20	Bst2	736	0.7722899913787842	0.30059454	Yes
row_21	Cdkn1a	749	0.7645745873451233	0.31425297	Yes
row_22	Psmb8	838	0.6783369183540344	0.30054328	No
row_23	Pim1	859	0.6561885476112366	0.3090264	No
row_24	Ptpn1	940	0.6039219498634338	0.2962685	No
row_25	Ifnar2	958	0.5968783497810364	0.30438295	No
row_26	Cfh	1030	0.5479205250740051	0.29333618	No
row_27	Eif4e3	1044	0.540718138217926	0.30148864	No
row_28	Ptpn6	1096	0.504647970199585	0.2961199	No
row_29	Gch1	1277	-0.5366742014884949	0.2484193	No
row_30	Tdrd7	1333	-0.5488995909690857	0.2427374	No
row_31	Casp4	1495	-0.5848762392997742	0.2024944	No
row_32	Rnf213	1561	-0.6036440134048462	0.19473845	No
row_33	Casp7	1587	-0.6127638816833496	0.2005488	No
row_34	Rapgef6	1614	-0.6200440526008606	0.20619345	No
row_35	Usp18	1621	-0.6224128603935242	0.21857063	No
row_36	Zbp1	1962	-0.7450998425483704	0.12226325	No
row_37	Upp1	2304	-0.9287567734718323	0.029865265	No
row_38	Ly6e	2392	-1.0011298656463623	0.023947438	No
row_39	Oasl1	2408	-1.010396122932434	0.04228377	No
row_40	St3gal5	2575	-1.1747673749923706	0.014000453	No
row_41	Irf7	2638	-1.2646663188934326	0.022518745	No
row_42	Auts2	2751	-1.4907017946243286	0.01956498	No
row_43	Cfb	2772	-1.5285269021987915	0.048203006	No
row_44	Isg20	2853	-1.7577400207519531	0.0621035	No
