# Supplementary material for: TMPRSS11B promotes an acidified microenvironment and immune suppression in squamous lung cancer
Source: EMBO Rep. 2025 Nov 10;26(24):6346–79. doi: 10.1038/s44319-025-00631-1 (PMC12714794; doi:10.1038/s44319-025-00631-1)
Supplement: Supplementary file 19 — Appendix Figure S1 Source Data [file 44319_2025_631_MOESM19_ESM.zip › Appendix Figure S1/S1C/GSEA Broad Institute_low pH vs rest of the regions (high pH)_Mh/HALLMARK_KRAS_SIGNALING_DN.tsv]

NAME	SYMBOL	RANK IN GENE LIST	RANK METRIC SCORE	RUNNING ES	CORE ENRICHMENT
row_0	Slc29a3	219	1.3525164127349854	-0.048784222	No
row_1	Zbtb16	311	1.2105669975280762	-0.057559572	No
row_2	Snn	534	0.9604506492614746	-0.11428981	No
row_3	Hc	562	0.9410709738731384	-0.1065795	No
row_4	Tcf7l1	810	0.6998662948608398	-0.17623422	No
row_5	Btg2	1440	-0.5729490518569946	-0.37504885	No
row_6	Cdkal1	1961	-0.7449215054512024	-0.53460264	No
row_7	Camk1d	2130	-0.8182891011238098	-0.5759125	No
row_8	Prodh	2180	-0.84831303358078	-0.57715523	No
row_9	Thrb	2186	-0.8521013259887695	-0.56371295	No
row_10	Tfcp2l1	2528	-1.1245630979537964	-0.6570692	No
row_11	Fgfr3	2662	-1.3079752922058105	-0.6780715	Yes
row_12	Cyp39a1	2663	-1.3083282709121704	-0.6548815	Yes
row_13	Nr4a2	2700	-1.3612921237945557	-0.6427128	Yes
row_14	Sptbn2	2707	-1.3773541450500488	-0.62029266	Yes
row_15	Sidt1	2729	-1.424397349357605	-0.60202205	Yes
row_16	Mfsd6	2773	-1.531524658203125	-0.58916163	Yes
row_17	Tent5c	2850	-1.7463866472244263	-0.5834562	Yes
row_18	Tgm1	2866	-1.8408311605453491	-0.55581105	Yes
row_19	Gprc5c	2909	-2.080247163772583	-0.5328923	Yes
row_20	Krt15	2935	-2.2559170722961426	-0.501212	Yes
row_21	Celsr2	2961	-2.4044246673583984	-0.4668994	Yes
row_22	Krt4	2983	-2.8852734565734863	-0.4227349	Yes
row_23	Pkp1	2996	-3.08345627784729	-0.37206757	Yes
row_24	Lypd3	3005	-3.1769399642944336	-0.31841436	Yes
row_25	Sprr3	3007	-3.3159141540527344	-0.25997227	Yes
row_26	Krt5	3013	-3.4352571964263916	-0.20074373	Yes
row_27	Krt13	3025	-3.8232526779174805	-0.13663135	Yes
row_28	Lgals7	3028	-3.9031295776367188	-0.06811313	Yes
row_29	Tff2	3031	-4.030227184295654	0.002657882	Yes
