# Supplementary material for: TMPRSS11B promotes an acidified microenvironment and immune suppression in squamous lung cancer
Source: EMBO Rep. 2025 Nov 10;26(24):6346–79. doi: 10.1038/s44319-025-00631-1 (PMC12714794; doi:10.1038/s44319-025-00631-1)
Supplement: Supplementary file 19 — Appendix Figure S1 Source Data [file 44319_2025_631_MOESM19_ESM.zip › Appendix Figure S1/S1C/GSEA Broad Institute_low pH vs rest of the regions (high pH)_Mh/HALLMARK_KRAS_SIGNALING_UP.tsv]

NAME	SYMBOL	RANK IN GENE LIST	RANK METRIC SCORE	RUNNING ES	CORE ENRICHMENT
row_0	Gpnmb	3	2.2125895023345947	0.023660941	Yes
row_1	C3ar1	4	2.2072079181671143	0.04827504	Yes
row_2	Ctss	14	2.0878746509552	0.068518855	Yes
row_3	Mafb	22	1.9431465864181519	0.08782416	Yes
row_4	Cd37	49	1.76252019405365	0.098698415	Yes
row_5	Lat2	64	1.6847925186157227	0.11275857	Yes
row_6	Fcer1g	95	1.596817970275879	0.120434076	Yes
row_7	Itgb2	138	1.4977065324783325	0.12295164	Yes
row_8	Etv5	142	1.4820162057876587	0.13846545	Yes
row_9	Csf2ra	143	1.478047251701355	0.15494817	Yes
row_10	Tnfrsf1b	171	1.4121382236480713	0.16157736	Yes
row_11	Adam8	222	1.351210355758667	0.15975946	Yes
row_12	Dock2	229	1.332912802696228	0.17259735	Yes
row_13	Spp1	232	1.3269178867340088	0.18671927	Yes
row_14	Tmem100	258	1.2767665386199951	0.19251429	Yes
row_15	Ikzf1	285	1.23597252368927	0.19751665	Yes
row_16	Mmp11	313	1.2088606357574463	0.20187895	Yes
row_17	Ace	329	1.1854016780853271	0.21003233	Yes
row_18	Mmd	349	1.1664416790008545	0.21662337	Yes
row_19	Nrp1	353	1.1583404541015625	0.22852765	Yes
row_20	Nin	359	1.1533085107803345	0.23970038	Yes
row_21	Il2rg	380	1.1278609037399292	0.24552345	Yes
row_22	Lcp1	416	1.0840030908584595	0.24579158	Yes
row_23	Tspan7	487	1.0037126541137695	0.23334402	Yes
row_24	Mmp9	499	0.9926204681396484	0.24069846	Yes
row_25	Plvap	512	0.9773504137992859	0.24754488	Yes
row_26	Adgra2	558	0.9424841403961182	0.2428576	Yes
row_27	Sparcl1	566	0.9381952285766602	0.250956	Yes
row_28	Pecam1	658	0.8449085354804993	0.2296453	Yes
row_29	Laptm5	659	0.8437128663063049	0.23905411	Yes
row_30	Gng11	662	0.8404192328453064	0.24775076	Yes
row_31	Irf8	663	0.8395429253578186	0.2571131	Yes
row_32	Ets1	671	0.8313988447189331	0.26402053	Yes
row_33	Adgrl4	692	0.8168492317199707	0.2663753	Yes
row_34	Akap12	713	0.800757110118866	0.26855063	Yes
row_35	Eng	733	0.7757278680801392	0.27078456	Yes
row_36	Gucy1a1	759	0.7520138621330261	0.27072766	Yes
row_37	Prrx1	778	0.7266786098480225	0.27275234	Yes
row_38	Psmb8	838	0.6783369183540344	0.26039124	No
row_39	Cxcr4	847	0.6725645065307617	0.26518968	No
row_40	G0s2	878	0.644508421421051	0.26224533	No
row_41	Traf1	907	0.6255494356155396	0.259765	No
row_42	Gprc5b	927	0.6117257475852966	0.26017004	No
row_43	Cfh	1030	0.5479205250740051	0.23183244	No
row_44	Plau	1059	0.5337432622909546	0.22832832	No
row_45	Plaur	1098	0.503523051738739	0.22110996	No
row_46	Mtmr10	1182	-0.5148516297340393	0.19882035	No
row_47	Btbd3	1191	-0.517089307308197	0.20188498	No
row_48	Rabgap1l	1215	-0.5247555375099182	0.19996925	No
row_49	Dnmbp	1239	-0.5295860171318054	0.19810738	No
row_50	Ano1	1324	-0.5468321442604065	0.17583668	No
row_51	Ptcd2	1568	-0.6068019866943359	0.10053669	No
row_52	Yrdc	1600	-0.6162800788879395	0.09693982	No
row_53	Prdm1	1634	-0.627930760383606	0.09279742	No
row_54	Rbm4	1734	-0.6664054989814758	0.06679432	No
row_55	Hbegf	1860	-0.7086981534957886	0.03248204	No
row_56	Ank	1878	-0.7132099270820618	0.03469423	No
row_57	Slpi	2011	-0.7663021683692932	-0.001339738	No
row_58	Plat	2156	-0.8316214680671692	-0.04069797	No
row_59	Sox9	2201	-0.8595916032791138	-0.045971915	No
row_60	Cbr4	2234	-0.8840925693511963	-0.04691995	No
row_61	Ccnd2	2242	-0.8865732550621033	-0.039397225	No
row_62	Crot	2333	-0.9447425007820129	-0.059256885	No
row_63	Jup	2337	-0.9501507878303528	-0.04967427	No
row_64	Btc	2354	-0.9691196084022522	-0.044270527	No
row_65	Tspan1	2419	-1.0169427394866943	-0.054544214	No
row_66	Glrx	2526	-1.1191935539245605	-0.07786203	No
row_67	Plek2	2648	-1.2789560556411743	-0.104464084	No
row_68	Trib2	2678	-1.330748200416565	-0.09941798	No
row_69	Mpzl2	2710	-1.38785982131958	-0.094410434	No
row_70	Cab39l	2750	-1.4903979301452637	-0.0909612	No
row_71	Igfbp3	2753	-1.4915261268615723	-0.07500361	No
row_72	Cfb	2772	-1.5285269021987915	-0.06403698	No
row_73	Galnt3	2845	-1.7326406240463257	-0.069031216	No
row_74	Aldh1a3	2868	-1.8451133966445923	-0.05588501	No
row_75	Adamdec1	2890	-1.9562815427780151	-0.041161362	No
row_76	Pigr	2910	-2.091963052749634	-0.024249189	No
row_77	Tmem158	2930	-2.2184031009674072	-0.0059269965	No
row_78	Cpe	3023	-3.8022239208221436	0.005403641	No
