# Supplementary material for: TMPRSS11B promotes an acidified microenvironment and immune suppression in squamous lung cancer
Source: EMBO Rep. 2025 Nov 10;26(24):6346–79. doi: 10.1038/s44319-025-00631-1 (PMC12714794; doi:10.1038/s44319-025-00631-1)
Supplement: Supplementary file 19 — Appendix Figure S1 Source Data [file 44319_2025_631_MOESM19_ESM.zip › Appendix Figure S1/S1C/GSEA Broad Institute_low pH vs rest of the regions (high pH)_Mh/HALLMARK_MITOTIC_SPINDLE.tsv]

NAME	SYMBOL	RANK IN GENE LIST	RANK METRIC SCORE	RUNNING ES	CORE ENRICHMENT
row_0	Dock2	229	1.332912802696228	-0.032067716	No
row_1	Nin	359	1.1533085107803345	-0.036782056	No
row_2	Prex1	435	1.0655573606491089	-0.02641923	No
row_3	Flna	707	0.8051967024803162	-0.08998278	Yes
row_4	Abr	764	0.7474594712257385	-0.08384263	Yes
row_5	Cdc42ep2	787	0.716756284236908	-0.06739517	Yes
row_6	Fscn1	817	0.6941137313842773	-0.05403058	Yes
row_7	Epb41l2	827	0.6832165718078613	-0.034365237	Yes
row_8	Arhgap29	840	0.6775787472724915	-0.015886247	Yes
row_9	Arhgef2	866	0.6517758965492249	-0.002593623	Yes
row_10	Bcl2l11	885	0.6407924294471741	0.0126664415	Yes
row_11	Rapgef5	903	0.627456784248352	0.027817253	Yes
row_12	Arap3	941	0.6035781502723694	0.03551375	Yes
row_13	Myo9b	983	0.5750518441200256	0.040931538	Yes
row_14	Arl8a	992	0.567898690700531	0.057104718	Yes
row_15	Myo1e	1010	0.5580281019210815	0.06995247	Yes
row_16	Net1	1229	-0.5279868841171265	0.014848353	Yes
row_17	Wasl	1306	-0.5416879057884216	0.0075005167	Yes
row_18	Kif5b	1372	-0.557576596736908	0.004343956	Yes
row_19	Arfip2	1400	-0.5619767308235168	0.013991581	Yes
row_20	Kif3b	1532	-0.5945315361022949	-0.009924471	Yes
row_21	Nck2	1589	-0.6133807301521301	-0.008231923	Yes
row_22	Rapgef6	1614	-0.6200440526008606	0.0043412186	Yes
row_23	Stk38l	1697	-0.6520387530326843	-0.0013447804	Yes
row_24	Arfgef1	1700	-0.6529763340950012	0.019649224	Yes
row_25	Cttn	1883	-0.7159843444824219	-0.017226726	Yes
row_26	Katna1	1911	-0.7259970903396606	-0.0021382938	Yes
row_27	Rabgap1	1988	-0.7549617886543274	-0.0024115103	Yes
row_28	Dst	2035	-0.7766156196594238	0.0080269035	Yes
row_29	Pcgf5	2083	-0.8010810613632202	0.01894376	Yes
row_30	Cd2ap	2149	-0.8266165852546692	0.02471167	Yes
row_31	Flnb	2221	-0.8712841272354126	0.0299626	Yes
row_32	Ezr	2297	-0.9264528751373291	0.035711117	Yes
row_33	Tiam1	2352	-0.9666913151741028	0.04978974	Yes
row_34	Palld	2424	-1.0266952514648438	0.060195897	Yes
row_35	Kif23	2458	-1.0578895807266235	0.08429504	Yes
row_36	Rasa2	2689	-1.348654866218567	0.052416407	Yes
row_37	Sorbs2	2886	-1.9245246648788452	0.05096603	Yes
