# Supplementary material for: TMPRSS11B promotes an acidified microenvironment and immune suppression in squamous lung cancer
Source: EMBO Rep. 2025 Nov 10;26(24):6346–79. doi: 10.1038/s44319-025-00631-1 (PMC12714794; doi:10.1038/s44319-025-00631-1)
Supplement: Supplementary file 19 — Appendix Figure S1 Source Data [file 44319_2025_631_MOESM19_ESM.zip › Appendix Figure S1/S1C/GSEA Broad Institute_low pH vs rest of the regions (high pH)_Mh/HALLMARK_MTORC1_SIGNALING.tsv]

NAME	SYMBOL	RANK IN GENE LIST	RANK METRIC SCORE	RUNNING ES	CORE ENRICHMENT
row_0	Lgmn	28	1.87798273563385	0.032937314	No
row_1	Itgb2	138	1.4977065324783325	0.030257273	No
row_2	Cfp	168	1.4235994815826416	0.052628554	No
row_3	Gla	181	1.4030976295471191	0.08021619	No
row_4	Sla	256	1.2798362970352173	0.08432009	No
row_5	Fgl2	428	1.072547197341919	0.05135801	No
row_6	Coro1a	522	0.9700441360473633	0.042139824	No
row_7	Ctsc	525	0.966245710849762	0.063230224	No
row_8	Serpinh1	546	0.9531296491622925	0.07801325	No
row_9	Actr3	665	0.8383861780166626	0.057480287	No
row_10	P4ha1	693	0.8165850043296814	0.06685052	No
row_11	Gga2	747	0.7658066153526306	0.06639326	No
row_12	Cdkn1a	749	0.7645745873451233	0.08327633	No
row_13	Ccng1	823	0.6866339445114136	0.074356206	No
row_14	Cxcr4	847	0.6725645065307617	0.08181932	No
row_15	Hmgcr	1281	-0.5376140475273132	-0.050697006	No
row_16	Pdk1	1331	-0.5487054586410522	-0.05470705	No
row_17	Stip1	1374	-0.5576678514480591	-0.056177266	No
row_18	Shmt2	1410	-0.5651530623435974	-0.055140913	No
row_19	Pno1	1423	-0.5684952735900879	-0.046347268	No
row_20	Btg2	1440	-0.5729490518569946	-0.03878934	No
row_21	Pgk1	1680	-0.642210841178894	-0.104154035	No
row_22	Dapp1	1681	-0.6428521275520325	-0.08967797	No
row_23	Ppa1	1719	-0.660753607749939	-0.08715684	No
row_24	Hspa9	1743	-0.6695098876953125	-0.07976251	No
row_25	Rpn1	1925	-0.7301576137542725	-0.12377471	No
row_26	G6pdx	1934	-0.7332045435905457	-0.10993605	No
row_27	Xbp1	1976	-0.7497546076774597	-0.106746756	No
row_28	Cyp51	2098	-0.8056465983390808	-0.12901896	No
row_29	Arpc5l	2141	-0.8238430619239807	-0.12449531	No
row_30	Hmgcs1	2251	-0.8936627507209778	-0.14077751	No
row_31	Psph	2315	-0.9344325661659241	-0.14077759	Yes
row_32	Dhcr24	2316	-0.9345200657844543	-0.119733594	Yes
row_33	Cdc25a	2319	-0.9354480504989624	-0.09933671	Yes
row_34	Slc1a5	2375	-0.9889113903045654	-0.09543798	Yes
row_35	Atp2a2	2399	-1.0060497522354126	-0.08046529	Yes
row_36	Sc5d	2421	-1.0240689516067505	-0.064418815	Yes
row_37	Slc7a5	2465	-1.0611634254455566	-0.054885067	Yes
row_38	Acsl3	2510	-1.1027990579605103	-0.044747747	Yes
row_39	Glrx	2526	-1.1191935539245605	-0.024555208	Yes
row_40	Igfbp5	2556	-1.1585851907730103	-0.008151647	Yes
row_41	Nupr1	2565	-1.1667598485946655	0.015450023	Yes
row_42	Sqle	2622	-1.2344112396240234	0.024543036	Yes
row_43	Asns	2703	-1.3708600997924805	0.02869264	Yes
row_44	Psat1	2790	-1.5676218271255493	0.035269015	Yes
row_45	Srd5a1	2916	-2.1121902465820312	0.0410822	Yes
