# Supplementary material for: TMPRSS11B promotes an acidified microenvironment and immune suppression in squamous lung cancer
Source: EMBO Rep. 2025 Nov 10;26(24):6346–79. doi: 10.1038/s44319-025-00631-1 (PMC12714794; doi:10.1038/s44319-025-00631-1)
Supplement: Supplementary file 19 — Appendix Figure S1 Source Data [file 44319_2025_631_MOESM19_ESM.zip › Appendix Figure S1/S1C/GSEA Broad Institute_low pH vs rest of the regions (high pH)_Mh/HALLMARK_MYC_TARGETS_V1.tsv]

NAME	SYMBOL	RANK IN GENE LIST	RANK METRIC SCORE	RUNNING ES	CORE ENRICHMENT
row_0	Ccna2	1094	0.5052047371864319	-0.33921787	Yes
row_1	Cstf2	1113	-0.5020661950111389	-0.32111126	Yes
row_2	Ddx18	1139	-0.5068458318710327	-0.30510092	Yes
row_3	Fbl	1188	-0.5165290236473083	-0.29626724	Yes
row_4	Rack1	1195	-0.5192962884902954	-0.2733473	Yes
row_5	Got2	1317	-0.5447638034820557	-0.2874115	Yes
row_6	Snrpa1	1335	-0.5494334697723389	-0.26670024	Yes
row_7	Eef1b2	1352	-0.5530536770820618	-0.24548303	Yes
row_8	Acp1	1433	-0.5719408392906189	-0.24462217	Yes
row_9	Glo1	1573	-0.6083970665931702	-0.26161367	Yes
row_10	Aimp2	1605	-0.61699378490448	-0.24231231	Yes
row_11	Nhp2	1637	-0.6288679242134094	-0.22244132	Yes
row_12	Ppm1g	1660	-0.6366356015205383	-0.19920762	Yes
row_13	Pgk1	1680	-0.642210841178894	-0.17470977	Yes
row_14	Vdac3	1705	-0.6566022038459778	-0.15118264	Yes
row_15	Rsl1d1	1733	-0.6659855246543884	-0.12820199	Yes
row_16	Nop16	1748	-0.6716998219490051	-0.10062829	Yes
row_17	Smarcc1	1816	-0.694720447063446	-0.089558125	Yes
row_18	Nop56	1822	-0.6964670419692993	-0.05780617	Yes
row_19	Ruvbl2	1892	-0.7190834879875183	-0.04623165	Yes
row_20	Nap1l1	1905	-0.7232257723808289	-0.015521523	Yes
row_21	Tyms	1908	-0.7235865592956543	0.018528173	Yes
row_22	Hnrnpc	1958	-0.7423620223999023	0.037864003	Yes
row_23	Hdac2	2053	-0.7864333391189575	0.044363994	Yes
row_24	Tfdp1	2061	-0.7890449166297913	0.07989293	Yes
row_25	Apex1	2125	-0.816330075263977	0.098126225	Yes
row_26	Pold2	2301	-0.9281353950500488	0.0845141	Yes
row_27	G3bp1	2307	-0.9300374388694763	0.12747161	Yes
row_28	Srsf3	2496	-1.0896371603012085	0.11728861	Yes
row_29	Cad	2664	-1.3085490465164185	0.124584675	Yes
