# Supplementary material for: TMPRSS11B promotes an acidified microenvironment and immune suppression in squamous lung cancer
Source: EMBO Rep. 2025 Nov 10;26(24):6346–79. doi: 10.1038/s44319-025-00631-1 (PMC12714794; doi:10.1038/s44319-025-00631-1)
Supplement: Supplementary file 19 — Appendix Figure S1 Source Data [file 44319_2025_631_MOESM19_ESM.zip › Appendix Figure S1/S1C/GSEA Broad Institute_low pH vs rest of the regions (high pH)_Mh/HALLMARK_MYC_TARGETS_V2.tsv]

NAME	SYMBOL	RANK IN GENE LIST	RANK METRIC SCORE	RUNNING ES	CORE ENRICHMENT
row_0	Map3k6	627	0.8686317801475525	-0.13228142	No
row_1	Ddx18	1139	-0.5068458318710327	-0.25746554	Yes
row_2	Wdr43	1214	-0.5243020057678223	-0.23663068	Yes
row_3	Tfb2m	1293	-0.5393162965774536	-0.21582116	Yes
row_4	Nip7	1334	-0.5489384531974792	-0.18161403	Yes
row_5	Bysl	1437	-0.5724854469299316	-0.16587482	Yes
row_6	Pus1	1450	-0.5749936699867249	-0.12015696	Yes
row_7	Aimp2	1605	-0.61699378490448	-0.117767476	Yes
row_8	Nop2	1663	-0.6371545195579529	-0.08155915	Yes
row_9	Nop16	1748	-0.6716998219490051	-0.051294286	Yes
row_10	Nop56	1822	-0.6964670419692993	-0.01525168	Yes
row_11	Mphosph10	1889	-0.7187533974647522	0.02503154	Yes
row_12	Ppan	2047	-0.7838987112045288	0.040851474	Yes
row_13	Pprc1	2211	-0.8647250533103943	0.061671622	Yes
row_14	Las1l	2604	-1.2171508073806763	0.037217923	Yes
row_15	Wdr74	2617	-1.2301658391952515	0.13955024	Yes
