# Supplementary material for: TMPRSS11B promotes an acidified microenvironment and immune suppression in squamous lung cancer
Source: EMBO Rep. 2025 Nov 10;26(24):6346–79. doi: 10.1038/s44319-025-00631-1 (PMC12714794; doi:10.1038/s44319-025-00631-1)
Supplement: Supplementary file 19 — Appendix Figure S1 Source Data [file 44319_2025_631_MOESM19_ESM.zip › Appendix Figure S1/S1C/GSEA Broad Institute_low pH vs rest of the regions (high pH)_Mh/HALLMARK_MYOGENESIS.tsv]

NAME	SYMBOL	RANK IN GENE LIST	RANK METRIC SCORE	RUNNING ES	CORE ENRICHMENT
row_0	Cd36	52	1.7475942373275757	0.01667367	Yes
row_1	Igf1	60	1.6908435821533203	0.04728645	Yes
row_2	Speg	82	1.6199966669082642	0.071837775	Yes
row_3	Cryab	158	1.4491592645645142	0.075005464	Yes
row_4	Col6a3	175	1.4079688787460327	0.09709623	Yes
row_5	Col6a2	237	1.3155872821807861	0.10234141	Yes
row_6	Col15a1	289	1.2339996099472046	0.109339885	Yes
row_7	Col4a2	331	1.181898593902588	0.11866632	Yes
row_8	Ckb	422	1.0778247117996216	0.109581955	Yes
row_9	Lsp1	459	1.0387792587280273	0.117790796	Yes
row_10	Sparc	460	1.0383293628692627	0.13802697	Yes
row_11	Psen2	474	1.0242863893508911	0.15364309	Yes
row_12	Col3a1	501	0.9924468398094177	0.1642923	Yes
row_13	Mylk	588	0.9054685235023499	0.15318622	Yes
row_14	Col1a1	643	0.8564211130142212	0.15182298	Yes
row_15	Ptp4a3	644	0.8541514277458191	0.16846968	Yes
row_16	Tgfb1	664	0.8391002416610718	0.17847067	Yes
row_17	Fhl1	688	0.8203961253166199	0.18676977	Yes
row_18	Cdkn1a	749	0.7645745873451233	0.18161051	Yes
row_19	Sod3	806	0.7022261023521423	0.17657349	Yes
row_20	Prnp	820	0.6897398233413696	0.18566957	Yes
row_21	Mras	843	0.675986647605896	0.19148858	Yes
row_22	Dapk2	858	0.6583013534545898	0.19963762	Yes
row_23	Igfbp7	860	0.6550679206848145	0.21207002	Yes
row_24	Itga7	899	0.6297171711921692	0.2116379	Yes
row_25	Lpin1	934	0.6068102121353149	0.21209669	Yes
row_26	Fgf2	1014	0.5546516180038452	0.19649382	No
row_27	Slc6a8	1041	0.5427921414375305	0.19837964	No
row_28	Gpx3	1070	0.5265436172485352	0.19928011	No
row_29	Mapk12	1154	-0.510113000869751	0.18147188	No
row_30	Erbb3	1223	-0.526556134223938	0.16899915	No
row_31	Bag1	1264	-0.5341486930847168	0.16603582	No
row_32	Cnn3	1470	-0.5791380405426025	0.10878378	No
row_33	Pde4dip	1538	-0.5965271592140198	0.09800907	No
row_34	Foxo4	1653	-0.6331552863121033	0.0722344	No
row_35	Hbegf	1860	-0.7086981534957886	0.017173052	No
row_36	Pick1	2025	-0.7713397145271301	-0.022625338	No
row_37	Tpm2	2092	-0.8037016987800598	-0.029028058	No
row_38	Itgb4	2445	-1.047011375427246	-0.12630907	No
row_39	Hspb8	2503	-1.0973049402236938	-0.12398067	No
row_40	Acsl1	2687	-1.3456779718399048	-0.15893808	No
row_41	Igfbp3	2753	-1.4915261268615723	-0.15160133	No
row_42	Spdef	2763	-1.5141955614089966	-0.12509994	No
row_43	Ephb3	2765	-1.521610140800476	-0.09577937	No
row_44	Klf5	2823	-1.6441524028778076	-0.08279338	No
row_45	Cdh13	2854	-1.7586334943771362	-0.05854916	No
row_46	Clu	2876	-1.8743047714233398	-0.029041579	No
row_47	Reep1	2914	-2.103740930557251	-4.1186178E-4	No
row_48	Stc2	2919	-2.148350954055786	0.040120367	No
