# Supplementary material for: TMPRSS11B promotes an acidified microenvironment and immune suppression in squamous lung cancer
Source: EMBO Rep. 2025 Nov 10;26(24):6346–79. doi: 10.1038/s44319-025-00631-1 (PMC12714794; doi:10.1038/s44319-025-00631-1)
Supplement: Supplementary file 19 — Appendix Figure S1 Source Data [file 44319_2025_631_MOESM19_ESM.zip › Appendix Figure S1/S1C/GSEA Broad Institute_low pH vs rest of the regions (high pH)_Mh/HALLMARK_OXIDATIVE_PHOSPHORYLATION.tsv]

NAME	SYMBOL	RANK IN GENE LIST	RANK METRIC SCORE	RUNNING ES	CORE ENRICHMENT
row_0	Tcirg1	509	0.9827802777290344	-0.122378476	No
row_1	Atp6v1c1	524	0.967284083366394	-0.08104187	No
row_2	Atp6v0e	888	0.6380190849304199	-0.17130642	Yes
row_3	Iscu	905	0.6264925599098206	-0.14683658	Yes
row_4	Atp6v0c	960	0.5953687429428101	-0.13647105	Yes
row_5	Atp6v1g1	1020	0.5526794791221619	-0.12979624	Yes
row_6	Idh3g	1205	-0.5211117267608643	-0.1661505	Yes
row_7	Idh3b	1206	-0.521461546421051	-0.14135854	Yes
row_8	Ndufs2	1297	-0.5398454666137695	-0.1455929	Yes
row_9	Got2	1317	-0.5447638034820557	-0.12600538	Yes
row_10	Surf1	1396	-0.5618643760681152	-0.12520619	Yes
row_11	Idh3a	1408	-0.5646232962608337	-0.10201668	Yes
row_12	Pdhx	1453	-0.5754286646842957	-0.08927691	Yes
row_13	Phyh	1502	-0.5868038535118103	-0.077325225	Yes
row_14	Ndufa9	1524	-0.5922403931617737	-0.056144975	Yes
row_15	Casp7	1587	-0.6127638816833496	-0.047610234	Yes
row_16	Ndufv2	1610	-0.6181874871253967	-0.025528599	Yes
row_17	Vdac3	1705	-0.6566022038459778	-0.025540873	Yes
row_18	Retsat	1742	-0.6693869829177856	-0.005676216	Yes
row_19	Hspa9	1743	-0.6695098876953125	0.02615442	Yes
row_20	Acat1	1859	-0.7085950970649719	0.02163731	Yes
row_21	Pmpca	1863	-0.7096670269966125	0.05438046	Yes
row_22	Eci1	1871	-0.7114881277084351	0.08588129	Yes
row_23	Fh1	1923	-0.7297868132591248	0.103634164	Yes
row_24	Acadm	1975	-0.7495534420013428	0.1223268	Yes
row_25	Sucla2	1992	-0.7565878033638	0.15298179	Yes
row_26	Atp1b1	2139	-0.8231595158576965	0.14361243	Yes
row_27	Por	2395	-1.0049716234207153	0.10667437	Yes
row_28	Timm9	2416	-1.0164521932601929	0.14835523	Yes
row_29	Oat	2615	-1.2260257005691528	0.14086367	Yes
