# Supplementary material for: TMPRSS11B promotes an acidified microenvironment and immune suppression in squamous lung cancer
Source: EMBO Rep. 2025 Nov 10;26(24):6346–79. doi: 10.1038/s44319-025-00631-1 (PMC12714794; doi:10.1038/s44319-025-00631-1)
Supplement: Supplementary file 19 — Appendix Figure S1 Source Data [file 44319_2025_631_MOESM19_ESM.zip › Appendix Figure S1/S1C/GSEA Broad Institute_low pH vs rest of the regions (high pH)_Mh/HALLMARK_P53_PATHWAY.tsv]

NAME	SYMBOL	RANK IN GENE LIST	RANK METRIC SCORE	RUNNING ES	CORE ENRICHMENT
row_0	Hmox1	16	2.05072021484375	0.0316728	No
row_1	Ctsd	136	1.5069302320480347	0.01901971	No
row_2	Atf3	161	1.4443888664245605	0.03706301	No
row_3	Abcc5	162	1.441038966178894	0.06308602	No
row_4	Steap3	262	1.2665431499481201	0.05279206	No
row_5	Dram1	263	1.2660117149353027	0.075654335	No
row_6	Gm2a	274	1.2591054439544678	0.09504181	No
row_7	Zbtb16	311	1.2105669975280762	0.104842536	No
row_8	Rap2b	338	1.1784870624542236	0.117414035	No
row_9	Fas	457	1.0392885208129883	0.09665104	No
row_10	Ptpre	623	0.8714871406555176	0.05711241	No
row_11	Tgfb1	664	0.8391002416610718	0.05886497	No
row_12	Cdkn1a	749	0.7645745873451233	0.044531338	No
row_13	Ccng1	823	0.6866339445114136	0.032475308	No
row_14	Iscu	905	0.6264925599098206	0.016653148	No
row_15	Rhbdf2	922	0.6164307594299316	0.02242483	No
row_16	Cebpa	923	0.6150139570236206	0.033531062	No
row_17	S100a10	965	0.5916234850883484	0.030479554	No
row_18	F2r	1002	0.5623416304588318	0.028574299	No
row_19	Ninj1	1025	0.5512136816978455	0.031158209	No
row_20	Stom	1085	0.5173885822296143	0.02073598	No
row_21	Osgin1	1138	-0.5064563751220703	0.012461387	No
row_22	Rack1	1195	-0.5192962884902954	0.0030786316	No
row_23	Ddb2	1209	-0.5232425332069397	0.0081725	No
row_24	Sdc1	1228	-0.5274162888526917	0.011666697	No
row_25	Fam162a	1258	-0.5328760147094727	0.011574397	No
row_26	Tax1bp3	1383	-0.5600234866142273	-0.019853454	No
row_27	Btg2	1440	-0.5729490518569946	-0.028267322	No
row_28	Tcn2	1491	-0.5834068655967712	-0.034482285	No
row_29	Retsat	1742	-0.6693869829177856	-0.10614625	No
row_30	Eps8l2	1793	-0.6848818063735962	-0.11052873	No
row_31	Xpc	1812	-0.6924137473106384	-0.10405493	No
row_32	Dgka	1813	-0.6935208439826965	-0.09153098	No
row_33	Hbegf	1860	-0.7086981534957886	-0.09414333	No
row_34	Pmm1	1922	-0.7293316721916199	-0.101408206	No
row_35	Tob1	1942	-0.7366240620613098	-0.09447104	No
row_36	Epha2	1997	-0.7580096125602722	-0.098872975	No
row_37	Mxd1	2005	-0.7630888223648071	-0.087437786	No
row_38	Hexim1	2163	-0.8417185544967651	-0.12483393	No
row_39	Cdkn2a	2223	-0.873537540435791	-0.12882464	Yes
row_40	Ptpn14	2228	-0.8779489398002625	-0.11431023	Yes
row_41	Ccnd2	2242	-0.8865732550621033	-0.10265515	Yes
row_42	Pom121	2253	-0.894568920135498	-0.08985066	Yes
row_43	Upp1	2304	-0.9287567734718323	-0.08982912	Yes
row_44	Slc35d1	2339	-0.9513683915138245	-0.084039114	Yes
row_45	Dcxr	2434	-1.037216067314148	-0.09679934	Yes
row_46	Itgb4	2445	-1.047011375427246	-0.08124196	Yes
row_47	Fos	2491	-1.083367943763733	-0.07675333	Yes
row_48	Nupr1	2565	-1.1667598485946655	-0.08013901	Yes
row_49	Gpx2	2598	-1.2105724811553955	-0.06899815	Yes
row_50	St14	2628	-1.2454167604446411	-0.05622303	Yes
row_51	Prkab1	2736	-1.4514007568359375	-0.0658588	Yes
row_52	Cdh13	2854	-1.7586334943771362	-0.07329649	Yes
row_53	Krt17	3006	-3.2095303535461426	-0.06592344	Yes
row_54	Trp63	3034	-4.244178295135498	0.0016748384	Yes
