# Supplementary material for: TMPRSS11B promotes an acidified microenvironment and immune suppression in squamous lung cancer
Source: EMBO Rep. 2025 Nov 10;26(24):6346–79. doi: 10.1038/s44319-025-00631-1 (PMC12714794; doi:10.1038/s44319-025-00631-1)
Supplement: Supplementary file 19 — Appendix Figure S1 Source Data [file 44319_2025_631_MOESM19_ESM.zip › Appendix Figure S1/S1C/GSEA Broad Institute_low pH vs rest of the regions (high pH)_Mh/HALLMARK_PI3K_AKT_MTOR_SIGNALING.tsv]

NAME	SYMBOL	RANK IN GENE LIST	RANK METRIC SCORE	RUNNING ES	CORE ENRICHMENT
row_0	Dusp3	244	1.2990094423294067	-0.01732476	Yes
row_1	Sla	256	1.2798362970352173	0.04161633	Yes
row_2	Prkcb	268	1.2630512714385986	0.09973661	Yes
row_3	Il2rg	380	1.1278609037399292	0.11811136	Yes
row_4	Actr3	665	0.8383861780166626	0.06500763	Yes
row_5	Cdkn1a	749	0.7645745873451233	0.0748948	Yes
row_6	Plcb1	760	0.7518453598022461	0.1083477	Yes
row_7	Grb2	816	0.6954764723777771	0.12413354	Yes
row_8	Cxcr4	847	0.6725645065307617	0.14708258	Yes
row_9	Mknk1	921	0.6167588233947754	0.1530548	Yes
row_10	Cfl1	973	0.5813957452774048	0.1645873	Yes
row_11	Egfr	1252	-0.5324381589889526	0.09851033	No
row_12	Pdk1	1331	-0.5487054586410522	0.09949791	No
row_13	Rac1	1404	-0.5636218786239624	0.10320299	No
row_14	Dapp1	1681	-0.6428521275520325	0.04318812	No
row_15	Mapkap1	2256	-0.8957467675209045	-0.103200726	No
row_16	Pak4	2266	-0.9043224453926086	-0.061960123	No
row_17	Ppp2r1b	2268	-0.90531325340271	-0.018020308	No
row_18	Tiam1	2352	-0.9666913151741028	0.0017506718	No
row_19	Prkag1	2400	-1.0063142776489258	0.035387706	No
row_20	Cab39l	2750	-1.4903979301452637	-0.007369129	No
row_21	Gna14	2911	-2.10211181640625	0.04241201	No
