# Supplementary material for: TMPRSS11B promotes an acidified microenvironment and immune suppression in squamous lung cancer
Source: EMBO Rep. 2025 Nov 10;26(24):6346–79. doi: 10.1038/s44319-025-00631-1 (PMC12714794; doi:10.1038/s44319-025-00631-1)
Supplement: Supplementary file 19 — Appendix Figure S1 Source Data [file 44319_2025_631_MOESM19_ESM.zip › Appendix Figure S1/S1C/GSEA Broad Institute_low pH vs rest of the regions (high pH)_Mh/HALLMARK_TNFA_SIGNALING_VIA_NFKB.tsv]

NAME	SYMBOL	RANK IN GENE LIST	RANK METRIC SCORE	RUNNING ES	CORE ENRICHMENT
row_0	Cd83	101	1.5750173330307007	-0.0015900313	Yes
row_1	Plek	135	1.50928795337677	0.018247653	Yes
row_2	Atf3	161	1.4443888664245605	0.039436273	Yes
row_3	Abca1	206	1.3674629926681519	0.052687496	Yes
row_4	Dram1	263	1.2660117149353027	0.05984365	Yes
row_5	B4galt5	385	1.117156982421875	0.042185076	Yes
row_6	Klf2	412	1.087330937385559	0.05573121	Yes
row_7	Icam1	492	0.9991356730461121	0.04972284	Yes
row_8	Dennd5a	521	0.9727241396903992	0.060253628	Yes
row_9	Snn	534	0.9604506492614746	0.07589156	Yes
row_10	Dusp1	569	0.9346721172332764	0.0836342	Yes
row_11	Ptpre	623	0.8714871406555176	0.083720654	Yes
row_12	Vegfa	650	0.8516745567321777	0.092443824	Yes
row_13	Slc16a6	668	0.8335884213447571	0.10381091	Yes
row_14	Cdkn1a	749	0.7645745873451233	0.09266708	Yes
row_15	Cebpb	773	0.7358120083808899	0.10002368	Yes
row_16	Mcl1	861	0.6550523042678833	0.08429409	Yes
row_17	G0s2	878	0.644508421421051	0.09212633	Yes
row_18	Traf1	907	0.6255494356155396	0.0955518	Yes
row_19	Rcan1	920	0.617354154586792	0.104167886	Yes
row_20	Plpp3	938	0.6047893166542053	0.11085234	Yes
row_21	Ninj1	1025	0.5512136816978455	0.09333247	Yes
row_22	Plau	1059	0.5337432622909546	0.09320455	Yes
row_23	Cd44	1072	0.523080050945282	0.09989121	Yes
row_24	Litaf	1084	0.5174400806427002	0.10679734	Yes
row_25	Plaur	1098	0.503523051738739	0.11274885	Yes
row_26	Tgif1	1220	-0.5259391665458679	0.08299034	No
row_27	Maff	1259	-0.5330079197883606	0.08117289	No
row_28	Gch1	1277	-0.5366742014884949	0.08646329	No
row_29	Fosl2	1283	-0.5376604795455933	0.09579263	No
row_30	Pmepa1	1426	-0.5704395771026611	0.059912052	No
row_31	Btg2	1440	-0.5729490518569946	0.06728444	No
row_32	Irs2	1443	-0.5735795497894287	0.07835359	No
row_33	Ier2	1527	-0.592738926410675	0.06268827	No
row_34	Yrdc	1600	-0.6162800788879395	0.051188607	No
row_35	Nr4a1	1632	-0.627126157283783	0.05364166	No
row_36	Trip10	1641	-0.6303975582122803	0.063864276	No
row_37	Bcl3	1709	-0.6571515202522278	0.05487557	No
row_38	Fut4	1729	-0.6650367975234985	0.06212326	No
row_39	Hbegf	1860	-0.7086981534957886	0.033091057	No
row_40	Jag1	1979	-0.7502216696739197	0.008927428	No
row_41	Mxd1	2005	-0.7630888223648071	0.016172487	No
row_42	Tnfaip8	2050	-0.7847039699554443	0.017496895	No
row_43	Hes1	2255	-0.895728588104248	-0.032489844	No
row_44	Phlda1	2291	-0.91954505443573	-0.025391696	No
row_45	Serpinb8	2355	-0.9694116711616516	-0.026650066	No
row_46	F3	2372	-0.9853909015655518	-0.011841282	No
row_47	Fos	2491	-1.083367943763733	-0.0291867	No
row_48	Il18	2586	-1.1909141540527344	-0.036293555	No
row_49	Nr4a2	2700	-1.3612921237945557	-0.046276465	No
row_50	Egr1	2733	-1.4400789737701416	-0.027520321	No
row_51	Areg	2775	-1.5379443168640137	-0.009775324	No
row_52	Tlr2	2819	-1.629252314567566	0.009168603	No
row_53	Cxcl5	2999	-3.1356053352355957	0.013395841	No
