# Supplementary material for: TMPRSS11B promotes an acidified microenvironment and immune suppression in squamous lung cancer
Source: EMBO Rep. 2025 Nov 10;26(24):6346–79. doi: 10.1038/s44319-025-00631-1 (PMC12714794; doi:10.1038/s44319-025-00631-1)
Supplement: Supplementary file 19 — Appendix Figure S1 Source Data [file 44319_2025_631_MOESM19_ESM.zip › Appendix Figure S1/S1C/GSEA Broad Institute_low pH vs rest of the regions (high pH)_Mh/HALLMARK_UNFOLDED_PROTEIN_RESPONSE.tsv]

NAME	SYMBOL	RANK IN GENE LIST	RANK METRIC SCORE	RUNNING ES	CORE ENRICHMENT
row_0	Atf3	161	1.4443888664245605	0.004899141	No
row_1	Wfs1	639	0.8582706451416016	-0.118752025	No
row_2	Vegfa	650	0.8516745567321777	-0.08767456	No
row_3	Cebpb	773	0.7358120083808899	-0.098448664	No
row_4	Atp6v0d1	1017	0.5539165139198303	-0.15672827	No
row_5	Slc30a5	1132	-0.5053430795669556	-0.17415512	No
row_6	Dctn1	1291	-0.5388085842132568	-0.20483379	No
row_7	Kif5b	1372	-0.557576596736908	-0.20886666	Yes
row_8	Wipi1	1385	-0.5604268312454224	-0.19021554	Yes
row_9	Dnaja4	1411	-0.5654293894767761	-0.17567703	Yes
row_10	Parn	1543	-0.5984942317008972	-0.19498402	Yes
row_11	Nhp2	1637	-0.6288679242134094	-0.2004523	Yes
row_12	Nop14	1711	-0.6580142378807068	-0.19810554	Yes
row_13	Hspa9	1743	-0.6695098876953125	-0.18135493	Yes
row_14	Nop56	1822	-0.6964670419692993	-0.17911467	Yes
row_15	Hyou1	1969	-0.7470759749412537	-0.19739933	Yes
row_16	Xbp1	1976	-0.7497546076774597	-0.1691105	Yes
row_17	Dnajc3	2133	-0.8201461434364319	-0.18776307	Yes
row_18	Herpud1	2283	-0.9152647852897644	-0.20025082	Yes
row_19	Kdelr3	2415	-1.0164521932601929	-0.20267782	Yes
row_20	Dkc1	2460	-1.0585521459579468	-0.17452966	Yes
row_21	Slc7a5	2465	-1.0611634254455566	-0.13300024	Yes
row_22	Aldh18a1	2546	-1.1454888582229614	-0.11328921	Yes
row_23	Asns	2703	-1.3708600997924805	-0.10970018	Yes
row_24	Psat1	2790	-1.5676218271255493	-0.07493192	Yes
row_25	Pdia5	2847	-1.7368271350860596	-0.02337314	Yes
row_26	Stc2	2919	-2.148350954055786	0.03982735	Yes
