# Supplementary material for: TMPRSS11B promotes an acidified microenvironment and immune suppression in squamous lung cancer
Source: EMBO Rep. 2025 Nov 10;26(24):6346–79. doi: 10.1038/s44319-025-00631-1 (PMC12714794; doi:10.1038/s44319-025-00631-1)
Supplement: Supplementary file 19 — Appendix Figure S1 Source Data [file 44319_2025_631_MOESM19_ESM.zip › Appendix Figure S1/S1C/GSEA Broad Institute_low pH vs rest of the regions (high pH)_Mh/HALLMARK_UV_RESPONSE_DN.tsv]

NAME	SYMBOL	RANK IN GENE LIST	RANK METRIC SCORE	RUNNING ES	CORE ENRICHMENT
row_0	Cav1	107	1.5638337135314941	-0.0022905024	Yes
row_1	Pik3cd	144	1.4764851331710815	0.017272117	Yes
row_2	Ptprm	223	1.3457399606704712	0.020004585	Yes
row_3	Pmp22	266	1.2633905410766602	0.03300318	Yes
row_4	Fbln5	275	1.2576234340667725	0.05723823	Yes
row_5	Celf2	276	1.2559657096862793	0.08411071	Yes
row_6	Gja1	314	1.208287000656128	0.097600885	Yes
row_7	Mgll	316	1.207516074180603	0.12310263	Yes
row_8	Nrp1	353	1.1583404541015625	0.13585827	Yes
row_9	Col5a2	387	1.11569082736969	0.14870371	Yes
row_10	Pdgfrb	494	0.9962047934532166	0.13460241	Yes
row_11	Col3a1	501	0.9924468398094177	0.153832	Yes
row_12	Itgb3	516	0.9749535918235779	0.1700144	Yes
row_13	Dusp1	569	0.9346721172332764	0.17263865	Yes
row_14	Dlc1	576	0.9228078722953796	0.19037825	Yes
row_15	Col1a1	643	0.8564211130142212	0.18665066	Yes
row_16	Col1a2	704	0.8069281578063965	0.18386883	Yes
row_17	Syne1	710	0.8026201128959656	0.19937101	Yes
row_18	Rgs4	791	0.7135242819786072	0.18790846	No
row_19	Apbb2	854	0.6677769422531128	0.18148112	No
row_20	Dab2	867	0.6511961817741394	0.19140467	No
row_21	Plpp3	938	0.6047893166542053	0.18095677	No
row_22	Sfmbt1	1073	0.5227031707763672	0.14736933	No
row_23	Nr3c1	1076	0.519074559211731	0.15780714	No
row_24	Ythdc1	1358	-0.5535905957221985	0.07576596	No
row_25	Slc22a18	1519	-0.5912847518920898	0.034958944	No
row_26	Bckdhb	1694	-0.6513969302177429	-0.009239501	No
row_27	Fhl2	1756	-0.6729904413223267	-0.015221174	No
row_28	Dbp	1844	-0.7044928073883057	-0.029215762	No
row_29	Synj2	1849	-0.7069390416145325	-0.015426638	No
row_30	Met	1981	-0.7508099675178528	-0.0431312	No
row_31	Runx1	2029	-0.774193286895752	-0.042269967	No
row_32	Cited2	2055	-0.787577211856842	-0.03377189	No
row_33	Bmpr1a	2065	-0.7918064594268799	-0.01983752	No
row_34	Tent4a	2176	-0.8472397923469543	-0.03846251	No
row_35	Sipa1l1	2327	-0.9405962228775024	-0.06845458	No
row_36	Abcc1	2340	-0.9514715671539307	-0.05210637	No
row_37	F3	2372	-0.9853909015655518	-0.041380573	No
row_38	Id1	2455	-1.055524468421936	-0.04619397	No
row_39	Slc7a1	2531	-1.1275746822357178	-0.047126997	No
row_40	Igfbp5	2556	-1.1585851907730103	-0.03035677	No
row_41	Erbb2	2600	-1.2136013507843018	-0.018757569	No
row_42	Rnd3	2679	-1.3310680389404297	-0.016339019	No
row_43	Rasa2	2689	-1.348654866218567	0.009509608	No
row_44	Gcnt1	2743	-1.4630403518676758	0.023104645	No
row_45	Kit	2838	-1.7005165815353394	0.02808206	No
row_46	Igf1r	2859	-1.8106520175933838	0.06014028	No
