# Supplementary material for: TMPRSS11B promotes an acidified microenvironment and immune suppression in squamous lung cancer
Source: EMBO Rep. 2025 Nov 10;26(24):6346–79. doi: 10.1038/s44319-025-00631-1 (PMC12714794; doi:10.1038/s44319-025-00631-1)
Supplement: Supplementary file 19 — Appendix Figure S1 Source Data [file 44319_2025_631_MOESM19_ESM.zip › Appendix Figure S1/S1C/GSEA Broad Institute_low pH vs rest of the regions (high pH)_Mh/HALLMARK_UV_RESPONSE_UP.tsv]

NAME	SYMBOL	RANK IN GENE LIST	RANK METRIC SCORE	RUNNING ES	CORE ENRICHMENT
row_0	Ctsl	8	2.1529035568237305	0.05367854	Yes
row_1	Hmox1	16	2.05072021484375	0.10501602	Yes
row_2	Atf3	161	1.4443888664245605	0.094833575	Yes
row_3	Fmo1	281	1.2425591945648193	0.08769953	Yes
row_4	Cdo1	362	1.1502618789672852	0.09114561	Yes
row_5	Cdkn1c	446	1.0492039918899536	0.09094721	Yes
row_6	Icam1	492	0.9991356730461121	0.1021009	Yes
row_7	Creg1	517	0.9734629988670349	0.11958037	Yes
row_8	Atp6v1c1	524	0.967284083366394	0.14289613	Yes
row_9	Olfm1	716	0.7976652383804321	0.10012663	No
row_10	Arrb2	718	0.7964908480644226	0.12063862	No
row_11	Grina	726	0.7913784980773926	0.13901748	No
row_12	Maoa	805	0.7031490206718445	0.13142848	No
row_13	Bcl2l11	885	0.6407924294471741	0.121874295	No
row_14	Prkcd	984	0.5740846395492554	0.10424306	No
row_15	Dgat1	987	0.5712258219718933	0.11852635	No
row_16	Slc6a8	1041	0.5427921414375305	0.115071155	No
row_17	Gpx3	1070	0.5265436172485352	0.11952127	No
row_18	Gch1	1277	-0.5366742014884949	0.06492295	No
row_19	Stip1	1374	-0.5576678514480591	0.047528513	No
row_20	Btg2	1440	-0.5729490518569946	0.040863894	No
row_21	Polr2h	1511	-0.5888698101043701	0.03294983	No
row_22	Rab27a	1534	-0.5947539806365967	0.041184437	No
row_23	Bsg	1560	-0.6035444140434265	0.04864943	No
row_24	Bid	1565	-0.6058673858642578	0.063172884	No
row_25	Nr4a1	1632	-0.627126157283783	0.057592932	No
row_26	Ppat	1764	-0.6764757633209229	0.031645074	No
row_27	Rpn1	1925	-0.7301576137542725	-0.0025613038	No
row_28	Fkbp4	2117	-0.8144696950912476	-0.044891015	No
row_29	Dnajb1	2127	-0.8177285194396973	-0.026488986	No
row_30	Ppif	2171	-0.8446254134178162	-0.018712588	No
row_31	Clcn2	2448	-1.0517385005950928	-0.083156556	No
row_32	Ggh	2480	-1.0714133977890015	-0.065446146	No
row_33	Fos	2491	-1.083367943763733	-0.040425207	No
row_34	Asns	2703	-1.3708600997924805	-0.0748579	No
row_35	Tst	2769	-1.5241413116455078	-0.056628566	No
row_36	Aqp3	2802	-1.5942182540893555	-0.025568893	No
row_37	Epcam	2813	-1.6159460544586182	0.013390318	No
row_38	Tyro3	2950	-2.35313081741333	0.029656613	No
