# Supplementary material for: TMPRSS11B promotes an acidified microenvironment and immune suppression in squamous lung cancer
Source: EMBO Rep. 2025 Nov 10;26(24):6346–79. doi: 10.1038/s44319-025-00631-1 (PMC12714794; doi:10.1038/s44319-025-00631-1)
Supplement: Supplementary file 19 — Appendix Figure S1 Source Data [file 44319_2025_631_MOESM19_ESM.zip › Appendix Figure S1/S1C/GSEA Broad Institute_low pH vs rest of the regions (high pH)_Mh/HALLMARK_XENOBIOTIC_METABOLISM.tsv]

NAME	SYMBOL	RANK IN GENE LIST	RANK METRIC SCORE	RUNNING ES	CORE ENRICHMENT
row_0	Apoe	6	2.176579475402832	0.031792246	No
row_1	Hmox1	16	2.05072021484375	0.060623746	No
row_2	F10	33	1.8368918895721436	0.083786875	No
row_3	Cd36	52	1.7475942373275757	0.10489243	No
row_4	Igf1	60	1.6908435821533203	0.1288054	No
row_5	Enpep	235	1.3222768306732178	0.090991504	No
row_6	Fmo1	281	1.2425591945648193	0.09519907	No
row_7	Cat	297	1.225014328956604	0.10919452	No
row_8	Arg2	303	1.2186263799667358	0.12644419	No
row_9	Cdo1	362	1.1502618789672852	0.12485881	No
row_10	Fas	457	1.0392885208129883	0.10947747	No
row_11	Slc12a4	635	0.8616597652435303	0.06350372	No
row_12	Npc1	638	0.8588727712631226	0.07617213	No
row_13	Irf8	663	0.8395429253578186	0.08116273	No
row_14	Xdh	717	0.7973777651786804	0.07577345	No
row_15	Dhrs7	752	0.7618294358253479	0.07620363	No
row_16	Acox3	758	0.7539891600608826	0.08623706	No
row_17	Ddah2	800	0.7057508826255798	0.08344887	No
row_18	Maoa	805	0.7031490206718445	0.09302805	No
row_19	Acp2	1015	0.5544177293777466	0.031551495	No
row_20	Ninj1	1025	0.5512136816978455	0.037094254	No
row_21	Lpin2	1035	0.5460489392280579	0.042556796	No
row_22	Gabarapl1	1061	0.5326536297798157	0.04244577	No
row_23	Rap1gap	1140	-0.5068729519844055	0.024161045	No
row_24	Gch1	1277	-0.5366742014884949	-0.013110876	No
row_25	Shmt2	1410	-0.5651530623435974	-0.048599113	No
row_26	Casp6	1431	-0.571678102016449	-0.04642732	No
row_27	Acp1	1433	-0.5719408392906189	-0.03787989	No
row_28	Atoh8	1704	-0.6564537286758423	-0.1182278	No
row_29	Retsat	1742	-0.6693869829177856	-0.12023938	No
row_30	Gart	1796	-0.6855905055999756	-0.12736481	No
row_31	Aldh3a1	1866	-0.7103068232536316	-0.13947192	No
row_32	Mccc2	1879	-0.7132967114448547	-0.1324179	No
row_33	Pmm1	1922	-0.7293316721916199	-0.1351752	No
row_34	Epha2	1997	-0.7580096125602722	-0.14821815	No
row_35	Pts	2017	-0.7682008147239685	-0.14265884	No
row_36	Hnf4a	2271	-0.9095340371131897	-0.21337532	Yes
row_37	Entpd5	2299	-0.9271231889724731	-0.20803054	Yes
row_38	Upp1	2304	-0.9287567734718323	-0.19494747	Yes
row_39	Ptgr1	2332	-0.9430123567581177	-0.18935592	Yes
row_40	Crot	2333	-0.9447425007820129	-0.17468318	Yes
row_41	Jup	2337	-0.9501507878303528	-0.16093248	Yes
row_42	Slc35d1	2339	-0.9513683915138245	-0.14649218	Yes
row_43	Slc1a5	2375	-0.9889113903045654	-0.14287056	Yes
row_44	Smox	2377	-0.9895871877670288	-0.12783669	Yes
row_45	Por	2395	-1.0049716234207153	-0.1179294	Yes
row_46	Atp2a2	2399	-1.0060497522354126	-0.10331054	Yes
row_47	Dcxr	2434	-1.037216067314148	-0.098603345	Yes
row_48	Ptges	2452	-1.0530771017074585	-0.08794895	Yes
row_49	Cyp27a1	2463	-1.0601507425308228	-0.07483727	Yes
row_50	Spint2	2539	-1.1391196250915527	-0.08229657	Yes
row_51	Cfb	2772	-1.5285269021987915	-0.13635725	Yes
row_52	Ces1d	2822	-1.6429554224014282	-0.12727253	Yes
row_53	Hgfac	2903	-2.054940938949585	-0.122185	Yes
row_54	Gsto1	2912	-2.1031558513641357	-0.09220378	Yes
row_55	Adh7	2943	-2.300755262374878	-0.066531256	Yes
row_56	Fetub	2987	-2.9213364124298096	-0.035580017	Yes
row_57	Reg1	3012	-3.392127752304077	0.009054619	Yes
