# Supplementary material for: TMPRSS11B promotes an acidified microenvironment and immune suppression in squamous lung cancer
Source: EMBO Rep. 2025 Nov 10;26(24):6346–79. doi: 10.1038/s44319-025-00631-1 (PMC12714794; doi:10.1038/s44319-025-00631-1)
Supplement: Supplementary file 19 — Appendix Figure S1 Source Data [file 44319_2025_631_MOESM19_ESM.zip › Appendix Figure S1/S1C/GSEA Broad Institute_low pH vs rest of the regions (high pH)_Mh/my_analysis.GseaPreranked.1723672247527.rpt]

producer_class	xtools.gsea.GseaPreranked
producer_timestamp	1723672247527
param	rpt_label	my_analysis
param	rnd_seed	timestamp
param	set_min	15
param	zip_report	false
param	create_svgs	false
param	scoring_scheme	weighted
param	rnk	/Volumes/ODonnellShare-7/Hari/Results/September 23 - March 24/01_22_24_Spatial Transcriptomic Analysis_Downstream identification of genes and pathways_AdenoCre_HHSE13_nt/Lactate high vs low/Lactate high vs low_Ranked.rnk
param	norm	meandiv
param	out	/Users/S434287/gsea_home/output/aug14
param	mode	Abs_max_of_probes
param	include_only_symbols	true
param	help	false
param	set_max	500
param	gmx	ftp.broadinstitute.org://pub/gsea/msigdb/mouse/gene_sets/mh.all.v2024.1.Mm.symbols.gmt
param	make_sets	true
param	plot_top_x	20
param	gui	false
param	nperm	1000
param	collapse	No_Collapse

file	/Users/S434287/gsea_home/output/aug14/my_analysis.GseaPreranked.1723672247527/index.html
