# Supplementary material for: TMPRSS11B promotes an acidified microenvironment and immune suppression in squamous lung cancer
Source: EMBO Rep. 2025 Nov 10;26(24):6346–79. doi: 10.1038/s44319-025-00631-1 (PMC12714794; doi:10.1038/s44319-025-00631-1)
Supplement: Supplementary file 19 — Appendix Figure S1 Source Data [file 44319_2025_631_MOESM19_ESM.zip › Appendix Figure S1/S1C/GSEA Broad Institute_low pH vs rest of the regions (high pH)_Mh/edb/gene_sets.gmt]

HALLMARK_KRAS_SIGNALING_DN	https://www.gsea-msigdb.org/gsea/msigdb/mouse/geneset/HALLMARK_KRAS_SIGNALING_DN	Btg2	Camk1d	Cdkal1	Celsr2	Cyp39a1	Fgfr3	Gprc5c	Hc	Krt13	Krt15	Krt4	Krt5	Lgals7	Lypd3	Mfsd6	Nr4a2	Pkp1	Prodh	Sidt1	Slc29a3	Snn	Sprr3	Sptbn2	Tcf7l1	Tent5c	Tfcp2l1	Tff2	Tgm1	Thrb	Zbtb16
HALLMARK_ESTROGEN_RESPONSE_LATE	https://www.gsea-msigdb.org/gsea/msigdb/mouse/geneset/HALLMARK_ESTROGEN_RESPONSE_LATE	Agr2	Areg	Bag1	Bcl2	Car12	Cav1	Ccn5	Cd44	Cdh1	Celsr2	Ckb	Clic3	Cpe	Cxcl12	Dcxr	Dnajc1	Dnajc12	Emp2	Fabp5	Fdft1	Fgfr3	Fkbp4	Fkbp5	Flnb	Fos	Foxc1	Frk	Gale	Gla	Homer2	Hr	Hspb8	Isg20	Itpk1	Jak1	Klk10	Krt13	Krt19	Llgl2	Lsr	Ltf	Mettl3	Nrip1	Olfm1	Ovol2	Pkp3	Ppif	Prss23	Ptges	Ptpn6	Rab31	Scarb1	Siah2	Slc26a2	Slc7a5	St14	Tiam1	Tjp3	Tob1	Tpbg	Trim29	Tst	Unc13b	Wfs1	Xbp1
HALLMARK_ESTROGEN_RESPONSE_EARLY	https://www.gsea-msigdb.org/gsea/msigdb/mouse/geneset/HALLMARK_ESTROGEN_RESPONSE_EARLY	Akap1	Aqp3	Areg	Bag1	Bcl2	Car12	Cbfa2t3	Ccn5	Cd44	Celsr1	Celsr2	Cldn7	Clic3	Cxcl12	Dhrs3	Dlc1	Elf3	Esrp2	Fasn	Fdft1	Fhl2	Fkbp4	Fkbp5	Flnb	Fos	Foxc1	Frk	Gja1	Gla	Hes1	Hr	Hspb8	Igf1r	Isg20l2	Itpk1	Klk10	Krt13	Krt15	Krt19	Krt8	Lad1	Lrig1	Mast4	Med24	Mlph	Muc1	Nadsyn1	Nrip1	Olfm1	Ovol2	Pmaip1	Podxl	Ppif	Prss23	Ptges	Rab31	Rara	Reep1	Retreg1	Rhod	Scarb1	Sh3bp5	Siah2	Slc1a1	Slc26a2	Slc37a1	Slc39a6	Slc7a2	Slc7a5	Stc2	Syngr1	Tbc1d30	Tiam1	Tjp3	Tob1	Tpbg	Tsku	Ttc39a	Wfs1	Xbp1
HALLMARK_E2F_TARGETS	https://www.gsea-msigdb.org/gsea/msigdb/mouse/geneset/HALLMARK_E2F_TARGETS	Cdc25a	Cdkn1a	Cdkn2a	Ctcf	Mlh1	Nap1l1	Nbn	Nop56	Paics	Pold2	Pop7	Psip1	Rbbp7	Rpa2	Shmt1
HALLMARK_MYC_TARGETS_V1	https://www.gsea-msigdb.org/gsea/msigdb/mouse/geneset/HALLMARK_MYC_TARGETS_V1	Acp1	Aimp2	Apex1	Cad	Ccna2	Cstf2	Ddx18	Eef1b2	Fbl	G3bp1	Glo1	Got2	Hdac2	Hnrnpc	Nap1l1	Nhp2	Nop16	Nop56	Pgk1	Pold2	Ppm1g	Rack1	Rsl1d1	Ruvbl2	Smarcc1	Snrpa1	Srsf3	Tfdp1	Tyms	Vdac3
HALLMARK_G2M_CHECKPOINT	https://www.gsea-msigdb.org/gsea/msigdb/mouse/geneset/HALLMARK_G2M_CHECKPOINT	Bcl3	Ccna2	Cdc25a	Cenpa	Ctcf	Dkc1	Fancc	G3bp1	Katna1	Kif23	Kif5b	Lig3	Mnat1	Prmt5	Rpa2	Sap30	Slc12a2	Slc7a1	Slc7a5	Smarcc1	Sqle	Tent4a	Tfdp1	Tgfb1	Tle3	Uck2	Ythdc1
HALLMARK_ANDROGEN_RESPONSE	https://www.gsea-msigdb.org/gsea/msigdb/mouse/geneset/HALLMARK_ANDROGEN_RESPONSE	Abcc4	Acsl3	Adamts1	Akap12	Aldh1a3	Ank	Appbp2	B2m	Dhcr24	Ell2	Fkbp5	Gpd1l	Gucy1a1	Hmgcr	Hmgcs1	Homer2	Iqgap2	Krt19	Krt8	Mertk	Ncoa4	Ngly1	Pgm3	Pmepa1	Slc26a2	Slc38a2	Spdef	Tmprss2	Tnfaip8
HALLMARK_GLYCOLYSIS	https://www.gsea-msigdb.org/gsea/msigdb/mouse/geneset/HALLMARK_GLYCOLYSIS	Ak3	B3galt6	B3gnt3	Bik	Capn5	Casp6	Cd44	Cenpa	Chst12	Cited2	Cldn3	Cog2	Col5a1	Cxcr4	Dcn	Dsc2	Egfr	Elf3	Ext1	Fam162a	Fbp2	Fkbp4	Fut8	G6pdx	Gal3st1	Gale	Gfpt1	Glrx	Gmppa	Gmppb	Got2	Gpc1	Gpr87	Gusb	Hs2st1	Igfbp3	Irs2	Isg20	Kdelr3	Med24	Mertk	Met	Mpi	Nol3	Nt5e	P4ha1	Pam	Pgam1	Pgk1	Pgm2	Plod1	Pygb	Pygl	Qsox1	Sap30	Sdc1	Sdc3	Slc25a10	Slc25a13	Slc35a3	Sox9	Stc2	Tgfbi	Tpbg	Txn1	Vegfa
HALLMARK_BILE_ACID_METABOLISM	https://www.gsea-msigdb.org/gsea/msigdb/mouse/geneset/HALLMARK_BILE_ACID_METABOLISM	Abca1	Abca5	Abcd1	Acsl1	Aldh1a1	Amacr	Cat	Crot	Cyp27a1	Cyp39a1	Dhcr24	Ephx2	Gclm	Hsd3b7	Npc1	Nudt12	Pecr	Pex26	Pex7	Phyh	Rbp1	Retsat	Slc22a18	Tfcp2l1
HALLMARK_XENOBIOTIC_METABOLISM	https://www.gsea-msigdb.org/gsea/msigdb/mouse/geneset/HALLMARK_XENOBIOTIC_METABOLISM	Acox3	Acp1	Acp2	Adh7	Aldh3a1	Apoe	Arg2	Atoh8	Atp2a2	Casp6	Cat	Cd36	Cdo1	Ces1d	Cfb	Crot	Cyp27a1	Dcxr	Ddah2	Dhrs7	Enpep	Entpd5	Epha2	F10	Fas	Fetub	Fmo1	Gabarapl1	Gart	Gch1	Gsto1	Hgfac	Hmox1	Hnf4a	Igf1	Irf8	Jup	Lpin2	Maoa	Mccc2	Ninj1	Npc1	Pmm1	Por	Ptges	Ptgr1	Pts	Rap1gap	Reg1	Retsat	Shmt2	Slc12a4	Slc1a5	Slc35d1	Smox	Spint2	Upp1	Xdh
HALLMARK_MYC_TARGETS_V2	https://www.gsea-msigdb.org/gsea/msigdb/mouse/geneset/HALLMARK_MYC_TARGETS_V2	Aimp2	Bysl	Ddx18	Las1l	Map3k6	Mphosph10	Nip7	Nop16	Nop2	Nop56	Ppan	Pprc1	Pus1	Tfb2m	Wdr43	Wdr74
HALLMARK_HYPOXIA	https://www.gsea-msigdb.org/gsea/msigdb/mouse/geneset/HALLMARK_HYPOXIA	Akap12	Aldoc	Atf3	Atp7a	B3galt6	Bcl2	Bgn	Bnip3l	Car12	Casp6	Cav1	Ccn5	Cdkn1a	Cdkn1c	Cited2	Col5a1	Cxcr4	Dcn	Dusp1	Egfr	Ets1	Ext1	F3	Fam162a	Fos	Fosl2	Glrx	Gpc1	Grhpr	Hexa	Hmox1	Hs3st1	Igfbp3	Irs2	Isg20	Kdelr3	Klhl24	Lox	Maff	Ndst1	Nr3c1	P4ha1	Pam	Pdk1	Pgk1	Pgm2	Pim1	Pklr	Pkp1	Plac8	Plaur	Plin2	Sap30	Scarb1	Sdc3	Siah2	Slc25a1	Stc2	Tgfbi	Tmem45a	Tpbg	Vegfa	Wsb1
HALLMARK_UNFOLDED_PROTEIN_RESPONSE	https://www.gsea-msigdb.org/gsea/msigdb/mouse/geneset/HALLMARK_UNFOLDED_PROTEIN_RESPONSE	Aldh18a1	Asns	Atf3	Atp6v0d1	Cebpb	Dctn1	Dkc1	Dnaja4	Dnajc3	Herpud1	Hspa9	Hyou1	Kdelr3	Kif5b	Nhp2	Nop14	Nop56	Parn	Pdia5	Psat1	Slc30a5	Slc7a5	Stc2	Vegfa	Wfs1	Wipi1	Xbp1
HALLMARK_FATTY_ACID_METABOLISM	https://www.gsea-msigdb.org/gsea/msigdb/mouse/geneset/HALLMARK_FATTY_ACID_METABOLISM	Acadl	Acadm	Acsl1	Acsl4	Acss1	Adh7	Aldh1a1	Aldh3a1	Apex1	Bckdhb	Blvra	Cbr3	Cd36	Cryz	D2hgdh	Dhcr24	Eci1	Erp29	Fasn	Fh1	Fmo1	G0s2	Gabarapl1	Gpd1	Gpd2	Grhpr	Hadh	Hmgcs1	Hsd17b7	Hsp90aa1	Idh3b	Idh3g	Lgals1	Maoa	Mgll	Nbn	Ostc	Pts	Reep6	Retsat	S100a10	Sucla2	Trp53inp2
HALLMARK_OXIDATIVE_PHOSPHORYLATION	https://www.gsea-msigdb.org/gsea/msigdb/mouse/geneset/HALLMARK_OXIDATIVE_PHOSPHORYLATION	Acadm	Acat1	Atp1b1	Atp6v0c	Atp6v0e	Atp6v1c1	Atp6v1g1	Casp7	Eci1	Fh1	Got2	Hspa9	Idh3a	Idh3b	Idh3g	Iscu	Ndufa9	Ndufs2	Ndufv2	Oat	Pdhx	Phyh	Pmpca	Por	Retsat	Sucla2	Surf1	Tcirg1	Timm9	Vdac3
HALLMARK_MTORC1_SIGNALING	https://www.gsea-msigdb.org/gsea/msigdb/mouse/geneset/HALLMARK_MTORC1_SIGNALING	Acsl3	Actr3	Arpc5l	Asns	Atp2a2	Btg2	Ccng1	Cdc25a	Cdkn1a	Cfp	Coro1a	Ctsc	Cxcr4	Cyp51	Dapp1	Dhcr24	Fgl2	G6pdx	Gga2	Gla	Glrx	Hmgcr	Hmgcs1	Hspa9	Igfbp5	Itgb2	Lgmn	Nupr1	P4ha1	Pdk1	Pgk1	Pno1	Ppa1	Psat1	Psph	Rpn1	Sc5d	Serpinh1	Shmt2	Sla	Slc1a5	Slc7a5	Sqle	Srd5a1	Stip1	Xbp1
HALLMARK_INTERFERON_ALPHA_RESPONSE	https://www.gsea-msigdb.org/gsea/msigdb/mouse/geneset/HALLMARK_INTERFERON_ALPHA_RESPONSE	B2m	Bst2	Cd74	Gbp3	Ifitm1	Irf7	Isg20	Lamp3	Ly6e	Oas1a	Oasl1	Psmb8	Tdrd7	Tmem140	Usp18
HALLMARK_P53_PATHWAY	https://www.gsea-msigdb.org/gsea/msigdb/mouse/geneset/HALLMARK_P53_PATHWAY	Abcc5	Atf3	Btg2	Ccnd2	Ccng1	Cdh13	Cdkn1a	Cdkn2a	Cebpa	Ctsd	Dcxr	Ddb2	Dgka	Dram1	Epha2	Eps8l2	F2r	Fam162a	Fas	Fos	Gm2a	Gpx2	Hbegf	Hexim1	Hmox1	Iscu	Itgb4	Krt17	Mxd1	Ninj1	Nupr1	Osgin1	Pmm1	Pom121	Prkab1	Ptpn14	Ptpre	Rack1	Rap2b	Retsat	Rhbdf2	S100a10	Sdc1	Slc35d1	St14	Steap3	Stom	Tax1bp3	Tcn2	Tgfb1	Tob1	Trp63	Upp1	Xpc	Zbtb16
HALLMARK_HEME_METABOLISM	https://www.gsea-msigdb.org/gsea/msigdb/mouse/geneset/HALLMARK_HEME_METABOLISM	Acp5	Agpat4	Aqp3	Asns	Atp6v0a1	Blvra	Bmp2k	Bnip3l	Bsg	Btg2	C3	Cat	Cir1	Ctsb	Ctse	Ell2	Gclm	Hebp1	Igsf3	Kdm7a	Klf3	Lpin2	Mboat2	Mfhas1	Minpp1	Mpp1	Ncoa4	Nr3c1	Nudt4	Pdzk1ip1	Picalm	Rap1gap	Sdcbp	Sec14l1	Slc6a8	Slc6a9	Smox	Tent5c	Tmcc2	Tns1	Vezf1	Xpo7
HALLMARK_MITOTIC_SPINDLE	https://www.gsea-msigdb.org/gsea/msigdb/mouse/geneset/HALLMARK_MITOTIC_SPINDLE	Abr	Arap3	Arfgef1	Arfip2	Arhgap29	Arhgef2	Arl8a	Bcl2l11	Cd2ap	Cdc42ep2	Cttn	Dock2	Dst	Epb41l2	Ezr	Flna	Flnb	Fscn1	Katna1	Kif23	Kif3b	Kif5b	Myo1e	Myo9b	Nck2	Net1	Nin	Palld	Pcgf5	Prex1	Rabgap1	Rapgef5	Rapgef6	Rasa2	Sorbs2	Stk38l	Tiam1	Wasl
HALLMARK_PEROXISOME	https://www.gsea-msigdb.org/gsea/msigdb/mouse/geneset/HALLMARK_PEROXISOME	Abcc5	Abcd1	Acsl1	Acsl4	Aldh1a1	Cat	Cln8	Dhcr24	Dhrs3	Ephx2	Hsd3b7	Ide	Nudt19	Pex2	Retsat	Slc25a17	Slc25a19	Smarcc1	Vps4b
HALLMARK_PROTEIN_SECRETION	https://www.gsea-msigdb.org/gsea/msigdb/mouse/geneset/HALLMARK_PROTEIN_SECRETION	Abca1	Arfgap3	Arfgef1	Atp1a1	Atp7a	Cd63	Cog2	Ctsc	Dst	Egfr	Gla	Golga4	Ocrl	Pam	Sh3gl2	Tom1l1	Vamp4	Vps4b
HALLMARK_APOPTOSIS	https://www.gsea-msigdb.org/gsea/msigdb/mouse/geneset/HALLMARK_APOPTOSIS	Ank	Anxa1	Atf3	Bcl2l11	Bgn	Bid	Bik	Bnip3l	Btg2	Casp4	Casp6	Casp7	Cav1	Ccnd2	Cd44	Cdkn1a	Clu	Crebbp	Dap	Dcn	Dnajc3	Erbb2	Erbb3	F2r	Fas	Gch1	Gpx1	Gpx3	Gstm2	Hgf	Hmox1	Hspb1	Ifngr1	Il18	Isg20	Lgals3	Madd	Mcl1	Pak1	Pdgfrb	Plat	Pmaip1	Psen2	Rara	Retsat	Sc5d	Timp2	Timp3
HALLMARK_TNFA_SIGNALING_VIA_NFKB	https://www.gsea-msigdb.org/gsea/msigdb/mouse/geneset/HALLMARK_TNFA_SIGNALING_VIA_NFKB	Abca1	Areg	Atf3	B4galt5	Bcl3	Btg2	Cd44	Cd83	Cdkn1a	Cebpb	Cxcl5	Dennd5a	Dram1	Dusp1	Egr1	F3	Fos	Fosl2	Fut4	G0s2	Gch1	Hbegf	Hes1	Icam1	Ier2	Il18	Irs2	Jag1	Klf2	Litaf	Maff	Mcl1	Mxd1	Ninj1	Nr4a1	Nr4a2	Phlda1	Plau	Plaur	Plek	Plpp3	Pmepa1	Ptpre	Rcan1	Serpinb8	Slc16a6	Snn	Tgif1	Tlr2	Tnfaip8	Traf1	Trip10	Vegfa	Yrdc
HALLMARK_PI3K_AKT_MTOR_SIGNALING	https://www.gsea-msigdb.org/gsea/msigdb/mouse/geneset/HALLMARK_PI3K_AKT_MTOR_SIGNALING	Actr3	Cab39l	Cdkn1a	Cfl1	Cxcr4	Dapp1	Dusp3	Egfr	Gna14	Grb2	Il2rg	Mapkap1	Mknk1	Pak4	Pdk1	Plcb1	Ppp2r1b	Prkag1	Prkcb	Rac1	Sla	Tiam1
HALLMARK_UV_RESPONSE_UP	https://www.gsea-msigdb.org/gsea/msigdb/mouse/geneset/HALLMARK_UV_RESPONSE_UP	Aqp3	Arrb2	Asns	Atf3	Atp6v1c1	Bcl2l11	Bid	Bsg	Btg2	Cdkn1c	Cdo1	Clcn2	Creg1	Ctsl	Dgat1	Dnajb1	Epcam	Fkbp4	Fmo1	Fos	Gch1	Ggh	Gpx3	Grina	Hmox1	Icam1	Maoa	Nr4a1	Olfm1	Polr2h	Ppat	Ppif	Prkcd	Rab27a	Rpn1	Slc6a8	Stip1	Tst	Tyro3
HALLMARK_DNA_REPAIR	https://www.gsea-msigdb.org/gsea/msigdb/mouse/geneset/HALLMARK_DNA_REPAIR	Aaas	Ak3	Arl6ip1	Ddb2	Dguok	Gtf2a2	Gtf2f1	Gtf2h3	Hcls1	Nelfe	Npr2	Polr2h	Pom121	Rpa2	Sdcbp	Stx3	Surf1	Tyms	Upf3b	Vps37b	Xpc	Zwint
HALLMARK_UV_RESPONSE_DN	https://www.gsea-msigdb.org/gsea/msigdb/mouse/geneset/HALLMARK_UV_RESPONSE_DN	Abcc1	Apbb2	Bckdhb	Bmpr1a	Cav1	Celf2	Cited2	Col1a1	Col1a2	Col3a1	Col5a2	Dab2	Dbp	Dlc1	Dusp1	Erbb2	F3	Fbln5	Fhl2	Gcnt1	Gja1	Id1	Igf1r	Igfbp5	Itgb3	Kit	Met	Mgll	Nr3c1	Nrp1	Pdgfrb	Pik3cd	Plpp3	Pmp22	Ptprm	Rasa2	Rgs4	Rnd3	Runx1	Sfmbt1	Sipa1l1	Slc22a18	Slc7a1	Syne1	Synj2	Tent4a	Ythdc1
HALLMARK_IL2_STAT5_SIGNALING	https://www.gsea-msigdb.org/gsea/msigdb/mouse/geneset/HALLMARK_IL2_STAT5_SIGNALING	Adam19	Ager	Ahr	Amacr	Bcl2	Ccnd2	Cd44	Cd48	Cd83	Cdcp1	Cdkn1c	Ckap4	Col6a1	Ctsz	Dcps	Dennd5a	Dhrs3	Ecm1	Etfbkmt	Fgl2	Gabarapl1	Galm	Gbp3	Gpr65	Gsto1	Hipk2	Hopx	Ifngr1	Igf1r	Ikzf2	Il3ra	Irf6	Irf8	Lrig1	Lrrc8c	Ltb	Maff	Map6	Muc1	Mxd1	Myo1e	Nfkbiz	Nop2	Nrp1	Nt5e	P4ha1	Pdcd2l	Phlda1	Pim1	Plin2	Prnp	Ptrh2	Pus1	Rabgap1l	Sh3bgrl2	She	Slc1a5	Slc39a8	Spp1	Spred2	Spry4	St3gal4	Tiam1	Tnfrsf1b	Tnfrsf21	Traf1	Uck2	Xbp1
HALLMARK_MYOGENESIS	https://www.gsea-msigdb.org/gsea/msigdb/mouse/geneset/HALLMARK_MYOGENESIS	Acsl1	Bag1	Cd36	Cdh13	Cdkn1a	Ckb	Clu	Cnn3	Col15a1	Col1a1	Col3a1	Col4a2	Col6a2	Col6a3	Cryab	Dapk2	Ephb3	Erbb3	Fgf2	Fhl1	Foxo4	Gpx3	Hbegf	Hspb8	Igf1	Igfbp3	Igfbp7	Itga7	Itgb4	Klf5	Lpin1	Lsp1	Mapk12	Mras	Mylk	Pde4dip	Pick1	Prnp	Psen2	Ptp4a3	Reep1	Slc6a8	Sod3	Sparc	Spdef	Speg	Stc2	Tgfb1	Tpm2
HALLMARK_CHOLESTEROL_HOMEOSTASIS	https://www.gsea-msigdb.org/gsea/msigdb/mouse/geneset/HALLMARK_CHOLESTEROL_HOMEOSTASIS	Acss2	Aldoc	Antxr2	Anxa5	Atf3	Clu	Cxcl16	Cyp51	Fabp5	Fasn	Fdft1	Gusb	Hmgcr	Hmgcs1	Hsd17b7	Jag1	Lgals3	Lgmn	Lpl	Lss	Plaur	S100a11	Sc5d	Sqle
HALLMARK_ANGIOGENESIS	https://www.gsea-msigdb.org/gsea/msigdb/mouse/geneset/HALLMARK_ANGIOGENESIS	Ccnd2	Col3a1	Col5a2	Cxcl5	Fstl1	Jag1	Lpl	Nrp1	Pglyrp1	Postn	Slco2a1	Spp1	Thbd	Tnfrsf21	Vegfa
HALLMARK_ADIPOGENESIS	https://www.gsea-msigdb.org/gsea/msigdb/mouse/geneset/HALLMARK_ADIPOGENESIS	Abca1	Acadl	Acadm	Apoe	Atl2	C3	Cat	Cavin2	Cd302	Cd36	Cmbl	Col15a1	Col4a1	Coq9	Dbt	Dgat1	Dhrs7	Elmod3	Enpp2	Ephx2	Esyt1	Fabp4	Gpat4	Gpd2	Gphn	Gpx3	Hadh	Hspb8	Idh3a	Idh3g	Ifngr1	Itga7	Lama4	Lpl	Mccc1	Mgll	Mylk	Phyh	Pim3	Plin2	Por	Rab34	Reep6	Retsat	Scarb1	Slc1a5	Slc25a1	Slc25a10	Slc27a1	Sowahc	Sparcl1	Sqor	Stom	Tob1	Tst	Ywhag
HALLMARK_INFLAMMATORY_RESPONSE	https://www.gsea-msigdb.org/gsea/msigdb/mouse/geneset/HALLMARK_INFLAMMATORY_RESPONSE	Abca1	Ahr	Atp2a2	Axl	Bst2	Btg2	C3ar1	Calcrl	Cd48	Cdkn1a	Csf3r	Cxcl15	Cxcl5	Cybb	Emp3	F3	Gabbr1	Gch1	Hbegf	Hpn	Icam1	Ifitm1	Il18	Irf7	Itga5	Itgb3	Lamp3	Lcp2	Ly6e	Met	Msr1	Mxd1	Osmr	P2rx7	Pdpn	Pik3r5	Plaur	Ptafr	Ptpre	Rgs1	Rhog	Selenos	Slc31a2	Slc4a4	Slc7a1	Slc7a2	Tlr2	Tnfrsf1b	Tpbg
HALLMARK_APICAL_JUNCTION	https://www.gsea-msigdb.org/gsea/msigdb/mouse/geneset/HALLMARK_APICAL_JUNCTION	Actb	Adam15	Bmp1	Cd274	Cd34	Cdh1	Cldn18	Cldn4	Cldn5	Cldn7	Cnn2	Col17a1	Egfr	Epb41l2	Evl	Exoc4	Fbn1	Fscn1	Grb7	Gtf2f1	Hadh	Icam1	Icam2	Itga9	Itgb4	Jup	Lama3	Layn	Mmp9	Mpzl1	Mpzl2	Msn	Nectin1	Nectin2	Nectin4	Pard6g	Pcdh1	Pecam1	Ptprc	Rras	Rsu1	Sdc3	Sirpa	Speg	Syk	Tgfbi	Thbs3	Tnfrsf11b	Traf1	Tspan4	Vwf	Wasl
HALLMARK_KRAS_SIGNALING_UP	https://www.gsea-msigdb.org/gsea/msigdb/mouse/geneset/HALLMARK_KRAS_SIGNALING_UP	Ace	Adam8	Adamdec1	Adgra2	Adgrl4	Akap12	Aldh1a3	Ank	Ano1	Btbd3	Btc	C3ar1	Cab39l	Cbr4	Ccnd2	Cd37	Cfb	Cfh	Cpe	Crot	Csf2ra	Ctss	Cxcr4	Dnmbp	Dock2	Eng	Ets1	Etv5	Fcer1g	G0s2	Galnt3	Glrx	Gng11	Gpnmb	Gprc5b	Gucy1a1	Hbegf	Igfbp3	Ikzf1	Il2rg	Irf8	Itgb2	Jup	Laptm5	Lat2	Lcp1	Mafb	Mmd	Mmp11	Mmp9	Mpzl2	Mtmr10	Nin	Nrp1	Pecam1	Pigr	Plat	Plau	Plaur	Plek2	Plvap	Prdm1	Prrx1	Psmb8	Ptcd2	Rabgap1l	Rbm4	Slpi	Sox9	Sparcl1	Spp1	Tmem100	Tmem158	Tnfrsf1b	Traf1	Trib2	Tspan1	Tspan7	Yrdc
HALLMARK_INTERFERON_GAMMA_RESPONSE	https://www.gsea-msigdb.org/gsea/msigdb/mouse/geneset/HALLMARK_INTERFERON_GAMMA_RESPONSE	Auts2	B2m	Bst2	Casp4	Casp7	Cd274	Cd74	Cdkn1a	Cfb	Cfh	Ciita	Eif4e3	Fas	Fcgr1	Fgl2	Gbp3	Gch1	H2-Aa	H2-DMa	Icam1	Ifnar2	Il18bp	Irf5	Irf7	Irf8	Isg20	Lcp2	Ly6e	Nlrc5	Oasl1	Pim1	Psmb8	Ptpn1	Ptpn6	Rapgef6	Rnf213	Samhd1	Serping1	Slamf7	St3gal5	St8sia4	Tdrd7	Upp1	Usp18	Zbp1
HALLMARK_IL6_JAK_STAT3_SIGNALING	https://www.gsea-msigdb.org/gsea/msigdb/mouse/geneset/HALLMARK_IL6_JAK_STAT3_SIGNALING	Acvrl1	Cd36	Cd44	Crlf2	Csf2ra	Csf3r	Fas	Grb2	Hmox1	Ifngr1	Il10rb	Il2rg	Il3ra	Itgb3	Ltb	Osmr	Pik3r5	Pim1	Ptpn1	Reg1	Tgfb1	Tlr2	Tnfrsf1b	Tnfrsf21	Tyk2
HALLMARK_COAGULATION	https://www.gsea-msigdb.org/gsea/msigdb/mouse/geneset/HALLMARK_COAGULATION	Anxa1	Apoc1	Bmp1	C1qa	C3	Capn5	Cfb	Cfh	Cfi	Clu	Ctsb	Ctse	Ctsh	Ctsk	Ctsl	Dpp4	F10	F3	Fbn1	Fgg	Fn1	Gda	Hnf4a	Hpn	Htra1	Iscu	Itgb3	Lgmn	Lrp1	Maff	Mmp11	Mmp15	Mmp3	Mmp9	Pecam1	Plat	Plau	Plek	Prss23	Rac1	Serping1	Sh2b2	Sparc	Thbd	Timp3	Trf	Vwf
HALLMARK_COMPLEMENT	https://www.gsea-msigdb.org/gsea/msigdb/mouse/geneset/HALLMARK_COMPLEMENT	Anxa5	Apoc1	Brpf3	C1qa	C1qc	C3	Calm3	Casp4	Casp7	Cblb	Cd36	Cdh13	Cebpb	Cfb	Cfh	Clu	Col4a2	Cpm	Ctsb	Ctsc	Ctsd	Ctsh	Ctsl	Ctss	Dock10	Dpp4	F10	F3	F7	Fcer1g	Fn1	Gnb4	Gngt2	Gpd2	Grb2	Hnf4a	Irf7	Lcp2	Lgals3	Lgmn	Lipa	Lrp1	Ltf	Maff	Mmp12	Mmp15	Msrb1	Notch4	Pik3r5	Pim1	Pla2g7	Plat	Plaur	Plek	Prcp	Prkcd	Rhog	Rnf4	Serping1	Sh2b3	Spock2	Timp2	Usp16	Was
HALLMARK_EPITHELIAL_MESENCHYMAL_TRANSITION	https://www.gsea-msigdb.org/gsea/msigdb/mouse/geneset/HALLMARK_EPITHELIAL_MESENCHYMAL_TRANSITION	Anpep	Areg	Basp1	Bgn	Bmp1	Cald1	Cd44	Col1a1	Col1a2	Col3a1	Col4a1	Col4a2	Col5a1	Col5a2	Col6a2	Col6a3	Crlf1	Cxcl12	Cxcl15	Cxcl5	Dab2	Dcn	Dpysl3	Dst	Ecm1	Efemp2	Emp3	Fas	Fbln5	Fbn1	Fermt2	Fgf2	Flna	Fn1	Fstl1	Fstl3	Gja1	Glipr1	Gpc1	Htra1	Igfbp3	Itga5	Itgb3	Lama3	Lgals1	Lox	Loxl1	Lrp1	Mgp	Mmp3	Mylk	Nt5e	P3h1	Pcolce2	Pdgfrb	Plaur	Plod1	Plod3	Pmepa1	Pmp22	Postn	Prrx1	Qsox1	Rgs4	Sdc1	Serpine2	Serpinh1	Sfrp1	Slc6a8	Sparc	Spp1	Tgfb1	Tgfbi	Timp3	Tnfrsf11b	Tpm2	Vegfa	Vim	Wipf1
HALLMARK_ALLOGRAFT_REJECTION	https://www.gsea-msigdb.org/gsea/msigdb/mouse/geneset/HALLMARK_ALLOGRAFT_REJECTION	B2m	Bcl3	Ccnd2	Ccr2	Ccr5	Cd74	Cdkn2a	Cfp	Ctss	Egfr	Ets1	F2r	Fas	Fcgr2b	Fgr	Flna	Gcnt1	Gpr65	H2-Aa	H2-DMa	H2-DMb2	Hcls1	Icam1	Ifnar2	Ifngr1	Igsf6	Il18	Il2rg	Irf7	Irf8	Itgb2	Lcp2	Ltb	Ly75	Ly86	Mmp9	Nos2	Prkcb	Ptpn6	Ptprc	Spi1	St8sia4	Tgfb1	Tlr2	Was
