# Supplementary material for: TMPRSS11B promotes an acidified microenvironment and immune suppression in squamous lung cancer
Source: EMBO Rep. 2025 Nov 10;26(24):6346–79. doi: 10.1038/s44319-025-00631-1 (PMC12714794; doi:10.1038/s44319-025-00631-1)
Supplement: Supplementary file 20 — Appendix Figure S2 Source Data [file 44319_2025_631_MOESM20_ESM.zip]

Archive with 10 entries (8 files):
- Appendix Figure S2/
- Appendix Figure S2/S2B/
- __MACOSX/Appendix Figure S2/._S2B
- Appendix Figure S2/S2B/.smbdeleteAAA4000000013390
- __MACOSX/Appendix Figure S2/S2B/._.smbdeleteAAA4000000013390
- Appendix Figure S2/S2B/Analysis of lactate concentrations.xlsx
- __MACOSX/Appendix Figure S2/S2B/._Analysis of lactate concentrations.xlsx
- Appendix Figure S2/S2B/Overlap with tumors for low pH and high pH regions.prism
- __MACOSX/Appendix Figure S2/S2B/._Overlap with tumors for low pH and high pH regions.prism
- Appendix Figure S2/S2B/Percentage overlap with tumors.pdf
