# Supplementary material for: TMPRSS11B promotes an acidified microenvironment and immune suppression in squamous lung cancer
Source: EMBO Rep. 2025 Nov 10;26(24):6346–79. doi: 10.1038/s44319-025-00631-1 (PMC12714794; doi:10.1038/s44319-025-00631-1)
Supplement: Supplementary file 21 — Appendix Figure S3 Source Data [file 44319_2025_631_MOESM21_ESM.zip]

Archive with 4 entries (2 files):
- Appendix Figure S3/
- Appendix Figure S3/S3A-B/
- Appendix Figure S3/S3A-B/Read Me.rtf
- __MACOSX/Appendix Figure S3/S3A-B/._Read Me.rtf
